# Supplementary material for: The hourglass model of evolutionary conservation during embryogenesis extends to developmental enhancers with signatures of positive selection
Source: Genome Res. 2021 Sep;31(9):1573–81. doi: 10.1101/gr.275212.121 (PMC8415374; doi:10.1101/gr.275212.121)
Supplement: Supplemental Material [file supp_gr.275212.121_Supplemental_Code.zip]

Archive with 282 entries (268 files):
- Supplemental_Code/
- __MACOSX/._Supplemental_Code
- Supplemental_Code/.DS_Store
- __MACOSX/Supplemental_Code/._.DS_Store
- Supplemental_Code/scripts/
- __MACOSX/Supplemental_Code/._scripts
- Supplemental_Code/data/
- __MACOSX/Supplemental_Code/._data
- Supplemental_Code/scripts/analyisis.R
- __MACOSX/Supplemental_Code/scripts/._analyisis.R
- Supplemental_Code/data/bedFiles/
- __MACOSX/Supplemental_Code/data/._bedFiles
- Supplemental_Code/data/svmModels/
- __MACOSX/Supplemental_Code/data/._svmModels
- Supplemental_Code/data/deltaSVM/
- __MACOSX/Supplemental_Code/data/._deltaSVM
- Supplemental_Code/data/mkTest/
- __MACOSX/Supplemental_Code/data/._mkTest
- Supplemental_Code/data/bedFiles/enhancers/
- __MACOSX/Supplemental_Code/data/bedFiles/._enhancers
- Supplemental_Code/data/bedFiles/all_peaks/
- __MACOSX/Supplemental_Code/data/bedFiles/._all_peaks
- Supplemental_Code/data/svmModels/dmel1820_model_gkmpredict_dmel1416_specific_enhancer_posSet.txt
- __MACOSX/Supplemental_Code/data/svmModels/._dmel1820_model_gkmpredict_dmel1416_specific_enhancer_posSet.txt
- Supplemental_Code/data/svmModels/dmel68_model_gkmpredict_dmel24_specific_enhancer_negSet.txt
- __MACOSX/Supplemental_Code/data/svmModels/._dmel68_model_gkmpredict_dmel24_specific_enhancer_negSet.txt
- Supplemental_Code/data/svmModels/dmel1416_model_gkmpredict_dmel1820_specific_enhancer_posSet.txt
- __MACOSX/Supplemental_Code/data/svmModels/._dmel1416_model_gkmpredict_dmel1820_specific_enhancer_posSet.txt
- Supplemental_Code/data/svmModels/dmel24_model_gkmpredict_dmel68_specific_enhancer_negSet.txt
- __MACOSX/Supplemental_Code/data/svmModels/._dmel24_model_gkmpredict_dmel68_specific_enhancer_negSet.txt
- Supplemental_Code/data/svmModels/dmel1416_model_gkmpredict_dmel24_specific_enhancer_posSet.txt
- __MACOSX/Supplemental_Code/data/svmModels/._dmel1416_model_gkmpredict_dmel24_specific_enhancer_posSet.txt
- Supplemental_Code/data/svmModels/dmel24_specific_enhancer_gkmtrain.cvpred.txt
- __MACOSX/Supplemental_Code/data/svmModels/._dmel24_specific_enhancer_gkmtrain.cvpred.txt
- Supplemental_Code/data/svmModels/dmel1820_model_gkmpredict_dmel1012_specific_enhancer_posSet.txt
- __MACOSX/Supplemental_Code/data/svmModels/._dmel1820_model_gkmpredict_dmel1012_specific_enhancer_posSet.txt
- Supplemental_Code/data/svmModels/dmel1012_model_gkmpredict_dmel1820_specific_enhancer_posSet.txt
- __MACOSX/Supplemental_Code/data/svmModels/._dmel1012_model_gkmpredict_dmel1820_specific_enhancer_posSet.txt
- Supplemental_Code/data/svmModels/dmel68_model_gkmpredict_dmel1820_specific_enhancer_posSet.txt
- __MACOSX/Supplemental_Code/data/svmModels/._dmel68_model_gkmpredict_dmel1820_specific_enhancer_posSet.txt
- Supplemental_Code/data/svmModels/dmel24_model_gkmpredict_dmel1820_specific_enhancer_negSet.txt
- __MACOSX/Supplemental_Code/data/svmModels/._dmel24_model_gkmpredict_dmel1820_specific_enhancer_negSet.txt
- Supplemental_Code/data/svmModels/dmel1416_model_gkmpredict_dmel68_specific_enhancer_posSet.txt
- __MACOSX/Supplemental_Code/data/svmModels/._dmel1416_model_gkmpredict_dmel68_specific_enhancer_posSet.txt
- Supplemental_Code/data/svmModels/dmel1012_model_gkmpredict_dmel1820_specific_enhancer_negSet.txt
- __MACOSX/Supplemental_Code/data/svmModels/._dmel1012_model_gkmpredict_dmel1820_specific_enhancer_negSet.txt
- Supplemental_Code/data/svmModels/dmel68_model_gkmpredict_dmel1820_specific_enhancer_negSet.txt
- __MACOSX/Supplemental_Code/data/svmModels/._dmel68_model_gkmpredict_dmel1820_specific_enhancer_negSet.txt
- Supplemental_Code/data/svmModels/dmel1416_model_gkmpredict_dmel68_specific_enhancer_negSet.txt
- __MACOSX/Supplemental_Code/data/svmModels/._dmel1416_model_gkmpredict_dmel68_specific_enhancer_negSet.txt
- Supplemental_Code/data/svmModels/dmel24_model_gkmpredict_dmel1820_specific_enhancer_posSet.txt
- __MACOSX/Supplemental_Code/data/svmModels/._dmel24_model_gkmpredict_dmel1820_specific_enhancer_posSet.txt
- Supplemental_Code/data/svmModels/dmel1416_model_gkmpredict_dmel24_specific_enhancer_negSet.txt
- __MACOSX/Supplemental_Code/data/svmModels/._dmel1416_model_gkmpredict_dmel24_specific_enhancer_negSet.txt
- Supplemental_Code/data/svmModels/dmel24_model_gkmpredict_dmel68_specific_enhancer_posSet.txt
- __MACOSX/Supplemental_Code/data/svmModels/._dmel24_model_gkmpredict_dmel68_specific_enhancer_posSet.txt
- Supplemental_Code/data/svmModels/dmel1820_model_gkmpredict_dmel1012_specific_enhancer_negSet.txt
- __MACOSX/Supplemental_Code/data/svmModels/._dmel1820_model_gkmpredict_dmel1012_specific_enhancer_negSet.txt
- Supplemental_Code/data/svmModels/dmel1416_model_gkmpredict_dmel1820_specific_enhancer_negSet.txt
- __MACOSX/Supplemental_Code/data/svmModels/._dmel1416_model_gkmpredict_dmel1820_specific_enhancer_negSet.txt
- Supplemental_Code/data/svmModels/dmel1820_model_gkmpredict_dmel1416_specific_enhancer_negSet.txt
- __MACOSX/Supplemental_Code/data/svmModels/._dmel1820_model_gkmpredict_dmel1416_specific_enhancer_negSet.txt
- Supplemental_Code/data/svmModels/dmel68_specific_enhancer_gkmtrain.cvpred.txt
- __MACOSX/Supplemental_Code/data/svmModels/._dmel68_specific_enhancer_gkmtrain.cvpred.txt
- Supplemental_Code/data/svmModels/dmel68_model_gkmpredict_dmel24_specific_enhancer_posSet.txt
- __MACOSX/Supplemental_Code/data/svmModels/._dmel68_model_gkmpredict_dmel24_specific_enhancer_posSet.txt
- Supplemental_Code/data/svmModels/dmel68_specific_enhancer_gkmtrain.model.txt
- __MACOSX/Supplemental_Code/data/svmModels/._dmel68_specific_enhancer_gkmtrain.model.txt
- Supplemental_Code/data/svmModels/dmel68_model_gkmpredict_dmel1012_specific_enhancer_posSet.txt
- __MACOSX/Supplemental_Code/data/svmModels/._dmel68_model_gkmpredict_dmel1012_specific_enhancer_posSet.txt
- Supplemental_Code/data/svmModels/dmel24_model_gkmpredict_dmel1012_specific_enhancer_negSet.txt
- __MACOSX/Supplemental_Code/data/svmModels/._dmel24_model_gkmpredict_dmel1012_specific_enhancer_negSet.txt
- Supplemental_Code/data/svmModels/dmel1820_specific_enhancer_gkmtrain.model.txt
- __MACOSX/Supplemental_Code/data/svmModels/._dmel1820_specific_enhancer_gkmtrain.model.txt
- Supplemental_Code/data/svmModels/dmel1820_model_gkmpredict_dmel24_specific_enhancer_posSet.txt
- __MACOSX/Supplemental_Code/data/svmModels/._dmel1820_model_gkmpredict_dmel24_specific_enhancer_posSet.txt
- Supplemental_Code/data/svmModels/dmel1416_model_gkmpredict_dmel1012_specific_enhancer_posSet.txt
- __MACOSX/Supplemental_Code/data/svmModels/._dmel1416_model_gkmpredict_dmel1012_specific_enhancer_posSet.txt
- Supplemental_Code/data/svmModels/dmel24_model_gkmpredict_dmel1416_specific_enhancer_negSet.txt
- __MACOSX/Supplemental_Code/data/svmModels/._dmel24_model_gkmpredict_dmel1416_specific_enhancer_negSet.txt
- Supplemental_Code/data/svmModels/dmel68_model_gkmpredict_dmel1416_specific_enhancer_posSet.txt
- __MACOSX/Supplemental_Code/data/svmModels/._dmel68_model_gkmpredict_dmel1416_specific_enhancer_posSet.txt
- Supplemental_Code/data/svmModels/dmel1012_model_gkmpredict_dmel24_specific_enhancer_posSet.txt
- __MACOSX/Supplemental_Code/data/svmModels/._dmel1012_model_gkmpredict_dmel24_specific_enhancer_posSet.txt
- Supplemental_Code/data/svmModels/dmel1012_model_gkmpredict_dmel1416_specific_enhancer_posSet.txt
- __MACOSX/Supplemental_Code/data/svmModels/._dmel1012_model_gkmpredict_dmel1416_specific_enhancer_posSet.txt
- Supplemental_Code/data/svmModels/dmel1012_specific_enhancer_gkmtrain.cvpred.txt
- __MACOSX/Supplemental_Code/data/svmModels/._dmel1012_specific_enhancer_gkmtrain.cvpred.txt
- Supplemental_Code/data/svmModels/dmel1012_model_gkmpredict_dmel68_specific_enhancer_posSet.txt
- __MACOSX/Supplemental_Code/data/svmModels/._dmel1012_model_gkmpredict_dmel68_specific_enhancer_posSet.txt
- Supplemental_Code/data/svmModels/dmel1820_model_gkmpredict_dmel68_specific_enhancer_posSet.txt
- __MACOSX/Supplemental_Code/data/svmModels/._dmel1820_model_gkmpredict_dmel68_specific_enhancer_posSet.txt
- Supplemental_Code/data/svmModels/dmel1012_specific_enhancer_gkmtrain.model.txt
- __MACOSX/Supplemental_Code/data/svmModels/._dmel1012_specific_enhancer_gkmtrain.model.txt
- Supplemental_Code/data/svmModels/dmel1012_model_gkmpredict_dmel68_specific_enhancer_negSet.txt
- __MACOSX/Supplemental_Code/data/svmModels/._dmel1012_model_gkmpredict_dmel68_specific_enhancer_negSet.txt
- Supplemental_Code/data/svmModels/dmel1820_model_gkmpredict_dmel68_specific_enhancer_negSet.txt
- __MACOSX/Supplemental_Code/data/svmModels/._dmel1820_model_gkmpredict_dmel68_specific_enhancer_negSet.txt
- Supplemental_Code/data/svmModels/dmel24_specific_enhancer_gkmtrain.model.txt
- __MACOSX/Supplemental_Code/data/svmModels/._dmel24_specific_enhancer_gkmtrain.model.txt
- Supplemental_Code/data/svmModels/dmel1416_model_gkmpredict_dmel1012_specific_enhancer_negSet.txt
- __MACOSX/Supplemental_Code/data/svmModels/._dmel1416_model_gkmpredict_dmel1012_specific_enhancer_negSet.txt
- Supplemental_Code/data/svmModels/dmel24_model_gkmpredict_dmel1416_specific_enhancer_posSet.txt
- __MACOSX/Supplemental_Code/data/svmModels/._dmel24_model_gkmpredict_dmel1416_specific_enhancer_posSet.txt
- Supplemental_Code/data/svmModels/dmel1820_model_gkmpredict_dmel24_specific_enhancer_negSet.txt
- __MACOSX/Supplemental_Code/data/svmModels/._dmel1820_model_gkmpredict_dmel24_specific_enhancer_negSet.txt
- Supplemental_Code/data/svmModels/dmel1416_specific_enhancer_gkmtrain.model.txt
- __MACOSX/Supplemental_Code/data/svmModels/._dmel1416_specific_enhancer_gkmtrain.model.txt
- Supplemental_Code/data/svmModels/dmel68_model_gkmpredict_dmel1416_specific_enhancer_negSet.txt
- __MACOSX/Supplemental_Code/data/svmModels/._dmel68_model_gkmpredict_dmel1416_specific_enhancer_negSet.txt
- Supplemental_Code/data/svmModels/dmel1416_specific_enhancer_gkmtrain.cvpred.txt
- __MACOSX/Supplemental_Code/data/svmModels/._dmel1416_specific_enhancer_gkmtrain.cvpred.txt
- Supplemental_Code/data/svmModels/dmel1012_model_gkmpredict_dmel24_specific_enhancer_negSet.txt
- __MACOSX/Supplemental_Code/data/svmModels/._dmel1012_model_gkmpredict_dmel24_specific_enhancer_negSet.txt
- Supplemental_Code/data/svmModels/dmel1012_model_gkmpredict_dmel1416_specific_enhancer_negSet.txt
- __MACOSX/Supplemental_Code/data/svmModels/._dmel1012_model_gkmpredict_dmel1416_specific_enhancer_negSet.txt
- Supplemental_Code/data/svmModels/dmel1820_specific_enhancer_gkmtrain.cvpred.txt
- __MACOSX/Supplemental_Code/data/svmModels/._dmel1820_specific_enhancer_gkmtrain.cvpred.txt
- Supplemental_Code/data/svmModels/dmel68_model_gkmpredict_dmel1012_specific_enhancer_negSet.txt
- __MACOSX/Supplemental_Code/data/svmModels/._dmel68_model_gkmpredict_dmel1012_specific_enhancer_negSet.txt
- Supplemental_Code/data/svmModels/dmel24_model_gkmpredict_dmel1012_specific_enhancer_posSet.txt
- __MACOSX/Supplemental_Code/data/svmModels/._dmel24_model_gkmpredict_dmel1012_specific_enhancer_posSet.txt
- Supplemental_Code/data/deltaSVM/dmel68_specific_enhancer_dm3_deltaSVM_highertailTest.txt
- __MACOSX/Supplemental_Code/data/deltaSVM/._dmel68_specific_enhancer_dm3_deltaSVM_highertailTest.txt
- Supplemental_Code/data/deltaSVM/dmel24_specific_enhancer_dm3_deltaSVM_highertailTest.txt
- __MACOSX/Supplemental_Code/data/deltaSVM/._dmel24_specific_enhancer_dm3_deltaSVM_highertailTest.txt
- Supplemental_Code/data/deltaSVM/dmel1416_specific_enhancer_dm3_deltaSVM_highertailTest.txt
- __MACOSX/Supplemental_Code/data/deltaSVM/._dmel1416_specific_enhancer_dm3_deltaSVM_highertailTest.txt
- Supplemental_Code/data/deltaSVM/dmelT5Enh_deltaSVM_dm6.txt
- __MACOSX/Supplemental_Code/data/deltaSVM/._dmelT5Enh_deltaSVM_dm6.txt
- Supplemental_Code/data/deltaSVM/dmelT4Enh_deltaSVM_dm6.txt
- __MACOSX/Supplemental_Code/data/deltaSVM/._dmelT4Enh_deltaSVM_dm6.txt
- Supplemental_Code/data/deltaSVM/dmelT1Enh_deltaSVM_dm6.txt
- __MACOSX/Supplemental_Code/data/deltaSVM/._dmelT1Enh_deltaSVM_dm6.txt
- Supplemental_Code/data/deltaSVM/dmelT2Enh_deltaSVM_dm6.txt
- __MACOSX/Supplemental_Code/data/deltaSVM/._dmelT2Enh_deltaSVM_dm6.txt
- Supplemental_Code/data/deltaSVM/dmel1012_specific_enhancer_dm3_deltaSVM_highertailTest.txt
- __MACOSX/Supplemental_Code/data/deltaSVM/._dmel1012_specific_enhancer_dm3_deltaSVM_highertailTest.txt
- Supplemental_Code/data/deltaSVM/dmelT3Enh_deltaSVM_dm6.txt
- __MACOSX/Supplemental_Code/data/deltaSVM/._dmelT3Enh_deltaSVM_dm6.txt
- Supplemental_Code/data/deltaSVM/dmel1820_specific_enhancer_dm3_deltaSVM_highertailTest.txt
- __MACOSX/Supplemental_Code/data/deltaSVM/._dmel1820_specific_enhancer_dm3_deltaSVM_highertailTest.txt
- Supplemental_Code/data/mkTest/dmel1012_specific_enhancer_dm3_SNVs.txt
- __MACOSX/Supplemental_Code/data/mkTest/._dmel1012_specific_enhancer_dm3_SNVs.txt
- Supplemental_Code/data/mkTest/dmel1416_IDR_0.05_specific_enhancer_polyNub_dm3.bed
- __MACOSX/Supplemental_Code/data/mkTest/._dmel1416_IDR_0.05_specific_enhancer_polyNub_dm3.bed
- Supplemental_Code/data/mkTest/dmel68_specific_enhancer_dm3_SNVs.txt
- __MACOSX/Supplemental_Code/data/mkTest/._dmel68_specific_enhancer_dm3_SNVs.txt
- Supplemental_Code/data/mkTest/dmel1012_IDR_0.05_specific_enhancer_polyNub_dm3.bed
- __MACOSX/Supplemental_Code/data/mkTest/._dmel1012_IDR_0.05_specific_enhancer_polyNub_dm3.bed
- Supplemental_Code/data/mkTest/dmel1820_IDR_0.05_specific_enhancer_polyNub_dm3.bed
- __MACOSX/Supplemental_Code/data/mkTest/._dmel1820_IDR_0.05_specific_enhancer_polyNub_dm3.bed
- Supplemental_Code/data/mkTest/dmel1416_specific_enhancer_dm3_SNVs.txt
- __MACOSX/Supplemental_Code/data/mkTest/._dmel1416_specific_enhancer_dm3_SNVs.txt
- Supplemental_Code/data/mkTest/dmel68_IDR_0.05_specific_enhancer_polyNub_dm3.bed
- __MACOSX/Supplemental_Code/data/mkTest/._dmel68_IDR_0.05_specific_enhancer_polyNub_dm3.bed
- Supplemental_Code/data/mkTest/dmel1820_specific_enhancer_dm3_SNVs.txt
- __MACOSX/Supplemental_Code/data/mkTest/._dmel1820_specific_enhancer_dm3_SNVs.txt
- Supplemental_Code/data/mkTest/dmel24_IDR_0.05_specific_enhancer_polyNub_dm3.bed
- __MACOSX/Supplemental_Code/data/mkTest/._dmel24_IDR_0.05_specific_enhancer_polyNub_dm3.bed
- Supplemental_Code/data/mkTest/dmel24_specific_enhancer_dm3_SNVs.txt
- __MACOSX/Supplemental_Code/data/mkTest/._dmel24_specific_enhancer_dm3_SNVs.txt
- Supplemental_Code/data/bedFiles/enhancers/all_enhancers/
- __MACOSX/Supplemental_Code/data/bedFiles/enhancers/._all_enhancers
- Supplemental_Code/data/bedFiles/enhancers/stage_specific_enhancers/
- __MACOSX/Supplemental_Code/data/bedFiles/enhancers/._stage_specific_enhancers
- Supplemental_Code/data/bedFiles/all_peaks/dvir1417_IDR_0.05.bed
- __MACOSX/Supplemental_Code/data/bedFiles/all_peaks/._dvir1417_IDR_0.05.bed
- Supplemental_Code/data/bedFiles/all_peaks/dvir2528_IDR_0.05.bed
- __MACOSX/Supplemental_Code/data/bedFiles/all_peaks/._dvir2528_IDR_0.05.bed
- Supplemental_Code/data/bedFiles/all_peaks/dmel68_IDR_0.05.bed
- __MACOSX/Supplemental_Code/data/bedFiles/all_peaks/._dmel68_IDR_0.05.bed
- Supplemental_Code/data/bedFiles/all_peaks/dmel1820_IDR_0.05.bed
- __MACOSX/Supplemental_Code/data/bedFiles/all_peaks/._dmel1820_IDR_0.05.bed
- Supplemental_Code/data/bedFiles/all_peaks/dvir25_IDR_0.05.bed
- __MACOSX/Supplemental_Code/data/bedFiles/all_peaks/._dvir25_IDR_0.05.bed
- Supplemental_Code/data/bedFiles/all_peaks/dvir710_IDR_0.05.bed
- __MACOSX/Supplemental_Code/data/bedFiles/all_peaks/._dvir710_IDR_0.05.bed
- Supplemental_Code/data/bedFiles/all_peaks/dmel1416_IDR_0.05.bed
- __MACOSX/Supplemental_Code/data/bedFiles/all_peaks/._dmel1416_IDR_0.05.bed
- Supplemental_Code/data/bedFiles/all_peaks/dmel24_IDR_0.05.bed
- __MACOSX/Supplemental_Code/data/bedFiles/all_peaks/._dmel24_IDR_0.05.bed
- Supplemental_Code/data/bedFiles/all_peaks/dvir1922_IDR_0.05.bed
- __MACOSX/Supplemental_Code/data/bedFiles/all_peaks/._dvir1922_IDR_0.05.bed
- Supplemental_Code/data/bedFiles/all_peaks/dmel1012_IDR_0.05.bed
- __MACOSX/Supplemental_Code/data/bedFiles/all_peaks/._dmel1012_IDR_0.05.bed
- Supplemental_Code/data/bedFiles/enhancers/all_enhancers/dmel68_IDR_0.05_enhancer.bed
- __MACOSX/Supplemental_Code/data/bedFiles/enhancers/all_enhancers/._dmel68_IDR_0.05_enhancer.bed
- Supplemental_Code/data/bedFiles/enhancers/all_enhancers/dmel24_IDR_0.05_enhancer.bed
- __MACOSX/Supplemental_Code/data/bedFiles/enhancers/all_enhancers/._dmel24_IDR_0.05_enhancer.bed
- Supplemental_Code/data/bedFiles/enhancers/all_enhancers/dvir2528_IDR_0.05_enhancer.bed
- __MACOSX/Supplemental_Code/data/bedFiles/enhancers/all_enhancers/._dvir2528_IDR_0.05_enhancer.bed
- Supplemental_Code/data/bedFiles/enhancers/all_enhancers/dvir710_IDR_0.05_enhancer.bed
- __MACOSX/Supplemental_Code/data/bedFiles/enhancers/all_enhancers/._dvir710_IDR_0.05_enhancer.bed
- Supplemental_Code/data/bedFiles/enhancers/all_enhancers/dmel1820_IDR_0.05_enhancer.bed
- __MACOSX/Supplemental_Code/data/bedFiles/enhancers/all_enhancers/._dmel1820_IDR_0.05_enhancer.bed
- Supplemental_Code/data/bedFiles/enhancers/all_enhancers/dvir1417_IDR_0.05_enhancer.bed
- __MACOSX/Supplemental_Code/data/bedFiles/enhancers/all_enhancers/._dvir1417_IDR_0.05_enhancer.bed
- Supplemental_Code/data/bedFiles/enhancers/all_enhancers/dvir1922_IDR_0.05_enhancer.bed
- __MACOSX/Supplemental_Code/data/bedFiles/enhancers/all_enhancers/._dvir1922_IDR_0.05_enhancer.bed
- Supplemental_Code/data/bedFiles/enhancers/all_enhancers/dmel1416_IDR_0.05_enhancer.bed
- __MACOSX/Supplemental_Code/data/bedFiles/enhancers/all_enhancers/._dmel1416_IDR_0.05_enhancer.bed
- Supplemental_Code/data/bedFiles/enhancers/all_enhancers/dmel1012_IDR_0.05_enhancer.bed
- __MACOSX/Supplemental_Code/data/bedFiles/enhancers/all_enhancers/._dmel1012_IDR_0.05_enhancer.bed
- Supplemental_Code/data/bedFiles/enhancers/all_enhancers/dvir25_IDR_0.05_enhancer.bed
- __MACOSX/Supplemental_Code/data/bedFiles/enhancers/all_enhancers/._dvir25_IDR_0.05_enhancer.bed
- Supplemental_Code/data/bedFiles/enhancers/stage_specific_enhancers/dvir1417_IDR_0.05_specific_enhancer.bed
- __MACOSX/Supplemental_Code/data/bedFiles/enhancers/stage_specific_enhancers/._dvir1417_IDR_0.05_specific_enhancer.bed
- Supplemental_Code/data/bedFiles/enhancers/stage_specific_enhancers/dvir25_IDR_0.05_specific_enhancer.bed
- __MACOSX/Supplemental_Code/data/bedFiles/enhancers/stage_specific_enhancers/._dvir25_IDR_0.05_specific_enhancer.bed
- Supplemental_Code/data/bedFiles/enhancers/stage_specific_enhancers/enhancer_distance_annotation/
- __MACOSX/Supplemental_Code/data/bedFiles/enhancers/stage_specific_enhancers/._enhancer_distance_annotation
- Supplemental_Code/data/bedFiles/enhancers/stage_specific_enhancers/dvir1922_IDR_0.05_specific_enhancer.bed
- __MACOSX/Supplemental_Code/data/bedFiles/enhancers/stage_specific_enhancers/._dvir1922_IDR_0.05_specific_enhancer.bed
- Supplemental_Code/data/bedFiles/enhancers/stage_specific_enhancers/enhancer_overlap_annotation/
- __MACOSX/Supplemental_Code/data/bedFiles/enhancers/stage_specific_enhancers/._enhancer_overlap_annotation
- Supplemental_Code/data/bedFiles/enhancers/stage_specific_enhancers/dvir710_IDR_0.05_specific_enhancer.bed
- __MACOSX/Supplemental_Code/data/bedFiles/enhancers/stage_specific_enhancers/._dvir710_IDR_0.05_specific_enhancer.bed
- Supplemental_Code/data/bedFiles/enhancers/stage_specific_enhancers/dmel1012_IDR_0.05_specific_enhancer.bed
- __MACOSX/Supplemental_Code/data/bedFiles/enhancers/stage_specific_enhancers/._dmel1012_IDR_0.05_specific_enhancer.bed
- Supplemental_Code/data/bedFiles/enhancers/stage_specific_enhancers/dmel68_IDR_0.05_specific_enhancer.bed
- __MACOSX/Supplemental_Code/data/bedFiles/enhancers/stage_specific_enhancers/._dmel68_IDR_0.05_specific_enhancer.bed
- Supplemental_Code/data/bedFiles/enhancers/stage_specific_enhancers/dvir2528_IDR_0.05_specific_enhancer.bed
- __MACOSX/Supplemental_Code/data/bedFiles/enhancers/stage_specific_enhancers/._dvir2528_IDR_0.05_specific_enhancer.bed
- Supplemental_Code/data/bedFiles/enhancers/stage_specific_enhancers/dmel1820_IDR_0.05_specific_enhancer.bed
- __MACOSX/Supplemental_Code/data/bedFiles/enhancers/stage_specific_enhancers/._dmel1820_IDR_0.05_specific_enhancer.bed
- Supplemental_Code/data/bedFiles/enhancers/stage_specific_enhancers/enhancer_ortholog_annotation/
- __MACOSX/Supplemental_Code/data/bedFiles/enhancers/stage_specific_enhancers/._enhancer_ortholog_annotation
- Supplemental_Code/data/bedFiles/enhancers/stage_specific_enhancers/dmel24_IDR_0.05_specific_enhancer.bed
- __MACOSX/Supplemental_Code/data/bedFiles/enhancers/stage_specific_enhancers/._dmel24_IDR_0.05_specific_enhancer.bed
- Supplemental_Code/data/bedFiles/enhancers/stage_specific_enhancers/dmel1416_IDR_0.05_specific_enhancer.bed
- __MACOSX/Supplemental_Code/data/bedFiles/enhancers/stage_specific_enhancers/._dmel1416_IDR_0.05_specific_enhancer.bed
- Supplemental_Code/data/bedFiles/enhancers/stage_specific_enhancers/enhancer_distance_annotation/dmel1416_IDR_0.05_specific_enhancer_distance_dvir.bed
- __MACOSX/Supplemental_Code/data/bedFiles/enhancers/stage_specific_enhancers/enhancer_distance_annotation/._dmel1416_IDR_0.05_specific_enhancer_distance_dvir.bed
- Supplemental_Code/data/bedFiles/enhancers/stage_specific_enhancers/enhancer_distance_annotation/dmel1012_IDR_0.05_specific_enhancer_distance_dvir.bed
- __MACOSX/Supplemental_Code/data/bedFiles/enhancers/stage_specific_enhancers/enhancer_distance_annotation/._dmel1012_IDR_0.05_specific_enhancer_distance_dvir.bed
- Supplemental_Code/data/bedFiles/enhancers/stage_specific_enhancers/enhancer_distance_annotation/dmel68_IDR_0.05_specific_enhancer_distance_dvir.bed
- __MACOSX/Supplemental_Code/data/bedFiles/enhancers/stage_specific_enhancers/enhancer_distance_annotation/._dmel68_IDR_0.05_specific_enhancer_distance_dvir.bed
- Supplemental_Code/data/bedFiles/enhancers/stage_specific_enhancers/enhancer_distance_annotation/dmel1820_IDR_0.05_specific_enhancer_distance_dvir.bed
- __MACOSX/Supplemental_Code/data/bedFiles/enhancers/stage_specific_enhancers/enhancer_distance_annotation/._dmel1820_IDR_0.05_specific_enhancer_distance_dvir.bed
- Supplemental_Code/data/bedFiles/enhancers/stage_specific_enhancers/enhancer_distance_annotation/dmel24_IDR_0.05_specific_enhancer_distance_dvir.bed
- __MACOSX/Supplemental_Code/data/bedFiles/enhancers/stage_specific_enhancers/enhancer_distance_annotation/._dmel24_IDR_0.05_specific_enhancer_distance_dvir.bed
- Supplemental_Code/data/bedFiles/enhancers/stage_specific_enhancers/enhancer_overlap_annotation/dmel1820_IDR_0.05_specific_enhancer_overlap_dvir.bed
- __MACOSX/Supplemental_Code/data/bedFiles/enhancers/stage_specific_enhancers/enhancer_overlap_annotation/._dmel1820_IDR_0.05_specific_enhancer_overlap_dvir.bed
- Supplemental_Code/data/bedFiles/enhancers/stage_specific_enhancers/enhancer_overlap_annotation/dmel1012_IDR_0.05_specific_enhancer_annoALlDvirSatges.bed
- __MACOSX/Supplemental_Code/data/bedFiles/enhancers/stage_specific_enhancers/enhancer_overlap_annotation/._dmel1012_IDR_0.05_specific_enhancer_annoALlDvirSatges.bed
- Supplemental_Code/data/bedFiles/enhancers/stage_specific_enhancers/enhancer_overlap_annotation/dmel1416_IDR_0.05_specific_enhancer_annoALlDvirSatges.bed
- __MACOSX/Supplemental_Code/data/bedFiles/enhancers/stage_specific_enhancers/enhancer_overlap_annotation/._dmel1416_IDR_0.05_specific_enhancer_annoALlDvirSatges.bed
- Supplemental_Code/data/bedFiles/enhancers/stage_specific_enhancers/enhancer_overlap_annotation/dmel24_IDR_0.05_specific_enhancer_annoALlDvirSatges.bed
- __MACOSX/Supplemental_Code/data/bedFiles/enhancers/stage_specific_enhancers/enhancer_overlap_annotation/._dmel24_IDR_0.05_specific_enhancer_annoALlDvirSatges.bed
- Supplemental_Code/data/bedFiles/enhancers/stage_specific_enhancers/enhancer_overlap_annotation/dmel68_IDR_0.05_specific_enhancer_overlap_dvir.bed
- __MACOSX/Supplemental_Code/data/bedFiles/enhancers/stage_specific_enhancers/enhancer_overlap_annotation/._dmel68_IDR_0.05_specific_enhancer_overlap_dvir.bed
- Supplemental_Code/data/bedFiles/enhancers/stage_specific_enhancers/enhancer_overlap_annotation/dmel68_IDR_0.05_specific_enhancer_annoALlDvirSatges.bed
- __MACOSX/Supplemental_Code/data/bedFiles/enhancers/stage_specific_enhancers/enhancer_overlap_annotation/._dmel68_IDR_0.05_specific_enhancer_annoALlDvirSatges.bed
- Supplemental_Code/data/bedFiles/enhancers/stage_specific_enhancers/enhancer_overlap_annotation/dmel1820_IDR_0.05_specific_enhancer_annoALlDvirSatges.bed
- __MACOSX/Supplemental_Code/data/bedFiles/enhancers/stage_specific_enhancers/enhancer_overlap_annotation/._dmel1820_IDR_0.05_specific_enhancer_annoALlDvirSatges.bed
- Supplemental_Code/data/bedFiles/enhancers/stage_specific_enhancers/enhancer_overlap_annotation/dmel1012_IDR_0.05_specific_enhancer_overlap_dvir.bed
- __MACOSX/Supplemental_Code/data/bedFiles/enhancers/stage_specific_enhancers/enhancer_overlap_annotation/._dmel1012_IDR_0.05_specific_enhancer_overlap_dvir.bed
- Supplemental_Code/data/bedFiles/enhancers/stage_specific_enhancers/enhancer_overlap_annotation/dmel1416_IDR_0.05_specific_enhancer_overlap_dvir.bed
- __MACOSX/Supplemental_Code/data/bedFiles/enhancers/stage_specific_enhancers/enhancer_overlap_annotation/._dmel1416_IDR_0.05_specific_enhancer_overlap_dvir.bed
- Supplemental_Code/data/bedFiles/enhancers/stage_specific_enhancers/enhancer_overlap_annotation/dmel24_IDR_0.05_specific_enhancer_overlap_dvir.bed
- __MACOSX/Supplemental_Code/data/bedFiles/enhancers/stage_specific_enhancers/enhancer_overlap_annotation/._dmel24_IDR_0.05_specific_enhancer_overlap_dvir.bed
- Supplemental_Code/data/bedFiles/enhancers/stage_specific_enhancers/enhancer_ortholog_annotation/dmel24_IDR_0.05_specific_enhancer_dm6_droVir3.bed
- __MACOSX/Supplemental_Code/data/bedFiles/enhancers/stage_specific_enhancers/enhancer_ortholog_annotation/._dmel24_IDR_0.05_specific_enhancer_dm6_droVir3.bed
- Supplemental_Code/data/bedFiles/enhancers/stage_specific_enhancers/enhancer_ortholog_annotation/dmel68_IDR_0.05_specific_enhancer_dm6_droVir3.bed
- __MACOSX/Supplemental_Code/data/bedFiles/enhancers/stage_specific_enhancers/enhancer_ortholog_annotation/._dmel68_IDR_0.05_specific_enhancer_dm6_droVir3.bed
- Supplemental_Code/data/bedFiles/enhancers/stage_specific_enhancers/enhancer_ortholog_annotation/dvir1922_IDR_0.05_specific_enhancer_droVir3_dm6.bed
- __MACOSX/Supplemental_Code/data/bedFiles/enhancers/stage_specific_enhancers/enhancer_ortholog_annotation/._dvir1922_IDR_0.05_specific_enhancer_droVir3_dm6.bed
- Supplemental_Code/data/bedFiles/enhancers/stage_specific_enhancers/enhancer_ortholog_annotation/dvir1417_IDR_0.05_specific_enhancer_droVir3_dm6.bed
- __MACOSX/Supplemental_Code/data/bedFiles/enhancers/stage_specific_enhancers/enhancer_ortholog_annotation/._dvir1417_IDR_0.05_specific_enhancer_droVir3_dm6.bed
- Supplemental_Code/data/bedFiles/enhancers/stage_specific_enhancers/enhancer_ortholog_annotation/dvir25_IDR_0.05_specific_enhancer_droVir3_dm6.bed
- __MACOSX/Supplemental_Code/data/bedFiles/enhancers/stage_specific_enhancers/enhancer_ortholog_annotation/._dvir25_IDR_0.05_specific_enhancer_droVir3_dm6.bed
- Supplemental_Code/data/bedFiles/enhancers/stage_specific_enhancers/enhancer_ortholog_annotation/dvir710_IDR_0.05_specific_enhancer_droVir3_dm6.bed
- __MACOSX/Supplemental_Code/data/bedFiles/enhancers/stage_specific_enhancers/enhancer_ortholog_annotation/._dvir710_IDR_0.05_specific_enhancer_droVir3_dm6.bed
- Supplemental_Code/data/bedFiles/enhancers/stage_specific_enhancers/enhancer_ortholog_annotation/dmel1820_IDR_0.05_specific_enhancer_dm6_droVir3.bed
- __MACOSX/Supplemental_Code/data/bedFiles/enhancers/stage_specific_enhancers/enhancer_ortholog_annotation/._dmel1820_IDR_0.05_specific_enhancer_dm6_droVir3.bed
- Supplemental_Code/data/bedFiles/enhancers/stage_specific_enhancers/enhancer_ortholog_annotation/dmel1012_IDR_0.05_specific_enhancer_dm6_droVir3.bed
- __MACOSX/Supplemental_Code/data/bedFiles/enhancers/stage_specific_enhancers/enhancer_ortholog_annotation/._dmel1012_IDR_0.05_specific_enhancer_dm6_droVir3.bed
- Supplemental_Code/data/bedFiles/enhancers/stage_specific_enhancers/enhancer_ortholog_annotation/dvir2528_IDR_0.05_specific_enhancer_droVir3_dm6.bed
- __MACOSX/Supplemental_Code/data/bedFiles/enhancers/stage_specific_enhancers/enhancer_ortholog_annotation/._dvir2528_IDR_0.05_specific_enhancer_droVir3_dm6.bed
- Supplemental_Code/data/bedFiles/enhancers/stage_specific_enhancers/enhancer_ortholog_annotation/dmel1416_IDR_0.05_specific_enhancer_dm6_droVir3.bed
- __MACOSX/Supplemental_Code/data/bedFiles/enhancers/stage_specific_enhancers/enhancer_ortholog_annotation/._dmel1416_IDR_0.05_specific_enhancer_dm6_droVir3.bed
