# Supplementary material for: The hourglass model of evolutionary conservation during embryogenesis extends to developmental enhancers with signatures of positive selection
Source: Genome Res. 2021 Sep;31(9):1573–81. doi: 10.1101/gr.275212.121 (PMC8415374; doi:10.1101/gr.275212.121)
Supplement: Supplemental Material [file supp_gr.275212.121_Supplemental_Code.zip › Supplemental_Code/data/svmModels/dmel1820_model_gkmpredict_dmel1416_specific_enhancer_posSet.txt]

chr2L_2883406_2883688_pos_1	0.713718
chr2L_736239_737447_pos_2	-0.0146491
chr2L_1375133_1376774_pos_3	0.532718
chr2L_2292236_2294035_pos_4	-0.256849
chr2L_2850785_2851699_pos_5	0.353756
chr2L_11632492_11633665_pos_6	0.352646
chr2L_13925927_13927184_pos_7	0.391459
chr2L_16579699_16581578_pos_8	0.636041
chr2L_16988160_16990516_pos_9	0.0241624
chr2L_17153409_17155333_pos_10	-0.0626445
chr2L_201008_201910_pos_11	0.0806085
chr2L_322843_323478_pos_12	0.0833942
chr2L_338325_338902_pos_13	0.250875
chr2L_914417_914854_pos_14	0.33973
chr2L_1414001_1415713_pos_15	0.234649
chr2L_1464412_1465605_pos_16	0.0733756
chr2L_1482468_1483486_pos_17	-0.0369774
chr2L_1598713_1600701_pos_18	0.559373
chr2L_1925614_1927030_pos_19	0.138554
chr2L_1996280_1997702_pos_20	0.0367441
chr2L_2303828_2306018_pos_21	0.233423
chr2L_2345175_2346151_pos_22	0.383069
chr2L_2508170_2508711_pos_23	0.202367
chr2L_2593864_2596102_pos_24	0.29584
chr2L_2602144_2602732_pos_25	-0.142614
chr2L_2848520_2850011_pos_26	0.346015
chr2L_2835554_2836678_pos_27	0.397929
chr2L_3230905_3231712_pos_28	0.0295356
chr2L_3398849_3399612_pos_29	-0.201713
chr2L_3666567_3666819_pos_30	0.117232
chr2L_4141371_4143002_pos_31	-0.126479
chr2L_4590094_4591121_pos_32	0.441387
chr2L_4636757_4638276_pos_33	0.0737023
chr2L_4717455_4718370_pos_34	0.581702
chr2L_4705356_4706803_pos_35	-0.0717313
chr2L_5304268_5304650_pos_36	0.0333547
chr2L_5643403_5644777_pos_37	0.11207
chr2L_5734786_5735896_pos_38	-0.0300462
chr2L_5958938_5959513_pos_39	-0.307369
chr2L_6120996_6122355_pos_40	0.0810107
chr2L_6404324_6405036_pos_41	0.0337672
chr2L_6568299_6569185_pos_42	0.0328656
chr2L_6579575_6581419_pos_43	-0.193197
chr2L_7071197_7071626_pos_44	0.306248
chr2L_7100658_7101942_pos_45	0.475665
chr2L_7167418_7168596_pos_46	0.230079
chr2L_7284801_7285375_pos_47	0.511043
chr2L_7434296_7434853_pos_48	-0.0398328
chr2L_7693499_7694764_pos_49	-0.295576
chr2L_7762182_7763420_pos_50	-0.0988444
chr2L_8339459_8340272_pos_51	0.124075
chr2L_8530142_8530707_pos_52	-0.154229
chr2L_8901976_8903614_pos_53	0.409906
chr2L_8903711_8906080_pos_54	0.12114
chr2L_9601166_9601713_pos_55	-0.00995671
chr2L_9735234_9736306_pos_56	0.174788
chr2L_10077737_10079072_pos_57	-0.250808
chr2L_10192402_10194030_pos_58	-0.807143
chr2L_11256560_11258241_pos_59	0.188574
chr2L_11554022_11554887_pos_60	0.420536
chr2L_11568984_11572120_pos_61	0.333598
chr2L_11652747_11654314_pos_62	-0.308005
chr2L_11786079_11787721_pos_63	0.399336
chr2L_11869868_11871112_pos_64	0.418891
chr2L_12077657_12078148_pos_65	0.158157
chr2L_12297631_12300367_pos_66	-0.0632778
chr2L_12391297_12392100_pos_67	0.312217
chr2L_12557640_12558273_pos_68	-0.130801
chr2L_12635212_12635980_pos_69	-0.111224
chr2L_12748509_12749418_pos_70	0.220894
chr2L_13205869_13207032_pos_71	0.432508
chr2L_13312994_13314525_pos_72	0.103681
chr2L_13473565_13474270_pos_73	0.187201
chr2L_13695078_13696026_pos_74	-0.167245
chr2L_13727761_13728865_pos_75	0.393929
chr2L_13937379_13939204_pos_76	0.292242
chr2L_14008924_14009667_pos_77	0.177298
chr2L_14077191_14079810_pos_78	0.0884956
chr2L_14613737_14614493_pos_79	-0.115477
chr2L_14754580_14756957_pos_80	0.179216
chr2L_14787298_14790048_pos_81	-0.0861688
chr2L_14797249_14797984_pos_82	0.30496
chr2L_14824172_14825951_pos_83	-0.110159
chr2L_14958678_14959382_pos_84	-0.0448316
chr2L_15003696_15004742_pos_85	-0.264362
chr2L_15001237_15002145_pos_86	0.259202
chr2L_15155309_15156312_pos_87	-0.00809479
chr2L_15168609_15169222_pos_88	0.506656
chr2L_15172848_15173822_pos_89	-0.0239846
chr2L_15374420_15375181_pos_90	0.292591
chr2L_15455824_15456282_pos_91	0.379393
chr2L_15546264_15547144_pos_92	0.237546
chr2L_15784481_15785553_pos_93	-0.239542
chr2L_15931226_15934009_pos_94	0.287404
chr2L_16075638_16077717_pos_95	0.0916615
chr2L_16403680_16404860_pos_96	0.523132
chr2L_16567820_16568585_pos_97	0.0533451
chr2L_16671732_16672449_pos_98	0.138152
chr2L_16986774_16987918_pos_99	0.0325662
chr2L_17019681_17020626_pos_100	0.503133
chr2L_17057553_17058703_pos_101	-0.336647
chr2L_17068172_17070833_pos_102	0.460075
chr2L_17307187_17308588_pos_103	0.36943
chr2L_17305631_17306098_pos_104	0.382684
chr2L_17332302_17332871_pos_105	-0.200568
chr2L_17329035_17330513_pos_106	0.231971
chr2L_17641199_17641957_pos_107	-0.0393136
chr2L_17731955_17732867_pos_108	0.319459
chr2L_17971199_17972023_pos_109	-0.543372
chr2L_18036749_18038215_pos_110	0.364648
chr2L_18071818_18074315_pos_111	-0.3287
chr2L_18225297_18226955_pos_112	-0.0447192
chr2L_18232436_18234299_pos_113	0.047
chr2L_18420677_18424144_pos_114	0.0813123
chr2L_18482508_18483212_pos_115	0.609315
chr2L_18757520_18759314_pos_116	0.440836
chr2L_18769968_18771031_pos_117	0.101434
chr2L_18867449_18868316_pos_118	0.0811336
chr2L_19177221_19177853_pos_119	0.0846208
chr2L_19276175_19276792_pos_120	0.625881
chr2L_19634712_19636871_pos_121	0.348752
chr2L_19740810_19741321_pos_122	-0.333175
chr2L_20074349_20074625_pos_123	0.0480408
chr2L_20106643_20107235_pos_124	-0.108619
chr2L_20173734_20173927_pos_125	-0.0466907
chr2L_20535492_20537195_pos_126	0.410184
chr2L_20969458_20970909_pos_127	0.606471
chr2L_21272730_21273890_pos_128	-0.281985
chr2L_21402354_21402814_pos_129	-0.162736
chr2L_21722578_21723200_pos_130	0.360481
chr2L_21733906_21734937_pos_131	-0.169813
chr2L_21889936_21890649_pos_132	-0.5792
chr2L_22304070_22306343_pos_133	0.140228
chr2L_22398843_22399361_pos_134	0.280908
chr2R_3685992_3686970_pos_135	-0.0793368
chr2R_4701583_4702486_pos_136	0.732651
chr2R_8961613_8962573_pos_137	0.376551
chr2R_12041907_12043614_pos_138	-0.00953837
chr2R_13121588_13124069_pos_139	0.478501
chrU_1615105_1615320_pos_140	0.119348
chr2RHet_732496_732737_pos_141	-0.142136
chrU_1960952_1961142_pos_142	-0.463877
chr2RHet_3106883_3107069_pos_143	0.0639332
chr2RHet_3162032_3163195_pos_144	-0.064032
chr2R_96609_96851_pos_145	0.105529
chr2R_562450_563133_pos_146	-0.0071979
chr2R_1974470_1975204_pos_147	-0.415592
chr2R_2491868_2492799_pos_148	0.106332
chr2R_2812531_2814066_pos_149	0.0334161
chr2R_2900482_2901145_pos_150	0.129928
chr2R_3214739_3215615_pos_151	0.362222
chr2R_3281105_3282195_pos_152	-0.508043
chr2R_3872952_3873695_pos_153	0.350928
chr2R_4041700_4043013_pos_154	0.234113
chr2R_4347163_4348238_pos_155	-0.197864
chr2R_4463370_4464408_pos_156	-0.219361
chr2R_4472909_4474284_pos_157	0.0701638
chr2R_4664566_4665364_pos_158	0.111591
chr2R_4711828_4713320_pos_159	0.233809
chr2R_4709144_4709493_pos_160	0.150854
chr2R_5230431_5231918_pos_161	0.105964
chr2R_5237120_5238493_pos_162	-0.0972866
chr2R_5266546_5269475_pos_163	0.208701
chr2R_5334075_5334860_pos_164	-0.0715406
chr2R_5484546_5485091_pos_165	0.177095
chr2R_5502175_5503323_pos_166	0.522598
chr2R_5572463_5573568_pos_167	0.119775
chr2R_5792071_5793489_pos_168	0.0774838
chr2R_5969490_5970289_pos_169	0.143952
chr2R_6201971_6202746_pos_170	0.454733
chr2R_6245153_6246362_pos_171	-0.0926641
chr2R_6605818_6606363_pos_172	0.257724
chr2R_6647045_6647703_pos_173	-0.165709
chr2R_6966510_6967222_pos_174	0.572274
chr2R_7040374_7041588_pos_175	0.200517
chr2R_7163503_7164215_pos_176	0.65921
chr2R_7366288_7366959_pos_177	-0.0658378
chr2R_7427832_7428478_pos_178	-0.295986
chr2R_7871954_7872332_pos_179	0.145454
chr2R_8094316_8095384_pos_180	0.164794
chr2R_8384498_8385259_pos_181	0.124527
chr2R_8372342_8374142_pos_182	-0.193455
chr2R_8508632_8510638_pos_183	0.146846
chr2R_9399839_9401706_pos_184	0.198529
chr2R_9418048_9419040_pos_185	0.00874305
chr2R_9624802_9625950_pos_186	-0.0656604
chr2R_9659115_9660091_pos_187	0.20226
chr2R_9700823_9702234_pos_188	-0.275803
chr2R_9924270_9924738_pos_189	0.556071
chr2R_10105039_10105602_pos_190	0.231062
chr2R_10369262_10369978_pos_191	0.330752
chr2R_10797066_10797915_pos_192	0.254923
chr2R_12325933_12328274_pos_193	0.350334
chr2R_12345719_12346542_pos_194	0.546144
chr2R_12389820_12390422_pos_195	0.588199
chr2R_12581113_12582181_pos_196	0.480914
chr2R_12599228_12599963_pos_197	0.504413
chr2R_12616791_12617832_pos_198	0.735889
chr2R_12816597_12817731_pos_199	0.371597
chr2R_13071095_13071679_pos_200	0.268007
chr2R_13178094_13178798_pos_201	0.141194
chr2R_13206816_13207894_pos_202	-0.0987527
chr2R_13508782_13509922_pos_203	0.427732
chr2R_13522784_13523877_pos_204	0.575064
chr2R_13535857_13536645_pos_205	-0.129735
chr2R_13791627_13794410_pos_206	0.0138327
chr2R_13796427_13796666_pos_207	-0.463386
chr2R_13804225_13805647_pos_208	0.756922
chr2R_13871578_13872185_pos_209	0.0730866
chr2R_14534876_14535439_pos_210	-0.170207
chr2R_14662128_14662634_pos_211	0.502925
chr2R_14699230_14700256_pos_212	-0.0780086
chr2R_14779690_14781015_pos_213	0.355747
chr2R_14938614_14940166_pos_214	0.437316
chr2R_14956939_14958157_pos_215	-0.00567485
chr2R_14966830_14968816_pos_216	0.834589
chr2R_15101080_15102768_pos_217	0.753578
chr2R_15216970_15217837_pos_218	0.0405749
chr2R_16111847_16112437_pos_219	0.253145
chr2R_16203249_16203619_pos_220	0.031462
chr2R_16245665_16247056_pos_221	-0.105878
chr2R_16323066_16323994_pos_222	0.160838
chr2R_16345559_16346107_pos_223	-0.0318059
chr2R_16534370_16537467_pos_224	0.930485
chr2R_16642331_16643713_pos_225	0.115978
chr2R_17139121_17139467_pos_226	-0.300453
chr2R_17162836_17163442_pos_227	0.27361
chr2R_17267673_17268221_pos_228	-0.0818308
chr2R_17277294_17278129_pos_229	-0.274776
chr2R_17294998_17297618_pos_230	-0.0517287
chr2R_17400548_17402866_pos_231	1.21325
chr2R_17688686_17689263_pos_232	-0.0161552
chr2R_18323056_18324180_pos_233	0.0605087
chr2R_18334545_18335775_pos_234	-0.169214
chr2R_18615021_18616053_pos_235	0.573102
chr2R_18865983_18866812_pos_236	-0.301125
chr2R_19182740_19184397_pos_237	0.342417
chr2R_19230489_19231263_pos_238	-0.283603
chr2R_19356478_19357781_pos_239	0.349424
chr2R_19649235_19650324_pos_240	0.050791
chr2R_19680279_19681165_pos_241	0.349352
chr2R_19891352_19892071_pos_242	-0.320103
chr2R_20050500_20051396_pos_243	0.154055
chr2R_20121176_20121894_pos_244	0.359394
chr2R_20813250_20814847_pos_245	0.521152
chr3L_916991_918475_pos_246	0.493028
chr3L_3012458_3014855_pos_247	0.25179
chr3L_3275926_3276882_pos_248	0.724137
chr3L_5366697_5368946_pos_249	0.0754214
chr3L_14279884_14280251_pos_250	0.316118
chr3L_4946927_4948073_pos_251	0.234041
chr3L_5062239_5063131_pos_252	-0.282737
chr3L_8742064_8742392_pos_253	-0.00493183
chr3L_9544145_9545002_pos_254	0.290683
chr3L_11182730_11183750_pos_255	-0.141466
chr3L_11739302_11740863_pos_256	0.209107
chr3L_11722019_11724386_pos_257	0.129751
chr3L_14508532_14509367_pos_258	0.722251
chr3L_15410333_15412381_pos_259	0.433184
chr3L_16194921_16197408_pos_260	-0.111332
chr3L_498499_500125_pos_261	0.530977
chr3L_779281_779866_pos_262	0.156165
chr3L_798910_799324_pos_263	0.253543
chr3L_824266_825301_pos_264	0.387826
chr3L_907295_908693_pos_265	0.278711
chr3L_957828_958978_pos_266	-0.22759
chr3L_1008040_1009450_pos_267	0.0157133
chr3L_1067299_1067818_pos_268	0.0114432
chr3L_1283912_1284605_pos_269	-0.0568889
chr3L_1377532_1378705_pos_270	0.0933574
chr3L_2008969_2010437_pos_271	0.0299758
chr3L_2006112_2008947_pos_272	0.28048
chr3L_2363989_2366131_pos_273	0.044886
chr3L_2422416_2423877_pos_274	0.427271
chr3L_2560660_2560962_pos_275	0.305295
chr3L_2559277_2559990_pos_276	-0.0706546
chr3L_2923208_2923870_pos_277	0.435874
chr3L_3023220_3024873_pos_278	-0.0674175
chr3L_3142218_3142894_pos_279	-0.077457
chr3L_3369939_3371543_pos_280	0.290378
chr3L_3387626_3388254_pos_281	-0.217896
chr3L_3640424_3643811_pos_282	-0.112426
chr3L_3705078_3707816_pos_283	0.103204
chr3L_4309914_4310705_pos_284	0.133469
chr3L_4358332_4359075_pos_285	-0.0905635
chr3L_4394921_4395484_pos_286	-0.134955
chr3L_4518951_4520002_pos_287	-0.100332
chr3L_4542898_4544332_pos_288	0.193583
chr3L_4570143_4570755_pos_289	-0.1039
chr3L_4712431_4715073_pos_290	0.193991
chr3L_5003391_5004306_pos_291	0.244542
chr3L_5207810_5208388_pos_292	0.305622
chr3L_5231886_5232541_pos_293	-0.12435
chr3L_5426328_5427464_pos_294	0.0683007
chr3L_5480573_5481201_pos_295	0.4917
chr3L_5482835_5484063_pos_296	-0.107758
chr3L_5990796_5992562_pos_297	-0.123774
chr3L_6056417_6058029_pos_298	-0.132562
chr3L_6195943_6197286_pos_299	-0.307705
chr3L_6241960_6243824_pos_300	-0.0458156
chr3L_6342123_6342986_pos_301	0.0348819
chr3L_6503021_6504118_pos_302	-0.355987
chr3L_6701706_6702392_pos_303	0.292534
chr3L_6995256_6996018_pos_304	0.0856813
chr3L_7052406_7053316_pos_305	-0.386198
chr3L_7080100_7080612_pos_306	0.323585
chr3L_7155843_7157314_pos_307	0.363204
chr3L_7264340_7265855_pos_308	0.14569
chr3L_7271526_7272032_pos_309	-0.535768
chr3L_7267687_7269897_pos_310	0.0581281
chr3L_7547845_7548870_pos_311	0.282978
chr3L_7714565_7715215_pos_312	-0.0453571
chr3L_7801860_7802329_pos_313	0.879836
chr3L_7836736_7837290_pos_314	0.555933
chr3L_7919584_7920652_pos_315	-0.261397
chr3L_8034052_8034661_pos_316	0.0409201
chr3L_8326967_8328036_pos_317	0.0527666
chr3L_8440544_8441695_pos_318	0.663946
chr3L_8861578_8863459_pos_319	0.0858721
chr3L_8910065_8910848_pos_320	-0.0183345
chr3L_9119144_9119502_pos_321	0.404675
chr3L_9257583_9258088_pos_322	0.172019
chr3L_9255971_9257112_pos_323	0.682845
chr3L_9648056_9649173_pos_324	0.209272
chr3L_9931933_9932979_pos_325	0.431674
chr3L_9955286_9956459_pos_326	-0.243494
chr3L_10000555_10001055_pos_327	-0.111274
chr3L_10099704_10101212_pos_328	0.477138
chr3L_10487104_10487514_pos_329	0.102567
chr3L_10544955_10545372_pos_330	0.406293
chr3L_10627155_10628480_pos_331	-0.119632
chr3L_10692325_10693206_pos_332	0.468357
chr3L_10812950_10813484_pos_333	0.31873
chr3L_11196120_11197939_pos_334	-0.0446261
chr3L_11443830_11445247_pos_335	0.273188
chr3L_11488430_11491404_pos_336	0.242008
chr3L_11645936_11646846_pos_337	0.364488
chr3L_11656541_11656987_pos_338	-0.173935
chr3L_11803766_11804268_pos_339	0.229351
chr3L_11897550_11899970_pos_340	0.158762
chr3L_12013599_12015341_pos_341	0.148466
chr3L_12187757_12188711_pos_342	0.154261
chr3L_12336176_12337106_pos_343	-0.0346781
chr3L_12663478_12664038_pos_344	-0.000704909
chr3L_12792795_12793307_pos_345	-0.0237232
chr3L_12933992_12934751_pos_346	0.587584
chr3L_13184244_13185694_pos_347	0.333602
chr3L_13414104_13414939_pos_348	-0.0500116
chr3L_13420855_13421493_pos_349	-0.104574
chr3L_13451568_13452542_pos_350	0.608437
chr3L_13615414_13616306_pos_351	0.668667
chr3L_13730744_13731875_pos_352	0.010513
chr3L_13825561_13826038_pos_353	0.393992
chr3L_13845638_13846521_pos_354	0.0320006
chr3L_13880518_13881337_pos_355	0.00588102
chr3L_13890901_13892108_pos_356	0.223158
chr3L_14095351_14095746_pos_357	0.000331695
chr3L_14239386_14241092_pos_358	0.918597
chr3L_14799842_14800632_pos_359	0.00869248
chr3L_15480069_15481134_pos_360	0.157494
chr3L_15851212_15852464_pos_361	0.302833
chr3L_15859413_15861124_pos_362	0.229511
chr3L_15861249_15863082_pos_363	-0.340966
chr3L_15919141_15921658_pos_364	0.154067
chr3L_15938384_15939600_pos_365	0.233111
chr3L_15961702_15962401_pos_366	-0.0179592
chr3L_16078462_16079598_pos_367	0.0461074
chr3L_16173680_16174572_pos_368	0.529061
chr3L_16284313_16285984_pos_369	0.601465
chr3L_16314746_16316052_pos_370	0.0281413
chr3L_16637596_16638005_pos_371	0.776715
chr3L_16683383_16684775_pos_372	0.160697
chr3L_16873640_16874966_pos_373	0.00857752
chr3L_16929992_16931267_pos_374	0.674392
chr3L_17068763_17069783_pos_375	-0.21695
chr3L_17208670_17209400_pos_376	-0.0297908
chr3L_17766402_17767690_pos_377	0.107887
chr3L_17953413_17953859_pos_378	0.235606
chr3L_18037134_18038082_pos_379	0.378159
chr3L_18305090_18306433_pos_380	-0.065518
chr3L_18482199_18485827_pos_381	0.780226
chr3L_18492656_18493112_pos_382	0.457785
chr3L_18592185_18593729_pos_383	0.129068
chr3L_18642093_18642782_pos_384	0.169721
chr3L_18702309_18703463_pos_385	0.278164
chr3L_18736740_18737283_pos_386	-0.38627
chr3L_18743524_18744534_pos_387	-0.00844278
chr3L_18759622_18759972_pos_388	-0.498602
chr3L_18876024_18876878_pos_389	0.340918
chr3L_19353216_19354593_pos_390	0.242309
chr3L_19434889_19435685_pos_391	0.138923
chr3L_19542318_19542830_pos_392	-0.175094
chr3L_19825456_19826713_pos_393	0.130625
chr3L_19940273_19942182_pos_394	0.276263
chr3L_20065150_20065778_pos_395	0.227414
chr3L_20609415_20609969_pos_396	-0.232599
chr3L_20697817_20699176_pos_397	-0.587677
chr3L_20856619_20858411_pos_398	-0.112183
chr3L_21090033_21090947_pos_399	0.297252
chr3L_21083371_21084839_pos_400	0.576021
chr3L_21140871_21142484_pos_401	-0.237671
chr3L_21867371_21867930_pos_402	0.331554
chr3L_21919238_21920728_pos_403	0.136309
chr3L_22015038_22015933_pos_404	0.380919
chr3L_22217296_22218689_pos_405	0.0384707
chr3L_22245963_22246662_pos_406	-0.18917
chr3L_22653341_22654219_pos_407	-0.130366
chr3L_22700356_22700725_pos_408	-0.0675569
chr3L_22697603_22699076_pos_409	-0.364519
chr3L_22764750_22766009_pos_410	0.0155465
chr3L_23174728_23175338_pos_411	0.121506
chr3L_23227421_23228691_pos_412	0.115881
chr3L_23260657_23262027_pos_413	-0.122335
chr3L_23866919_23867884_pos_414	-0.0671657
chr3L_24290759_24292940_pos_415	-0.165357
chr3LHet_688677_690009_pos_416	0.177262
chr3LHet_1181898_1182697_pos_417	-0.290219
chr3LHet_2399137_2401102_pos_418	-0.528194
chr3R_17058714_17060922_pos_419	0.0775798
chr3R_1231164_1232731_pos_420	0.285371
chr3R_3672758_3675291_pos_421	-0.191075
chr3R_4623840_4624975_pos_422	9.84462e-05
chr3R_6114369_6114912_pos_423	0.839231
chr3R_7589305_7589898_pos_424	0.419228
chr3R_7981363_7983206_pos_425	-0.078432
chr3R_10323329_10325621_pos_426	0.40903
chr3R_12749382_12750557_pos_427	-0.26607
chr3R_16239913_16243238_pos_428	0.628866
chr3R_18976114_18977626_pos_429	0.111546
chr3R_21547979_21551578_pos_430	0.634884
chr3R_24776183_24776831_pos_431	0.697275
chr3RHet_1384804_1386768_pos_432	-0.42047
chr3RHet_1902455_1904060_pos_433	0.190284
chr3R_277118_277602_pos_434	1.11394
chr3R_266407_267794_pos_435	-0.111414
chr3R_824265_825486_pos_436	0.225371
chr3R_979405_979724_pos_437	0.0550632
chr3R_972801_974034_pos_438	0.336544
chr3R_1381403_1383409_pos_439	-0.10462
chr3R_1403968_1405795_pos_440	-0.197275
chr3R_1705846_1706942_pos_441	0.661052
chr3R_1714362_1715031_pos_442	0.325168
chr3R_1743168_1743946_pos_443	-0.0500897
chr3R_1809387_1810735_pos_444	0.052913
chr3R_2186217_2187885_pos_445	0.0961903
chr3R_2678749_2679082_pos_446	0.316668
chr3R_2712802_2713967_pos_447	-0.547613
chr3R_2944012_2944774_pos_448	0.252307
chr3R_3027124_3027985_pos_449	-0.75164
chr3R_3080392_3081210_pos_450	0.117243
chr3R_3136194_3136822_pos_451	0.34059
chr3R_3253639_3255335_pos_452	-0.0856758
chr3R_3368760_3369665_pos_453	0.12239
chr3R_3391203_3393573_pos_454	0.103804
chr3R_3447390_3448202_pos_455	0.41308
chr3R_3461778_3462585_pos_456	0.135116
chr3R_3907936_3909667_pos_457	-0.604262
chr3R_4284599_4285826_pos_458	0.332933
chr3R_4394700_4395040_pos_459	-0.114311
chr3R_4936836_4937874_pos_460	0.360063
chr3R_5013339_5014984_pos_461	-0.258783
chr3R_5006430_5007430_pos_462	0.197649
chr3R_5030606_5031776_pos_463	0.140189
chr3R_5201927_5203549_pos_464	0.264569
chr3R_5260743_5261201_pos_465	0.484209
chr3R_5527044_5527854_pos_466	0.431544
chr3R_6594828_6596268_pos_467	-0.901047
chr3R_6619107_6620223_pos_468	0.190564
chr3R_6856342_6857915_pos_469	-0.614788
chr3R_6918870_6920393_pos_470	0.111073
chr3R_6942791_6943973_pos_471	-0.206232
chr3R_7003932_7005577_pos_472	-0.680938
chr3R_7034063_7035139_pos_473	0.111169
chr3R_7146244_7147047_pos_474	0.256967
chr3R_7190247_7191142_pos_475	-0.0360043
chr3R_7361773_7363303_pos_476	0.0312937
chr3R_7386888_7387677_pos_477	0.194927
chr3R_7745116_7746200_pos_478	0.432869
chr3R_7782520_7782797_pos_479	-0.070145
chr3R_7912412_7913457_pos_480	0.0430041
chr3R_8028123_8030371_pos_481	0.376985
chr3R_8127749_8129368_pos_482	0.328099
chr3R_8187157_8188281_pos_483	-0.408235
chr3R_8230604_8231247_pos_484	-0.0904819
chr3R_8412822_8413682_pos_485	0.262408
chr3R_8427092_8428060_pos_486	0.222258
chr3R_8543234_8544593_pos_487	0.117547
chr3R_8693047_8693727_pos_488	0.177876
chr3R_8985529_8986925_pos_489	0.0368879
chr3R_9020748_9021708_pos_490	0.164093
chr3R_9044872_9045498_pos_491	0.100998
chr3R_9215934_9216559_pos_492	0.0471036
chr3R_9392447_9393676_pos_493	0.534814
chr3R_9396641_9398387_pos_494	0.00870017
chr3R_9576802_9577690_pos_495	0.580111
chr3R_9599009_9599700_pos_496	0.23106
chr3R_9608767_9609575_pos_497	-0.139952
chr3R_9778512_9779211_pos_498	0.372956
chr3R_9800484_9800877_pos_499	-0.182359
chr3R_9834624_9836035_pos_500	0.719081
chr3R_9906909_9909049_pos_501	0.277665
chr3R_10156279_10156840_pos_502	0.0693765
chr3R_10251739_10253125_pos_503	0.981467
chr3R_10250162_10250422_pos_504	0.401205
chr3R_10530264_10532028_pos_505	0.394668
chr3R_10842407_10846349_pos_506	0.427124
chr3R_11072102_11072914_pos_507	0.053201
chr3R_11214544_11216934_pos_508	-0.0638648
chr3R_11354485_11355931_pos_509	-0.010065
chr3R_11724404_11725027_pos_510	0.133633
chr3R_12362957_12363678_pos_511	1.13671
chr3R_12409843_12410934_pos_512	0.426149
chr3R_12420977_12421575_pos_513	0.076508
chr3R_12431415_12432289_pos_514	0.349423
chr3R_12432601_12433570_pos_515	0.174194
chr3R_12730327_12730945_pos_516	0.328213
chr3R_13089273_13089750_pos_517	0.582196
chr3R_13164821_13166961_pos_518	-0.515143
chr3R_13282980_13284829_pos_519	-0.0899379
chr3R_13312540_13312893_pos_520	0.524499
chr3R_13484775_13485643_pos_521	0.344777
chr3R_13740870_13741750_pos_522	0.252986
chr3R_13852949_13853634_pos_523	-0.250021
chr3R_14291958_14293230_pos_524	0.207923
chr3R_14417968_14418896_pos_525	0.161356
chr3R_14451568_14452963_pos_526	0.101363
chr3R_14699026_14699940_pos_527	0.368364
chr3R_14697887_14698326_pos_528	0.0457904
chr3R_14840788_14841677_pos_529	0.451973
chr3R_14863978_14865341_pos_530	0.417034
chr3R_15353291_15354206_pos_531	0.138791
chr3R_15546288_15548212_pos_532	0.346865
chr3R_15553403_15554069_pos_533	0.0380115
chr3R_15581308_15581855_pos_534	0.00449277
chr3R_15575251_15575758_pos_535	0.823802
chr3R_15641786_15643305_pos_536	0.102083
chr3R_15789497_15791120_pos_537	0.0448271
chr3R_15851979_15853121_pos_538	0.124864
chr3R_15940846_15943086_pos_539	-0.482206
chr3R_16053677_16054548_pos_540	-0.0384604
chr3R_16068202_16069811_pos_541	0.10276
chr3R_16513869_16515618_pos_542	0.118841
chr3R_16519567_16520119_pos_543	-0.432489
chr3R_16526242_16528265_pos_544	0.00505158
chr3R_16621740_16623315_pos_545	0.124424
chr3R_16822168_16822980_pos_546	0.0451624
chr3R_16857006_16858025_pos_547	-0.439145
chr3R_16979729_16980204_pos_548	0.355272
chr3R_17092991_17094020_pos_549	-0.310453
chr3R_17883256_17884251_pos_550	0.551663
chr3R_17936145_17937211_pos_551	0.272114
chr3R_17947852_17949013_pos_552	0.432329
chr3R_18032402_18034036_pos_553	0.176907
chr3R_18529973_18531334_pos_554	0.187666
chr3R_18625178_18625847_pos_555	0.253598
chr3R_18635313_18637397_pos_556	0.353113
chr3R_18732240_18733372_pos_557	0.121373
chr3R_19048848_19049497_pos_558	0.107885
chr3R_19257865_19258841_pos_559	0.256673
chr3R_19355369_19356326_pos_560	-0.0384442
chr3R_19622049_19622953_pos_561	0.0143153
chr3R_20021777_20023003_pos_562	-0.146722
chr3R_20163020_20163574_pos_563	0.165149
chr3R_20405720_20406176_pos_564	0.00292903
chr3R_20518883_20519942_pos_565	0.340585
chr3R_20559682_20562688_pos_566	-0.147113
chr3R_20603338_20604885_pos_567	0.205747
chr3R_20751677_20752900_pos_568	-0.0629489
chr3R_21138147_21138806_pos_569	0.0481074
chr3R_21437704_21438361_pos_570	0.04051
chr3R_21485564_21486181_pos_571	-0.00436853
chr3R_21902044_21903330_pos_572	0.090201
chr3R_21909579_21910303_pos_573	-0.0142778
chr3R_22287960_22288455_pos_574	0.550979
chr3R_22508448_22509767_pos_575	0.530909
chr3R_22653036_22655152_pos_576	0.393733
chr3R_22857411_22857881_pos_577	0.00374476
chr3R_22902148_22903441_pos_578	0.158308
chr3R_23135360_23136049_pos_579	0.112185
chr3R_23203866_23204382_pos_580	0.476504
chr3R_23288487_23289606_pos_581	0.446568
chr3R_23422986_23424383_pos_582	-0.373902
chr3R_23528812_23529739_pos_583	-0.245227
chr3R_23771949_23773026_pos_584	0.46279
chr3R_23840532_23840813_pos_585	0.215635
chr3R_23992466_23993688_pos_586	0.0202592
chr3R_24030227_24034374_pos_587	0.189212
chr3R_24052170_24053857_pos_588	0.421428
chr3R_24128282_24128517_pos_589	0.0668112
chr3R_24178630_24179558_pos_590	-0.298727
chr3R_24557928_24558570_pos_591	0.533574
chr3R_25150010_25150889_pos_592	0.750267
chr3R_25273647_25274445_pos_593	-0.174371
chr3R_25304016_25304335_pos_594	0.055664
chr3R_25585381_25586108_pos_595	0.575397
chr3R_25798856_25801092_pos_596	-0.0355447
chr3R_26007283_26009549_pos_597	0.490835
chr3R_26018775_26019829_pos_598	-0.0968753
chr3R_26132619_26135298_pos_599	-0.0866053
chr3R_26369815_26371874_pos_600	0.388595
chr3R_26390929_26391633_pos_601	0.312844
chr3R_26573979_26575701_pos_602	0.257771
chr3R_27008930_27010083_pos_603	0.171339
chr3R_27459365_27461221_pos_604	0.789492
chr4_386486_387897_pos_605	-0.414557
chr4_575377_575830_pos_606	0.289341
chr4_1008871_1009578_pos_607	-0.307792
chr4_1298760_1298946_pos_608	-0.470415
chrU_2541365_2541950_pos_609	-0.540233
chrU_6338519_6338707_pos_610	-0.265546
chrU_9944658_9944853_pos_611	-0.607916
chrX_17424116_17425062_pos_612	-0.225661
chrX_46107_46850_pos_613	-0.453632
chrX_199892_200731_pos_614	0.189992
chrX_792217_792743_pos_615	0.402956
chrX_1180005_1180590_pos_616	-0.104699
chrX_1499868_1501721_pos_617	0.276294
chrX_2685040_2685689_pos_618	0.204564
chrX_3103243_3104105_pos_619	0.127911
chrX_3346999_3347900_pos_620	0.48454
chrX_4767431_4767850_pos_621	0.428564
chrX_4917150_4918199_pos_622	0.154373
chrX_5058204_5058665_pos_623	-0.05761
chrX_5188030_5189068_pos_624	0.466128
chrX_5409422_5410219_pos_625	0.26346
chrX_5882209_5882510_pos_626	0.163326
chrX_6486293_6486769_pos_627	-0.0848503
chrX_7864215_7865358_pos_628	0.392011
chrX_8099178_8100692_pos_629	0.502577
chrX_8776375_8777693_pos_630	0.352383
chrX_9482552_9482816_pos_631	0.249923
chrX_9792248_9793035_pos_632	-0.229438
chrX_9915553_9916630_pos_633	-0.607169
chrX_10123754_10125092_pos_634	0.314729
chrX_11494191_11496974_pos_635	0.0973014
chrX_11894479_11895670_pos_636	0.176081
chrX_12335779_12336675_pos_637	-0.450496
chrX_12471633_12472189_pos_638	0.356065
chrX_13107552_13108841_pos_639	0.139171
chrX_13269617_13270634_pos_640	0.589415
chrX_13472059_13472578_pos_641	0.263545
chrX_13624940_13625523_pos_642	0.506098
chrX_14794578_14795102_pos_643	-0.203232
chrX_15330564_15331816_pos_644	0.709887
chrX_15390489_15391301_pos_645	0.314495
chrX_15912306_15912457_pos_646	-0.651506
chrX_16167691_16168497_pos_647	-0.0669857
chrX_16203708_16204463_pos_648	-0.00078404
chrX_16214819_16216098_pos_649	0.450441
chrX_16881841_16883171_pos_650	0.447206
chrX_17066743_17067379_pos_651	0.00700069
chrX_17202673_17203714_pos_652	0.453925
chrX_17577612_17578002_pos_653	0.0472124
chrX_17975826_17977141_pos_654	-0.0643628
chrX_18009553_18010328_pos_655	0.480859
chrX_18001409_18002161_pos_656	0.60068
chrX_18078744_18079217_pos_657	0.482736
chrX_18539217_18540352_pos_658	-0.43657
chrX_18705152_18706590_pos_659	-0.14754
chrX_19231736_19232335_pos_660	-0.291793
chrX_20378496_20378943_pos_661	0.714323
chrX_20662405_20663624_pos_662	-0.257186
chrX_21869971_21870861_pos_663	-0.0310405
chrU_7206028_7206454_pos_664	-0.201078
chrU_7288548_7288701_pos_665	-0.651286
chrU_7640725_7640908_pos_666	-1.15782
chrU_7753927_7754335_pos_667	-0.405598
chrU_8074547_8074874_pos_668	-0.567275
chrU_8277044_8277205_pos_669	-0.0797869
chrU_8761439_8761599_pos_670	-0.992302
chrUextra_4416618_4416820_pos_671	-0.192969
