# Supplementary material for: The hourglass model of evolutionary conservation during embryogenesis extends to developmental enhancers with signatures of positive selection
Source: Genome Res. 2021 Sep;31(9):1573–81. doi: 10.1101/gr.275212.121 (PMC8415374; doi:10.1101/gr.275212.121)
Supplement: Supplemental Material [file supp_gr.275212.121_Supplemental_Code.zip › Supplemental_Code/data/svmModels/dmel68_model_gkmpredict_dmel24_specific_enhancer_negSet.txt]

chr3R_26716352_26717224_neg_1	0.13443
chr3R_9955048_9956364_neg_2	-0.299025
chr2R_6891010_6892210_neg_3	-0.0390079
chr2L_39454_40234_neg_4	0.156593
chr2L_1535305_1536653_neg_5	-0.0440787
chr2L_11429647_11430367_neg_6	-0.620493
chr3R_22499010_22500035_neg_7	0.187829
chr2L_13258898_13259546_neg_8	-0.247223
chr3L_9273473_9275202_neg_9	-0.608639
chr3R_14173662_14175273_neg_10	-0.548993
chr2L_814286_816524_neg_11	0.0473395
chr3R_3674701_3678200_neg_12	-1.15135
chrX_6381375_6383082_neg_13	-0.389628
chrX_20396209_20398427_neg_14	-0.177869
chrX_8241007_8241483_neg_15	0.537319
chr3L_2551040_2553133_neg_16	-0.715646
chrU_3850509_3851072_neg_17	-0.141599
chr3R_24114342_24115729_neg_18	-0.515342
chr3R_14689415_14691027_neg_19	-0.119371
chr3R_14668556_14672511_neg_20	0.0998809
chr3R_24818393_24820145_neg_21	0.243215
chrX_12283986_12284603_neg_22	-0.00995586
chr2R_13215333_13215860_neg_23	-0.480935
chr3R_20483875_20485314_neg_24	0.240567
chr2R_5127765_5128951_neg_25	-0.137872
chr2R_19631239_19631676_neg_26	0.549543
chrX_700429_702861_neg_27	0.0772558
chr2LHet_239908_240474_neg_28	-0.16529
chrX_403686_404783_neg_29	0.313612
chr3R_22298620_22299109_neg_30	0.355005
chr3R_9347400_9348057_neg_31	0.643147
chrUextra_4994680_4995389_neg_32	-0.202679
chr3L_13385169_13385662_neg_33	0.28755
chr3L_8049901_8050921_neg_34	-0.292957
chrX_509283_510108_neg_35	-0.612734
chrX_6665337_6666413_neg_36	0.112976
chr2R_12138101_12139341_neg_37	-0.0649704
chr3L_19673501_19675073_neg_38	0.252417
chrX_2446969_2447695_neg_39	0.147034
chr3R_5534977_5535863_neg_40	-0.269476
chr3R_19437081_19437819_neg_41	0.144964
chrU_1470992_1471966_neg_42	-0.0481547
chrUextra_22268220_22269334_neg_43	-0.991773
chr2R_20997146_21000035_neg_44	0.454775
chr2L_5052238_5053319_neg_45	-0.0965687
chr3R_24921515_24922232_neg_46	0.134127
chr3LHet_1505022_1506747_neg_47	-0.0963511
chr2R_3267367_3268293_neg_48	-0.550873
chr2L_16229331_16230232_neg_49	0.222308
chr3L_20878599_20878964_neg_50	-0.509302
chr2R_18260878_18262406_neg_51	-0.169682
chrUextra_1791890_1792414_neg_52	-0.143098
chr2L_8565795_8567771_neg_53	-0.410402
chr2L_19556743_19557439_neg_54	-0.0461175
chr3R_10653369_10653758_neg_55	0.853389
chr3L_9668435_9669699_neg_56	0.362991
chrX_20558409_20559670_neg_57	-0.43787
chr3L_16034918_16035510_neg_58	-0.623424
chr3R_3226307_3228120_neg_59	-0.362104
chr2R_17028752_17029636_neg_60	0.105626
chr2L_5198732_5202400_neg_61	-0.240358
chr3LHet_2325404_2325909_neg_62	-0.52628
chr2RHet_1719789_1720731_neg_63	-0.210562
chr2R_15505516_15506318_neg_64	-0.276604
chr2L_20312780_20314044_neg_65	0.0696924
chr2L_21869434_21870265_neg_66	-0.798369
chr3R_2347136_2347733_neg_67	-0.0814458
chr3L_13463684_13463952_neg_68	0.107066
chr3R_16743992_16744777_neg_69	-0.368087
chr2R_12891701_12892732_neg_70	-0.0404196
chr3R_2356975_2358566_neg_71	-0.0674458
chr2R_18032381_18033504_neg_72	-0.137966
chr2L_3377063_3377657_neg_73	-0.137121
chr3R_272010_273650_neg_74	-0.0319521
chr3L_3198227_3199098_neg_75	-0.336359
chr2L_1744912_1745806_neg_76	-0.28067
chr2R_15549293_15550741_neg_77	0.0301053
chr2L_12600210_12601009_neg_78	-0.0369618
chr3R_24489360_24489765_neg_79	0.0942688
chr3RHet_1107141_1107875_neg_80	0.0657203
chrX_3029293_3029893_neg_81	-0.0310566
chr3L_13036722_13037061_neg_82	0.13238
chrU_7089571_7090344_neg_83	-0.282431
chr3L_9047460_9048111_neg_84	-0.250536
chr2R_14849959_14850665_neg_85	0.307465
chr3L_13093752_13095446_neg_86	-0.223679
chr3R_15433457_15434225_neg_87	-0.266971
chr3R_3695550_3696143_neg_88	0.273471
chrX_10720957_10721620_neg_89	0.382915
chrX_18859821_18860386_neg_90	-0.00168019
chr3R_20035019_20035593_neg_91	0.0338819
chrU_158638_159370_neg_92	0.141487
chrX_9211327_9212581_neg_93	-0.399917
chrUextra_9815810_9817572_neg_94	-0.903931
chr3R_20740123_20743703_neg_95	-0.0714557
chr2R_563969_564438_neg_96	0.155077
chr2R_889392_890609_neg_97	-0.170414
chr2R_4744767_4745389_neg_98	-0.153246
chr2L_15007680_15008372_neg_99	0.0264629
chrUextra_3173441_3174713_neg_100	-1.1379
chr2L_20289132_20289492_neg_101	0.111742
chr3R_5934399_5935380_neg_102	-0.197898
chrX_9894126_9894695_neg_103	-0.149912
chr2L_14705364_14706285_neg_104	-0.0432252
chr3R_8865381_8866367_neg_105	-0.951338
chrUextra_5227874_5228403_neg_106	-0.0685666
chr3R_26656115_26656645_neg_107	0.259831
chr2L_11392178_11393123_neg_108	-0.00374619
chr3R_23198988_23200101_neg_109	0.0705769
chrX_14463634_14463894_neg_110	-0.120532
chr3L_17520409_17521170_neg_111	0.050281
chr2L_14128658_14129479_neg_112	0.0143223
chr3L_19523233_19523788_neg_113	-0.282935
chr2L_20331065_20331533_neg_114	0.152987
chr3R_22753274_22753961_neg_115	-0.36308
chr2R_19183235_19183662_neg_116	0.153865
chrX_16098651_16099400_neg_117	0.143151
chr2R_8123270_8123699_neg_118	0.0401341
chr3R_27114475_27115710_neg_119	-0.34401
chr2L_7440661_7441804_neg_120	-0.25392
chr3L_80090_80633_neg_121	0.169547
chr3R_23359774_23360435_neg_122	0.248275
chr3R_6910731_6911334_neg_123	-0.34727
chr2R_19809670_19810596_neg_124	0.201671
chrX_20853667_20854731_neg_125	-0.0633852
chr3R_19789664_19790353_neg_126	0.133365
chr2R_1819443_1820486_neg_127	0.415183
chr2L_20588860_20589806_neg_128	-0.0746395
chr3L_20169515_20171043_neg_129	0.234429
chr2R_15784646_15784973_neg_130	0.119719
chr3R_22067012_22067432_neg_131	0.0326378
chr2R_7763916_7764298_neg_132	-0.0750268
chrX_5994083_5994928_neg_133	0.190357
chrX_18088869_18090516_neg_134	-0.129332
chr3R_4336240_4337381_neg_135	0.106631
chrU_2314543_2316316_neg_136	-0.0664496
chr3LHet_692208_692855_neg_137	-0.734766
chr3R_20929686_20930392_neg_138	-0.12127
chr2R_8050030_8050612_neg_139	-0.317035
chr2R_18160268_18160748_neg_140	0.0335628
chrUextra_5363495_5364272_neg_141	-0.135784
chrX_10262974_10263585_neg_142	0.168515
chrX_10490079_10490843_neg_143	0.160652
chrUextra_8801757_8802055_neg_144	-0.175065
chr2R_10330131_10330642_neg_145	0.103012
chrX_20366717_20367589_neg_146	0.181161
chr2L_11342620_11342996_neg_147	0.0213306
chr2L_2024628_2024965_neg_148	0.454335
chr2L_3787184_3787860_neg_149	-0.606903
chrUextra_10242296_10243050_neg_150	-1.18544
chr2R_5033945_5034419_neg_151	0.061754
chr3LHet_472048_472454_neg_152	-0.108096
chr2L_20867528_20869185_neg_153	0.289176
chr3R_13578636_13579246_neg_154	-0.221996
chr3L_1544494_1545198_neg_155	-0.239029
chrU_8604931_8605574_neg_156	-0.309149
chr3R_1044012_1044520_neg_157	0.0669502
chr2R_17849494_17850847_neg_158	-0.577959
chr3R_15908604_15911140_neg_159	-0.0053249
chr2L_14755041_14756654_neg_160	-0.231777
chrX_15594132_15595335_neg_161	0.137463
chr2L_14930183_14930962_neg_162	-0.512953
chrX_4566492_4567216_neg_163	-0.440815
chr3R_26360685_26362938_neg_164	-0.0110036
chr3R_7637085_7637892_neg_165	-0.542389
chr2RHet_1661147_1662475_neg_166	-0.346158
chr2L_16112406_16113002_neg_167	-0.448456
chrU_33722_34376_neg_168	-0.0446569
chr2L_14118444_14120536_neg_169	0.0272223
chr2R_10512820_10513428_neg_170	-0.296722
chr2L_6234812_6235426_neg_171	-0.163996
chr3L_11414924_11415547_neg_172	0.210896
chr2R_10739857_10740819_neg_173	-0.527862
chrX_19447065_19448726_neg_174	0.0761156
chr3L_5228583_5229904_neg_175	0.447673
chr2R_14367868_14368921_neg_176	-0.537029
chr2L_21221660_21222926_neg_177	-0.13424
chrUextra_15456748_15457584_neg_178	-0.694724
chr2R_14984437_14984897_neg_179	-0.234158
chr3L_16427901_16428303_neg_180	-0.115304
chr3L_14634147_14634792_neg_181	-0.505398
chrX_19744035_19745020_neg_182	-0.314323
chrX_9248457_9249245_neg_183	0.906992
chr3L_7761439_7762205_neg_184	0.0524146
chr3L_7033809_7035172_neg_185	-0.0623844
chr2R_10550144_10552797_neg_186	0.192163
chrUextra_14871861_14873980_neg_187	-0.979805
chr2R_1463855_1464550_neg_188	-0.0331954
chr2L_7189404_7190050_neg_189	-0.711053
chrU_7038944_7039631_neg_190	0.0574326
chr2R_3909147_3910216_neg_191	0.297288
chr2R_3036645_3038292_neg_192	0.300287
chrUextra_3731211_3731652_neg_193	-0.338775
chrX_6852323_6852540_neg_194	-0.673331
chr3R_7473660_7474172_neg_195	0.0679959
chr2L_11007429_11008391_neg_196	0.196865
chr3L_4933841_4934273_neg_197	0.00474909
chr2L_12374531_12375269_neg_198	0.327064
chr2L_7609176_7609910_neg_199	-0.774635
chrX_14338321_14338968_neg_200	-0.114607
chr2L_13726750_13727260_neg_201	-0.278663
chr3R_952187_953707_neg_202	-0.288399
chr3R_25887925_25888267_neg_203	-0.337152
chr3L_21336420_21338411_neg_204	0.247806
chr2L_20715611_20716200_neg_205	-0.0694695
chr3L_19125854_19128987_neg_206	-0.525237
chr2L_12110386_12113725_neg_207	-0.0472043
chrUextra_21812142_21813170_neg_208	-0.943074
chrUextra_8958197_8959442_neg_209	-0.0910478
chr3L_1994603_1995225_neg_210	-0.629916
chr3R_17888265_17890355_neg_211	-0.0485239
chr3R_20870184_20871512_neg_212	-0.503885
chrUextra_11777036_11777874_neg_213	-0.149713
chrX_8573837_8576053_neg_214	-0.533018
chrUextra_12358486_12359145_neg_215	-0.500069
chrU_2411412_2411691_neg_216	-0.0548123
chr2L_20814261_20814648_neg_217	0.250896
chr3RHet_2174877_2176174_neg_218	-0.322102
chrX_860523_862426_neg_219	0.0738746
chrU_2421681_2422050_neg_220	-0.14144
chrX_21513471_21515731_neg_221	0.00726345
chrX_15728619_15728900_neg_222	0.551763
chr2R_3505021_3507313_neg_223	-0.195333
chr3R_3940708_3942502_neg_224	-0.0861362
chrX_18978702_18980496_neg_225	-0.595833
chr3R_3497373_3498421_neg_226	0.205524
chr2L_12145200_12146562_neg_227	-0.279634
chr3RHet_1353545_1354416_neg_228	0.187989
chr2L_6492795_6493023_neg_229	0.302413
chr3R_25989886_25992403_neg_230	0.120694
chr3R_18561165_18561761_neg_231	-0.124763
chr2L_374406_376109_neg_232	-0.128585
chrUextra_25513266_25515602_neg_233	-1.12593
chr3R_21338771_21340411_neg_234	-0.410048
chr3L_16216425_16216839_neg_235	-0.145399
chr2R_13951443_13953594_neg_236	0.0760325
chrUextra_14654059_14656039_neg_237	-1.21431
chrX_3137393_3138626_neg_238	-0.495659
chr2R_8367862_8368444_neg_239	-0.0899259
chrUextra_9100239_9101331_neg_240	-1.05893
chr2L_19072465_19072787_neg_241	0.11248
chr4_794517_795522_neg_242	-0.286276
chr2L_16351108_16352084_neg_243	0.0327478
chrUextra_19055115_19056928_neg_244	-1.08941
chr2L_21083461_21086528_neg_245	-0.128935
chr2L_17759105_17759984_neg_246	-0.672379
chrX_15894304_15894793_neg_247	-0.135627
chr2L_11024379_11026599_neg_248	0.0666876
chr2R_3557175_3558191_neg_249	-0.901031
chr3R_24427980_24428682_neg_250	0.109514
chrX_21452181_21455942_neg_251	-0.251274
chrUextra_8438841_8441572_neg_252	-1.18883
chr3L_18152133_18155737_neg_253	0.0557239
chr4_204611_208079_neg_254	-0.0595891
chrUextra_11073743_11075070_neg_255	-1.18347
chrX_12250758_12252657_neg_256	0.12854
chr2RHet_2915319_2917120_neg_257	-0.345418
chr3L_22707464_22708296_neg_258	-0.189802
chr3R_8600929_8604252_neg_259	-0.131417
chr3R_26651919_26653440_neg_260	-0.388398
chr2L_16999610_17001476_neg_261	-0.118092
chr2R_13053473_13056349_neg_262	-0.237024
chrUextra_2229362_2231549_neg_263	-1.17906
chr3R_14538070_14539061_neg_264	0.386069
chr2L_11143627_11144334_neg_265	0.123009
chr2L_1117569_1119908_neg_266	0.125036
chr2L_19812741_19813777_neg_267	-0.068228
chr3R_19052134_19052552_neg_268	0.00192452
chrX_430509_432244_neg_269	-0.190701
chr3L_5081459_5083136_neg_270	-0.0405712
chr2L_6961634_6963330_neg_271	-0.120459
chr3R_295368_298169_neg_272	-0.292724
chr2L_487737_488790_neg_273	-0.130235
chr2L_21168583_21169149_neg_274	-0.0723855
chr2R_8073740_8073955_neg_275	0.0465642
chrU_9227049_9227802_neg_276	-1.19213
chr3RHet_1540778_1541364_neg_277	0.11979
chr3R_8529852_8530565_neg_278	0.180909
chr3LHet_2511088_2511373_neg_279	-0.159927
chrUextra_3354898_3355815_neg_280	-0.584209
chrUextra_11022424_11024237_neg_281	-1.21825
chrUextra_2301267_2303638_neg_282	-1.08017
chr2L_21348723_21349618_neg_283	-0.408216
chr3L_7807269_7807728_neg_284	-0.325609
chr3L_14584568_14585848_neg_285	-0.0113329
chr3R_17953781_17955583_neg_286	-0.370374
chr3R_10973857_10976059_neg_287	0.168655
chrX_9952242_9954145_neg_288	-0.163803
chr3L_63629_64657_neg_289	-0.397847
chrUextra_25760489_25761522_neg_290	-0.676476
chrXHet_54474_55179_neg_291	-0.12542
chr2L_12026864_12027385_neg_292	-0.529157
chrUextra_7394982_7396411_neg_293	-1.13757
chr3RHet_276831_279331_neg_294	-0.0956093
chr3L_17277932_17279622_neg_295	0.191345
chr2L_12044270_12045049_neg_296	-0.047768
chr2RHet_178130_179743_neg_297	-0.0948069
chr2L_687657_688414_neg_298	-0.36824
chrX_8401990_8403435_neg_299	-0.545663
chrUextra_22121732_22122871_neg_300	-1.16607
chr3R_19703122_19705933_neg_301	-0.545357
chr4_661257_662897_neg_302	-0.101398
chr3L_9913819_9915782_neg_303	-0.502499
chr3L_15655990_15656788_neg_304	-0.177077
chr2L_15895476_15895971_neg_305	-0.0202185
chr3R_3324810_3327593_neg_306	-0.359671
chr3L_13696892_13698911_neg_307	-0.117395
chrUextra_4755621_4756854_neg_308	-1.16808
chrX_2531383_2533933_neg_309	-0.942449
chr2L_3084607_3085294_neg_310	0.133178
chr2L_16514928_16516763_neg_311	-0.0565432
chr2L_17213292_17214564_neg_312	-0.258215
chrX_14590100_14591901_neg_313	-0.251254
chrU_9262366_9265341_neg_314	-1.21301
chr3R_10632296_10632980_neg_315	-0.112544
chr3L_21652476_21654564_neg_316	-0.372202
chr2R_7651645_7652880_neg_317	0.392492
chr2R_12855340_12857826_neg_318	-0.332137
chrUextra_655120_655632_neg_319	-0.469811
chrX_7341475_7341968_neg_320	0.000741108
chr2R_7844453_7844683_neg_321	-0.113535
chr2L_20419534_20420320_neg_322	-0.296951
chrX_4481651_4481904_neg_323	0.131109
chr2L_18016675_18017734_neg_324	0.0985778
chr3L_20717358_20717816_neg_325	-0.401326
chr3R_13485348_13486086_neg_326	-0.268784
chr3R_631633_632872_neg_327	0.18039
chr3L_7617255_7619479_neg_328	0.563523
chrUextra_985426_986070_neg_329	-0.324808
chr3L_13054275_13054502_neg_330	0.170273
chrX_10066476_10069798_neg_331	-0.0228586
chr2L_1698795_1699476_neg_332	0.215535
chr2R_804241_805381_neg_333	-0.280772
chr2R_144332_145239_neg_334	-0.614076
chrUextra_12915473_12916568_neg_335	-1.15743
chr2R_13468560_13469332_neg_336	-0.279224
chr2L_18558337_18558801_neg_337	-0.2559
chr2R_1004381_1004816_neg_338	-0.615588
chr2L_8586770_8587341_neg_339	-0.123655
chrUextra_8265115_8266188_neg_340	-0.427054
chrX_4282860_4284728_neg_341	0.0158308
chrX_17914966_17915665_neg_342	-0.28996
chrX_6548284_6548729_neg_343	-0.0576932
chrU_1939038_1939694_neg_344	0.0307032
chr3R_22793154_22795676_neg_345	-0.464125
chr3L_23276265_23277994_neg_346	-0.953879
chr3R_17494711_17494922_neg_347	-0.0867677
chr2R_17347458_17349821_neg_348	-0.574354
chr2L_2892570_2893167_neg_349	-0.122499
chrX_12294420_12295919_neg_350	-0.172968
chr3R_19938019_19938232_neg_351	-0.0439304
chr3RHet_1854408_1854822_neg_352	-0.630774
chr2L_15642287_15644124_neg_353	-0.563452
chr3L_15840879_15842491_neg_354	-0.661654
chr3LHet_1741424_1742699_neg_355	-0.0959728
chr3L_2886989_2887272_neg_356	-0.244856
chr3L_22063452_22064110_neg_357	-0.179462
chr3R_2843813_2844474_neg_358	0.0989003
chrX_16256426_16256654_neg_359	-0.174298
chr3R_15716784_15717191_neg_360	0.2212
chr3L_21618550_21620025_neg_361	-0.460239
chr2R_12184511_12184738_neg_362	-0.157424
chr3L_3131352_3131752_neg_363	0.0888485
chrUextra_22540836_22541218_neg_364	-0.405681
chr3R_24185922_24187625_neg_365	-0.773396
chr2R_13600013_13601974_neg_366	-0.162506
chrX_10785859_10786224_neg_367	-0.119888
chrUextra_18516288_18516914_neg_368	-0.605339
chr3R_1135351_1135623_neg_369	-0.0352581
chr2L_2702549_2702829_neg_370	-0.518718
chrX_12557966_12559243_neg_371	0.479541
chrX_13781467_13784534_neg_372	0.476328
chr2L_16747047_16747706_neg_373	-0.220242
chr2L_10258953_10261287_neg_374	0.118435
chrUextra_14379727_14380712_neg_375	-1.02244
chrU_7611654_7612486_neg_376	-0.949748
chr2R_5110533_5111609_neg_377	0.1161
chr2RHet_52873_53905_neg_378	-0.384664
chr2R_7636560_7640336_neg_379	0.0164617
chr3L_4698276_4698787_neg_380	-0.355125
chrX_11857431_11859550_neg_381	0.623727
chrX_14307022_14309522_neg_382	-0.0330277
chr2R_12034542_12038093_neg_383	-0.151026
chr3L_24539902_24543249_neg_384	-0.611201
chr3R_22077481_22078509_neg_385	-0.196462
chr2R_10238562_10239299_neg_386	0.202039
chr2R_17826422_17826856_neg_387	-0.324073
chr2L_7261055_7264831_neg_388	0.110177
chr2LHet_22953_24602_neg_389	-0.4325
chr3L_22066332_22068478_neg_390	-0.209233
chrX_3733143_3734038_neg_391	-0.572165
chr2RHet_492370_495364_neg_392	-0.325363
chr3R_16077750_16078731_neg_393	-0.306955
chr2R_779663_780519_neg_394	-0.171211
chr2R_532519_533980_neg_395	-0.419642
chr3R_13449224_13451095_neg_396	0.416291
chr3R_15898283_15899136_neg_397	0.387165
chr2R_6273882_6275650_neg_398	-0.554278
chr3L_23185329_23186500_neg_399	0.126225
chr4_1311226_1314469_neg_400	-0.429875
chrX_18255828_18257012_neg_401	0.0208393
chrUextra_23566068_23568232_neg_402	-1.03517
chrUextra_19707595_19709737_neg_403	-0.670635
chr3L_15706560_15707398_neg_404	0.139429
chr2L_10837674_10840967_neg_405	-0.0947573
chr2L_1683886_1685752_neg_406	-0.112646
chrUextra_23334393_23335197_neg_407	-1.15727
chr3R_5968879_5969147_neg_408	0.365815
chrUextra_18792458_18793642_neg_409	0.184991
chr2L_17219745_17220904_neg_410	-0.0745171
chr3R_14475845_14476374_neg_411	-0.124044
chrUextra_22214407_22215016_neg_412	-1.0673
chrUextra_16759685_16760505_neg_413	-1.19225
chr2L_3073577_3076567_neg_414	-0.645368
chr3R_10974818_10975838_neg_415	-0.0956799
chr2R_20701593_20702826_neg_416	0.317875
chr2R_6418882_6419299_neg_417	-0.502076
chr2L_5231170_5232229_neg_418	-0.215161
chr3L_23027999_23029943_neg_419	-0.503611
chrX_22068716_22069644_neg_420	-0.327036
chrUextra_23835767_23837060_neg_421	-1.17822
chr2R_15868403_15869189_neg_422	0.0416029
chrUextra_16429618_16431951_neg_423	-1.16847
chrUextra_24862244_24862839_neg_424	0.115598
chr3L_22454014_22454989_neg_425	-0.138318
chr3R_26669478_26670173_neg_426	-0.169948
chr3L_13252068_13252491_neg_427	-0.0626599
chr3R_15255404_15256198_neg_428	0.0380642
chr2L_10973131_10973395_neg_429	-0.131528
chr3L_14323301_14324282_neg_430	-0.310285
chrX_8068774_8069223_neg_431	-0.13142
chr3L_9481370_9483347_neg_432	-0.0319597
chr2L_8362073_8362918_neg_433	0.00927103
chr2R_3883891_3884730_neg_434	-0.0818539
chr3R_23649852_23650290_neg_435	0.0172531
chr2L_7914519_7915578_neg_436	0.165562
chr2L_18216186_18216920_neg_437	-0.164754
chr3L_4020400_4020889_neg_438	0.309111
chr3R_25983817_25984270_neg_439	-0.0635431
chr2RHet_2847018_2851685_neg_440	0.0693745
chrX_17669865_17670702_neg_441	0.246656
chr2R_2071700_2072327_neg_442	-0.170146
chr2R_2727416_2729781_neg_443	-0.61026
chr2L_12436501_12438114_neg_444	-0.61412
chr3R_20011289_20012605_neg_445	-0.399412
chr3L_852226_852895_neg_446	-0.42742
chr2L_17919706_17920314_neg_447	0.338827
chr2L_21127797_21128299_neg_448	-0.218576
chrU_5185908_5186606_neg_449	-0.257523
chr3R_8714886_8715488_neg_450	-0.289155
chr3L_4290658_4291396_neg_451	-0.0866621
chr3R_8095158_8096136_neg_452	0.934453
chrX_12817022_12817720_neg_453	-0.28949
chr3R_18944371_18945320_neg_454	0.0149098
chr3L_3728528_3729752_neg_455	-0.295004
chr3R_23855278_23856235_neg_456	-0.0218979
chr3L_11140789_11141922_neg_457	0.0199897
chr2L_639619_640630_neg_458	-0.499001
chr3R_8254871_8255360_neg_459	-0.603458
chr2L_1882090_1883180_neg_460	0.00663801
chrUextra_4113421_4115461_neg_461	-0.816946
chrX_18291197_18291833_neg_462	0.410114
chr2L_19746481_19748022_neg_463	-0.0765219
chr2R_9856697_9858004_neg_464	0.043637
chrX_10836526_10836771_neg_465	0.028633
chrUextra_8993291_8993735_neg_466	-1.17759
chr3LHet_1196858_1197551_neg_467	-0.095331
chr3L_2026625_2027320_neg_468	0.315122
chr3L_23797303_23798047_neg_469	-0.282746
chr3R_15391469_15391822_neg_470	-0.0773557
chrU_1048198_1048719_neg_471	-0.4275
chrX_18947108_18947758_neg_472	0.184942
chr3L_15391487_15392051_neg_473	0.176748
chr3R_20303521_20304298_neg_474	-0.46319
chr3R_1197280_1197906_neg_475	-0.268448
chr3L_12546469_12547582_neg_476	0.236287
chr2R_6060738_6061822_neg_477	0.0941914
chr2R_6119288_6120058_neg_478	0.88111
chr2R_12333234_12333680_neg_479	-0.409357
chr2R_5266477_5267013_neg_480	0.452516
chr3R_25070833_25071141_neg_481	-0.185676
chr2L_10972496_10973427_neg_482	0.371798
chr3R_17740988_17741810_neg_483	-0.122195
chr3R_12392098_12393022_neg_484	0.698151
chrUextra_14074247_14074922_neg_485	0.522255
chr3R_11610864_11611160_neg_486	0.293045
chr3R_3633929_3634714_neg_487	-0.61805
chrX_3445961_3446963_neg_488	-0.287679
chr2RHet_2160314_2161450_neg_489	-0.0297516
chr3R_19938192_19938727_neg_490	-0.114046
chr3R_13815277_13815942_neg_491	-0.126564
chrX_5850437_5850826_neg_492	-0.259308
chr2L_5285368_5286664_neg_493	-0.407661
chrX_3287886_3288911_neg_494	-0.16842
chrX_19146467_19147228_neg_495	0.0924348
chr3R_2184369_2185131_neg_496	-0.212318
chr2R_20218541_20219416_neg_497	-0.293792
chr2R_19075483_19076658_neg_498	-0.0715958
chr3L_1525217_1528460_neg_499	0.178704
chr2L_5785937_5787143_neg_500	-0.27399
chrX_520365_520795_neg_501	0.0704465
chr2R_18027062_18027595_neg_502	0.190398
chr2R_16371979_16373456_neg_503	0.248
chr3L_11166089_11166949_neg_504	-0.16403
chr2R_12424904_12425440_neg_505	0.59643
chr3L_8519334_8519842_neg_506	-0.126055
chrX_322572_324771_neg_507	-0.255559
chr2L_4854077_4855093_neg_508	-0.217514
chr3R_9156005_9156331_neg_509	-0.312083
chrX_20778936_20780168_neg_510	-0.357158
chrU_8961486_8962037_neg_511	0.0869971
chr2L_10586011_10586769_neg_512	0.118659
chr3RHet_1962541_1964378_neg_513	-0.629762
chr3R_13378342_13378909_neg_514	0.0626324
chr2R_4059830_4061441_neg_515	-0.734281
chrXHet_99313_99909_neg_516	-0.171976
chrU_583878_584115_neg_517	-0.0592553
chrX_16055086_16055523_neg_518	-0.729226
chr2L_1642438_1643804_neg_519	0.124024
chr2R_15645111_15645684_neg_520	-0.318304
chr3L_23662946_23663806_neg_521	-0.238903
chr3R_3291027_3292150_neg_522	-0.132707
chr2L_6260802_6263326_neg_523	-0.0495015
chr2R_20420217_20421828_neg_524	-0.222116
chr2L_5960271_5962410_neg_525	0.0595121
chr3R_1317154_1319154_neg_526	0.207103
chr3L_17698289_17698829_neg_527	-0.431108
chr2R_8874606_8875008_neg_528	-0.0388264
chr3L_13857777_13858602_neg_529	-0.385543
chr3L_9748244_9748644_neg_530	-0.00405234
chr3LHet_1938196_1939317_neg_531	0.0236522
chr2R_11163176_11164960_neg_532	-0.426081
chr2L_12567271_12568285_neg_533	-0.323964
chr2R_15872288_15873737_neg_534	0.0696425
chrU_6331110_6331791_neg_535	-0.196537
chr3R_13058051_13059343_neg_536	-0.674152
chr2L_14476562_14477105_neg_537	0.120357
chrX_10353307_10353689_neg_538	-0.0853248
chrUextra_17532123_17533323_neg_539	-0.513051
chrX_16928802_16930160_neg_540	-0.357212
chr2R_19421558_19422552_neg_541	-0.259497
chr3L_21757200_21757952_neg_542	0.034226
chrUextra_21876156_21876920_neg_543	-0.619338
chr2R_11629935_11630295_neg_544	0.0489284
chrX_8713418_8713887_neg_545	1.34281
chr3L_16898763_16899577_neg_546	0.254617
chr2R_16044068_16045416_neg_547	0.175153
chr2R_11351978_11353417_neg_548	-0.0458798
chrX_4995918_4996292_neg_549	0.105648
chr2R_20545129_20546574_neg_550	0.250659
chr3LHet_677603_678309_neg_551	-0.342513
chr3R_2375261_2375630_neg_552	0.111508
chr2L_9018613_9020909_neg_553	0.117352
chr3R_1090179_1090892_neg_554	-0.0383949
chr3R_8767421_8768119_neg_555	0.27469
chrX_14976052_14976776_neg_556	-0.633955
chr2L_777873_778743_neg_557	-0.145526
chr3L_20375079_20376001_neg_558	-0.1156
chrU_3552680_3553117_neg_559	-0.116091
chr3L_4838083_4839360_neg_560	0.0124102
chr3L_2375560_2376288_neg_561	0.0943174
chr2L_592341_593289_neg_562	-0.0139315
chrUextra_27301015_27301539_neg_563	0.0197632
chrX_1441571_1442142_neg_564	-0.300293
chrX_561279_562786_neg_565	0.165518
chrUextra_25006583_25007496_neg_566	-0.81292
chr3R_12375818_12376731_neg_567	-0.219646
chr3L_3700357_3702170_neg_568	-0.124427
chrX_8096394_8096741_neg_569	0.325237
chr3L_20095976_20099407_neg_570	0.0362523
chr3R_396716_398491_neg_571	0.0152274
chrX_14539868_14540397_neg_572	0.354113
chr2R_12418671_12419244_neg_573	0.124083
chr2L_8471663_8472597_neg_574	-0.090202
chr3R_24753468_24754264_neg_575	0.375832
chr2L_7072009_7072746_neg_576	-0.212448
chr2L_10244734_10247102_neg_577	-0.0294327
chrU_8653518_8654368_neg_578	-1.14584
chrUextra_12901167_12901480_neg_579	0.0253312
chr2L_8006663_8007052_neg_580	0.0872333
chr3L_3313907_3314594_neg_581	-0.053791
chr3L_11053535_11053813_neg_582	0.0284358
chrX_15763196_15763569_neg_583	-0.157242
chr2R_16334703_16335259_neg_584	0.159527
chr3R_5040378_5040883_neg_585	0.12501
chr3R_12001789_12004856_neg_586	-0.0905698
chr2R_13692677_13695368_neg_587	0.551956
chr2L_10572165_10574139_neg_588	0.0971196
chrX_14930036_14930406_neg_589	-0.327108
chr3R_20361220_20362516_neg_590	-0.1858
chr3R_1355692_1360175_neg_591	0.177464
chr3L_17694021_17695523_neg_592	-0.113233
chr3R_16497523_16498719_neg_593	0.137663
chr3R_11617384_11617894_neg_594	-0.158561
chrX_20192878_20195286_neg_595	0.271301
chr2L_19390916_19392553_neg_596	-0.201334
chr3R_1730286_1731194_neg_597	0.102071
chrUextra_10225760_10227259_neg_598	-0.247745
chr3RHet_728324_729638_neg_599	-0.303588
chr2L_7344824_7345573_neg_600	-0.548812
chr3R_22731761_22732742_neg_601	-0.247096
chrUextra_12324374_12324916_neg_602	-0.0594473
chr3R_19889297_19889859_neg_603	-0.0426983
chr3L_8990064_8990698_neg_604	0.551882
chr3L_881507_883282_neg_605	-0.437924
chr2L_3249140_3249913_neg_606	-0.117457
chr3L_13662139_13662882_neg_607	0.442963
chr2R_8867091_8868359_neg_608	-0.249343
chr2R_19685595_19687494_neg_609	-0.110885
chr3R_4624376_4625164_neg_610	-0.279211
chrX_11227249_11227958_neg_611	-0.228562
chr3R_4552410_4553264_neg_612	0.14433
chr3L_13587354_13587856_neg_613	-0.0982616
chr3R_10707165_10708070_neg_614	-0.0879571
chr3L_24091929_24092642_neg_615	0.0445343
chrX_7694942_7695552_neg_616	-0.213825
chrX_11399758_11400631_neg_617	-0.476582
chr3L_749964_752054_neg_618	0.547947
chrUextra_6215105_6216091_neg_619	-1.19039
chr2L_8742935_8745824_neg_620	-0.436936
chr3LHet_2423650_2424779_neg_621	-0.734652
chr2L_17745346_17749430_neg_622	-0.419958
chrUextra_1512315_1515156_neg_623	-0.451299
chrU_4909493_4912251_neg_624	0.11787
chr3R_19354034_19355471_neg_625	0.0299894
chr2R_10496375_10497073_neg_626	0.241596
chr3L_21118997_21119390_neg_627	-0.190705
chr2L_6780196_6780935_neg_628	0.3057
chr2L_12113911_12114518_neg_629	0.242409
chrX_6263751_6265967_neg_630	-0.202076
chr3L_20902426_20902950_neg_631	-0.634057
chr2R_12662757_12663175_neg_632	0.124408
chr2R_16094890_16095736_neg_633	0.833004
chr3R_24691194_24691896_neg_634	-0.0239961
chr3L_6455029_6456004_neg_635	-0.486664
chrUextra_10110161_10111510_neg_636	-0.434763
chr3R_22462868_22465022_neg_637	-0.250493
chr3L_9144464_9145198_neg_638	0.277158
chr3L_3362322_3363094_neg_639	0.153054
chr2R_11241080_11241447_neg_640	0.311477
chr3R_5876660_5877774_neg_641	-0.42375
chrUextra_2650307_2651069_neg_642	-0.542854
chr2R_1061815_1062764_neg_643	0.0833234
chr2L_19079227_19080105_neg_644	0.0735098
chrX_20501657_20502024_neg_645	0.197847
chr2L_15884427_15885152_neg_646	-0.243346
chr3R_10098999_10101727_neg_647	0.251465
chr2L_14770866_14772417_neg_648	-0.293635
chr2R_2701927_2702341_neg_649	-0.190689
chr3R_18301793_18302337_neg_650	0.540709
chrUextra_27998288_27998963_neg_651	-0.126253
chr2R_19048035_19048693_neg_652	-0.139475
chr3RHet_1789247_1789577_neg_653	0.0620298
chrUextra_22811671_22812527_neg_654	-1.0606
chr3L_2143010_2143686_neg_655	0.373161
chr2R_17887419_17887974_neg_656	-0.61088
chr2R_17880293_17880751_neg_657	-0.0706455
chr2R_17077336_17078334_neg_658	0.23338
chrX_20241662_20242643_neg_659	-0.0673115
chr3R_26557032_26559492_neg_660	-0.039958
chr3R_26789789_26791468_neg_661	-0.0911978
chr2L_14923279_14924188_neg_662	0.564739
chr3L_21507318_21508071_neg_663	0.00529467
chr3R_2010373_2010738_neg_664	0.0727676
chr2R_1811143_1813761_neg_665	0.0492892
chrX_6497715_6498416_neg_666	-0.497512
chr3L_2034356_2034645_neg_667	-0.111598
chr2R_19859278_19859759_neg_668	-0.268712
chrU_7188427_7191153_neg_669	-0.141094
chr2L_3798751_3799708_neg_670	-0.0576086
chrX_9453424_9454301_neg_671	-0.163657
chr2R_3439876_3440461_neg_672	0.286778
chr3R_20959539_20960309_neg_673	0.320852
chr3R_26453190_26457904_neg_674	0.179544
chr2R_12990765_12991439_neg_675	0.103605
chr3R_5049694_5050067_neg_676	-0.0150207
chr2L_20841277_20843722_neg_677	-0.236734
chr3R_3322962_3323600_neg_678	-0.0838545
chr3R_24022313_24023421_neg_679	0.217279
chr3R_19708901_19711515_neg_680	-0.120024
chr2L_4354428_4354834_neg_681	-0.0437154
chr2R_3011303_3014348_neg_682	-0.245427
chr3R_17361147_17361890_neg_683	-0.454545
chr3R_18858430_18859986_neg_684	0.12921
chr2L_11867797_11869697_neg_685	-0.763503
chr2R_16673475_16673916_neg_686	-0.654226
chr3L_3244608_3245407_neg_687	0.502842
chr2L_4288452_4288918_neg_688	-0.0309143
chr2LHet_325659_326560_neg_689	-0.638693
chr3R_11155637_11156408_neg_690	0.156693
chr3L_13508115_13509431_neg_691	0.133374
chr2R_11661334_11661949_neg_692	-0.0513873
chr3R_27120013_27120258_neg_693	0.165081
chr3L_15128753_15132403_neg_694	0.0520373
chrUextra_14962969_14963918_neg_695	0.102595
chrUextra_8537984_8538920_neg_696	-0.663663
chr2L_18768297_18769879_neg_697	-0.332673
chrX_7795840_7798056_neg_698	0.094236
chr3L_24176766_24177318_neg_699	0.208303
chrUextra_7870848_7871601_neg_700	-0.209377
chr2R_5448414_5449300_neg_701	-0.216993
chrUextra_4024843_4025641_neg_702	-1.12781
chr3L_6432547_6433639_neg_703	-0.116885
chr3L_18902165_18902846_neg_704	0.0569519
chrX_19021389_19023915_neg_705	-0.0311998
chrX_2407099_2407500_neg_706	0.30584
chr2R_8909964_8911678_neg_707	-0.049503
chrX_9567467_9569114_neg_708	0.232379
chrUextra_7016241_7017154_neg_709	-0.846982
chr2R_8574606_8575631_neg_710	0.0172209
chr3R_17871710_17872459_neg_711	-0.443487
chr2R_7949397_7949830_neg_712	-0.122486
chr3R_27821093_27821911_neg_713	-0.323373
chr3R_13254666_13255282_neg_714	0.13666
chr3R_2468831_2469290_neg_715	-0.108567
chrX_17369672_17370461_neg_716	-0.0596095
chr3L_257446_258678_neg_717	-0.501434
chr3R_5431110_5431977_neg_718	0.444722
chr3L_739639_740695_neg_719	0.429218
chr3RHet_899014_899601_neg_720	-0.024407
chr3L_4061968_4062626_neg_721	0.0854999
chrUextra_13702860_13703507_neg_722	-0.296289
chr2R_1232317_1233893_neg_723	0.165345
chr3L_2829673_2831414_neg_724	0.0939025
chr3L_7929639_7930265_neg_725	0.142071
chr3RHet_2147509_2148105_neg_726	-0.164506
chr3R_21543565_21544679_neg_727	-0.85909
chrX_14989792_14990372_neg_728	-0.0839152
chrX_4383757_4385251_neg_729	0.151218
chrX_5206014_5206874_neg_730	-0.739553
chrUextra_9505694_9506376_neg_731	-0.602953
chr3R_2191926_2194682_neg_732	0.0853476
chr2L_16838677_16840897_neg_733	-0.415116
chr2L_15087263_15087969_neg_734	0.0619203
chr3L_12438032_12440753_neg_735	0.137797
chr2R_13631492_13633012_neg_736	-0.0634259
chr2L_21527761_21528933_neg_737	-0.25766
chr3R_24774161_24775147_neg_738	0.0907806
chr2L_19873733_19874358_neg_739	-0.163872
chr3L_21361368_21361778_neg_740	0.091958
chr2L_10665487_10665863_neg_741	-0.358623
chr3L_20844171_20845314_neg_742	-0.866745
chrUextra_15326284_15327208_neg_743	-0.528497
chr3R_12790284_12790787_neg_744	0.266192
chr3R_23522983_23524800_neg_745	-0.135121
chr3L_13999093_13999440_neg_746	-0.251932
chrUextra_18745579_18746041_neg_747	-0.242923
chr3L_17340951_17342169_neg_748	-0.415074
chr2R_4761558_4761965_neg_749	0.264702
chr3L_4718017_4718760_neg_750	-0.516206
chr3L_13699063_13701123_neg_751	-0.0789874
chrUextra_9571846_9572299_neg_752	0.0586036
chr2R_3726636_3727432_neg_753	-0.118088
chrX_1005080_1005440_neg_754	0.379056
chr3R_26259395_26260175_neg_755	0.324805
chr3R_737292_737980_neg_756	0.242332
chr2L_15511441_15511975_neg_757	0.117981
chr3R_25341216_25341512_neg_758	0.168911
chr4_663791_664254_neg_759	-0.480158
chr2L_17388584_17389790_neg_760	-0.0851172
chr2L_9473934_9474589_neg_761	0.379559
chr3L_7053682_7054595_neg_762	-0.139219
chr3R_17779568_17780430_neg_763	0.396108
chrX_1899672_1901686_neg_764	0.346025
chr2L_8868948_8870743_neg_765	0.0022021
chrUextra_2950631_2951258_neg_766	-0.273821
chr2R_20493966_20497289_neg_767	-0.180597
chr3R_22229520_22230420_neg_768	-0.298299
chr3L_5147769_5149476_neg_769	0.225813
chr2L_19112398_19113260_neg_770	0.140471
chr3L_1420537_1421593_neg_771	0.197883
chr3L_10421455_10422125_neg_772	-0.284745
chrX_437849_439507_neg_773	-0.314383
chr2L_15770404_15771440_neg_774	0.0789657
chr2L_4294390_4295050_neg_775	-0.145036
chr2L_10970270_10972991_neg_776	-0.0529111
chrX_3307220_3307834_neg_777	-0.430734
chr3R_25452238_25453043_neg_778	0.00535071
chr3L_22764421_22765062_neg_779	-0.0519727
chr2L_7731857_7732839_neg_780	-0.107557
chrUextra_6019988_6021312_neg_781	-1.14127
chr2R_20396220_20396570_neg_782	-0.178688
chrU_2613226_2614282_neg_783	0.0212575
chr2L_11606030_11606574_neg_784	-0.0539005
chr4_121403_122478_neg_785	-0.296941
chr2L_22674998_22675601_neg_786	0.245017
chr2R_18008198_18009043_neg_787	0.180671
chr2L_7226824_7227638_neg_788	0.444418
chrU_1071403_1072864_neg_789	-0.516677
chr3R_3693873_3694353_neg_790	0.039648
chr3R_21519349_21519734_neg_791	-0.340843
chr3R_22990763_22992962_neg_792	-0.203893
chr3LHet_1558029_1558452_neg_793	0.124164
chrX_21276574_21277523_neg_794	0.141711
chr2R_15513941_15514522_neg_795	-0.157516
chr2R_5940390_5940721_neg_796	-0.175775
chr3L_19374165_19376651_neg_797	-0.372364
chr2L_16435873_16436362_neg_798	-0.0607536
chr3L_3828715_3830063_neg_799	-0.526034
chr3L_17586804_17587924_neg_800	-0.227484
chr3L_1313022_1314648_neg_801	-0.239836
chr2L_11755748_11756409_neg_802	0.0955323
chr3R_25008667_25009055_neg_803	0.0167511
chrUextra_18555607_18556332_neg_804	0.0480578
chr2R_3925998_3926994_neg_805	0.397194
chr3R_14669052_14670063_neg_806	0.110785
chr3L_1041559_1042252_neg_807	0.400493
chr2R_2926117_2927820_neg_808	0.0164235
chr3L_8130061_8130938_neg_809	-0.148562
chrUextra_11913371_11914186_neg_810	-1.18995
chr3L_1576625_1577055_neg_811	0.0955185
chr2L_15743118_15743649_neg_812	0.348899
chr3R_13424007_13426075_neg_813	-0.038163
chr3RHet_686926_689736_neg_814	-0.0158116
chrX_13682850_13683599_neg_815	-0.317609
chrX_1202942_1204289_neg_816	-0.25856
chr2R_19481845_19483905_neg_817	-0.391671
chrX_21285562_21287428_neg_818	0.0301266
chr4_850686_853208_neg_819	-0.626643
chr3L_16682007_16683095_neg_820	0.132582
chrX_6768362_6768853_neg_821	0.409695
chr2R_18851766_18852427_neg_822	-0.503583
chr3L_6770853_6773340_neg_823	-0.181
chrUextra_19048862_19049351_neg_824	-0.637212
chr3L_2235172_2237490_neg_825	0.205861
chr2R_2270052_2270740_neg_826	0.0753549
chr2L_16172618_16174150_neg_827	-0.0833449
chr2L_18544631_18546139_neg_828	-0.0763533
chr3R_27151792_27152241_neg_829	0.0723822
chr2L_1248735_1248953_neg_830	0.212194
chrUextra_5330543_5332454_neg_831	-0.468206
chr3RHet_1753151_1756819_neg_832	-0.284478
chrX_11188752_11191048_neg_833	-0.0427346
chr2L_17705515_17707396_neg_834	0.0769586
chr3R_12359784_12361221_neg_835	-0.110894
chr3R_3589778_3591389_neg_836	-0.631344
chrUextra_1098737_1100532_neg_837	-0.475625
chr3L_20563160_20563802_neg_838	-0.494038
chr2R_1853515_1854455_neg_839	-0.335348
chrX_202447_203504_neg_840	-0.229388
chrX_4986065_4986942_neg_841	-0.104879
chrUextra_17204762_17206706_neg_842	-0.0866486
chrUextra_1316696_1318204_neg_843	-1.19939
chr2L_6267768_6271544_neg_844	0.10051
chrUextra_822072_823018_neg_845	0.0676115
chr2L_2843611_2845268_neg_846	-0.00358375
chr2L_11319081_11320095_neg_847	-0.00746509
chr3R_25835271_25836400_neg_848	0.0408787
chr3R_17063338_17064978_neg_849	-0.110174
chr2R_2812675_2814651_neg_850	0.0959056
chrUextra_6644070_6646403_neg_851	-0.249743
chr3R_24657513_24659281_neg_852	-0.1609
chr3L_9048647_9048865_neg_853	-0.093236
chrUextra_7486431_7487244_neg_854	-0.384559
chr2L_4800129_4801558_neg_855	0.0107942
chr3R_16601226_16603565_neg_856	0.232387
chrX_20162583_20162821_neg_857	0.171323
chr2L_17179668_17180007_neg_858	-0.143088
chrU_140711_141262_neg_859	-0.470684
chrUextra_18278788_18279215_neg_860	-0.713561
chr2R_4375913_4378669_neg_861	-0.362428
chr3L_14434815_14436492_neg_862	-0.26509
chrU_3512184_3512422_neg_863	0.0400034
chr2L_18909428_18911419_neg_864	-0.259341
chr2L_9768133_9769674_neg_865	-0.247899
chr2R_13818623_13819834_neg_866	0.445541
chr3L_137980_140869_neg_867	-0.559044
chrUextra_17418116_17419091_neg_868	-1.02824
chr2L_10221566_10224153_neg_869	-0.286015
chrUextra_516986_518349_neg_870	-0.332564
chr2L_16310855_16312855_neg_871	-0.405112
chrX_22418187_22420730_neg_872	-0.259609
chr3R_18622747_18623436_neg_873	-0.325652
chr3L_20694251_20694665_neg_874	-0.572391
chr3R_17870435_17871098_neg_875	-0.409646
chrUextra_17603926_17605046_neg_876	-0.683172
chrX_11782468_11782837_neg_877	0.0507684
chr2R_7772496_7773701_neg_878	0.180831
chr2R_20243827_20244688_neg_879	-0.0920258
chrUextra_27919361_27920396_neg_880	-0.635362
chr3L_8933372_8933737_neg_881	-0.604117
chr3L_5433624_5434958_neg_882	-0.159714
chr3R_24449324_24450392_neg_883	0.0311632
chr3R_15203506_15205089_neg_884	-0.152697
chrX_15409952_15410157_neg_885	0.153344
chrUextra_20835069_20836275_neg_886	-1.07442
chrUextra_26779892_26781273_neg_887	-1.02976
chrX_16864551_16866843_neg_888	-0.53527
chrX_8241008_8241520_neg_889	0.637557
chrX_6211340_6213902_neg_890	-0.254422
chr3L_8204083_8204468_neg_891	-0.107818
chr3R_15550441_15553094_neg_892	-0.305103
chrX_4907826_4908802_neg_893	-0.130317
chr3R_25680040_25680613_neg_894	-0.335311
chrUextra_13672073_13672392_neg_895	-1.17319
chr2R_8515784_8516852_neg_896	-0.377276
chrUextra_8648565_8650719_neg_897	-1.43618
chr3L_16930014_16931535_neg_898	-0.0688567
chrX_256666_259944_neg_899	-0.655939
chrX_11715925_11716563_neg_900	0.0324481
chrUextra_2368289_2370166_neg_901	-1.09821
chr3R_15127748_15128906_neg_902	-0.663506
chr3R_23314717_23315330_neg_903	-0.0530976
chr3L_6006438_6006691_neg_904	-0.0262797
chr2R_2607116_2607824_neg_905	-0.127256
chr3L_21506071_21506638_neg_906	-0.0344331
chr3R_5442160_5442949_neg_907	-0.402923
chr3R_27391495_27392629_neg_908	-0.205085
chrUextra_24247975_24248346_neg_909	-0.342587
chrU_8071473_8071937_neg_910	-0.383694
chrUextra_20202457_20204349_neg_911	-0.827889
chrUextra_22257316_22258454_neg_912	-0.691919
chr3L_20128740_20129008_neg_913	0.131481
chrX_11810111_11810343_neg_914	0.114989
chrX_4905536_4905938_neg_915	-0.439352
chr2R_1397044_1397847_neg_916	-0.27202
chr3LHet_1056308_1057383_neg_917	-0.0242086
chr3R_7898976_7899669_neg_918	-0.192906
chr2L_10713952_10714285_neg_919	0.213469
chr3R_4733737_4735191_neg_920	0.0916397
chr3R_15802342_15803406_neg_921	-0.293756
chrU_7730575_7730837_neg_922	-0.194524
chr3L_5543264_5543637_neg_923	-0.527273
chr3L_12189537_12190701_neg_924	-0.629385
chr3L_5210833_5212948_neg_925	-0.293845
chr3R_6104605_6109599_neg_926	-0.145569
chrUextra_15173485_15177508_neg_927	-0.981513
chrUextra_4153620_4154329_neg_928	-0.896383
chr2L_10447376_10449900_neg_929	0.0316337
chr2L_15104333_15105627_neg_930	-0.0978615
chr3R_10135344_10136606_neg_931	-0.481621
chrU_3126019_3126626_neg_932	-0.884167
chr2L_2222145_2223022_neg_933	-0.284688
chr2L_20420565_20421719_neg_934	0.0738633
chrX_18064006_18065771_neg_935	-0.360201
chrX_17371887_17373595_neg_936	-0.373061
chr3L_16677828_16678317_neg_937	-0.298528
chr2L_8712980_8715214_neg_938	-0.387936
chrX_16938752_16940596_neg_939	-0.269315
chr2L_7621452_7622890_neg_940	0.136787
chr3R_26656859_26657503_neg_941	0.274371
chr2L_22347184_22349769_neg_942	-0.402491
chr3L_18592324_18594334_neg_943	-0.645335
chrUextra_4435276_4436318_neg_944	-1.15442
chrUextra_14273268_14275602_neg_945	-0.706548
chr3L_13958001_13960116_neg_946	-0.360727
chr3R_21689497_21690115_neg_947	-0.46868
chr2L_18461912_18462210_neg_948	-0.151586
chrU_2386265_2389131_neg_949	-1.10502
chr3RHet_1895190_1897354_neg_950	-0.107206
chr3R_4078637_4079106_neg_951	0.00785106
chrUextra_17443403_17444925_neg_952	-1.14065
chrUextra_18181781_18182098_neg_953	0.0145629
chr3R_12698409_12700966_neg_954	0.0773766
chrU_2128568_2131085_neg_955	0.0296787
chr2R_14505664_14506092_neg_956	-0.370844
chrX_4032370_4033467_neg_957	-0.147561
chrX_14869929_14871049_neg_958	0.00364193
chrUextra_10146582_10148090_neg_959	-0.434436
chr2L_22500372_22502653_neg_960	-0.264435
chrUextra_4173453_4177413_neg_961	-0.794024
chrUextra_12886756_12889527_neg_962	-1.22289
chr3L_8057537_8058887_neg_963	-0.138712
chrUextra_2616321_2620174_neg_964	-0.736128
chr2R_14886154_14887717_neg_965	-0.294225
chr3L_14199315_14200759_neg_966	-0.0568189
chr4_1009660_1011799_neg_967	-0.222186
chr3L_4786084_4787287_neg_968	-0.503019
chrUextra_1012038_1015450_neg_969	-0.795835
chr3R_22730233_22730961_neg_970	-0.171665
chrX_8761391_8762384_neg_971	0.0269698
chrX_4695077_4698546_neg_972	0.232153
chr2R_20577828_20579330_neg_973	0.0332369
chr2L_16247048_16249689_neg_974	-0.0897573
chr3R_18167232_18168110_neg_975	0.324744
chr2RHet_2172623_2172960_neg_976	0.0465209
chrUextra_19646822_19648201_neg_977	-0.540157
chr2R_11225694_11226894_neg_978	0.0778554
chr2L_8208504_8209525_neg_979	0.15356
chr2R_18594423_18595564_neg_980	0.204947
chr2R_2520197_2523666_neg_981	-0.126145
chr2R_20777561_20780551_neg_982	0.111732
chr2R_5062926_5064081_neg_983	0.0623223
chr2R_14363673_14365352_neg_984	-0.171047
chrUextra_15508034_15508295_neg_985	0.605332
chr2RHet_2576567_2577036_neg_986	-0.343807
chrU_4803471_4803931_neg_987	-0.61573
chrUextra_27191650_27191968_neg_988	-0.0181198
chr2RHet_1315511_1315987_neg_989	-0.256904
chr3R_2841640_2842147_neg_990	-0.327968
chr3L_15729638_15731775_neg_991	0.572239
chr3L_21515816_21516753_neg_992	-0.269314
chr3L_3387279_3387746_neg_993	-0.263027
chr3R_8563438_8563736_neg_994	-0.578678
chrUextra_12439103_12440105_neg_995	-1.30469
chr2L_2007519_2008878_neg_996	-0.0108467
chrX_14668490_14669160_neg_997	0.162226
chr4_880371_881488_neg_998	0.0179371
chr3L_13045082_13045647_neg_999	-0.100609
chr3L_7501669_7502991_neg_1000	-0.591769
chr3R_13289257_13289762_neg_1001	-0.32708
chr3R_2120273_2122703_neg_1002	-0.357175
chr2R_1926048_1931932_neg_1003	-0.0383917
chr3L_5180108_5180900_neg_1004	0.270148
chrX_6749659_6752221_neg_1005	-0.44272
chr2R_9224775_9225382_neg_1006	-0.0869566
chr3L_23084010_23085274_neg_1007	-0.25941
chr4_85669_89008_neg_1008	-0.364531
chrX_12175734_12176773_neg_1009	-0.0439394
chr3L_21633753_21634379_neg_1010	-0.204676
chr3R_2540863_2541730_neg_1011	-0.0501724
chrX_238079_238636_neg_1012	-0.049878
chrUextra_19395726_19397075_neg_1013	-1.21754
chrUextra_21825161_21826061_neg_1014	-0.796858
chr2L_4815773_4816803_neg_1015	0.194845
chr2L_15208684_15208914_neg_1016	-1.11835
chrU_2801517_2802324_neg_1017	-0.373612
chr3L_3020212_3021365_neg_1018	-0.0665003
chr4_934220_937824_neg_1019	-0.0608358
chr3R_10963755_10965735_neg_1020	-0.77362
chr2L_20396310_20398358_neg_1021	-0.346649
chr3R_2609054_2609675_neg_1022	-0.365931
chr3R_27566816_27568456_neg_1023	-0.271666
chr2R_18173290_18175641_neg_1024	-0.104795
chr2L_7964607_7965104_neg_1025	-0.0569946
chr2L_10871365_10872893_neg_1026	-0.342176
chr2R_16325124_16326018_neg_1027	-0.234817
chr2R_12281134_12281329_neg_1028	0.0213679
chr3R_15178683_15179623_neg_1029	-0.256536
chr3L_18311987_18314355_neg_1030	-0.317968
chrUextra_15020701_15022409_neg_1031	-1.38978
chr2RHet_3176052_3177401_neg_1032	-0.574855
chr3L_16116910_16123090_neg_1033	-0.0770565
chr3L_5471747_5479201_neg_1034	-0.366362
chrUextra_8201408_8204277_neg_1035	-1.20235
chrX_14313086_14318376_neg_1036	-0.404882
chr2R_12502498_12503586_neg_1037	0.0362739
chr3R_22775069_22776099_neg_1038	-0.0113001
chrUextra_23070443_23071017_neg_1039	-0.67166
chr2R_19207585_19208106_neg_1040	-0.0132105
chr2L_9530909_9531718_neg_1041	-0.329857
chrUextra_18343847_18350338_neg_1042	-1.1008
chr2L_22172559_22173046_neg_1043	0.0243151
chr2R_20945886_20946181_neg_1044	-0.173767
chr3R_13936817_13941506_neg_1045	0.208444
chr3L_21135056_21135730_neg_1046	0.0999157
chr3L_23553216_23553438_neg_1047	0.182888
chrX_6954858_6955296_neg_1048	-0.482404
chr3R_20959517_20961478_neg_1049	-0.200342
chr3L_13814818_13817471_neg_1050	0.00160474
chr3L_12345632_12346118_neg_1051	-0.50007
chr2L_13967875_13971898_neg_1052	-0.201082
chr3L_10788275_10790451_neg_1053	-0.384607
chrX_6985677_6987233_neg_1054	0.225945
chr3R_4991924_4993378_neg_1055	-0.0199697
chrU_984273_985162_neg_1056	-0.0495887
chrXHet_182204_184559_neg_1057	-0.116153
chrUextra_1760677_1761768_neg_1058	-0.0323758
chr2L_16999965_17001200_neg_1059	-0.173914
chr2R_8202023_8202711_neg_1060	0.309708
chr2L_20436653_20437155_neg_1061	-0.26599
chr3R_20522542_20522968_neg_1062	-0.292515
chr3R_26205980_26209448_neg_1063	-0.369693
chr3R_16607465_16608072_neg_1064	0.5946
chr3R_15129715_15133476_neg_1065	0.363897
chr3R_4289719_4290085_neg_1066	0.261291
chr3R_20237351_20238277_neg_1067	-0.245829
chrX_15878221_15880311_neg_1068	-0.0195635
chr3R_18639443_18641702_neg_1069	-0.000828186
chr3R_24355903_24360386_neg_1070	0.188896
chr3L_22051760_22052935_neg_1071	0.449154
chr3R_7007344_7008147_neg_1072	-0.00739548
chr3L_2926532_2927034_neg_1073	-0.274151
chrU_7696937_7698586_neg_1074	-0.542164
chrX_2725719_2727343_neg_1075	-0.478236
chr3R_2195728_2196968_neg_1076	0.0221509
chrX_17945325_17945637_neg_1077	0.07613
chr2L_7846292_7848044_neg_1078	0.124755
chr3RHet_1428448_1428989_neg_1079	0.163271
chr3L_17013204_17014180_neg_1080	0.204817
chr2R_13355158_13356320_neg_1081	0.0782731
chr3R_23023254_23024129_neg_1082	0.00262202
chrUextra_13033079_13034947_neg_1083	-0.499874
chrUextra_3881554_3882718_neg_1084	-1.07296
chr3R_14531593_14532557_neg_1085	0.46895
chr3R_23820520_23821885_neg_1086	-0.111158
chr3L_5548091_5548584_neg_1087	-0.308996
chr3R_356709_357245_neg_1088	0.216897
chr2R_8578835_8579690_neg_1089	-0.215296
chrX_18965525_18966486_neg_1090	-0.584251
chr2L_968964_969581_neg_1091	0.559258
chrX_5801250_5801850_neg_1092	-0.0528052
chrX_18487587_18488053_neg_1093	0.0798672
chr2L_11695612_11696170_neg_1094	-0.0732825
chr3RHet_1791571_1793183_neg_1095	0.114413
chr3L_13467664_13469103_neg_1096	-0.258512
chr3L_13203339_13203741_neg_1097	0.133399
chr2L_10398148_10398737_neg_1098	0.0530132
chrX_22197996_22198326_neg_1099	0.0626573
chr2R_7432620_7433497_neg_1100	0.444381
chrX_20966003_20967384_neg_1101	-0.224546
chr3LHet_1172949_1173508_neg_1102	0.0400256
chrU_3528712_3529447_neg_1103	-0.948837
chrX_9591155_9592456_neg_1104	-0.264712
chr2L_12838038_12841028_neg_1105	-0.46082
chrUextra_3160012_3160879_neg_1106	-1.10863
chr2R_18800006_18800415_neg_1107	0.187023
chrUextra_394700_395739_neg_1108	-0.436926
chrU_1706889_1707478_neg_1109	-0.116052
chr3R_24031188_24031656_neg_1110	-0.27143
chrU_1214172_1215386_neg_1111	-0.182766
chr3L_6513472_6513996_neg_1112	-0.213275
chr2R_18481171_18481586_neg_1113	-0.242528
chr3L_10922119_10922505_neg_1114	0.159669
chr2R_18773695_18774393_neg_1115	-0.0922823
chr2L_22592708_22595466_neg_1116	-0.0821805
chr2R_7819693_7820234_neg_1117	0.0931285
chr2R_4610315_4611410_neg_1118	0.329523
chr2R_12112162_12112535_neg_1119	-0.173791
chr3R_15657808_15659465_neg_1120	-0.213067
chrUextra_17464560_17465714_neg_1121	-1.11395
chr2R_10878406_10879013_neg_1122	-0.160023
chr3L_4291078_4291644_neg_1123	0.0241935
chr2R_13294190_13294626_neg_1124	0.201389
chrU_2928954_2930392_neg_1125	-0.121564
chr3L_10976889_10977396_neg_1126	0.274861
chr3R_18804163_18804820_neg_1127	0.115185
chr2R_5526149_5527851_neg_1128	0.0251972
chr2L_9515089_9516353_neg_1129	0.00248123
chr2L_3198826_3199630_neg_1130	0.283057
chr3R_22776523_22777615_neg_1131	-0.135179
chr2R_13165656_13167811_neg_1132	-0.557599
chr2L_4803160_4803441_neg_1133	-0.0558779
chr3R_11914828_11915608_neg_1134	-0.0794872
chr3L_4654530_4655117_neg_1135	-0.543154
chr2R_11134839_11135334_neg_1136	0.117816
chrU_1649958_1651570_neg_1137	-0.481736
chr3RHet_2490617_2491356_neg_1138	0.142877
chr3R_25448497_25449261_neg_1139	0.238064
chr2R_14639282_14640619_neg_1140	-0.0982877
chr2L_15271225_15271861_neg_1141	-0.0202155
chr2R_7734288_7735230_neg_1142	-0.147287
chr2L_18427172_18428182_neg_1143	-0.494329
chr3L_13963872_13965749_neg_1144	0.208272
chr3R_16710117_16711268_neg_1145	-0.37032
chrUextra_20091258_20093007_neg_1146	-0.411374
chrU_6492411_6493574_neg_1147	-0.0335521
chr2R_20742255_20743101_neg_1148	-0.576148
chr2L_10516454_10517196_neg_1149	-0.336664
chr3R_13161311_13163440_neg_1150	0.110685
chr3L_2485138_2485520_neg_1151	0.152324
chr3R_19104456_19105613_neg_1152	0.658986
chr2R_20054940_20056158_neg_1153	0.0986381
chr2R_1785474_1786161_neg_1154	0.0273334
chr3L_2305117_2306216_neg_1155	0.342761
chr3L_18633868_18634529_neg_1156	-0.278562
chr3R_16206409_16207432_neg_1157	0.0423456
chrX_16886245_16887980_neg_1158	-0.324302
chrX_13796614_13798190_neg_1159	-0.658197
chrX_766147_767086_neg_1160	-0.358942
chrUextra_15892224_15892967_neg_1161	-0.218986
chr3L_10848711_10849482_neg_1162	-0.452486
chr2R_19048614_19050316_neg_1163	-0.0791008
chr3L_8991647_8992283_neg_1164	0.128851
chr3R_23641677_23642400_neg_1165	-0.216609
chrX_6146249_6147258_neg_1166	0.202371
chr3R_17512577_17513205_neg_1167	-0.275494
chr3R_14022160_14022683_neg_1168	0.0761076
chr3R_26175775_26176569_neg_1169	-0.0600619
chr3L_19666473_19666953_neg_1170	0.143863
chr3R_19992231_19992630_neg_1171	-0.0259113
chr2L_20968230_20969066_neg_1172	-0.208542
chr2L_11042254_11042900_neg_1173	-0.426759
chr3L_108868_110074_neg_1174	-0.188233
chrX_19512282_19513214_neg_1175	-0.391656
chr3R_7275940_7277541_neg_1176	0.255436
chr2L_20413244_20414389_neg_1177	-0.85537
chr2L_4932802_4934250_neg_1178	0.209566
chr2R_16736248_16737668_neg_1179	0.0860829
chr3L_12799673_12800378_neg_1180	0.153816
chr3L_22915975_22917424_neg_1181	-0.452687
chr2L_14338115_14340181_neg_1182	0.337754
chrX_524287_524537_neg_1183	0.0929139
chr3R_24270287_24270979_neg_1184	0.248433
chr3R_18264433_18264969_neg_1185	-0.411957
chr3R_22965385_22967329_neg_1186	-0.150634
chr3R_19537312_19538274_neg_1187	0.044714
chr2R_11113751_11114183_neg_1188	0.241572
chr2L_8817640_8818392_neg_1189	-0.00526901
chr2R_16519567_16520380_neg_1190	0.0942463
chrX_3836936_3838228_neg_1191	-0.215376
chr2L_3684689_3685335_neg_1192	0.235586
chrUextra_16922614_16923321_neg_1193	-0.972968
chr3R_21079686_21080146_neg_1194	0.384453
chr3L_20733632_20734263_neg_1195	-0.102321
chr3L_787592_788370_neg_1196	-0.820924
chr3R_25043221_25044121_neg_1197	-0.300746
chr3R_18675379_18675785_neg_1198	-0.193664
chr2L_3599934_3600921_neg_1199	0.222535
chr2R_14510431_14510933_neg_1200	-0.10309
chrX_4290433_4291255_neg_1201	-0.163158
chr3R_4752014_4752812_neg_1202	-0.0242879
chr3L_8341242_8341702_neg_1203	-0.126859
chr3L_17704148_17704811_neg_1204	0.230262
chr3R_24474601_24475932_neg_1205	-0.367252
chr3R_1547883_1548820_neg_1206	-0.197668
chr2R_18316936_18318232_neg_1207	-0.16604
chr3R_12563577_12565015_neg_1208	-0.00229257
chr2R_10027954_10028863_neg_1209	0.172407
chr2R_20219311_20219911_neg_1210	-0.203487
chr2R_6697806_6698561_neg_1211	-0.226063
chr2R_18979862_18980557_neg_1212	0.157725
chrUextra_2070307_2071234_neg_1213	-0.200767
chrX_14357064_14358117_neg_1214	-0.510367
chr3L_19493722_19494794_neg_1215	-0.346275
chr3L_13772773_13773333_neg_1216	-0.311843
chr2R_20573027_20573916_neg_1217	-0.0200143
chr3L_20838595_20842835_neg_1218	0.239085
chrX_8677538_8679874_neg_1219	0.00293365
chrX_3167568_3169362_neg_1220	-0.552489
chr2R_4811758_4812419_neg_1221	0.280913
chrX_8514762_8516084_neg_1222	-0.0470716
chr3L_22842933_22843530_neg_1223	0.199097
chr3R_20686717_20687715_neg_1224	0.0503192
chrUextra_2791194_2792715_neg_1225	-0.389248
chr3R_10191244_10192416_neg_1226	0.287943
chr3R_281394_282515_neg_1227	-0.449517
chr3R_17227276_17227950_neg_1228	0.368435
chr3R_2146200_2146764_neg_1229	0.600581
chr3R_1943618_1943936_neg_1230	0.223232
chr3L_9383363_9384019_neg_1231	0.275193
chrX_11501390_11502311_neg_1232	0.0473104
chr3R_6858199_6859313_neg_1233	0.336209
chr3R_7272120_7273627_neg_1234	0.140485
chr2L_16047801_16049149_neg_1235	-0.397656
chrUextra_24010305_24011043_neg_1236	-1.25276
chr3R_3180121_3180870_neg_1237	-0.249376
chr3L_918325_919233_neg_1238	-0.332152
chrU_5452374_5453496_neg_1239	0.636453
chr3R_3495172_3495574_neg_1240	0.587141
chr3L_18214992_18215703_neg_1241	-0.436432
chr3R_6930552_6931323_neg_1242	-0.372816
chr2R_13650090_13651852_neg_1243	-0.0420897
chr2R_20307366_20308079_neg_1244	0.0780866
chrX_9636051_9636815_neg_1245	-0.281895
chr2L_21401835_21403089_neg_1246	-0.46487
chr3R_9559871_9561714_neg_1247	-0.502088
chr3R_11490385_11491325_neg_1248	0.0743495
chr3L_6954121_6954655_neg_1249	0.221347
chr2L_5566139_5567017_neg_1250	-0.160365
chrX_5226177_5226965_neg_1251	-0.065589
chrUextra_25493742_25494741_neg_1252	-1.2101
chrUextra_28373110_28375020_neg_1253	-1.09128
chr3R_17890606_17891343_neg_1254	0.182015
chr2R_2822377_2824630_neg_1255	-0.0221487
chrX_15169284_15171203_neg_1256	0.0428128
chrUextra_19086253_19087317_neg_1257	-1.17213
chrXHet_188340_189489_neg_1258	-0.205045
chr3L_946966_947885_neg_1259	-0.232637
chr2R_211094_211803_neg_1260	-0.746513
chrUextra_9695987_9696422_neg_1261	-0.457289
chr2R_11799082_11800084_neg_1262	0.830763
chr3R_11443181_11443678_neg_1263	0.168197
chrUextra_18499041_18501081_neg_1264	-0.675856
chr2L_11354985_11356568_neg_1265	-0.277679
chr3L_3913131_3913880_neg_1266	0.0530077
chr2L_5494181_5494961_neg_1267	-0.248639
chrUextra_8097515_8100523_neg_1268	-0.660305
chr3R_25902595_25903210_neg_1269	-0.0600062
chr2L_18778424_18779751_neg_1270	0.278893
chrX_18947894_18949495_neg_1271	-0.215907
chr2R_5292054_5293058_neg_1272	0.0460894
chr2L_12076667_12077888_neg_1273	0.274603
chr3L_10030432_10032045_neg_1274	-0.0828296
chrUextra_1201787_1202548_neg_1275	-0.918783
chr2R_13594591_13596927_neg_1276	0.249887
chr3L_23194974_23195983_neg_1277	-0.5712
chrUextra_12526553_12527569_neg_1278	-0.977368
chr2R_19134384_19136159_neg_1279	-0.0648805
chr2R_17372803_17373730_neg_1280	-0.0303457
chrUextra_4929655_4930001_neg_1281	0.543995
chr2R_5273416_5274189_neg_1282	-0.079647
chr2R_11593187_11594352_neg_1283	-0.168384
chrX_10625735_10627715_neg_1284	-0.082577
chr2R_6698278_6699716_neg_1285	-0.202711
chr2R_19369676_19370548_neg_1286	-0.493463
chr3L_7391456_7391821_neg_1287	-0.02631
chrX_5984101_5986145_neg_1288	0.229623
chr2RHet_876578_877811_neg_1289	0.0935762
chr2L_6003108_6005479_neg_1290	0.184817
chrX_21886924_21887662_neg_1291	0.00199955
chr2L_22861672_22862293_neg_1292	0.0144221
chr2L_11038326_11039472_neg_1293	-0.21942
chrUextra_16122034_16122730_neg_1294	-0.145093
chr2R_14566997_14567627_neg_1295	-0.158388
chr3R_11938697_11940498_neg_1296	-0.366527
chrX_15227699_15228417_neg_1297	0.433092
chrX_9156490_9157465_neg_1298	0.186692
chr2L_13194847_13196308_neg_1299	-0.325165
chrX_7195465_7196164_neg_1300	0.416715
chr3LHet_1706699_1708357_neg_1301	-0.0898675
chrUextra_11742245_11744762_neg_1302	-0.156799
chr2L_4073075_4074209_neg_1303	-0.165311
chr2R_8245063_8245663_neg_1304	-0.250892
chr2R_3935049_3935321_neg_1305	0.333273
chrUextra_25461964_25463286_neg_1306	-0.439042
chrX_9792811_9795652_neg_1307	-0.14181
chrX_3786510_3789131_neg_1308	-0.435695
chrUextra_1585826_1586391_neg_1309	-1.12587
chr2L_1556751_1560163_neg_1310	-0.394406
chr2RHet_484795_486060_neg_1311	0.0561638
chr2R_476820_477986_neg_1312	-0.159845
chr2R_9571626_9572107_neg_1313	-0.144832
chrU_14058_14468_neg_1314	-0.756972
chrUextra_12789798_12790514_neg_1315	-1.15877
chr2L_12500672_12501518_neg_1316	-0.548357
chrUextra_23725045_23726240_neg_1317	-0.837405
chr3L_11430913_11432560_neg_1318	-0.244356
chr3L_22178132_22178531_neg_1319	0.211469
chr2L_10341179_10342764_neg_1320	-0.0136669
chrUextra_15445540_15445958_neg_1321	-0.593867
chr3R_8546938_8547882_neg_1322	-0.528433
chr3R_21371779_21372754_neg_1323	-0.538008
chr3L_16209617_16210546_neg_1324	-0.376413
chr2L_16950652_16951386_neg_1325	-0.135765
chrX_2632675_2636721_neg_1326	-0.121385
chrX_15537010_15538171_neg_1327	-0.376102
chr3R_27768616_27769511_neg_1328	-0.0714221
chrUextra_8841382_8842516_neg_1329	-0.416584
chrU_8179280_8180180_neg_1330	0.360016
chr3R_425055_426057_neg_1331	-0.0887034
chr2L_11890083_11891017_neg_1332	-0.339827
chrUextra_19175536_19177379_neg_1333	-1.12356
chrUextra_9153825_9154484_neg_1334	-0.37255
chrX_14289513_14289929_neg_1335	-0.530863
chrUextra_4403308_4403569_neg_1336	0.171707
chrUextra_13848885_13850118_neg_1337	-0.670551
chrU_9833885_9834447_neg_1338	-0.435542
chrU_8880975_8881766_neg_1339	-1.27364
chr2L_14397273_14398011_neg_1340	-0.970993
chr2L_2007116_2008440_neg_1341	-0.272577
chrUextra_1314921_1315616_neg_1342	-0.0731626
chrX_12968475_12968942_neg_1343	-0.407215
chr2L_21016117_21016963_neg_1344	0.21258
chr3L_17090423_17090981_neg_1345	0.227823
chrUextra_1283393_1283643_neg_1346	0.0930259
chr3R_24278908_24279907_neg_1347	-0.0412371
chr2R_19838695_19838913_neg_1348	0.209995
chr3L_2819610_2820300_neg_1349	-0.288476
chr2L_11294546_11294800_neg_1350	0.0432566
chr2L_13977833_13978301_neg_1351	-0.232502
chr3L_9043340_9043767_neg_1352	0.260235
chr3R_5013398_5013695_neg_1353	-0.217304
chr2R_17592087_17592302_neg_1354	0.679013
chrUextra_21368063_21368481_neg_1355	0.202129
chrUextra_22439923_22440176_neg_1356	-1.17957
chr3L_11156450_11157041_neg_1357	-0.115286
chr2RHet_3223475_3225007_neg_1358	-0.246324
chr2L_17326421_17326964_neg_1359	0.0401711
chrX_9312286_9313533_neg_1360	0.235809
chr2R_20168238_20169895_neg_1361	0.0531498
chrUextra_3301346_3301846_neg_1362	-0.992726
chr2R_14754213_14756342_neg_1363	-0.164444
chr2L_18527917_18529080_neg_1364	-0.088009
chr3L_7009903_7010748_neg_1365	0.0647491
chr3L_13990914_13991774_neg_1366	0.0794433
chr3R_18216482_18217136_neg_1367	-0.577918
chrX_5806599_5807106_neg_1368	-0.11123
chr3R_26832172_26833197_neg_1369	-0.27955
chr3R_11588660_11589591_neg_1370	-0.172834
chr3L_6360619_6361027_neg_1371	0.290312
chr3L_19385796_19386588_neg_1372	-0.577893
chrX_16495374_16495929_neg_1373	-0.478503
chr3R_18358450_18359238_neg_1374	0.210418
chr2L_14062337_14063207_neg_1375	0.857711
chr3R_25248140_25250150_neg_1376	-0.297066
chr2R_8604437_8606526_neg_1377	-0.046956
chr3L_12736887_12738450_neg_1378	0.0584979
chr2L_14330401_14331766_neg_1379	0.273686
chr3L_6906768_6907151_neg_1380	0.240271
chrX_18860044_18860781_neg_1381	-0.121602
chr3R_18094919_18095739_neg_1382	0.213515
chrUextra_7719313_7720599_neg_1383	-1.1533
chrUextra_21767338_21768987_neg_1384	-1.03176
chr3R_25341088_25342260_neg_1385	0.0862579
chr3R_12334487_12334863_neg_1386	0.384636
chr2R_11699711_11700011_neg_1387	-0.152016
chr3R_27046419_27046833_neg_1388	0.115298
chr3L_738077_739038_neg_1389	0.452349
chr3L_22210464_22211087_neg_1390	0.0796266
chr3L_15581946_15582635_neg_1391	-0.325077
chr3L_1835266_1836399_neg_1392	0.0702288
chrX_11035090_11036417_neg_1393	0.130868
chrX_15744700_15745190_neg_1394	-0.293129
chr2R_47721_48362_neg_1395	-0.259821
chrX_4483727_4484888_neg_1396	0.431557
chr2L_13123151_13123996_neg_1397	-0.042407
chrUextra_9050981_9051983_neg_1398	-1.20832
chr2L_8097180_8097965_neg_1399	-0.12933
chr3R_25189338_25190613_neg_1400	-0.0970846
chr3R_6790057_6790677_neg_1401	0.0250675
chr2R_2535744_2536222_neg_1402	-0.312623
chr3L_1864458_1866866_neg_1403	-0.396463
chr3R_18482609_18483351_neg_1404	-0.641356
chr2L_14906243_14907031_neg_1405	0.163677
chrUextra_12723714_12726992_neg_1406	-0.882375
chr2L_9316025_9317576_neg_1407	0.469755
chr3L_2746800_2747360_neg_1408	0.890184
chr3L_10257021_10258107_neg_1409	0.0358912
chrUextra_1646585_1647551_neg_1410	-0.815634
chr3L_4801946_4802479_neg_1411	0.0266515
chrX_10174290_10175297_neg_1412	-0.596622
chr2L_19870671_19871498_neg_1413	0.254715
chr3RHet_1701510_1702045_neg_1414	0.355793
chr2L_19076992_19077738_neg_1415	-0.451777
chr2L_9433528_9434967_neg_1416	0.249366
chr2R_13011547_13012521_neg_1417	-0.0210586
chrX_11977831_11979064_neg_1418	0.15692
chrU_3569056_3569460_neg_1419	-0.390847
chr2L_17105520_17107237_neg_1420	0.302081
chr2R_2285283_2285785_neg_1421	-0.274914
chr2L_20387704_20388519_neg_1422	-0.495962
chrU_8014366_8015344_neg_1423	-0.548691
chrX_1582987_1585352_neg_1424	0.39685
chr2R_20340925_20341953_neg_1425	-0.272451
chrX_17410633_17411207_neg_1426	-0.638041
chrX_17295213_17296118_neg_1427	-0.395196
chrX_7103444_7104065_neg_1428	0.36162
chr3R_4704217_4705413_neg_1429	-0.305657
chr3R_15701564_15702521_neg_1430	0.0472315
chr3R_3837306_3838035_neg_1431	-0.292557
chrX_20090334_20091496_neg_1432	0.115717
chr2L_1825709_1826378_neg_1433	-0.0487509
chr2R_20568843_20569446_neg_1434	-0.0177569
chr2L_5865772_5866262_neg_1435	-0.182113
chrX_16920965_16921601_neg_1436	-0.94735
chr3L_13386392_13387190_neg_1437	-0.012539
chr2R_7412775_7413177_neg_1438	-0.236373
chr3R_13779659_13780470_neg_1439	0.261036
chr2RHet_1261992_1262504_neg_1440	-0.158005
chr2R_8041974_8042509_neg_1441	0.367721
chr2L_11272922_11274042_neg_1442	0.230512
chr3R_9026925_9028175_neg_1443	-0.553305
chrUextra_5067181_5067952_neg_1444	-0.0475741
chrX_15581133_15581479_neg_1445	-0.0482207
chrX_21560117_21560995_neg_1446	-0.411518
chrUextra_2117714_2118680_neg_1447	-0.867656
chrX_8009242_8010311_neg_1448	0.100994
chr3R_19068621_19068966_neg_1449	0.284909
chr3R_18955212_18955543_neg_1450	-0.0493924
chrX_2750856_2752533_neg_1451	-1.02977
chr4_828186_829131_neg_1452	0.562092
chr3L_2277721_2278198_neg_1453	0.25288
chrX_21848488_21848802_neg_1454	0.00288897
chr2R_13081395_13081737_neg_1455	0.0761388
chr3L_7238601_7239128_neg_1456	0.271298
chrUextra_16180777_16181235_neg_1457	-1.07211
chr2RHet_244736_245590_neg_1458	0.148152
chr3L_18264789_18265543_neg_1459	0.170777
chr2R_6427925_6428973_neg_1460	-0.443325
chr3R_18111645_18112779_neg_1461	0.232347
chrX_16608668_16609055_neg_1462	0.0886516
chr3RHet_1122987_1123587_neg_1463	-0.129446
chr3R_12098162_12098889_neg_1464	-0.538498
chr3L_4873097_4874698_neg_1465	-0.429269
chr2R_12813756_12814280_neg_1466	-0.12436
chrX_10929519_10930639_neg_1467	-0.0733759
chr3R_303244_303888_neg_1468	0.0104631
chr3L_17961772_17963348_neg_1469	0.155268
chr2R_19553810_19554226_neg_1470	-0.174999
chr3L_12324626_12324924_neg_1471	-0.0782432
chr3L_24418624_24418945_neg_1472	0.13934
chr3L_16242002_16242980_neg_1473	-0.188511
chr3L_20481448_20482107_neg_1474	-0.391823
chr3R_18071253_18072237_neg_1475	-0.476998
chrUextra_19792911_19793916_neg_1476	-1.2194
chrX_11988373_11988989_neg_1477	0.036853
chrX_20668713_20669399_neg_1478	0.106218
chrX_6157995_6158814_neg_1479	-0.471407
chr3L_20031689_20032597_neg_1480	-0.111613
chr2R_7744768_7745137_neg_1481	0.145765
chr2L_13965266_13965626_neg_1482	-0.0228472
chr2L_10294742_10296320_neg_1483	-0.147552
chr2RHet_770056_770389_neg_1484	-0.0153032
chr3L_8568407_8569312_neg_1485	-0.254911
chr2L_18061134_18061567_neg_1486	-0.623861
chr3L_13130672_13130950_neg_1487	0.152643
chr2L_21858219_21859736_neg_1488	0.084354
chr3L_10344420_10345036_neg_1489	-0.708103
chr3R_15260405_15261052_neg_1490	-0.526671
chrX_9061810_9062330_neg_1491	0.0956277
chr3R_16007411_16007978_neg_1492	-0.410353
chr2R_1556157_1556526_neg_1493	0.023305
chrX_5168870_5169443_neg_1494	0.243499
chrUextra_5221096_5221379_neg_1495	0.0267856
chr3R_4932885_4933452_neg_1496	-0.128193
chrX_4849251_4850236_neg_1497	-0.026492
chr2R_3390775_3391255_neg_1498	-0.253625
chr2L_898942_899410_neg_1499	0.0762354
chr2L_13879869_13880765_neg_1500	-0.333555
chr2R_12043816_12044296_neg_1501	0.0311987
chr3R_14178004_14178852_neg_1502	0.0247585
chr3R_16772319_16773164_neg_1503	0.219803
chr2R_13916380_13917580_neg_1504	0.193851
chr2R_16046407_16047343_neg_1505	0.284401
chrX_18759866_18761002_neg_1506	0.0557617
chrX_20431050_20433310_neg_1507	-0.0652237
chr3L_16706356_16707497_neg_1508	0.417967
chr2L_6390279_6391090_neg_1509	0.103649
chrX_5741918_5742379_neg_1510	-0.201573
chr2R_2464526_2465980_neg_1511	0.199982
chr3R_23830331_23830766_neg_1512	-0.0161732
chr2R_18776502_18776817_neg_1513	0.24275
chr3L_2731995_2732540_neg_1514	0.297265
chr2L_19190603_19190945_neg_1515	0.146609
chr2RHet_2137118_2137791_neg_1516	-0.0326938
chr3R_27611468_27612188_neg_1517	-0.401823
chr3L_24053400_24054089_neg_1518	-0.139166
chr2L_13571010_13572049_neg_1519	-0.154347
chr3L_13152410_13153361_neg_1520	-0.171944
chr3L_17241934_17242908_neg_1521	0.0425556
chr2RHet_1994837_1995491_neg_1522	0.0471032
chr2L_18751870_18752649_neg_1523	-0.394392
chr2R_20266648_20267167_neg_1524	0.213607
chr3R_14818467_14819931_neg_1525	-0.070784
chrUextra_13782110_13782619_neg_1526	-0.304705
chrX_9544681_9545531_neg_1527	0.572726
chr3L_7116518_7117289_neg_1528	0.166388
chr2L_3342654_3343931_neg_1529	0.248639
chr2R_19781554_19782798_neg_1530	0.141664
chr2RHet_1962422_1962917_neg_1531	-0.0428634
chr3L_15477406_15478159_neg_1532	-0.119338
chr3L_12364702_12365320_neg_1533	0.231808
chr3L_14342633_14343320_neg_1534	-0.651591
chr2R_21123216_21125742_neg_1535	0.126808
chr2L_21321647_21322378_neg_1536	-0.303967
chr3L_14477199_14477550_neg_1537	-0.0866311
chr2R_9115831_9116148_neg_1538	0.00907504
chr3R_27118098_27120967_neg_1539	-0.116673
chr2L_10826588_10826835_neg_1540	-0.332105
chr3L_6910835_6911517_neg_1541	-0.614934
chr2R_3862928_3863146_neg_1542	0.0879675
chr3L_7318205_7318707_neg_1543	0.0199573
chr2RHet_2371017_2371386_neg_1544	0.172024
chr3R_12299124_12299451_neg_1545	0.176209
chr2L_22955356_22955771_neg_1546	0.220672
chr3R_1347069_1347373_neg_1547	-0.0368503
chrUextra_1571970_1572217_neg_1548	0.043842
chr2R_14745304_14745550_neg_1549	0.295429
chrUextra_17342893_17343093_neg_1550	-0.0543837
chrX_19843409_19843688_neg_1551	-0.214921
chrX_19343050_19343342_neg_1552	-0.338374
chrX_7703010_7703362_neg_1553	-0.227879
chr3L_15183198_15184542_neg_1554	0.381636
chrUextra_15702933_15703148_neg_1555	0.146589
chr3L_12955555_12955859_neg_1556	0.0969316
