# Supplementary material for: The hourglass model of evolutionary conservation during embryogenesis extends to developmental enhancers with signatures of positive selection
Source: Genome Res. 2021 Sep;31(9):1573–81. doi: 10.1101/gr.275212.121 (PMC8415374; doi:10.1101/gr.275212.121)
Supplement: Supplemental Material [file supp_gr.275212.121_Supplemental_Code.zip › Supplemental_Code/data/svmModels/dmel1416_model_gkmpredict_dmel1820_specific_enhancer_posSet.txt]

chr2L_14153731_14156804_pos_1	0.223887
chr2L_17037588_17039723_pos_2	0.18025
chr2L_767626_770443_pos_3	0.0369469
chr2L_3882847_3884316_pos_4	0.491386
chr2L_8354688_8356938_pos_5	-0.0640816
chr2L_8617015_8618470_pos_6	-0.583251
chr2L_10682240_10683474_pos_7	-0.159976
chr2L_10810616_10813862_pos_8	0.138133
chr2L_12811558_12812609_pos_9	0.295754
chr2L_14334897_14336863_pos_10	0.430879
chr2L_14843319_14844968_pos_11	0.00106256
chr2L_14826928_14829768_pos_12	0.0700439
chr2L_16611674_16614216_pos_13	-0.36742
chr2L_18266253_18268843_pos_14	0.00643102
chr2L_18906423_18907223_pos_15	0.101266
chr2L_19840829_19844058_pos_16	0.567787
chr2L_20102445_20103423_pos_17	-0.255065
chr2L_22911514_22913658_pos_18	0.0639702
chr2L_20340_20645_pos_19	-0.280238
chr2L_57298_58599_pos_20	0.113016
chr2L_125412_126339_pos_21	0.13226
chr2L_146217_147231_pos_22	0.262057
chr2L_174072_174931_pos_23	0.0360511
chr2L_175666_176250_pos_24	-0.144108
chr2L_501073_501856_pos_25	0.000159643
chr2L_514019_514868_pos_26	0.286812
chr2L_698205_699101_pos_27	0.270056
chr2L_986143_987593_pos_28	0.343421
chr2L_991666_994802_pos_29	0.112743
chr2L_1288296_1289668_pos_30	-0.000419861
chr2L_1529735_1531659_pos_31	0.354873
chr2L_1543278_1544294_pos_32	0.382348
chr2L_1827973_1829570_pos_33	0.312905
chr2L_1907221_1907541_pos_34	0.147086
chr2L_1944198_1945292_pos_35	0.421477
chr2L_2087449_2089493_pos_36	0.363207
chr2L_2132146_2132837_pos_37	-0.0395177
chr2L_2313683_2314677_pos_38	0.372976
chr2L_2347690_2350653_pos_39	0.00221104
chr2L_2371828_2372365_pos_40	-0.30357
chr2L_2435434_2437646_pos_41	0.237842
chr2L_2502160_2503112_pos_42	0.408814
chr2L_2541049_2543827_pos_43	0.231058
chr2L_2581129_2581599_pos_44	0.121702
chr2L_2634143_2635160_pos_45	-0.10814
chr2L_2705940_2707066_pos_46	0.35314
chr2L_2714493_2715571_pos_47	-0.347824
chr2L_2731497_2732413_pos_48	0.240125
chr2L_2865839_2866229_pos_49	-0.090673
chr2L_2963471_2965429_pos_50	-0.102738
chr2L_3010142_3012104_pos_51	0.427215
chr2L_3262331_3264570_pos_52	0.165553
chr2L_3365801_3367180_pos_53	0.157281
chr2L_3516942_3517660_pos_54	-0.582221
chr2L_3637640_3638204_pos_55	0.0170874
chr2L_3876950_3877768_pos_56	0.60422
chr2L_3926687_3927751_pos_57	0.16569
chr2L_3959331_3961070_pos_58	-0.265025
chr2L_4036912_4037665_pos_59	0.348564
chr2L_4040760_4041653_pos_60	0.162489
chr2L_4236874_4238205_pos_61	0.483762
chr2L_4232559_4233705_pos_62	0.365788
chr2L_4270448_4271187_pos_63	0.42998
chr2L_4262875_4265776_pos_64	0.453541
chr2L_4302593_4303310_pos_65	-0.0231245
chr2L_4430477_4432136_pos_66	0.18947
chr2L_4678710_4680998_pos_67	0.480045
chr2L_4677350_4678544_pos_68	0.0533471
chr2L_4691144_4691944_pos_69	0.186708
chr2L_4917774_4918179_pos_70	-0.166021
chr2L_4998731_4999116_pos_71	0.104441
chr2L_5055877_5056413_pos_72	-0.0865169
chr2L_5080766_5083398_pos_73	0.260142
chr2L_5285827_5286496_pos_74	0.0937673
chr2L_5604196_5605955_pos_75	0.379152
chr2L_5683298_5685205_pos_76	0.00956748
chr2L_5688004_5689367_pos_77	0.149442
chr2L_5784913_5786616_pos_78	0.530318
chr2L_5889148_5890251_pos_79	0.186553
chr2L_5944540_5946276_pos_80	0.359651
chr2L_6026107_6027565_pos_81	0.338568
chr2L_6017473_6018818_pos_82	0.0632205
chr2L_6085757_6086074_pos_83	0.504577
chr2L_6145134_6145706_pos_84	0.326093
chr2L_6186045_6187596_pos_85	0.659113
chr2L_6188033_6189088_pos_86	-0.0114845
chr2L_6256466_6257431_pos_87	0.408009
chr2L_6313929_6315088_pos_88	0.0183033
chr2L_6379622_6380381_pos_89	0.412308
chr2L_6590509_6592470_pos_90	-0.0779401
chr2L_6757408_6758909_pos_91	0.128887
chr2L_6752000_6753882_pos_92	0.42234
chr2L_6777562_6779425_pos_93	-0.238919
chr2L_6889441_6890128_pos_94	0.125639
chr2L_6892293_6895557_pos_95	0.285007
chr2L_7485204_7486592_pos_96	0.251867
chr2L_7572792_7573129_pos_97	0.304753
chr2L_7836547_7837529_pos_98	0.775486
chr2L_7954610_7956219_pos_99	0.286591
chr2L_7963979_7964679_pos_100	0.303066
chr2L_7972116_7975440_pos_101	0.400556
chr2L_7969666_7971365_pos_102	-0.334603
chr2L_8110098_8112289_pos_103	0.31857
chr2L_8232185_8234506_pos_104	0.303285
chr2L_8334221_8335305_pos_105	0.546216
chr2L_8397975_8398433_pos_106	0.301234
chr2L_8494680_8495419_pos_107	0.173731
chr2L_8563839_8565361_pos_108	0.359822
chr2L_8738197_8738632_pos_109	0.226598
chr2L_8940539_8941115_pos_110	-0.110053
chr2L_9021350_9022308_pos_111	-0.0690756
chr2L_9078688_9080030_pos_112	0.307858
chr2L_9159690_9160566_pos_113	0.303765
chr2L_9192162_9193211_pos_114	0.458672
chr2L_9230831_9231405_pos_115	0.586209
chr2L_9231614_9232217_pos_116	0.0406595
chr2L_9341259_9342218_pos_117	-0.376536
chr2L_9359318_9361463_pos_118	0.503536
chr2L_9399131_9401101_pos_119	0.312301
chr2L_9498094_9499176_pos_120	-0.0614628
chr2L_9529684_9532123_pos_121	0.286401
chr2L_9547158_9549319_pos_122	0.123246
chr2L_9778715_9779949_pos_123	-0.291982
chr2L_9798829_9800033_pos_124	0.0898619
chr2L_9832520_9833118_pos_125	0.49056
chr2L_10111978_10112950_pos_126	0.181968
chr2L_10514419_10515224_pos_127	0.397964
chr2L_10621673_10622523_pos_128	0.396837
chr2L_10666987_10667969_pos_129	0.147069
chr2L_10921377_10922357_pos_130	0.189837
chr2L_10930429_10933584_pos_131	0.357692
chr2L_11676658_11677852_pos_132	0.604902
chr2L_11978761_11980088_pos_133	-0.0745283
chr2L_12022737_12024626_pos_134	-0.0137398
chr2L_12021845_12022502_pos_135	4.49909e-05
chr2L_12107023_12107571_pos_136	0.0679735
chr2L_12158177_12159375_pos_137	-0.330673
chr2L_12250639_12251828_pos_138	-0.125078
chr2L_12334166_12336135_pos_139	0.0439682
chr2L_12750040_12750667_pos_140	0.128232
chr2L_12817761_12818792_pos_141	0.167416
chr2L_12903865_12906293_pos_142	0.183803
chr2L_12983778_12986432_pos_143	0.156169
chr2L_13048659_13049831_pos_144	0.169601
chr2L_13261936_13262688_pos_145	-0.30561
chr2L_13325982_13326845_pos_146	0.686695
chr2L_13355573_13356430_pos_147	0.657668
chr2L_13436704_13437789_pos_148	-0.206795
chr2L_13487964_13489995_pos_149	0.166156
chr2L_13692310_13694625_pos_150	0.374434
chr2L_13766310_13767389_pos_151	0.0712014
chr2L_13881437_13882408_pos_152	0.0334094
chr2L_13897921_13899742_pos_153	0.228728
chr2L_14005589_14006470_pos_154	0.310751
chr2L_14015146_14015831_pos_155	0.276675
chr2L_14172374_14174392_pos_156	-0.220315
chr2L_14377159_14378822_pos_157	-0.0465936
chr2L_14399199_14399870_pos_158	-0.634919
chr2L_14414444_14415255_pos_159	0.425739
chr2L_14458000_14458960_pos_160	0.380278
chr2L_14607943_14609126_pos_161	0.353831
chr2L_14750154_14751783_pos_162	-0.398914
chr2L_14878056_14878695_pos_163	0.525632
chr2L_15083783_15085594_pos_164	0.53999
chr2L_15101670_15102232_pos_165	0.0317281
chr2L_15125614_15127018_pos_166	-0.0927687
chr2L_15390109_15391657_pos_167	0.0968641
chr2L_15422050_15422783_pos_168	0.145748
chr2L_15605585_15606788_pos_169	-0.11244
chr2L_15652739_15653127_pos_170	-0.165046
chr2L_15781667_15782342_pos_171	-0.0343738
chr2L_15819809_15820783_pos_172	0.425355
chr2L_15848617_15850229_pos_173	0.655656
chr2L_15968407_15970335_pos_174	0.557591
chr2L_15984579_15986903_pos_175	0.064588
chr2L_16277746_16278430_pos_176	0.175946
chr2L_16322043_16322801_pos_177	-0.380677
chr2L_16862271_16863309_pos_178	0.660622
chr2L_16937664_16939541_pos_179	-0.107244
chr2L_17080494_17082060_pos_180	0.371622
chr2L_17115255_17116971_pos_181	0.391996
chr2L_17337682_17341548_pos_182	0.0423423
chr2L_17538572_17540124_pos_183	0.108479
chr2L_17637083_17638663_pos_184	0.261265
chr2L_17758538_17759364_pos_185	0.553143
chr2L_17936618_17939221_pos_186	-0.348532
chr2L_18148587_18149270_pos_187	0.00898757
chr2L_18159823_18161341_pos_188	-0.2981
chr2L_18216660_18218370_pos_189	0.111731
chr2L_18246664_18249714_pos_190	0.640772
chr2L_18376261_18377884_pos_191	0.374209
chr2L_18434636_18436924_pos_192	0.415603
chr2L_18659029_18660079_pos_193	0.391664
chr2L_18818192_18818843_pos_194	0.101006
chr2L_18955551_18956093_pos_195	0.0334591
chr2L_19143840_19144260_pos_196	0.418366
chr2L_19273137_19274733_pos_197	0.0646238
chr2L_19382317_19383811_pos_198	-0.363277
chr2L_19506008_19507242_pos_199	0.134375
chr2L_19561425_19561930_pos_200	0.319785
chr2L_19621866_19624387_pos_201	0.257956
chr2L_19788243_19788943_pos_202	0.336013
chr2L_19926316_19927388_pos_203	-0.0951719
chr2L_19998074_19999405_pos_204	0.273351
chr2L_19996214_19997475_pos_205	0.29185
chr2L_20055360_20056664_pos_206	-0.599025
chr2L_20261082_20262279_pos_207	-0.0127517
chr2L_20337742_20338443_pos_208	0.011589
chr2L_20389700_20390938_pos_209	0.114416
chr2L_20391036_20391765_pos_210	0.261786
chr2L_20589651_20590882_pos_211	0.0157289
chr2L_20597127_20598951_pos_212	0.526476
chr2L_20748354_20750947_pos_213	0.157442
chr2L_20759240_20759849_pos_214	0.49559
chr2L_20911159_20911887_pos_215	0.340825
chr2L_20998645_20999480_pos_216	0.659099
chr2L_21095369_21096366_pos_217	0.15993
chr2L_21128681_21129958_pos_218	-0.152267
chr2L_21672612_21673068_pos_219	0.234771
chr2L_22044366_22045434_pos_220	0.111002
chr2L_22672400_22674715_pos_221	-0.896708
chr2LHet_175300_175954_pos_222	-0.0982584
chr2R_10305353_10307154_pos_223	0.597553
chr2RHet_1559810_1560758_pos_224	0.0906619
chr2R_2735603_2736666_pos_225	0.231394
chr2R_3979913_3982747_pos_226	0.399096
chr2R_4372553_4374935_pos_227	0.47233
chr2R_7094010_7095292_pos_228	0.185551
chr2R_8158457_8159125_pos_229	-0.16091
chr2R_8978178_8979270_pos_230	0.0813308
chr2R_13286839_13288034_pos_231	0.367748
chr2R_14204697_14205781_pos_232	0.17403
chr2R_14925659_14926536_pos_233	-0.0115744
chr2R_15187344_15187993_pos_234	0.345943
chr2R_16907446_16908295_pos_235	-0.00675589
chr2RHet_218729_219947_pos_236	-0.0693447
chr2RHet_498979_500953_pos_237	0.232781
chrU_1346855_1347432_pos_238	-0.106366
chr2RHet_1359785_1362247_pos_239	-0.138739
chr2RHet_2277475_2277725_pos_240	-0.995986
chr2RHet_3136839_3138044_pos_241	-0.111285
chr2RHet_3177048_3177421_pos_242	-0.306562
chr2R_124114_125098_pos_243	0.278026
chr2R_1373171_1374656_pos_244	-0.0685584
chr2R_1393495_1394460_pos_245	0.0709644
chr2R_1658893_1659443_pos_246	-2.63617e-05
chr2R_1774309_1775136_pos_247	0.311374
chr2R_1851523_1852513_pos_248	-0.108675
chr2R_1920320_1921037_pos_249	0.0890972
chr2R_1999873_2000771_pos_250	-0.00543202
chr2R_2531018_2532186_pos_251	0.231432
chr2R_2592267_2592916_pos_252	0.119332
chr2R_2854727_2855164_pos_253	0.480057
chr2R_2901511_2902236_pos_254	-0.0393775
chr2R_2913778_2914382_pos_255	0.184101
chr2R_2967776_2968661_pos_256	0.0276481
chr2R_3415653_3416138_pos_257	0.0267812
chr2R_3517143_3517669_pos_258	-0.046147
chr2R_3652339_3653236_pos_259	-0.0501139
chr2R_3638152_3639496_pos_260	0.0557816
chr2R_3726027_3728020_pos_261	-0.0771164
chr2R_3796104_3797890_pos_262	0.649966
chr2R_4305972_4306924_pos_263	0.198635
chr2R_4354504_4357143_pos_264	0.488555
chr2R_4402812_4406010_pos_265	0.039683
chr2R_4411655_4414301_pos_266	0.0764074
chr2R_4451328_4452186_pos_267	-0.0117163
chr2R_4475580_4476243_pos_268	0.0301724
chr2R_4561068_4562169_pos_269	0.299004
chr2R_4592311_4594500_pos_270	0.483874
chr2R_4674651_4676766_pos_271	0.242887
chr2R_4735000_4737433_pos_272	0.429139
chr2R_4849564_4852318_pos_273	-0.394204
chr2R_4919210_4920824_pos_274	0.0663897
chr2R_5213156_5213795_pos_275	0.363017
chr2R_5315341_5315851_pos_276	0.239036
chr2R_5509310_5512462_pos_277	0.417539
chr2R_5629675_5631204_pos_278	0.231496
chr2R_5685196_5688667_pos_279	0.321396
chr2R_5814222_5814852_pos_280	-0.479749
chr2R_5890352_5892279_pos_281	0.447837
chr2R_6060423_6061039_pos_282	0.252975
chr2R_6091987_6092445_pos_283	-0.151316
chr2R_6169856_6170857_pos_284	0.150375
chr2R_6258980_6259597_pos_285	0.298372
chr2R_6351390_6352930_pos_286	0.23263
chr2R_6415830_6416635_pos_287	0.0365422
chr2R_6566431_6567611_pos_288	0.361038
chr2R_6623650_6624098_pos_289	-0.0383534
chr2R_6801497_6802583_pos_290	0.123784
chr2R_6888918_6889801_pos_291	0.528211
chr2R_6927998_6929744_pos_292	0.102109
chr2R_6985153_6987217_pos_293	-0.0218748
chr2R_7103861_7104162_pos_294	0.0398344
chr2R_7134062_7134686_pos_295	-0.0446869
chr2R_7387231_7388181_pos_296	-0.0384977
chr2R_7555096_7556746_pos_297	0.345672
chr2R_7575960_7576629_pos_298	-0.181683
chr2R_7673143_7674004_pos_299	0.00406485
chr2R_7671381_7672535_pos_300	0.035891
chr2R_7704087_7705098_pos_301	0.603817
chr2R_7733448_7734123_pos_302	0.0761246
chr2R_8017231_8018396_pos_303	0.486139
chr2R_8150687_8151468_pos_304	0.202663
chr2R_8277230_8278220_pos_305	-0.16813
chr2R_8305431_8305988_pos_306	0.168422
chr2R_8329567_8330209_pos_307	0.543797
chr2R_8367273_8368336_pos_308	0.306
chr2R_8487167_8488131_pos_309	0.0862346
chr2R_8626376_8629054_pos_310	-0.095291
chr2R_8652327_8654353_pos_311	0.0984675
chr2R_8675048_8676748_pos_312	0.514316
chr2R_8672781_8674948_pos_313	0.0513031
chr2R_9012879_9014731_pos_314	-0.016441
chr2R_9131226_9132134_pos_315	0.18081
chr2R_9379671_9381382_pos_316	0.316147
chr2R_9533907_9534424_pos_317	0.481144
chr2R_9531354_9532177_pos_318	0.528996
chr2R_9585460_9585982_pos_319	0.0712642
chr2R_9751006_9753277_pos_320	0.122465
chr2R_9828342_9829134_pos_321	0.278144
chr2R_10153090_10153685_pos_322	0.128781
chr2R_10266532_10267864_pos_323	0.248787
chr2R_10279240_10281720_pos_324	-0.0191981
chr2R_10446545_10448661_pos_325	-0.0776255
chr2R_10548748_10549392_pos_326	0.317236
chr2R_10561688_10562176_pos_327	-0.180075
chr2R_10572859_10576299_pos_328	0.0677583
chr2R_10582107_10583622_pos_329	0.351886
chr2R_10729773_10730934_pos_330	-0.409489
chr2R_10718552_10719942_pos_331	0.294994
chr2R_11296942_11298926_pos_332	0.164507
chr2R_11294915_11295289_pos_333	-0.0148937
chr2R_11290370_11291589_pos_334	0.217469
chr2R_11407862_11409984_pos_335	0.425698
chr2R_11521482_11522666_pos_336	0.295189
chr2R_11559088_11559309_pos_337	0.230121
chr2R_11625514_11626406_pos_338	0.265143
chr2R_11639016_11640421_pos_339	0.297561
chr2R_11671783_11672635_pos_340	0.455844
chr2R_11698526_11699380_pos_341	-1.32284
chr2R_11772527_11772963_pos_342	0.3838
chr2R_11907097_11908669_pos_343	-0.250274
chr2R_12027442_12027896_pos_344	0.126767
chr2R_12263465_12263943_pos_345	-0.0977727
chr2R_12310637_12311814_pos_346	0.121904
chr2R_12563882_12566032_pos_347	0.382231
chr2R_12720145_12720912_pos_348	-0.197951
chr2R_12727039_12727800_pos_349	0.144047
chr2R_12765264_12766019_pos_350	-0.154474
chr2R_12882388_12883840_pos_351	-0.141444
chr2R_12953032_12954414_pos_352	-0.510543
chr2R_12997976_13000065_pos_353	-0.0863828
chr2R_13258599_13259746_pos_354	0.112386
chr2R_13353316_13354138_pos_355	-0.0738185
chr2R_13388318_13388851_pos_356	0.240281
chr2R_13421925_13422399_pos_357	0.486359
chr2R_13444977_13447456_pos_358	0.291792
chr2R_13524278_13525100_pos_359	0.259019
chr2R_13534029_13535077_pos_360	0.395676
chr2R_13592724_13594082_pos_361	-0.137453
chr2R_13765028_13766388_pos_362	0.122171
chr2R_13789216_13790516_pos_363	0.540167
chr2R_13829531_13831025_pos_364	0.461537
chr2R_13888616_13889549_pos_365	0.612039
chr2R_13929436_13930460_pos_366	0.00524546
chr2R_13998059_13999094_pos_367	0.165375
chr2R_14147532_14148568_pos_368	0.069724
chr2R_14213160_14215137_pos_369	-0.271536
chr2R_14428993_14430227_pos_370	0.24988
chr2R_14438627_14439360_pos_371	0.208311
chr2R_14496904_14497398_pos_372	-0.0360187
chr2R_14516676_14518362_pos_373	-0.783398
chr2R_14610832_14613219_pos_374	0.0706093
chr2R_14624470_14625426_pos_375	0.332358
chr2R_14961824_14963088_pos_376	0.697893
chr2R_14969541_14970579_pos_377	0.0502053
chr2R_14985313_14986746_pos_378	0.733119
chr2R_15085960_15087085_pos_379	0.203618
chr2R_15121075_15122110_pos_380	0.0895536
chr2R_15108191_15109787_pos_381	-0.249754
chr2R_15164716_15165259_pos_382	0.144538
chr2R_15194244_15195193_pos_383	-0.0431499
chr2R_15226251_15227120_pos_384	0.183936
chr2R_15292662_15294589_pos_385	-0.292652
chr2R_15475245_15477525_pos_386	0.228201
chr2R_15514116_15514549_pos_387	0.262228
chr2R_15592069_15593393_pos_388	-0.134723
chr2R_15654125_15657540_pos_389	0.266861
chr2R_15740937_15741795_pos_390	0.591577
chr2R_15728914_15729843_pos_391	0.129547
chr2R_16026546_16027610_pos_392	0.808949
chr2R_16157697_16160002_pos_393	0.272562
chr2R_16325487_16325921_pos_394	0.667306
chr2R_16368568_16370051_pos_395	0.559415
chr2R_16539845_16540386_pos_396	0.344045
chr2R_16624189_16624898_pos_397	0.321307
chr2R_16764652_16765228_pos_398	-0.164898
chr2R_16893731_16895111_pos_399	0.108453
chr2R_17023729_17024400_pos_400	0.239938
chr2R_17130223_17133547_pos_401	0.413455
chr2R_17259013_17259865_pos_402	-0.349488
chr2R_17286918_17287375_pos_403	0.258429
chr2R_17450889_17451849_pos_404	0.161613
chr2R_17666101_17668132_pos_405	0.439418
chr2R_17814292_17815208_pos_406	-1.06462
chr2R_17871295_17873102_pos_407	0.0865845
chr2R_17904108_17905465_pos_408	0.318705
chr2R_17915212_17916980_pos_409	0.422758
chr2R_17935757_17936945_pos_410	0.393398
chr2R_18037819_18038581_pos_411	0.500913
chr2R_18081617_18083050_pos_412	0.0276896
chr2R_18240517_18240834_pos_413	0.0770966
chr2R_18441330_18442750_pos_414	-0.177206
chr2R_18732593_18732994_pos_415	0.240095
chr2R_18729925_18730528_pos_416	0.291683
chr2R_18790309_18791618_pos_417	0.243319
chr2R_18868013_18868851_pos_418	0.378843
chr2R_18903991_18905518_pos_419	0.456605
chr2R_18970424_18971904_pos_420	0.392643
chr2R_19063456_19064920_pos_421	0.436838
chr2R_19107418_19108890_pos_422	0.449211
chr2R_19121428_19122673_pos_423	0.184424
chr2R_19138576_19139515_pos_424	0.417529
chr2R_19220998_19223704_pos_425	0.309636
chr2R_19324366_19325226_pos_426	0.400055
chr2R_19378473_19380818_pos_427	0.0775087
chr2R_19401048_19401724_pos_428	0.554823
chr2R_19567877_19568836_pos_429	0.6533
chr2R_19664267_19665294_pos_430	0.248764
chr2R_19898221_19899244_pos_431	0.0559541
chr2R_20108973_20112100_pos_432	0.521854
chr2R_20160999_20162241_pos_433	0.582154
chr2R_20505871_20506921_pos_434	0.602534
chr2R_20521794_20522782_pos_435	-0.201516
chr2R_20636016_20638112_pos_436	0.147672
chr3L_10609321_10610547_pos_437	0.472027
chr3L_16900062_16901620_pos_438	-0.0559305
chr3L_1900524_1902552_pos_439	0.514604
chr3L_3079937_3080539_pos_440	-0.105806
chr3L_3260074_3260963_pos_441	0.164839
chr3L_3914284_3916503_pos_442	0.170299
chr3L_4373636_4375249_pos_443	0.950842
chr3L_4488091_4489943_pos_444	0.267606
chr3L_4800258_4801632_pos_445	0.385851
chr3L_6563071_6564336_pos_446	0.236769
chr3L_7742231_7743719_pos_447	-0.113393
chr3L_9249957_9251402_pos_448	0.13277
chr3L_13689259_13690934_pos_449	0.293134
chr3L_15049497_15050799_pos_450	0.418482
chr3L_15541157_15542428_pos_451	0.00409603
chr3L_17129682_17130813_pos_452	0.238169
chr3L_17391976_17393636_pos_453	0.0400564
chr3L_17932494_17935063_pos_454	0.259967
chr3L_21652621_21654320_pos_455	0.454575
chr3L_21914853_21915632_pos_456	-0.752188
chr3L_95162_95971_pos_457	-0.0474776
chr3L_304027_307013_pos_458	0.0758166
chr3L_349454_350285_pos_459	-0.0947891
chr3L_467345_468017_pos_460	0.539555
chr3L_773890_775123_pos_461	-0.105328
chr3L_839306_839892_pos_462	-0.106363
chr3L_952706_953111_pos_463	0.363419
chr3L_1394390_1395179_pos_464	0.43524
chr3L_1590070_1591230_pos_465	0.0902727
chr3L_1715080_1716523_pos_466	-0.736463
chr3L_1788832_1789742_pos_467	-0.183494
chr3L_1823620_1824430_pos_468	0.311179
chr3L_1866534_1866872_pos_469	0.27055
chr3L_1922992_1923226_pos_470	0.608007
chr3L_2035423_2036369_pos_471	0.108945
chr3L_2119509_2121078_pos_472	0.0230234
chr3L_2150228_2150916_pos_473	0.138768
chr3L_2207419_2208545_pos_474	0.28766
chr3L_2274885_2276031_pos_475	0.452862
chr3L_2314433_2316443_pos_476	0.494532
chr3L_2330545_2333479_pos_477	-0.0353318
chr3L_2340399_2341077_pos_478	0.0814143
chr3L_2500767_2502523_pos_479	0.12077
chr3L_2518414_2519662_pos_480	0.394773
chr3L_2550115_2552657_pos_481	0.468829
chr3L_2565978_2566438_pos_482	0.415399
chr3L_2575300_2575964_pos_483	0.245429
chr3L_2783397_2783803_pos_484	0.196182
chr3L_2846238_2847670_pos_485	0.427674
chr3L_2876368_2878268_pos_486	0.608651
chr3L_2959137_2960599_pos_487	-0.114692
chr3L_3003959_3006223_pos_488	0.761271
chr3L_3261552_3262409_pos_489	-0.124566
chr3L_3347594_3348811_pos_490	0.170105
chr3L_3386185_3387377_pos_491	0.0984429
chr3L_3404906_3406147_pos_492	-0.0579531
chr3L_3406268_3407148_pos_493	-0.550873
chr3L_3430605_3431626_pos_494	0.480934
chr3L_3479843_3480940_pos_495	0.126534
chr3L_3499181_3499846_pos_496	0.906159
chr3L_3495915_3497119_pos_497	0.477462
chr3L_3510462_3511611_pos_498	-0.246249
chr3L_3547234_3547693_pos_499	0.535427
chr3L_3570364_3571161_pos_500	0.303768
chr3L_3563098_3563540_pos_501	0.377187
chr3L_3724529_3726853_pos_502	0.405652
chr3L_3749428_3749921_pos_503	0.459512
chr3L_3763045_3763456_pos_504	0.192844
chr3L_3755484_3756374_pos_505	0.0308165
chr3L_3923601_3924538_pos_506	-0.282848
chr3L_3920119_3921278_pos_507	0.522011
chr3L_4006663_4008100_pos_508	0.450503
chr3L_4070210_4070677_pos_509	0.157404
chr3L_4324297_4325022_pos_510	0.208001
chr3L_4420353_4420922_pos_511	-0.979086
chr3L_4462409_4463262_pos_512	0.333069
chr3L_4697942_4699182_pos_513	0.0341196
chr3L_4805546_4807058_pos_514	0.289457
chr3L_4846709_4849272_pos_515	0.270238
chr3L_4854149_4855617_pos_516	0.486822
chr3L_4922175_4925628_pos_517	-0.0332896
chr3L_4953041_4956628_pos_518	-0.0328619
chr3L_5001021_5002745_pos_519	0.389968
chr3L_5055490_5057850_pos_520	0.374766
chr3L_5164670_5166326_pos_521	0.193209
chr3L_5280434_5281886_pos_522	0.540118
chr3L_5283093_5284000_pos_523	0.123418
chr3L_5290696_5292213_pos_524	0.043844
chr3L_5365661_5366524_pos_525	0.383089
chr3L_5381604_5382263_pos_526	0.332054
chr3L_5379936_5381283_pos_527	0.327752
chr3L_5469254_5469967_pos_528	0.32242
chr3L_5591226_5591783_pos_529	-0.219871
chr3L_5625427_5626422_pos_530	0.28923
chr3L_6279813_6280881_pos_531	0.4484
chr3L_6643327_6644422_pos_532	0.262862
chr3L_6641372_6643156_pos_533	0.0535479
chr3L_6654253_6655827_pos_534	0.342235
chr3L_6751626_6752197_pos_535	0.490927
chr3L_6803764_6804684_pos_536	0.0771512
chr3L_6927942_6928640_pos_537	-0.148502
chr3L_7252836_7253932_pos_538	0.54113
chr3L_7413753_7414950_pos_539	-0.0204678
chr3L_7707395_7708094_pos_540	0.00986837
chr3L_7785117_7786807_pos_541	0.164316
chr3L_7778975_7779828_pos_542	0.180837
chr3L_7794463_7794860_pos_543	0.0596575
chr3L_7804724_7805146_pos_544	0.286166
chr3L_7853672_7854206_pos_545	0.238345
chr3L_7888624_7890062_pos_546	-0.0305597
chr3L_7933337_7934164_pos_547	0.0706487
chr3L_8209297_8211628_pos_548	0.637293
chr3L_8247287_8248439_pos_549	0.471673
chr3L_8446640_8447005_pos_550	0.316623
chr3L_8486794_8488639_pos_551	0.433807
chr3L_8529194_8529809_pos_552	0.296771
chr3L_8682696_8683149_pos_553	-0.159436
chr3L_8941138_8941930_pos_554	0.116036
chr3L_9056926_9058015_pos_555	0.19099
chr3L_9111048_9112570_pos_556	0.361951
chr3L_9253985_9255461_pos_557	-0.0270886
chr3L_9492710_9493976_pos_558	0.351516
chr3L_9496862_9497157_pos_559	0.119443
chr3L_9524320_9525521_pos_560	0.483423
chr3L_9547046_9548113_pos_561	0.177939
chr3L_9550473_9551717_pos_562	0.653956
chr3L_9581913_9585212_pos_563	0.264481
chr3L_9645366_9648034_pos_564	-0.0474005
chr3L_9890119_9890826_pos_565	0.116394
chr3L_9909435_9910544_pos_566	0.0279519
chr3L_9933983_9934949_pos_567	0.393842
chr3L_9943102_9944819_pos_568	0.716125
chr3L_9981797_9984162_pos_569	0.400254
chr3L_9999583_10000369_pos_570	0.101948
chr3L_10007457_10008758_pos_571	0.378519
chr3L_10113426_10114634_pos_572	0.341868
chr3L_10205645_10206284_pos_573	0.157003
chr3L_10277936_10278424_pos_574	-0.00696407
chr3L_10306171_10307017_pos_575	0.387769
chr3L_10435315_10436271_pos_576	-0.191279
chr3L_10475540_10476402_pos_577	0.0259666
chr3L_10530699_10532150_pos_578	0.227205
chr3L_10559111_10559879_pos_579	0.0896384
chr3L_10592693_10593492_pos_580	0.341523
chr3L_10579062_10579613_pos_581	-0.0463296
chr3L_10595714_10596746_pos_582	0.346035
chr3L_10830656_10832146_pos_583	0.0947112
chr3L_10997956_10998589_pos_584	-0.403472
chr3L_11149231_11150538_pos_585	-0.845062
chr3L_11226593_11227112_pos_586	0.359786
chr3L_11283210_11283778_pos_587	0.124321
chr3L_11315113_11315737_pos_588	0.280772
chr3L_11345769_11346633_pos_589	0.0720277
chr3L_11535872_11537313_pos_590	0.0275823
chr3L_11661628_11662744_pos_591	-0.0928161
chr3L_11709786_11710669_pos_592	0.354065
chr3L_11849411_11853130_pos_593	0.437946
chr3L_11888809_11891036_pos_594	0.460854
chr3L_12026973_12027426_pos_595	0.119272
chr3L_12095976_12096844_pos_596	-0.14606
chr3L_12097757_12099205_pos_597	0.18298
chr3L_12220731_12223126_pos_598	0.365201
chr3L_12253278_12254006_pos_599	0.0923333
chr3L_12338797_12339781_pos_600	0.100491
chr3L_12355302_12356266_pos_601	0.0742861
chr3L_12351221_12352154_pos_602	0.123052
chr3L_12352344_12355060_pos_603	0.0775498
chr3L_12375099_12376361_pos_604	0.159138
chr3L_12402281_12402948_pos_605	0.22915
chr3L_12628431_12629861_pos_606	0.216291
chr3L_12866452_12868018_pos_607	0.504217
chr3L_12978188_12980728_pos_608	0.115597
chr3L_13235868_13238031_pos_609	0.00136143
chr3L_13266937_13268036_pos_610	-0.0582104
chr3L_13412499_13413949_pos_611	0.63348
chr3L_13563770_13566849_pos_612	0.379274
chr3L_13588320_13589071_pos_613	0.637613
chr3L_14052239_14053323_pos_614	-0.000297416
chr3L_14215012_14215984_pos_615	0.0272179
chr3L_14220125_14220866_pos_616	0.204535
chr3L_14244383_14244964_pos_617	0.608482
chr3L_14411709_14412756_pos_618	0.209928
chr3L_14546859_14547410_pos_619	0.128321
chr3L_14551035_14551399_pos_620	0.173933
chr3L_14675537_14676442_pos_621	0.424013
chr3L_14712663_14714188_pos_622	0.101834
chr3L_14709887_14710251_pos_623	0.149919
chr3L_14897863_14899171_pos_624	0.688363
chr3L_14985999_14987058_pos_625	0.261589
chr3L_15096821_15098664_pos_626	0.464855
chr3L_15389920_15392650_pos_627	0.159571
chr3L_15399321_15400469_pos_628	0.0330197
chr3L_15414216_15415668_pos_629	0.361341
chr3L_15470712_15472207_pos_630	0.298758
chr3L_15540214_15540890_pos_631	-0.324523
chr3L_15609939_15611014_pos_632	0.36349
chr3L_15608839_15609530_pos_633	-0.283454
chr3L_15719490_15720746_pos_634	-0.176569
chr3L_15806898_15807729_pos_635	0.39989
chr3L_15842598_15845535_pos_636	-0.115419
chr3L_15874387_15876256_pos_637	0.0381022
chr3L_15880725_15883849_pos_638	-0.0115599
chr3L_15993918_15995271_pos_639	-0.152428
chr3L_15984384_15987637_pos_640	0.355499
chr3L_16095000_16095931_pos_641	0.162168
chr3L_16175989_16176915_pos_642	-0.0841472
chr3L_16183795_16184604_pos_643	0.284235
chr3L_16231865_16233772_pos_644	0.430268
chr3L_16645116_16646564_pos_645	0.44679
chr3L_16790593_16791593_pos_646	-0.733778
chr3L_16791794_16792389_pos_647	0.0840607
chr3L_16882163_16883123_pos_648	0.111524
chr3L_16890772_16892058_pos_649	-0.0396122
chr3L_16967588_16968812_pos_650	0.598572
chr3L_16993275_16994594_pos_651	0.0205104
chr3L_16987763_16989172_pos_652	0.354238
chr3L_17117689_17118191_pos_653	0.520288
chr3L_17131345_17132441_pos_654	0.247412
chr3L_17155210_17156363_pos_655	0.303933
chr3L_17182000_17184443_pos_656	-0.27596
chr3L_17200841_17202235_pos_657	0.19475
chr3L_17302932_17304435_pos_658	0.0319981
chr3L_17324515_17326308_pos_659	0.0961728
chr3L_17379413_17381117_pos_660	0.0569392
chr3L_17398069_17399181_pos_661	0.175767
chr3L_17531647_17533698_pos_662	-0.1623
chr3L_17608378_17609290_pos_663	0.00393155
chr3L_17698068_17699235_pos_664	0.138898
chr3L_17735408_17736439_pos_665	0.377798
chr3L_17746985_17748144_pos_666	0.122833
chr3L_17924544_17925710_pos_667	0.472228
chr3L_17938304_17939296_pos_668	-0.132108
chr3L_17951260_17952265_pos_669	-0.250185
chr3L_17994809_17995711_pos_670	-0.846211
chr3L_17984000_17984472_pos_671	0.301367
chr3L_18000426_18001311_pos_672	0.0948967
chr3L_18024238_18024754_pos_673	0.164916
chr3L_18039585_18040666_pos_674	0.250436
chr3L_18174688_18175310_pos_675	0.408962
chr3L_18164578_18165759_pos_676	0.0503349
chr3L_18183771_18184221_pos_677	0.248951
chr3L_18327260_18328302_pos_678	0.115117
chr3L_18350500_18351490_pos_679	-0.0892842
chr3L_18569980_18570875_pos_680	0.0465986
chr3L_18627570_18628542_pos_681	0.275118
chr3L_18643507_18644830_pos_682	0.39727
chr3L_18720552_18722681_pos_683	0.14295
chr3L_18870923_18872824_pos_684	0.0313348
chr3L_18969206_18971240_pos_685	0.681918
chr3L_19124580_19127517_pos_686	0.0316033
chr3L_19154500_19155072_pos_687	0.665389
chr3L_19282373_19282893_pos_688	0.0718798
chr3L_19359828_19360796_pos_689	-0.00604261
chr3L_19403845_19404747_pos_690	0.21847
chr3L_19427710_19429080_pos_691	0.316832
chr3L_19454268_19456047_pos_692	0.0113078
chr3L_19507833_19508442_pos_693	0.52062
chr3L_19530257_19531758_pos_694	0.122351
chr3L_19617223_19619042_pos_695	0.166316
chr3L_19894616_19895173_pos_696	-0.0484745
chr3L_20051716_20054945_pos_697	0.0645461
chr3L_20167633_20172456_pos_698	-0.0202292
chr3L_20517511_20518530_pos_699	0.0231606
chr3L_20736876_20738904_pos_700	0.388557
chr3L_20819970_20820382_pos_701	0.300926
chr3L_20861717_20863174_pos_702	0.10433
chr3L_21056785_21057242_pos_703	0.271754
chr3L_21157205_21158426_pos_704	0.352919
chr3L_21418521_21419581_pos_705	0.319821
chr3L_21928288_21930292_pos_706	0.171924
chr3L_22080548_22081337_pos_707	0.0354373
chr3L_22592778_22593210_pos_708	-0.027654
chr3L_22924301_22926099_pos_709	0.121508
chr3L_23065877_23066180_pos_710	-0.397828
chr3L_23073425_23074857_pos_711	-1.12012
chr3L_23191099_23192074_pos_712	-0.251777
chr3L_23541701_23541925_pos_713	-0.0271823
chr3L_23980135_23980938_pos_714	-0.19467
chr3L_24221081_24222540_pos_715	-0.504465
chr3LHet_216790_220314_pos_716	-0.125574
chr3LHet_230605_232333_pos_717	-0.163221
chr3LHet_1050880_1052936_pos_718	0.0113834
chr3LHet_1125458_1125711_pos_719	0.025939
chr3LHet_1292265_1293028_pos_720	0.00496486
chr3LHet_1673707_1674134_pos_721	0.0834061
chr2RHet_2893544_2896322_pos_722	-0.568489
chr3R_3425969_3428687_pos_723	0.427403
chr3R_6835329_6836672_pos_724	0.565889
chr3R_14174467_14176292_pos_725	0.893565
chr3R_24266556_24268633_pos_726	0.155477
chr3R_3409526_3411556_pos_727	0.374223
chr3R_4278502_4281231_pos_728	0.093217
chr3R_6097965_6098620_pos_729	0.486643
chr3R_6621878_6624620_pos_730	0.210286
chr3R_9162178_9162855_pos_731	0.590027
chr3R_9358015_9359430_pos_732	0.508609
chr3R_10160795_10161819_pos_733	0.276989
chr3R_10653001_10654935_pos_734	-0.170036
chr3R_12111411_12111803_pos_735	0.158322
chr3R_12144071_12145064_pos_736	-0.261273
chr3R_13665463_13667993_pos_737	0.216275
chr3R_14650481_14651039_pos_738	0.0943101
chr3R_15516529_15519581_pos_739	0.554809
chr3R_15698650_15699986_pos_740	0.381313
chr3R_19090630_19092448_pos_741	0.218022
chr3R_19910067_19911266_pos_742	-0.189908
chr3R_21236088_21240164_pos_743	0.10568
chr3R_22105526_22106732_pos_744	0.326472
chr3R_22613045_22614356_pos_745	0.217116
chr3R_22793419_22794156_pos_746	0.222036
chr3R_26854335_26857707_pos_747	0.200176
chr3R_27117735_27119847_pos_748	0.546537
chr3R_27199909_27201795_pos_749	0.64724
chr3R_27462977_27464903_pos_750	0.593295
chr3RHet_803296_805111_pos_751	-0.424622
chr3R_275096_275481_pos_752	0.27584
chr3R_343952_345414_pos_753	-0.134131
chr3R_422289_423026_pos_754	-0.312803
chr3R_456142_459582_pos_755	-0.489873
chr3R_697201_698431_pos_756	0.0306154
chr3R_870258_871403_pos_757	0.227992
chr3R_888791_889807_pos_758	0.0820839
chr3R_932547_933242_pos_759	0.327624
chr3R_1220846_1221665_pos_760	0.150014
chr3R_1244257_1246604_pos_761	0.22665
chr3R_1254961_1257682_pos_762	0.151166
chr3R_1464137_1466053_pos_763	-0.0132628
chr3R_1591374_1592600_pos_764	0.258043
chr3R_1769901_1771512_pos_765	-0.154748
chr3R_1811343_1813572_pos_766	0.51709
chr3R_1816843_1819328_pos_767	0.309913
chr3R_1875786_1876892_pos_768	0.185375
chr3R_1923808_1925251_pos_769	-0.00863013
chr3R_1956540_1958546_pos_770	0.471776
chr3R_2088297_2089234_pos_771	0.15961
chr3R_2109331_2110443_pos_772	-0.234764
chr3R_2847783_2850337_pos_773	-0.703361
chr3R_2991018_2992114_pos_774	0.154239
chr3R_3015135_3015377_pos_775	0.231748
chr3R_3161812_3162985_pos_776	-0.208756
chr3R_3222300_3222997_pos_777	0.455181
chr3R_3347672_3348854_pos_778	0.21481
chr3R_3400198_3402159_pos_779	0.432904
chr3R_3454583_3456533_pos_780	0.234193
chr3R_3539414_3542423_pos_781	0.480583
chr3R_3592211_3595608_pos_782	0.277872
chr3R_3659730_3663906_pos_783	0.141328
chr3R_3682157_3683554_pos_784	0.163524
chr3R_3717767_3720143_pos_785	0.844851
chr3R_3791985_3792552_pos_786	0.440423
chr3R_3886837_3889474_pos_787	0.362658
chr3R_3940959_3941320_pos_788	0.171201
chr3R_4001535_4002580_pos_789	0.155784
chr3R_4189425_4190847_pos_790	0.249703
chr3R_4203613_4206099_pos_791	-0.228455
chr3R_4287970_4290991_pos_792	0.0818259
chr3R_4332688_4334094_pos_793	0.202354
chr3R_4413633_4416474_pos_794	0.0811258
chr3R_4710540_4712312_pos_795	0.133553
chr3R_4749289_4750665_pos_796	0.277305
chr3R_4932559_4933546_pos_797	0.118367
chr3R_4949076_4949714_pos_798	-0.0090784
chr3R_5274367_5275008_pos_799	-0.257903
chr3R_5306325_5308402_pos_800	0.605706
chr3R_5956197_5957371_pos_801	-0.326665
chr3R_6010634_6012533_pos_802	-0.0633126
chr3R_6142559_6145451_pos_803	0.11242
chr3R_6284832_6286165_pos_804	0.361103
chr3R_6385800_6386728_pos_805	-0.241373
chr3R_6386956_6387600_pos_806	0.410881
chr3R_6513956_6515149_pos_807	0.257017
chr3R_6542474_6544535_pos_808	0.371089
chr3R_6553714_6556844_pos_809	0.486825
chr3R_6563221_6563979_pos_810	0.186075
chr3R_6777283_6778606_pos_811	0.303077
chr3R_6804106_6806238_pos_812	0.478158
chr3R_6811943_6812999_pos_813	0.16096
chr3R_6831094_6832964_pos_814	0.299234
chr3R_6951751_6952880_pos_815	-0.180698
chr3R_7162767_7163271_pos_816	0.570774
chr3R_7332763_7334556_pos_817	0.259149
chr3R_7363394_7363955_pos_818	0.537394
chr3R_7636614_7637495_pos_819	0.0706182
chr3R_7626644_7628959_pos_820	0.0191349
chr3R_7680566_7682726_pos_821	0.686913
chr3R_7795176_7795886_pos_822	-0.254001
chr3R_7813464_7813707_pos_823	0.413739
chr3R_7890573_7893771_pos_824	0.0801353
chr3R_7903478_7905225_pos_825	0.56288
chr3R_7914233_7915026_pos_826	0.0545219
chr3R_7925853_7928522_pos_827	-0.529757
chr3R_7929741_7930740_pos_828	0.240643
chr3R_7978328_7978799_pos_829	-0.258897
chr3R_8011634_8013457_pos_830	0.198949
chr3R_8027457_8028062_pos_831	0.242114
chr3R_8125102_8126286_pos_832	0.280687
chr3R_8216209_8216693_pos_833	0.121197
chr3R_8336915_8340861_pos_834	0.0159682
chr3R_8368300_8369189_pos_835	-0.110292
chr3R_8402217_8403680_pos_836	0.235729
chr3R_8415143_8416666_pos_837	0.121365
chr3R_8428325_8430718_pos_838	0.0660508
chr3R_8478361_8478912_pos_839	0.0253049
chr3R_8532239_8534435_pos_840	0.495616
chr3R_8566942_8568173_pos_841	-0.115177
chr3R_8665650_8666560_pos_842	0.110287
chr3R_8734323_8735721_pos_843	0.0380992
chr3R_8751692_8752158_pos_844	0.203611
chr3R_9360981_9361643_pos_845	0.115729
chr3R_9428955_9429731_pos_846	0.602675
chr3R_9427229_9428615_pos_847	0.162425
chr3R_9566544_9568884_pos_848	0.346471
chr3R_9581283_9582424_pos_849	0.281504
chr3R_9726128_9726592_pos_850	0.334518
chr3R_9798125_9799058_pos_851	0.284508
chr3R_9792340_9794395_pos_852	0.186516
chr3R_9896024_9897581_pos_853	-0.891603
chr3R_9963884_9964954_pos_854	0.193108
chr3R_9960383_9961471_pos_855	-0.0758038
chr3R_10000569_10003288_pos_856	0.446562
chr3R_10059740_10061903_pos_857	0.00443329
chr3R_10276567_10278204_pos_858	-0.225286
chr3R_10331153_10332605_pos_859	0.282083
chr3R_10536487_10537492_pos_860	-0.188768
chr3R_10528321_10529885_pos_861	0.578837
chr3R_10546732_10547168_pos_862	-0.320271
chr3R_10661807_10662938_pos_863	0.594975
chr3R_10757493_10759126_pos_864	0.268235
chr3R_10801105_10803045_pos_865	0.192411
chr3R_10828435_10830115_pos_866	0.0800008
chr3R_10876012_10878020_pos_867	0.104058
chr3R_10910005_10912054_pos_868	0.811923
chr3R_10918642_10919210_pos_869	0.604184
chr3R_11081692_11084156_pos_870	-0.621229
chr3R_11123575_11124533_pos_871	0.340338
chr3R_11118209_11119037_pos_872	0.235943
chr3R_11257544_11258620_pos_873	0.309222
chr3R_11254271_11257268_pos_874	0.191057
chr3R_11284811_11286549_pos_875	-0.27008
chr3R_11294444_11295561_pos_876	-0.376301
chr3R_11360597_11361761_pos_877	0.0774959
chr3R_11609207_11610956_pos_878	0.0817048
chr3R_11772865_11774121_pos_879	0.469085
chr3R_11817246_11817869_pos_880	0.0390233
chr3R_11824303_11825048_pos_881	0.481074
chr3R_11839877_11841554_pos_882	0.347441
chr3R_12040941_12041546_pos_883	0.557199
chr3R_12272233_12273916_pos_884	-0.106135
chr3R_12649346_12651603_pos_885	0.248313
chr3R_12836220_12837514_pos_886	-0.0656106
chr3R_13184351_13185625_pos_887	0.0621323
chr3R_13221704_13222089_pos_888	0.190253
chr3R_13348792_13350500_pos_889	0.339761
chr3R_13418917_13419762_pos_890	0.125435
chr3R_13563105_13563880_pos_891	-0.120039
chr3R_13660946_13661630_pos_892	0.115647
chr3R_13807839_13808934_pos_893	-0.491628
chr3R_13815772_13816825_pos_894	0.530783
chr3R_13841530_13842784_pos_895	0.0932052
chr3R_13867676_13868622_pos_896	0.532782
chr3R_13979490_13980169_pos_897	0.210409
chr3R_14138357_14138567_pos_898	0.077801
chr3R_14163662_14165492_pos_899	0.326856
chr3R_14270092_14272450_pos_900	-0.591709
chr3R_14293869_14295018_pos_901	0.316559
chr3R_14458489_14460092_pos_902	0.2315
chr3R_14641414_14641747_pos_903	0.519538
chr3R_14652303_14654725_pos_904	0.346408
chr3R_14663018_14666036_pos_905	0.507686
chr3R_14885483_14886374_pos_906	-0.219982
chr3R_14890195_14891705_pos_907	0.46248
chr3R_14914514_14915413_pos_908	0.170686
chr3R_14964398_14965665_pos_909	0.195375
chr3R_15033124_15034336_pos_910	0.29287
chr3R_15368193_15369857_pos_911	0.438997
chr3R_15399741_15402210_pos_912	0.256753
chr3R_15447540_15447979_pos_913	0.000276232
chr3R_15521675_15522969_pos_914	0.197182
chr3R_15611064_15611678_pos_915	0.0703069
chr3R_15795005_15795785_pos_916	-0.446668
chr3R_15781522_15783347_pos_917	0.344003
chr3R_15814530_15815260_pos_918	0.100118
chr3R_15874060_15876719_pos_919	-0.214376
chr3R_15908552_15910182_pos_920	0.263552
chr3R_15896421_15898013_pos_921	0.118438
chr3R_15968550_15970148_pos_922	-0.399949
chr3R_16058360_16059646_pos_923	-0.155529
chr3R_16126101_16129984_pos_924	-0.0720212
chr3R_16229530_16230360_pos_925	0.768147
chr3R_16296542_16300528_pos_926	-0.222988
chr3R_16331491_16333571_pos_927	-0.146334
chr3R_16495904_16496809_pos_928	0.307651
chr3R_16670813_16672526_pos_929	0.15323
chr3R_16707351_16709099_pos_930	0.0879959
chr3R_16807327_16807621_pos_931	0.380659
chr3R_17016454_17017125_pos_932	0.0485255
chr3R_17035673_17036208_pos_933	0.115858
chr3R_17073830_17075230_pos_934	0.463656
chr3R_17388665_17389426_pos_935	0.272864
chr3R_17522766_17523688_pos_936	0.153867
chr3R_17784979_17787015_pos_937	-0.405244
chr3R_18348443_18349537_pos_938	0.421622
chr3R_18366331_18368343_pos_939	0.380935
chr3R_18498176_18498572_pos_940	0.326801
chr3R_18682531_18684315_pos_941	0.499452
chr3R_18742255_18743085_pos_942	-0.712617
chr3R_18800097_18801457_pos_943	0.466889
chr3R_18871672_18873397_pos_944	0.368929
chr3R_18904623_18907277_pos_945	0.660637
chr3R_18931011_18932229_pos_946	0.823377
chr3R_19142425_19143048_pos_947	0.28839
chr3R_19160043_19160756_pos_948	0.439997
chr3R_19161043_19161863_pos_949	-0.314815
chr3R_19267132_19268526_pos_950	0.276771
chr3R_19473327_19475931_pos_951	0.348429
chr3R_19476324_19478890_pos_952	0.322286
chr3R_19539347_19541123_pos_953	0.198571
chr3R_19550568_19550988_pos_954	0.254231
chr3R_19569770_19572352_pos_955	-0.025388
chr3R_19612431_19613121_pos_956	-0.238257
chr3R_19845672_19847023_pos_957	0.0797638
chr3R_19851955_19853033_pos_958	0.373754
chr3R_19913547_19914047_pos_959	0.0630727
chr3R_20110995_20111857_pos_960	0.0717741
chr3R_20275669_20276348_pos_961	0.0674089
chr3R_20308193_20308608_pos_962	-0.060562
chr3R_20351386_20352565_pos_963	0.546135
chr3R_20533830_20535907_pos_964	-0.398725
chr3R_20777804_20778395_pos_965	-0.268917
chr3R_20801851_20803894_pos_966	0.341685
chr3R_20932074_20934164_pos_967	-0.0205722
chr3R_21049334_21050080_pos_968	0.283272
chr3R_21066928_21067415_pos_969	-0.0104327
chr3R_21100252_21101924_pos_970	0.234581
chr3R_21131443_21132173_pos_971	-0.219749
chr3R_21210244_21211935_pos_972	0.696686
chr3R_21249874_21250658_pos_973	0.413894
chr3R_21354484_21357374_pos_974	0.426217
chr3R_21523031_21525757_pos_975	0.423913
chr3R_21517263_21519979_pos_976	0.38238
chr3R_21584828_21585522_pos_977	-0.0133453
chr3R_22070521_22072247_pos_978	-0.0532925
chr3R_22068734_22070448_pos_979	-0.0152664
chr3R_22067965_22068384_pos_980	-0.320055
chr3R_22153424_22154766_pos_981	0.232816
chr3R_22249146_22250377_pos_982	0.49254
chr3R_22280911_22281565_pos_983	-0.0607815
chr3R_22499908_22502639_pos_984	0.454226
chr3R_22569315_22570245_pos_985	0.190999
chr3R_22722160_22723901_pos_986	0.0919589
chr3R_22755192_22756364_pos_987	0.323064
chr3R_22807139_22809504_pos_988	0.420271
chr3R_22883271_22883998_pos_989	-0.0290791
chr3R_22985389_22986325_pos_990	0.0399449
chr3R_23145896_23147251_pos_991	0.661242
chr3R_23159177_23159708_pos_992	-0.0843643
chr3R_23201656_23202818_pos_993	0.551357
chr3R_23232617_23234145_pos_994	0.512102
chr3R_23246807_23248516_pos_995	0.377409
chr3R_23537284_23539266_pos_996	0.224968
chr3R_23565744_23567609_pos_997	0.253973
chr3R_23585975_23586847_pos_998	0.173796
chr3R_23684173_23685040_pos_999	0.170306
chr3R_23696478_23697274_pos_1000	-0.0494675
chr3R_23723450_23726408_pos_1001	0.35342
chr3R_23928595_23930504_pos_1002	-0.36148
chr3R_24055696_24058874_pos_1003	-0.615417
chr3R_24235900_24239312_pos_1004	0.333499
chr3R_24470335_24471419_pos_1005	0.366827
chr3R_24571036_24572498_pos_1006	0.258784
chr3R_24566805_24568126_pos_1007	0.360155
chr3R_24613064_24615025_pos_1008	0.30997
chr3R_24703171_24703931_pos_1009	0.117444
chr3R_24723399_24724265_pos_1010	0.376522
chr3R_25005904_25006871_pos_1011	0.123467
chr3R_25435896_25439724_pos_1012	0.566909
chr3R_25489423_25490196_pos_1013	0.423623
chr3R_25582534_25583937_pos_1014	0.256795
chr3R_25943555_25944852_pos_1015	0.26521
chr3R_26130187_26131023_pos_1016	0.138517
chr3R_26362001_26364423_pos_1017	0.306687
chr3R_26375316_26377229_pos_1018	0.219263
chr3R_26485254_26486252_pos_1019	0.298681
chr3R_26492718_26495306_pos_1020	0.0427445
chr3R_26569591_26570577_pos_1021	0.118009
chr3R_26604783_26605842_pos_1022	0.256248
chr3R_26797538_26798742_pos_1023	0.171077
chr3R_26824585_26825226_pos_1024	0.642805
chr3R_26845373_26845957_pos_1025	0.111018
chr3R_26998231_26999392_pos_1026	0.163838
chr3R_27048105_27048953_pos_1027	0.214506
chr3R_27252738_27253470_pos_1028	0.211167
chr3R_27425251_27426150_pos_1029	-0.151672
chr3R_27682095_27683395_pos_1030	0.420604
chr3R_27739890_27741011_pos_1031	0.22462
chr3R_27757079_27757619_pos_1032	-0.012733
chr4_184013_185877_pos_1033	-0.121637
chr4_168305_169619_pos_1034	0.332805
chr4_283353_284429_pos_1035	-0.137355
chr4_390178_391010_pos_1036	-0.237312
chr4_564141_565975_pos_1037	-0.304191
chr4_967695_970660_pos_1038	-0.300513
chr4_984008_985301_pos_1039	0.16758
chr4_1054887_1056297_pos_1040	-0.254517
chrX_3432582_3433399_pos_1041	-0.99307
chrX_3334551_3335179_pos_1042	-0.235535
chrX_8003603_8004242_pos_1043	-0.405307
chrX_8052217_8053704_pos_1044	0.127316
chrX_8739685_8742055_pos_1045	0.126579
chrX_9789037_9790021_pos_1046	0.254137
chrX_11542409_11543748_pos_1047	-0.171708
chrX_11771653_11772664_pos_1048	0.0891328
chrX_13164719_13166024_pos_1049	-0.38206
chrX_13557411_13559508_pos_1050	-0.0445678
chrX_14753881_14755523_pos_1051	-0.0324304
chrX_15506977_15508543_pos_1052	0.42202
chrX_17948818_17950772_pos_1053	0.427072
chrX_18046200_18047649_pos_1054	0.419276
chrX_404267_405576_pos_1055	0.195871
chrX_797171_797958_pos_1056	-0.144694
chrX_879549_880710_pos_1057	0.415229
chrX_1090197_1090984_pos_1058	0.252855
chrX_1157170_1158231_pos_1059	0.000390981
chrX_1158494_1159322_pos_1060	0.277143
chrX_1159633_1159917_pos_1061	0.26162
chrX_1176544_1177460_pos_1062	0.267198
chrX_1345398_1346017_pos_1063	-0.269265
chrX_1429171_1430128_pos_1064	0.21263
chrX_1484514_1486551_pos_1065	0.219883
chrX_1512514_1513453_pos_1066	0.0496691
chrX_1628707_1629987_pos_1067	0.317004
chrX_1621149_1622495_pos_1068	0.184195
chrX_1722215_1722977_pos_1069	0.407097
chrX_1861232_1861606_pos_1070	0.284139
chrX_2172466_2173325_pos_1071	0.905121
chrX_2593305_2594017_pos_1072	0.521528
chrX_2603682_2604361_pos_1073	0.160206
chrX_2635996_2636627_pos_1074	-0.200042
chrX_2681020_2682501_pos_1075	0.26729
chrX_2818415_2818999_pos_1076	0.00291218
chrX_2851966_2852596_pos_1077	-0.00754503
chrX_2896327_2896831_pos_1078	-0.276864
chrX_3159533_3160449_pos_1079	-0.42814
chrX_3254009_3255154_pos_1080	0.166838
chrX_3283149_3284462_pos_1081	0.0818783
chrX_3293043_3294668_pos_1082	0.214244
chrX_3441591_3443619_pos_1083	0.102369
chrX_4131074_4132126_pos_1084	-0.0513652
chrX_4228274_4228884_pos_1085	0.478023
chrX_4438299_4439999_pos_1086	-0.118022
chrX_4506023_4507055_pos_1087	-0.139942
chrX_4520725_4521748_pos_1088	-0.131736
chrX_4587963_4588724_pos_1089	0.521406
chrX_4589829_4591177_pos_1090	0.585395
chrX_4645922_4646625_pos_1091	0.0461491
chrX_4833959_4835010_pos_1092	0.276039
chrX_5079466_5081141_pos_1093	0.235844
chrX_5230697_5231751_pos_1094	-0.15816
chrX_5708466_5709483_pos_1095	0.0427123
chrX_5778465_5779108_pos_1096	-0.021572
chrX_5845345_5846057_pos_1097	-0.35074
chrX_5870627_5872766_pos_1098	0.592137
chrX_5956356_5957285_pos_1099	0.265369
chrX_5958396_5959799_pos_1100	0.022267
chrX_6228355_6229103_pos_1101	0.295218
chrX_6521692_6523022_pos_1102	-0.248799
chrX_6612973_6615479_pos_1103	0.123408
chrX_6639676_6641033_pos_1104	0.015951
chrX_6969584_6970826_pos_1105	-0.629834
chrX_7515107_7515763_pos_1106	0.203382
chrX_7860291_7860641_pos_1107	-0.922885
chrX_8096080_8097189_pos_1108	0.176142
chrX_8169404_8170715_pos_1109	-0.0408222
chrX_8235039_8236151_pos_1110	0.372477
chrX_8297954_8298714_pos_1111	-0.432975
chrX_8360692_8362082_pos_1112	-0.476701
chrX_8390392_8391634_pos_1113	-0.0265152
chrX_8400854_8402755_pos_1114	0.0302491
chrX_8398495_8399651_pos_1115	0.750077
chrX_8433593_8434683_pos_1116	-0.345067
chrX_8679654_8680295_pos_1117	0.335099
chrX_8866524_8867824_pos_1118	0.182186
chrX_8902896_8903894_pos_1119	0.0122768
chrX_8901492_8902493_pos_1120	-0.0150654
chrX_8969096_8970108_pos_1121	-0.0666732
chrX_9038825_9039651_pos_1122	-0.0647968
chrX_9081252_9082061_pos_1123	0.0594095
chrX_9237901_9239341_pos_1124	-0.30462
chrX_9239373_9241706_pos_1125	-0.0630841
chrX_9300169_9302031_pos_1126	-0.410048
chrX_9470556_9471061_pos_1127	0.326989
chrX_9507826_9508820_pos_1128	0.209649
chrX_9516703_9517314_pos_1129	0.110836
chrX_9528002_9529122_pos_1130	-0.33946
chrX_9731969_9732409_pos_1131	0.300051
chrX_9790968_9792241_pos_1132	-0.57411
chrX_9863128_9864260_pos_1133	0.132271
chrX_10078570_10079759_pos_1134	-0.208322
chrX_10143932_10145659_pos_1135	0.0210758
chrX_10181761_10182898_pos_1136	-0.257676
chrX_10216246_10217039_pos_1137	0.564581
chrX_10280803_10281248_pos_1138	0.0130446
chrX_10377855_10379401_pos_1139	-0.412099
chrX_10548819_10549971_pos_1140	0.646453
chrX_10642719_10643235_pos_1141	0.404372
chrX_10668557_10669671_pos_1142	0.057992
chrX_11074991_11075854_pos_1143	0.360118
chrX_11111022_11112369_pos_1144	-0.00380814
chrX_11236347_11237124_pos_1145	-0.0647786
chrX_11279421_11280394_pos_1146	0.25117
chrX_11313861_11314327_pos_1147	0.317384
chrX_11358025_11358641_pos_1148	0.373667
chrX_11513762_11514798_pos_1149	-0.594098
chrX_11578509_11578782_pos_1150	-0.86975
chrX_11577533_11577738_pos_1151	0.210394
chrX_11775851_11776821_pos_1152	0.460417
chrX_11778202_11778520_pos_1153	0.483272
chrX_11807149_11808358_pos_1154	0.51147
chrX_11988965_11990333_pos_1155	-0.0114464
chrX_12113512_12114292_pos_1156	-0.129927
chrX_12327186_12329139_pos_1157	0.274035
chrX_12398975_12399449_pos_1158	-0.127418
chrX_12453736_12454332_pos_1159	0.234747
chrX_12575874_12576994_pos_1160	-0.239227
chrX_12665477_12667424_pos_1161	-0.455293
chrX_12768876_12770408_pos_1162	0.132603
chrX_12858546_12859397_pos_1163	-0.136171
chrX_13103327_13103861_pos_1164	-0.732565
chrX_13735271_13737850_pos_1165	0.0780247
chrX_13772989_13774042_pos_1166	-0.149182
chrX_14069834_14070592_pos_1167	0.0563684
chrX_14114251_14115195_pos_1168	-0.0713901
chrX_14152638_14153341_pos_1169	-0.106519
chrX_14486354_14487342_pos_1170	-0.367122
chrX_14483942_14484500_pos_1171	-0.0745847
chrX_14667422_14667903_pos_1172	0.304334
chrX_14802033_14802791_pos_1173	-0.183313
chrX_15095923_15096878_pos_1174	0.280202
chrX_15110122_15111216_pos_1175	0.0387002
chrX_15203025_15204289_pos_1176	-0.637936
chrX_15336450_15338227_pos_1177	-0.12352
chrX_15509576_15511809_pos_1178	0.0809675
chrX_15996016_15997329_pos_1179	-0.103569
chrX_16384873_16385547_pos_1180	0.550829
chrX_16463970_16466126_pos_1181	-0.0557906
chrX_16466362_16467992_pos_1182	-0.271382
chrX_16508250_16509127_pos_1183	0.252612
chrX_16517432_16518012_pos_1184	0.290215
chrX_16599284_16600059_pos_1185	-0.00601688
chrX_16611120_16612201_pos_1186	0.492479
chrX_16651008_16652399_pos_1187	-0.166806
chrX_16772150_16773163_pos_1188	0.0185682
chrX_16800872_16802282_pos_1189	0.127726
chrX_16793979_16797178_pos_1190	0.17158
chrX_16815903_16817098_pos_1191	-0.188439
chrX_16812147_16814005_pos_1192	0.153747
chrX_16933970_16935294_pos_1193	-0.0908867
chrX_16987326_16989258_pos_1194	0.482013
chrX_17006518_17007220_pos_1195	0.398444
chrX_17074602_17074903_pos_1196	0.616094
chrX_17098892_17099427_pos_1197	-0.382041
chrX_17184248_17185005_pos_1198	0.535369
chrX_17183346_17183989_pos_1199	-0.78814
chrX_17369873_17371788_pos_1200	0.490916
chrX_17582449_17583272_pos_1201	0.265984
chrX_17619775_17620678_pos_1202	0.254876
chrX_17730144_17731794_pos_1203	-0.105
chrX_17897540_17898971_pos_1204	0.0260557
chrX_17929635_17930483_pos_1205	0.577391
chrX_17951211_17952734_pos_1206	0.0864251
chrX_18074821_18077106_pos_1207	0.0682138
chrX_18146817_18148408_pos_1208	-0.0322342
chrX_18187841_18188559_pos_1209	0.301093
chrX_18248692_18249073_pos_1210	0.404936
chrX_18289008_18289898_pos_1211	-0.685071
chrX_18600864_18601738_pos_1212	0.53459
chrX_18799341_18800619_pos_1213	0.174922
chrX_18967865_18969352_pos_1214	-0.0796612
chrX_19110552_19112120_pos_1215	-0.276796
chrX_19143550_19144093_pos_1216	0.909516
chrX_19132627_19134739_pos_1217	0.453776
chrX_19145467_19146580_pos_1218	0.305113
chrX_19518606_19519273_pos_1219	0.0484156
chrX_19635253_19635900_pos_1220	0.12902
chrX_19646254_19646675_pos_1221	0.261159
chrX_19724255_19725228_pos_1222	0.208322
chrX_19898152_19898859_pos_1223	0.258032
chrX_20014101_20015016_pos_1224	0.488293
chrX_20363655_20364241_pos_1225	0.353899
chrX_20646907_20648566_pos_1226	0.0293988
chrX_20654364_20655057_pos_1227	0.224483
chrX_20862522_20864377_pos_1228	0.0211393
chrX_20932643_20932983_pos_1229	0.00939131
chrX_20935996_20937454_pos_1230	0.294719
chrX_21146601_21148204_pos_1231	0.0496025
chrX_21224477_21225202_pos_1232	0.225518
chrX_21270148_21270730_pos_1233	-0.364807
chrX_22038141_22038825_pos_1234	0.288687
chrX_22397813_22398160_pos_1235	-0.0583881
chrXHet_78518_79346_pos_1236	-0.380494
