# Supplementary material for: The hourglass model of evolutionary conservation during embryogenesis extends to developmental enhancers with signatures of positive selection
Source: Genome Res. 2021 Sep;31(9):1573–81. doi: 10.1101/gr.275212.121 (PMC8415374; doi:10.1101/gr.275212.121)
Supplement: Supplemental Material [file supp_gr.275212.121_Supplemental_Code.zip › Supplemental_Code/data/svmModels/dmel24_model_gkmpredict_dmel68_specific_enhancer_negSet.txt]

chr3L_12011057_12012710_neg_1	0.35551
chr2LHet_202986_203462_neg_2	0.696023
chr3R_3101483_3103523_neg_3	-0.134622
chr2L_11065043_11066139_neg_4	-0.920027
chr2L_1369617_1371129_neg_5	0.0746096
chrX_10628438_10629505_neg_6	0.158961
chr3L_23429895_23430866_neg_7	-0.107269
chr3L_15205927_15206574_neg_8	-1.53327
chr2R_17773181_17773740_neg_9	-1.28866
chr3R_25984489_25986645_neg_10	-0.248867
chr2L_19691419_19692439_neg_11	0.404733
chr3R_251255_252715_neg_12	0.282922
chr3L_4720100_4720659_neg_13	-0.502038
chr2RHet_1919044_1919306_neg_14	0.374006
chr2R_5980548_5980920_neg_15	-0.034336
chr3L_22482998_22483548_neg_16	-0.780255
chr2R_9651798_9653054_neg_17	0.0215432
chr3R_1623564_1624858_neg_18	0.261785
chr2L_2588905_2589733_neg_19	-0.354659
chr3LHet_1401962_1403580_neg_20	-0.0951209
chr3R_12216955_12217809_neg_21	-0.358423
chr2L_21930504_21931306_neg_22	0.356231
chrUextra_15468496_15470180_neg_23	-0.500648
chrUextra_10825713_10826552_neg_24	-0.314631
chr3L_2891829_2893963_neg_25	-1.61094
chr2L_13890066_13890469_neg_26	0.331706
chrX_2715305_2717643_neg_27	0.439329
chr2L_17726209_17726965_neg_28	-0.21172
chr3R_21349418_21350519_neg_29	0.0291874
chrU_374928_375644_neg_30	-0.183606
chr3R_1466153_1466693_neg_31	0.0561129
chr3L_6565557_6566162_neg_32	0.0763279
chr2L_6283745_6284115_neg_33	-0.207627
chrU_8396794_8397477_neg_34	-1.49758
chr2RHet_1438092_1438777_neg_35	-0.0013756
chr3R_22446887_22447938_neg_36	-0.0596891
chr3R_27497190_27498563_neg_37	0.0836335
chr3RHet_671634_672024_neg_38	0.242121
chrX_12310745_12311251_neg_39	-1.09521
chr3R_7632202_7632835_neg_40	-0.103632
chr3R_13865469_13866213_neg_41	0.543454
chr2L_11060655_11061701_neg_42	0.512169
chrUextra_7826625_7827788_neg_43	-2.08234
chrUextra_4064386_4065437_neg_44	-0.376498
chr2R_8419395_8420088_neg_45	0.300911
chrUextra_15170506_15171568_neg_46	-2.40903
chr2L_4102704_4103405_neg_47	0.103784
chr2R_7997553_7998701_neg_48	0.0719089
chrX_15485315_15485736_neg_49	0.330622
chr2R_5092917_5093288_neg_50	0.261953
chr4_964417_964893_neg_51	0.384337
chr2R_15202411_15204137_neg_52	-0.117193
chr3R_24473077_24474766_neg_53	-0.660935
chr3R_6738811_6739275_neg_54	-0.519392
chr3L_12254985_12255756_neg_55	-0.345531
chr3R_16486815_16488476_neg_56	-0.722573
chr3R_1924225_1924480_neg_57	0.0337547
chrX_4239443_4240051_neg_58	0.00337977
chr3R_16732815_16735070_neg_59	-0.310854
chr3L_11409279_11410332_neg_60	0.126865
chr2R_2159784_2161071_neg_61	-0.188942
chr2L_8370773_8371260_neg_62	-0.149194
chrUextra_18381675_18383115_neg_63	-2.02712
chrU_948416_948829_neg_64	-0.287916
chr2L_10740374_10740907_neg_65	-0.259193
chr2R_17505898_17506901_neg_66	0.0876579
chr3LHet_877986_878259_neg_67	-0.587729
chr3R_21993002_21994233_neg_68	0.144468
chr3RHet_1645255_1645535_neg_69	0.546664
chr2L_2285859_2287217_neg_70	0.429541
chr3R_21147997_21149069_neg_71	-0.367467
chr3L_8197753_8198388_neg_72	-0.308755
chr3R_10718486_10719946_neg_73	-0.0352007
chr3L_5081320_5082033_neg_74	-0.507323
chrX_4338864_4339085_neg_75	-0.48684
chrUextra_2915920_2916246_neg_76	0.101925
chr2R_6218806_6219989_neg_77	0.103914
chr2R_14522654_14523891_neg_78	-0.108478
chrX_17928908_17930028_neg_79	-0.357571
chr3LHet_2075058_2075811_neg_80	0.373486
chrX_17796295_17797233_neg_81	0.252836
chr3L_24515291_24516419_neg_82	0.0186736
chr2R_9734264_9735117_neg_83	-0.126311
chr3R_4577513_4578121_neg_84	-0.27533
chrUextra_11161438_11161823_neg_85	0.184541
chr2R_14575245_14575891_neg_86	-0.211033
chr3R_938798_939235_neg_87	0.429796
chrX_17819667_17820404_neg_88	-1.05284
chr3L_17333415_17335591_neg_89	-0.0523286
chr3L_19129566_19130409_neg_90	-0.146509
chr2R_16800858_16801625_neg_91	0.242113
chr3R_21579972_21580735_neg_92	-0.124873
chrU_7557285_7558778_neg_93	-0.723028
chrUextra_25572043_25573410_neg_94	-1.98693
chr3R_22056063_22056740_neg_95	0.395284
chrU_2797111_2798080_neg_96	0.100331
chr2L_12323841_12324766_neg_97	-0.113551
chr2R_17414900_17415319_neg_98	0.416469
chrUextra_11801921_11803061_neg_99	-1.50719
chrUextra_2793728_2794151_neg_100	-1.53953
chr3R_21680008_21680484_neg_101	0.0400244
chr3L_16162206_16162914_neg_102	-0.343554
chr3L_21881148_21882679_neg_103	-0.102969
chr3L_23369743_23371396_neg_104	0.292826
chrX_21270309_21270680_neg_105	0.149966
chrX_3092042_3093238_neg_106	-0.044517
chr2R_9839498_9840191_neg_107	-0.345803
chrX_17139852_17140670_neg_108	0.150648
chr3L_11018864_11019351_neg_109	-0.28866
chrU_8236927_8237886_neg_110	-0.809442
chrX_4794578_4796077_neg_111	-1.16022
chr2L_22471000_22471912_neg_112	-0.0283141
chrX_3212657_3213933_neg_113	-0.775732
chr2L_3279265_3280039_neg_114	0.431935
chrU_1936789_1936983_neg_115	0.0849522
chr3L_5569403_5569968_neg_116	0.0482031
chrX_10680574_10682263_neg_117	-0.541767
chr3L_19784699_19785637_neg_118	0.0696573
chr3R_957750_958175_neg_119	-0.715115
chr2L_19701374_19703175_neg_120	0.467411
chr2L_17888695_17890643_neg_121	-0.0542407
chr3R_8362694_8363430_neg_122	-1.6817
chr2R_15367944_15369384_neg_123	-0.547717
chrU_2077278_2078273_neg_124	0.077802
chrX_9976879_9977803_neg_125	-0.314845
chr3R_26621736_26623511_neg_126	-0.0570233
chrUextra_10899691_10900380_neg_127	-1.0155
chr3R_27387648_27390051_neg_128	-0.0587022
chr3L_787635_788394_neg_129	-0.820735
chr3R_10799428_10800323_neg_130	-0.100876
chr2L_5340546_5341154_neg_131	-0.087448
chr3L_9228682_9229594_neg_132	0.456482
chr3R_10954654_10955439_neg_133	0.596886
chr2L_842946_844807_neg_134	0.218965
chr2L_3347803_3348238_neg_135	-0.505786
chrX_9646161_9647309_neg_136	-0.243156
chr3L_3382154_3382410_neg_137	0.304071
chr3R_10598805_10599497_neg_138	-0.060332
chr2R_19990040_19990430_neg_139	0.348786
chr3R_23011609_23012820_neg_140	-0.483766
chrU_959921_960878_neg_141	0.460663
chrU_4394692_4395763_neg_142	0.320256
chr2L_13736411_13737531_neg_143	-0.453756
chr2R_15878957_15880398_neg_144	-0.557858
chr3L_22823162_22823850_neg_145	0.0951522
chr2R_19613995_19614501_neg_146	0.0436861
chr2R_12558560_12559688_neg_147	-0.233313
chr3R_4528356_4528918_neg_148	0.0125033
chr3R_13556624_13557278_neg_149	0.0500013
chr3L_6976752_6977705_neg_150	-0.38094
chrU_99297_99640_neg_151	-0.385316
chr3R_22038160_22038370_neg_152	0.112931
chr3L_21027545_21028365_neg_153	0.0579552
chrX_16928599_16930547_neg_154	-0.789117
chr3R_7654442_7654784_neg_155	0.0745466
chrX_21663376_21663651_neg_156	0.0307418
chr2RHet_7017_7790_neg_157	0.230603
chrU_9263252_9263749_neg_158	0.548728
chrX_5950953_5951781_neg_159	-1.15216
chr2L_14483694_14484927_neg_160	-0.173207
chrX_17024280_17025082_neg_161	-0.0495538
chr3L_12413921_12415122_neg_162	-0.661701
chr3R_12499460_12499834_neg_163	0.145746
chr2R_2121534_2122254_neg_164	-0.278809
chr3L_20625433_20626804_neg_165	-0.223173
chr3L_4750319_4750907_neg_166	-0.0671248
chr3R_5548179_5548598_neg_167	-0.055387
chr2L_8915208_8915736_neg_168	-0.526412
chr2R_6787218_6787790_neg_169	0.0796076
chrUextra_25619819_25621308_neg_170	-1.40194
chr3R_5266281_5266558_neg_171	-0.548042
chr3R_18104890_18105274_neg_172	0.177931
chr2L_11529206_11530310_neg_173	-0.306865
chr3R_9662228_9662780_neg_174	0.17991
chrX_8214714_8215439_neg_175	-0.522676
chrU_9680474_9680774_neg_176	0.353094
chrUextra_4143216_4143805_neg_177	0.85836
chr3R_15326407_15328495_neg_178	0.065267
chr3R_18686748_18688064_neg_179	-0.757585
chr2L_4316030_4316668_neg_180	0.00965705
chr2L_19792938_19793816_neg_181	0.274234
chr3R_25795639_25796786_neg_182	-0.36402
chr3R_14417698_14420040_neg_183	0.122883
chrX_14170299_14171170_neg_184	0.292786
chr2R_16462010_16462644_neg_185	-0.738547
chr3R_5926146_5926798_neg_186	-0.5272
chrX_2940500_2941412_neg_187	0.283952
chr2L_19413881_19414427_neg_188	0.633326
chr3L_6557004_6559180_neg_189	-1.11825
chrU_7726456_7726913_neg_190	0.322994
chr3R_7760542_7761430_neg_191	0.203109
chr3L_21361941_21362583_neg_192	0.575193
chr3R_17423394_17424009_neg_193	0.00177974
chr3R_13349706_13350417_neg_194	-0.154723
chr2R_16958784_16959617_neg_195	-0.0150137
chrX_675319_675966_neg_196	-0.120469
chr2R_5644222_5644967_neg_197	0.230711
chr3L_17774665_17775376_neg_198	-0.341575
chr2R_13336516_13337387_neg_199	-0.561285
chr2L_15420069_15420526_neg_200	0.0925461
chr2L_10739967_10740586_neg_201	0.0657996
chr2R_17459862_17460751_neg_202	-1.02627
chr2R_4963813_4964658_neg_203	-0.121805
chrU_4511709_4512144_neg_204	0.0287917
chr2L_22557708_22558098_neg_205	0.256067
chr3LHet_1215676_1216805_neg_206	0.21133
chrX_20699358_20701011_neg_207	-0.420497
chrX_18610418_18611033_neg_208	-0.137096
chr3R_3610651_3611704_neg_209	-0.741615
chr2L_830261_830894_neg_210	-0.341894
chrX_8051742_8053709_neg_211	0.297274
chr3L_1011770_1012326_neg_212	0.113599
chr2RHet_1278468_1278926_neg_213	0.015023
chrU_4060891_4062116_neg_214	-0.355071
chrX_12256592_12257033_neg_215	0.722301
chr2L_16769940_16770897_neg_216	0.077247
chr2R_19579700_19580732_neg_217	0.047803
chr2L_4034151_4034914_neg_218	0.386912
chr2L_12865877_12867250_neg_219	-0.0836608
chr2L_11077805_11078490_neg_220	0.465633
chr3R_4036175_4037221_neg_221	0.279356
chrX_5112217_5114620_neg_222	-0.375636
chr3L_18605384_18605803_neg_223	-0.134165
chrUextra_14958213_14958725_neg_224	0.0840791
chrUextra_2875886_2876719_neg_225	-2.21402
chr2R_21103543_21103931_neg_226	0.203612
chr3LHet_384187_385027_neg_227	0.589526
chrUextra_22273150_22274000_neg_228	-0.803987
chr3L_18290984_18291525_neg_229	-0.137433
chr3L_16222847_16223147_neg_230	0.0918233
chr2R_4437615_4438073_neg_231	-0.259811
chr2L_77329_77893_neg_232	-0.712111
chrU_9622384_9623480_neg_233	-0.144196
chr2L_824135_824794_neg_234	0.177069
chr3L_1833836_1834353_neg_235	0.112064
chr3R_14976244_14976759_neg_236	-0.117901
chr3L_16437402_16437952_neg_237	-0.484222
chr2L_18011903_18012481_neg_238	0.0385566
chrU_7282638_7283760_neg_239	-0.399754
chr3R_7361670_7363279_neg_240	0.0333728
chr3L_14157139_14158000_neg_241	0.811782
chr3RHet_666272_667160_neg_242	0.198973
chrX_21317725_21319166_neg_243	-0.116365
chr3L_17958327_17958789_neg_244	0.0151759
chr3R_24649270_24650888_neg_245	-0.204503
chrX_4674610_4675177_neg_246	-0.531729
chr3R_7845721_7846179_neg_247	0.248986
chr3R_7589947_7591149_neg_248	-1.14923
chr3R_4066994_4067435_neg_249	0.244724
chr2R_2422894_2423820_neg_250	0.0178725
chr3R_8709671_8710443_neg_251	-0.143625
chrX_6393338_6394333_neg_252	-0.892697
chr3L_21127359_21128294_neg_253	-0.0684679
chrX_634954_635981_neg_254	0.272534
chrX_3104179_3105537_neg_255	-0.337469
chrX_9477625_9478341_neg_256	-0.214201
chr3R_6535732_6535959_neg_257	0.125086
chrX_22132100_22133376_neg_258	0.270464
chr2L_12082175_12082787_neg_259	0.592409
chr2RHet_1946990_1948866_neg_260	-0.117351
chrX_13657325_13658284_neg_261	-1.16737
chr2R_20490067_20491383_neg_262	0.0643952
chr3L_18419282_18420676_neg_263	-0.8961
chr3R_4043492_4045218_neg_264	-0.0358025
chr2R_2414986_2415462_neg_265	-0.318353
chr3L_2530282_2530836_neg_266	0.0440938
chr4_154054_155091_neg_267	0.343186
chr3R_26885501_26886198_neg_268	-0.236843
chrX_15213435_15214655_neg_269	0.146067
chr2R_4672420_4673063_neg_270	-1.02946
chr3R_5267532_5268636_neg_271	-0.647076
chrX_11759646_11760456_neg_272	0.405111
chr2L_19043406_19044132_neg_273	0.209832
chr2R_17755431_17756222_neg_274	0.12129
chr3R_19912500_19913480_neg_275	0.233814
chr3R_17144530_17144945_neg_276	-0.793634
chr2L_44895_45233_neg_277	0.159154
chr3L_15740651_15741191_neg_278	0.427877
chr3R_25068787_25069130_neg_279	0.138873
chr4_482729_483363_neg_280	-0.209973
chrUextra_13676402_13678109_neg_281	-2.45276
chr3R_27265690_27265945_neg_282	-0.206655
chr3L_15482467_15484258_neg_283	-1.48727
chr3R_12346290_12346676_neg_284	-0.130935
chr3L_11615784_11616555_neg_285	0.0693868
chr3R_27538317_27538969_neg_286	0.00600292
chr3L_20118376_20119373_neg_287	-0.415263
chrUextra_5625585_5626100_neg_288	-0.833173
chr3R_22210662_22211036_neg_289	-0.163961
chrUextra_1566991_1567531_neg_290	0.0240347
chr3R_19921067_19921420_neg_291	-0.0645551
chr3R_25317116_25317633_neg_292	-0.158442
chrUextra_16446359_16446994_neg_293	0.420518
chr3R_27108763_27109093_neg_294	0.284153
chr3R_18983877_18984374_neg_295	0.11962
chr3L_16995480_16996275_neg_296	-0.534383
chr3RHet_1780791_1781544_neg_297	-0.142151
chr3R_8082949_8083484_neg_298	-0.103046
chr3R_13071577_13071962_neg_299	-0.0293673
chr3L_21222649_21223119_neg_300	0.141365
chr3RHet_1111315_1111911_neg_301	0.00432323
chr2R_13558474_13559440_neg_302	-0.145835
chr3R_18411894_18413119_neg_303	0.304766
chr2R_3865388_3865828_neg_304	0.291915
chr2L_22930474_22931076_neg_305	-0.0381467
chr2L_13575057_13576240_neg_306	-0.23404
chr2R_9109930_9110202_neg_307	0.329132
chr2R_9265685_9266598_neg_308	0.104642
chr3L_18831804_18833103_neg_309	-0.752879
chr3R_14282485_14283415_neg_310	-0.50474
chr3L_8877166_8877801_neg_311	-0.713374
chr2L_5682524_5683004_neg_312	-0.0990015
chrUextra_7529575_7530439_neg_313	-0.262594
chrX_11337569_11338131_neg_314	0.309407
chr3L_17135437_17136293_neg_315	-0.307909
chr3R_9538035_9539097_neg_316	0.0588961
chrUextra_4513318_4514045_neg_317	-0.578235
chr2L_12024708_12025387_neg_318	0.595285
chr2L_5333290_5334731_neg_319	-0.537904
chr3R_22533497_22534615_neg_320	-0.400005
chr3L_3745772_3746804_neg_321	-0.439264
chr3L_22754814_22756383_neg_322	0.891825
chrUextra_12892129_12892562_neg_323	-0.0391401
chrX_20197151_20198640_neg_324	0.120433
chr2L_9981519_9983320_neg_325	0.15512
chrUextra_11954426_11955859_neg_326	-2.0348
chr3R_16107738_16108958_neg_327	-0.552721
chr2R_17913659_17916876_neg_328	-0.0319896
chr2R_1349330_1349988_neg_329	-0.325152
chr2L_14285952_14286711_neg_330	-0.00736906
chr2L_982334_983823_neg_331	0.0730288
chr3R_16157593_16159229_neg_332	-1.40059
chr3L_16764612_16766387_neg_333	0.180531
chrUextra_5962294_5962811_neg_334	0.261739
chr4_862715_863317_neg_335	0.493489
chr2R_1687180_1688417_neg_336	0.245849
chr3R_25972064_25972576_neg_337	0.29095
chr2L_7925053_7925892_neg_338	-0.282855
chrX_16270070_16271223_neg_339	-0.303226
chr3R_7326204_7327703_neg_340	-0.452637
chr2RHet_1864251_1864847_neg_341	0.328062
chr2R_18074918_18075231_neg_342	-0.0845014
chr3R_1791345_1792130_neg_343	-0.147987
chr3L_4989750_4990817_neg_344	-0.827201
chr2L_22346374_22347245_neg_345	0.245612
chr3R_4714083_4714389_neg_346	-0.205005
chr2L_17194729_17195331_neg_347	-0.467764
chr2R_14383977_14384347_neg_348	0.265677
chrX_9459297_9460885_neg_349	0.283868
chr3R_16473693_16474572_neg_350	-0.130538
chr3R_25446642_25447218_neg_351	-0.175788
chr3R_23039843_23040262_neg_352	0.0710909
chr2R_7779937_7780769_neg_353	0.243717
chrX_5177931_5178566_neg_354	-0.366155
chr3R_5495328_5496159_neg_355	-0.215015
chr3R_12354955_12355811_neg_356	-0.895947
chr3L_13696116_13696743_neg_357	-0.191486
chr3R_12335341_12335633_neg_358	-0.130285
chrUextra_21644508_21645317_neg_359	-0.191156
chr2RHet_2274866_2275545_neg_360	0.117755
chr2R_7637514_7638298_neg_361	-0.0575389
chr3L_4762364_4763146_neg_362	-0.225271
chrX_17503976_17504287_neg_363	-0.235819
chr3R_7389315_7390194_neg_364	-0.704804
chr3L_22416051_22416964_neg_365	-0.0472666
chrX_8404774_8405745_neg_366	-0.0406666
chrX_7295623_7297627_neg_367	0.283941
chr3L_22070232_22071840_neg_368	-0.368372
chr3L_47435_48455_neg_369	0.365117
chr3R_27126635_27127388_neg_370	0.0989443
chr3L_6115892_6116345_neg_371	-0.0283005
chr2R_11291314_11294330_neg_372	-0.112554
chrX_8270934_8272083_neg_373	-1.51175
chr2L_3880968_3881738_neg_374	-0.367213
chr3L_21044481_21045345_neg_375	-0.639202
chr3R_23593404_23594164_neg_376	0.149454
chr2R_3313396_3314367_neg_377	-0.394467
chr3L_24392655_24393257_neg_378	0.472522
chr2L_3569977_3571120_neg_379	0.777817
chr2R_5383648_5384275_neg_380	0.395226
chr2R_17023644_17024624_neg_381	0.129643
chr3L_1214654_1215265_neg_382	0.153543
chr3R_10267740_10268786_neg_383	-0.273201
chr3R_6202203_6203240_neg_384	-0.434608
chr3R_10327929_10329047_neg_385	0.803638
chr2L_11196883_11197302_neg_386	0.315186
chr3R_25432945_25433484_neg_387	-0.998154
chr3R_10778755_10780044_neg_388	-0.196896
chr3R_4747738_4747998_neg_389	-0.110082
chr3R_15812971_15814412_neg_390	-0.0199857
chrX_20459024_20460300_neg_391	-0.228621
chr2R_4196229_4196988_neg_392	0.261976
chr3R_20693870_20694381_neg_393	0.102188
chrX_19711494_19712657_neg_394	0.449315
chr2R_3123416_3124132_neg_395	0.0585182
chr3L_16813452_16814581_neg_396	-0.00925647
chr3L_10018439_10019118_neg_397	-0.0762989
chr2L_10783565_10784052_neg_398	-0.16005
chr3R_15664731_15665523_neg_399	0.299255
chr3R_15874975_15875586_neg_400	-0.139957
chr2L_7044385_7045525_neg_401	-0.593577
chr3R_9570864_9571601_neg_402	-0.518819
chrUextra_26271206_26272385_neg_403	-2.31564
chr3R_737693_738199_neg_404	0.192827
chr3L_2362157_2363528_neg_405	0.61448
chrX_16124843_16125599_neg_406	-0.586768
chr3L_23080795_23081533_neg_407	0.393327
chr2L_19444050_19445059_neg_408	0.3762
chr2R_4564865_4565253_neg_409	0.0716202
chrU_1174321_1176197_neg_410	0.0627481
chr2R_4435090_4436085_neg_411	0.0450142
chrX_14688910_14689460_neg_412	0.0436765
chr2R_19311152_19311961_neg_413	-0.226718
chr3R_5803662_5804763_neg_414	-0.498373
chr3L_12414550_12415007_neg_415	-0.0930022
chr4_1329185_1330461_neg_416	0.700672
chrU_6958312_6959114_neg_417	-0.120755
chrUextra_11200813_11201502_neg_418	-1.93796
chr2R_5357171_5357687_neg_419	0.176387
chr2L_7028939_7029724_neg_420	-0.108204
chr3L_6628417_6628885_neg_421	-0.726337
chrX_17858390_17859677_neg_422	-0.191262
chrUextra_12716661_12717472_neg_423	-0.158793
chr2R_7343074_7343661_neg_424	0.509964
chr3L_3215673_3215986_neg_425	-0.241994
chrX_7418847_7419984_neg_426	-0.933461
chr3L_3120306_3122182_neg_427	-0.265299
chr3R_5678730_5679447_neg_428	0.228528
chr2R_13916121_13916726_neg_429	0.249552
chrX_9158746_9160104_neg_430	0.261104
chrU_1002438_1003832_neg_431	-0.700466
chr2L_10516015_10517270_neg_432	0.188191
chrX_20684443_20685184_neg_433	0.560747
chr3L_15369524_15370275_neg_434	-0.324045
chr3L_15536927_15537563_neg_435	0.183338
chr3R_20672031_20673227_neg_436	-0.118963
chrX_9432804_9433890_neg_437	-0.304013
chr2R_14116674_14117837_neg_438	0.0152071
chrX_746642_747093_neg_439	0.752672
chrUextra_9454554_9455484_neg_440	-0.348699
chr3L_6022560_6023171_neg_441	-0.334997
chr3R_23954585_23955106_neg_442	-0.354381
chr3R_11632707_11634546_neg_443	-0.249488
chr2L_11948805_11949607_neg_444	0.32291
chr2L_16266771_16267666_neg_445	-0.0381058
chr2L_4912230_4913262_neg_446	0.317474
chrX_10021580_10021982_neg_447	0.372487
chr3L_12965762_12967064_neg_448	-0.00894944
chrU_5103872_5104520_neg_449	0.0684555
chr3RHet_1438575_1439874_neg_450	0.216743
chr3LHet_1185641_1186182_neg_451	0.945145
chr2L_5187949_5188722_neg_452	0.26159
chr3L_20008834_20009155_neg_453	0.507315
chr3R_22659517_22659930_neg_454	0.18827
chrUextra_16772613_16772875_neg_455	0.187616
chr2R_8261694_8262822_neg_456	0.118469
chr2L_13150876_13151516_neg_457	-0.509885
chr3LHet_929540_929957_neg_458	-2.203
chr3R_10249232_10250075_neg_459	0.0538176
chr3R_19027016_19027827_neg_460	-0.369073
chr3L_19295535_19298097_neg_461	0.277107
chr3L_12722376_12723865_neg_462	0.656107
chr2R_2869972_2870492_neg_463	0.467551
chr3R_26316006_26316579_neg_464	0.0610246
chr3L_24347730_24348188_neg_465	0.0743007
chr3R_26657498_26658933_neg_466	-0.475684
chr2R_17897544_17898781_neg_467	-0.509296
chr3L_23397244_23398215_neg_468	0.405267
chr3R_10489768_10490907_neg_469	-0.324242
chr3R_17014243_17015742_neg_470	-0.512538
chr3L_3922112_3922800_neg_471	-0.126428
chrU_1175717_1176174_neg_472	0.576658
chr2L_22946744_22948177_neg_473	0.171788
chr2R_19928954_19932171_neg_474	0.314034
chr3R_12407052_12407854_neg_475	-0.580645
chr3R_19733485_19734425_neg_476	0.331086
chr2L_13357260_13359781_neg_477	-0.798409
chrU_100368_101629_neg_478	-0.434641
chr3L_9231598_9232252_neg_479	-0.408882
chr2R_16066373_16067185_neg_480	-0.204295
chr3L_17330277_17331133_neg_481	0.43315
chrUextra_23040983_23041753_neg_482	-2.25285
chrX_21259974_21260251_neg_483	0.285989
chr2R_4082832_4084386_neg_484	-0.193062
chrUextra_1638451_1638915_neg_485	0.0661102
chr2L_11310148_11311660_neg_486	0.18928
chr2L_4416308_4417607_neg_487	-0.219808
chr3L_14554952_14555965_neg_488	-0.853443
chr3L_12623753_12624193_neg_489	-0.108733
chr3L_8324829_8325697_neg_490	0.326126
chrX_9366827_9367367_neg_491	-1.67305
chr2R_16646439_16647223_neg_492	0.513229
chrX_1504298_1505100_neg_493	0.3774
chrX_11748690_11749383_neg_494	0.0856649
chrU_2846487_2847083_neg_495	-1.08899
chrUextra_4734953_4735824_neg_496	-2.45226
chr3L_9869694_9870261_neg_497	0.172067
chrX_3614237_3614954_neg_498	-0.102316
chrX_20720742_20721828_neg_499	-0.0818803
chrX_3190829_3191965_neg_500	0.0579297
chr2L_10070572_10070910_neg_501	-0.208933
chrX_7512429_7513262_neg_502	-0.183418
chr3L_6614662_6615224_neg_503	-0.713179
chr3L_6022275_6022863_neg_504	-0.071514
chr3L_165612_166708_neg_505	0.00788783
chr2R_10588822_10590778_neg_506	-0.607179
chrX_21142580_21143276_neg_507	-0.72793
chrX_2852289_2853145_neg_508	-0.262507
chr3R_21543875_21544471_neg_509	-0.880955
chrU_8821157_8822128_neg_510	0.153442
chr2R_18502233_18502650_neg_511	-0.604158
chrX_3471169_3471590_neg_512	-0.0751765
chr3L_23673874_23675909_neg_513	-0.452944
chr2L_22148401_22149234_neg_514	0.90724
chrX_19023529_19024531_neg_515	-0.601724
chr3R_8487658_8488945_neg_516	0.433245
chrX_12172522_12173500_neg_517	-0.110701
chr3L_12554416_12555416_neg_518	0.00425405
chr2L_19643868_19645011_neg_519	-0.335057
chrUextra_1047114_1047921_neg_520	-0.867082
chr3L_10422086_10422946_neg_521	0.097798
chr2L_3482603_3483155_neg_522	-0.510739
chr3R_22019439_22019801_neg_523	0.766129
chrX_8272864_8273381_neg_524	-0.190876
chrX_13450469_13451041_neg_525	-0.197792
chr3R_8031763_8032460_neg_526	0.0982342
chrX_15517821_15518509_neg_527	0.0746436
chr3R_6397914_6398844_neg_528	-0.054468
chr3L_11692628_11694043_neg_529	0.135599
chrX_16082905_16083700_neg_530	-1.60611
chr3R_13580570_13581496_neg_531	-0.636031
chr3R_20985809_20987600_neg_532	0.747114
chr3L_13303569_13304526_neg_533	0.373516
chr3LHet_1647971_1648619_neg_534	0.565509
chrX_10314287_10315462_neg_535	0.356111
chrX_16590790_16591549_neg_536	-0.219224
chrUextra_728403_728678_neg_537	-2.26598
chr2R_9539511_9540573_neg_538	-0.659381
chr3L_13339968_13340596_neg_539	0.106309
chr2L_22440362_22440596_neg_540	0.20364
chrUextra_23372127_23373194_neg_541	-1.21143
chr3R_14067233_14067754_neg_542	-0.0291201
chrU_6929580_6929857_neg_543	-1.48707
chrUextra_19018010_19018334_neg_544	-2.31322
chr2R_223735_224193_neg_545	-0.306176
chrUextra_24945744_24946722_neg_546	-1.45759
chr2R_2139702_2140426_neg_547	0.0806959
