# Supplementary material for: The hourglass model of evolutionary conservation during embryogenesis extends to developmental enhancers with signatures of positive selection
Source: Genome Res. 2021 Sep;31(9):1573–81. doi: 10.1101/gr.275212.121 (PMC8415374; doi:10.1101/gr.275212.121)
Supplement: Supplemental Material [file supp_gr.275212.121_Supplemental_Code.zip › Supplemental_Code/data/svmModels/dmel1416_model_gkmpredict_dmel24_specific_enhancer_posSet.txt]

chr2L_376295_377184_pos_1	-0.0320222
chr2L_671172_672488_pos_2	0.632798
chr2L_2867033_2868241_pos_3	0.174405
chr2L_3833723_3834500_pos_4	0.34073
chr2L_4357242_4358566_pos_5	0.146455
chr2L_9715056_9715768_pos_6	-0.324369
chr2L_11108141_11109184_pos_7	0.0761118
chr2L_12500375_12501031_pos_8	0.521527
chr2L_12729281_12731041_pos_9	0.154121
chr2L_21544556_21546180_pos_10	0.0412877
chr2L_21592855_21595094_pos_11	0.0510219
chr2L_21919641_21923109_pos_12	0.222485
chr2L_21937004_21938739_pos_13	0.0674226
chr2L_22451909_22454133_pos_14	-0.0325611
chr2L_22895446_22895913_pos_15	-0.134053
chr2LHet_169535_171628_pos_16	-0.43894
chr2L_6364_6938_pos_17	0.240738
chr2L_89116_90495_pos_18	0.234976
chr2L_209015_210655_pos_19	-0.0913061
chr2L_234137_238097_pos_20	0.133896
chr2L_582211_583952_pos_21	0.580436
chr2L_600355_600981_pos_22	0.251286
chr2L_615988_616524_pos_23	0.413073
chr2L_881101_882552_pos_24	0.21555
chr2L_1478057_1479232_pos_25	0.325386
chr2L_1508190_1508635_pos_26	0.561225
chr2L_1508885_1511330_pos_27	0.265476
chr2L_1870400_1870956_pos_28	0.210155
chr2L_2456363_2457444_pos_29	0.0544628
chr2L_2444091_2444580_pos_30	0.569217
chr2L_2828368_2829027_pos_31	-0.495056
chr2L_2919858_2920556_pos_32	0.234598
chr2L_2957964_2958458_pos_33	0.29083
chr2L_2966681_2967692_pos_34	0.379652
chr2L_3078282_3079096_pos_35	-0.0570107
chr2L_3602398_3603457_pos_36	0.11468
chr2L_3588662_3589909_pos_37	0.199297
chr2L_3614188_3615760_pos_38	0.126548
chr2L_3610541_3611278_pos_39	0.0387589
chr2L_3667220_3668091_pos_40	0.483552
chr2L_3822316_3823047_pos_41	0.203038
chr2L_3842235_3843216_pos_42	0.186803
chr2L_4169790_4170910_pos_43	0.346021
chr2L_4207801_4210642_pos_44	0.0925841
chr2L_4202646_4203710_pos_45	0.158889
chr2L_4354721_4355445_pos_46	0.222551
chr2L_4547516_4549241_pos_47	0.192359
chr2L_4823398_4824330_pos_48	0.337588
chr2L_5186357_5187241_pos_49	-0.0262079
chr2L_5315389_5315756_pos_50	-0.0760124
chr2L_5363435_5364944_pos_51	0.0682055
chr2L_5464540_5465071_pos_52	0.088899
chr2L_5755698_5757712_pos_53	0.366745
chr2L_5789141_5789825_pos_54	0.151623
chr2L_5983408_5983797_pos_55	0.19253
chr2L_6155958_6157208_pos_56	0.538239
chr2L_6361133_6362398_pos_57	-0.0240582
chr2L_6362488_6363072_pos_58	0.254636
chr2L_6390305_6392107_pos_59	0.0641228
chr2L_6543461_6544337_pos_60	0.487447
chr2L_6736320_6739924_pos_61	0.345504
chr2L_6926933_6927442_pos_62	0.104051
chr2L_7096112_7097061_pos_63	0.506023
chr2L_7247413_7248204_pos_64	0.0380249
chr2L_7304001_7305272_pos_65	0.688693
chr2L_7592471_7593292_pos_66	0.10441
chr2L_7594569_7595155_pos_67	0.0406688
chr2L_7832903_7833171_pos_68	0.335807
chr2L_7901768_7902560_pos_69	0.0938819
chr2L_8188206_8189217_pos_70	0.044915
chr2L_8182064_8183627_pos_71	0.128491
chr2L_8208810_8209950_pos_72	0.00233655
chr2L_8322286_8322883_pos_73	0.166314
chr2L_8317142_8318753_pos_74	0.249385
chr2L_8386743_8387613_pos_75	0.0577859
chr2L_8510326_8511226_pos_76	0.240052
chr2L_8796213_8797673_pos_77	0.0692201
chr2L_8811192_8811980_pos_78	0.10648
chr2L_8822101_8822504_pos_79	0.0680745
chr2L_8875732_8876458_pos_80	0.276769
chr2L_8872302_8872891_pos_81	0.237458
chr2L_8920012_8920351_pos_82	0.222095
chr2L_9061391_9062171_pos_83	0.218758
chr2L_9069837_9070488_pos_84	0.100623
chr2L_9149799_9150508_pos_85	0.156491
chr2L_9270206_9271908_pos_86	0.048991
chr2L_9582848_9583623_pos_87	0.206826
chr2L_9577127_9577723_pos_88	0.452973
chr2L_9584898_9585563_pos_89	0.188547
chr2L_9728722_9729289_pos_90	0.220912
chr2L_9804372_9804936_pos_91	-0.187622
chr2L_9970362_9971085_pos_92	0.337726
chr2L_10188456_10189722_pos_93	0.175474
chr2L_10214064_10215839_pos_94	0.0963631
chr2L_10282028_10285668_pos_95	0.207231
chr2L_10547235_10547712_pos_96	0.322843
chr2L_10535191_10536395_pos_97	-0.0428183
chr2L_10611277_10611904_pos_98	0.314199
chr2L_10660956_10661646_pos_99	0.324234
chr2L_10835410_10836706_pos_100	0.0263349
chr2L_11052771_11053131_pos_101	0.932938
chr2L_11184450_11185420_pos_102	0.356229
chr2L_11190759_11191321_pos_103	0.140532
chr2L_11214057_11214974_pos_104	0.437944
chr2L_11455203_11456199_pos_105	0.469956
chr2L_11482342_11482866_pos_106	0.157322
chr2L_11756673_11757194_pos_107	-0.00464875
chr2L_11965098_11966050_pos_108	0.449364
chr2L_11981925_11983028_pos_109	0.439142
chr2L_11995997_11996259_pos_110	-0.0298125
chr2L_12080918_12081677_pos_111	0.139142
chr2L_12087092_12087899_pos_112	0.0962568
chr2L_12082425_12082970_pos_113	0.180887
chr2L_12364396_12364872_pos_114	0.469977
chr2L_12466395_12467091_pos_115	0.479958
chr2L_12478397_12478823_pos_116	0.298923
chr2L_12501497_12502246_pos_117	0.1811
chr2L_12543873_12544302_pos_118	0.455519
chr2L_12606737_12607971_pos_119	-0.160817
chr2L_12600418_12601584_pos_120	0.0867341
chr2L_12616553_12617104_pos_121	0.0580116
chr2L_12647573_12648230_pos_122	0.532787
chr2L_12679234_12679837_pos_123	0.530922
chr2L_12723702_12724636_pos_124	0.077142
chr2L_12753874_12754958_pos_125	0.269767
chr2L_12968245_12968924_pos_126	0.24042
chr2L_13507369_13508395_pos_127	-0.852817
chr2L_13520986_13521914_pos_128	0.29716
chr2L_14062214_14063734_pos_129	0.324724
chr2L_14367032_14367359_pos_130	0.264075
chr2L_14447525_14447953_pos_131	0.0812033
chr2L_14489131_14489514_pos_132	-0.0677878
chr2L_14557584_14558420_pos_133	0.258585
chr2L_14585060_14586707_pos_134	0.757374
chr2L_14661315_14662479_pos_135	0.314215
chr2L_14724797_14726581_pos_136	0.00676826
chr2L_14814905_14815550_pos_137	0.0390366
chr2L_15016928_15017634_pos_138	-0.0151624
chr2L_15042065_15042647_pos_139	0.0153675
chr2L_15219550_15220030_pos_140	0.138381
chr2L_15313472_15314236_pos_141	0.499446
chr2L_15323193_15323793_pos_142	0.145748
chr2L_15319562_15320314_pos_143	0.424033
chr2L_15330696_15330994_pos_144	0.233552
chr2L_15359561_15360080_pos_145	0.340635
chr2L_15438351_15439223_pos_146	0.294822
chr2L_15482006_15482387_pos_147	0.0380026
chr2L_15475752_15476094_pos_148	0.123266
chr2L_15782649_15783335_pos_149	0.114451
chr2L_15777818_15778562_pos_150	0.0796662
chr2L_16248490_16248966_pos_151	0.144281
chr2L_16263628_16264034_pos_152	0.325108
chr2L_16319047_16320696_pos_153	0.0557029
chr2L_16371445_16372067_pos_154	0.409717
chr2L_16439239_16439934_pos_155	0.0540485
chr2L_16582582_16583232_pos_156	0.100276
chr2L_16746174_16746684_pos_157	0.618877
chr2L_16750536_16751863_pos_158	0.00732836
chr2L_16757087_16759674_pos_159	-0.0193619
chr2L_16770050_16771666_pos_160	-0.0527996
chr2L_16908386_16909604_pos_161	0.035744
chr2L_17213179_17213950_pos_162	0.284922
chr2L_17376010_17376740_pos_163	0.0377899
chr2L_17462195_17464491_pos_164	0.0873402
chr2L_17551553_17552347_pos_165	-0.114853
chr2L_17666110_17667423_pos_166	0.245809
chr2L_17748625_17749226_pos_167	0.314507
chr2L_17756825_17757480_pos_168	-0.461996
chr2L_17854276_17856405_pos_169	0.0827455
chr2L_18124384_18124986_pos_170	0.313355
chr2L_18301873_18302493_pos_171	0.251837
chr2L_18486632_18487255_pos_172	-0.0248458
chr2L_18597833_18598794_pos_173	0.157455
chr2L_18719932_18721593_pos_174	0.645858
chr2L_18894632_18895966_pos_175	0.116954
chr2L_18916981_18918038_pos_176	0.336571
chr2L_18976182_18977427_pos_177	0.513874
chr2L_18992527_18993359_pos_178	0.170039
chr2L_19156128_19156588_pos_179	0.39862
chr2L_19162375_19162782_pos_180	0.0544261
chr2L_19172566_19173202_pos_181	0.244367
chr2L_19308928_19309916_pos_182	-0.0217143
chr2L_19462508_19463307_pos_183	-0.0402105
chr2L_19475179_19475934_pos_184	0.603137
chr2L_19596639_19598020_pos_185	0.226265
chr2L_19712760_19715466_pos_186	0.354387
chr2L_19775885_19777971_pos_187	-0.0884926
chr2L_19921284_19921985_pos_188	0.30977
chr2L_19918589_19919235_pos_189	0.284699
chr2L_19937761_19938436_pos_190	0.490732
chr2L_20062499_20063568_pos_191	0.129902
chr2L_20109385_20111042_pos_192	0.193463
chr2L_20128385_20128832_pos_193	0.352247
chr2L_20198075_20198293_pos_194	0.126936
chr2L_20423070_20423582_pos_195	0.0944727
chr2L_20768362_20769328_pos_196	0.254632
chr2L_20799003_20799441_pos_197	0.118118
chr2L_21011345_21012079_pos_198	0.4202
chr2L_21109759_21110501_pos_199	-0.121354
chr2L_21293062_21293703_pos_200	0.46307
chr2L_21301330_21301830_pos_201	0.217864
chr2L_21407167_21408661_pos_202	-0.31012
chr2L_21621266_21621610_pos_203	-0.0531511
chr2L_21644979_21646989_pos_204	-0.58302
chr2L_21803026_21803623_pos_205	0.0385445
chr2L_21809090_21812223_pos_206	0.204889
chr2L_21835207_21838554_pos_207	0.615855
chr2L_21876773_21877787_pos_208	0.24839
chr2L_21912531_21913779_pos_209	0.0147205
chr2L_21925521_21926148_pos_210	-0.904029
chr2L_21946246_21948306_pos_211	-0.136986
chr2L_21979907_21981235_pos_212	0.0827646
chr2L_22011092_22011931_pos_213	0.681535
chr2L_22039492_22041668_pos_214	0.0646649
chr2L_22112664_22113335_pos_215	0.194559
chr2L_22116489_22116769_pos_216	0.183228
chr2L_22132916_22133302_pos_217	0.0451876
chr2L_22214647_22215927_pos_218	0.0888074
chr2L_22226775_22228643_pos_219	0.242206
chr2L_22237450_22237826_pos_220	0.279599
chr2L_22256271_22258574_pos_221	0.102024
chr2L_22279817_22280098_pos_222	-0.177395
chr2L_22290054_22292388_pos_223	0.141684
chr2L_22298648_22300461_pos_224	0.0735857
chr2L_22319138_22320955_pos_225	0.24994
chr2L_22343431_22344459_pos_226	-0.0381876
chr2L_22450344_22451688_pos_227	-0.00494615
chr2L_22446010_22446864_pos_228	0.0290253
chr2L_22479272_22479499_pos_229	0.122198
chr2L_22491310_22493827_pos_230	0.231273
chr2L_22519141_22519737_pos_231	0.0312929
chr2L_22548520_22550216_pos_232	0.0981534
chr2L_22606673_22609006_pos_233	-0.134355
chr2L_22625509_22627136_pos_234	-0.0605476
chr2L_22650810_22651228_pos_235	-0.0657908
chr2L_22654727_22656869_pos_236	-0.0821818
chr2L_22819865_22821840_pos_237	0.142449
chr2L_22822841_22824081_pos_238	-0.0871188
chr2L_22849217_22849804_pos_239	0.155592
chr2L_22869827_22870922_pos_240	0.12311
chr2L_22941425_22941743_pos_241	0.424226
chr2LHet_22374_23372_pos_242	-0.209365
chr2LHet_213582_214548_pos_243	-0.260596
chr2LHet_245167_247010_pos_244	0.0476476
chr2LHet_248136_251181_pos_245	0.184389
chr2LHet_244031_244906_pos_246	-0.110128
chr2LHet_318438_318918_pos_247	-0.302179
chr2R_1260068_1262267_pos_248	-0.0577233
chr2R_1391905_1392937_pos_249	0.170737
chr2R_9256355_9257057_pos_250	0.309894
chrU_33786_37497_pos_251	-0.0398261
chr2RHet_206354_209085_pos_252	-0.459283
chr2RHet_401137_404688_pos_253	0.00570309
chr2RHet_483597_487028_pos_254	0.0181263
chrU_1193893_1195242_pos_255	-0.0392797
chrU_1343278_1345149_pos_256	0.0335221
chr2RHet_1641686_1643460_pos_257	0.265766
chr2RHet_3135208_3136035_pos_258	0.0290908
chr2R_520873_524249_pos_259	0.00311581
chr2R_588267_589784_pos_260	-0.332748
chr2R_916337_918240_pos_261	0.0897587
chr2R_1046123_1048994_pos_262	-0.27111
chr2R_2653090_2655310_pos_263	0.56388
chr2R_5864540_5865525_pos_264	0.0370863
chr2R_7306687_7307395_pos_265	0.246809
chr2R_11122776_11125120_pos_266	0.305293
chr2R_14581264_14582312_pos_267	0.133942
chr2R_15581020_15581434_pos_268	0.548239
chr2R_17103081_17104789_pos_269	0.135352
chr2R_17464326_17465973_pos_270	0.668479
chr2R_19413716_19415433_pos_271	0.448454
chr2R_20610957_20613768_pos_272	0.383809
chr2R_20938232_20939297_pos_273	0.187313
chrUextra_949915_950481_pos_274	0.28147
chrU_1552660_1552876_pos_275	0.039703
chrU_3305814_3306578_pos_276	-0.0690312
chrU_3292843_3293433_pos_277	-0.104161
chrU_3294559_3295274_pos_278	-0.418948
chrU_2662703_2662986_pos_279	0.112008
chrU_2651819_2652735_pos_280	-0.0352549
chrU_103322_105131_pos_281	-0.309902
chrU_121055_123418_pos_282	-0.0196987
chrU_177938_178834_pos_283	-0.311952
chrU_196583_197041_pos_284	-0.00526704
chrU_247210_248507_pos_285	-0.0216501
chr2RHet_55113_56881_pos_286	-0.0651022
chr2RHet_88811_90984_pos_287	0.249688
chr2RHet_93857_95779_pos_288	-0.225248
chr2RHet_129602_130625_pos_289	0.156994
chr2RHet_214163_215191_pos_290	-0.0734868
chr2RHet_318613_319305_pos_291	0.0672158
chr2RHet_392850_393375_pos_292	0.0890974
chr2RHet_440263_441712_pos_293	0.179627
chr2RHet_478908_481430_pos_294	0.0786554
chr2RHet_495785_497482_pos_295	0.259264
chr2RHet_494662_495444_pos_296	-0.143038
chr2RHet_521595_523218_pos_297	-0.192907
chr2RHet_533133_533890_pos_298	-0.127829
chr2RHet_520021_521451_pos_299	-0.0757666
chr2RHet_563827_564986_pos_300	-0.517795
chr2RHet_576259_579060_pos_301	-0.103356
chrU_1053816_1055429_pos_302	0.154771
chrU_1106270_1108218_pos_303	-0.0709
chrU_1185477_1186269_pos_304	0.00236944
chrU_1215323_1215828_pos_305	-0.0713496
chrU_1338406_1341162_pos_306	0.100601
chrU_1352683_1354674_pos_307	0.0628463
chrU_1366354_1367587_pos_308	-0.111163
chrU_1362569_1365154_pos_309	-0.0850781
chrU_3692682_3693375_pos_310	0.0440906
chr2RHet_663203_665006_pos_311	0.110697
chr2RHet_665049_666326_pos_312	0.415942
chr2RHet_727795_729624_pos_313	0.121893
chr2RHet_754980_757961_pos_314	-0.224956
chr2RHet_794952_795646_pos_315	0.142876
chr2RHet_798647_800739_pos_316	-0.262547
chr2RHet_816591_817826_pos_317	-0.342708
chr2RHet_836355_838891_pos_318	-0.152636
chr2RHet_890657_891176_pos_319	0.150831
chr2RHet_1111648_1112150_pos_320	-0.361875
chr2RHet_1122123_1122355_pos_321	0.0515593
chr2RHet_1268809_1269581_pos_322	0.182598
chr2RHet_1320222_1320475_pos_323	0.179828
chr2RHet_1333118_1334171_pos_324	-0.0822146
chr2RHet_1338237_1338686_pos_325	-0.190553
chr2RHet_1334557_1335294_pos_326	0.0622257
chr2RHet_1364444_1365705_pos_327	0.194392
chr2RHet_1415858_1418092_pos_328	0.415753
chr2RHet_1420893_1421541_pos_329	-0.0184851
chrU_1959143_1959373_pos_330	0.29345
chrU_1951001_1954279_pos_331	0.139893
chr2RHet_1551131_1551819_pos_332	-0.258673
chr2RHet_1544065_1545210_pos_333	-0.22244
chr2RHet_1572646_1573540_pos_334	0.366254
chr2RHet_1591061_1592174_pos_335	-0.648025
chr2RHet_1607112_1607898_pos_336	0.0912368
chr2RHet_1604946_1605402_pos_337	0.038276
chr2RHet_1595754_1596182_pos_338	-0.262604
chr2RHet_1605747_1606314_pos_339	-0.0540557
chr2RHet_1630995_1632086_pos_340	0.0209327
chr2RHet_1638420_1640286_pos_341	-0.17396
chr2RHet_1643687_1644374_pos_342	0.174704
chr2RHet_1661565_1662009_pos_343	0.0409649
chr2RHet_1680992_1681648_pos_344	0.30653
chr2RHet_1720890_1723433_pos_345	0.127396
chr2RHet_1734322_1736025_pos_346	-0.203539
chr2RHet_1754105_1754314_pos_347	0.575206
chr2RHet_1743498_1745891_pos_348	0.027493
chr2RHet_1778336_1778932_pos_349	0.222205
chr2RHet_1929485_1931013_pos_350	0.0814346
chr2RHet_2214537_2214754_pos_351	0.0984294
chr2RHet_2313757_2314173_pos_352	-0.427397
chr2RHet_2346176_2348007_pos_353	0.275153
chr2RHet_2358682_2360295_pos_354	-0.152686
chr2RHet_2356353_2357646_pos_355	-0.0160357
chr2RHet_2405141_2405420_pos_356	-0.157048
chr2RHet_2584842_2585511_pos_357	0.237989
chrU_5776173_5776843_pos_358	-0.153891
chr2RHet_3130507_3130735_pos_359	-0.356564
chr2RHet_3133456_3133871_pos_360	-0.0289302
chr2RHet_3169735_3171209_pos_361	0.173925
chr2RHet_3218094_3218322_pos_362	-0.0388695
chr2RHet_3229398_3229803_pos_363	0.257152
chr2R_61764_62140_pos_364	-0.108056
chr2R_67923_69652_pos_365	0.0105156
chr2R_88787_90750_pos_366	-0.75184
chr2R_109570_109939_pos_367	-0.180023
chr2R_108350_108971_pos_368	-0.0599637
chr2R_146981_147253_pos_369	0.148933
chr2R_136164_136439_pos_370	0.0887227
chr2R_208553_209839_pos_371	0.00474262
chr2R_198255_201346_pos_372	-0.0555512
chr2R_211520_212178_pos_373	-0.213331
chr2R_232108_234461_pos_374	0.174117
chr2R_234520_235525_pos_375	-0.216826
chr2R_265944_266792_pos_376	-0.152345
chr2R_283876_284940_pos_377	0.316424
chr2R_313629_314668_pos_378	-0.141471
chr2R_315614_319410_pos_379	-0.297709
chr2R_436991_437498_pos_380	0.0778779
chr2R_437756_439844_pos_381	-0.533984
chr2R_453531_456081_pos_382	0.346273
chr2R_469587_473167_pos_383	0.272726
chr2R_498690_502012_pos_384	0.0502428
chr2R_517339_518378_pos_385	0.311669
chr2R_528484_529236_pos_386	0.151453
chr2R_584912_585345_pos_387	0.0246694
chr2R_574738_578499_pos_388	-0.109419
chr2R_579262_580919_pos_389	-0.31996
chr2R_594667_596818_pos_390	-0.184239
chr2R_603557_604447_pos_391	0.104001
chr2R_632725_635666_pos_392	-0.0222969
chr2R_623489_624464_pos_393	-1.01234
chr2R_744222_745093_pos_394	0.260585
chr2R_742173_743617_pos_395	0.152517
chr2R_764705_766605_pos_396	0.0986114
chr2R_830627_831475_pos_397	0.0222363
chr2R_962718_964513_pos_398	0.0367056
chr2R_1005881_1007056_pos_399	-0.214001
chr2R_1024556_1027799_pos_400	-0.202475
chr2R_1016433_1017605_pos_401	-0.0762051
chr2R_1019919_1022083_pos_402	0.123347
chr2R_1036640_1038801_pos_403	0.266636
chr2R_1059698_1060537_pos_404	0.112492
chr2R_1110568_1113820_pos_405	0.0102634
chr2R_1128257_1130149_pos_406	-0.151283
chr2R_1127255_1128073_pos_407	-0.295647
chr2R_1114569_1114834_pos_408	0.438178
chr2R_1153592_1154758_pos_409	-0.147089
chr2R_1151862_1153033_pos_410	0.14198
chr2R_1169930_1170463_pos_411	-0.0190218
chr2R_1196100_1196721_pos_412	0.188657
chr2R_1226291_1227122_pos_413	0.0265435
chr2R_1212968_1215976_pos_414	0.0363389
chr2R_1253995_1255006_pos_415	-0.0737279
chr2R_1252163_1253382_pos_416	0.173462
chr2R_1305085_1305495_pos_417	-0.0677485
chr2R_1318993_1320069_pos_418	0.10084
chr2R_1332966_1334931_pos_419	0.162576
chr2R_1402332_1403274_pos_420	0.24581
chr2R_1508093_1509394_pos_421	-0.272081
chr2R_1560362_1561145_pos_422	0.216723
chr2R_1837453_1839818_pos_423	-0.253276
chr2R_2035408_2036003_pos_424	0.187903
chr2R_2032951_2033937_pos_425	0.798845
chr2R_2054173_2054877_pos_426	0.203473
chr2R_2074018_2074435_pos_427	0.178422
chr2R_2081298_2082107_pos_428	0.392237
chr2R_2087304_2087564_pos_429	-0.219053
chr2R_2142320_2143306_pos_430	-0.0177289
chr2R_2172079_2172532_pos_431	0.285171
chr2R_2213798_2215771_pos_432	0.191485
chr2R_2323568_2324409_pos_433	0.19203
chr2R_2415193_2416022_pos_434	0.319815
chr2R_2414051_2414495_pos_435	0.179298
chr2R_2453785_2454852_pos_436	0.0602266
chr2R_2485132_2485861_pos_437	0.234662
chr2R_2514704_2515197_pos_438	0.161657
chr2R_3380673_3381133_pos_439	0.0281997
chr2R_3461119_3465808_pos_440	0.1418
chr2R_3479941_3480778_pos_441	0.194391
chr2R_3492396_3493022_pos_442	0.353165
chr2R_3728242_3730650_pos_443	0.531553
chr2R_3735613_3737214_pos_444	0.242745
chr2R_4016547_4017854_pos_445	0.108401
chr2R_4037907_4038589_pos_446	0.0700264
chr2R_4135457_4136072_pos_447	0.0483378
chr2R_4575652_4576160_pos_448	0.230797
chr2R_4753473_4754178_pos_449	-0.341624
chr2R_4924866_4925458_pos_450	0.0681202
chr2R_5145105_5145843_pos_451	0.710783
chr2R_5322695_5323668_pos_452	0.211233
chr2R_5329557_5330259_pos_453	-0.00889116
chr2R_5404667_5405631_pos_454	0.207673
chr2R_5454405_5455644_pos_455	-0.254372
chr2R_5587365_5588305_pos_456	0.211207
chr2R_5608587_5609707_pos_457	-0.040453
chr2R_5627068_5628074_pos_458	0.63637
chr2R_5741008_5741503_pos_459	-0.167051
chr2R_5873074_5874160_pos_460	0.360159
chr2R_5882572_5884638_pos_461	-0.308558
chr2R_6052115_6052753_pos_462	0.223659
chr2R_6095297_6096819_pos_463	0.0840772
chr2R_6146486_6147790_pos_464	-0.0475683
chr2R_6174539_6174786_pos_465	0.560773
chr2R_6381453_6381889_pos_466	-0.121516
chr2R_6379455_6380148_pos_467	0.198713
chr2R_6398001_6398699_pos_468	0.190296
chr2R_6391116_6391858_pos_469	-0.169352
chr2R_6436993_6437346_pos_470	0.662274
chr2R_6440287_6440811_pos_471	-0.879097
chr2R_6449002_6449661_pos_472	0.209852
chr2R_6746156_6746711_pos_473	0.752144
chr2R_6742181_6742960_pos_474	0.359912
chr2R_6872736_6873364_pos_475	0.56624
chr2R_6881178_6882301_pos_476	0.703232
chr2R_6886726_6887794_pos_477	0.0818161
chr2R_7153565_7154327_pos_478	1.07969
chr2R_7287889_7288339_pos_479	0.0245259
chr2R_7342986_7343521_pos_480	0.157696
chr2R_7412265_7412573_pos_481	0.167705
chr2R_7424821_7425742_pos_482	0.523494
chr2R_7443299_7444136_pos_483	-0.131853
chr2R_7465337_7466266_pos_484	0.209966
chr2R_7496504_7497191_pos_485	0.907815
chr2R_7596866_7597162_pos_486	0.0799169
chr2R_7687412_7688201_pos_487	0.239582
chr2R_7998587_7999599_pos_488	-0.114652
chr2R_8095754_8096875_pos_489	0.192603
chr2R_8206932_8207463_pos_490	0.0652253
chr2R_8342287_8342961_pos_491	0.146542
chr2R_8345611_8345996_pos_492	0.379375
chr2R_8461330_8462636_pos_493	0.0895706
chr2R_8590919_8591958_pos_494	0.442734
chr2R_8663173_8663946_pos_495	0.262749
chr2R_8657786_8658559_pos_496	0.142453
chr2R_8801917_8802782_pos_497	0.516139
chr2R_8942612_8943808_pos_498	0.375485
chr2R_9029210_9032503_pos_499	0.0910752
chr2R_9032790_9033995_pos_500	0.0134073
chr2R_9082464_9082893_pos_501	0.525532
chr2R_9195357_9195881_pos_502	-0.117913
chr2R_9229788_9231290_pos_503	0.000632829
chr2R_9334972_9335822_pos_504	0.323255
chr2R_9350262_9350806_pos_505	0.213706
chr2R_9376072_9376577_pos_506	-0.0298673
chr2R_9702921_9705159_pos_507	0.420677
chr2R_9787527_9788562_pos_508	-0.805535
chr2R_9831538_9831860_pos_509	0.0578429
chr2R_9956096_9957329_pos_510	0.166583
chr2R_10055006_10055550_pos_511	0.338484
chr2R_10149144_10149901_pos_512	0.0292115
chr2R_10187426_10189255_pos_513	0.0824758
chr2R_10198845_10199408_pos_514	0.21995
chr2R_10379831_10381432_pos_515	0.426711
chr2R_10687471_10688074_pos_516	0.48851
chr2R_10723070_10723309_pos_517	-0.144376
chr2R_10883501_10883938_pos_518	0.27914
chr2R_10945712_10947060_pos_519	0.368401
chr2R_10944762_10945335_pos_520	0.268035
chr2R_11016827_11017683_pos_521	0.271393
chr2R_11082519_11083626_pos_522	0.226655
chr2R_11142928_11145470_pos_523	0.122424
chr2R_11150558_11152198_pos_524	0.231929
chr2R_11740163_11742302_pos_525	-0.183606
chr2R_11752489_11754508_pos_526	0.0951751
chr2R_11793891_11794434_pos_527	0.443093
chr2R_11817472_11817873_pos_528	0.347192
chr2R_11846722_11847547_pos_529	-0.0686066
chr2R_12218583_12218983_pos_530	0.751435
chr2R_12210864_12211971_pos_531	0.322694
chr2R_12366366_12368160_pos_532	-0.0933522
chr2R_12395895_12396911_pos_533	0.385728
chr2R_12442498_12443961_pos_534	0.348051
chr2R_12522259_12522930_pos_535	0.421789
chr2R_12649673_12650943_pos_536	0.0330223
chr2R_12761797_12762333_pos_537	0.266234
chr2R_13227294_13227679_pos_538	0.613757
chr2R_13233001_13234212_pos_539	-0.000464532
chr2R_13369840_13371190_pos_540	-0.0165221
chr2R_13386116_13387122_pos_541	0.0297805
chr2R_13485725_13486464_pos_542	0.0785764
chr2R_13739762_13740523_pos_543	0.0540196
chr2R_13784260_13784616_pos_544	0.540316
chr2R_14090827_14091296_pos_545	0.300481
chr2R_14142300_14143127_pos_546	0.412387
chr2R_14148629_14149975_pos_547	0.167375
chr2R_14157898_14159343_pos_548	0.463858
chr2R_14192308_14192685_pos_549	0.30958
chr2R_14449000_14450438_pos_550	-0.362802
chr2R_14541285_14541994_pos_551	0.432584
chr2R_15150046_15150419_pos_552	0.483847
chr2R_15370720_15372973_pos_553	-0.0851108
chr2R_15493433_15494159_pos_554	0.214658
chr2R_15587620_15588315_pos_555	-0.10994
chr2R_15598708_15599421_pos_556	0.267442
chr2R_15688668_15689535_pos_557	0.131741
chr2R_15750328_15751238_pos_558	0.144713
chr2R_15819601_15820036_pos_559	0.462892
chr2R_15922131_15923395_pos_560	0.307849
chr2R_15920949_15921668_pos_561	0.562589
chr2R_15939070_15940002_pos_562	0.387999
chr2R_15946994_15947523_pos_563	0.636287
chr2R_15941727_15942294_pos_564	0.200844
chr2R_16044215_16045747_pos_565	0.227628
chr2R_16061021_16061925_pos_566	0.121466
chr2R_16117981_16118909_pos_567	0.675902
chr2R_16183005_16184842_pos_568	0.177402
chr2R_16429885_16430231_pos_569	0.359615
chr2R_16445102_16448514_pos_570	0.443017
chr2R_16838346_16840123_pos_571	-0.00384007
chr2R_16849633_16850153_pos_572	0.440309
chr2R_16879085_16879650_pos_573	0.431465
chr2R_16910405_16911353_pos_574	-0.00466629
chr2R_17117269_17118067_pos_575	0.141342
chr2R_17302414_17303142_pos_576	0.282619
chr2R_17340684_17343050_pos_577	-0.0538045
chr2R_17348741_17349588_pos_578	0.483056
chr2R_17364793_17365108_pos_579	0.257169
chr2R_17353947_17354336_pos_580	0.197655
chr2R_17479523_17480218_pos_581	-0.1183
chr2R_17536449_17536730_pos_582	0.109796
chr2R_17734372_17734743_pos_583	0.700415
chr2R_18125780_18126337_pos_584	0.425674
chr2R_18579364_18579876_pos_585	0.153781
chr2R_18633215_18636282_pos_586	0.191666
chr2R_18975870_18978511_pos_587	0.157496
chr2R_19047484_19049428_pos_588	0.296254
chr2R_19124500_19124870_pos_589	-0.128456
chr2R_19405904_19407224_pos_590	0.323991
chr2R_19622249_19626732_pos_591	0.185028
chr2R_20444322_20445799_pos_592	-0.119347
chr2R_20532520_20533727_pos_593	0.348058
chr2R_20559450_20559966_pos_594	0.0199191
chr2R_20604883_20607290_pos_595	0.0753627
chr2R_20694895_20696506_pos_596	0.326073
chr2R_20944174_20945090_pos_597	0.231478
chr2R_21050824_21052327_pos_598	0.313071
chr2R_21090583_21091907_pos_599	-0.142065
chr2R_21098902_21099660_pos_600	0.32427
chr2R_21097397_21098359_pos_601	-0.208868
chr2R_21110371_21110911_pos_602	-0.181199
chr2R_21105418_21105973_pos_603	0.0774912
chr3L_9036518_9037148_pos_604	0.0560162
chr3L_12705424_12707177_pos_605	0.0886323
chr3L_278269_279037_pos_606	0.103715
chr3L_753488_754226_pos_607	0.700481
chr3L_3701537_3702809_pos_608	-0.0431401
chr3L_3865192_3867091_pos_609	0.373939
chr3L_5268375_5269169_pos_610	0.193053
chr3L_11445458_11446165_pos_611	0.228615
chr3L_13984330_13985170_pos_612	0.812892
chr3L_14492634_14493127_pos_613	0.139593
chr3L_14574451_14575373_pos_614	0.129514
chr3L_15033404_15034104_pos_615	0.410475
chr3L_15803545_15804145_pos_616	-0.00684158
chr3L_20455991_20456879_pos_617	0.3219
chr3L_23601504_23603594_pos_618	0.20175
chr3L_23733352_23734328_pos_619	0.35551
chr3L_23946222_23949098_pos_620	-0.131374
chr3L_24158687_24159828_pos_621	-0.0147339
chr3LHet_1152912_1156958_pos_622	0.0584228
chr3LHet_1252981_1255834_pos_623	-0.0355162
chr3LHet_2253394_2256160_pos_624	-0.0276735
chr3L_239178_240616_pos_625	0.328158
chr3L_299569_300275_pos_626	0.202515
chr3L_374731_375130_pos_627	-0.0123057
chr3L_390099_390852_pos_628	0.13188
chr3L_396687_397300_pos_629	0.289024
chr3L_613003_615221_pos_630	0.218102
chr3L_617761_618288_pos_631	-0.033216
chr3L_618699_619117_pos_632	0.232331
chr3L_717287_718133_pos_633	0.396124
chr3L_744051_744764_pos_634	0.635952
chr3L_759855_760831_pos_635	0.449616
chr3L_885506_886829_pos_636	-0.0427594
chr3L_1108222_1110341_pos_637	0.76748
chr3L_1344067_1344794_pos_638	0.2732
chr3L_1484992_1485768_pos_639	0.394733
chr3L_1486892_1487261_pos_640	0.379915
chr3L_1821831_1822935_pos_641	0.0025987
chr3L_1899217_1899989_pos_642	0.225783
chr3L_2476518_2477474_pos_643	0.0959615
chr3L_2830389_2831256_pos_644	-0.221842
chr3L_2880483_2880848_pos_645	0.21175
chr3L_2893237_2893954_pos_646	0.0607404
chr3L_3043458_3046216_pos_647	0.185936
chr3L_3154365_3155916_pos_648	0.379704
chr3L_3188229_3188643_pos_649	0.0453363
chr3L_3304619_3305161_pos_650	0.0764086
chr3L_3678344_3679017_pos_651	0.469819
chr3L_3747434_3748092_pos_652	0.256728
chr3L_3791106_3791433_pos_653	-0.00858282
chr3L_3848503_3849348_pos_654	0.16346
chr3L_3876669_3877357_pos_655	0.634779
chr3L_3926095_3926660_pos_656	0.445449
chr3L_4097998_4098461_pos_657	0.368076
chr3L_4175301_4176305_pos_658	0.233234
chr3L_4189503_4190504_pos_659	0.26849
chr3L_4326344_4328776_pos_660	0.460433
chr3L_4645161_4646808_pos_661	0.14913
chr3L_4643404_4644323_pos_662	-0.0156387
chr3L_4679374_4680132_pos_663	0.343024
chr3L_5618263_5618628_pos_664	0.339207
chr3L_5826826_5829440_pos_665	1.08378
chr3L_5951181_5951892_pos_666	0.167013
chr3L_5947225_5947510_pos_667	1.02621
chr3L_5949566_5950040_pos_668	0.557609
chr3L_5997650_6000371_pos_669	0.122873
chr3L_6060729_6061677_pos_670	0.361479
chr3L_6311966_6312838_pos_671	0.349269
chr3L_6350437_6351026_pos_672	0.308578
chr3L_6384705_6385482_pos_673	0.337544
chr3L_6589823_6594537_pos_674	0.272263
chr3L_6813957_6814641_pos_675	0.291714
chr3L_7624661_7625035_pos_676	0.0315457
chr3L_7995221_7997707_pos_677	-0.0182421
chr3L_8032167_8032810_pos_678	0.475614
chr3L_8182246_8183376_pos_679	0.108606
chr3L_8426507_8429172_pos_680	0.00814924
chr3L_8447457_8447861_pos_681	0.165499
chr3L_8471814_8474808_pos_682	0.185658
chr3L_8490417_8491151_pos_683	0.375385
chr3L_8658479_8660062_pos_684	0.198614
chr3L_8679414_8681296_pos_685	0.273599
chr3L_8906860_8907304_pos_686	0.39475
chr3L_9003366_9004181_pos_687	0.24246
chr3L_8995620_8996079_pos_688	0.47245
chr3L_9013703_9014601_pos_689	0.118611
chr3L_9006613_9007384_pos_690	0.0647217
chr3L_9022071_9023393_pos_691	0.24852
chr3L_9032042_9032657_pos_692	0.195782
chr3L_9052826_9053072_pos_693	0.273669
chr3L_9077762_9081412_pos_694	0.210217
chr3L_9145610_9146567_pos_695	-0.132596
chr3L_9383076_9384012_pos_696	0.414796
chr3L_9628538_9630121_pos_697	0.151976
chr3L_9775893_9778095_pos_698	0.258925
chr3L_9822829_9823374_pos_699	0.0921564
chr3L_10021170_10021932_pos_700	0.430417
chr3L_10440425_10441310_pos_701	0.20891
chr3L_10575670_10576464_pos_702	0.0809771
chr3L_10756194_10757293_pos_703	0.567122
chr3L_10914131_10914807_pos_704	0.474807
chr3L_10982492_10985018_pos_705	0.116148
chr3L_11011162_11011564_pos_706	0.174795
chr3L_11022646_11024336_pos_707	0.199338
chr3L_11125753_11127422_pos_708	0.102397
chr3L_11311730_11312629_pos_709	0.0608606
chr3L_11349706_11350732_pos_710	0.851301
chr3L_11426839_11427583_pos_711	0.199154
chr3L_11869007_11869441_pos_712	0.471811
chr3L_12015786_12016592_pos_713	0.100663
chr3L_12021636_12022247_pos_714	0.229908
chr3L_12112023_12112491_pos_715	0.207985
chr3L_12164358_12165140_pos_716	0.38146
chr3L_12235351_12236605_pos_717	0.55511
chr3L_12536263_12537142_pos_718	0.375288
chr3L_12584640_12585708_pos_719	0.141972
chr3L_12626395_12626975_pos_720	0.425802
chr3L_12676274_12676943_pos_721	0.342402
chr3L_12716342_12716989_pos_722	-0.189577
chr3L_12767242_12768798_pos_723	-0.0998325
chr3L_12815824_12817597_pos_724	0.108528
chr3L_13049922_13050550_pos_725	0.189491
chr3L_13070340_13070933_pos_726	0.204255
chr3L_13179069_13180184_pos_727	0.141871
chr3L_13293674_13294254_pos_728	0.375276
chr3L_13339399_13340907_pos_729	0.037989
chr3L_13392094_13392954_pos_730	0.57976
chr3L_13383644_13384333_pos_731	0.464594
chr3L_13455267_13458038_pos_732	0.345891
chr3L_13531095_13533282_pos_733	0.237394
chr3L_13549844_13550564_pos_734	0.566914
chr3L_13680256_13682947_pos_735	0.526395
chr3L_13709356_13710857_pos_736	0.279873
chr3L_13933451_13934620_pos_737	0.371328
chr3L_14119472_14120448_pos_738	0.21417
chr3L_14148142_14148769_pos_739	0.151326
chr3L_14178190_14178599_pos_740	0.208675
chr3L_14187319_14187692_pos_741	0.194588
chr3L_14218796_14219937_pos_742	0.0100459
chr3L_14331592_14332518_pos_743	0.0900006
chr3L_14350099_14350594_pos_744	0.315313
chr3L_14408494_14410297_pos_745	0.220787
chr3L_14412986_14413338_pos_746	0.30054
chr3L_14447889_14448353_pos_747	0.242271
chr3L_14484914_14486120_pos_748	0.161232
chr3L_14540085_14540485_pos_749	0.401232
chr3L_14549186_14549922_pos_750	0.440196
chr3L_14741016_14743076_pos_751	0.702764
chr3L_14911612_14912059_pos_752	0.202217
chr3L_15018750_15019549_pos_753	0.112733
chr3L_15162964_15163317_pos_754	0.142247
chr3L_15174371_15175150_pos_755	0.359472
chr3L_15316166_15316844_pos_756	0.0529823
chr3L_15531349_15531892_pos_757	0.537296
chr3L_15724838_15725130_pos_758	0.342802
chr3L_15828973_15829430_pos_759	0.190827
chr3L_15856072_15857267_pos_760	0.140014
chr3L_16050584_16051245_pos_761	0.18389
chr3L_16062885_16063786_pos_762	0.219346
chr3L_16059697_16060575_pos_763	-0.158441
chr3L_16071164_16073204_pos_764	-0.143396
chr3L_16430414_16432187_pos_765	0.463987
chr3L_16478218_16478846_pos_766	0.258239
chr3L_16617775_16621114_pos_767	-0.259284
chr3L_16624292_16625205_pos_768	0.161464
chr3L_16794168_16795847_pos_769	-0.274736
chr3L_16844520_16845367_pos_770	0.600922
chr3L_16934190_16935265_pos_771	-0.0721037
chr3L_16964265_16964940_pos_772	0.169816
chr3L_17021837_17023476_pos_773	0.305335
chr3L_17045726_17046768_pos_774	0.343491
chr3L_17493450_17494120_pos_775	0.377232
chr3L_17534469_17537179_pos_776	0.084741
chr3L_17758271_17758880_pos_777	0.130244
chr3L_17824584_17825376_pos_778	0.403352
chr3L_17979325_17979964_pos_779	0.561135
chr3L_18005832_18006807_pos_780	-0.46489
chr3L_18137494_18138808_pos_781	0.304176
chr3L_18225742_18226092_pos_782	0.398475
chr3L_18270821_18271883_pos_783	0.196723
chr3L_18311444_18311979_pos_784	0.655774
chr3L_18321789_18322879_pos_785	0.350077
chr3L_18334338_18334941_pos_786	0.398389
chr3L_18349090_18349925_pos_787	0.19375
chr3L_18380834_18381659_pos_788	0.152476
chr3L_18459860_18461321_pos_789	0.349469
chr3L_19051893_19052374_pos_790	0.512375
chr3L_19169819_19170207_pos_791	0.515182
chr3L_19364950_19367166_pos_792	0.280812
chr3L_19645247_19645663_pos_793	0.502184
chr3L_19821293_19822250_pos_794	0.132294
chr3L_20175883_20176464_pos_795	0.49543
chr3L_20333574_20333906_pos_796	0.0655852
chr3L_20562077_20564537_pos_797	0.314282
chr3L_20616245_20616740_pos_798	0.0581519
chr3L_20663481_20664819_pos_799	-0.261858
chr3L_20689713_20690852_pos_800	-0.115594
chr3L_21073013_21074649_pos_801	0.340484
chr3L_21137854_21138508_pos_802	0.16803
chr3L_21137149_21137531_pos_803	0.305893
chr3L_21442250_21442984_pos_804	0.17249
chr3L_21460530_21461508_pos_805	0.109245
chr3L_21464363_21465393_pos_806	0.178465
chr3L_21474864_21475559_pos_807	0.435628
chr3L_21711994_21713674_pos_808	0.241042
chr3L_21862398_21863274_pos_809	0.246937
chr3L_21883671_21884491_pos_810	0.22847
chr3L_21982670_21983097_pos_811	0.449054
chr3L_22071243_22071764_pos_812	0.108379
chr3L_22212112_22214201_pos_813	0.630243
chr3L_22247937_22250803_pos_814	0.284557
chr3L_22317162_22317897_pos_815	0.423617
chr3L_22328834_22330160_pos_816	0.169277
chr3L_22498949_22500997_pos_817	0.112146
chr3L_22677025_22678880_pos_818	0.277845
chr3L_22976654_22979141_pos_819	-0.563349
chr3L_23013766_23014854_pos_820	-0.14515
chr3L_23015366_23015859_pos_821	-0.419114
chr3L_23018602_23019262_pos_822	0.262451
chr3L_23031852_23034312_pos_823	-0.233333
chr3L_23042747_23043237_pos_824	-0.0720573
chr3L_23052505_23054806_pos_825	0.354559
chr3L_23075830_23076522_pos_826	0.122178
chr3L_23097577_23099102_pos_827	0.198888
chr3L_23138497_23139981_pos_828	0.0634556
chr3L_23158556_23158997_pos_829	0.0942403
chr3L_23185742_23185964_pos_830	0.16234
chr3L_23197138_23199060_pos_831	-0.241467
chr3L_23221317_23224985_pos_832	-0.0315704
chr3L_23210631_23212949_pos_833	-0.0497204
chr3L_23230180_23232091_pos_834	0.289671
chr3L_23310334_23311771_pos_835	-0.220048
chr3L_23315319_23316910_pos_836	-0.0120276
chr3L_23335543_23337337_pos_837	-0.0361883
chr3L_23396830_23397463_pos_838	-0.208732
chr3L_23438811_23439751_pos_839	0.254166
chr3L_23480474_23481547_pos_840	0.105922
chr3L_23546194_23547071_pos_841	-0.020864
chr3L_23561340_23563317_pos_842	-0.165846
chr3L_23583387_23584908_pos_843	0.360544
chr3L_23591686_23595462_pos_844	0.0584237
chr3L_23612839_23613779_pos_845	0.23073
chr3L_23671157_23672785_pos_846	0.184767
chr3L_23697602_23698628_pos_847	0.395064
chr3L_23714173_23715287_pos_848	0.0713192
chr3L_23710246_23711903_pos_849	0.156772
chr3L_23722207_23724181_pos_850	0.122931
chr3L_23777934_23780302_pos_851	0.0749693
chr3L_23780542_23782307_pos_852	0.287758
chr3L_23800715_23800930_pos_853	-0.0102386
chr3L_23904691_23905493_pos_854	-0.025408
chr3L_23930429_23931866_pos_855	-0.0127188
chr3L_23956117_23958472_pos_856	-0.0364017
chr3L_23965674_23965911_pos_857	-0.00493621
chr3L_23974320_23974657_pos_858	0.0160195
chr3L_24014012_24014563_pos_859	-0.113921
chr3L_24015438_24015868_pos_860	0.12215
chr3L_24031240_24033968_pos_861	0.478707
chr3L_24052824_24054474_pos_862	-0.179492
chr3L_24062008_24062246_pos_863	0.0493172
chr3L_24081261_24083237_pos_864	-0.0437064
chr3L_24187591_24189138_pos_865	0.0721457
chr3L_24197618_24198812_pos_866	-0.0990035
chr3L_24203263_24206152_pos_867	0.130106
chr3L_24201385_24202366_pos_868	0.0771546
chr3L_24280454_24283075_pos_869	0.521979
chr3L_24275026_24276388_pos_870	-0.0903675
chr3L_24499959_24501920_pos_871	0.126298
chr3L_24497251_24499751_pos_872	-0.365778
chr3L_24510599_24511297_pos_873	0.13716
chr3LHet_256468_256882_pos_874	-0.258981
chr3LHet_303072_303735_pos_875	-0.248848
chr3LHet_394739_395868_pos_876	-0.624834
chr3LHet_398121_398486_pos_877	0.284092
chr3LHet_420766_421966_pos_878	-0.102368
chr3LHet_481175_482020_pos_879	0.147842
chr3LHet_493062_494105_pos_880	-0.134979
chr3LHet_542328_542694_pos_881	-0.290078
chr3LHet_577887_579208_pos_882	-0.134713
chr3LHet_590684_591759_pos_883	-0.0749349
chr3LHet_602652_604211_pos_884	0.244284
chr3LHet_619434_619639_pos_885	0.101445
chr3LHet_661189_662406_pos_886	-0.645498
chr3LHet_674649_676018_pos_887	-0.235358
chr3LHet_693443_695724_pos_888	0.125665
chr3LHet_704315_704818_pos_889	0.191963
chr3LHet_719728_722252_pos_890	-0.14004
chr3LHet_764173_764555_pos_891	-0.101077
chr3LHet_768996_771614_pos_892	0.214661
chr3LHet_796110_797097_pos_893	0.0952751
chr3LHet_826632_827197_pos_894	0.120275
chrU_2096294_2096611_pos_895	0.0967679
chr3LHet_909646_910718_pos_896	-0.17947
chr3LHet_930046_932201_pos_897	-0.0131071
chr3LHet_993838_995380_pos_898	0.323375
chr3LHet_1007536_1010815_pos_899	0.28182
chr3LHet_1016193_1016844_pos_900	0.00193117
chr3LHet_1017218_1019099_pos_901	-0.169934
chr3LHet_1085357_1086514_pos_902	-0.0756235
chr3LHet_1134753_1135360_pos_903	0.183592
chr3LHet_1246891_1247144_pos_904	0.413826
chr3LHet_1258660_1259376_pos_905	0.0886473
chr3LHet_1277028_1277599_pos_906	-0.428718
chr3LHet_1304592_1305369_pos_907	-0.378546
chr3LHet_1342520_1343669_pos_908	-0.13192
chr3LHet_1380261_1380633_pos_909	0.118346
chr3LHet_1395078_1395542_pos_910	-0.306099
chr3LHet_1389589_1391466_pos_911	-0.476211
chr3LHet_1397373_1398531_pos_912	0.0974418
chr3LHet_1559511_1559782_pos_913	0.137752
chr3LHet_1563284_1563517_pos_914	0.137954
chr3LHet_1578118_1578521_pos_915	-0.0858832
chr3LHet_1610944_1611763_pos_916	0.463261
chr3LHet_1628703_1629795_pos_917	0.00705706
chr3LHet_1672495_1673176_pos_918	0.159708
chr3LHet_1689438_1689768_pos_919	0.232922
chr3LHet_1757942_1759396_pos_920	0.0914492
chr3LHet_1848319_1849375_pos_921	0.0447827
chr3LHet_2108302_2108562_pos_922	0.177545
chr3LHet_2107083_2107450_pos_923	-0.559818
chr3LHet_2145649_2146812_pos_924	0.321451
chr3LHet_2195005_2197120_pos_925	-0.00456159
chr3LHet_2209409_2214403_pos_926	-0.230529
chr3LHet_2230647_2234731_pos_927	0.102229
chr3LHet_2258547_2259252_pos_928	0.177739
chr3LHet_2267575_2270132_pos_929	0.362343
chr3LHet_2256446_2257734_pos_930	0.0204582
chr3LHet_2266057_2267310_pos_931	0.0499449
chr3LHet_2279770_2280386_pos_932	0.253431
chr3LHet_2274575_2275446_pos_933	-0.280555
chr3LHet_2386475_2387636_pos_934	0.31084
chr3LHet_2383514_2385273_pos_935	-0.124077
chr3LHet_2389661_2391378_pos_936	-0.145368
chr3LHet_2377542_2378022_pos_937	-0.0971373
chr3LHet_2420671_2422930_pos_938	-0.104256
chr3LHet_2414520_2416364_pos_939	0.0137003
chr3LHet_2417570_2419013_pos_940	0.242784
chr3LHet_2446069_2446712_pos_941	0.158673
chr3LHet_2462887_2465425_pos_942	0.327444
chr3LHet_2456040_2458031_pos_943	0.015429
chr3LHet_2458307_2459343_pos_944	-0.471885
chr3LHet_2475471_2477777_pos_945	-0.19414
chr3LHet_2504070_2506207_pos_946	0.00581128
chr3LHet_2507161_2507779_pos_947	0.0807186
chr3LHet_2529394_2529689_pos_948	-0.268726
chr3LHet_2518867_2521736_pos_949	0.0672493
chr2RHet_3015955_3018109_pos_950	-0.00646619
chr2RHet_3018424_3018896_pos_951	-0.0342242
chr2RHet_2883935_2885476_pos_952	-0.189948
chr2RHet_2890398_2890713_pos_953	-0.2163
chr2RHet_2818419_2820960_pos_954	0.304686
chr2RHet_2772862_2775334_pos_955	0.0290531
chr2RHet_2640975_2641401_pos_956	0.0594813
chr2RHet_2618634_2619748_pos_957	-0.0163231
chr3R_674477_675591_pos_958	0.231718
chr3R_412065_413568_pos_959	0.0307939
chr3RHet_569948_572224_pos_960	0.025943
chr3RHet_219874_223816_pos_961	-0.195444
chrU_1655661_1658387_pos_962	-0.0352768
chrU_452439_453770_pos_963	-0.106375
chrUextra_2463_6316_pos_964	-0.947445
chrU_2214181_2215737_pos_965	0.00962319
chr3RHet_2122816_2124279_pos_966	-0.0184407
chr3RHet_2154581_2156696_pos_967	0.292581
chr3RHet_1949474_1950680_pos_968	0.04364
chr3RHet_2488298_2491690_pos_969	-0.314299
chr3R_4410558_4411300_pos_970	0.28161
chr3R_4524820_4525814_pos_971	-0.172691
chr3R_5736831_5740330_pos_972	-0.0561739
chr3R_8849973_8851448_pos_973	0.514053
chr3R_12125210_12127822_pos_974	0.424982
chr3R_12651704_12652574_pos_975	0.347113
chr3R_15715629_15715966_pos_976	0.485443
chr3R_16878731_16880097_pos_977	-0.0285835
chr3R_18386469_18387669_pos_978	0.180424
chr3R_20171982_20172992_pos_979	-0.00962673
chr3R_20892667_20893801_pos_980	0.0985442
chr3R_23792866_23796310_pos_981	0.373269
chr3R_27329193_27332183_pos_982	0.10218
chr3R_27839479_27840641_pos_983	0.190663
chrU_2011859_2013517_pos_984	-0.0336271
chrU_1996281_1996545_pos_985	0.0808095
chrU_1997054_1997518_pos_986	-0.172711
chrU_1994173_1994642_pos_987	0.0273714
chrU_3730969_3731281_pos_988	-0.0245515
chrU_1819642_1820114_pos_989	-0.10071
chrU_5945090_5945604_pos_990	0.0245416
chr3RHet_639470_641640_pos_991	-0.0192371
chr3RHet_557142_558073_pos_992	-0.0432237
chr3RHet_405302_405765_pos_993	-0.169374
chr3RHet_407149_407447_pos_994	-0.197757
chr3RHet_393720_394729_pos_995	-0.145711
chr3RHet_165349_166710_pos_996	-0.0103338
chr3RHet_17261_17924_pos_997	-0.0939876
chr3RHet_10333_11449_pos_998	0.178396
chr3RHet_12044_12610_pos_999	-0.0349403
chrU_594842_596179_pos_1000	0.505075
chrU_1664190_1664702_pos_1001	0.15984
chrU_1636780_1639201_pos_1002	-0.0522304
chrU_382141_388025_pos_1003	-0.233389
chr3RHet_785746_786524_pos_1004	-0.130972
chr3RHet_799975_802534_pos_1005	0.193557
chr3RHet_811853_812463_pos_1006	0.182107
chr3RHet_836438_837713_pos_1007	0.149425
chr3RHet_869700_873056_pos_1008	-0.155289
chr3RHet_912603_913628_pos_1009	0.035254
chr3RHet_904215_904851_pos_1010	0.0569742
chr3RHet_900396_901265_pos_1011	0.0331839
chr3RHet_949070_949634_pos_1012	0.0237675
chr3RHet_1017012_1018359_pos_1013	-0.11499
chr3RHet_1096060_1096952_pos_1014	-0.208663
chr3RHet_1103073_1104085_pos_1015	0.201403
chrUextra_1673662_1673889_pos_1016	-0.0757223
chrUextra_13795_14599_pos_1017	-0.116699
chrUextra_11583_12714_pos_1018	-1.06439
chr3RHet_1403118_1406784_pos_1019	-0.0887627
chr3RHet_1425139_1427139_pos_1020	-0.175174
chr3RHet_1441160_1443204_pos_1021	0.132742
chr3RHet_1437797_1438410_pos_1022	-0.0125295
chr3RHet_1515885_1517543_pos_1023	0.679409
chr3RHet_1565441_1567794_pos_1024	0.16409
chrU_902244_902735_pos_1025	-0.0254144
chrU_5639512_5641011_pos_1026	-0.0992371
chr3RHet_2183750_2184650_pos_1027	0.0297161
chr3RHet_2169892_2170087_pos_1028	-0.211376
chr3RHet_2125670_2126594_pos_1029	0.176226
chr3RHet_2119053_2121404_pos_1030	-0.168808
chr3RHet_1998568_2000245_pos_1031	-0.228316
chr3RHet_2000523_2001886_pos_1032	0.0466559
chr3RHet_1968636_1974816_pos_1033	0.157956
chr3RHet_1924211_1931665_pos_1034	0.0678744
chr3RHet_1889833_1892702_pos_1035	-0.257024
chr3RHet_1834527_1839817_pos_1036	-0.0260675
chr3RHet_1821709_1822797_pos_1037	-0.0260008
chr3RHet_1815228_1816259_pos_1038	-0.456686
chr3RHet_1809000_1809574_pos_1039	-0.170682
chr3RHet_1799622_1800151_pos_1040	0.147016
chr3RHet_1759545_1760361_pos_1041	-0.0307993
chr3RHet_1732188_1738679_pos_1042	-0.0827423
chr3RHet_1739074_1739563_pos_1043	-0.0350719
chr3RHet_1718625_1718917_pos_1044	-0.0315127
chr3RHet_1693214_1697881_pos_1045	0.293599
chr3RHet_1611668_1612329_pos_1046	0.118156
chrUextra_455935_456153_pos_1047	0.111019
chrU_3880811_3881257_pos_1048	-0.551989
chr3RHet_2480169_2482132_pos_1049	0.235961
chr3RHet_2493355_2496028_pos_1050	-0.0409423
chr3RHet_2500545_2501025_pos_1051	0.197376
chr3R_27679_31634_pos_1052	0.0872095
chr3R_37853_40055_pos_1053	0.0495932
chr3R_94856_96417_pos_1054	0.192684
chr3R_103906_105363_pos_1055	0.0276725
chr3R_173838_174743_pos_1056	0.195659
chr3R_189707_192046_pos_1057	0.193511
chr3R_233031_234110_pos_1058	0.251003
chr3R_238529_239746_pos_1059	0.219265
chr3R_284048_284741_pos_1060	0.189048
chr3R_371413_371910_pos_1061	0.0351245
chr3R_424012_424442_pos_1062	0.179894
chr3R_415814_419283_pos_1063	-0.280804
chr3R_439134_439750_pos_1064	0.337609
chr3R_613481_617295_pos_1065	-0.0350451
chr3R_671179_671548_pos_1066	0.164446
chr3R_748236_749174_pos_1067	0.00170889
chr3R_753058_755148_pos_1068	0.108584
chr3R_766391_768683_pos_1069	0.219568
chr3R_758533_763094_pos_1070	-0.0395823
chr3R_785378_786533_pos_1071	0.205974
chr3R_1050528_1051324_pos_1072	0.0273022
chr3R_1146323_1146825_pos_1073	-0.022362
chr3R_1160575_1162194_pos_1074	0.197916
chr3R_1205226_1206838_pos_1075	0.17561
chr3R_1233010_1234254_pos_1076	-0.165142
chr3R_1544944_1545255_pos_1077	0.209085
chr3R_1581832_1583584_pos_1078	0.109492
chr3R_1734690_1735224_pos_1079	0.684107
chr3R_2031069_2032031_pos_1080	0.192722
chr3R_2161573_2162716_pos_1081	0.172311
chr3R_2432532_2433417_pos_1082	0.0137235
chr3R_2441554_2443460_pos_1083	0.112243
chr3R_2470693_2471844_pos_1084	0.197935
chr3R_2505118_2506098_pos_1085	0.366709
chr3R_2540297_2541656_pos_1086	0.34848
chr3R_2581138_2581627_pos_1087	0.33766
chr3R_2616401_2616942_pos_1088	0.110446
chr3R_2630080_2630940_pos_1089	0.195384
chr3R_2682807_2683762_pos_1090	0.540415
chr3R_2693803_2694425_pos_1091	0.265829
chr3R_2701023_2701619_pos_1092	0.343873
chr3R_2714422_2714883_pos_1093	0.527189
chr3R_2742342_2742894_pos_1094	0.151353
chr3R_2766769_2768369_pos_1095	0.144964
chr3R_2832089_2833512_pos_1096	0.181297
chr3R_2822704_2823113_pos_1097	0.734739
chr3R_2861463_2862044_pos_1098	0.408593
chr3R_2859338_2859671_pos_1099	0.0668706
chr3R_2936933_2937801_pos_1100	0.0699754
chr3R_3021136_3022523_pos_1101	-0.0480265
chr3R_3088266_3088826_pos_1102	0.424631
chr3R_3167477_3168208_pos_1103	0.165339
chr3R_3359051_3360343_pos_1104	-0.436253
chr3R_3570467_3573481_pos_1105	-0.26737
chr3R_3788983_3789860_pos_1106	0.281214
chr3R_3853229_3853642_pos_1107	0.469446
chr3R_3926433_3927469_pos_1108	-0.110958
chr3R_3934412_3935006_pos_1109	0.316921
chr3R_3941901_3942367_pos_1110	0.297631
chr3R_3990895_3992128_pos_1111	0.634422
chr3R_4018795_4019310_pos_1112	0.419742
chr3R_4065151_4065566_pos_1113	-0.141696
chr3R_4100663_4101056_pos_1114	0.151781
chr3R_4259962_4260651_pos_1115	0.335537
chr3R_4446785_4449568_pos_1116	0.213966
chr3R_4515239_4515781_pos_1117	0.0286847
chr3R_4526287_4527380_pos_1118	0.108914
chr3R_4676338_4676704_pos_1119	0.201616
chr3R_4708321_4709971_pos_1120	0.640544
chr3R_4801414_4802560_pos_1121	0.862647
chr3R_4791146_4791762_pos_1122	0.100023
chr3R_4943071_4943648_pos_1123	0.235759
chr3R_5042035_5042470_pos_1124	0.194915
chr3R_5217396_5218816_pos_1125	0.0709036
chr3R_5372542_5373049_pos_1126	0.311737
chr3R_5520501_5521160_pos_1127	0.194122
chr3R_5542320_5544034_pos_1128	-0.121907
chr3R_5928275_5929537_pos_1129	0.164629
chr3R_5981195_5982005_pos_1130	-0.0148499
chr3R_5990450_5991530_pos_1131	0.0851426
chr3R_6149981_6152116_pos_1132	0.240553
chr3R_6166997_6167280_pos_1133	0.407734
chr3R_6289423_6290204_pos_1134	0.0702645
chr3R_6373960_6374539_pos_1135	-0.0269131
chr3R_6749206_6749703_pos_1136	0.304403
chr3R_7071335_7072942_pos_1137	0.074081
chr3R_7103103_7103853_pos_1138	0.309928
chr3R_7144483_7145242_pos_1139	0.400779
chr3R_7221213_7222561_pos_1140	0.0497661
chr3R_7219434_7220060_pos_1141	0.362912
chr3R_7396604_7397541_pos_1142	0.234394
chr3R_7485297_7486299_pos_1143	0.287392
chr3R_7510510_7512420_pos_1144	0.148922
chr3R_7738995_7740141_pos_1145	0.542443
chr3R_7939267_7941029_pos_1146	0.341757
chr3R_7948525_7949690_pos_1147	0.163677
chr3R_7967201_7968047_pos_1148	0.245923
chr3R_8073798_8074552_pos_1149	0.150473
chr3R_8144008_8146125_pos_1150	0.539862
chr3R_8183512_8183900_pos_1151	0.188799
chr3R_8471495_8472657_pos_1152	0.0606605
chr3R_8861602_8862805_pos_1153	-0.44073
chr3R_8895776_8896450_pos_1154	0.0439244
chr3R_9041148_9042265_pos_1155	0.259637
chr3R_9185605_9186272_pos_1156	0.0971481
chr3R_9247734_9248754_pos_1157	-0.133283
chr3R_9460612_9462364_pos_1158	0.177436
chr3R_9495805_9497363_pos_1159	-1.69499
chr3R_9585798_9586736_pos_1160	-0.00210159
chr3R_9614172_9614907_pos_1161	0.52502
chr3R_9631706_9632476_pos_1162	0.0743263
chr3R_9667706_9669402_pos_1163	-0.3742
chr3R_9705128_9705762_pos_1164	0.293928
chr3R_9725175_9725908_pos_1165	0.261203
chr3R_9736493_9737486_pos_1166	0.286942
chr3R_9751400_9752025_pos_1167	-0.132103
chr3R_9796478_9797002_pos_1168	0.182235
chr3R_9795430_9796233_pos_1169	0.229395
chr3R_9863057_9863537_pos_1170	0.71214
chr3R_10154718_10155120_pos_1171	0.162245
chr3R_10269647_10270483_pos_1172	0.61307
chr3R_10328216_10328860_pos_1173	0.716243
chr3R_10395968_10397192_pos_1174	0.312203
chr3R_10454263_10455190_pos_1175	-0.085915
chr3R_10465417_10466999_pos_1176	0.370797
chr3R_10598769_10599933_pos_1177	-0.256499
chr3R_11150999_11152438_pos_1178	0.12094
chr3R_11579348_11580757_pos_1179	0.226009
chr3R_11813814_11814508_pos_1180	0.000377309
chr3R_11854228_11855676_pos_1181	0.0641531
chr3R_11886449_11888517_pos_1182	0.298958
chr3R_12262726_12262972_pos_1183	0.0915247
chr3R_12331804_12332485_pos_1184	0.372653
chr3R_12340061_12340605_pos_1185	0.386764
chr3R_12510485_12512391_pos_1186	0.188537
chr3R_12526390_12527344_pos_1187	0.290423
chr3R_12557125_12557552_pos_1188	0.363248
chr3R_12618348_12619094_pos_1189	0.258641
chr3R_12636305_12637112_pos_1190	0.189794
chr3R_12689986_12691287_pos_1191	0.421366
chr3R_12685269_12685913_pos_1192	0.633178
chr3R_12704090_12704805_pos_1193	0.387113
chr3R_12727574_12728043_pos_1194	0.32631
chr3R_12741167_12741789_pos_1195	0.0889235
chr3R_12761813_12762598_pos_1196	0.482874
chr3R_12923230_12924138_pos_1197	0.397058
chr3R_13355791_13356197_pos_1198	0.509905
chr3R_13373504_13374509_pos_1199	0.329274
chr3R_13386288_13386798_pos_1200	0.301151
chr3R_13600759_13601597_pos_1201	0.121508
chr3R_13641891_13642696_pos_1202	0.540038
chr3R_13656639_13657100_pos_1203	-0.121391
chr3R_13760848_13761504_pos_1204	0.624852
chr3R_13899969_13901327_pos_1205	-0.33597
chr3R_14106147_14107086_pos_1206	0.313698
chr3R_14421711_14422988_pos_1207	0.252005
chr3R_14469187_14470626_pos_1208	-0.182535
chr3R_15164545_15165471_pos_1209	-0.0818197
chr3R_15167374_15167983_pos_1210	0.262082
chr3R_15319341_15320094_pos_1211	0.520065
chr3R_15315445_15316153_pos_1212	0.262094
chr3R_15331577_15332517_pos_1213	0.092172
chr3R_15356782_15357836_pos_1214	0.0512995
chr3R_15697146_15698205_pos_1215	0.0791318
chr3R_16173904_16174468_pos_1216	-0.201735
chr3R_16423196_16424072_pos_1217	0.264246
chr3R_16437242_16441482_pos_1218	-0.153368
chr3R_16453980_16456312_pos_1219	-0.437506
chr3R_16482822_16484623_pos_1220	0.347901
chr3R_16594635_16595296_pos_1221	0.0403879
chr3R_16588991_16590336_pos_1222	0.146303
chr3R_16618621_16619229_pos_1223	0.298311
chr3R_16674632_16675631_pos_1224	-0.0277513
chr3R_16907008_16908555_pos_1225	-0.16209
chr3R_16995089_16996275_pos_1226	0.43897
chr3R_16997860_16998998_pos_1227	0.237326
chr3R_17205453_17206130_pos_1228	0.177494
chr3R_17216652_17217221_pos_1229	-0.0806844
chr3R_17238902_17239216_pos_1230	0.0831285
chr3R_17254571_17255232_pos_1231	0.15299
chr3R_17283855_17284786_pos_1232	0.358154
chr3R_17373814_17374911_pos_1233	0.391646
chr3R_17492744_17494232_pos_1234	0.117964
chr3R_17885632_17886960_pos_1235	0.367682
chr3R_17895524_17896263_pos_1236	0.0285749
chr3R_18158693_18159454_pos_1237	0.246482
chr3R_18200225_18201120_pos_1238	0.364215
chr3R_18295616_18296724_pos_1239	0.565248
chr3R_18493591_18493998_pos_1240	0.200459
chr3R_18526146_18526852_pos_1241	0.387391
chr3R_18579104_18579868_pos_1242	0.294124
chr3R_18613822_18615571_pos_1243	0.412423
chr3R_18971104_18971817_pos_1244	0.141736
chr3R_19021218_19021984_pos_1245	0.0316285
chr3R_19089085_19090346_pos_1246	0.313933
chr3R_19186746_19188559_pos_1247	0.106597
chr3R_19253385_19254336_pos_1248	-0.127382
chr3R_19554580_19555107_pos_1249	0.137417
chr3R_19705549_19706419_pos_1250	0.109956
chr3R_19786136_19786927_pos_1251	0.359241
chr3R_19890801_19891817_pos_1252	0.164062
chr3R_19908040_19909988_pos_1253	0.438013
chr3R_20128815_20129558_pos_1254	0.204014
chr3R_20136964_20139224_pos_1255	0.280833
chr3R_20280650_20282569_pos_1256	0.0708926
chr3R_20522966_20524030_pos_1257	0.370085
chr3R_20795616_20796750_pos_1258	0.761226
chr3R_20917576_20918483_pos_1259	-0.172051
chr3R_20911342_20912052_pos_1260	0.167981
chr3R_20922012_20922447_pos_1261	0.189088
chr3R_20988923_20989925_pos_1262	0.34003
chr3R_21412274_21412778_pos_1263	0.0968079
chr3R_21427145_21429189_pos_1264	0.50318
chr3R_21442017_21443618_pos_1265	0.705378
chr3R_21852360_21853114_pos_1266	-0.0816286
chr3R_22110170_22110962_pos_1267	-0.176081
chr3R_22469561_22472536_pos_1268	0.232712
chr3R_22481112_22481724_pos_1269	0.432965
chr3R_22634772_22636125_pos_1270	0.684774
chr3R_22671596_22673222_pos_1271	0.0898297
chr3R_22765555_22766565_pos_1272	-0.0778617
chr3R_24140584_24141816_pos_1273	0.488419
chr3R_24204832_24206417_pos_1274	0.396318
chr3R_24457152_24457914_pos_1275	0.0738033
chr3R_24826634_24829005_pos_1276	-0.0204529
chr3R_24898329_24899336_pos_1277	0.239721
chr3R_25114685_25115706_pos_1278	0.0789642
chr3R_25132164_25133967_pos_1279	0.39803
chr3R_25123325_25124259_pos_1280	0.20569
chr3R_25145857_25146202_pos_1281	-0.354335
chr3R_25285273_25286061_pos_1282	0.308093
chr3R_25373586_25374742_pos_1283	0.112491
chr3R_25422561_25424541_pos_1284	-0.104445
chr3R_25533863_25535305_pos_1285	0.430665
chr3R_25554009_25554865_pos_1286	0.272408
chr3R_25596652_25597023_pos_1287	0.244589
chr3R_26056539_26058575_pos_1288	0.333574
chr3R_26220647_26221868_pos_1289	-7.09069e-05
chr3R_26410142_26412489_pos_1290	0.191296
chr3R_26501379_26502111_pos_1291	0.223725
chr3R_26587787_26588403_pos_1292	0.459556
chr3R_26580379_26581524_pos_1293	0.155947
chr3R_26675211_26675895_pos_1294	0.432035
chr3R_26682041_26682679_pos_1295	-0.0356894
chr3R_26867347_26869177_pos_1296	0.19038
chr3R_27312487_27313215_pos_1297	0.552468
chr3R_27347374_27348365_pos_1298	0.397811
chr3R_27611910_27613376_pos_1299	0.253583
chr3R_27695176_27695868_pos_1300	0.365253
chr3R_27735776_27737413_pos_1301	0.316817
chr3R_27820014_27822567_pos_1302	0.1131
chr4_953369_954518_pos_1303	0.04395
chr4_61792_62399_pos_1304	-0.102941
chr4_93708_93976_pos_1305	0.0178107
chr4_116554_117898_pos_1306	-0.0855055
chr4_127315_130125_pos_1307	0.0669901
chr4_137230_139883_pos_1308	0.173799
chr4_136223_136797_pos_1309	0.215703
chr4_218470_221928_pos_1310	0.143309
chr4_275969_277250_pos_1311	0.239786
chr4_293153_294307_pos_1312	-0.114523
chr4_324315_324792_pos_1313	-0.0780156
chr4_419188_419601_pos_1314	0.12283
chr4_513193_513911_pos_1315	0.0140163
chr4_530083_530936_pos_1316	-0.0905167
chr4_625154_626368_pos_1317	0.309441
chr4_705093_706744_pos_1318	0.134279
chr4_738300_738702_pos_1319	-0.108496
chr4_801284_802901_pos_1320	-0.231474
chr4_870835_871253_pos_1321	-0.227632
chr4_895413_896339_pos_1322	0.207119
chr4_911503_912484_pos_1323	-0.115786
chr4_919129_920069_pos_1324	-0.0312296
chr4_948044_948782_pos_1325	0.310897
chr4_1036780_1040803_pos_1326	0.231004
chr4_1042869_1044022_pos_1327	0.134841
chr4_1100897_1101798_pos_1328	0.0858629
chr4_1147510_1148663_pos_1329	-0.245835
chr4_1165011_1165919_pos_1330	-0.31472
chr4_1189851_1190835_pos_1331	-0.309579
chr4_1196349_1197293_pos_1332	0.244919
chr4_1191021_1192856_pos_1333	-0.318447
chr4_1237530_1238195_pos_1334	-0.0900577
chr4_1238320_1238733_pos_1335	0.0476033
chrUextra_8358854_8359115_pos_1336	-0.0346387
chrU_4701217_4702471_pos_1337	-0.386155
chrU_4693788_4694350_pos_1338	0.0185904
chrU_4702643_4703448_pos_1339	0.188762
chrU_2822452_2823195_pos_1340	0.126106
chrU_2612731_2614037_pos_1341	0.116177
chrU_2158722_2159409_pos_1342	0.159029
chrU_2161273_2161732_pos_1343	0.187064
chrU_2150549_2151410_pos_1344	-0.0663887
chrU_2183934_2184492_pos_1345	-0.0812632
chrU_6121590_6121843_pos_1346	-0.215999
chrU_6449701_6450710_pos_1347	0.353572
chrU_6986599_6986820_pos_1348	0.182526
chrU_7264961_7265660_pos_1349	-0.191367
chrU_7425525_7425779_pos_1350	-0.128642
chrU_7888259_7888719_pos_1351	0.0311602
chrU_8932157_8932589_pos_1352	0.193145
chrU_9139773_9140073_pos_1353	0.527374
chrU_9258501_9258712_pos_1354	-0.039326
chrU_9458774_9459200_pos_1355	0.179515
chrU_9607415_9607667_pos_1356	-0.560127
chrX_16670832_16671423_pos_1357	-0.113781
chrX_941733_943240_pos_1358	0.713469
chrX_2335063_2335609_pos_1359	0.0603119
chrX_6938568_6939832_pos_1360	0.576516
chrX_8118737_8120394_pos_1361	0.45541
chrX_12542264_12542771_pos_1362	0.95932
chrX_13606113_13608259_pos_1363	-0.0105517
chrX_15540491_15541642_pos_1364	0.527632
chrX_175243_176105_pos_1365	-0.108266
chrX_269044_269917_pos_1366	-0.0160421
chrX_274398_275045_pos_1367	0.343798
chrX_293599_294107_pos_1368	0.226963
chrX_310996_312021_pos_1369	0.0735638
chrX_347828_348772_pos_1370	0.127221
chrX_347115_347531_pos_1371	-0.0814452
chrX_477822_478618_pos_1372	0.213099
chrX_480004_480561_pos_1373	0.0586331
chrX_486643_487419_pos_1374	0.375915
chrX_575271_576157_pos_1375	0.461397
chrX_610272_612247_pos_1376	0.474959
chrX_635299_637392_pos_1377	-0.14407
chrX_856327_857918_pos_1378	0.270719
chrX_969648_970997_pos_1379	0.0609818
chrX_1037058_1037440_pos_1380	0.0581045
chrX_1036052_1036781_pos_1381	0.559667
chrX_1102009_1102822_pos_1382	0.191354
chrX_1549736_1551030_pos_1383	-0.0352198
chrX_1691320_1692940_pos_1384	0.185083
chrX_1753460_1754628_pos_1385	0.258454
chrX_2027920_2028302_pos_1386	0.28419
chrX_2162048_2162353_pos_1387	0.283115
chrX_2190602_2191022_pos_1388	0.1058
chrX_2332206_2333155_pos_1389	-0.0989714
chrX_2331050_2331681_pos_1390	-0.0100387
chrX_2563435_2564116_pos_1391	-0.0406998
chrX_2570492_2571628_pos_1392	0.191244
chrX_3245390_3246717_pos_1393	0.281387
chrX_3287910_3288404_pos_1394	-0.528531
chrX_3342002_3342644_pos_1395	0.136986
chrX_3368969_3370110_pos_1396	-0.190336
chrX_3450602_3451457_pos_1397	0.458314
chrX_3656483_3657479_pos_1398	-0.0706425
chrX_3691363_3692139_pos_1399	0.141682
chrX_3700957_3702225_pos_1400	0.53758
chrX_3741092_3741709_pos_1401	0.114042
chrX_3737712_3738194_pos_1402	0.110538
chrX_3826987_3829417_pos_1403	0.162779
chrX_4105078_4105833_pos_1404	0.23053
chrX_4248034_4248809_pos_1405	-0.265519
chrX_4426884_4430207_pos_1406	-0.246524
chrX_4462927_4464478_pos_1407	-0.0294172
chrX_4507459_4508018_pos_1408	0.163872
chrX_4840306_4841373_pos_1409	0.317802
chrX_5406833_5407815_pos_1410	0.592914
chrX_5427366_5427898_pos_1411	0.507386
chrX_5462780_5463785_pos_1412	0.418666
chrX_5499095_5499930_pos_1413	0.485434
chrX_5563738_5564280_pos_1414	0.2757
chrX_5638359_5639120_pos_1415	0.19577
chrX_5686813_5688242_pos_1416	0.2327
chrX_5759744_5760706_pos_1417	0.528429
chrX_5891514_5892735_pos_1418	0.189922
chrX_5961232_5961640_pos_1419	0.26455
chrX_6012624_6014331_pos_1420	-0.0292246
chrX_6011043_6011551_pos_1421	0.486335
chrX_6598918_6599740_pos_1422	0.0187433
chrX_6751149_6752130_pos_1423	-0.00891957
chrX_6771777_6774113_pos_1424	0.360037
chrX_6930881_6931911_pos_1425	0.225288
chrX_6928611_6929196_pos_1426	0.311569
chrX_6952604_6953499_pos_1427	0.272213
chrX_7048014_7048632_pos_1428	0.728621
chrX_7062999_7064183_pos_1429	-0.219241
chrX_7115046_7116018_pos_1430	0.0307965
chrX_7124554_7125293_pos_1431	0.0740997
chrX_7223696_7224856_pos_1432	0.44107
chrX_7243732_7244401_pos_1433	-0.0864568
chrX_7450582_7451196_pos_1434	0.265966
chrX_7476301_7476791_pos_1435	-0.0170515
chrX_7932007_7932634_pos_1436	-0.921001
chrX_8104599_8105410_pos_1437	0.629684
chrX_8114325_8114725_pos_1438	0.507822
chrX_8199572_8200370_pos_1439	0.281992
chrX_8312256_8312758_pos_1440	0.00200714
chrX_8488183_8488717_pos_1441	0.11876
chrX_8547908_8549030_pos_1442	0.0109353
chrX_8568118_8569355_pos_1443	0.324701
chrX_8723394_8724165_pos_1444	0.741108
chrX_8722819_8723166_pos_1445	0.38696
chrX_9067195_9068073_pos_1446	0.0303796
chrX_9066026_9066977_pos_1447	-0.297703
chrX_9187974_9189027_pos_1448	0.259917
chrX_9248548_9248894_pos_1449	0.178616
chrX_9348023_9348354_pos_1450	0.415131
chrX_9561638_9563332_pos_1451	0.180223
chrX_9610391_9611338_pos_1452	0.422083
chrX_9652489_9652975_pos_1453	-0.563677
chrX_9661567_9661879_pos_1454	0.312485
chrX_9660935_9661280_pos_1455	0.332876
chrX_9683743_9684266_pos_1456	0.471911
chrX_9763458_9763920_pos_1457	-0.0492004
chrX_10275822_10276678_pos_1458	0.187055
chrX_10614509_10615258_pos_1459	0.164854
chrX_10645684_10646750_pos_1460	-0.411529
chrX_10832528_10833682_pos_1461	-0.0459815
chrX_11188465_11188852_pos_1462	0.304091
chrX_11692403_11693014_pos_1463	0.0244881
chrX_11801522_11802247_pos_1464	-0.451505
chrX_11887327_11888905_pos_1465	0.392218
chrX_12163428_12163958_pos_1466	0.245807
chrX_12170260_12171394_pos_1467	0.481017
chrX_12534671_12535315_pos_1468	0.621646
chrX_12601067_12602643_pos_1469	0.406225
chrX_12641950_12642373_pos_1470	0.408733
chrX_13912776_13913073_pos_1471	0.262752
chrX_14216685_14217006_pos_1472	0.854734
chrX_14721811_14722795_pos_1473	0.0612103
chrX_14820704_14821360_pos_1474	0.0577321
chrX_14879024_14879998_pos_1475	0.108004
chrX_14902939_14903959_pos_1476	-0.0351917
chrX_15035952_15036559_pos_1477	0.673028
chrX_15389172_15389859_pos_1478	-0.243573
chrX_15518337_15519152_pos_1479	-0.0362597
chrX_15578114_15579023_pos_1480	0.330882
chrX_15574717_15575086_pos_1481	-0.0851572
chrX_15574007_15574367_pos_1482	0.141846
chrX_15846938_15848494_pos_1483	0.0188249
chrX_15966301_15966637_pos_1484	-0.157687
chrX_15987941_15988842_pos_1485	-0.0725638
chrX_16039137_16039564_pos_1486	-0.0747697
chrX_16093536_16093818_pos_1487	0.15429
chrX_16135615_16137121_pos_1488	0.292568
chrX_17064709_17065314_pos_1489	-0.0222093
chrX_17065680_17066326_pos_1490	-0.076113
chrX_17209530_17210050_pos_1491	0.246478
chrX_17215913_17216484_pos_1492	0.0508265
chrX_17236866_17237239_pos_1493	0.105802
chrX_17389596_17390161_pos_1494	-0.09476
chrX_17376823_17377102_pos_1495	0.305344
chrX_17388841_17389413_pos_1496	0.363154
chrX_17591520_17592496_pos_1497	0.161506
chrX_17759090_17759579_pos_1498	0.383885
chrX_17778606_17779083_pos_1499	0.169872
chrX_18004565_18005478_pos_1500	0.267209
chrX_18106280_18106758_pos_1501	-0.110068
chrX_18181353_18182185_pos_1502	0.160335
chrX_18184696_18185541_pos_1503	0.370107
chrX_18197478_18198672_pos_1504	0.386698
chrX_18478909_18479855_pos_1505	-0.502415
chrX_18692967_18694100_pos_1506	-0.0628001
chrX_18871020_18873273_pos_1507	0.285199
chrX_18869178_18870337_pos_1508	-0.0543826
chrX_19116277_19117099_pos_1509	-0.18352
chrX_19442327_19442785_pos_1510	0.132836
chrX_19478137_19479601_pos_1511	0.258071
chrX_19605935_19606370_pos_1512	0.033945
chrX_19657723_19658042_pos_1513	0.535124
chrX_19680705_19681248_pos_1514	-0.0391009
chrX_19743316_19743653_pos_1515	0.263751
chrX_20160893_20161574_pos_1516	0.566863
chrX_20510188_20510914_pos_1517	-0.124961
chrX_20512717_20513406_pos_1518	0.735757
chrX_20533919_20534952_pos_1519	-0.263433
chrX_20538111_20539056_pos_1520	0.553574
chrX_20550890_20551868_pos_1521	0.132118
chrX_20562541_20563195_pos_1522	0.17053
chrX_20552413_20553193_pos_1523	0.187439
chrX_20569098_20569627_pos_1524	0.459131
chrX_20588027_20589466_pos_1525	0.166505
chrX_20584310_20584821_pos_1526	0.33905
chrX_20605186_20606036_pos_1527	0.0758082
chrX_20622465_20623248_pos_1528	0.0912059
chrX_20617617_20618904_pos_1529	0.331442
chrX_20623951_20625183_pos_1530	0.28828
chrX_20670828_20671315_pos_1531	0.288949
chrX_20669652_20670397_pos_1532	0.205983
chrX_21295559_21296180_pos_1533	0.183535
chrX_22239173_22239848_pos_1534	0.413312
chrXHet_24633_27195_pos_1535	-0.387781
chrXHet_23573_24315_pos_1536	0.403076
chrXHet_130745_131092_pos_1537	0.1765
chrXHet_199189_199502_pos_1538	0.26331
chrUextra_275017_277842_pos_1539	0.164076
chrUextra_3119661_3119911_pos_1540	0.0494116
chrU_5898750_5899439_pos_1541	0.586578
chrU_6233875_6234097_pos_1542	0.444074
chrU_6507953_6508461_pos_1543	0.130263
chrU_6910380_6910749_pos_1544	-0.184938
chrU_7211838_7212164_pos_1545	0.0710977
chrU_7619617_7620040_pos_1546	0.33
chrU_8385195_8385499_pos_1547	0.260304
chrU_8972556_8972801_pos_1548	0.179777
chrU_9184285_9184530_pos_1549	-0.147756
chrU_9994118_9994318_pos_1550	-0.263351
chrU_2938334_2938612_pos_1551	-0.012217
chrU_5768879_5769168_pos_1552	0.470268
chrU_5751496_5751847_pos_1553	0.268556
chrU_6735677_6737042_pos_1554	0.105917
chrU_9521598_9521811_pos_1555	0.107953
chrU_9735331_9735633_pos_1556	-0.0180788
