# Supplementary material for: The hourglass model of evolutionary conservation during embryogenesis extends to developmental enhancers with signatures of positive selection
Source: Genome Res. 2021 Sep;31(9):1573–81. doi: 10.1101/gr.275212.121 (PMC8415374; doi:10.1101/gr.275212.121)
Supplement: Supplemental Material [file supp_gr.275212.121_Supplemental_Code.zip › Supplemental_Code/data/svmModels/dmel24_specific_enhancer_gkmtrain.cvpred.txt]

chr2L_376295_377184_pos_1	0.33786	1	3
chr2L_671172_672488_pos_2	0.0297733	1	2
chr2L_2867033_2868241_pos_3	0.1211	1	3
chr2L_3833723_3834500_pos_4	0.434709	1	2
chr2L_4357242_4358566_pos_5	-0.604841	1	5
chr2L_9715056_9715768_pos_6	-0.470243	1	3
chr2L_11108141_11109184_pos_7	-0.274036	1	4
chr2L_12500375_12501031_pos_8	0.0935327	1	2
chr2L_12729281_12731041_pos_9	0.115586	1	5
chr2L_21544556_21546180_pos_10	0.213933	1	2
chr2L_21592855_21595094_pos_11	0.198708	1	5
chr2L_21919641_21923109_pos_12	-0.392479	1	1
chr2L_21937004_21938739_pos_13	-0.0187131	1	3
chr2L_22451909_22454133_pos_14	0.0533292	1	1
chr2L_22895446_22895913_pos_15	0.192841	1	3
chr2LHet_169535_171628_pos_16	1.13174	1	5
chr2L_6364_6938_pos_17	0.335728	1	5
chr2L_89116_90495_pos_18	-0.0069549	1	5
chr2L_209015_210655_pos_19	-0.28766	1	3
chr2L_234137_238097_pos_20	-0.469094	1	3
chr2L_582211_583952_pos_21	0.678063	1	1
chr2L_600355_600981_pos_22	0.195709	1	1
chr2L_615988_616524_pos_23	0.206834	1	5
chr2L_881101_882552_pos_24	-0.0779496	1	3
chr2L_1478057_1479232_pos_25	-0.113636	1	2
chr2L_1508190_1508635_pos_26	0.222822	1	3
chr2L_1508885_1511330_pos_27	0.319646	1	1
chr2L_1870400_1870956_pos_28	0.628185	1	3
chr2L_2456363_2457444_pos_29	0.54978	1	4
chr2L_2444091_2444580_pos_30	-0.236674	1	3
chr2L_2828368_2829027_pos_31	0.974537	1	1
chr2L_2919858_2920556_pos_32	-0.340979	1	1
chr2L_2957964_2958458_pos_33	0.527064	1	5
chr2L_2966681_2967692_pos_34	0.640911	1	4
chr2L_3078282_3079096_pos_35	0.0567283	1	4
chr2L_3602398_3603457_pos_36	0.241566	1	3
chr2L_3588662_3589909_pos_37	0.142158	1	2
chr2L_3614188_3615760_pos_38	0.527001	1	4
chr2L_3610541_3611278_pos_39	0.360793	1	3
chr2L_3667220_3668091_pos_40	0.169242	1	4
chr2L_3822316_3823047_pos_41	0.402323	1	5
chr2L_3842235_3843216_pos_42	0.0200888	1	1
chr2L_4169790_4170910_pos_43	-0.0133517	1	2
chr2L_4207801_4210642_pos_44	0.491527	1	1
chr2L_4202646_4203710_pos_45	0.378928	1	5
chr2L_4354721_4355445_pos_46	0.243099	1	2
chr2L_4547516_4549241_pos_47	0.22695	1	2
chr2L_4823398_4824330_pos_48	0.175487	1	5
chr2L_5186357_5187241_pos_49	0.568053	1	1
chr2L_5315389_5315756_pos_50	0.26829	1	2
chr2L_5363435_5364944_pos_51	0.602479	1	1
chr2L_5464540_5465071_pos_52	0.48035	1	4
chr2L_5755698_5757712_pos_53	-0.292439	1	5
chr2L_5789141_5789825_pos_54	0.0971745	1	2
chr2L_5983408_5983797_pos_55	0.0122995	1	5
chr2L_6155958_6157208_pos_56	-0.0303077	1	1
chr2L_6361133_6362398_pos_57	0.255037	1	1
chr2L_6362488_6363072_pos_58	0.398531	1	4
chr2L_6390305_6392107_pos_59	0.00431502	1	4
chr2L_6543461_6544337_pos_60	0.357374	1	3
chr2L_6736320_6739924_pos_61	0.14035	1	4
chr2L_6926933_6927442_pos_62	0.723299	1	4
chr2L_7096112_7097061_pos_63	0.655443	1	5
chr2L_7247413_7248204_pos_64	0.483679	1	4
chr2L_7304001_7305272_pos_65	0.29806	1	2
chr2L_7592471_7593292_pos_66	-0.849495	1	1
chr2L_7594569_7595155_pos_67	0.210656	1	1
chr2L_7832903_7833171_pos_68	0.127814	1	1
chr2L_7901768_7902560_pos_69	-0.107215	1	5
chr2L_8188206_8189217_pos_70	0.503987	1	2
chr2L_8182064_8183627_pos_71	0.328623	1	3
chr2L_8208810_8209950_pos_72	0.299034	1	4
chr2L_8322286_8322883_pos_73	0.239424	1	4
chr2L_8317142_8318753_pos_74	0.325341	1	5
chr2L_8386743_8387613_pos_75	0.470242	1	5
chr2L_8510326_8511226_pos_76	0.141609	1	5
chr2L_8796213_8797673_pos_77	0.00516015	1	3
chr2L_8811192_8811980_pos_78	0.255383	1	2
chr2L_8822101_8822504_pos_79	0.200837	1	5
chr2L_8875732_8876458_pos_80	0.74038	1	2
chr2L_8872302_8872891_pos_81	-0.077357	1	1
chr2L_8920012_8920351_pos_82	0.460653	1	4
chr2L_9061391_9062171_pos_83	0.308731	1	3
chr2L_9069837_9070488_pos_84	0.276813	1	2
chr2L_9149799_9150508_pos_85	0.128167	1	4
chr2L_9270206_9271908_pos_86	0.142185	1	4
chr2L_9582848_9583623_pos_87	0.29286	1	3
chr2L_9577127_9577723_pos_88	0.20465	1	3
chr2L_9584898_9585563_pos_89	0.511273	1	5
chr2L_9728722_9729289_pos_90	0.186214	1	5
chr2L_9804372_9804936_pos_91	-0.0436726	1	3
chr2L_9970362_9971085_pos_92	0.448568	1	3
chr2L_10188456_10189722_pos_93	0.167587	1	4
chr2L_10214064_10215839_pos_94	0.361436	1	4
chr2L_10282028_10285668_pos_95	0.103911	1	3
chr2L_10547235_10547712_pos_96	0.588353	1	4
chr2L_10535191_10536395_pos_97	0.0933643	1	2
chr2L_10611277_10611904_pos_98	0.537356	1	4
chr2L_10660956_10661646_pos_99	-0.0917604	1	3
chr2L_10835410_10836706_pos_100	0.235757	1	4
chr2L_11052771_11053131_pos_101	-0.440506	1	1
chr2L_11184450_11185420_pos_102	0.580108	1	4
chr2L_11190759_11191321_pos_103	-0.0936032	1	3
chr2L_11214057_11214974_pos_104	0.153485	1	2
chr2L_11455203_11456199_pos_105	0.156501	1	3
chr2L_11482342_11482866_pos_106	0.652475	1	1
chr2L_11756673_11757194_pos_107	0.400019	1	3
chr2L_11965098_11966050_pos_108	0.697948	1	2
chr2L_11981925_11983028_pos_109	-0.0349318	1	1
chr2L_11995997_11996259_pos_110	0.388402	1	3
chr2L_12080918_12081677_pos_111	0.437395	1	2
chr2L_12087092_12087899_pos_112	0.151029	1	2
chr2L_12082425_12082970_pos_113	0.278677	1	4
chr2L_12364396_12364872_pos_114	0.363253	1	1
chr2L_12466395_12467091_pos_115	-0.174906	1	1
chr2L_12478397_12478823_pos_116	0.457814	1	1
chr2L_12501497_12502246_pos_117	0.218065	1	1
chr2L_12543873_12544302_pos_118	0.459362	1	3
chr2L_12606737_12607971_pos_119	-0.328693	1	2
chr2L_12600418_12601584_pos_120	-0.578559	1	5
chr2L_12616553_12617104_pos_121	0.0349743	1	1
chr2L_12647573_12648230_pos_122	0.0515621	1	2
chr2L_12679234_12679837_pos_123	0.799188	1	3
chr2L_12723702_12724636_pos_124	0.414448	1	5
chr2L_12753874_12754958_pos_125	0.20181	1	2
chr2L_12968245_12968924_pos_126	1.03295	1	2
chr2L_13507369_13508395_pos_127	-0.883778	1	3
chr2L_13520986_13521914_pos_128	-0.259697	1	1
chr2L_14062214_14063734_pos_129	0.0935101	1	3
chr2L_14367032_14367359_pos_130	0.334213	1	5
chr2L_14447525_14447953_pos_131	0.315394	1	2
chr2L_14489131_14489514_pos_132	-0.00270028	1	2
chr2L_14557584_14558420_pos_133	-0.0678081	1	3
chr2L_14585060_14586707_pos_134	-0.0307556	1	5
chr2L_14661315_14662479_pos_135	0.270435	1	5
chr2L_14724797_14726581_pos_136	0.468111	1	1
chr2L_14814905_14815550_pos_137	0.166634	1	2
chr2L_15016928_15017634_pos_138	0.778114	1	2
chr2L_15042065_15042647_pos_139	-0.0601669	1	2
chr2L_15219550_15220030_pos_140	-0.377876	1	3
chr2L_15313472_15314236_pos_141	0.282598	1	4
chr2L_15323193_15323793_pos_142	0.481865	1	4
chr2L_15319562_15320314_pos_143	0.646501	1	1
chr2L_15330696_15330994_pos_144	0.441268	1	5
chr2L_15359561_15360080_pos_145	0.618758	1	4
chr2L_15438351_15439223_pos_146	0.271212	1	5
chr2L_15482006_15482387_pos_147	0.0460757	1	4
chr2L_15475752_15476094_pos_148	0.330732	1	1
chr2L_15782649_15783335_pos_149	0.252659	1	3
chr2L_15777818_15778562_pos_150	0.345932	1	1
chr2L_16248490_16248966_pos_151	0.492129	1	2
chr2L_16263628_16264034_pos_152	-0.0950176	1	4
chr2L_16319047_16320696_pos_153	0.263907	1	1
chr2L_16371445_16372067_pos_154	-0.228126	1	3
chr2L_16439239_16439934_pos_155	0.122059	1	4
chr2L_16582582_16583232_pos_156	-0.323148	1	1
chr2L_16746174_16746684_pos_157	0.75567	1	1
chr2L_16750536_16751863_pos_158	0.393756	1	1
chr2L_16757087_16759674_pos_159	-0.160733	1	2
chr2L_16770050_16771666_pos_160	0.478561	1	1
chr2L_16908386_16909604_pos_161	0.398861	1	3
chr2L_17213179_17213950_pos_162	0.517124	1	5
chr2L_17376010_17376740_pos_163	0.260643	1	3
chr2L_17462195_17464491_pos_164	0.512272	1	2
chr2L_17551553_17552347_pos_165	0.306232	1	2
chr2L_17666110_17667423_pos_166	0.0336861	1	5
chr2L_17748625_17749226_pos_167	0.0852674	1	3
chr2L_17756825_17757480_pos_168	-0.890089	1	1
chr2L_17854276_17856405_pos_169	0.304686	1	5
chr2L_18124384_18124986_pos_170	0.192097	1	3
chr2L_18301873_18302493_pos_171	0.439691	1	1
chr2L_18486632_18487255_pos_172	0.634406	1	5
chr2L_18597833_18598794_pos_173	0.433957	1	4
chr2L_18719932_18721593_pos_174	-0.41498	1	1
chr2L_18894632_18895966_pos_175	0.0494719	1	3
chr2L_18916981_18918038_pos_176	0.300928	1	2
chr2L_18976182_18977427_pos_177	0.200419	1	5
chr2L_18992527_18993359_pos_178	0.190895	1	2
chr2L_19156128_19156588_pos_179	0.375612	1	2
chr2L_19162375_19162782_pos_180	0.525205	1	5
chr2L_19172566_19173202_pos_181	0.145656	1	3
chr2L_19308928_19309916_pos_182	0.238179	1	2
chr2L_19462508_19463307_pos_183	0.394698	1	4
chr2L_19475179_19475934_pos_184	0.422505	1	2
chr2L_19596639_19598020_pos_185	0.291322	1	1
chr2L_19712760_19715466_pos_186	-0.156115	1	2
chr2L_19775885_19777971_pos_187	-0.0233707	1	4
chr2L_19921284_19921985_pos_188	0.240171	1	4
chr2L_19918589_19919235_pos_189	0.339825	1	1
chr2L_19937761_19938436_pos_190	0.108405	1	3
chr2L_20062499_20063568_pos_191	0.307909	1	2
chr2L_20109385_20111042_pos_192	0.280862	1	1
chr2L_20128385_20128832_pos_193	0.460492	1	5
chr2L_20198075_20198293_pos_194	0.202904	1	5
chr2L_20423070_20423582_pos_195	0.0385551	1	3
chr2L_20768362_20769328_pos_196	0.196767	1	4
chr2L_20799003_20799441_pos_197	0.305934	1	2
chr2L_21011345_21012079_pos_198	0.398271	1	2
chr2L_21109759_21110501_pos_199	0.289259	1	4
chr2L_21293062_21293703_pos_200	0.409307	1	4
chr2L_21301330_21301830_pos_201	0.216765	1	3
chr2L_21407167_21408661_pos_202	0.194312	1	4
chr2L_21621266_21621610_pos_203	0.633172	1	5
chr2L_21644979_21646989_pos_204	-0.128493	1	5
chr2L_21803026_21803623_pos_205	-0.0613872	1	2
chr2L_21809090_21812223_pos_206	0.445145	1	5
chr2L_21835207_21838554_pos_207	0.255086	1	2
chr2L_21876773_21877787_pos_208	0.820107	1	4
chr2L_21912531_21913779_pos_209	-0.339785	1	3
chr2L_21925521_21926148_pos_210	0.31336	1	4
chr2L_21946246_21948306_pos_211	-0.0135777	1	2
chr2L_21979907_21981235_pos_212	0.04443	1	3
chr2L_22011092_22011931_pos_213	0.162434	1	2
chr2L_22039492_22041668_pos_214	0.114409	1	4
chr2L_22112664_22113335_pos_215	0.585794	1	5
chr2L_22116489_22116769_pos_216	0.570516	1	3
chr2L_22132916_22133302_pos_217	0.570946	1	2
chr2L_22214647_22215927_pos_218	0.105808	1	2
chr2L_22226775_22228643_pos_219	0.284021	1	5
chr2L_22237450_22237826_pos_220	0.46796	1	2
chr2L_22256271_22258574_pos_221	0.100077	1	3
chr2L_22279817_22280098_pos_222	-0.419975	1	5
chr2L_22290054_22292388_pos_223	0.329418	1	3
chr2L_22298648_22300461_pos_224	0.673406	1	4
chr2L_22319138_22320955_pos_225	0.547978	1	5
chr2L_22343431_22344459_pos_226	0.0470592	1	1
chr2L_22450344_22451688_pos_227	0.282621	1	2
chr2L_22446010_22446864_pos_228	0.24968	1	1
chr2L_22479272_22479499_pos_229	0.877141	1	1
chr2L_22491310_22493827_pos_230	0.321787	1	1
chr2L_22519141_22519737_pos_231	0.424097	1	2
chr2L_22548520_22550216_pos_232	0.0746728	1	2
chr2L_22606673_22609006_pos_233	-0.0978946	1	5
chr2L_22625509_22627136_pos_234	0.257569	1	4
chr2L_22650810_22651228_pos_235	-0.029676	1	3
chr2L_22654727_22656869_pos_236	0.032129	1	2
chr2L_22819865_22821840_pos_237	0.00718815	1	4
chr2L_22822841_22824081_pos_238	-0.0714739	1	3
chr2L_22849217_22849804_pos_239	0.19273	1	3
chr2L_22869827_22870922_pos_240	0.137491	1	3
chr2L_22941425_22941743_pos_241	0.644728	1	1
chr2LHet_22374_23372_pos_242	-0.647969	1	1
chr2LHet_213582_214548_pos_243	0.430718	1	3
chr2LHet_245167_247010_pos_244	0.607462	1	1
chr2LHet_248136_251181_pos_245	0.411911	1	1
chr2LHet_244031_244906_pos_246	0.0696678	1	1
chr2LHet_318438_318918_pos_247	-0.288237	1	3
chr2R_1260068_1262267_pos_248	0.0642439	1	3
chr2R_1391905_1392937_pos_249	0.333509	1	1
chr2R_9256355_9257057_pos_250	0.848045	1	5
chrU_33786_37497_pos_251	0.350021	1	3
chr2RHet_206354_209085_pos_252	-0.42572	1	3
chr2RHet_401137_404688_pos_253	0.892996	1	1
chr2RHet_483597_487028_pos_254	-0.603344	1	2
chrU_1193893_1195242_pos_255	-0.318694	1	1
chrU_1343278_1345149_pos_256	0.374656	1	5
chr2RHet_1641686_1643460_pos_257	-0.350607	1	5
chr2RHet_3135208_3136035_pos_258	-0.111386	1	3
chr2R_520873_524249_pos_259	0.383522	1	4
chr2R_588267_589784_pos_260	-0.470759	1	2
chr2R_916337_918240_pos_261	0.364458	1	4
chr2R_1046123_1048994_pos_262	0.0525442	1	1
chr2R_2653090_2655310_pos_263	0.0290423	1	3
chr2R_5864540_5865525_pos_264	0.388189	1	3
chr2R_7306687_7307395_pos_265	0.371298	1	3
chr2R_11122776_11125120_pos_266	0.336336	1	5
chr2R_14581264_14582312_pos_267	0.221401	1	4
chr2R_15581020_15581434_pos_268	0.00959197	1	4
chr2R_17103081_17104789_pos_269	0.27175	1	2
chr2R_17464326_17465973_pos_270	0.217337	1	3
chr2R_19413716_19415433_pos_271	0.217342	1	3
chr2R_20610957_20613768_pos_272	-0.0487257	1	2
chr2R_20938232_20939297_pos_273	0.370749	1	1
chrUextra_949915_950481_pos_274	-0.20634	1	2
chrU_1552660_1552876_pos_275	0.161971	1	2
chrU_3305814_3306578_pos_276	-0.00290843	1	1
chrU_3292843_3293433_pos_277	0.666377	1	5
chrU_3294559_3295274_pos_278	0.316895	1	2
chrU_2662703_2662986_pos_279	0.444959	1	3
chrU_2651819_2652735_pos_280	0.467225	1	3
chrU_103322_105131_pos_281	-0.0837936	1	4
chrU_121055_123418_pos_282	-0.417472	1	4
chrU_177938_178834_pos_283	-0.0519253	1	5
chrU_196583_197041_pos_284	-0.192655	1	3
chrU_247210_248507_pos_285	-0.229142	1	5
chr2RHet_55113_56881_pos_286	0.194408	1	2
chr2RHet_88811_90984_pos_287	0.113743	1	5
chr2RHet_93857_95779_pos_288	-0.348492	1	1
chr2RHet_129602_130625_pos_289	-0.040784	1	5
chr2RHet_214163_215191_pos_290	0.211173	1	4
chr2RHet_318613_319305_pos_291	0.167006	1	5
chr2RHet_392850_393375_pos_292	0.214662	1	2
chr2RHet_440263_441712_pos_293	0.216164	1	4
chr2RHet_478908_481430_pos_294	-0.240705	1	1
chr2RHet_495785_497482_pos_295	0.0592113	1	5
chr2RHet_494662_495444_pos_296	0.0165992	1	2
chr2RHet_521595_523218_pos_297	-0.0221314	1	4
chr2RHet_533133_533890_pos_298	-0.153164	1	3
chr2RHet_520021_521451_pos_299	0.691724	1	5
chr2RHet_563827_564986_pos_300	-0.804665	1	3
chr2RHet_576259_579060_pos_301	0.513696	1	4
chrU_1053816_1055429_pos_302	-0.177524	1	4
chrU_1106270_1108218_pos_303	-0.373031	1	4
chrU_1185477_1186269_pos_304	0.260225	1	2
chrU_1215323_1215828_pos_305	0.161351	1	3
chrU_1338406_1341162_pos_306	0.494239	1	3
chrU_1352683_1354674_pos_307	0.374718	1	1
chrU_1366354_1367587_pos_308	0.0985068	1	4
chrU_1362569_1365154_pos_309	0.532	1	2
chrU_3692682_3693375_pos_310	0.693098	1	4
chr2RHet_663203_665006_pos_311	0.199183	1	1
chr2RHet_665049_666326_pos_312	0.416143	1	3
chr2RHet_727795_729624_pos_313	0.533654	1	3
chr2RHet_754980_757961_pos_314	-0.0119915	1	3
chr2RHet_794952_795646_pos_315	0.33611	1	1
chr2RHet_798647_800739_pos_316	-0.691957	1	2
chr2RHet_816591_817826_pos_317	0.375479	1	4
chr2RHet_836355_838891_pos_318	0.430969	1	4
chr2RHet_890657_891176_pos_319	0.228274	1	2
chr2RHet_1111648_1112150_pos_320	0.512549	1	2
chr2RHet_1122123_1122355_pos_321	0.127977	1	5
chr2RHet_1268809_1269581_pos_322	0.236452	1	1
chr2RHet_1320222_1320475_pos_323	0.345866	1	4
chr2RHet_1333118_1334171_pos_324	0.43403	1	1
chr2RHet_1338237_1338686_pos_325	-0.293162	1	3
chr2RHet_1334557_1335294_pos_326	0.488969	1	1
chr2RHet_1364444_1365705_pos_327	0.154538	1	2
chr2RHet_1415858_1418092_pos_328	0.323773	1	3
chr2RHet_1420893_1421541_pos_329	0.231027	1	1
chrU_1959143_1959373_pos_330	0.0763971	1	1
chrU_1951001_1954279_pos_331	0.308202	1	2
chr2RHet_1551131_1551819_pos_332	0.426825	1	4
chr2RHet_1544065_1545210_pos_333	0.0183649	1	4
chr2RHet_1572646_1573540_pos_334	0.772737	1	3
chr2RHet_1591061_1592174_pos_335	-0.266162	1	4
chr2RHet_1607112_1607898_pos_336	-0.306319	1	3
chr2RHet_1604946_1605402_pos_337	0.086649	1	5
chr2RHet_1595754_1596182_pos_338	-0.460251	1	5
chr2RHet_1605747_1606314_pos_339	0.180469	1	2
chr2RHet_1630995_1632086_pos_340	0.236492	1	2
chr2RHet_1638420_1640286_pos_341	0.276211	1	3
chr2RHet_1643687_1644374_pos_342	0.180993	1	1
chr2RHet_1661565_1662009_pos_343	-0.368696	1	2
chr2RHet_1680992_1681648_pos_344	-0.250944	1	3
chr2RHet_1720890_1723433_pos_345	-0.163749	1	3
chr2RHet_1734322_1736025_pos_346	-0.0399591	1	1
chr2RHet_1754105_1754314_pos_347	1.04334	1	4
chr2RHet_1743498_1745891_pos_348	-0.115183	1	3
chr2RHet_1778336_1778932_pos_349	0.358742	1	4
chr2RHet_1929485_1931013_pos_350	0.675156	1	1
chr2RHet_2214537_2214754_pos_351	0.394729	1	5
chr2RHet_2313757_2314173_pos_352	-0.196029	1	2
chr2RHet_2346176_2348007_pos_353	0.090192	1	4
chr2RHet_2358682_2360295_pos_354	-0.0227545	1	2
chr2RHet_2356353_2357646_pos_355	0.00929085	1	3
chr2RHet_2405141_2405420_pos_356	-0.868432	1	5
chr2RHet_2584842_2585511_pos_357	0.310096	1	1
chrU_5776173_5776843_pos_358	0.0613217	1	2
chr2RHet_3130507_3130735_pos_359	0.779055	1	5
chr2RHet_3133456_3133871_pos_360	0.365501	1	2
chr2RHet_3169735_3171209_pos_361	0.0110193	1	3
chr2RHet_3218094_3218322_pos_362	0.410367	1	3
chr2RHet_3229398_3229803_pos_363	0.421528	1	3
chr2R_61764_62140_pos_364	0.0501605	1	4
chr2R_67923_69652_pos_365	0.291297	1	5
chr2R_88787_90750_pos_366	-1.0916	1	2
chr2R_109570_109939_pos_367	0.133692	1	1
chr2R_108350_108971_pos_368	-0.276483	1	5
chr2R_146981_147253_pos_369	-0.0471699	1	2
chr2R_136164_136439_pos_370	-0.395969	1	3
chr2R_208553_209839_pos_371	0.569744	1	2
chr2R_198255_201346_pos_372	0.0735588	1	1
chr2R_211520_212178_pos_373	0.467522	1	5
chr2R_232108_234461_pos_374	0.0355262	1	2
chr2R_234520_235525_pos_375	0.230901	1	3
chr2R_265944_266792_pos_376	-0.0642123	1	3
chr2R_283876_284940_pos_377	0.606028	1	5
chr2R_313629_314668_pos_378	0.0327167	1	1
chr2R_315614_319410_pos_379	0.0151327	1	5
chr2R_436991_437498_pos_380	0.284532	1	4
chr2R_437756_439844_pos_381	0.517625	1	3
chr2R_453531_456081_pos_382	0.050995	1	4
chr2R_469587_473167_pos_383	-0.0239745	1	2
chr2R_498690_502012_pos_384	0.388086	1	4
chr2R_517339_518378_pos_385	-0.211506	1	5
chr2R_528484_529236_pos_386	0.198314	1	3
chr2R_584912_585345_pos_387	0.812912	1	5
chr2R_574738_578499_pos_388	0.306416	1	5
chr2R_579262_580919_pos_389	0.0437686	1	3
chr2R_594667_596818_pos_390	-0.71175	1	4
chr2R_603557_604447_pos_391	0.194906	1	5
chr2R_632725_635666_pos_392	0.319165	1	4
chr2R_623489_624464_pos_393	-0.19271	1	3
chr2R_744222_745093_pos_394	0.229841	1	2
chr2R_742173_743617_pos_395	0.224769	1	2
chr2R_764705_766605_pos_396	0.117591	1	5
chr2R_830627_831475_pos_397	0.17421	1	2
chr2R_962718_964513_pos_398	-0.130343	1	1
chr2R_1005881_1007056_pos_399	0.22094	1	2
chr2R_1024556_1027799_pos_400	-0.120703	1	3
chr2R_1016433_1017605_pos_401	0.296615	1	1
chr2R_1019919_1022083_pos_402	0.351766	1	5
chr2R_1036640_1038801_pos_403	0.505416	1	1
chr2R_1059698_1060537_pos_404	0.359769	1	2
chr2R_1110568_1113820_pos_405	0.336932	1	3
chr2R_1128257_1130149_pos_406	0.420789	1	5
chr2R_1127255_1128073_pos_407	-0.621553	1	5
chr2R_1114569_1114834_pos_408	0.22946	1	4
chr2R_1153592_1154758_pos_409	0.339338	1	1
chr2R_1151862_1153033_pos_410	0.262129	1	3
chr2R_1169930_1170463_pos_411	0.104337	1	4
chr2R_1196100_1196721_pos_412	0.625045	1	5
chr2R_1226291_1227122_pos_413	-1.11869	1	4
chr2R_1212968_1215976_pos_414	-0.12029	1	3
chr2R_1253995_1255006_pos_415	0.218052	1	4
chr2R_1252163_1253382_pos_416	0.502144	1	5
chr2R_1305085_1305495_pos_417	-0.00541416	1	3
chr2R_1318993_1320069_pos_418	0.315967	1	5
chr2R_1332966_1334931_pos_419	-0.582167	1	2
chr2R_1402332_1403274_pos_420	0.342745	1	1
chr2R_1508093_1509394_pos_421	0.405424	1	4
chr2R_1560362_1561145_pos_422	0.0435952	1	2
chr2R_1837453_1839818_pos_423	0.396927	1	1
chr2R_2035408_2036003_pos_424	0.681188	1	5
chr2R_2032951_2033937_pos_425	-0.393404	1	3
chr2R_2054173_2054877_pos_426	0.391943	1	3
chr2R_2074018_2074435_pos_427	0.30972	1	3
chr2R_2081298_2082107_pos_428	-0.0593731	1	1
chr2R_2087304_2087564_pos_429	0.602051	1	4
chr2R_2142320_2143306_pos_430	0.111384	1	2
chr2R_2172079_2172532_pos_431	0.506354	1	5
chr2R_2213798_2215771_pos_432	0.165952	1	4
chr2R_2323568_2324409_pos_433	-0.140252	1	3
chr2R_2415193_2416022_pos_434	0.139901	1	3
chr2R_2414051_2414495_pos_435	0.501192	1	3
chr2R_2453785_2454852_pos_436	0.474379	1	5
chr2R_2485132_2485861_pos_437	0.3411	1	1
chr2R_2514704_2515197_pos_438	0.778268	1	4
chr2R_3380673_3381133_pos_439	0.667422	1	4
chr2R_3461119_3465808_pos_440	-0.121116	1	2
chr2R_3479941_3480778_pos_441	0.68709	1	2
chr2R_3492396_3493022_pos_442	0.25633	1	3
chr2R_3728242_3730650_pos_443	0.349658	1	1
chr2R_3735613_3737214_pos_444	0.0229034	1	5
chr2R_4016547_4017854_pos_445	0.0957536	1	2
chr2R_4037907_4038589_pos_446	0.115938	1	2
chr2R_4135457_4136072_pos_447	0.636181	1	3
chr2R_4575652_4576160_pos_448	0.476602	1	4
chr2R_4753473_4754178_pos_449	0.273098	1	2
chr2R_4924866_4925458_pos_450	0.316619	1	2
chr2R_5145105_5145843_pos_451	0.120351	1	1
chr2R_5322695_5323668_pos_452	0.0749292	1	2
chr2R_5329557_5330259_pos_453	0.390242	1	1
chr2R_5404667_5405631_pos_454	0.0961052	1	4
chr2R_5454405_5455644_pos_455	-0.691357	1	4
chr2R_5587365_5588305_pos_456	-0.147626	1	1
chr2R_5608587_5609707_pos_457	0.0408007	1	3
chr2R_5627068_5628074_pos_458	0.928499	1	5
chr2R_5741008_5741503_pos_459	0.56198	1	2
chr2R_5873074_5874160_pos_460	0.326118	1	2
chr2R_5882572_5884638_pos_461	0.25233	1	3
chr2R_6052115_6052753_pos_462	0.0113584	1	1
chr2R_6095297_6096819_pos_463	0.427983	1	1
chr2R_6146486_6147790_pos_464	0.780262	1	5
chr2R_6174539_6174786_pos_465	0.327446	1	1
chr2R_6381453_6381889_pos_466	0.231331	1	5
chr2R_6379455_6380148_pos_467	0.579424	1	1
chr2R_6398001_6398699_pos_468	0.431984	1	5
chr2R_6391116_6391858_pos_469	-0.415994	1	4
chr2R_6436993_6437346_pos_470	0.774794	1	4
chr2R_6440287_6440811_pos_471	0.95112	1	3
chr2R_6449002_6449661_pos_472	0.319394	1	1
chr2R_6746156_6746711_pos_473	0.106767	1	5
chr2R_6742181_6742960_pos_474	0.389358	1	1
chr2R_6872736_6873364_pos_475	0.496071	1	2
chr2R_6881178_6882301_pos_476	-0.170343	1	3
chr2R_6886726_6887794_pos_477	-0.146099	1	3
chr2R_7153565_7154327_pos_478	0.407502	1	2
chr2R_7287889_7288339_pos_479	0.154264	1	3
chr2R_7342986_7343521_pos_480	0.247152	1	4
chr2R_7412265_7412573_pos_481	0.380733	1	2
chr2R_7424821_7425742_pos_482	-0.0582208	1	5
chr2R_7443299_7444136_pos_483	-0.518205	1	3
chr2R_7465337_7466266_pos_484	0.266909	1	4
chr2R_7496504_7497191_pos_485	0.709331	1	5
chr2R_7596866_7597162_pos_486	-0.167261	1	2
chr2R_7687412_7688201_pos_487	0.167518	1	4
chr2R_7998587_7999599_pos_488	-0.191537	1	5
chr2R_8095754_8096875_pos_489	-0.609314	1	5
chr2R_8206932_8207463_pos_490	0.237112	1	5
chr2R_8342287_8342961_pos_491	0.422472	1	3
chr2R_8345611_8345996_pos_492	-0.292152	1	1
chr2R_8461330_8462636_pos_493	0.103933	1	1
chr2R_8590919_8591958_pos_494	-0.82396	1	1
chr2R_8663173_8663946_pos_495	0.420579	1	2
chr2R_8657786_8658559_pos_496	-0.0454077	1	3
chr2R_8801917_8802782_pos_497	0.426873	1	1
chr2R_8942612_8943808_pos_498	0.7219	1	5
chr2R_9029210_9032503_pos_499	-0.0981879	1	2
chr2R_9032790_9033995_pos_500	-0.26219	1	5
chr2R_9082464_9082893_pos_501	0.24558	1	3
chr2R_9195357_9195881_pos_502	-0.100453	1	4
chr2R_9229788_9231290_pos_503	0.646289	1	3
chr2R_9334972_9335822_pos_504	0.479595	1	4
chr2R_9350262_9350806_pos_505	0.182568	1	5
chr2R_9376072_9376577_pos_506	0.984656	1	3
chr2R_9702921_9705159_pos_507	-0.168783	1	1
chr2R_9787527_9788562_pos_508	-1.03257	1	2
chr2R_9831538_9831860_pos_509	0.379453	1	5
chr2R_9956096_9957329_pos_510	0.383645	1	3
chr2R_10055006_10055550_pos_511	0.360971	1	2
chr2R_10149144_10149901_pos_512	0.398118	1	4
chr2R_10187426_10189255_pos_513	-0.125692	1	5
chr2R_10198845_10199408_pos_514	0.252918	1	5
chr2R_10379831_10381432_pos_515	0.0260738	1	5
chr2R_10687471_10688074_pos_516	0.403111	1	5
chr2R_10723070_10723309_pos_517	-0.167753	1	5
chr2R_10883501_10883938_pos_518	0.404202	1	4
chr2R_10945712_10947060_pos_519	0.201099	1	1
chr2R_10944762_10945335_pos_520	-0.447471	1	4
chr2R_11016827_11017683_pos_521	0.738122	1	1
chr2R_11082519_11083626_pos_522	0.440645	1	1
chr2R_11142928_11145470_pos_523	0.101613	1	2
chr2R_11150558_11152198_pos_524	-0.0380762	1	1
chr2R_11740163_11742302_pos_525	-0.219417	1	2
chr2R_11752489_11754508_pos_526	0.0877459	1	2
chr2R_11793891_11794434_pos_527	-0.0593801	1	5
chr2R_11817472_11817873_pos_528	0.438264	1	4
chr2R_11846722_11847547_pos_529	0.469677	1	1
chr2R_12218583_12218983_pos_530	0.849892	1	3
chr2R_12210864_12211971_pos_531	0.0657575	1	3
chr2R_12366366_12368160_pos_532	-0.08042	1	2
chr2R_12395895_12396911_pos_533	0.364359	1	1
chr2R_12442498_12443961_pos_534	0.368266	1	3
chr2R_12522259_12522930_pos_535	0.204485	1	2
chr2R_12649673_12650943_pos_536	0.340619	1	3
chr2R_12761797_12762333_pos_537	0.0477532	1	3
chr2R_13227294_13227679_pos_538	0.299086	1	2
chr2R_13233001_13234212_pos_539	-0.517901	1	1
chr2R_13369840_13371190_pos_540	0.631791	1	3
chr2R_13386116_13387122_pos_541	0.282429	1	1
chr2R_13485725_13486464_pos_542	0.23614	1	5
chr2R_13739762_13740523_pos_543	-0.250157	1	3
chr2R_13784260_13784616_pos_544	0.32498	1	3
chr2R_14090827_14091296_pos_545	0.18358	1	5
chr2R_14142300_14143127_pos_546	0.29789	1	4
chr2R_14148629_14149975_pos_547	0.393367	1	4
chr2R_14157898_14159343_pos_548	0.105401	1	3
chr2R_14192308_14192685_pos_549	0.51304	1	5
chr2R_14449000_14450438_pos_550	-0.283302	1	4
chr2R_14541285_14541994_pos_551	0.723348	1	1
chr2R_15150046_15150419_pos_552	0.391268	1	3
chr2R_15370720_15372973_pos_553	0.0493739	1	5
chr2R_15493433_15494159_pos_554	0.400254	1	5
chr2R_15587620_15588315_pos_555	0.4984	1	5
chr2R_15598708_15599421_pos_556	0.376025	1	2
chr2R_15688668_15689535_pos_557	-0.296667	1	5
chr2R_15750328_15751238_pos_558	0.308893	1	3
chr2R_15819601_15820036_pos_559	0.175965	1	5
chr2R_15922131_15923395_pos_560	0.143672	1	1
chr2R_15920949_15921668_pos_561	0.143428	1	4
chr2R_15939070_15940002_pos_562	0.246296	1	4
chr2R_15946994_15947523_pos_563	0.265497	1	3
chr2R_15941727_15942294_pos_564	0.252591	1	4
chr2R_16044215_16045747_pos_565	0.155825	1	2
chr2R_16061021_16061925_pos_566	0.0592257	1	4
chr2R_16117981_16118909_pos_567	-0.462378	1	1
chr2R_16183005_16184842_pos_568	0.084132	1	5
chr2R_16429885_16430231_pos_569	-0.389213	1	2
chr2R_16445102_16448514_pos_570	-0.11421	1	3
chr2R_16838346_16840123_pos_571	0.305239	1	3
chr2R_16849633_16850153_pos_572	0.342904	1	1
chr2R_16879085_16879650_pos_573	-0.174108	1	5
chr2R_16910405_16911353_pos_574	0.471593	1	1
chr2R_17117269_17118067_pos_575	0.460262	1	4
chr2R_17302414_17303142_pos_576	0.61907	1	2
chr2R_17340684_17343050_pos_577	-0.47347	1	3
chr2R_17348741_17349588_pos_578	0.00911305	1	1
chr2R_17364793_17365108_pos_579	0.622477	1	5
chr2R_17353947_17354336_pos_580	0.217648	1	3
chr2R_17479523_17480218_pos_581	0.586601	1	1
chr2R_17536449_17536730_pos_582	0.463244	1	2
chr2R_17734372_17734743_pos_583	0.426361	1	2
chr2R_18125780_18126337_pos_584	0.592801	1	3
chr2R_18579364_18579876_pos_585	0.368358	1	2
chr2R_18633215_18636282_pos_586	0.129298	1	1
chr2R_18975870_18978511_pos_587	-0.0934272	1	2
chr2R_19047484_19049428_pos_588	-0.268476	1	1
chr2R_19124500_19124870_pos_589	0.406121	1	3
chr2R_19405904_19407224_pos_590	0.443977	1	1
chr2R_19622249_19626732_pos_591	-0.054874	1	1
chr2R_20444322_20445799_pos_592	-0.221346	1	1
chr2R_20532520_20533727_pos_593	0.405766	1	5
chr2R_20559450_20559966_pos_594	0.000249227	1	5
chr2R_20604883_20607290_pos_595	0.0699279	1	3
chr2R_20694895_20696506_pos_596	0.299938	1	5
chr2R_20944174_20945090_pos_597	0.441599	1	4
chr2R_21050824_21052327_pos_598	0.412975	1	1
chr2R_21090583_21091907_pos_599	-0.251996	1	4
chr2R_21098902_21099660_pos_600	0.307184	1	5
chr2R_21097397_21098359_pos_601	-0.164563	1	1
chr2R_21110371_21110911_pos_602	0.0248069	1	2
chr2R_21105418_21105973_pos_603	0.543619	1	1
chr3L_9036518_9037148_pos_604	0.347794	1	3
chr3L_12705424_12707177_pos_605	0.195695	1	3
chr3L_278269_279037_pos_606	0.490168	1	5
chr3L_753488_754226_pos_607	0.174132	1	2
chr3L_3701537_3702809_pos_608	0.0254134	1	2
chr3L_3865192_3867091_pos_609	-0.182005	1	1
chr3L_5268375_5269169_pos_610	0.201774	1	4
chr3L_11445458_11446165_pos_611	0.636935	1	4
chr3L_13984330_13985170_pos_612	0.484009	1	4
chr3L_14492634_14493127_pos_613	0.209279	1	3
chr3L_14574451_14575373_pos_614	0.328644	1	2
chr3L_15033404_15034104_pos_615	0.431799	1	3
chr3L_15803545_15804145_pos_616	0.17625	1	1
chr3L_20455991_20456879_pos_617	0.148884	1	1
chr3L_23601504_23603594_pos_618	0.617386	1	1
chr3L_23733352_23734328_pos_619	-0.122183	1	5
chr3L_23946222_23949098_pos_620	-0.0797106	1	3
chr3L_24158687_24159828_pos_621	-0.0119153	1	4
chr3LHet_1152912_1156958_pos_622	0.170632	1	3
chr3LHet_1252981_1255834_pos_623	-0.226481	1	1
chr3LHet_2253394_2256160_pos_624	-0.353137	1	5
chr3L_239178_240616_pos_625	0.00611555	1	3
chr3L_299569_300275_pos_626	0.382351	1	5
chr3L_374731_375130_pos_627	0.369899	1	3
chr3L_390099_390852_pos_628	-0.0853322	1	1
chr3L_396687_397300_pos_629	0.502935	1	1
chr3L_613003_615221_pos_630	0.235955	1	5
chr3L_617761_618288_pos_631	0.210651	1	3
chr3L_618699_619117_pos_632	0.892548	1	5
chr3L_717287_718133_pos_633	0.264646	1	1
chr3L_744051_744764_pos_634	0.711852	1	1
chr3L_759855_760831_pos_635	-0.205854	1	3
chr3L_885506_886829_pos_636	-0.0195333	1	2
chr3L_1108222_1110341_pos_637	0.274909	1	2
chr3L_1344067_1344794_pos_638	0.466165	1	1
chr3L_1484992_1485768_pos_639	0.0432829	1	1
chr3L_1486892_1487261_pos_640	0.167508	1	1
chr3L_1821831_1822935_pos_641	0.139702	1	4
chr3L_1899217_1899989_pos_642	-0.170636	1	1
chr3L_2476518_2477474_pos_643	0.272723	1	5
chr3L_2830389_2831256_pos_644	-0.246179	1	2
chr3L_2880483_2880848_pos_645	0.161872	1	3
chr3L_2893237_2893954_pos_646	-0.17764	1	2
chr3L_3043458_3046216_pos_647	0.471506	1	5
chr3L_3154365_3155916_pos_648	0.458583	1	3
chr3L_3188229_3188643_pos_649	0.198656	1	4
chr3L_3304619_3305161_pos_650	0.184252	1	1
chr3L_3678344_3679017_pos_651	-0.170852	1	4
chr3L_3747434_3748092_pos_652	0.406491	1	5
chr3L_3791106_3791433_pos_653	0.325084	1	5
chr3L_3848503_3849348_pos_654	0.746935	1	4
chr3L_3876669_3877357_pos_655	0.735967	1	1
chr3L_3926095_3926660_pos_656	0.420894	1	2
chr3L_4097998_4098461_pos_657	0.573006	1	2
chr3L_4175301_4176305_pos_658	0.0906957	1	2
chr3L_4189503_4190504_pos_659	0.312416	1	4
chr3L_4326344_4328776_pos_660	-0.088025	1	2
chr3L_4645161_4646808_pos_661	0.38848	1	3
chr3L_4643404_4644323_pos_662	0.0824366	1	2
chr3L_4679374_4680132_pos_663	0.956337	1	5
chr3L_5618263_5618628_pos_664	0.689225	1	5
chr3L_5826826_5829440_pos_665	0.907235	1	1
chr3L_5951181_5951892_pos_666	0.115438	1	4
chr3L_5947225_5947510_pos_667	0.576034	1	4
chr3L_5949566_5950040_pos_668	0.0395353	1	4
chr3L_5997650_6000371_pos_669	-0.202857	1	1
chr3L_6060729_6061677_pos_670	0.176723	1	3
chr3L_6311966_6312838_pos_671	0.381539	1	4
chr3L_6350437_6351026_pos_672	0.365528	1	2
chr3L_6384705_6385482_pos_673	0.118773	1	3
chr3L_6589823_6594537_pos_674	0.234762	1	1
chr3L_6813957_6814641_pos_675	0.646381	1	2
chr3L_7624661_7625035_pos_676	0.589759	1	1
chr3L_7995221_7997707_pos_677	-0.802058	1	1
chr3L_8032167_8032810_pos_678	0.565427	1	2
chr3L_8182246_8183376_pos_679	-0.043078	1	5
chr3L_8426507_8429172_pos_680	0.148235	1	2
chr3L_8447457_8447861_pos_681	0.641869	1	1
chr3L_8471814_8474808_pos_682	0.135458	1	5
chr3L_8490417_8491151_pos_683	0.165266	1	3
chr3L_8658479_8660062_pos_684	-0.288403	1	5
chr3L_8679414_8681296_pos_685	0.111687	1	5
chr3L_8906860_8907304_pos_686	-0.0811419	1	2
chr3L_9003366_9004181_pos_687	0.603497	1	1
chr3L_8995620_8996079_pos_688	0.427419	1	4
chr3L_9013703_9014601_pos_689	0.331111	1	5
chr3L_9006613_9007384_pos_690	0.390251	1	3
chr3L_9022071_9023393_pos_691	0.303454	1	2
chr3L_9032042_9032657_pos_692	0.1723	1	5
chr3L_9052826_9053072_pos_693	-0.0674422	1	4
chr3L_9077762_9081412_pos_694	0.146198	1	1
chr3L_9145610_9146567_pos_695	0.27109	1	4
chr3L_9383076_9384012_pos_696	-0.474565	1	5
chr3L_9628538_9630121_pos_697	0.0843314	1	1
chr3L_9775893_9778095_pos_698	0.570062	1	2
chr3L_9822829_9823374_pos_699	0.0661716	1	4
chr3L_10021170_10021932_pos_700	0.362313	1	4
chr3L_10440425_10441310_pos_701	0.195576	1	4
chr3L_10575670_10576464_pos_702	0.200964	1	3
chr3L_10756194_10757293_pos_703	0.548615	1	4
chr3L_10914131_10914807_pos_704	0.0370079	1	4
chr3L_10982492_10985018_pos_705	0.103829	1	5
chr3L_11011162_11011564_pos_706	0.332273	1	4
chr3L_11022646_11024336_pos_707	0.01563	1	1
chr3L_11125753_11127422_pos_708	0.327994	1	1
chr3L_11311730_11312629_pos_709	0.296333	1	5
chr3L_11349706_11350732_pos_710	0.226911	1	4
chr3L_11426839_11427583_pos_711	0.360587	1	3
chr3L_11869007_11869441_pos_712	0.323825	1	2
chr3L_12015786_12016592_pos_713	-0.508815	1	4
chr3L_12021636_12022247_pos_714	0.014688	1	4
chr3L_12112023_12112491_pos_715	0.254457	1	4
chr3L_12164358_12165140_pos_716	0.645635	1	3
chr3L_12235351_12236605_pos_717	0.430658	1	2
chr3L_12536263_12537142_pos_718	0.0184854	1	3
chr3L_12584640_12585708_pos_719	0.0108818	1	3
chr3L_12626395_12626975_pos_720	0.567155	1	2
chr3L_12676274_12676943_pos_721	0.496995	1	2
chr3L_12716342_12716989_pos_722	-0.22512	1	1
chr3L_12767242_12768798_pos_723	0.391041	1	2
chr3L_12815824_12817597_pos_724	0.229133	1	3
chr3L_13049922_13050550_pos_725	0.141506	1	2
chr3L_13070340_13070933_pos_726	0.614338	1	1
chr3L_13179069_13180184_pos_727	-0.000683094	1	1
chr3L_13293674_13294254_pos_728	-0.0260777	1	3
chr3L_13339399_13340907_pos_729	0.0671154	1	5
chr3L_13392094_13392954_pos_730	0.529528	1	4
chr3L_13383644_13384333_pos_731	0.33636	1	2
chr3L_13455267_13458038_pos_732	0.187581	1	1
chr3L_13531095_13533282_pos_733	-0.136361	1	4
chr3L_13549844_13550564_pos_734	0.389352	1	2
chr3L_13680256_13682947_pos_735	0.172264	1	5
chr3L_13709356_13710857_pos_736	0.197002	1	2
chr3L_13933451_13934620_pos_737	0.665253	1	2
chr3L_14119472_14120448_pos_738	0.063008	1	2
chr3L_14148142_14148769_pos_739	0.532905	1	1
chr3L_14178190_14178599_pos_740	0.017684	1	5
chr3L_14187319_14187692_pos_741	0.89561	1	2
chr3L_14218796_14219937_pos_742	-0.046116	1	3
chr3L_14331592_14332518_pos_743	0.490895	1	3
chr3L_14350099_14350594_pos_744	-0.237085	1	3
chr3L_14408494_14410297_pos_745	0.315467	1	5
chr3L_14412986_14413338_pos_746	-0.0643268	1	4
chr3L_14447889_14448353_pos_747	0.260159	1	5
chr3L_14484914_14486120_pos_748	0.393771	1	5
chr3L_14540085_14540485_pos_749	0.576056	1	4
chr3L_14549186_14549922_pos_750	-0.0975771	1	2
chr3L_14741016_14743076_pos_751	0.566421	1	3
chr3L_14911612_14912059_pos_752	0.316632	1	3
chr3L_15018750_15019549_pos_753	0.62516	1	4
chr3L_15162964_15163317_pos_754	0.43538	1	4
chr3L_15174371_15175150_pos_755	0.116146	1	5
chr3L_15316166_15316844_pos_756	0.103751	1	2
chr3L_15531349_15531892_pos_757	0.295605	1	4
chr3L_15724838_15725130_pos_758	0.457752	1	5
chr3L_15828973_15829430_pos_759	0.197453	1	3
chr3L_15856072_15857267_pos_760	-0.184372	1	1
chr3L_16050584_16051245_pos_761	0.393926	1	3
chr3L_16062885_16063786_pos_762	-0.0339697	1	5
chr3L_16059697_16060575_pos_763	0.604839	1	1
chr3L_16071164_16073204_pos_764	-0.177922	1	3
chr3L_16430414_16432187_pos_765	0.409837	1	5
chr3L_16478218_16478846_pos_766	0.111667	1	3
chr3L_16617775_16621114_pos_767	-0.0685485	1	4
chr3L_16624292_16625205_pos_768	0.120136	1	5
chr3L_16794168_16795847_pos_769	-0.651093	1	4
chr3L_16844520_16845367_pos_770	1.21886	1	1
chr3L_16934190_16935265_pos_771	0.364293	1	5
chr3L_16964265_16964940_pos_772	0.174078	1	2
chr3L_17021837_17023476_pos_773	0.18019	1	3
chr3L_17045726_17046768_pos_774	-0.0630344	1	5
chr3L_17493450_17494120_pos_775	0.863191	1	2
chr3L_17534469_17537179_pos_776	0.322815	1	4
chr3L_17758271_17758880_pos_777	0.149956	1	5
chr3L_17824584_17825376_pos_778	0.0696712	1	2
chr3L_17979325_17979964_pos_779	0.350601	1	4
chr3L_18005832_18006807_pos_780	-0.347293	1	1
chr3L_18137494_18138808_pos_781	0.0952308	1	5
chr3L_18225742_18226092_pos_782	0.779946	1	2
chr3L_18270821_18271883_pos_783	0.368413	1	5
chr3L_18311444_18311979_pos_784	0.393581	1	3
chr3L_18321789_18322879_pos_785	-0.213988	1	4
chr3L_18334338_18334941_pos_786	0.285431	1	1
chr3L_18349090_18349925_pos_787	0.15785	1	2
chr3L_18380834_18381659_pos_788	-0.513852	1	5
chr3L_18459860_18461321_pos_789	-0.594241	1	4
chr3L_19051893_19052374_pos_790	0.431989	1	1
chr3L_19169819_19170207_pos_791	0.175754	1	4
chr3L_19364950_19367166_pos_792	0.319168	1	5
chr3L_19645247_19645663_pos_793	0.858919	1	3
chr3L_19821293_19822250_pos_794	0.388352	1	4
chr3L_20175883_20176464_pos_795	0.472858	1	5
chr3L_20333574_20333906_pos_796	0.308663	1	4
chr3L_20562077_20564537_pos_797	0.192365	1	4
chr3L_20616245_20616740_pos_798	0.122501	1	2
chr3L_20663481_20664819_pos_799	-0.428902	1	5
chr3L_20689713_20690852_pos_800	-0.662168	1	5
chr3L_21073013_21074649_pos_801	-0.158798	1	5
chr3L_21137854_21138508_pos_802	0.0681269	1	3
chr3L_21137149_21137531_pos_803	0.267088	1	1
chr3L_21442250_21442984_pos_804	0.208618	1	3
chr3L_21460530_21461508_pos_805	0.0442393	1	2
chr3L_21464363_21465393_pos_806	0.295744	1	2
chr3L_21474864_21475559_pos_807	-0.256834	1	2
chr3L_21711994_21713674_pos_808	-0.225376	1	4
chr3L_21862398_21863274_pos_809	0.514558	1	5
chr3L_21883671_21884491_pos_810	0.363926	1	3
chr3L_21982670_21983097_pos_811	0.557035	1	5
chr3L_22071243_22071764_pos_812	-0.17567	1	1
chr3L_22212112_22214201_pos_813	0.184156	1	5
chr3L_22247937_22250803_pos_814	0.305006	1	1
chr3L_22317162_22317897_pos_815	0.512569	1	5
chr3L_22328834_22330160_pos_816	-0.0120642	1	3
chr3L_22498949_22500997_pos_817	0.525664	1	4
chr3L_22677025_22678880_pos_818	-0.468154	1	5
chr3L_22976654_22979141_pos_819	-0.2804	1	3
chr3L_23013766_23014854_pos_820	0.246431	1	2
chr3L_23015366_23015859_pos_821	-0.0764089	1	3
chr3L_23018602_23019262_pos_822	0.0603233	1	4
chr3L_23031852_23034312_pos_823	-0.142391	1	4
chr3L_23042747_23043237_pos_824	0.463576	1	3
chr3L_23052505_23054806_pos_825	0.144212	1	3
chr3L_23075830_23076522_pos_826	0.43575	1	5
chr3L_23097577_23099102_pos_827	0.174387	1	1
chr3L_23138497_23139981_pos_828	-0.342763	1	3
chr3L_23158556_23158997_pos_829	0.224726	1	2
chr3L_23185742_23185964_pos_830	-0.380371	1	5
chr3L_23197138_23199060_pos_831	0.681869	1	1
chr3L_23221317_23224985_pos_832	0.168932	1	4
chr3L_23210631_23212949_pos_833	0.102348	1	2
chr3L_23230180_23232091_pos_834	-0.133236	1	1
chr3L_23310334_23311771_pos_835	0.079908	1	2
chr3L_23315319_23316910_pos_836	0.0402956	1	1
chr3L_23335543_23337337_pos_837	0.0317979	1	1
chr3L_23396830_23397463_pos_838	0.43931	1	1
chr3L_23438811_23439751_pos_839	-0.151671	1	4
chr3L_23480474_23481547_pos_840	-0.301007	1	3
chr3L_23546194_23547071_pos_841	0.335488	1	4
chr3L_23561340_23563317_pos_842	-0.177572	1	5
chr3L_23583387_23584908_pos_843	0.500305	1	5
chr3L_23591686_23595462_pos_844	0.292987	1	2
chr3L_23612839_23613779_pos_845	0.130228	1	5
chr3L_23671157_23672785_pos_846	0.359182	1	4
chr3L_23697602_23698628_pos_847	0.405202	1	4
chr3L_23714173_23715287_pos_848	0.436613	1	2
chr3L_23710246_23711903_pos_849	0.235116	1	3
chr3L_23722207_23724181_pos_850	0.0162922	1	4
chr3L_23777934_23780302_pos_851	0.205487	1	4
chr3L_23780542_23782307_pos_852	-0.227489	1	3
chr3L_23800715_23800930_pos_853	0.3098	1	3
chr3L_23904691_23905493_pos_854	0.0329739	1	3
chr3L_23930429_23931866_pos_855	0.0378827	1	5
chr3L_23956117_23958472_pos_856	0.440137	1	2
chr3L_23965674_23965911_pos_857	-0.174725	1	5
chr3L_23974320_23974657_pos_858	-0.59349	1	1
chr3L_24014012_24014563_pos_859	-0.0598506	1	3
chr3L_24015438_24015868_pos_860	0.220395	1	1
chr3L_24031240_24033968_pos_861	0.45087	1	4
chr3L_24052824_24054474_pos_862	-0.841363	1	4
chr3L_24062008_24062246_pos_863	0.397489	1	3
chr3L_24081261_24083237_pos_864	0.133336	1	4
chr3L_24187591_24189138_pos_865	0.299559	1	2
chr3L_24197618_24198812_pos_866	0.493832	1	1
chr3L_24203263_24206152_pos_867	0.133069	1	2
chr3L_24201385_24202366_pos_868	0.507501	1	4
chr3L_24280454_24283075_pos_869	-0.45681	1	3
chr3L_24275026_24276388_pos_870	0.142519	1	2
chr3L_24499959_24501920_pos_871	0.33269	1	1
chr3L_24497251_24499751_pos_872	-1.52016	1	5
chr3L_24510599_24511297_pos_873	0.7352	1	4
chr3LHet_256468_256882_pos_874	0.302028	1	3
chr3LHet_303072_303735_pos_875	-0.0155562	1	4
chr3LHet_394739_395868_pos_876	-0.210209	1	1
chr3LHet_398121_398486_pos_877	0.222199	1	3
chr3LHet_420766_421966_pos_878	0.0423349	1	3
chr3LHet_481175_482020_pos_879	0.0202266	1	3
chr3LHet_493062_494105_pos_880	0.242413	1	1
chr3LHet_542328_542694_pos_881	-0.587293	1	2
chr3LHet_577887_579208_pos_882	0.0558784	1	1
chr3LHet_590684_591759_pos_883	0.195053	1	5
chr3LHet_602652_604211_pos_884	-0.058481	1	1
chr3LHet_619434_619639_pos_885	0.0735003	1	5
chr3LHet_661189_662406_pos_886	0.368887	1	2
chr3LHet_674649_676018_pos_887	-0.162616	1	2
chr3LHet_693443_695724_pos_888	0.219468	1	4
chr3LHet_704315_704818_pos_889	-0.746681	1	2
chr3LHet_719728_722252_pos_890	0.441913	1	3
chr3LHet_764173_764555_pos_891	0.899753	1	2
chr3LHet_768996_771614_pos_892	0.54839	1	2
chr3LHet_796110_797097_pos_893	0.125023	1	2
chr3LHet_826632_827197_pos_894	0.316812	1	4
chrU_2096294_2096611_pos_895	1.07315	1	1
chr3LHet_909646_910718_pos_896	-0.227964	1	4
chr3LHet_930046_932201_pos_897	0.217837	1	3
chr3LHet_993838_995380_pos_898	0.0444245	1	1
chr3LHet_1007536_1010815_pos_899	0.0261749	1	3
chr3LHet_1016193_1016844_pos_900	0.203921	1	4
chr3LHet_1017218_1019099_pos_901	0.640563	1	1
chr3LHet_1085357_1086514_pos_902	-0.441793	1	3
chr3LHet_1134753_1135360_pos_903	0.405295	1	1
chr3LHet_1246891_1247144_pos_904	0.0499722	1	1
chr3LHet_1258660_1259376_pos_905	-0.194664	1	3
chr3LHet_1277028_1277599_pos_906	0.803952	1	3
chr3LHet_1304592_1305369_pos_907	-0.0878219	1	5
chr3LHet_1342520_1343669_pos_908	0.0841918	1	3
chr3LHet_1380261_1380633_pos_909	0.18371	1	4
chr3LHet_1395078_1395542_pos_910	-0.377492	1	5
chr3LHet_1389589_1391466_pos_911	-0.499077	1	2
chr3LHet_1397373_1398531_pos_912	-0.295821	1	3
chr3LHet_1559511_1559782_pos_913	0.511594	1	3
chr3LHet_1563284_1563517_pos_914	0.311378	1	1
chr3LHet_1578118_1578521_pos_915	0.453612	1	5
chr3LHet_1610944_1611763_pos_916	-0.0292909	1	3
chr3LHet_1628703_1629795_pos_917	0.621759	1	2
chr3LHet_1672495_1673176_pos_918	0.0626683	1	4
chr3LHet_1689438_1689768_pos_919	0.504633	1	1
chr3LHet_1757942_1759396_pos_920	-0.238688	1	5
chr3LHet_1848319_1849375_pos_921	0.967778	1	3
chr3LHet_2108302_2108562_pos_922	0.43532	1	2
chr3LHet_2107083_2107450_pos_923	-0.615592	1	3
chr3LHet_2145649_2146812_pos_924	0.03145	1	1
chr3LHet_2195005_2197120_pos_925	0.273054	1	3
chr3LHet_2209409_2214403_pos_926	0.0261246	1	3
chr3LHet_2230647_2234731_pos_927	0.30677	1	2
chr3LHet_2258547_2259252_pos_928	0.631937	1	1
chr3LHet_2267575_2270132_pos_929	0.105507	1	1
chr3LHet_2256446_2257734_pos_930	0.305124	1	5
chr3LHet_2266057_2267310_pos_931	0.689384	1	5
chr3LHet_2279770_2280386_pos_932	-0.058218	1	2
chr3LHet_2274575_2275446_pos_933	-0.48459	1	3
chr3LHet_2386475_2387636_pos_934	-0.322418	1	3
chr3LHet_2383514_2385273_pos_935	0.240899	1	1
chr3LHet_2389661_2391378_pos_936	0.922438	1	2
chr3LHet_2377542_2378022_pos_937	-0.127608	1	4
chr3LHet_2420671_2422930_pos_938	0.125612	1	1
chr3LHet_2414520_2416364_pos_939	0.182371	1	4
chr3LHet_2417570_2419013_pos_940	0.164719	1	1
chr3LHet_2446069_2446712_pos_941	0.321711	1	3
chr3LHet_2462887_2465425_pos_942	0.0147212	1	4
chr3LHet_2456040_2458031_pos_943	0.151926	1	3
chr3LHet_2458307_2459343_pos_944	-0.0918205	1	4
chr3LHet_2475471_2477777_pos_945	0.315144	1	5
chr3LHet_2504070_2506207_pos_946	0.33035	1	4
chr3LHet_2507161_2507779_pos_947	0.292553	1	1
chr3LHet_2529394_2529689_pos_948	-0.1312	1	2
chr3LHet_2518867_2521736_pos_949	0.39693	1	2
chr2RHet_3015955_3018109_pos_950	0.315833	1	3
chr2RHet_3018424_3018896_pos_951	0.472106	1	4
chr2RHet_2883935_2885476_pos_952	0.238226	1	1
chr2RHet_2890398_2890713_pos_953	1.30925	1	5
chr2RHet_2818419_2820960_pos_954	0.229771	1	3
chr2RHet_2772862_2775334_pos_955	0.475489	1	4
chr2RHet_2640975_2641401_pos_956	0.636573	1	3
chr2RHet_2618634_2619748_pos_957	-0.131939	1	1
chr3R_674477_675591_pos_958	0.306589	1	1
chr3R_412065_413568_pos_959	-0.213669	1	3
chr3RHet_569948_572224_pos_960	0.162015	1	2
chr3RHet_219874_223816_pos_961	0.349169	1	5
chrU_1655661_1658387_pos_962	0.158193	1	1
chrU_452439_453770_pos_963	0.67978	1	5
chrUextra_2463_6316_pos_964	-0.677224	1	1
chrU_2214181_2215737_pos_965	0.26834	1	3
chr3RHet_2122816_2124279_pos_966	0.167707	1	4
chr3RHet_2154581_2156696_pos_967	0.189032	1	4
chr3RHet_1949474_1950680_pos_968	0.000953538	1	2
chr3RHet_2488298_2491690_pos_969	0.887495	1	3
chr3R_4410558_4411300_pos_970	0.288857	1	3
chr3R_4524820_4525814_pos_971	0.418447	1	5
chr3R_5736831_5740330_pos_972	0.452239	1	3
chr3R_8849973_8851448_pos_973	0.26439	1	1
chr3R_12125210_12127822_pos_974	-0.172064	1	4
chr3R_12651704_12652574_pos_975	0.340116	1	1
chr3R_15715629_15715966_pos_976	0.122683	1	3
chr3R_16878731_16880097_pos_977	-0.241459	1	2
chr3R_18386469_18387669_pos_978	-0.482759	1	1
chr3R_20171982_20172992_pos_979	0.597148	1	1
chr3R_20892667_20893801_pos_980	0.023416	1	2
chr3R_23792866_23796310_pos_981	-0.602198	1	4
chr3R_27329193_27332183_pos_982	0.12658	1	4
chr3R_27839479_27840641_pos_983	0.43707	1	5
chrU_2011859_2013517_pos_984	-0.00846896	1	1
chrU_1996281_1996545_pos_985	1.01359	1	5
chrU_1997054_1997518_pos_986	0.0867706	1	4
chrU_1994173_1994642_pos_987	0.365992	1	2
chrU_3730969_3731281_pos_988	-0.497794	1	3
chrU_1819642_1820114_pos_989	0.688506	1	1
chrU_5945090_5945604_pos_990	0.488633	1	5
chr3RHet_639470_641640_pos_991	0.596492	1	1
chr3RHet_557142_558073_pos_992	0.039124	1	2
chr3RHet_405302_405765_pos_993	0.26968	1	4
chr3RHet_407149_407447_pos_994	0.144913	1	3
chr3RHet_393720_394729_pos_995	-0.218417	1	5
chr3RHet_165349_166710_pos_996	-0.025279	1	4
chr3RHet_17261_17924_pos_997	0.789602	1	4
chr3RHet_10333_11449_pos_998	0.260494	1	1
chr3RHet_12044_12610_pos_999	0.662991	1	5
chrU_594842_596179_pos_1000	-0.0193533	1	3
chrU_1664190_1664702_pos_1001	0.834858	1	5
chrU_1636780_1639201_pos_1002	0.902831	1	1
chrU_382141_388025_pos_1003	-0.254643	1	1
chr3RHet_785746_786524_pos_1004	0.442618	1	4
chr3RHet_799975_802534_pos_1005	-0.0880145	1	1
chr3RHet_811853_812463_pos_1006	0.598054	1	5
chr3RHet_836438_837713_pos_1007	0.268616	1	1
chr3RHet_869700_873056_pos_1008	0.0754783	1	1
chr3RHet_912603_913628_pos_1009	0.0685446	1	2
chr3RHet_904215_904851_pos_1010	0.408187	1	3
chr3RHet_900396_901265_pos_1011	0.328502	1	5
chr3RHet_949070_949634_pos_1012	0.250864	1	1
chr3RHet_1017012_1018359_pos_1013	-0.107519	1	2
chr3RHet_1096060_1096952_pos_1014	0.234112	1	3
chr3RHet_1103073_1104085_pos_1015	0.213331	1	4
chrUextra_1673662_1673889_pos_1016	0.225864	1	3
chrUextra_13795_14599_pos_1017	-0.476868	1	4
chrUextra_11583_12714_pos_1018	-1.13268	1	4
chr3RHet_1403118_1406784_pos_1019	0.293414	1	5
chr3RHet_1425139_1427139_pos_1020	0.248161	1	2
chr3RHet_1441160_1443204_pos_1021	0.201423	1	5
chr3RHet_1437797_1438410_pos_1022	-0.215622	1	1
chr3RHet_1515885_1517543_pos_1023	-0.0707642	1	1
chr3RHet_1565441_1567794_pos_1024	0.389005	1	2
chrU_902244_902735_pos_1025	0.00880261	1	3
chrU_5639512_5641011_pos_1026	0.419911	1	2
chr3RHet_2183750_2184650_pos_1027	0.361751	1	4
chr3RHet_2169892_2170087_pos_1028	-0.150066	1	5
chr3RHet_2125670_2126594_pos_1029	0.404321	1	3
chr3RHet_2119053_2121404_pos_1030	0.0150002	1	3
chr3RHet_1998568_2000245_pos_1031	0.377326	1	4
chr3RHet_2000523_2001886_pos_1032	0.124553	1	3
chr3RHet_1968636_1974816_pos_1033	0.378217	1	2
chr3RHet_1924211_1931665_pos_1034	0.476843	1	2
chr3RHet_1889833_1892702_pos_1035	0.101189	1	3
chr3RHet_1834527_1839817_pos_1036	0.120482	1	2
chr3RHet_1821709_1822797_pos_1037	0.213891	1	2
chr3RHet_1815228_1816259_pos_1038	-0.930415	1	2
chr3RHet_1809000_1809574_pos_1039	-0.00558491	1	5
chr3RHet_1799622_1800151_pos_1040	0.375087	1	4
chr3RHet_1759545_1760361_pos_1041	0.40455	1	5
chr3RHet_1732188_1738679_pos_1042	0.838142	1	2
chr3RHet_1739074_1739563_pos_1043	1.15441	1	5
chr3RHet_1718625_1718917_pos_1044	0.203423	1	1
chr3RHet_1693214_1697881_pos_1045	0.289383	1	2
chr3RHet_1611668_1612329_pos_1046	0.313134	1	2
chrUextra_455935_456153_pos_1047	0.113519	1	1
chrU_3880811_3881257_pos_1048	0.201916	1	4
chr3RHet_2480169_2482132_pos_1049	0.0844134	1	5
chr3RHet_2493355_2496028_pos_1050	-0.272451	1	4
chr3RHet_2500545_2501025_pos_1051	0.299467	1	2
chr3R_27679_31634_pos_1052	0.535981	1	3
chr3R_37853_40055_pos_1053	-0.463616	1	5
chr3R_94856_96417_pos_1054	-0.123349	1	2
chr3R_103906_105363_pos_1055	-0.117472	1	1
chr3R_173838_174743_pos_1056	0.334277	1	5
chr3R_189707_192046_pos_1057	0.226309	1	2
chr3R_233031_234110_pos_1058	0.284636	1	5
chr3R_238529_239746_pos_1059	0.163864	1	2
chr3R_284048_284741_pos_1060	0.315036	1	2
chr3R_371413_371910_pos_1061	0.604346	1	5
chr3R_424012_424442_pos_1062	0.769301	1	2
chr3R_415814_419283_pos_1063	-0.183987	1	4
chr3R_439134_439750_pos_1064	0.772712	1	3
chr3R_613481_617295_pos_1065	-0.0485077	1	1
chr3R_671179_671548_pos_1066	-0.12025	1	3
chr3R_748236_749174_pos_1067	0.256408	1	1
chr3R_753058_755148_pos_1068	0.504217	1	4
chr3R_766391_768683_pos_1069	-0.0446685	1	3
chr3R_758533_763094_pos_1070	0.192596	1	5
chr3R_785378_786533_pos_1071	0.0953367	1	3
chr3R_1050528_1051324_pos_1072	0.133936	1	1
chr3R_1146323_1146825_pos_1073	0.506718	1	2
chr3R_1160575_1162194_pos_1074	0.0746788	1	5
chr3R_1205226_1206838_pos_1075	0.7422	1	2
chr3R_1233010_1234254_pos_1076	-0.38062	1	5
chr3R_1544944_1545255_pos_1077	0.399534	1	1
chr3R_1581832_1583584_pos_1078	0.0498848	1	3
chr3R_1734690_1735224_pos_1079	0.511531	1	4
chr3R_2031069_2032031_pos_1080	0.190447	1	2
chr3R_2161573_2162716_pos_1081	0.266094	1	4
chr3R_2432532_2433417_pos_1082	0.358128	1	5
chr3R_2441554_2443460_pos_1083	0.351771	1	5
chr3R_2470693_2471844_pos_1084	-0.113189	1	1
chr3R_2505118_2506098_pos_1085	0.445472	1	1
chr3R_2540297_2541656_pos_1086	0.262248	1	2
chr3R_2581138_2581627_pos_1087	0.435727	1	2
chr3R_2616401_2616942_pos_1088	0.298603	1	4
chr3R_2630080_2630940_pos_1089	0.378905	1	5
chr3R_2682807_2683762_pos_1090	0.194919	1	1
chr3R_2693803_2694425_pos_1091	0.535357	1	4
chr3R_2701023_2701619_pos_1092	0.127473	1	1
chr3R_2714422_2714883_pos_1093	0.533291	1	4
chr3R_2742342_2742894_pos_1094	0.399241	1	5
chr3R_2766769_2768369_pos_1095	0.391337	1	4
chr3R_2832089_2833512_pos_1096	0.210628	1	2
chr3R_2822704_2823113_pos_1097	0.781231	1	5
chr3R_2861463_2862044_pos_1098	0.364394	1	3
chr3R_2859338_2859671_pos_1099	0.079274	1	5
chr3R_2936933_2937801_pos_1100	-0.000310033	1	1
chr3R_3021136_3022523_pos_1101	0.222491	1	5
chr3R_3088266_3088826_pos_1102	-0.0109439	1	2
chr3R_3167477_3168208_pos_1103	-0.00651921	1	4
chr3R_3359051_3360343_pos_1104	-0.82099	1	4
chr3R_3570467_3573481_pos_1105	-0.337148	1	5
chr3R_3788983_3789860_pos_1106	0.424414	1	3
chr3R_3853229_3853642_pos_1107	0.445163	1	1
chr3R_3926433_3927469_pos_1108	0.300698	1	5
chr3R_3934412_3935006_pos_1109	0.0882787	1	4
chr3R_3941901_3942367_pos_1110	0.109135	1	3
chr3R_3990895_3992128_pos_1111	0.228322	1	3
chr3R_4018795_4019310_pos_1112	0.34449	1	4
chr3R_4065151_4065566_pos_1113	0.163349	1	4
chr3R_4100663_4101056_pos_1114	0.405069	1	4
chr3R_4259962_4260651_pos_1115	0.593741	1	1
chr3R_4446785_4449568_pos_1116	-0.126955	1	5
chr3R_4515239_4515781_pos_1117	0.265816	1	4
chr3R_4526287_4527380_pos_1118	0.50838	1	2
chr3R_4676338_4676704_pos_1119	0.611388	1	4
chr3R_4708321_4709971_pos_1120	-0.357842	1	3
chr3R_4801414_4802560_pos_1121	0.493007	1	2
chr3R_4791146_4791762_pos_1122	0.498978	1	2
chr3R_4943071_4943648_pos_1123	0.64029	1	4
chr3R_5042035_5042470_pos_1124	-0.206566	1	3
chr3R_5217396_5218816_pos_1125	0.0948783	1	3
chr3R_5372542_5373049_pos_1126	0.708002	1	3
chr3R_5520501_5521160_pos_1127	-0.0588615	1	4
chr3R_5542320_5544034_pos_1128	0.00803443	1	5
chr3R_5928275_5929537_pos_1129	0.966094	1	1
chr3R_5981195_5982005_pos_1130	-0.112267	1	2
chr3R_5990450_5991530_pos_1131	0.588433	1	5
chr3R_6149981_6152116_pos_1132	0.22348	1	1
chr3R_6166997_6167280_pos_1133	0.0851209	1	4
chr3R_6289423_6290204_pos_1134	0.571954	1	2
chr3R_6373960_6374539_pos_1135	-0.0703115	1	4
chr3R_6749206_6749703_pos_1136	0.2821	1	2
chr3R_7071335_7072942_pos_1137	-0.0709636	1	3
chr3R_7103103_7103853_pos_1138	0.399213	1	3
chr3R_7144483_7145242_pos_1139	0.226961	1	4
chr3R_7221213_7222561_pos_1140	0.169685	1	5
chr3R_7219434_7220060_pos_1141	-0.216462	1	2
chr3R_7396604_7397541_pos_1142	0.0214576	1	1
chr3R_7485297_7486299_pos_1143	0.0572561	1	2
chr3R_7510510_7512420_pos_1144	-0.00072551	1	2
chr3R_7738995_7740141_pos_1145	-0.1947	1	4
chr3R_7939267_7941029_pos_1146	-0.108348	1	3
chr3R_7948525_7949690_pos_1147	0.191123	1	4
chr3R_7967201_7968047_pos_1148	0.00391578	1	1
chr3R_8073798_8074552_pos_1149	0.488269	1	2
chr3R_8144008_8146125_pos_1150	0.551056	1	5
chr3R_8183512_8183900_pos_1151	-0.0397781	1	2
chr3R_8471495_8472657_pos_1152	-0.0711237	1	2
chr3R_8861602_8862805_pos_1153	-0.0819939	1	2
chr3R_8895776_8896450_pos_1154	0.460784	1	2
chr3R_9041148_9042265_pos_1155	0.283951	1	4
chr3R_9185605_9186272_pos_1156	0.255746	1	3
chr3R_9247734_9248754_pos_1157	0.297311	1	3
chr3R_9460612_9462364_pos_1158	0.448914	1	1
chr3R_9495805_9497363_pos_1159	-2.12072	1	2
chr3R_9585798_9586736_pos_1160	0.189861	1	5
chr3R_9614172_9614907_pos_1161	-0.319213	1	4
chr3R_9631706_9632476_pos_1162	0.254586	1	3
chr3R_9667706_9669402_pos_1163	-1.41513	1	2
chr3R_9705128_9705762_pos_1164	0.355946	1	2
chr3R_9725175_9725908_pos_1165	-0.018297	1	4
chr3R_9736493_9737486_pos_1166	-0.234687	1	4
chr3R_9751400_9752025_pos_1167	0.158114	1	1
chr3R_9796478_9797002_pos_1168	0.220998	1	4
chr3R_9795430_9796233_pos_1169	0.0807114	1	2
chr3R_9863057_9863537_pos_1170	-0.102851	1	4
chr3R_10154718_10155120_pos_1171	0.219452	1	1
chr3R_10269647_10270483_pos_1172	-0.796316	1	4
chr3R_10328216_10328860_pos_1173	0.521105	1	2
chr3R_10395968_10397192_pos_1174	-0.0943176	1	4
chr3R_10454263_10455190_pos_1175	0.160956	1	5
chr3R_10465417_10466999_pos_1176	0.176505	1	4
chr3R_10598769_10599933_pos_1177	-0.646767	1	2
chr3R_11150999_11152438_pos_1178	0.114897	1	2
chr3R_11579348_11580757_pos_1179	0.0236413	1	4
chr3R_11813814_11814508_pos_1180	0.262183	1	1
chr3R_11854228_11855676_pos_1181	0.359538	1	4
chr3R_11886449_11888517_pos_1182	0.182057	1	1
chr3R_12262726_12262972_pos_1183	-0.12879	1	5
chr3R_12331804_12332485_pos_1184	0.0122407	1	5
chr3R_12340061_12340605_pos_1185	0.335601	1	4
chr3R_12510485_12512391_pos_1186	0.218429	1	5
chr3R_12526390_12527344_pos_1187	0.286763	1	1
chr3R_12557125_12557552_pos_1188	0.395682	1	4
chr3R_12618348_12619094_pos_1189	0.378988	1	4
chr3R_12636305_12637112_pos_1190	0.29942	1	5
chr3R_12689986_12691287_pos_1191	0.284547	1	1
chr3R_12685269_12685913_pos_1192	0.230341	1	1
chr3R_12704090_12704805_pos_1193	0.628037	1	2
chr3R_12727574_12728043_pos_1194	0.391591	1	1
chr3R_12741167_12741789_pos_1195	-0.21182	1	5
chr3R_12761813_12762598_pos_1196	0.209002	1	2
chr3R_12923230_12924138_pos_1197	-0.00709684	1	3
chr3R_13355791_13356197_pos_1198	0.368818	1	2
chr3R_13373504_13374509_pos_1199	0.45152	1	1
chr3R_13386288_13386798_pos_1200	0.320824	1	3
chr3R_13600759_13601597_pos_1201	0.870804	1	1
chr3R_13641891_13642696_pos_1202	0.570988	1	3
chr3R_13656639_13657100_pos_1203	0.165623	1	5
chr3R_13760848_13761504_pos_1204	0.658741	1	1
chr3R_13899969_13901327_pos_1205	-0.72297	1	2
chr3R_14106147_14107086_pos_1206	0.407441	1	1
chr3R_14421711_14422988_pos_1207	-0.0118186	1	3
chr3R_14469187_14470626_pos_1208	-1.19172	1	1
chr3R_15164545_15165471_pos_1209	-0.209288	1	2
chr3R_15167374_15167983_pos_1210	0.526652	1	2
chr3R_15319341_15320094_pos_1211	0.462498	1	2
chr3R_15315445_15316153_pos_1212	0.0674472	1	3
chr3R_15331577_15332517_pos_1213	0.174671	1	4
chr3R_15356782_15357836_pos_1214	-0.485551	1	1
chr3R_15697146_15698205_pos_1215	-0.0915727	1	2
chr3R_16173904_16174468_pos_1216	0.664894	1	2
chr3R_16423196_16424072_pos_1217	0.272735	1	3
chr3R_16437242_16441482_pos_1218	-0.5109	1	4
chr3R_16453980_16456312_pos_1219	-0.342402	1	3
chr3R_16482822_16484623_pos_1220	-0.0872913	1	3
chr3R_16594635_16595296_pos_1221	0.709044	1	4
chr3R_16588991_16590336_pos_1222	0.299431	1	3
chr3R_16618621_16619229_pos_1223	0.214147	1	5
chr3R_16674632_16675631_pos_1224	-0.0783242	1	5
chr3R_16907008_16908555_pos_1225	-0.263176	1	5
chr3R_16995089_16996275_pos_1226	0.123447	1	5
chr3R_16997860_16998998_pos_1227	0.398472	1	2
chr3R_17205453_17206130_pos_1228	0.542858	1	3
chr3R_17216652_17217221_pos_1229	-0.0396388	1	4
chr3R_17238902_17239216_pos_1230	0.62827	1	1
chr3R_17254571_17255232_pos_1231	0.54461	1	2
chr3R_17283855_17284786_pos_1232	0.522169	1	4
chr3R_17373814_17374911_pos_1233	0.189773	1	3
chr3R_17492744_17494232_pos_1234	0.252351	1	2
chr3R_17885632_17886960_pos_1235	0.0364058	1	2
chr3R_17895524_17896263_pos_1236	-0.242869	1	2
chr3R_18158693_18159454_pos_1237	0.249753	1	1
chr3R_18200225_18201120_pos_1238	0.501559	1	4
chr3R_18295616_18296724_pos_1239	0.504898	1	1
chr3R_18493591_18493998_pos_1240	0.799451	1	4
chr3R_18526146_18526852_pos_1241	-0.321229	1	1
chr3R_18579104_18579868_pos_1242	0.354546	1	4
chr3R_18613822_18615571_pos_1243	-0.254644	1	3
chr3R_18971104_18971817_pos_1244	0.203572	1	4
chr3R_19021218_19021984_pos_1245	-0.243869	1	1
chr3R_19089085_19090346_pos_1246	0.389844	1	4
chr3R_19186746_19188559_pos_1247	-0.218022	1	1
chr3R_19253385_19254336_pos_1248	-0.861339	1	1
chr3R_19554580_19555107_pos_1249	0.114368	1	3
chr3R_19705549_19706419_pos_1250	-0.0763199	1	2
chr3R_19786136_19786927_pos_1251	0.708695	1	5
chr3R_19890801_19891817_pos_1252	0.626065	1	4
chr3R_19908040_19909988_pos_1253	0.17885	1	2
chr3R_20128815_20129558_pos_1254	0.0164773	1	1
chr3R_20136964_20139224_pos_1255	0.0227721	1	4
chr3R_20280650_20282569_pos_1256	0.172723	1	1
chr3R_20522966_20524030_pos_1257	-0.154418	1	3
chr3R_20795616_20796750_pos_1258	0.0411255	1	4
chr3R_20917576_20918483_pos_1259	-0.288601	1	3
chr3R_20911342_20912052_pos_1260	-0.289606	1	3
chr3R_20922012_20922447_pos_1261	0.620695	1	5
chr3R_20988923_20989925_pos_1262	1.02931	1	3
chr3R_21412274_21412778_pos_1263	0.648659	1	1
chr3R_21427145_21429189_pos_1264	0.211722	1	5
chr3R_21442017_21443618_pos_1265	0.357575	1	1
chr3R_21852360_21853114_pos_1266	0.354911	1	3
chr3R_22110170_22110962_pos_1267	0.299296	1	5
chr3R_22469561_22472536_pos_1268	0.822903	1	2
chr3R_22481112_22481724_pos_1269	0.0571374	1	3
chr3R_22634772_22636125_pos_1270	0.0188297	1	1
chr3R_22671596_22673222_pos_1271	-0.30019	1	2
chr3R_22765555_22766565_pos_1272	-0.517315	1	5
chr3R_24140584_24141816_pos_1273	0.577128	1	4
chr3R_24204832_24206417_pos_1274	0.0929736	1	5
chr3R_24457152_24457914_pos_1275	0.265352	1	2
chr3R_24826634_24829005_pos_1276	0.0674198	1	1
chr3R_24898329_24899336_pos_1277	0.692784	1	4
chr3R_25114685_25115706_pos_1278	0.289701	1	5
chr3R_25132164_25133967_pos_1279	0.317531	1	1
chr3R_25123325_25124259_pos_1280	0.312031	1	2
chr3R_25145857_25146202_pos_1281	-0.76962	1	1
chr3R_25285273_25286061_pos_1282	0.0271246	1	3
chr3R_25373586_25374742_pos_1283	0.254182	1	5
chr3R_25422561_25424541_pos_1284	0.206822	1	5
chr3R_25533863_25535305_pos_1285	-0.223711	1	4
chr3R_25554009_25554865_pos_1286	0.471485	1	4
chr3R_25596652_25597023_pos_1287	0.461442	1	3
chr3R_26056539_26058575_pos_1288	0.246858	1	1
chr3R_26220647_26221868_pos_1289	-0.262294	1	3
chr3R_26410142_26412489_pos_1290	0.0855275	1	1
chr3R_26501379_26502111_pos_1291	0.20671	1	3
chr3R_26587787_26588403_pos_1292	0.270635	1	3
chr3R_26580379_26581524_pos_1293	0.214581	1	1
chr3R_26675211_26675895_pos_1294	0.176107	1	1
chr3R_26682041_26682679_pos_1295	0.619153	1	4
chr3R_26867347_26869177_pos_1296	0.413029	1	3
chr3R_27312487_27313215_pos_1297	0.426713	1	2
chr3R_27347374_27348365_pos_1298	0.0483172	1	2
chr3R_27611910_27613376_pos_1299	-0.102152	1	4
chr3R_27695176_27695868_pos_1300	0.597016	1	3
chr3R_27735776_27737413_pos_1301	0.261157	1	3
chr3R_27820014_27822567_pos_1302	0.223296	1	5
chr4_953369_954518_pos_1303	0.372729	1	3
chr4_61792_62399_pos_1304	0.390841	1	4
chr4_93708_93976_pos_1305	0.5386	1	4
chr4_116554_117898_pos_1306	-0.235974	1	5
chr4_127315_130125_pos_1307	0.131324	1	2
chr4_137230_139883_pos_1308	-0.016289	1	5
chr4_136223_136797_pos_1309	0.477583	1	3
chr4_218470_221928_pos_1310	0.0105126	1	3
chr4_275969_277250_pos_1311	0.1154	1	2
chr4_293153_294307_pos_1312	0.0969627	1	4
chr4_324315_324792_pos_1313	0.275052	1	2
chr4_419188_419601_pos_1314	-0.152992	1	2
chr4_513193_513911_pos_1315	-0.0439005	1	2
chr4_530083_530936_pos_1316	0.202269	1	1
chr4_625154_626368_pos_1317	0.778093	1	1
chr4_705093_706744_pos_1318	0.244577	1	1
chr4_738300_738702_pos_1319	0.379027	1	2
chr4_801284_802901_pos_1320	-0.0307671	1	4
chr4_870835_871253_pos_1321	0.302845	1	4
chr4_895413_896339_pos_1322	0.0540571	1	4
chr4_911503_912484_pos_1323	0.0279437	1	2
chr4_919129_920069_pos_1324	0.22094	1	3
chr4_948044_948782_pos_1325	0.315417	1	4
chr4_1036780_1040803_pos_1326	0.148612	1	2
chr4_1042869_1044022_pos_1327	0.297592	1	3
chr4_1100897_1101798_pos_1328	-0.35742	1	1
chr4_1147510_1148663_pos_1329	-0.312343	1	4
chr4_1165011_1165919_pos_1330	-0.749633	1	5
chr4_1189851_1190835_pos_1331	-0.701287	1	1
chr4_1196349_1197293_pos_1332	0.456262	1	1
chr4_1191021_1192856_pos_1333	0.324095	1	2
chr4_1237530_1238195_pos_1334	0.729603	1	3
chr4_1238320_1238733_pos_1335	0.150074	1	1
chrUextra_8358854_8359115_pos_1336	0.458828	1	4
chrU_4701217_4702471_pos_1337	-0.0553761	1	3
chrU_4693788_4694350_pos_1338	0.754458	1	5
chrU_4702643_4703448_pos_1339	0.38841	1	4
chrU_2822452_2823195_pos_1340	0.599229	1	2
chrU_2612731_2614037_pos_1341	0.403159	1	4
chrU_2158722_2159409_pos_1342	0.159531	1	5
chrU_2161273_2161732_pos_1343	0.781765	1	2
chrU_2150549_2151410_pos_1344	0.188892	1	1
chrU_2183934_2184492_pos_1345	0.746373	1	1
chrU_6121590_6121843_pos_1346	0.0436175	1	5
chrU_6449701_6450710_pos_1347	0.66729	1	5
chrU_6986599_6986820_pos_1348	0.315646	1	1
chrU_7264961_7265660_pos_1349	0.0510524	1	2
chrU_7425525_7425779_pos_1350	-0.0835947	1	4
chrU_7888259_7888719_pos_1351	0.036004	1	4
chrU_8932157_8932589_pos_1352	0.365875	1	1
chrU_9139773_9140073_pos_1353	-0.598236	1	5
chrU_9258501_9258712_pos_1354	0.189155	1	2
chrU_9458774_9459200_pos_1355	0.442732	1	2
chrU_9607415_9607667_pos_1356	-0.869791	1	2
chrX_16670832_16671423_pos_1357	0.665677	1	5
chrX_941733_943240_pos_1358	0.717284	1	5
chrX_2335063_2335609_pos_1359	0.815621	1	5
chrX_6938568_6939832_pos_1360	0.0422163	1	5
chrX_8118737_8120394_pos_1361	0.682495	1	5
chrX_12542264_12542771_pos_1362	0.87529	1	5
chrX_13606113_13608259_pos_1363	0.265309	1	1
chrX_15540491_15541642_pos_1364	0.184987	1	4
chrX_175243_176105_pos_1365	0.277779	1	3
chrX_269044_269917_pos_1366	0.302039	1	4
chrX_274398_275045_pos_1367	0.00999633	1	4
chrX_293599_294107_pos_1368	0.410421	1	4
chrX_310996_312021_pos_1369	0.443199	1	5
chrX_347828_348772_pos_1370	0.060242	1	5
chrX_347115_347531_pos_1371	0.0820287	1	4
chrX_477822_478618_pos_1372	0.24173	1	4
chrX_480004_480561_pos_1373	0.328323	1	5
chrX_486643_487419_pos_1374	0.542458	1	2
chrX_575271_576157_pos_1375	-0.145847	1	3
chrX_610272_612247_pos_1376	0.366385	1	2
chrX_635299_637392_pos_1377	0.191285	1	1
chrX_856327_857918_pos_1378	0.520078	1	3
chrX_969648_970997_pos_1379	0.410632	1	2
chrX_1037058_1037440_pos_1380	-0.127868	1	3
chrX_1036052_1036781_pos_1381	-0.0476229	1	5
chrX_1102009_1102822_pos_1382	0.294984	1	2
chrX_1549736_1551030_pos_1383	0.321892	1	5
chrX_1691320_1692940_pos_1384	0.343778	1	5
chrX_1753460_1754628_pos_1385	0.2507	1	5
chrX_2027920_2028302_pos_1386	0.36807	1	5
chrX_2162048_2162353_pos_1387	0.4676	1	2
chrX_2190602_2191022_pos_1388	0.512058	1	4
chrX_2332206_2333155_pos_1389	0.102362	1	1
chrX_2331050_2331681_pos_1390	0.415174	1	5
chrX_2563435_2564116_pos_1391	0.148884	1	2
chrX_2570492_2571628_pos_1392	-0.236651	1	2
chrX_3245390_3246717_pos_1393	0.0301586	1	5
chrX_3287910_3288404_pos_1394	-0.775627	1	4
chrX_3342002_3342644_pos_1395	-0.0213643	1	4
chrX_3368969_3370110_pos_1396	-0.693025	1	4
chrX_3450602_3451457_pos_1397	0.205861	1	5
chrX_3656483_3657479_pos_1398	0.192481	1	4
chrX_3691363_3692139_pos_1399	0.256643	1	4
chrX_3700957_3702225_pos_1400	0.246155	1	5
chrX_3741092_3741709_pos_1401	0.198282	1	5
chrX_3737712_3738194_pos_1402	0.266498	1	4
chrX_3826987_3829417_pos_1403	0.424442	1	1
chrX_4105078_4105833_pos_1404	-0.0177897	1	2
chrX_4248034_4248809_pos_1405	-0.198566	1	1
chrX_4426884_4430207_pos_1406	-0.0107805	1	4
chrX_4462927_4464478_pos_1407	0.357408	1	1
chrX_4507459_4508018_pos_1408	0.593089	1	4
chrX_4840306_4841373_pos_1409	0.41157	1	1
chrX_5406833_5407815_pos_1410	-0.00195853	1	5
chrX_5427366_5427898_pos_1411	1.00761	1	5
chrX_5462780_5463785_pos_1412	0.265468	1	4
chrX_5499095_5499930_pos_1413	0.34283	1	4
chrX_5563738_5564280_pos_1414	0.395215	1	5
chrX_5638359_5639120_pos_1415	0.629119	1	4
chrX_5686813_5688242_pos_1416	0.312927	1	3
chrX_5759744_5760706_pos_1417	0.443261	1	1
chrX_5891514_5892735_pos_1418	0.542175	1	1
chrX_5961232_5961640_pos_1419	0.463047	1	3
chrX_6012624_6014331_pos_1420	0.541508	1	1
chrX_6011043_6011551_pos_1421	1.00983	1	5
chrX_6598918_6599740_pos_1422	0.496664	1	1
chrX_6751149_6752130_pos_1423	0.123967	1	3
chrX_6771777_6774113_pos_1424	0.430563	1	5
chrX_6930881_6931911_pos_1425	0.144252	1	3
chrX_6928611_6929196_pos_1426	-0.18653	1	4
chrX_6952604_6953499_pos_1427	0.491492	1	1
chrX_7048014_7048632_pos_1428	0.540267	1	3
chrX_7062999_7064183_pos_1429	-0.140576	1	2
chrX_7115046_7116018_pos_1430	0.621276	1	3
chrX_7124554_7125293_pos_1431	-0.351645	1	1
chrX_7223696_7224856_pos_1432	0.0586707	1	4
chrX_7243732_7244401_pos_1433	-0.121204	1	5
chrX_7450582_7451196_pos_1434	0.457635	1	1
chrX_7476301_7476791_pos_1435	0.218305	1	4
chrX_7932007_7932634_pos_1436	-1.49397	1	3
chrX_8104599_8105410_pos_1437	0.341499	1	5
chrX_8114325_8114725_pos_1438	0.764136	1	5
chrX_8199572_8200370_pos_1439	0.546191	1	1
chrX_8312256_8312758_pos_1440	-0.172872	1	4
chrX_8488183_8488717_pos_1441	0.437752	1	5
chrX_8547908_8549030_pos_1442	0.0129341	1	2
chrX_8568118_8569355_pos_1443	-0.0192616	1	2
chrX_8723394_8724165_pos_1444	0.992656	1	5
chrX_8722819_8723166_pos_1445	0.835614	1	5
chrX_9067195_9068073_pos_1446	-0.115414	1	1
chrX_9066026_9066977_pos_1447	0.577585	1	4
chrX_9187974_9189027_pos_1448	0.412364	1	2
chrX_9248548_9248894_pos_1449	0.863133	1	3
chrX_9348023_9348354_pos_1450	0.195725	1	5
chrX_9561638_9563332_pos_1451	0.535762	1	3
chrX_9610391_9611338_pos_1452	0.160445	1	1
chrX_9652489_9652975_pos_1453	-0.109923	1	3
chrX_9661567_9661879_pos_1454	0.453694	1	5
chrX_9660935_9661280_pos_1455	-0.112192	1	2
chrX_9683743_9684266_pos_1456	0.0949064	1	4
chrX_9763458_9763920_pos_1457	0.701432	1	4
chrX_10275822_10276678_pos_1458	0.152529	1	2
chrX_10614509_10615258_pos_1459	0.124757	1	5
chrX_10645684_10646750_pos_1460	0.17899	1	2
chrX_10832528_10833682_pos_1461	-0.469933	1	1
chrX_11188465_11188852_pos_1462	0.0746587	1	4
chrX_11692403_11693014_pos_1463	0.362859	1	4
chrX_11801522_11802247_pos_1464	0.583118	1	1
chrX_11887327_11888905_pos_1465	0.0251333	1	2
chrX_12163428_12163958_pos_1466	-0.0506847	1	2
chrX_12170260_12171394_pos_1467	0.943387	1	1
chrX_12534671_12535315_pos_1468	0.356315	1	5
chrX_12601067_12602643_pos_1469	0.639338	1	1
chrX_12641950_12642373_pos_1470	0.133056	1	2
chrX_13912776_13913073_pos_1471	0.180934	1	4
chrX_14216685_14217006_pos_1472	0.341906	1	2
chrX_14721811_14722795_pos_1473	-0.523494	1	1
chrX_14820704_14821360_pos_1474	-0.315924	1	1
chrX_14879024_14879998_pos_1475	0.459936	1	5
chrX_14902939_14903959_pos_1476	-0.427354	1	1
chrX_15035952_15036559_pos_1477	0.977582	1	5
chrX_15389172_15389859_pos_1478	0.364313	1	3
chrX_15518337_15519152_pos_1479	0.0994315	1	1
chrX_15578114_15579023_pos_1480	0.786395	1	3
chrX_15574717_15575086_pos_1481	0.426769	1	1
chrX_15574007_15574367_pos_1482	0.291874	1	2
chrX_15846938_15848494_pos_1483	-0.142875	1	5
chrX_15966301_15966637_pos_1484	0.543796	1	1
chrX_15987941_15988842_pos_1485	0.486612	1	4
chrX_16039137_16039564_pos_1486	0.228737	1	4
chrX_16093536_16093818_pos_1487	0.418397	1	5
chrX_16135615_16137121_pos_1488	0.616356	1	3
chrX_17064709_17065314_pos_1489	0.400705	1	5
chrX_17065680_17066326_pos_1490	0.387445	1	4
chrX_17209530_17210050_pos_1491	0.918338	1	1
chrX_17215913_17216484_pos_1492	-0.0470431	1	4
chrX_17236866_17237239_pos_1493	0.0969225	1	1
chrX_17389596_17390161_pos_1494	0.410478	1	4
chrX_17376823_17377102_pos_1495	0.0330365	1	5
chrX_17388841_17389413_pos_1496	0.0370615	1	5
chrX_17591520_17592496_pos_1497	0.134291	1	4
chrX_17759090_17759579_pos_1498	0.104751	1	3
chrX_17778606_17779083_pos_1499	0.0915485	1	5
chrX_18004565_18005478_pos_1500	0.602959	1	5
chrX_18106280_18106758_pos_1501	0.669158	1	2
chrX_18181353_18182185_pos_1502	0.292367	1	5
chrX_18184696_18185541_pos_1503	0.142804	1	2
chrX_18197478_18198672_pos_1504	0.253422	1	3
chrX_18478909_18479855_pos_1505	1.00937	1	2
chrX_18692967_18694100_pos_1506	0.253773	1	3
chrX_18871020_18873273_pos_1507	0.324718	1	5
chrX_18869178_18870337_pos_1508	0.560244	1	5
chrX_19116277_19117099_pos_1509	0.0105617	1	5
chrX_19442327_19442785_pos_1510	0.862338	1	5
chrX_19478137_19479601_pos_1511	0.176789	1	5
chrX_19605935_19606370_pos_1512	0.638421	1	1
chrX_19657723_19658042_pos_1513	0.150396	1	2
chrX_19680705_19681248_pos_1514	0.741195	1	1
chrX_19743316_19743653_pos_1515	0.791117	1	1
chrX_20160893_20161574_pos_1516	0.449563	1	5
chrX_20510188_20510914_pos_1517	0.322739	1	5
chrX_20512717_20513406_pos_1518	-0.0225997	1	4
chrX_20533919_20534952_pos_1519	-0.796436	1	4
chrX_20538111_20539056_pos_1520	0.663598	1	2
chrX_20550890_20551868_pos_1521	0.441962	1	5
chrX_20562541_20563195_pos_1522	0.609985	1	5
chrX_20552413_20553193_pos_1523	-0.189759	1	5
chrX_20569098_20569627_pos_1524	0.26403	1	1
chrX_20588027_20589466_pos_1525	0.485249	1	5
chrX_20584310_20584821_pos_1526	0.00100384	1	5
chrX_20605186_20606036_pos_1527	0.0952099	1	2
chrX_20622465_20623248_pos_1528	0.41767	1	2
chrX_20617617_20618904_pos_1529	0.40816	1	3
chrX_20623951_20625183_pos_1530	0.422096	1	3
chrX_20670828_20671315_pos_1531	0.575007	1	3
chrX_20669652_20670397_pos_1532	0.142353	1	2
chrX_21295559_21296180_pos_1533	0.507005	1	5
chrX_22239173_22239848_pos_1534	0.18234	1	2
chrXHet_24633_27195_pos_1535	-0.211613	1	2
chrXHet_23573_24315_pos_1536	0.314332	1	1
chrXHet_130745_131092_pos_1537	0.502494	1	5
chrXHet_199189_199502_pos_1538	0.510006	1	1
chrUextra_275017_277842_pos_1539	0.392577	1	4
chrUextra_3119661_3119911_pos_1540	0.428055	1	4
chrU_5898750_5899439_pos_1541	0.32316	1	2
chrU_6233875_6234097_pos_1542	0.121938	1	1
chrU_6507953_6508461_pos_1543	0.245663	1	5
chrU_6910380_6910749_pos_1544	0.27033	1	4
chrU_7211838_7212164_pos_1545	-0.054737	1	4
chrU_7619617_7620040_pos_1546	0.479168	1	4
chrU_8385195_8385499_pos_1547	-0.34613	1	4
chrU_8972556_8972801_pos_1548	-0.774666	1	3
chrU_9184285_9184530_pos_1549	-0.306393	1	4
chrU_9994118_9994318_pos_1550	-0.112536	1	1
chrU_2938334_2938612_pos_1551	-0.296521	1	5
chrU_5768879_5769168_pos_1552	0.183622	1	4
chrU_5751496_5751847_pos_1553	0.934206	1	4
chrU_6735677_6737042_pos_1554	0.036004	1	1
chrU_9521598_9521811_pos_1555	0.180206	1	1
chrU_9735331_9735633_pos_1556	0.0887245	1	1
chr3R_26716352_26717224_neg_1	-0.331981	-1	4
chr3R_9955048_9956364_neg_2	-0.447269	-1	3
chr2R_6891010_6892210_neg_3	-0.113188	-1	4
chr2L_39454_40234_neg_4	0.419214	-1	5
chr2L_1535305_1536653_neg_5	-0.454807	-1	4
chr2L_11429647_11430367_neg_6	-0.875257	-1	1
chr3R_22499010_22500035_neg_7	-0.158371	-1	4
chr2L_13258898_13259546_neg_8	0.0633747	-1	1
chr3L_9273473_9275202_neg_9	-0.438349	-1	1
chr3R_14173662_14175273_neg_10	-0.191908	-1	3
chr2L_814286_816524_neg_11	0.23445	-1	5
chr3R_3674701_3678200_neg_12	-1.33418	-1	5
chrX_6381375_6383082_neg_13	-0.603507	-1	3
chrX_20396209_20398427_neg_14	0.153676	-1	4
chrX_8241007_8241483_neg_15	0.0667373	-1	3
chr3L_2551040_2553133_neg_16	-0.661198	-1	3
chrU_3850509_3851072_neg_17	0.55965	-1	4
chr3R_24114342_24115729_neg_18	-0.813753	-1	5
chr3R_14689415_14691027_neg_19	-0.247183	-1	3
chr3R_14668556_14672511_neg_20	-0.782051	-1	4
chr3R_24818393_24820145_neg_21	0.602484	-1	3
chrX_12283986_12284603_neg_22	0.503177	-1	1
chr2R_13215333_13215860_neg_23	-1.15038	-1	3
chr3R_20483875_20485314_neg_24	0.112715	-1	4
chr2R_5127765_5128951_neg_25	0.366961	-1	4
chr2R_19631239_19631676_neg_26	0.619367	-1	4
chrX_700429_702861_neg_27	0.116793	-1	4
chr2LHet_239908_240474_neg_28	0.0729113	-1	5
chrX_403686_404783_neg_29	0.398813	-1	4
chr3R_22298620_22299109_neg_30	0.337655	-1	3
chr3R_9347400_9348057_neg_31	0.589308	-1	3
chrUextra_4994680_4995389_neg_32	-0.0444376	-1	2
chr3L_13385169_13385662_neg_33	0.634232	-1	1
chr3L_8049901_8050921_neg_34	-0.787475	-1	3
chrX_509283_510108_neg_35	0.0569003	-1	4
chrX_6665337_6666413_neg_36	0.39627	-1	1
chr2R_12138101_12139341_neg_37	0.0551965	-1	1
chr3L_19673501_19675073_neg_38	0.356339	-1	3
chrX_2446969_2447695_neg_39	0.650035	-1	4
chr3R_5534977_5535863_neg_40	-0.0250154	-1	2
chr3R_19437081_19437819_neg_41	0.0497248	-1	4
chrU_1470992_1471966_neg_42	-0.385845	-1	3
chrUextra_22268220_22269334_neg_43	-2.03956	-1	5
chr2R_20997146_21000035_neg_44	-0.0911638	-1	5
chr2L_5052238_5053319_neg_45	-0.0130012	-1	1
chr3R_24921515_24922232_neg_46	0.263413	-1	2
chr3LHet_1505022_1506747_neg_47	-0.396346	-1	2
chr2R_3267367_3268293_neg_48	-1.1541	-1	5
chr2L_16229331_16230232_neg_49	-0.0139282	-1	5
chr3L_20878599_20878964_neg_50	-0.00388287	-1	2
chr2R_18260878_18262406_neg_51	-0.607478	-1	2
chrUextra_1791890_1792414_neg_52	0.169954	-1	1
chr2L_8565795_8567771_neg_53	-0.685429	-1	4
chr2L_19556743_19557439_neg_54	0.140434	-1	4
chr3R_10653369_10653758_neg_55	0.653781	-1	4
chr3L_9668435_9669699_neg_56	0.440661	-1	4
chrX_20558409_20559670_neg_57	-0.90777	-1	3
chr3L_16034918_16035510_neg_58	-0.213144	-1	3
chr3R_3226307_3228120_neg_59	-0.125738	-1	4
chr2R_17028752_17029636_neg_60	0.253362	-1	4
chr2L_5198732_5202400_neg_61	-0.4171	-1	5
chr3LHet_2325404_2325909_neg_62	-0.445745	-1	1
chr2RHet_1719789_1720731_neg_63	0.641944	-1	1
chr2R_15505516_15506318_neg_64	0.173006	-1	1
chr2L_20312780_20314044_neg_65	-0.140585	-1	4
chr2L_21869434_21870265_neg_66	-1.04631	-1	1
chr3R_2347136_2347733_neg_67	-0.0436638	-1	1
chr3L_13463684_13463952_neg_68	-0.0856284	-1	4
chr3R_16743992_16744777_neg_69	0.0384868	-1	1
chr2R_12891701_12892732_neg_70	0.0279491	-1	3
chr3R_2356975_2358566_neg_71	-0.076691	-1	3
chr2R_18032381_18033504_neg_72	-0.0528621	-1	2
chr2L_3377063_3377657_neg_73	-0.0470076	-1	2
chr3R_272010_273650_neg_74	0.00703908	-1	1
chr3L_3198227_3199098_neg_75	-0.202178	-1	3
chr2L_1744912_1745806_neg_76	-0.267194	-1	3
chr2R_15549293_15550741_neg_77	0.393175	-1	4
chr2L_12600210_12601009_neg_78	-0.0788196	-1	5
chr3R_24489360_24489765_neg_79	0.282884	-1	2
chr3RHet_1107141_1107875_neg_80	0.0420105	-1	4
chrX_3029293_3029893_neg_81	-0.0922005	-1	2
chr3L_13036722_13037061_neg_82	0.247909	-1	2
chrU_7089571_7090344_neg_83	-0.285053	-1	2
chr3L_9047460_9048111_neg_84	-0.745764	-1	2
chr2R_14849959_14850665_neg_85	0.36894	-1	4
chr3L_13093752_13095446_neg_86	-0.266147	-1	4
chr3R_15433457_15434225_neg_87	0.380177	-1	2
chr3R_3695550_3696143_neg_88	-0.0318504	-1	1
chrX_10720957_10721620_neg_89	0.374077	-1	2
chrX_18859821_18860386_neg_90	-0.726147	-1	5
chr3R_20035019_20035593_neg_91	0.284438	-1	4
chrU_158638_159370_neg_92	0.724876	-1	3
chrX_9211327_9212581_neg_93	-0.507546	-1	4
chrUextra_9815810_9817572_neg_94	-1.59672	-1	2
chr3R_20740123_20743703_neg_95	0.0106771	-1	4
chr2R_563969_564438_neg_96	0.55274	-1	2
chr2R_889392_890609_neg_97	0.735834	-1	1
chr2R_4744767_4745389_neg_98	0.216161	-1	5
chr2L_15007680_15008372_neg_99	0.482353	-1	3
chrUextra_3173441_3174713_neg_100	-2.04137	-1	5
chr2L_20289132_20289492_neg_101	-0.0369691	-1	5
chr3R_5934399_5935380_neg_102	-0.385373	-1	3
chrX_9894126_9894695_neg_103	-0.476572	-1	4
chr2L_14705364_14706285_neg_104	0.294449	-1	4
chr3R_8865381_8866367_neg_105	-1.76123	-1	1
chrUextra_5227874_5228403_neg_106	-0.229783	-1	3
chr3R_26656115_26656645_neg_107	0.205056	-1	2
chr2L_11392178_11393123_neg_108	-0.187995	-1	3
chr3R_23198988_23200101_neg_109	-0.302578	-1	4
chrX_14463634_14463894_neg_110	-0.317627	-1	2
chr3L_17520409_17521170_neg_111	0.114131	-1	3
chr2L_14128658_14129479_neg_112	-0.401729	-1	2
chr3L_19523233_19523788_neg_113	-0.252263	-1	2
chr2L_20331065_20331533_neg_114	0.275195	-1	1
chr3R_22753274_22753961_neg_115	-0.0446447	-1	2
chr2R_19183235_19183662_neg_116	0.0872633	-1	5
chrX_16098651_16099400_neg_117	0.483217	-1	2
chr2R_8123270_8123699_neg_118	0.0756404	-1	2
chr3R_27114475_27115710_neg_119	-0.440642	-1	1
chr2L_7440661_7441804_neg_120	-0.260963	-1	2
chr3L_80090_80633_neg_121	0.164213	-1	5
chr3R_23359774_23360435_neg_122	0.0213561	-1	5
chr3R_6910731_6911334_neg_123	-0.34937	-1	1
chr2R_19809670_19810596_neg_124	0.331702	-1	1
chrX_20853667_20854731_neg_125	0.0681479	-1	1
chr3R_19789664_19790353_neg_126	-0.0715722	-1	5
chr2R_1819443_1820486_neg_127	0.312514	-1	3
chr2L_20588860_20589806_neg_128	-0.22207	-1	2
chr3L_20169515_20171043_neg_129	0.132459	-1	1
chr2R_15784646_15784973_neg_130	0.294327	-1	3
chr3R_22067012_22067432_neg_131	0.215804	-1	3
chr2R_7763916_7764298_neg_132	-0.222249	-1	5
chrX_5994083_5994928_neg_133	-0.332381	-1	2
chrX_18088869_18090516_neg_134	0.0229268	-1	4
chr3R_4336240_4337381_neg_135	0.0782164	-1	2
chrU_2314543_2316316_neg_136	0.117627	-1	4
chr3LHet_692208_692855_neg_137	-1.10094	-1	3
chr3R_20929686_20930392_neg_138	-0.144183	-1	5
chr2R_8050030_8050612_neg_139	0.182176	-1	1
chr2R_18160268_18160748_neg_140	-0.122239	-1	3
chrUextra_5363495_5364272_neg_141	0.163741	-1	4
chrX_10262974_10263585_neg_142	0.243817	-1	5
chrX_10490079_10490843_neg_143	0.294817	-1	5
chrUextra_8801757_8802055_neg_144	-0.101105	-1	3
chr2R_10330131_10330642_neg_145	0.503619	-1	3
chrX_20366717_20367589_neg_146	-0.109717	-1	5
chr2L_11342620_11342996_neg_147	-0.0119013	-1	3
chr2L_2024628_2024965_neg_148	0.296765	-1	4
chr2L_3787184_3787860_neg_149	-1.03471	-1	2
chrUextra_10242296_10243050_neg_150	-1.97734	-1	3
chr2R_5033945_5034419_neg_151	0.294819	-1	3
chr3LHet_472048_472454_neg_152	-0.109547	-1	2
chr2L_20867528_20869185_neg_153	0.0463999	-1	1
chr3R_13578636_13579246_neg_154	-0.0731796	-1	3
chr3L_1544494_1545198_neg_155	-0.276463	-1	2
chrU_8604931_8605574_neg_156	-0.446811	-1	1
chr3R_1044012_1044520_neg_157	0.320539	-1	3
chr2R_17849494_17850847_neg_158	-0.770689	-1	2
chr3R_15908604_15911140_neg_159	-0.000759262	-1	2
chr2L_14755041_14756654_neg_160	0.14407	-1	3
chrX_15594132_15595335_neg_161	0.282897	-1	4
chr2L_14930183_14930962_neg_162	-0.844121	-1	1
chrX_4566492_4567216_neg_163	-0.182827	-1	3
chr3R_26360685_26362938_neg_164	0.111892	-1	1
chr3R_7637085_7637892_neg_165	-0.309209	-1	4
chr2RHet_1661147_1662475_neg_166	0.863302	-1	1
chr2L_16112406_16113002_neg_167	0.0739266	-1	1
chrU_33722_34376_neg_168	0.00902077	-1	4
chr2L_14118444_14120536_neg_169	0.133194	-1	4
chr2R_10512820_10513428_neg_170	-0.224188	-1	5
chr2L_6234812_6235426_neg_171	-0.0691678	-1	2
chr3L_11414924_11415547_neg_172	0.231062	-1	3
chr2R_10739857_10740819_neg_173	-0.702197	-1	4
chrX_19447065_19448726_neg_174	0.14018	-1	2
chr3L_5228583_5229904_neg_175	0.19991	-1	5
chr2R_14367868_14368921_neg_176	-1.22299	-1	4
chr2L_21221660_21222926_neg_177	-0.144059	-1	5
chrUextra_15456748_15457584_neg_178	-1.70844	-1	3
chr2R_14984437_14984897_neg_179	-0.203435	-1	1
chr3L_16427901_16428303_neg_180	-0.258134	-1	1
chr3L_14634147_14634792_neg_181	-0.396454	-1	3
chrX_19744035_19745020_neg_182	-0.207113	-1	2
chrX_9248457_9249245_neg_183	0.620014	-1	4
chr3L_7761439_7762205_neg_184	0.435202	-1	5
chr3L_7033809_7035172_neg_185	-0.263418	-1	3
chr2R_10550144_10552797_neg_186	-0.162105	-1	4
chrUextra_14871861_14873980_neg_187	-1.62289	-1	5
chr2R_1463855_1464550_neg_188	0.477802	-1	2
chr2L_7189404_7190050_neg_189	-1.60067	-1	5
chrU_7038944_7039631_neg_190	0.411858	-1	5
chr2R_3909147_3910216_neg_191	0.236803	-1	1
chr2R_3036645_3038292_neg_192	-0.262226	-1	4
chrUextra_3731211_3731652_neg_193	-0.293472	-1	4
chrX_6852323_6852540_neg_194	-0.974967	-1	1
chr3R_7473660_7474172_neg_195	0.302198	-1	3
chr2L_11007429_11008391_neg_196	0.376456	-1	3
chr3L_4933841_4934273_neg_197	-0.0804517	-1	1
chr2L_12374531_12375269_neg_198	0.103855	-1	2
chr2L_7609176_7609910_neg_199	-0.717991	-1	5
chrX_14338321_14338968_neg_200	-0.216462	-1	4
chr2L_13726750_13727260_neg_201	-0.47917	-1	5
chr3R_952187_953707_neg_202	-0.266011	-1	3
chr3R_25887925_25888267_neg_203	0.0252217	-1	2
chr3L_21336420_21338411_neg_204	-0.0316545	-1	1
chr2L_20715611_20716200_neg_205	-0.0284146	-1	1
chr3L_19125854_19128987_neg_206	-0.0533561	-1	2
chr2L_12110386_12113725_neg_207	-0.28009	-1	2
chrUextra_21812142_21813170_neg_208	-1.05498	-1	5
chrUextra_8958197_8959442_neg_209	-1.90443	-1	5
chr3L_1994603_1995225_neg_210	-0.716205	-1	3
chr3R_17888265_17890355_neg_211	-0.614234	-1	2
chr3R_20870184_20871512_neg_212	-0.268557	-1	4
chrUextra_11777036_11777874_neg_213	-1.0915	-1	4
chrX_8573837_8576053_neg_214	-0.841682	-1	5
chrUextra_12358486_12359145_neg_215	-0.308354	-1	5
chrU_2411412_2411691_neg_216	0.236138	-1	4
chr2L_20814261_20814648_neg_217	-0.0604456	-1	2
chr3RHet_2174877_2176174_neg_218	-0.459211	-1	3
chrX_860523_862426_neg_219	0.197194	-1	2
chrU_2421681_2422050_neg_220	-0.0374742	-1	2
chrX_21513471_21515731_neg_221	0.120358	-1	1
chrX_15728619_15728900_neg_222	-0.0165128	-1	2
chr2R_3505021_3507313_neg_223	-0.311749	-1	1
chr3R_3940708_3942502_neg_224	0.210043	-1	3
chrX_18978702_18980496_neg_225	-0.647206	-1	2
chr3R_3497373_3498421_neg_226	-0.0423171	-1	5
chr2L_12145200_12146562_neg_227	0.295616	-1	5
chr3RHet_1353545_1354416_neg_228	0.424027	-1	5
chr2L_6492795_6493023_neg_229	-0.129394	-1	5
chr3R_25989886_25992403_neg_230	0.202641	-1	5
chr3R_18561165_18561761_neg_231	0.119866	-1	5
chr2L_374406_376109_neg_232	0.340298	-1	1
chrUextra_25513266_25515602_neg_233	-1.96979	-1	5
chr3R_21338771_21340411_neg_234	-0.575441	-1	3
chr3L_16216425_16216839_neg_235	-0.251212	-1	5
chr2R_13951443_13953594_neg_236	0.0343806	-1	1
chrUextra_14654059_14656039_neg_237	-1.80303	-1	2
chrX_3137393_3138626_neg_238	-1.11591	-1	1
chr2R_8367862_8368444_neg_239	0.0842078	-1	4
chrUextra_9100239_9101331_neg_240	-0.406735	-1	5
chr2L_19072465_19072787_neg_241	-0.17994	-1	1
chr4_794517_795522_neg_242	-0.181948	-1	4
chr2L_16351108_16352084_neg_243	0.293425	-1	1
chrUextra_19055115_19056928_neg_244	-2.17516	-1	2
chr2L_21083461_21086528_neg_245	-0.00939646	-1	5
chr2L_17759105_17759984_neg_246	-0.0764498	-1	2
chrX_15894304_15894793_neg_247	-0.0906386	-1	3
chr2L_11024379_11026599_neg_248	-0.254093	-1	2
chr2R_3557175_3558191_neg_249	-0.711403	-1	5
chr3R_24427980_24428682_neg_250	0.288552	-1	3
chrX_21452181_21455942_neg_251	0.0527632	-1	3
chrUextra_8438841_8441572_neg_252	-2.0458	-1	5
chr3L_18152133_18155737_neg_253	0.229161	-1	1
chr4_204611_208079_neg_254	-0.137947	-1	2
chrUextra_11073743_11075070_neg_255	-2.37133	-1	1
chrX_12250758_12252657_neg_256	-0.158207	-1	2
chr2RHet_2915319_2917120_neg_257	0.0462282	-1	4
chr3L_22707464_22708296_neg_258	0.445665	-1	3
chr3R_8600929_8604252_neg_259	-0.347666	-1	3
chr3R_26651919_26653440_neg_260	-0.433411	-1	2
chr2L_16999610_17001476_neg_261	-0.743112	-1	2
chr2R_13053473_13056349_neg_262	0.0774019	-1	5
chrUextra_2229362_2231549_neg_263	-2.29276	-1	1
chr3R_14538070_14539061_neg_264	0.215682	-1	3
chr2L_11143627_11144334_neg_265	0.100999	-1	1
chr2L_1117569_1119908_neg_266	0.047804	-1	1
chr2L_19812741_19813777_neg_267	0.266048	-1	2
chr3R_19052134_19052552_neg_268	-0.503952	-1	4
chrX_430509_432244_neg_269	0.0820372	-1	1
chr3L_5081459_5083136_neg_270	-0.425708	-1	3
chr2L_6961634_6963330_neg_271	0.472648	-1	2
chr3R_295368_298169_neg_272	-0.375753	-1	5
chr2L_487737_488790_neg_273	-0.130613	-1	5
chr2L_21168583_21169149_neg_274	0.123605	-1	5
chr2R_8073740_8073955_neg_275	-0.0877939	-1	5
chrU_9227049_9227802_neg_276	-2.22556	-1	4
chr3RHet_1540778_1541364_neg_277	0.395977	-1	5
chr3R_8529852_8530565_neg_278	0.425299	-1	1
chr3LHet_2511088_2511373_neg_279	-0.0112747	-1	3
chrUextra_3354898_3355815_neg_280	-1.18497	-1	2
chrUextra_11022424_11024237_neg_281	-2.15085	-1	4
chrUextra_2301267_2303638_neg_282	-1.8699	-1	5
chr2L_21348723_21349618_neg_283	-0.205573	-1	5
chr3L_7807269_7807728_neg_284	-0.345037	-1	3
chr3L_14584568_14585848_neg_285	0.00504652	-1	1
chr3R_17953781_17955583_neg_286	-0.495847	-1	3
chr3R_10973857_10976059_neg_287	0.0461085	-1	1
chrX_9952242_9954145_neg_288	0.414913	-1	1
chr3L_63629_64657_neg_289	-0.82046	-1	3
chrUextra_25760489_25761522_neg_290	-0.613578	-1	3
chrXHet_54474_55179_neg_291	0.0601416	-1	1
chr2L_12026864_12027385_neg_292	-0.641965	-1	5
chrUextra_7394982_7396411_neg_293	-2.06072	-1	5
chr3RHet_276831_279331_neg_294	-0.0829916	-1	5
chr3L_17277932_17279622_neg_295	0.25534	-1	2
chr2L_12044270_12045049_neg_296	0.0836452	-1	4
chr2RHet_178130_179743_neg_297	-0.161477	-1	3
chr2L_687657_688414_neg_298	-0.191643	-1	1
chrX_8401990_8403435_neg_299	-0.193089	-1	2
chrUextra_22121732_22122871_neg_300	-2.05904	-1	4
chr3R_19703122_19705933_neg_301	-0.397678	-1	4
chr4_661257_662897_neg_302	0.0492429	-1	3
chr3L_9913819_9915782_neg_303	-0.627412	-1	3
chr3L_15655990_15656788_neg_304	0.0128162	-1	1
chr2L_15895476_15895971_neg_305	0.384359	-1	1
chr3R_3324810_3327593_neg_306	-0.227697	-1	4
chr3L_13696892_13698911_neg_307	0.0544383	-1	1
chrUextra_4755621_4756854_neg_308	-2.01174	-1	3
chrX_2531383_2533933_neg_309	-1.50337	-1	3
chr2L_3084607_3085294_neg_310	0.257907	-1	2
chr2L_16514928_16516763_neg_311	0.182691	-1	2
chr2L_17213292_17214564_neg_312	-0.330937	-1	2
chrX_14590100_14591901_neg_313	-0.215411	-1	1
chrU_9262366_9265341_neg_314	-2.00724	-1	5
chr3R_10632296_10632980_neg_315	0.118599	-1	2
chr3L_21652476_21654564_neg_316	-0.422913	-1	4
chr2R_7651645_7652880_neg_317	-0.031637	-1	3
chr2R_12855340_12857826_neg_318	-0.405951	-1	1
chrUextra_655120_655632_neg_319	0.55915	-1	5
chrX_7341475_7341968_neg_320	-0.361954	-1	2
chr2R_7844453_7844683_neg_321	-0.0901929	-1	1
chr2L_20419534_20420320_neg_322	-0.241074	-1	2
chrX_4481651_4481904_neg_323	-0.174344	-1	2
chr2L_18016675_18017734_neg_324	-0.418306	-1	3
chr3L_20717358_20717816_neg_325	-0.225751	-1	1
chr3R_13485348_13486086_neg_326	-0.691288	-1	4
chr3R_631633_632872_neg_327	-0.138173	-1	5
chr3L_7617255_7619479_neg_328	-0.251528	-1	2
chrUextra_985426_986070_neg_329	-0.911313	-1	1
chr3L_13054275_13054502_neg_330	0.177807	-1	2
chrX_10066476_10069798_neg_331	-0.745336	-1	4
chr2L_1698795_1699476_neg_332	0.310788	-1	4
chr2R_804241_805381_neg_333	-0.557802	-1	5
chr2R_144332_145239_neg_334	-0.31401	-1	2
chrUextra_12915473_12916568_neg_335	-2.21971	-1	4
chr2R_13468560_13469332_neg_336	0.0634748	-1	2
chr2L_18558337_18558801_neg_337	-0.0146335	-1	3
chr2R_1004381_1004816_neg_338	-0.575942	-1	5
chr2L_8586770_8587341_neg_339	-0.449609	-1	4
chrUextra_8265115_8266188_neg_340	-0.545368	-1	5
chrX_4282860_4284728_neg_341	0.107744	-1	4
chrX_17914966_17915665_neg_342	-0.287426	-1	5
chrX_6548284_6548729_neg_343	-0.32567	-1	5
chrU_1939038_1939694_neg_344	0.3549	-1	2
chr3R_22793154_22795676_neg_345	-0.954419	-1	2
chr3L_23276265_23277994_neg_346	-0.982965	-1	5
chr3R_17494711_17494922_neg_347	0.301985	-1	3
chr2R_17347458_17349821_neg_348	-0.618435	-1	1
chr2L_2892570_2893167_neg_349	-0.172622	-1	5
chrX_12294420_12295919_neg_350	-0.372492	-1	1
chr3R_19938019_19938232_neg_351	0.133991	-1	3
chr3RHet_1854408_1854822_neg_352	-0.278249	-1	2
chr2L_15642287_15644124_neg_353	-1.15842	-1	2
chr3L_15840879_15842491_neg_354	-1.06673	-1	3
chr3LHet_1741424_1742699_neg_355	-0.347321	-1	4
chr3L_2886989_2887272_neg_356	-0.70679	-1	3
chr3L_22063452_22064110_neg_357	0.0387362	-1	4
chr3R_2843813_2844474_neg_358	0.425243	-1	3
chrX_16256426_16256654_neg_359	0.117113	-1	5
chr3R_15716784_15717191_neg_360	0.332417	-1	2
chr3L_21618550_21620025_neg_361	-0.727351	-1	1
chr2R_12184511_12184738_neg_362	0.07128	-1	4
chr3L_3131352_3131752_neg_363	-0.126774	-1	3
chrUextra_22540836_22541218_neg_364	-0.420133	-1	3
chr3R_24185922_24187625_neg_365	-1.14182	-1	3
chr2R_13600013_13601974_neg_366	-0.963344	-1	3
chrX_10785859_10786224_neg_367	-0.12778	-1	3
chrUextra_18516288_18516914_neg_368	-0.703259	-1	1
chr3R_1135351_1135623_neg_369	0.0923645	-1	1
chr2L_2702549_2702829_neg_370	-0.724152	-1	4
chrX_12557966_12559243_neg_371	0.695051	-1	2
chrX_13781467_13784534_neg_372	0.220061	-1	5
chr2L_16747047_16747706_neg_373	0.315903	-1	5
chr2L_10258953_10261287_neg_374	0.280247	-1	1
chrUextra_14379727_14380712_neg_375	-0.583647	-1	5
chrU_7611654_7612486_neg_376	-1.07686	-1	2
chr2R_5110533_5111609_neg_377	0.347159	-1	4
chr2RHet_52873_53905_neg_378	-0.711864	-1	4
chr2R_7636560_7640336_neg_379	-0.213676	-1	1
chr3L_4698276_4698787_neg_380	-0.665814	-1	5
chrX_11857431_11859550_neg_381	0.640485	-1	1
chrX_14307022_14309522_neg_382	-0.489993	-1	1
chr2R_12034542_12038093_neg_383	-0.250427	-1	1
chr3L_24539902_24543249_neg_384	-0.892309	-1	5
chr3R_22077481_22078509_neg_385	-0.120603	-1	3
chr2R_10238562_10239299_neg_386	0.191845	-1	1
chr2R_17826422_17826856_neg_387	-0.48935	-1	1
chr2L_7261055_7264831_neg_388	0.235156	-1	3
chr2LHet_22953_24602_neg_389	-0.449391	-1	4
chr3L_22066332_22068478_neg_390	0.107372	-1	5
chrX_3733143_3734038_neg_391	-0.310564	-1	2
chr2RHet_492370_495364_neg_392	0.173771	-1	3
chr3R_16077750_16078731_neg_393	-0.0770595	-1	5
chr2R_779663_780519_neg_394	-0.105363	-1	3
chr2R_532519_533980_neg_395	-0.0519508	-1	3
chr3R_13449224_13451095_neg_396	0.46521	-1	1
chr3R_15898283_15899136_neg_397	0.147716	-1	5
chr2R_6273882_6275650_neg_398	-0.650146	-1	4
chr3L_23185329_23186500_neg_399	0.401412	-1	3
chr4_1311226_1314469_neg_400	0.103442	-1	4
chrX_18255828_18257012_neg_401	0.15812	-1	5
chrUextra_23566068_23568232_neg_402	-1.71362	-1	3
chrUextra_19707595_19709737_neg_403	-0.864044	-1	2
chr3L_15706560_15707398_neg_404	0.594013	-1	3
chr2L_10837674_10840967_neg_405	-0.0451863	-1	1
chr2L_1683886_1685752_neg_406	0.064906	-1	4
chrUextra_23334393_23335197_neg_407	-2.0097	-1	5
chr3R_5968879_5969147_neg_408	0.628095	-1	4
chrUextra_18792458_18793642_neg_409	-1.52429	-1	1
chr2L_17219745_17220904_neg_410	-0.208267	-1	1
chr3R_14475845_14476374_neg_411	-0.245471	-1	3
chrUextra_22214407_22215016_neg_412	-1.78176	-1	1
chrUextra_16759685_16760505_neg_413	-2.30407	-1	2
chr2L_3073577_3076567_neg_414	-0.113933	-1	1
chr3R_10974818_10975838_neg_415	-0.0652815	-1	2
chr2R_20701593_20702826_neg_416	0.0871865	-1	2
chr2R_6418882_6419299_neg_417	-0.336185	-1	2
chr2L_5231170_5232229_neg_418	-0.0667187	-1	1
chr3L_23027999_23029943_neg_419	-0.935893	-1	5
chrX_22068716_22069644_neg_420	-0.284131	-1	2
chrUextra_23835767_23837060_neg_421	-2.01613	-1	3
chr2R_15868403_15869189_neg_422	-0.349636	-1	4
chrUextra_16429618_16431951_neg_423	-2.35679	-1	1
chrUextra_24862244_24862839_neg_424	-0.00130983	-1	2
chr3L_22454014_22454989_neg_425	-0.214183	-1	5
chr3R_26669478_26670173_neg_426	-0.556249	-1	5
chr3L_13252068_13252491_neg_427	0.116037	-1	4
chr3R_15255404_15256198_neg_428	0.0572951	-1	2
chr2L_10973131_10973395_neg_429	-0.0363104	-1	2
chr3L_14323301_14324282_neg_430	-0.227518	-1	3
chrX_8068774_8069223_neg_431	0.378404	-1	5
chr3L_9481370_9483347_neg_432	-0.0726185	-1	5
chr2L_8362073_8362918_neg_433	-0.134248	-1	3
chr2R_3883891_3884730_neg_434	0.269897	-1	5
chr3R_23649852_23650290_neg_435	-0.201179	-1	4
chr2L_7914519_7915578_neg_436	-0.392389	-1	4
chr2L_18216186_18216920_neg_437	-0.33657	-1	1
chr3L_4020400_4020889_neg_438	0.323414	-1	5
chr3R_25983817_25984270_neg_439	0.217005	-1	4
chr2RHet_2847018_2851685_neg_440	0.23581	-1	2
chrX_17669865_17670702_neg_441	0.0581465	-1	3
chr2R_2071700_2072327_neg_442	0.223486	-1	4
chr2R_2727416_2729781_neg_443	-0.311955	-1	4
chr2L_12436501_12438114_neg_444	-0.428574	-1	4
[truncated: 1,112 more rows]
