# Supplementary material for: The hourglass model of evolutionary conservation during embryogenesis extends to developmental enhancers with signatures of positive selection
Source: Genome Res. 2021 Sep;31(9):1573–81. doi: 10.1101/gr.275212.121 (PMC8415374; doi:10.1101/gr.275212.121)
Supplement: Supplemental Material [file supp_gr.275212.121_Supplemental_Code.zip › Supplemental_Code/data/svmModels/dmel1012_model_gkmpredict_dmel1820_specific_enhancer_posSet.txt]

chr2L_14153731_14156804_pos_1	0.304178
chr2L_17037588_17039723_pos_2	0.207416
chr2L_767626_770443_pos_3	0.11428
chr2L_3882847_3884316_pos_4	0.417878
chr2L_8354688_8356938_pos_5	-0.775016
chr2L_8617015_8618470_pos_6	-0.70822
chr2L_10682240_10683474_pos_7	-0.358483
chr2L_10810616_10813862_pos_8	0.253623
chr2L_12811558_12812609_pos_9	-0.306188
chr2L_14334897_14336863_pos_10	0.194822
chr2L_14843319_14844968_pos_11	-0.481722
chr2L_14826928_14829768_pos_12	0.0410235
chr2L_16611674_16614216_pos_13	-0.553231
chr2L_18266253_18268843_pos_14	-0.607154
chr2L_18906423_18907223_pos_15	-0.923131
chr2L_19840829_19844058_pos_16	0.872924
chr2L_20102445_20103423_pos_17	-0.364286
chr2L_22911514_22913658_pos_18	-0.91853
chr2L_20340_20645_pos_19	-1.10894
chr2L_57298_58599_pos_20	-0.457564
chr2L_125412_126339_pos_21	-0.0933172
chr2L_146217_147231_pos_22	0.180707
chr2L_174072_174931_pos_23	0.469291
chr2L_175666_176250_pos_24	-0.144212
chr2L_501073_501856_pos_25	-0.116858
chr2L_514019_514868_pos_26	-0.155296
chr2L_698205_699101_pos_27	0.456018
chr2L_986143_987593_pos_28	0.261407
chr2L_991666_994802_pos_29	-0.355881
chr2L_1288296_1289668_pos_30	0.525508
chr2L_1529735_1531659_pos_31	-0.0690507
chr2L_1543278_1544294_pos_32	0.0934647
chr2L_1827973_1829570_pos_33	-0.085381
chr2L_1907221_1907541_pos_34	0.310585
chr2L_1944198_1945292_pos_35	0.408743
chr2L_2087449_2089493_pos_36	-0.636792
chr2L_2132146_2132837_pos_37	0.145858
chr2L_2313683_2314677_pos_38	0.160719
chr2L_2347690_2350653_pos_39	-0.453423
chr2L_2371828_2372365_pos_40	-0.745976
chr2L_2435434_2437646_pos_41	0.545806
chr2L_2502160_2503112_pos_42	-0.0987825
chr2L_2541049_2543827_pos_43	-0.299275
chr2L_2581129_2581599_pos_44	-0.481588
chr2L_2634143_2635160_pos_45	-0.38969
chr2L_2705940_2707066_pos_46	0.117416
chr2L_2714493_2715571_pos_47	-0.98894
chr2L_2731497_2732413_pos_48	0.71058
chr2L_2865839_2866229_pos_49	-0.698028
chr2L_2963471_2965429_pos_50	-0.263951
chr2L_3010142_3012104_pos_51	0.574963
chr2L_3262331_3264570_pos_52	0.510197
chr2L_3365801_3367180_pos_53	0.241612
chr2L_3516942_3517660_pos_54	-1.36565
chr2L_3637640_3638204_pos_55	-0.175577
chr2L_3876950_3877768_pos_56	0.786063
chr2L_3926687_3927751_pos_57	0.19601
chr2L_3959331_3961070_pos_58	0.369329
chr2L_4036912_4037665_pos_59	0.0996081
chr2L_4040760_4041653_pos_60	0.0663573
chr2L_4236874_4238205_pos_61	0.720821
chr2L_4232559_4233705_pos_62	0.280432
chr2L_4270448_4271187_pos_63	0.15019
chr2L_4262875_4265776_pos_64	0.216788
chr2L_4302593_4303310_pos_65	0.232264
chr2L_4430477_4432136_pos_66	0.266287
chr2L_4678710_4680998_pos_67	-0.417533
chr2L_4677350_4678544_pos_68	-0.0512526
chr2L_4691144_4691944_pos_69	0.622759
chr2L_4917774_4918179_pos_70	-0.833773
chr2L_4998731_4999116_pos_71	-0.365459
chr2L_5055877_5056413_pos_72	0.1081
chr2L_5080766_5083398_pos_73	0.127395
chr2L_5285827_5286496_pos_74	-0.337702
chr2L_5604196_5605955_pos_75	0.203441
chr2L_5683298_5685205_pos_76	-0.168534
chr2L_5688004_5689367_pos_77	0.61532
chr2L_5784913_5786616_pos_78	0.621224
chr2L_5889148_5890251_pos_79	-0.354661
chr2L_5944540_5946276_pos_80	-0.278601
chr2L_6026107_6027565_pos_81	0.215431
chr2L_6017473_6018818_pos_82	-0.256934
chr2L_6085757_6086074_pos_83	0.21989
chr2L_6145134_6145706_pos_84	-0.354139
chr2L_6186045_6187596_pos_85	0.924719
chr2L_6188033_6189088_pos_86	0.114084
chr2L_6256466_6257431_pos_87	-0.0173863
chr2L_6313929_6315088_pos_88	0.0323686
chr2L_6379622_6380381_pos_89	0.289751
chr2L_6590509_6592470_pos_90	-0.8554
chr2L_6757408_6758909_pos_91	-0.340661
chr2L_6752000_6753882_pos_92	-0.558527
chr2L_6777562_6779425_pos_93	-1.59126
chr2L_6889441_6890128_pos_94	0.109593
chr2L_6892293_6895557_pos_95	-0.138743
chr2L_7485204_7486592_pos_96	0.0534342
chr2L_7572792_7573129_pos_97	0.546297
chr2L_7836547_7837529_pos_98	0.489608
chr2L_7954610_7956219_pos_99	-0.768658
chr2L_7963979_7964679_pos_100	-0.0819987
chr2L_7972116_7975440_pos_101	-0.621935
chr2L_7969666_7971365_pos_102	-0.562233
chr2L_8110098_8112289_pos_103	0.133051
chr2L_8232185_8234506_pos_104	-0.420287
chr2L_8334221_8335305_pos_105	0.588036
chr2L_8397975_8398433_pos_106	-0.435689
chr2L_8494680_8495419_pos_107	0.280874
chr2L_8563839_8565361_pos_108	-0.227538
chr2L_8738197_8738632_pos_109	-0.428106
chr2L_8940539_8941115_pos_110	-0.115073
chr2L_9021350_9022308_pos_111	0.163235
chr2L_9078688_9080030_pos_112	0.123167
chr2L_9159690_9160566_pos_113	0.299902
chr2L_9192162_9193211_pos_114	-0.147033
chr2L_9230831_9231405_pos_115	0.285563
chr2L_9231614_9232217_pos_116	0.0468625
chr2L_9341259_9342218_pos_117	-0.790716
chr2L_9359318_9361463_pos_118	-0.151506
chr2L_9399131_9401101_pos_119	-0.269845
chr2L_9498094_9499176_pos_120	0.0803745
chr2L_9529684_9532123_pos_121	0.0339912
chr2L_9547158_9549319_pos_122	-0.642591
chr2L_9778715_9779949_pos_123	-0.977861
chr2L_9798829_9800033_pos_124	0.708111
chr2L_9832520_9833118_pos_125	0.859163
chr2L_10111978_10112950_pos_126	0.183553
chr2L_10514419_10515224_pos_127	0.466404
chr2L_10621673_10622523_pos_128	0.348828
chr2L_10666987_10667969_pos_129	0.0480063
chr2L_10921377_10922357_pos_130	0.146894
chr2L_10930429_10933584_pos_131	-0.355193
chr2L_11676658_11677852_pos_132	-0.131836
chr2L_11978761_11980088_pos_133	0.191758
chr2L_12022737_12024626_pos_134	-0.506702
chr2L_12021845_12022502_pos_135	-0.279592
chr2L_12107023_12107571_pos_136	-0.697746
chr2L_12158177_12159375_pos_137	-0.922152
chr2L_12250639_12251828_pos_138	0.562198
chr2L_12334166_12336135_pos_139	0.272387
chr2L_12750040_12750667_pos_140	-0.427019
chr2L_12817761_12818792_pos_141	-0.17125
chr2L_12903865_12906293_pos_142	0.286188
chr2L_12983778_12986432_pos_143	-0.24943
chr2L_13048659_13049831_pos_144	-0.0130423
chr2L_13261936_13262688_pos_145	-0.639836
chr2L_13325982_13326845_pos_146	0.213273
chr2L_13355573_13356430_pos_147	0.485849
chr2L_13436704_13437789_pos_148	-0.663816
chr2L_13487964_13489995_pos_149	0.479916
chr2L_13692310_13694625_pos_150	0.399735
chr2L_13766310_13767389_pos_151	0.121468
chr2L_13881437_13882408_pos_152	-0.338587
chr2L_13897921_13899742_pos_153	0.773295
chr2L_14005589_14006470_pos_154	0.668056
chr2L_14015146_14015831_pos_155	-0.38684
chr2L_14172374_14174392_pos_156	0.477403
chr2L_14377159_14378822_pos_157	0.260433
chr2L_14399199_14399870_pos_158	-0.524927
chr2L_14414444_14415255_pos_159	-0.223071
chr2L_14458000_14458960_pos_160	-0.226286
chr2L_14607943_14609126_pos_161	0.300732
chr2L_14750154_14751783_pos_162	-0.627841
chr2L_14878056_14878695_pos_163	1.44119
chr2L_15083783_15085594_pos_164	-0.0838348
chr2L_15101670_15102232_pos_165	-0.128782
chr2L_15125614_15127018_pos_166	0.541395
chr2L_15390109_15391657_pos_167	-0.0943061
chr2L_15422050_15422783_pos_168	0.0428259
chr2L_15605585_15606788_pos_169	-0.561337
chr2L_15652739_15653127_pos_170	-0.13972
chr2L_15781667_15782342_pos_171	-0.147886
chr2L_15819809_15820783_pos_172	0.519932
chr2L_15848617_15850229_pos_173	0.965277
chr2L_15968407_15970335_pos_174	0.177423
chr2L_15984579_15986903_pos_175	-0.278182
chr2L_16277746_16278430_pos_176	0.914467
chr2L_16322043_16322801_pos_177	0.00354461
chr2L_16862271_16863309_pos_178	0.235802
chr2L_16937664_16939541_pos_179	-0.454787
chr2L_17080494_17082060_pos_180	0.165403
chr2L_17115255_17116971_pos_181	0.493976
chr2L_17337682_17341548_pos_182	-0.457566
chr2L_17538572_17540124_pos_183	0.256013
chr2L_17637083_17638663_pos_184	0.407397
chr2L_17758538_17759364_pos_185	0.330766
chr2L_17936618_17939221_pos_186	-1.04738
chr2L_18148587_18149270_pos_187	0.105957
chr2L_18159823_18161341_pos_188	-0.0597214
chr2L_18216660_18218370_pos_189	0.213643
chr2L_18246664_18249714_pos_190	0.966175
chr2L_18376261_18377884_pos_191	-0.0874431
chr2L_18434636_18436924_pos_192	-0.0389186
chr2L_18659029_18660079_pos_193	-0.096481
chr2L_18818192_18818843_pos_194	-0.433724
chr2L_18955551_18956093_pos_195	-0.381683
chr2L_19143840_19144260_pos_196	0.507
chr2L_19273137_19274733_pos_197	0.4577
chr2L_19382317_19383811_pos_198	-1.13443
chr2L_19506008_19507242_pos_199	-0.373451
chr2L_19561425_19561930_pos_200	-0.182811
chr2L_19621866_19624387_pos_201	0.49194
chr2L_19788243_19788943_pos_202	0.573852
chr2L_19926316_19927388_pos_203	-0.530225
chr2L_19998074_19999405_pos_204	-0.0654465
chr2L_19996214_19997475_pos_205	0.669322
chr2L_20055360_20056664_pos_206	-1.30145
chr2L_20261082_20262279_pos_207	0.475328
chr2L_20337742_20338443_pos_208	0.521958
chr2L_20389700_20390938_pos_209	-0.456772
chr2L_20391036_20391765_pos_210	0.0057586
chr2L_20589651_20590882_pos_211	0.328132
chr2L_20597127_20598951_pos_212	0.380292
chr2L_20748354_20750947_pos_213	0.0855283
chr2L_20759240_20759849_pos_214	-0.204272
chr2L_20911159_20911887_pos_215	0.238887
chr2L_20998645_20999480_pos_216	0.427256
chr2L_21095369_21096366_pos_217	0.190536
chr2L_21128681_21129958_pos_218	-0.563381
chr2L_21672612_21673068_pos_219	-0.510029
chr2L_22044366_22045434_pos_220	-0.798468
chr2L_22672400_22674715_pos_221	-0.966872
chr2LHet_175300_175954_pos_222	-0.983157
chr2R_10305353_10307154_pos_223	-0.26707
chr2RHet_1559810_1560758_pos_224	0.308004
chr2R_2735603_2736666_pos_225	-0.486932
chr2R_3979913_3982747_pos_226	-0.109068
chr2R_4372553_4374935_pos_227	0.0694195
chr2R_7094010_7095292_pos_228	-0.859358
chr2R_8158457_8159125_pos_229	-0.12242
chr2R_8978178_8979270_pos_230	0.460284
chr2R_13286839_13288034_pos_231	-0.5899
chr2R_14204697_14205781_pos_232	-0.524739
chr2R_14925659_14926536_pos_233	1.1245
chr2R_15187344_15187993_pos_234	0.12768
chr2R_16907446_16908295_pos_235	-0.646376
chr2RHet_218729_219947_pos_236	-0.903302
chr2RHet_498979_500953_pos_237	-1.03375
chrU_1346855_1347432_pos_238	-0.103182
chr2RHet_1359785_1362247_pos_239	-0.447717
chr2RHet_2277475_2277725_pos_240	-0.487345
chr2RHet_3136839_3138044_pos_241	-0.571213
chr2RHet_3177048_3177421_pos_242	0.246623
chr2R_124114_125098_pos_243	-0.209241
chr2R_1373171_1374656_pos_244	-0.465017
chr2R_1393495_1394460_pos_245	-0.720028
chr2R_1658893_1659443_pos_246	-0.524026
chr2R_1774309_1775136_pos_247	0.115401
chr2R_1851523_1852513_pos_248	-0.630558
chr2R_1920320_1921037_pos_249	-0.539038
chr2R_1999873_2000771_pos_250	0.198676
chr2R_2531018_2532186_pos_251	0.245054
chr2R_2592267_2592916_pos_252	-0.082149
chr2R_2854727_2855164_pos_253	-0.032088
chr2R_2901511_2902236_pos_254	-0.70908
chr2R_2913778_2914382_pos_255	-0.862172
chr2R_2967776_2968661_pos_256	-0.00493859
chr2R_3415653_3416138_pos_257	0.0463485
chr2R_3517143_3517669_pos_258	-0.0496264
chr2R_3652339_3653236_pos_259	-0.366866
chr2R_3638152_3639496_pos_260	-0.389806
chr2R_3726027_3728020_pos_261	0.00980075
chr2R_3796104_3797890_pos_262	0.184509
chr2R_4305972_4306924_pos_263	-0.496156
chr2R_4354504_4357143_pos_264	0.0574866
chr2R_4402812_4406010_pos_265	-0.12265
chr2R_4411655_4414301_pos_266	-0.122067
chr2R_4451328_4452186_pos_267	-1.06566
chr2R_4475580_4476243_pos_268	0.161978
chr2R_4561068_4562169_pos_269	-0.247752
chr2R_4592311_4594500_pos_270	-0.169627
chr2R_4674651_4676766_pos_271	0.0877895
chr2R_4735000_4737433_pos_272	0.537608
chr2R_4849564_4852318_pos_273	-0.838854
chr2R_4919210_4920824_pos_274	-0.0338131
chr2R_5213156_5213795_pos_275	0.774517
chr2R_5315341_5315851_pos_276	0.475484
chr2R_5509310_5512462_pos_277	0.377152
chr2R_5629675_5631204_pos_278	-1.05935
chr2R_5685196_5688667_pos_279	0.299868
chr2R_5814222_5814852_pos_280	-0.0156316
chr2R_5890352_5892279_pos_281	-0.125089
chr2R_6060423_6061039_pos_282	-0.127894
chr2R_6091987_6092445_pos_283	0.0744124
chr2R_6169856_6170857_pos_284	0.14205
chr2R_6258980_6259597_pos_285	0.65632
chr2R_6351390_6352930_pos_286	-0.364405
chr2R_6415830_6416635_pos_287	-0.253827
chr2R_6566431_6567611_pos_288	0.76482
chr2R_6623650_6624098_pos_289	0.485719
chr2R_6801497_6802583_pos_290	0.0166301
chr2R_6888918_6889801_pos_291	0.324609
chr2R_6927998_6929744_pos_292	-0.449202
chr2R_6985153_6987217_pos_293	0.178614
chr2R_7103861_7104162_pos_294	-0.0901517
chr2R_7134062_7134686_pos_295	-0.514357
chr2R_7387231_7388181_pos_296	-0.0567366
chr2R_7555096_7556746_pos_297	-0.0715874
chr2R_7575960_7576629_pos_298	-0.935592
chr2R_7673143_7674004_pos_299	-0.309089
chr2R_7671381_7672535_pos_300	-0.0877562
chr2R_7704087_7705098_pos_301	0.230963
chr2R_7733448_7734123_pos_302	0.111933
chr2R_8017231_8018396_pos_303	0.872468
chr2R_8150687_8151468_pos_304	0.0652075
chr2R_8277230_8278220_pos_305	-0.37159
chr2R_8305431_8305988_pos_306	-0.219919
chr2R_8329567_8330209_pos_307	0.410069
chr2R_8367273_8368336_pos_308	-0.0973334
chr2R_8487167_8488131_pos_309	0.520033
chr2R_8626376_8629054_pos_310	-1.02076
chr2R_8652327_8654353_pos_311	0.317159
chr2R_8675048_8676748_pos_312	0.636423
chr2R_8672781_8674948_pos_313	-0.619034
chr2R_9012879_9014731_pos_314	0.499635
chr2R_9131226_9132134_pos_315	-0.458127
chr2R_9379671_9381382_pos_316	-0.0285917
chr2R_9533907_9534424_pos_317	0.640394
chr2R_9531354_9532177_pos_318	0.193926
chr2R_9585460_9585982_pos_319	0.319806
chr2R_9751006_9753277_pos_320	-0.959639
chr2R_9828342_9829134_pos_321	0.35548
chr2R_10153090_10153685_pos_322	0.0380562
chr2R_10266532_10267864_pos_323	-0.3086
chr2R_10279240_10281720_pos_324	0.0801882
chr2R_10446545_10448661_pos_325	-0.561128
chr2R_10548748_10549392_pos_326	0.382684
chr2R_10561688_10562176_pos_327	-0.373126
chr2R_10572859_10576299_pos_328	-0.363979
chr2R_10582107_10583622_pos_329	0.248597
chr2R_10729773_10730934_pos_330	-1.32039
chr2R_10718552_10719942_pos_331	-0.187495
chr2R_11296942_11298926_pos_332	1.08465
chr2R_11294915_11295289_pos_333	-0.305513
chr2R_11290370_11291589_pos_334	0.387832
chr2R_11407862_11409984_pos_335	0.832267
chr2R_11521482_11522666_pos_336	0.0140564
chr2R_11559088_11559309_pos_337	0.281898
chr2R_11625514_11626406_pos_338	0.565774
chr2R_11639016_11640421_pos_339	0.530524
chr2R_11671783_11672635_pos_340	0.928736
chr2R_11698526_11699380_pos_341	-1.56804
chr2R_11772527_11772963_pos_342	0.235586
chr2R_11907097_11908669_pos_343	0.0345473
chr2R_12027442_12027896_pos_344	-0.510006
chr2R_12263465_12263943_pos_345	-1.42057
chr2R_12310637_12311814_pos_346	0.235576
chr2R_12563882_12566032_pos_347	-0.132633
chr2R_12720145_12720912_pos_348	0.154836
chr2R_12727039_12727800_pos_349	0.526945
chr2R_12765264_12766019_pos_350	-0.400514
chr2R_12882388_12883840_pos_351	-0.57556
chr2R_12953032_12954414_pos_352	-1.03047
chr2R_12997976_13000065_pos_353	-0.44287
chr2R_13258599_13259746_pos_354	0.616765
chr2R_13353316_13354138_pos_355	-1.07338
chr2R_13388318_13388851_pos_356	0.0760853
chr2R_13421925_13422399_pos_357	0.276683
chr2R_13444977_13447456_pos_358	-0.0544645
chr2R_13524278_13525100_pos_359	0.224023
chr2R_13534029_13535077_pos_360	-0.496019
chr2R_13592724_13594082_pos_361	-0.108231
chr2R_13765028_13766388_pos_362	0.565493
chr2R_13789216_13790516_pos_363	0.100825
chr2R_13829531_13831025_pos_364	0.304291
chr2R_13888616_13889549_pos_365	0.534888
chr2R_13929436_13930460_pos_366	-0.636618
chr2R_13998059_13999094_pos_367	0.247116
chr2R_14147532_14148568_pos_368	-0.318352
chr2R_14213160_14215137_pos_369	-0.152756
chr2R_14428993_14430227_pos_370	0.436585
chr2R_14438627_14439360_pos_371	0.134507
chr2R_14496904_14497398_pos_372	-0.0889406
chr2R_14516676_14518362_pos_373	-0.165625
chr2R_14610832_14613219_pos_374	0.234784
chr2R_14624470_14625426_pos_375	0.816762
chr2R_14961824_14963088_pos_376	0.899878
chr2R_14969541_14970579_pos_377	0.4215
chr2R_14985313_14986746_pos_378	0.759719
chr2R_15085960_15087085_pos_379	0.484025
chr2R_15121075_15122110_pos_380	-0.334724
chr2R_15108191_15109787_pos_381	-0.0760758
chr2R_15164716_15165259_pos_382	1.24775
chr2R_15194244_15195193_pos_383	-0.49225
chr2R_15226251_15227120_pos_384	0.096207
chr2R_15292662_15294589_pos_385	-0.935572
chr2R_15475245_15477525_pos_386	-0.458716
chr2R_15514116_15514549_pos_387	-0.346239
chr2R_15592069_15593393_pos_388	-0.300631
chr2R_15654125_15657540_pos_389	-0.414261
chr2R_15740937_15741795_pos_390	0.393793
chr2R_15728914_15729843_pos_391	0.521604
chr2R_16026546_16027610_pos_392	-0.393711
chr2R_16157697_16160002_pos_393	0.00611948
chr2R_16325487_16325921_pos_394	0.603522
chr2R_16368568_16370051_pos_395	-0.0999925
chr2R_16539845_16540386_pos_396	-0.318894
chr2R_16624189_16624898_pos_397	-0.632194
chr2R_16764652_16765228_pos_398	0.028695
chr2R_16893731_16895111_pos_399	0.037108
chr2R_17023729_17024400_pos_400	0.00346371
chr2R_17130223_17133547_pos_401	0.95142
chr2R_17259013_17259865_pos_402	0.728157
chr2R_17286918_17287375_pos_403	0.502968
chr2R_17450889_17451849_pos_404	-0.195509
chr2R_17666101_17668132_pos_405	0.373874
chr2R_17814292_17815208_pos_406	-0.933994
chr2R_17871295_17873102_pos_407	0.0854838
chr2R_17904108_17905465_pos_408	0.570578
chr2R_17915212_17916980_pos_409	0.251844
chr2R_17935757_17936945_pos_410	0.45564
chr2R_18037819_18038581_pos_411	0.108803
chr2R_18081617_18083050_pos_412	0.113532
chr2R_18240517_18240834_pos_413	0.273997
chr2R_18441330_18442750_pos_414	0.0884007
chr2R_18732593_18732994_pos_415	-0.297425
chr2R_18729925_18730528_pos_416	-0.742141
chr2R_18790309_18791618_pos_417	0.760568
chr2R_18868013_18868851_pos_418	0.610285
chr2R_18903991_18905518_pos_419	0.204861
chr2R_18970424_18971904_pos_420	-0.0702292
chr2R_19063456_19064920_pos_421	0.760637
chr2R_19107418_19108890_pos_422	0.755512
chr2R_19121428_19122673_pos_423	0.0541788
chr2R_19138576_19139515_pos_424	0.322297
chr2R_19220998_19223704_pos_425	0.293567
chr2R_19324366_19325226_pos_426	0.619035
chr2R_19378473_19380818_pos_427	0.0819656
chr2R_19401048_19401724_pos_428	-0.0640665
chr2R_19567877_19568836_pos_429	0.296084
chr2R_19664267_19665294_pos_430	0.311031
chr2R_19898221_19899244_pos_431	0.026967
chr2R_20108973_20112100_pos_432	0.290582
chr2R_20160999_20162241_pos_433	0.737345
chr2R_20505871_20506921_pos_434	0.768406
chr2R_20521794_20522782_pos_435	-0.647601
chr2R_20636016_20638112_pos_436	-0.254778
chr3L_10609321_10610547_pos_437	-0.0827115
chr3L_16900062_16901620_pos_438	-0.431515
chr3L_1900524_1902552_pos_439	0.10882
chr3L_3079937_3080539_pos_440	-0.0115548
chr3L_3260074_3260963_pos_441	-0.119065
chr3L_3914284_3916503_pos_442	0.114226
chr3L_4373636_4375249_pos_443	0.306423
chr3L_4488091_4489943_pos_444	0.190059
chr3L_4800258_4801632_pos_445	-0.164031
chr3L_6563071_6564336_pos_446	0.00490958
chr3L_7742231_7743719_pos_447	-0.145005
chr3L_9249957_9251402_pos_448	-0.525381
chr3L_13689259_13690934_pos_449	0.589302
chr3L_15049497_15050799_pos_450	0.101854
chr3L_15541157_15542428_pos_451	-0.0325946
chr3L_17129682_17130813_pos_452	0.679477
chr3L_17391976_17393636_pos_453	-0.469177
chr3L_17932494_17935063_pos_454	-0.0995159
chr3L_21652621_21654320_pos_455	0.191628
chr3L_21914853_21915632_pos_456	-0.2611
chr3L_95162_95971_pos_457	0.408485
chr3L_304027_307013_pos_458	-0.327077
chr3L_349454_350285_pos_459	-0.312876
chr3L_467345_468017_pos_460	0.0557844
chr3L_773890_775123_pos_461	-0.0618239
chr3L_839306_839892_pos_462	0.379631
chr3L_952706_953111_pos_463	0.721393
chr3L_1394390_1395179_pos_464	0.404883
chr3L_1590070_1591230_pos_465	0.0371211
chr3L_1715080_1716523_pos_466	-0.890408
chr3L_1788832_1789742_pos_467	-1.03095
chr3L_1823620_1824430_pos_468	-0.651643
chr3L_1866534_1866872_pos_469	-0.059239
chr3L_1922992_1923226_pos_470	0.959975
chr3L_2035423_2036369_pos_471	-0.0694446
chr3L_2119509_2121078_pos_472	-0.454267
chr3L_2150228_2150916_pos_473	-0.287883
chr3L_2207419_2208545_pos_474	-0.500107
chr3L_2274885_2276031_pos_475	0.563272
chr3L_2314433_2316443_pos_476	0.23237
chr3L_2330545_2333479_pos_477	0.000668628
chr3L_2340399_2341077_pos_478	0.105799
chr3L_2500767_2502523_pos_479	0.0757649
chr3L_2518414_2519662_pos_480	-0.044142
chr3L_2550115_2552657_pos_481	0.790563
chr3L_2565978_2566438_pos_482	-0.0388096
chr3L_2575300_2575964_pos_483	0.535664
chr3L_2783397_2783803_pos_484	-0.079365
chr3L_2846238_2847670_pos_485	-0.138527
chr3L_2876368_2878268_pos_486	0.541244
chr3L_2959137_2960599_pos_487	-0.680382
chr3L_3003959_3006223_pos_488	0.231119
chr3L_3261552_3262409_pos_489	-0.333125
chr3L_3347594_3348811_pos_490	0.199355
chr3L_3386185_3387377_pos_491	-0.036761
chr3L_3404906_3406147_pos_492	-0.437463
chr3L_3406268_3407148_pos_493	0.33901
chr3L_3430605_3431626_pos_494	0.0365713
chr3L_3479843_3480940_pos_495	-0.133665
chr3L_3499181_3499846_pos_496	0.395958
chr3L_3495915_3497119_pos_497	0.281809
chr3L_3510462_3511611_pos_498	0.0609692
chr3L_3547234_3547693_pos_499	0.0584333
chr3L_3570364_3571161_pos_500	0.0120542
chr3L_3563098_3563540_pos_501	0.584923
chr3L_3724529_3726853_pos_502	0.178574
chr3L_3749428_3749921_pos_503	0.354374
chr3L_3763045_3763456_pos_504	-0.484249
chr3L_3755484_3756374_pos_505	0.700387
chr3L_3923601_3924538_pos_506	0.0853118
chr3L_3920119_3921278_pos_507	0.226234
chr3L_4006663_4008100_pos_508	0.828903
chr3L_4070210_4070677_pos_509	-0.592619
chr3L_4324297_4325022_pos_510	-0.0329739
chr3L_4420353_4420922_pos_511	-0.889757
chr3L_4462409_4463262_pos_512	-0.144772
chr3L_4697942_4699182_pos_513	-0.68233
chr3L_4805546_4807058_pos_514	-0.254433
chr3L_4846709_4849272_pos_515	0.241954
chr3L_4854149_4855617_pos_516	0.331235
chr3L_4922175_4925628_pos_517	-0.270198
chr3L_4953041_4956628_pos_518	0.0221218
chr3L_5001021_5002745_pos_519	0.169458
chr3L_5055490_5057850_pos_520	-0.191911
chr3L_5164670_5166326_pos_521	0.0512888
chr3L_5280434_5281886_pos_522	0.24079
chr3L_5283093_5284000_pos_523	0.78229
chr3L_5290696_5292213_pos_524	0.298071
chr3L_5365661_5366524_pos_525	-0.10671
chr3L_5381604_5382263_pos_526	1.27214
chr3L_5379936_5381283_pos_527	0.90065
chr3L_5469254_5469967_pos_528	0.395565
chr3L_5591226_5591783_pos_529	-0.445012
chr3L_5625427_5626422_pos_530	-0.256709
chr3L_6279813_6280881_pos_531	0.395426
chr3L_6643327_6644422_pos_532	0.63474
chr3L_6641372_6643156_pos_533	-0.66896
chr3L_6654253_6655827_pos_534	-0.72558
chr3L_6751626_6752197_pos_535	0.214633
chr3L_6803764_6804684_pos_536	-0.579115
chr3L_6927942_6928640_pos_537	-0.1199
chr3L_7252836_7253932_pos_538	-0.0159052
chr3L_7413753_7414950_pos_539	-0.115929
chr3L_7707395_7708094_pos_540	0.526159
chr3L_7785117_7786807_pos_541	-0.148035
chr3L_7778975_7779828_pos_542	0.414393
chr3L_7794463_7794860_pos_543	0.267256
chr3L_7804724_7805146_pos_544	-0.156167
chr3L_7853672_7854206_pos_545	0.575656
chr3L_7888624_7890062_pos_546	-0.755325
chr3L_7933337_7934164_pos_547	-0.522435
chr3L_8209297_8211628_pos_548	-0.0179475
chr3L_8247287_8248439_pos_549	-0.769807
chr3L_8446640_8447005_pos_550	-0.00703358
chr3L_8486794_8488639_pos_551	1.12399
chr3L_8529194_8529809_pos_552	-0.46553
chr3L_8682696_8683149_pos_553	0.251354
chr3L_8941138_8941930_pos_554	0.316744
chr3L_9056926_9058015_pos_555	0.318533
chr3L_9111048_9112570_pos_556	0.324997
chr3L_9253985_9255461_pos_557	0.244935
chr3L_9492710_9493976_pos_558	-0.0668258
chr3L_9496862_9497157_pos_559	0.0951797
chr3L_9524320_9525521_pos_560	0.474469
chr3L_9547046_9548113_pos_561	0.663452
chr3L_9550473_9551717_pos_562	0.402337
chr3L_9581913_9585212_pos_563	-0.185582
chr3L_9645366_9648034_pos_564	-0.460399
chr3L_9890119_9890826_pos_565	-0.247131
chr3L_9909435_9910544_pos_566	-0.0579312
chr3L_9933983_9934949_pos_567	0.67309
chr3L_9943102_9944819_pos_568	-0.106852
chr3L_9981797_9984162_pos_569	0.00116455
chr3L_9999583_10000369_pos_570	-0.0560255
chr3L_10007457_10008758_pos_571	0.326049
chr3L_10113426_10114634_pos_572	-0.1042
chr3L_10205645_10206284_pos_573	-0.741414
chr3L_10277936_10278424_pos_574	-0.604952
chr3L_10306171_10307017_pos_575	0.871487
chr3L_10435315_10436271_pos_576	0.18876
chr3L_10475540_10476402_pos_577	0.135337
chr3L_10530699_10532150_pos_578	0.45918
chr3L_10559111_10559879_pos_579	0.185837
chr3L_10592693_10593492_pos_580	0.085879
chr3L_10579062_10579613_pos_581	-0.3355
chr3L_10595714_10596746_pos_582	0.531416
chr3L_10830656_10832146_pos_583	0.62625
chr3L_10997956_10998589_pos_584	-0.837546
chr3L_11149231_11150538_pos_585	-0.13932
chr3L_11226593_11227112_pos_586	0.155657
chr3L_11283210_11283778_pos_587	-0.277135
chr3L_11315113_11315737_pos_588	-0.602979
chr3L_11345769_11346633_pos_589	0.212478
chr3L_11535872_11537313_pos_590	-0.0119299
chr3L_11661628_11662744_pos_591	-0.298929
chr3L_11709786_11710669_pos_592	0.0691494
chr3L_11849411_11853130_pos_593	-0.227874
chr3L_11888809_11891036_pos_594	0.750684
chr3L_12026973_12027426_pos_595	0.0541231
chr3L_12095976_12096844_pos_596	0.348436
chr3L_12097757_12099205_pos_597	0.26741
chr3L_12220731_12223126_pos_598	1.02327
chr3L_12253278_12254006_pos_599	-0.405769
chr3L_12338797_12339781_pos_600	0.135042
chr3L_12355302_12356266_pos_601	0.154739
chr3L_12351221_12352154_pos_602	0.181361
chr3L_12352344_12355060_pos_603	-0.248378
chr3L_12375099_12376361_pos_604	0.243905
chr3L_12402281_12402948_pos_605	-0.172408
chr3L_12628431_12629861_pos_606	0.892455
chr3L_12866452_12868018_pos_607	0.956689
chr3L_12978188_12980728_pos_608	0.779934
chr3L_13235868_13238031_pos_609	0.345809
chr3L_13266937_13268036_pos_610	0.39914
chr3L_13412499_13413949_pos_611	0.171442
chr3L_13563770_13566849_pos_612	0.0867845
chr3L_13588320_13589071_pos_613	0.349188
chr3L_14052239_14053323_pos_614	0.263694
chr3L_14215012_14215984_pos_615	-0.148582
chr3L_14220125_14220866_pos_616	0.21848
chr3L_14244383_14244964_pos_617	0.165594
chr3L_14411709_14412756_pos_618	-0.185206
chr3L_14546859_14547410_pos_619	-0.669547
chr3L_14551035_14551399_pos_620	-0.209119
chr3L_14675537_14676442_pos_621	0.869752
chr3L_14712663_14714188_pos_622	-0.100656
chr3L_14709887_14710251_pos_623	0.231385
chr3L_14897863_14899171_pos_624	0.633528
chr3L_14985999_14987058_pos_625	-0.0468524
chr3L_15096821_15098664_pos_626	1.24708
chr3L_15389920_15392650_pos_627	0.316112
chr3L_15399321_15400469_pos_628	-0.57618
chr3L_15414216_15415668_pos_629	0.354307
chr3L_15470712_15472207_pos_630	0.164725
chr3L_15540214_15540890_pos_631	-0.631177
chr3L_15609939_15611014_pos_632	0.449663
chr3L_15608839_15609530_pos_633	0.143373
chr3L_15719490_15720746_pos_634	-0.74847
chr3L_15806898_15807729_pos_635	-0.348504
chr3L_15842598_15845535_pos_636	-0.59789
chr3L_15874387_15876256_pos_637	-0.557229
chr3L_15880725_15883849_pos_638	-0.3644
chr3L_15993918_15995271_pos_639	0.412388
chr3L_15984384_15987637_pos_640	0.0144105
chr3L_16095000_16095931_pos_641	-0.890215
chr3L_16175989_16176915_pos_642	-1.1351
chr3L_16183795_16184604_pos_643	0.428357
chr3L_16231865_16233772_pos_644	0.508997
chr3L_16645116_16646564_pos_645	0.338759
chr3L_16790593_16791593_pos_646	-0.250493
chr3L_16791794_16792389_pos_647	-0.603467
chr3L_16882163_16883123_pos_648	0.183187
chr3L_16890772_16892058_pos_649	-0.451563
chr3L_16967588_16968812_pos_650	0.676579
chr3L_16993275_16994594_pos_651	-0.140512
chr3L_16987763_16989172_pos_652	-0.0882071
chr3L_17117689_17118191_pos_653	-0.282071
chr3L_17131345_17132441_pos_654	-0.175894
chr3L_17155210_17156363_pos_655	0.548032
chr3L_17182000_17184443_pos_656	-0.18222
chr3L_17200841_17202235_pos_657	-0.556602
chr3L_17302932_17304435_pos_658	-0.0421886
chr3L_17324515_17326308_pos_659	-0.0132413
chr3L_17379413_17381117_pos_660	-0.171439
chr3L_17398069_17399181_pos_661	-0.032211
chr3L_17531647_17533698_pos_662	-0.110757
chr3L_17608378_17609290_pos_663	0.572977
chr3L_17698068_17699235_pos_664	0.339206
chr3L_17735408_17736439_pos_665	-0.829218
chr3L_17746985_17748144_pos_666	-0.359454
chr3L_17924544_17925710_pos_667	0.819115
chr3L_17938304_17939296_pos_668	0.110749
chr3L_17951260_17952265_pos_669	0.269386
chr3L_17994809_17995711_pos_670	-1.01481
chr3L_17984000_17984472_pos_671	0.0371826
chr3L_18000426_18001311_pos_672	0.562109
chr3L_18024238_18024754_pos_673	-0.0769391
chr3L_18039585_18040666_pos_674	0.808051
chr3L_18174688_18175310_pos_675	0.170077
chr3L_18164578_18165759_pos_676	0.182272
chr3L_18183771_18184221_pos_677	0.797093
chr3L_18327260_18328302_pos_678	-0.211657
chr3L_18350500_18351490_pos_679	-0.182534
chr3L_18569980_18570875_pos_680	0.0382141
chr3L_18627570_18628542_pos_681	0.673252
chr3L_18643507_18644830_pos_682	0.471557
chr3L_18720552_18722681_pos_683	1.0011
chr3L_18870923_18872824_pos_684	-0.862326
chr3L_18969206_18971240_pos_685	0.910941
chr3L_19124580_19127517_pos_686	0.0219796
chr3L_19154500_19155072_pos_687	0.116004
chr3L_19282373_19282893_pos_688	-0.0569515
chr3L_19359828_19360796_pos_689	-0.0941703
chr3L_19403845_19404747_pos_690	0.911982
chr3L_19427710_19429080_pos_691	0.578621
chr3L_19454268_19456047_pos_692	-0.259899
chr3L_19507833_19508442_pos_693	0.764794
chr3L_19530257_19531758_pos_694	0.180142
chr3L_19617223_19619042_pos_695	0.0753144
chr3L_19894616_19895173_pos_696	0.257326
chr3L_20051716_20054945_pos_697	-0.309558
chr3L_20167633_20172456_pos_698	-0.0617692
chr3L_20517511_20518530_pos_699	-0.933391
chr3L_20736876_20738904_pos_700	-0.191214
chr3L_20819970_20820382_pos_701	0.0124025
chr3L_20861717_20863174_pos_702	-0.151744
chr3L_21056785_21057242_pos_703	0.211234
chr3L_21157205_21158426_pos_704	0.237667
chr3L_21418521_21419581_pos_705	0.775292
chr3L_21928288_21930292_pos_706	-0.50692
chr3L_22080548_22081337_pos_707	0.622975
chr3L_22592778_22593210_pos_708	0.160204
chr3L_22924301_22926099_pos_709	0.305693
chr3L_23065877_23066180_pos_710	-0.668119
chr3L_23073425_23074857_pos_711	-1.89064
chr3L_23191099_23192074_pos_712	-0.675706
chr3L_23541701_23541925_pos_713	0.0759465
chr3L_23980135_23980938_pos_714	-0.774106
chr3L_24221081_24222540_pos_715	-0.900827
chr3LHet_216790_220314_pos_716	-1.07879
chr3LHet_230605_232333_pos_717	-0.0273067
chr3LHet_1050880_1052936_pos_718	-0.816631
chr3LHet_1125458_1125711_pos_719	0.0665534
chr3LHet_1292265_1293028_pos_720	-0.0358696
chr3LHet_1673707_1674134_pos_721	-0.635022
chr2RHet_2893544_2896322_pos_722	-1.28107
chr3R_3425969_3428687_pos_723	0.990416
chr3R_6835329_6836672_pos_724	0.910031
chr3R_14174467_14176292_pos_725	-0.312736
chr3R_24266556_24268633_pos_726	1.02479
chr3R_3409526_3411556_pos_727	0.172044
chr3R_4278502_4281231_pos_728	0.0485799
chr3R_6097965_6098620_pos_729	1.22099
chr3R_6621878_6624620_pos_730	-0.581325
chr3R_9162178_9162855_pos_731	0.268307
chr3R_9358015_9359430_pos_732	-0.0930611
chr3R_10160795_10161819_pos_733	-0.542157
chr3R_10653001_10654935_pos_734	-0.81943
chr3R_12111411_12111803_pos_735	0.407357
chr3R_12144071_12145064_pos_736	0.391329
chr3R_13665463_13667993_pos_737	-0.612727
chr3R_14650481_14651039_pos_738	0.86937
chr3R_15516529_15519581_pos_739	0.89105
chr3R_15698650_15699986_pos_740	0.212786
chr3R_19090630_19092448_pos_741	-0.178474
chr3R_19910067_19911266_pos_742	-0.601222
chr3R_21236088_21240164_pos_743	0.0988911
chr3R_22105526_22106732_pos_744	0.75987
chr3R_22613045_22614356_pos_745	0.6832
chr3R_22793419_22794156_pos_746	0.388522
chr3R_26854335_26857707_pos_747	0.269901
chr3R_27117735_27119847_pos_748	0.625662
chr3R_27199909_27201795_pos_749	0.528197
chr3R_27462977_27464903_pos_750	1.21839
chr3RHet_803296_805111_pos_751	-1.21155
chr3R_275096_275481_pos_752	0.240981
chr3R_343952_345414_pos_753	-0.708416
chr3R_422289_423026_pos_754	-0.739679
chr3R_456142_459582_pos_755	-0.847663
chr3R_697201_698431_pos_756	0.127406
chr3R_870258_871403_pos_757	-0.0976844
chr3R_888791_889807_pos_758	-0.0986486
chr3R_932547_933242_pos_759	0.213931
chr3R_1220846_1221665_pos_760	-0.0476833
chr3R_1244257_1246604_pos_761	0.0150244
chr3R_1254961_1257682_pos_762	0.153999
chr3R_1464137_1466053_pos_763	0.543514
chr3R_1591374_1592600_pos_764	-0.0718756
chr3R_1769901_1771512_pos_765	-0.749102
chr3R_1811343_1813572_pos_766	0.262186
chr3R_1816843_1819328_pos_767	-0.284872
chr3R_1875786_1876892_pos_768	0.583315
chr3R_1923808_1925251_pos_769	0.0315157
chr3R_1956540_1958546_pos_770	-0.0206886
chr3R_2088297_2089234_pos_771	-0.336517
chr3R_2109331_2110443_pos_772	0.281832
chr3R_2847783_2850337_pos_773	-1.00701
chr3R_2991018_2992114_pos_774	0.231595
chr3R_3015135_3015377_pos_775	0.347657
chr3R_3161812_3162985_pos_776	-1.13903
chr3R_3222300_3222997_pos_777	0.686952
chr3R_3347672_3348854_pos_778	-0.867249
chr3R_3400198_3402159_pos_779	0.22041
chr3R_3454583_3456533_pos_780	-0.594611
chr3R_3539414_3542423_pos_781	0.0605462
chr3R_3592211_3595608_pos_782	-0.425659
chr3R_3659730_3663906_pos_783	-1.14546
chr3R_3682157_3683554_pos_784	0.172578
chr3R_3717767_3720143_pos_785	-0.101472
chr3R_3791985_3792552_pos_786	0.172945
chr3R_3886837_3889474_pos_787	0.437285
chr3R_3940959_3941320_pos_788	-0.0217521
chr3R_4001535_4002580_pos_789	-0.14093
chr3R_4189425_4190847_pos_790	-0.409524
chr3R_4203613_4206099_pos_791	-0.563845
chr3R_4287970_4290991_pos_792	-0.535365
chr3R_4332688_4334094_pos_793	-0.201717
chr3R_4413633_4416474_pos_794	0.0998872
chr3R_4710540_4712312_pos_795	0.214596
chr3R_4749289_4750665_pos_796	0.142412
chr3R_4932559_4933546_pos_797	0.271378
chr3R_4949076_4949714_pos_798	0.101861
chr3R_5274367_5275008_pos_799	0.0201502
chr3R_5306325_5308402_pos_800	0.313225
chr3R_5956197_5957371_pos_801	-0.82261
chr3R_6010634_6012533_pos_802	0.131211
chr3R_6142559_6145451_pos_803	-0.0285079
chr3R_6284832_6286165_pos_804	0.138212
chr3R_6385800_6386728_pos_805	-0.990768
chr3R_6386956_6387600_pos_806	0.75966
chr3R_6513956_6515149_pos_807	0.0238936
chr3R_6542474_6544535_pos_808	-0.211683
chr3R_6553714_6556844_pos_809	-0.0108349
chr3R_6563221_6563979_pos_810	-0.237526
chr3R_6777283_6778606_pos_811	0.813086
chr3R_6804106_6806238_pos_812	-0.629555
chr3R_6811943_6812999_pos_813	0.838381
chr3R_6831094_6832964_pos_814	0.0383681
chr3R_6951751_6952880_pos_815	-0.570649
chr3R_7162767_7163271_pos_816	0.280757
chr3R_7332763_7334556_pos_817	-0.107837
chr3R_7363394_7363955_pos_818	0.566895
chr3R_7636614_7637495_pos_819	-0.0980093
chr3R_7626644_7628959_pos_820	-0.413572
chr3R_7680566_7682726_pos_821	0.646915
chr3R_7795176_7795886_pos_822	-0.372037
chr3R_7813464_7813707_pos_823	-0.274276
chr3R_7890573_7893771_pos_824	-0.16363
chr3R_7903478_7905225_pos_825	0.803228
chr3R_7914233_7915026_pos_826	-0.575522
chr3R_7925853_7928522_pos_827	-0.91086
chr3R_7929741_7930740_pos_828	0.659337
chr3R_7978328_7978799_pos_829	-1.25421
chr3R_8011634_8013457_pos_830	0.183705
chr3R_8027457_8028062_pos_831	-0.0840967
chr3R_8125102_8126286_pos_832	0.135179
chr3R_8216209_8216693_pos_833	-1.00036
chr3R_8336915_8340861_pos_834	-0.00836001
chr3R_8368300_8369189_pos_835	-0.218377
chr3R_8402217_8403680_pos_836	1.03911
chr3R_8415143_8416666_pos_837	0.631065
chr3R_8428325_8430718_pos_838	-0.463348
chr3R_8478361_8478912_pos_839	-0.304565
chr3R_8532239_8534435_pos_840	0.194142
chr3R_8566942_8568173_pos_841	-0.649771
chr3R_8665650_8666560_pos_842	-0.887371
chr3R_8734323_8735721_pos_843	-0.329627
chr3R_8751692_8752158_pos_844	-0.236584
chr3R_9360981_9361643_pos_845	0.66984
chr3R_9428955_9429731_pos_846	0.295982
chr3R_9427229_9428615_pos_847	-0.155212
chr3R_9566544_9568884_pos_848	0.123178
chr3R_9581283_9582424_pos_849	0.49098
chr3R_9726128_9726592_pos_850	0.0628153
chr3R_9798125_9799058_pos_851	0.712425
chr3R_9792340_9794395_pos_852	-0.346229
chr3R_9896024_9897581_pos_853	-0.802603
chr3R_9963884_9964954_pos_854	0.031046
chr3R_9960383_9961471_pos_855	-0.164592
chr3R_10000569_10003288_pos_856	0.659478
chr3R_10059740_10061903_pos_857	0.12459
chr3R_10276567_10278204_pos_858	-0.129958
chr3R_10331153_10332605_pos_859	0.437634
chr3R_10536487_10537492_pos_860	-0.123282
chr3R_10528321_10529885_pos_861	0.404491
chr3R_10546732_10547168_pos_862	-0.88684
chr3R_10661807_10662938_pos_863	0.835005
chr3R_10757493_10759126_pos_864	-0.807618
chr3R_10801105_10803045_pos_865	0.767743
chr3R_10828435_10830115_pos_866	0.100384
chr3R_10876012_10878020_pos_867	0.015805
chr3R_10910005_10912054_pos_868	0.132112
chr3R_10918642_10919210_pos_869	1.21239
chr3R_11081692_11084156_pos_870	-0.193891
chr3R_11123575_11124533_pos_871	0.251117
chr3R_11118209_11119037_pos_872	0.501973
chr3R_11257544_11258620_pos_873	0.561752
chr3R_11254271_11257268_pos_874	0.999681
chr3R_11284811_11286549_pos_875	0.0990515
chr3R_11294444_11295561_pos_876	-0.974761
chr3R_11360597_11361761_pos_877	-0.0808901
chr3R_11609207_11610956_pos_878	-0.190822
chr3R_11772865_11774121_pos_879	0.275941
chr3R_11817246_11817869_pos_880	0.221812
chr3R_11824303_11825048_pos_881	-0.0294155
chr3R_11839877_11841554_pos_882	0.167883
chr3R_12040941_12041546_pos_883	0.317162
chr3R_12272233_12273916_pos_884	-0.104957
chr3R_12649346_12651603_pos_885	-0.515267
chr3R_12836220_12837514_pos_886	-0.75218
chr3R_13184351_13185625_pos_887	0.22032
chr3R_13221704_13222089_pos_888	0.147673
chr3R_13348792_13350500_pos_889	-0.432163
chr3R_13418917_13419762_pos_890	0.937058
chr3R_13563105_13563880_pos_891	-0.332613
chr3R_13660946_13661630_pos_892	0.505116
chr3R_13807839_13808934_pos_893	0.665379
chr3R_13815772_13816825_pos_894	0.265593
chr3R_13841530_13842784_pos_895	-0.173088
chr3R_13867676_13868622_pos_896	0.00315394
chr3R_13979490_13980169_pos_897	0.86302
chr3R_14138357_14138567_pos_898	-0.249782
chr3R_14163662_14165492_pos_899	0.361309
chr3R_14270092_14272450_pos_900	-0.0526014
chr3R_14293869_14295018_pos_901	0.643892
chr3R_14458489_14460092_pos_902	0.487839
chr3R_14641414_14641747_pos_903	0.943312
chr3R_14652303_14654725_pos_904	0.00230684
chr3R_14663018_14666036_pos_905	0.223503
chr3R_14885483_14886374_pos_906	0.137026
chr3R_14890195_14891705_pos_907	0.0406019
chr3R_14914514_14915413_pos_908	-0.028162
chr3R_14964398_14965665_pos_909	-0.657998
chr3R_15033124_15034336_pos_910	0.628179
chr3R_15368193_15369857_pos_911	0.626719
chr3R_15399741_15402210_pos_912	0.0913876
chr3R_15447540_15447979_pos_913	0.226648
chr3R_15521675_15522969_pos_914	-0.186533
chr3R_15611064_15611678_pos_915	-0.558764
chr3R_15795005_15795785_pos_916	-0.553765
chr3R_15781522_15783347_pos_917	-0.0834693
chr3R_15814530_15815260_pos_918	-0.263088
chr3R_15874060_15876719_pos_919	0.00713872
chr3R_15908552_15910182_pos_920	0.917332
chr3R_15896421_15898013_pos_921	0.164455
chr3R_15968550_15970148_pos_922	-1.42429
chr3R_16058360_16059646_pos_923	-0.325627
chr3R_16126101_16129984_pos_924	0.324925
chr3R_16229530_16230360_pos_925	1.0813
chr3R_16296542_16300528_pos_926	-0.767118
chr3R_16331491_16333571_pos_927	-0.189975
chr3R_16495904_16496809_pos_928	0.210846
chr3R_16670813_16672526_pos_929	-0.234064
chr3R_16707351_16709099_pos_930	-0.152171
chr3R_16807327_16807621_pos_931	0.360622
chr3R_17016454_17017125_pos_932	0.0978617
chr3R_17035673_17036208_pos_933	-0.160358
chr3R_17073830_17075230_pos_934	0.574222
chr3R_17388665_17389426_pos_935	0.221513
chr3R_17522766_17523688_pos_936	-0.0958331
chr3R_17784979_17787015_pos_937	-0.663993
chr3R_18348443_18349537_pos_938	0.277268
chr3R_18366331_18368343_pos_939	0.151294
chr3R_18498176_18498572_pos_940	0.232512
chr3R_18682531_18684315_pos_941	1.15123
chr3R_18742255_18743085_pos_942	-0.281176
chr3R_18800097_18801457_pos_943	0.246809
chr3R_18871672_18873397_pos_944	0.527352
chr3R_18904623_18907277_pos_945	0.158393
chr3R_18931011_18932229_pos_946	0.383285
chr3R_19142425_19143048_pos_947	0.13401
chr3R_19160043_19160756_pos_948	-0.255402
chr3R_19161043_19161863_pos_949	-1.25219
chr3R_19267132_19268526_pos_950	0.106044
chr3R_19473327_19475931_pos_951	0.922939
chr3R_19476324_19478890_pos_952	0.120112
chr3R_19539347_19541123_pos_953	-0.16767
chr3R_19550568_19550988_pos_954	0.0367495
chr3R_19569770_19572352_pos_955	0.306628
chr3R_19612431_19613121_pos_956	-0.127519
chr3R_19845672_19847023_pos_957	0.467256
chr3R_19851955_19853033_pos_958	-0.0942683
chr3R_19913547_19914047_pos_959	0.590194
chr3R_20110995_20111857_pos_960	-0.213723
chr3R_20275669_20276348_pos_961	0.379179
chr3R_20308193_20308608_pos_962	-0.236862
chr3R_20351386_20352565_pos_963	0.132722
chr3R_20533830_20535907_pos_964	-0.643577
chr3R_20777804_20778395_pos_965	-0.175826
chr3R_20801851_20803894_pos_966	-0.0107101
chr3R_20932074_20934164_pos_967	-0.464801
chr3R_21049334_21050080_pos_968	-0.059326
chr3R_21066928_21067415_pos_969	-0.48487
chr3R_21100252_21101924_pos_970	-0.0697459
chr3R_21131443_21132173_pos_971	-0.348001
chr3R_21210244_21211935_pos_972	0.533327
chr3R_21249874_21250658_pos_973	0.140952
chr3R_21354484_21357374_pos_974	0.236726
chr3R_21523031_21525757_pos_975	-0.144922
chr3R_21517263_21519979_pos_976	0.3989
chr3R_21584828_21585522_pos_977	-0.295494
chr3R_22070521_22072247_pos_978	-0.342391
chr3R_22068734_22070448_pos_979	-0.320959
chr3R_22067965_22068384_pos_980	-0.0495347
chr3R_22153424_22154766_pos_981	0.454455
chr3R_22249146_22250377_pos_982	-0.76505
chr3R_22280911_22281565_pos_983	-0.624478
chr3R_22499908_22502639_pos_984	-0.411787
chr3R_22569315_22570245_pos_985	-0.155899
chr3R_22722160_22723901_pos_986	-0.82181
chr3R_22755192_22756364_pos_987	0.194598
chr3R_22807139_22809504_pos_988	0.256215
chr3R_22883271_22883998_pos_989	-0.129174
chr3R_22985389_22986325_pos_990	0.323739
chr3R_23145896_23147251_pos_991	0.261069
chr3R_23159177_23159708_pos_992	-0.151122
chr3R_23201656_23202818_pos_993	0.643142
chr3R_23232617_23234145_pos_994	-0.0541502
chr3R_23246807_23248516_pos_995	-0.28736
chr3R_23537284_23539266_pos_996	-1.16268
chr3R_23565744_23567609_pos_997	-0.557822
chr3R_23585975_23586847_pos_998	0.213224
chr3R_23684173_23685040_pos_999	-0.3129
chr3R_23696478_23697274_pos_1000	-0.0475101
chr3R_23723450_23726408_pos_1001	0.314723
chr3R_23928595_23930504_pos_1002	0.169547
chr3R_24055696_24058874_pos_1003	-0.256258
chr3R_24235900_24239312_pos_1004	-0.202564
chr3R_24470335_24471419_pos_1005	-0.0230825
chr3R_24571036_24572498_pos_1006	-0.224756
chr3R_24566805_24568126_pos_1007	0.145412
chr3R_24613064_24615025_pos_1008	0.0320226
chr3R_24703171_24703931_pos_1009	-0.0731826
chr3R_24723399_24724265_pos_1010	0.211598
chr3R_25005904_25006871_pos_1011	0.184482
chr3R_25435896_25439724_pos_1012	-0.201301
chr3R_25489423_25490196_pos_1013	-0.00101987
chr3R_25582534_25583937_pos_1014	0.518806
chr3R_25943555_25944852_pos_1015	0.0797145
chr3R_26130187_26131023_pos_1016	-0.154401
chr3R_26362001_26364423_pos_1017	-0.359622
chr3R_26375316_26377229_pos_1018	0.258335
chr3R_26485254_26486252_pos_1019	-0.351438
chr3R_26492718_26495306_pos_1020	0.0480586
chr3R_26569591_26570577_pos_1021	-0.219564
chr3R_26604783_26605842_pos_1022	0.131422
chr3R_26797538_26798742_pos_1023	0.612422
chr3R_26824585_26825226_pos_1024	0.693796
chr3R_26845373_26845957_pos_1025	-0.0330301
chr3R_26998231_26999392_pos_1026	0.0959747
chr3R_27048105_27048953_pos_1027	0.817128
chr3R_27252738_27253470_pos_1028	-0.394691
chr3R_27425251_27426150_pos_1029	0.432622
chr3R_27682095_27683395_pos_1030	0.418261
chr3R_27739890_27741011_pos_1031	0.0359002
chr3R_27757079_27757619_pos_1032	0.530772
chr4_184013_185877_pos_1033	0.276365
chr4_168305_169619_pos_1034	-0.346573
chr4_283353_284429_pos_1035	-0.185814
chr4_390178_391010_pos_1036	0.332016
chr4_564141_565975_pos_1037	-0.747093
chr4_967695_970660_pos_1038	-0.487914
chr4_984008_985301_pos_1039	0.285892
chr4_1054887_1056297_pos_1040	-0.796722
chrX_3432582_3433399_pos_1041	-0.761118
chrX_3334551_3335179_pos_1042	0.279209
chrX_8003603_8004242_pos_1043	-0.281009
chrX_8052217_8053704_pos_1044	-0.0151944
chrX_8739685_8742055_pos_1045	0.0538797
chrX_9789037_9790021_pos_1046	0.610079
chrX_11542409_11543748_pos_1047	0.792039
chrX_11771653_11772664_pos_1048	-0.088004
chrX_13164719_13166024_pos_1049	-0.621768
chrX_13557411_13559508_pos_1050	-0.103242
chrX_14753881_14755523_pos_1051	-0.575082
chrX_15506977_15508543_pos_1052	0.367458
chrX_17948818_17950772_pos_1053	-0.0656046
chrX_18046200_18047649_pos_1054	0.722558
chrX_404267_405576_pos_1055	-0.0100784
chrX_797171_797958_pos_1056	-0.469841
chrX_879549_880710_pos_1057	0.0453479
chrX_1090197_1090984_pos_1058	-0.0306292
chrX_1157170_1158231_pos_1059	0.154623
chrX_1158494_1159322_pos_1060	-0.154554
chrX_1159633_1159917_pos_1061	0.180139
chrX_1176544_1177460_pos_1062	0.138736
chrX_1345398_1346017_pos_1063	0.344412
chrX_1429171_1430128_pos_1064	0.41041
chrX_1484514_1486551_pos_1065	-0.0446776
chrX_1512514_1513453_pos_1066	-0.330186
chrX_1628707_1629987_pos_1067	0.186523
chrX_1621149_1622495_pos_1068	0.132972
chrX_1722215_1722977_pos_1069	-0.128341
chrX_1861232_1861606_pos_1070	0.319623
chrX_2172466_2173325_pos_1071	0.971526
chrX_2593305_2594017_pos_1072	0.0559049
chrX_2603682_2604361_pos_1073	0.121531
chrX_2635996_2636627_pos_1074	0.010663
chrX_2681020_2682501_pos_1075	0.361255
chrX_2818415_2818999_pos_1076	-0.602107
chrX_2851966_2852596_pos_1077	0.368503
chrX_2896327_2896831_pos_1078	-0.232508
chrX_3159533_3160449_pos_1079	-0.535699
chrX_3254009_3255154_pos_1080	0.088479
chrX_3283149_3284462_pos_1081	-0.103463
chrX_3293043_3294668_pos_1082	-0.202933
chrX_3441591_3443619_pos_1083	-0.114426
chrX_4131074_4132126_pos_1084	-0.496609
chrX_4228274_4228884_pos_1085	1.39402
chrX_4438299_4439999_pos_1086	-0.382302
chrX_4506023_4507055_pos_1087	-0.194175
chrX_4520725_4521748_pos_1088	-0.977675
chrX_4587963_4588724_pos_1089	0.944426
chrX_4589829_4591177_pos_1090	0.125181
chrX_4645922_4646625_pos_1091	0.170345
chrX_4833959_4835010_pos_1092	-0.0981798
chrX_5079466_5081141_pos_1093	0.126594
chrX_5230697_5231751_pos_1094	1.07789
chrX_5708466_5709483_pos_1095	-0.369585
chrX_5778465_5779108_pos_1096	-0.378321
chrX_5845345_5846057_pos_1097	0.250656
chrX_5870627_5872766_pos_1098	0.441696
chrX_5956356_5957285_pos_1099	0.250825
chrX_5958396_5959799_pos_1100	-0.51478
chrX_6228355_6229103_pos_1101	0.338631
chrX_6521692_6523022_pos_1102	-0.663238
chrX_6612973_6615479_pos_1103	0.364421
chrX_6639676_6641033_pos_1104	-0.388225
chrX_6969584_6970826_pos_1105	-0.95809
chrX_7515107_7515763_pos_1106	-0.117877
chrX_7860291_7860641_pos_1107	0.0204145
chrX_8096080_8097189_pos_1108	1.06443
chrX_8169404_8170715_pos_1109	-0.772019
chrX_8235039_8236151_pos_1110	1.20353
chrX_8297954_8298714_pos_1111	-0.749903
chrX_8360692_8362082_pos_1112	-0.552728
chrX_8390392_8391634_pos_1113	0.0729715
chrX_8400854_8402755_pos_1114	0.00264955
chrX_8398495_8399651_pos_1115	0.685891
chrX_8433593_8434683_pos_1116	-0.619871
chrX_8679654_8680295_pos_1117	0.346996
chrX_8866524_8867824_pos_1118	0.165988
chrX_8902896_8903894_pos_1119	-0.341574
chrX_8901492_8902493_pos_1120	-0.232762
chrX_8969096_8970108_pos_1121	-0.328886
chrX_9038825_9039651_pos_1122	-0.284722
chrX_9081252_9082061_pos_1123	-0.525519
chrX_9237901_9239341_pos_1124	-0.211903
chrX_9239373_9241706_pos_1125	0.25941
chrX_9300169_9302031_pos_1126	-0.193543
chrX_9470556_9471061_pos_1127	0.138745
chrX_9507826_9508820_pos_1128	0.202031
chrX_9516703_9517314_pos_1129	-0.441403
chrX_9528002_9529122_pos_1130	-0.217089
chrX_9731969_9732409_pos_1131	0.41994
chrX_9790968_9792241_pos_1132	-0.601307
chrX_9863128_9864260_pos_1133	-0.600099
chrX_10078570_10079759_pos_1134	-0.146771
chrX_10143932_10145659_pos_1135	0.73269
chrX_10181761_10182898_pos_1136	-0.0879065
chrX_10216246_10217039_pos_1137	0.119145
chrX_10280803_10281248_pos_1138	-0.071551
chrX_10377855_10379401_pos_1139	-0.533246
chrX_10548819_10549971_pos_1140	1.04622
chrX_10642719_10643235_pos_1141	-1.0774
chrX_10668557_10669671_pos_1142	-0.129815
chrX_11074991_11075854_pos_1143	-0.43917
chrX_11111022_11112369_pos_1144	0.200715
chrX_11236347_11237124_pos_1145	-0.802194
chrX_11279421_11280394_pos_1146	-0.114546
chrX_11313861_11314327_pos_1147	0.139234
chrX_11358025_11358641_pos_1148	1.22689
chrX_11513762_11514798_pos_1149	-1.69821
chrX_11578509_11578782_pos_1150	-0.337868
chrX_11577533_11577738_pos_1151	0.588079
chrX_11775851_11776821_pos_1152	-0.286237
chrX_11778202_11778520_pos_1153	0.316553
chrX_11807149_11808358_pos_1154	0.293907
chrX_11988965_11990333_pos_1155	-0.773015
chrX_12113512_12114292_pos_1156	0.546526
chrX_12327186_12329139_pos_1157	-0.43307
chrX_12398975_12399449_pos_1158	-0.163079
chrX_12453736_12454332_pos_1159	1.01987
chrX_12575874_12576994_pos_1160	-0.26254
chrX_12665477_12667424_pos_1161	-0.661936
chrX_12768876_12770408_pos_1162	0.745767
chrX_12858546_12859397_pos_1163	0.431178
chrX_13103327_13103861_pos_1164	-0.424323
chrX_13735271_13737850_pos_1165	0.564842
chrX_13772989_13774042_pos_1166	-0.306117
chrX_14069834_14070592_pos_1167	-1.0159
chrX_14114251_14115195_pos_1168	-0.618817
chrX_14152638_14153341_pos_1169	0.110367
chrX_14486354_14487342_pos_1170	-0.658853
chrX_14483942_14484500_pos_1171	-0.0451224
chrX_14667422_14667903_pos_1172	0.474745
chrX_14802033_14802791_pos_1173	-1.10056
chrX_15095923_15096878_pos_1174	0.196469
chrX_15110122_15111216_pos_1175	0.767416
chrX_15203025_15204289_pos_1176	0.259158
chrX_15336450_15338227_pos_1177	-0.819621
chrX_15509576_15511809_pos_1178	0.422718
chrX_15996016_15997329_pos_1179	-0.190843
chrX_16384873_16385547_pos_1180	0.394139
chrX_16463970_16466126_pos_1181	-0.762997
chrX_16466362_16467992_pos_1182	0.226462
chrX_16508250_16509127_pos_1183	-0.674524
chrX_16517432_16518012_pos_1184	-0.21265
chrX_16599284_16600059_pos_1185	-0.567652
chrX_16611120_16612201_pos_1186	-0.411095
chrX_16651008_16652399_pos_1187	-0.300786
chrX_16772150_16773163_pos_1188	-0.239484
chrX_16800872_16802282_pos_1189	-0.471335
chrX_16793979_16797178_pos_1190	-0.416195
chrX_16815903_16817098_pos_1191	-0.381199
chrX_16812147_16814005_pos_1192	0.0271892
chrX_16933970_16935294_pos_1193	-0.153164
chrX_16987326_16989258_pos_1194	-0.544977
chrX_17006518_17007220_pos_1195	-0.444854
chrX_17074602_17074903_pos_1196	-0.243078
chrX_17098892_17099427_pos_1197	0.0771743
chrX_17184248_17185005_pos_1198	0.319579
chrX_17183346_17183989_pos_1199	-0.603384
chrX_17369873_17371788_pos_1200	0.387251
chrX_17582449_17583272_pos_1201	-0.301114
chrX_17619775_17620678_pos_1202	0.345078
chrX_17730144_17731794_pos_1203	0.277414
chrX_17897540_17898971_pos_1204	0.279424
chrX_17929635_17930483_pos_1205	1.18927
chrX_17951211_17952734_pos_1206	0.102588
chrX_18074821_18077106_pos_1207	-0.759794
chrX_18146817_18148408_pos_1208	0.329661
chrX_18187841_18188559_pos_1209	0.115593
chrX_18248692_18249073_pos_1210	-0.125548
chrX_18289008_18289898_pos_1211	-0.11969
chrX_18600864_18601738_pos_1212	0.0929436
chrX_18799341_18800619_pos_1213	-0.454203
chrX_18967865_18969352_pos_1214	-0.65434
chrX_19110552_19112120_pos_1215	-1.24014
chrX_19143550_19144093_pos_1216	0.110256
chrX_19132627_19134739_pos_1217	-0.0590463
chrX_19145467_19146580_pos_1218	-0.459394
chrX_19518606_19519273_pos_1219	-0.333439
chrX_19635253_19635900_pos_1220	0.0333904
chrX_19646254_19646675_pos_1221	0.0282029
chrX_19724255_19725228_pos_1222	0.296611
chrX_19898152_19898859_pos_1223	0.565267
chrX_20014101_20015016_pos_1224	-0.105929
chrX_20363655_20364241_pos_1225	-0.102238
chrX_20646907_20648566_pos_1226	0.307574
chrX_20654364_20655057_pos_1227	0.161714
chrX_20862522_20864377_pos_1228	-0.45582
chrX_20932643_20932983_pos_1229	-0.891057
chrX_20935996_20937454_pos_1230	0.12725
chrX_21146601_21148204_pos_1231	-0.234171
chrX_21224477_21225202_pos_1232	-0.512043
chrX_21270148_21270730_pos_1233	-0.0255538
chrX_22038141_22038825_pos_1234	0.0321493
chrX_22397813_22398160_pos_1235	-0.0683232
chrXHet_78518_79346_pos_1236	-1.1127
