# Supplementary material for: The hourglass model of evolutionary conservation during embryogenesis extends to developmental enhancers with signatures of positive selection
Source: Genome Res. 2021 Sep;31(9):1573–81. doi: 10.1101/gr.275212.121 (PMC8415374; doi:10.1101/gr.275212.121)
Supplement: Supplemental Material [file supp_gr.275212.121_Supplemental_Code.zip › Supplemental_Code/data/svmModels/dmel68_model_gkmpredict_dmel1820_specific_enhancer_posSet.txt]

chr2L_14153731_14156804_pos_1	0.259991
chr2L_17037588_17039723_pos_2	-0.324556
chr2L_767626_770443_pos_3	-0.204802
chr2L_3882847_3884316_pos_4	0.0200193
chr2L_8354688_8356938_pos_5	-0.611432
chr2L_8617015_8618470_pos_6	-0.755841
chr2L_10682240_10683474_pos_7	-0.566195
chr2L_10810616_10813862_pos_8	0.0729749
chr2L_12811558_12812609_pos_9	-0.107412
chr2L_14334897_14336863_pos_10	-0.544626
chr2L_14843319_14844968_pos_11	-0.464845
chr2L_14826928_14829768_pos_12	-0.126344
chr2L_16611674_16614216_pos_13	-0.234105
chr2L_18266253_18268843_pos_14	-0.211814
chr2L_18906423_18907223_pos_15	-0.366079
chr2L_19840829_19844058_pos_16	0.760898
chr2L_20102445_20103423_pos_17	-0.254766
chr2L_22911514_22913658_pos_18	-0.529968
chr2L_20340_20645_pos_19	-0.833671
chr2L_57298_58599_pos_20	-0.63141
chr2L_125412_126339_pos_21	-0.120308
chr2L_146217_147231_pos_22	-0.053067
chr2L_174072_174931_pos_23	-0.0919563
chr2L_175666_176250_pos_24	-0.366517
chr2L_501073_501856_pos_25	0.306065
chr2L_514019_514868_pos_26	0.353391
chr2L_698205_699101_pos_27	0.34008
chr2L_986143_987593_pos_28	0.155483
chr2L_991666_994802_pos_29	-0.121354
chr2L_1288296_1289668_pos_30	-0.0789148
chr2L_1529735_1531659_pos_31	-0.0961038
chr2L_1543278_1544294_pos_32	-0.422923
chr2L_1827973_1829570_pos_33	-0.302408
chr2L_1907221_1907541_pos_34	0.0714315
chr2L_1944198_1945292_pos_35	0.147465
chr2L_2087449_2089493_pos_36	-0.400808
chr2L_2132146_2132837_pos_37	-0.288313
chr2L_2313683_2314677_pos_38	0.23471
chr2L_2347690_2350653_pos_39	-0.20344
chr2L_2371828_2372365_pos_40	-0.405563
chr2L_2435434_2437646_pos_41	0.2341
chr2L_2502160_2503112_pos_42	-0.458369
chr2L_2541049_2543827_pos_43	-0.349702
chr2L_2581129_2581599_pos_44	-0.269532
chr2L_2634143_2635160_pos_45	-0.112694
chr2L_2705940_2707066_pos_46	-0.0851473
chr2L_2714493_2715571_pos_47	-0.626367
chr2L_2731497_2732413_pos_48	0.326868
chr2L_2865839_2866229_pos_49	0.140298
chr2L_2963471_2965429_pos_50	-0.260378
chr2L_3010142_3012104_pos_51	0.000244871
chr2L_3262331_3264570_pos_52	-0.0963633
chr2L_3365801_3367180_pos_53	-0.165122
chr2L_3516942_3517660_pos_54	-0.666653
chr2L_3637640_3638204_pos_55	-0.321732
chr2L_3876950_3877768_pos_56	-0.167807
chr2L_3926687_3927751_pos_57	-0.0348497
chr2L_3959331_3961070_pos_58	-0.125616
chr2L_4036912_4037665_pos_59	-0.0485924
chr2L_4040760_4041653_pos_60	0.0341246
chr2L_4236874_4238205_pos_61	0.539092
chr2L_4232559_4233705_pos_62	0.267599
chr2L_4270448_4271187_pos_63	-0.112486
chr2L_4262875_4265776_pos_64	0.0953744
chr2L_4302593_4303310_pos_65	-0.0547344
chr2L_4430477_4432136_pos_66	-0.274311
chr2L_4678710_4680998_pos_67	-0.385114
chr2L_4677350_4678544_pos_68	-0.176988
chr2L_4691144_4691944_pos_69	0.308479
chr2L_4917774_4918179_pos_70	-0.290885
chr2L_4998731_4999116_pos_71	-0.44651
chr2L_5055877_5056413_pos_72	0.0710474
chr2L_5080766_5083398_pos_73	-0.227602
chr2L_5285827_5286496_pos_74	-0.189858
chr2L_5604196_5605955_pos_75	0.466742
chr2L_5683298_5685205_pos_76	-0.0990167
chr2L_5688004_5689367_pos_77	-0.181449
chr2L_5784913_5786616_pos_78	0.216073
chr2L_5889148_5890251_pos_79	-0.245173
chr2L_5944540_5946276_pos_80	-0.197644
chr2L_6026107_6027565_pos_81	-0.316012
chr2L_6017473_6018818_pos_82	-0.219629
chr2L_6085757_6086074_pos_83	0.637225
chr2L_6145134_6145706_pos_84	-0.161674
chr2L_6186045_6187596_pos_85	0.230531
chr2L_6188033_6189088_pos_86	-0.0890711
chr2L_6256466_6257431_pos_87	0.0816357
chr2L_6313929_6315088_pos_88	-0.608839
chr2L_6379622_6380381_pos_89	0.294744
chr2L_6590509_6592470_pos_90	-0.362673
chr2L_6757408_6758909_pos_91	0.0684811
chr2L_6752000_6753882_pos_92	-0.294263
chr2L_6777562_6779425_pos_93	-0.877401
chr2L_6889441_6890128_pos_94	0.171919
chr2L_6892293_6895557_pos_95	-0.242265
chr2L_7485204_7486592_pos_96	-0.128441
chr2L_7572792_7573129_pos_97	-0.0221926
chr2L_7836547_7837529_pos_98	0.369014
chr2L_7954610_7956219_pos_99	-0.626461
chr2L_7963979_7964679_pos_100	0.00353583
chr2L_7972116_7975440_pos_101	-0.539458
chr2L_7969666_7971365_pos_102	-0.327346
chr2L_8110098_8112289_pos_103	0.231675
chr2L_8232185_8234506_pos_104	-0.300652
chr2L_8334221_8335305_pos_105	-0.0311677
chr2L_8397975_8398433_pos_106	-0.166629
chr2L_8494680_8495419_pos_107	-0.106936
chr2L_8563839_8565361_pos_108	-0.512128
chr2L_8738197_8738632_pos_109	-0.0393938
chr2L_8940539_8941115_pos_110	-0.537397
chr2L_9021350_9022308_pos_111	-0.168829
chr2L_9078688_9080030_pos_112	-0.00501299
chr2L_9159690_9160566_pos_113	-0.271969
chr2L_9192162_9193211_pos_114	-0.0433838
chr2L_9230831_9231405_pos_115	-0.0685881
chr2L_9231614_9232217_pos_116	-0.301499
chr2L_9341259_9342218_pos_117	-0.497551
chr2L_9359318_9361463_pos_118	-0.391821
chr2L_9399131_9401101_pos_119	0.0801846
chr2L_9498094_9499176_pos_120	-0.0758073
chr2L_9529684_9532123_pos_121	-0.0539806
chr2L_9547158_9549319_pos_122	-0.493685
chr2L_9778715_9779949_pos_123	-0.240084
chr2L_9798829_9800033_pos_124	0.10825
chr2L_9832520_9833118_pos_125	0.51345
chr2L_10111978_10112950_pos_126	0.231762
chr2L_10514419_10515224_pos_127	0.0747666
chr2L_10621673_10622523_pos_128	-0.385199
chr2L_10666987_10667969_pos_129	-0.100754
chr2L_10921377_10922357_pos_130	-0.0552605
chr2L_10930429_10933584_pos_131	-0.396258
chr2L_11676658_11677852_pos_132	-0.0606912
chr2L_11978761_11980088_pos_133	-0.3251
chr2L_12022737_12024626_pos_134	-0.194058
chr2L_12021845_12022502_pos_135	-0.157347
chr2L_12107023_12107571_pos_136	-0.726433
chr2L_12158177_12159375_pos_137	-0.611091
chr2L_12250639_12251828_pos_138	-0.158397
chr2L_12334166_12336135_pos_139	-0.388005
chr2L_12750040_12750667_pos_140	-0.115598
chr2L_12817761_12818792_pos_141	-0.104892
chr2L_12903865_12906293_pos_142	-0.231347
chr2L_12983778_12986432_pos_143	-0.262324
chr2L_13048659_13049831_pos_144	-0.203225
chr2L_13261936_13262688_pos_145	-0.473521
chr2L_13325982_13326845_pos_146	-0.198718
chr2L_13355573_13356430_pos_147	0.0601635
chr2L_13436704_13437789_pos_148	-0.506286
chr2L_13487964_13489995_pos_149	-0.284535
chr2L_13692310_13694625_pos_150	-0.128564
chr2L_13766310_13767389_pos_151	-0.0584753
chr2L_13881437_13882408_pos_152	-0.00276272
chr2L_13897921_13899742_pos_153	-0.334195
chr2L_14005589_14006470_pos_154	0.114759
chr2L_14015146_14015831_pos_155	-0.492749
chr2L_14172374_14174392_pos_156	-0.222734
chr2L_14377159_14378822_pos_157	-0.215294
chr2L_14399199_14399870_pos_158	-0.535412
chr2L_14414444_14415255_pos_159	0.601067
chr2L_14458000_14458960_pos_160	-0.174007
chr2L_14607943_14609126_pos_161	-0.0143361
chr2L_14750154_14751783_pos_162	-0.380322
chr2L_14878056_14878695_pos_163	-0.187073
chr2L_15083783_15085594_pos_164	0.0484084
chr2L_15101670_15102232_pos_165	0.0547263
chr2L_15125614_15127018_pos_166	-0.274158
chr2L_15390109_15391657_pos_167	-0.2004
chr2L_15422050_15422783_pos_168	-0.33232
chr2L_15605585_15606788_pos_169	-0.173918
chr2L_15652739_15653127_pos_170	-0.617059
chr2L_15781667_15782342_pos_171	-0.223288
chr2L_15819809_15820783_pos_172	0.00495593
chr2L_15848617_15850229_pos_173	-0.126471
chr2L_15968407_15970335_pos_174	-0.303425
chr2L_15984579_15986903_pos_175	-0.166259
chr2L_16277746_16278430_pos_176	-0.00736028
chr2L_16322043_16322801_pos_177	-0.300586
chr2L_16862271_16863309_pos_178	-0.330145
chr2L_16937664_16939541_pos_179	-0.51771
chr2L_17080494_17082060_pos_180	0.0478167
chr2L_17115255_17116971_pos_181	-0.470735
chr2L_17337682_17341548_pos_182	-0.0186102
chr2L_17538572_17540124_pos_183	-0.346187
chr2L_17637083_17638663_pos_184	-0.489083
chr2L_17758538_17759364_pos_185	0.153993
chr2L_17936618_17939221_pos_186	-0.331959
chr2L_18148587_18149270_pos_187	-0.0233294
chr2L_18159823_18161341_pos_188	-0.0943085
chr2L_18216660_18218370_pos_189	-0.278097
chr2L_18246664_18249714_pos_190	-0.626442
chr2L_18376261_18377884_pos_191	-0.174133
chr2L_18434636_18436924_pos_192	-0.0551501
chr2L_18659029_18660079_pos_193	-0.217182
chr2L_18818192_18818843_pos_194	-0.431983
chr2L_18955551_18956093_pos_195	-0.183685
chr2L_19143840_19144260_pos_196	-0.210192
chr2L_19273137_19274733_pos_197	-0.195674
chr2L_19382317_19383811_pos_198	-0.503405
chr2L_19506008_19507242_pos_199	-0.243078
chr2L_19561425_19561930_pos_200	-0.042006
chr2L_19621866_19624387_pos_201	-0.174336
chr2L_19788243_19788943_pos_202	0.153879
chr2L_19926316_19927388_pos_203	-0.356061
chr2L_19998074_19999405_pos_204	0.163568
chr2L_19996214_19997475_pos_205	-0.157173
chr2L_20055360_20056664_pos_206	-0.530547
chr2L_20261082_20262279_pos_207	-0.132613
chr2L_20337742_20338443_pos_208	0.341829
chr2L_20389700_20390938_pos_209	-0.205922
chr2L_20391036_20391765_pos_210	0.223277
chr2L_20589651_20590882_pos_211	-0.0575961
chr2L_20597127_20598951_pos_212	-0.298272
chr2L_20748354_20750947_pos_213	-0.0263844
chr2L_20759240_20759849_pos_214	-0.0339545
chr2L_20911159_20911887_pos_215	0.0374115
chr2L_20998645_20999480_pos_216	-0.0318932
chr2L_21095369_21096366_pos_217	-0.220275
chr2L_21128681_21129958_pos_218	-0.379253
chr2L_21672612_21673068_pos_219	0.0147682
chr2L_22044366_22045434_pos_220	-0.325382
chr2L_22672400_22674715_pos_221	-0.596736
chr2LHet_175300_175954_pos_222	-0.343369
chr2R_10305353_10307154_pos_223	0.153341
chr2RHet_1559810_1560758_pos_224	0.132163
chr2R_2735603_2736666_pos_225	0.0242337
chr2R_3979913_3982747_pos_226	0.123153
chr2R_4372553_4374935_pos_227	-0.117082
chr2R_7094010_7095292_pos_228	-0.368153
chr2R_8158457_8159125_pos_229	-0.278519
chr2R_8978178_8979270_pos_230	-0.173833
chr2R_13286839_13288034_pos_231	-0.163189
chr2R_14204697_14205781_pos_232	-0.466625
chr2R_14925659_14926536_pos_233	-0.380012
chr2R_15187344_15187993_pos_234	0.165709
chr2R_16907446_16908295_pos_235	0.0391261
chr2RHet_218729_219947_pos_236	-0.533818
chr2RHet_498979_500953_pos_237	-0.393939
chrU_1346855_1347432_pos_238	-0.228582
chr2RHet_1359785_1362247_pos_239	-0.550048
chr2RHet_2277475_2277725_pos_240	-0.889057
chr2RHet_3136839_3138044_pos_241	0.0750697
chr2RHet_3177048_3177421_pos_242	-0.310311
chr2R_124114_125098_pos_243	-0.141996
chr2R_1373171_1374656_pos_244	-0.454933
chr2R_1393495_1394460_pos_245	-0.212627
chr2R_1658893_1659443_pos_246	-0.172789
chr2R_1774309_1775136_pos_247	-0.117063
chr2R_1851523_1852513_pos_248	-0.406468
chr2R_1920320_1921037_pos_249	-0.236887
chr2R_1999873_2000771_pos_250	0.221821
chr2R_2531018_2532186_pos_251	0.0463157
chr2R_2592267_2592916_pos_252	0.145611
chr2R_2854727_2855164_pos_253	-0.185811
chr2R_2901511_2902236_pos_254	-0.075638
chr2R_2913778_2914382_pos_255	-0.514592
chr2R_2967776_2968661_pos_256	-0.0759627
chr2R_3415653_3416138_pos_257	0.305685
chr2R_3517143_3517669_pos_258	-0.34878
chr2R_3652339_3653236_pos_259	-0.767903
chr2R_3638152_3639496_pos_260	-0.295331
chr2R_3726027_3728020_pos_261	-0.117466
chr2R_3796104_3797890_pos_262	-0.271542
chr2R_4305972_4306924_pos_263	-0.41578
chr2R_4354504_4357143_pos_264	-0.0449796
chr2R_4402812_4406010_pos_265	-0.698761
chr2R_4411655_4414301_pos_266	-0.456386
chr2R_4451328_4452186_pos_267	-0.868269
chr2R_4475580_4476243_pos_268	0.0318102
chr2R_4561068_4562169_pos_269	0.0179783
chr2R_4592311_4594500_pos_270	0.186335
chr2R_4674651_4676766_pos_271	-0.31551
chr2R_4735000_4737433_pos_272	-0.277981
chr2R_4849564_4852318_pos_273	-0.305406
chr2R_4919210_4920824_pos_274	-0.178037
chr2R_5213156_5213795_pos_275	-0.0694669
chr2R_5315341_5315851_pos_276	0.227821
chr2R_5509310_5512462_pos_277	-0.317442
chr2R_5629675_5631204_pos_278	-0.29458
chr2R_5685196_5688667_pos_279	0.0222014
chr2R_5814222_5814852_pos_280	-0.285253
chr2R_5890352_5892279_pos_281	-0.228926
chr2R_6060423_6061039_pos_282	0.00946708
chr2R_6091987_6092445_pos_283	0.00138771
chr2R_6169856_6170857_pos_284	0.146826
chr2R_6258980_6259597_pos_285	0.0362345
chr2R_6351390_6352930_pos_286	-0.104893
chr2R_6415830_6416635_pos_287	0.0547258
chr2R_6566431_6567611_pos_288	0.018115
chr2R_6623650_6624098_pos_289	0.0996343
chr2R_6801497_6802583_pos_290	-0.326063
chr2R_6888918_6889801_pos_291	0.0692907
chr2R_6927998_6929744_pos_292	-0.484502
chr2R_6985153_6987217_pos_293	-0.26719
chr2R_7103861_7104162_pos_294	0.099301
chr2R_7134062_7134686_pos_295	-0.425993
chr2R_7387231_7388181_pos_296	-0.338372
chr2R_7555096_7556746_pos_297	0.00313474
chr2R_7575960_7576629_pos_298	-0.719301
chr2R_7673143_7674004_pos_299	-0.0170486
chr2R_7671381_7672535_pos_300	-0.169549
chr2R_7704087_7705098_pos_301	0.0775671
chr2R_7733448_7734123_pos_302	0.266115
chr2R_8017231_8018396_pos_303	0.646576
chr2R_8150687_8151468_pos_304	-0.0305141
chr2R_8277230_8278220_pos_305	-0.32218
chr2R_8305431_8305988_pos_306	-0.282587
chr2R_8329567_8330209_pos_307	-0.287594
chr2R_8367273_8368336_pos_308	-0.282394
chr2R_8487167_8488131_pos_309	-0.270628
chr2R_8626376_8629054_pos_310	-0.343611
chr2R_8652327_8654353_pos_311	0.0582012
chr2R_8675048_8676748_pos_312	0.452642
chr2R_8672781_8674948_pos_313	0.00775828
chr2R_9012879_9014731_pos_314	0.208728
chr2R_9131226_9132134_pos_315	-0.0437919
chr2R_9379671_9381382_pos_316	-0.331735
chr2R_9533907_9534424_pos_317	0.362235
chr2R_9531354_9532177_pos_318	0.307188
chr2R_9585460_9585982_pos_319	-0.27839
chr2R_9751006_9753277_pos_320	-0.541877
chr2R_9828342_9829134_pos_321	0.683711
chr2R_10153090_10153685_pos_322	0.238766
chr2R_10266532_10267864_pos_323	-0.435458
chr2R_10279240_10281720_pos_324	-0.0993323
chr2R_10446545_10448661_pos_325	-0.458534
chr2R_10548748_10549392_pos_326	0.384469
chr2R_10561688_10562176_pos_327	-0.275435
chr2R_10572859_10576299_pos_328	-0.319219
chr2R_10582107_10583622_pos_329	-0.203274
chr2R_10729773_10730934_pos_330	-1.02937
chr2R_10718552_10719942_pos_331	-0.553561
chr2R_11296942_11298926_pos_332	0.510118
chr2R_11294915_11295289_pos_333	0.0677882
chr2R_11290370_11291589_pos_334	0.0866756
chr2R_11407862_11409984_pos_335	0.0474599
chr2R_11521482_11522666_pos_336	-0.0420287
chr2R_11559088_11559309_pos_337	0.177667
chr2R_11625514_11626406_pos_338	-0.113906
chr2R_11639016_11640421_pos_339	-0.0654005
chr2R_11671783_11672635_pos_340	0.583241
chr2R_11698526_11699380_pos_341	-1.11953
chr2R_11772527_11772963_pos_342	0.149911
chr2R_11907097_11908669_pos_343	-0.372268
chr2R_12027442_12027896_pos_344	-0.296536
chr2R_12263465_12263943_pos_345	-0.409607
chr2R_12310637_12311814_pos_346	-0.24925
chr2R_12563882_12566032_pos_347	0.259583
chr2R_12720145_12720912_pos_348	0.166765
chr2R_12727039_12727800_pos_349	0.331749
chr2R_12765264_12766019_pos_350	-0.406513
chr2R_12882388_12883840_pos_351	-0.1958
chr2R_12953032_12954414_pos_352	-0.84877
chr2R_12997976_13000065_pos_353	-0.0855156
chr2R_13258599_13259746_pos_354	0.451795
chr2R_13353316_13354138_pos_355	-0.610146
chr2R_13388318_13388851_pos_356	-0.0378281
chr2R_13421925_13422399_pos_357	-0.150358
chr2R_13444977_13447456_pos_358	-0.266439
chr2R_13524278_13525100_pos_359	-0.391331
chr2R_13534029_13535077_pos_360	-0.32201
chr2R_13592724_13594082_pos_361	-0.321488
chr2R_13765028_13766388_pos_362	0.0846529
chr2R_13789216_13790516_pos_363	-0.241635
chr2R_13829531_13831025_pos_364	0.0385844
chr2R_13888616_13889549_pos_365	0.209893
chr2R_13929436_13930460_pos_366	-0.603263
chr2R_13998059_13999094_pos_367	-0.115763
chr2R_14147532_14148568_pos_368	0.227269
chr2R_14213160_14215137_pos_369	-0.641287
chr2R_14428993_14430227_pos_370	-0.14417
chr2R_14438627_14439360_pos_371	0.317348
chr2R_14496904_14497398_pos_372	-0.455228
chr2R_14516676_14518362_pos_373	0.0782784
chr2R_14610832_14613219_pos_374	-0.232064
chr2R_14624470_14625426_pos_375	0.629464
chr2R_14961824_14963088_pos_376	-0.367666
chr2R_14969541_14970579_pos_377	-0.014243
chr2R_14985313_14986746_pos_378	0.0214479
chr2R_15085960_15087085_pos_379	-0.411464
chr2R_15121075_15122110_pos_380	-0.219806
chr2R_15108191_15109787_pos_381	-0.367061
chr2R_15164716_15165259_pos_382	-0.416282
chr2R_15194244_15195193_pos_383	-0.220732
chr2R_15226251_15227120_pos_384	-0.305057
chr2R_15292662_15294589_pos_385	-0.357936
chr2R_15475245_15477525_pos_386	-0.480219
chr2R_15514116_15514549_pos_387	-0.11995
chr2R_15592069_15593393_pos_388	-0.185647
chr2R_15654125_15657540_pos_389	-0.189678
chr2R_15740937_15741795_pos_390	0.650674
chr2R_15728914_15729843_pos_391	0.176843
chr2R_16026546_16027610_pos_392	0.146689
chr2R_16157697_16160002_pos_393	0.0696471
chr2R_16325487_16325921_pos_394	0.0321328
chr2R_16368568_16370051_pos_395	0.378922
chr2R_16539845_16540386_pos_396	-0.0284623
chr2R_16624189_16624898_pos_397	-0.455982
chr2R_16764652_16765228_pos_398	-0.365531
chr2R_16893731_16895111_pos_399	0.244816
chr2R_17023729_17024400_pos_400	-0.471581
chr2R_17130223_17133547_pos_401	-0.194801
chr2R_17259013_17259865_pos_402	0.362219
chr2R_17286918_17287375_pos_403	0.116947
chr2R_17450889_17451849_pos_404	-0.231619
chr2R_17666101_17668132_pos_405	0.0383424
chr2R_17814292_17815208_pos_406	-0.754493
chr2R_17871295_17873102_pos_407	-0.172748
chr2R_17904108_17905465_pos_408	-0.043693
chr2R_17915212_17916980_pos_409	0.0316346
chr2R_17935757_17936945_pos_410	0.0304166
chr2R_18037819_18038581_pos_411	-0.31481
chr2R_18081617_18083050_pos_412	-0.124864
chr2R_18240517_18240834_pos_413	-0.235949
chr2R_18441330_18442750_pos_414	-0.0112602
chr2R_18732593_18732994_pos_415	-0.242336
chr2R_18729925_18730528_pos_416	0.225506
chr2R_18790309_18791618_pos_417	0.0273077
chr2R_18868013_18868851_pos_418	-0.482998
chr2R_18903991_18905518_pos_419	0.110966
chr2R_18970424_18971904_pos_420	-0.234965
chr2R_19063456_19064920_pos_421	0.12726
chr2R_19107418_19108890_pos_422	0.370212
chr2R_19121428_19122673_pos_423	-0.227789
chr2R_19138576_19139515_pos_424	-0.0686735
chr2R_19220998_19223704_pos_425	0.26077
chr2R_19324366_19325226_pos_426	0.609929
chr2R_19378473_19380818_pos_427	0.182458
chr2R_19401048_19401724_pos_428	-0.22145
chr2R_19567877_19568836_pos_429	0.258964
chr2R_19664267_19665294_pos_430	0.210646
chr2R_19898221_19899244_pos_431	-0.0457232
chr2R_20108973_20112100_pos_432	0.0453021
chr2R_20160999_20162241_pos_433	0.302474
chr2R_20505871_20506921_pos_434	-0.525786
chr2R_20521794_20522782_pos_435	-0.387766
chr2R_20636016_20638112_pos_436	0.156447
chr3L_10609321_10610547_pos_437	-0.234084
chr3L_16900062_16901620_pos_438	-0.237315
chr3L_1900524_1902552_pos_439	0.156717
chr3L_3079937_3080539_pos_440	-0.134344
chr3L_3260074_3260963_pos_441	0.111723
chr3L_3914284_3916503_pos_442	-0.0925
chr3L_4373636_4375249_pos_443	-0.252102
chr3L_4488091_4489943_pos_444	-0.355259
chr3L_4800258_4801632_pos_445	-0.177645
chr3L_6563071_6564336_pos_446	-0.168904
chr3L_7742231_7743719_pos_447	-0.361664
chr3L_9249957_9251402_pos_448	0.233414
chr3L_13689259_13690934_pos_449	0.00548682
chr3L_15049497_15050799_pos_450	0.079251
chr3L_15541157_15542428_pos_451	-0.0955695
chr3L_17129682_17130813_pos_452	0.44695
chr3L_17391976_17393636_pos_453	-0.530058
chr3L_17932494_17935063_pos_454	-0.111971
chr3L_21652621_21654320_pos_455	-0.40281
chr3L_21914853_21915632_pos_456	-0.550664
chr3L_95162_95971_pos_457	0.10276
chr3L_304027_307013_pos_458	-0.732753
chr3L_349454_350285_pos_459	0.0171539
chr3L_467345_468017_pos_460	-0.0441641
chr3L_773890_775123_pos_461	0.151498
chr3L_839306_839892_pos_462	0.209423
chr3L_952706_953111_pos_463	0.687615
chr3L_1394390_1395179_pos_464	-0.263894
chr3L_1590070_1591230_pos_465	0.220775
chr3L_1715080_1716523_pos_466	-0.489666
chr3L_1788832_1789742_pos_467	-0.299726
chr3L_1823620_1824430_pos_468	-0.168664
chr3L_1866534_1866872_pos_469	-0.465328
chr3L_1922992_1923226_pos_470	0.313466
chr3L_2035423_2036369_pos_471	-0.101796
chr3L_2119509_2121078_pos_472	-0.298555
chr3L_2150228_2150916_pos_473	0.16187
chr3L_2207419_2208545_pos_474	-0.330562
chr3L_2274885_2276031_pos_475	-0.437602
chr3L_2314433_2316443_pos_476	-0.098101
chr3L_2330545_2333479_pos_477	-0.273199
chr3L_2340399_2341077_pos_478	0.0677419
chr3L_2500767_2502523_pos_479	-0.221578
chr3L_2518414_2519662_pos_480	-0.308068
chr3L_2550115_2552657_pos_481	-0.0414043
chr3L_2565978_2566438_pos_482	0.24872
chr3L_2575300_2575964_pos_483	-0.0548453
chr3L_2783397_2783803_pos_484	-0.422573
chr3L_2846238_2847670_pos_485	0.0710525
chr3L_2876368_2878268_pos_486	-0.0258157
chr3L_2959137_2960599_pos_487	-0.470568
chr3L_3003959_3006223_pos_488	0.00612487
chr3L_3261552_3262409_pos_489	-0.464522
chr3L_3347594_3348811_pos_490	-0.474948
chr3L_3386185_3387377_pos_491	-0.0202241
chr3L_3404906_3406147_pos_492	-0.346724
chr3L_3406268_3407148_pos_493	-0.317385
chr3L_3430605_3431626_pos_494	-0.144682
chr3L_3479843_3480940_pos_495	-0.500926
chr3L_3499181_3499846_pos_496	-0.0441837
chr3L_3495915_3497119_pos_497	0.251674
chr3L_3510462_3511611_pos_498	-0.107072
chr3L_3547234_3547693_pos_499	-0.223916
chr3L_3570364_3571161_pos_500	-0.215978
chr3L_3563098_3563540_pos_501	-0.144331
chr3L_3724529_3726853_pos_502	-0.182545
chr3L_3749428_3749921_pos_503	-0.285584
chr3L_3763045_3763456_pos_504	-0.0368302
chr3L_3755484_3756374_pos_505	0.463052
chr3L_3923601_3924538_pos_506	-0.1835
chr3L_3920119_3921278_pos_507	-0.0125723
chr3L_4006663_4008100_pos_508	-0.157509
chr3L_4070210_4070677_pos_509	0.111915
chr3L_4324297_4325022_pos_510	-0.254675
chr3L_4420353_4420922_pos_511	-0.325868
chr3L_4462409_4463262_pos_512	-0.0713778
chr3L_4697942_4699182_pos_513	-0.19787
chr3L_4805546_4807058_pos_514	-0.184656
chr3L_4846709_4849272_pos_515	-0.201939
chr3L_4854149_4855617_pos_516	0.0686273
chr3L_4922175_4925628_pos_517	-0.392684
chr3L_4953041_4956628_pos_518	-0.497442
chr3L_5001021_5002745_pos_519	-0.0403638
chr3L_5055490_5057850_pos_520	0.187633
chr3L_5164670_5166326_pos_521	-0.0311116
chr3L_5280434_5281886_pos_522	-0.0497676
chr3L_5283093_5284000_pos_523	0.201713
chr3L_5290696_5292213_pos_524	-0.124292
chr3L_5365661_5366524_pos_525	0.117751
chr3L_5381604_5382263_pos_526	-0.148179
chr3L_5379936_5381283_pos_527	-0.445837
chr3L_5469254_5469967_pos_528	-0.261177
chr3L_5591226_5591783_pos_529	0.13873
chr3L_5625427_5626422_pos_530	0.151664
chr3L_6279813_6280881_pos_531	0.407339
chr3L_6643327_6644422_pos_532	0.250275
chr3L_6641372_6643156_pos_533	-0.488934
chr3L_6654253_6655827_pos_534	-0.536731
chr3L_6751626_6752197_pos_535	-0.100851
chr3L_6803764_6804684_pos_536	0.0756021
chr3L_6927942_6928640_pos_537	-0.154394
chr3L_7252836_7253932_pos_538	-0.0133995
chr3L_7413753_7414950_pos_539	-0.375239
chr3L_7707395_7708094_pos_540	0.303385
chr3L_7785117_7786807_pos_541	0.00742502
chr3L_7778975_7779828_pos_542	0.0171398
chr3L_7794463_7794860_pos_543	-0.051262
chr3L_7804724_7805146_pos_544	0.026273
chr3L_7853672_7854206_pos_545	-0.199387
chr3L_7888624_7890062_pos_546	0.0416218
chr3L_7933337_7934164_pos_547	0.112888
chr3L_8209297_8211628_pos_548	-0.329347
chr3L_8247287_8248439_pos_549	-0.270792
chr3L_8446640_8447005_pos_550	-0.0029918
chr3L_8486794_8488639_pos_551	0.243897
chr3L_8529194_8529809_pos_552	0.451295
chr3L_8682696_8683149_pos_553	-0.14894
chr3L_8941138_8941930_pos_554	-0.108808
chr3L_9056926_9058015_pos_555	-0.0083401
chr3L_9111048_9112570_pos_556	0.159926
chr3L_9253985_9255461_pos_557	-0.164672
chr3L_9492710_9493976_pos_558	0.0556721
chr3L_9496862_9497157_pos_559	0.366446
chr3L_9524320_9525521_pos_560	0.39648
chr3L_9547046_9548113_pos_561	0.18902
chr3L_9550473_9551717_pos_562	-0.124366
chr3L_9581913_9585212_pos_563	-0.12572
chr3L_9645366_9648034_pos_564	-0.548872
chr3L_9890119_9890826_pos_565	0.0539294
chr3L_9909435_9910544_pos_566	0.0587575
chr3L_9933983_9934949_pos_567	0.198973
chr3L_9943102_9944819_pos_568	0.0801739
chr3L_9981797_9984162_pos_569	-0.288638
chr3L_9999583_10000369_pos_570	0.0455328
chr3L_10007457_10008758_pos_571	-0.278001
chr3L_10113426_10114634_pos_572	-0.140369
chr3L_10205645_10206284_pos_573	0.154973
chr3L_10277936_10278424_pos_574	-0.161493
chr3L_10306171_10307017_pos_575	0.127067
chr3L_10435315_10436271_pos_576	0.147227
chr3L_10475540_10476402_pos_577	-0.167526
chr3L_10530699_10532150_pos_578	0.0158917
chr3L_10559111_10559879_pos_579	-0.155817
chr3L_10592693_10593492_pos_580	0.169449
chr3L_10579062_10579613_pos_581	-0.0944525
chr3L_10595714_10596746_pos_582	0.0570334
chr3L_10830656_10832146_pos_583	0.213841
chr3L_10997956_10998589_pos_584	-0.53242
chr3L_11149231_11150538_pos_585	-0.739879
chr3L_11226593_11227112_pos_586	-0.270968
chr3L_11283210_11283778_pos_587	-0.111209
chr3L_11315113_11315737_pos_588	0.0929529
chr3L_11345769_11346633_pos_589	0.00474294
chr3L_11535872_11537313_pos_590	0.068748
chr3L_11661628_11662744_pos_591	-0.304532
chr3L_11709786_11710669_pos_592	0.0940566
chr3L_11849411_11853130_pos_593	0.106573
chr3L_11888809_11891036_pos_594	-0.283682
chr3L_12026973_12027426_pos_595	-0.277041
chr3L_12095976_12096844_pos_596	0.253935
chr3L_12097757_12099205_pos_597	0.128017
chr3L_12220731_12223126_pos_598	0.74353
chr3L_12253278_12254006_pos_599	-0.375156
chr3L_12338797_12339781_pos_600	0.0230974
chr3L_12355302_12356266_pos_601	-0.0127281
chr3L_12351221_12352154_pos_602	-0.159949
chr3L_12352344_12355060_pos_603	-0.406701
chr3L_12375099_12376361_pos_604	-0.310568
chr3L_12402281_12402948_pos_605	-0.295159
chr3L_12628431_12629861_pos_606	-0.253471
chr3L_12866452_12868018_pos_607	0.546036
chr3L_12978188_12980728_pos_608	-0.216545
chr3L_13235868_13238031_pos_609	0.0484016
chr3L_13266937_13268036_pos_610	0.0981195
chr3L_13412499_13413949_pos_611	0.209579
chr3L_13563770_13566849_pos_612	0.208927
chr3L_13588320_13589071_pos_613	-0.0333193
chr3L_14052239_14053323_pos_614	-0.051174
chr3L_14215012_14215984_pos_615	-0.796486
chr3L_14220125_14220866_pos_616	-0.141435
chr3L_14244383_14244964_pos_617	0.307226
chr3L_14411709_14412756_pos_618	0.00642849
chr3L_14546859_14547410_pos_619	-0.283924
chr3L_14551035_14551399_pos_620	-0.0571526
chr3L_14675537_14676442_pos_621	-0.0274624
chr3L_14712663_14714188_pos_622	0.109587
chr3L_14709887_14710251_pos_623	-0.137225
chr3L_14897863_14899171_pos_624	0.40429
chr3L_14985999_14987058_pos_625	-0.173075
chr3L_15096821_15098664_pos_626	0.54818
chr3L_15389920_15392650_pos_627	-0.420117
chr3L_15399321_15400469_pos_628	-0.321266
chr3L_15414216_15415668_pos_629	-0.00540023
chr3L_15470712_15472207_pos_630	-0.134401
chr3L_15540214_15540890_pos_631	-0.0806819
chr3L_15609939_15611014_pos_632	0.273396
chr3L_15608839_15609530_pos_633	-0.229622
chr3L_15719490_15720746_pos_634	-0.474403
chr3L_15806898_15807729_pos_635	-0.430419
chr3L_15842598_15845535_pos_636	-0.490578
chr3L_15874387_15876256_pos_637	-0.396845
chr3L_15880725_15883849_pos_638	-0.546819
chr3L_15993918_15995271_pos_639	-0.237598
chr3L_15984384_15987637_pos_640	-0.756826
chr3L_16095000_16095931_pos_641	-0.227042
chr3L_16175989_16176915_pos_642	-0.443734
chr3L_16183795_16184604_pos_643	-0.236407
chr3L_16231865_16233772_pos_644	-0.2448
chr3L_16645116_16646564_pos_645	-0.405866
chr3L_16790593_16791593_pos_646	-0.406782
chr3L_16791794_16792389_pos_647	0.0185309
chr3L_16882163_16883123_pos_648	0.301177
chr3L_16890772_16892058_pos_649	-0.525536
chr3L_16967588_16968812_pos_650	0.315019
chr3L_16993275_16994594_pos_651	-0.213453
chr3L_16987763_16989172_pos_652	-0.125391
chr3L_17117689_17118191_pos_653	0.343983
chr3L_17131345_17132441_pos_654	0.22445
chr3L_17155210_17156363_pos_655	0.262984
chr3L_17182000_17184443_pos_656	-0.64772
chr3L_17200841_17202235_pos_657	-0.0232357
chr3L_17302932_17304435_pos_658	-0.143192
chr3L_17324515_17326308_pos_659	-0.0184726
chr3L_17379413_17381117_pos_660	-0.320071
chr3L_17398069_17399181_pos_661	-0.506247
chr3L_17531647_17533698_pos_662	-0.196557
chr3L_17608378_17609290_pos_663	0.229525
chr3L_17698068_17699235_pos_664	-0.284175
chr3L_17735408_17736439_pos_665	-0.181992
chr3L_17746985_17748144_pos_666	0.0633809
chr3L_17924544_17925710_pos_667	0.125159
chr3L_17938304_17939296_pos_668	0.228855
chr3L_17951260_17952265_pos_669	-0.219761
chr3L_17994809_17995711_pos_670	-1.07843
chr3L_17984000_17984472_pos_671	0.299703
chr3L_18000426_18001311_pos_672	0.0702233
chr3L_18024238_18024754_pos_673	0.0856457
chr3L_18039585_18040666_pos_674	0.0585206
chr3L_18174688_18175310_pos_675	-0.0125722
chr3L_18164578_18165759_pos_676	0.113624
chr3L_18183771_18184221_pos_677	0.45041
chr3L_18327260_18328302_pos_678	0.182912
chr3L_18350500_18351490_pos_679	-0.0311769
chr3L_18569980_18570875_pos_680	-0.557541
chr3L_18627570_18628542_pos_681	-0.243348
chr3L_18643507_18644830_pos_682	-0.0545631
chr3L_18720552_18722681_pos_683	0.0818661
chr3L_18870923_18872824_pos_684	-0.296951
chr3L_18969206_18971240_pos_685	0.293264
chr3L_19124580_19127517_pos_686	0.0475467
chr3L_19154500_19155072_pos_687	0.41083
chr3L_19282373_19282893_pos_688	0.0544351
chr3L_19359828_19360796_pos_689	0.102255
chr3L_19403845_19404747_pos_690	0.0956345
chr3L_19427710_19429080_pos_691	-0.0406459
chr3L_19454268_19456047_pos_692	-0.15165
chr3L_19507833_19508442_pos_693	-0.0223658
chr3L_19530257_19531758_pos_694	-0.284491
chr3L_19617223_19619042_pos_695	-0.278642
chr3L_19894616_19895173_pos_696	-0.352199
chr3L_20051716_20054945_pos_697	-0.364883
chr3L_20167633_20172456_pos_698	-0.142131
chr3L_20517511_20518530_pos_699	-0.240993
chr3L_20736876_20738904_pos_700	-0.572666
chr3L_20819970_20820382_pos_701	0.229275
chr3L_20861717_20863174_pos_702	-0.00491508
chr3L_21056785_21057242_pos_703	-0.0273272
chr3L_21157205_21158426_pos_704	-0.205726
chr3L_21418521_21419581_pos_705	-0.0917532
chr3L_21928288_21930292_pos_706	-0.13614
chr3L_22080548_22081337_pos_707	-0.15885
chr3L_22592778_22593210_pos_708	0.122043
chr3L_22924301_22926099_pos_709	-0.0938244
chr3L_23065877_23066180_pos_710	0.205765
chr3L_23073425_23074857_pos_711	-0.834219
chr3L_23191099_23192074_pos_712	-0.454529
chr3L_23541701_23541925_pos_713	0.0932249
chr3L_23980135_23980938_pos_714	-0.480043
chr3L_24221081_24222540_pos_715	-0.754033
chr3LHet_216790_220314_pos_716	-0.922061
chr3LHet_230605_232333_pos_717	-0.25299
chr3LHet_1050880_1052936_pos_718	-0.245451
chr3LHet_1125458_1125711_pos_719	-0.0598921
chr3LHet_1292265_1293028_pos_720	-0.27817
chr3LHet_1673707_1674134_pos_721	-0.177636
chr2RHet_2893544_2896322_pos_722	-0.835722
chr3R_3425969_3428687_pos_723	-0.0517431
chr3R_6835329_6836672_pos_724	0.00655292
chr3R_14174467_14176292_pos_725	-0.222707
chr3R_24266556_24268633_pos_726	0.394096
chr3R_3409526_3411556_pos_727	-0.0255127
chr3R_4278502_4281231_pos_728	-0.260772
chr3R_6097965_6098620_pos_729	0.407697
chr3R_6621878_6624620_pos_730	-0.112651
chr3R_9162178_9162855_pos_731	-0.0346459
chr3R_9358015_9359430_pos_732	-0.490443
chr3R_10160795_10161819_pos_733	-0.0296747
chr3R_10653001_10654935_pos_734	-0.544578
chr3R_12111411_12111803_pos_735	0.317343
chr3R_12144071_12145064_pos_736	-0.335811
chr3R_13665463_13667993_pos_737	-0.212779
chr3R_14650481_14651039_pos_738	0.125648
chr3R_15516529_15519581_pos_739	0.304599
chr3R_15698650_15699986_pos_740	0.255033
chr3R_19090630_19092448_pos_741	0.0508567
chr3R_19910067_19911266_pos_742	-0.451793
chr3R_21236088_21240164_pos_743	0.102801
chr3R_22105526_22106732_pos_744	0.335536
chr3R_22613045_22614356_pos_745	0.153396
chr3R_22793419_22794156_pos_746	-0.284689
chr3R_26854335_26857707_pos_747	0.0315438
chr3R_27117735_27119847_pos_748	0.0372968
chr3R_27199909_27201795_pos_749	-0.0386749
chr3R_27462977_27464903_pos_750	-0.199324
chr3RHet_803296_805111_pos_751	-0.161712
chr3R_275096_275481_pos_752	-0.00669987
chr3R_343952_345414_pos_753	-0.692975
chr3R_422289_423026_pos_754	-0.303516
chr3R_456142_459582_pos_755	-0.191422
chr3R_697201_698431_pos_756	-0.0412969
chr3R_870258_871403_pos_757	0.178166
chr3R_888791_889807_pos_758	0.149684
chr3R_932547_933242_pos_759	0.574373
chr3R_1220846_1221665_pos_760	-0.184425
chr3R_1244257_1246604_pos_761	-0.219348
chr3R_1254961_1257682_pos_762	-0.0798639
chr3R_1464137_1466053_pos_763	-0.0185387
chr3R_1591374_1592600_pos_764	-0.0603956
chr3R_1769901_1771512_pos_765	-0.0941572
chr3R_1811343_1813572_pos_766	-0.144538
chr3R_1816843_1819328_pos_767	-0.215489
chr3R_1875786_1876892_pos_768	0.348789
chr3R_1923808_1925251_pos_769	-0.335419
chr3R_1956540_1958546_pos_770	0.143653
chr3R_2088297_2089234_pos_771	0.0996103
chr3R_2109331_2110443_pos_772	-0.613434
chr3R_2847783_2850337_pos_773	-0.478492
chr3R_2991018_2992114_pos_774	-0.0235244
chr3R_3015135_3015377_pos_775	-0.193252
chr3R_3161812_3162985_pos_776	-0.614862
chr3R_3222300_3222997_pos_777	-0.197361
chr3R_3347672_3348854_pos_778	-0.420632
chr3R_3400198_3402159_pos_779	-0.00627585
chr3R_3454583_3456533_pos_780	-0.459929
chr3R_3539414_3542423_pos_781	-0.394936
chr3R_3592211_3595608_pos_782	-0.0643925
chr3R_3659730_3663906_pos_783	-0.563376
chr3R_3682157_3683554_pos_784	0.00783089
chr3R_3717767_3720143_pos_785	-0.027262
chr3R_3791985_3792552_pos_786	0.555992
chr3R_3886837_3889474_pos_787	-0.222709
chr3R_3940959_3941320_pos_788	0.199854
chr3R_4001535_4002580_pos_789	-0.127955
chr3R_4189425_4190847_pos_790	-0.271984
chr3R_4203613_4206099_pos_791	-0.407426
chr3R_4287970_4290991_pos_792	-0.265681
chr3R_4332688_4334094_pos_793	0.155413
chr3R_4413633_4416474_pos_794	-0.183196
chr3R_4710540_4712312_pos_795	-0.14784
chr3R_4749289_4750665_pos_796	-0.377599
chr3R_4932559_4933546_pos_797	0.289292
chr3R_4949076_4949714_pos_798	0.0612285
chr3R_5274367_5275008_pos_799	-0.0355867
chr3R_5306325_5308402_pos_800	-0.153733
chr3R_5956197_5957371_pos_801	-0.295506
chr3R_6010634_6012533_pos_802	-0.658425
chr3R_6142559_6145451_pos_803	0.155167
chr3R_6284832_6286165_pos_804	-0.0450332
chr3R_6385800_6386728_pos_805	-0.405273
chr3R_6386956_6387600_pos_806	-0.00930123
chr3R_6513956_6515149_pos_807	0.309567
chr3R_6542474_6544535_pos_808	-0.257331
chr3R_6553714_6556844_pos_809	-0.40461
chr3R_6563221_6563979_pos_810	-0.336411
chr3R_6777283_6778606_pos_811	0.298252
chr3R_6804106_6806238_pos_812	-0.677733
chr3R_6811943_6812999_pos_813	0.0150026
chr3R_6831094_6832964_pos_814	-0.209701
chr3R_6951751_6952880_pos_815	-0.100538
chr3R_7162767_7163271_pos_816	0.419182
chr3R_7332763_7334556_pos_817	0.243356
chr3R_7363394_7363955_pos_818	-0.0564572
chr3R_7636614_7637495_pos_819	-0.227029
chr3R_7626644_7628959_pos_820	-0.216604
chr3R_7680566_7682726_pos_821	-0.173134
chr3R_7795176_7795886_pos_822	-0.0138291
chr3R_7813464_7813707_pos_823	0.178799
chr3R_7890573_7893771_pos_824	-0.273008
chr3R_7903478_7905225_pos_825	-0.0207628
chr3R_7914233_7915026_pos_826	-0.311175
chr3R_7925853_7928522_pos_827	-0.882873
chr3R_7929741_7930740_pos_828	-0.152439
chr3R_7978328_7978799_pos_829	-0.445518
chr3R_8011634_8013457_pos_830	-0.0813463
chr3R_8027457_8028062_pos_831	-0.239418
chr3R_8125102_8126286_pos_832	-0.0275344
chr3R_8216209_8216693_pos_833	-0.258709
chr3R_8336915_8340861_pos_834	-0.161344
chr3R_8368300_8369189_pos_835	-0.490852
chr3R_8402217_8403680_pos_836	0.00241996
chr3R_8415143_8416666_pos_837	0.143964
chr3R_8428325_8430718_pos_838	-0.51649
chr3R_8478361_8478912_pos_839	-0.237699
chr3R_8532239_8534435_pos_840	0.153815
chr3R_8566942_8568173_pos_841	-0.641109
chr3R_8665650_8666560_pos_842	-0.770708
chr3R_8734323_8735721_pos_843	-0.566462
chr3R_8751692_8752158_pos_844	-0.1513
chr3R_9360981_9361643_pos_845	-0.087795
chr3R_9428955_9429731_pos_846	0.0174715
chr3R_9427229_9428615_pos_847	-0.219989
chr3R_9566544_9568884_pos_848	-0.168068
chr3R_9581283_9582424_pos_849	-0.169333
chr3R_9726128_9726592_pos_850	0.0906925
chr3R_9798125_9799058_pos_851	0.660307
chr3R_9792340_9794395_pos_852	-0.252428
chr3R_9896024_9897581_pos_853	-0.452979
chr3R_9963884_9964954_pos_854	0.359542
chr3R_9960383_9961471_pos_855	-0.262014
chr3R_10000569_10003288_pos_856	-0.17591
chr3R_10059740_10061903_pos_857	-0.241165
chr3R_10276567_10278204_pos_858	-0.374088
chr3R_10331153_10332605_pos_859	0.00614274
chr3R_10536487_10537492_pos_860	-0.425125
chr3R_10528321_10529885_pos_861	-0.0741981
chr3R_10546732_10547168_pos_862	-0.392847
chr3R_10661807_10662938_pos_863	-0.150283
chr3R_10757493_10759126_pos_864	-0.48611
chr3R_10801105_10803045_pos_865	0.259954
chr3R_10828435_10830115_pos_866	0.185201
chr3R_10876012_10878020_pos_867	0.0293093
chr3R_10910005_10912054_pos_868	-0.330503
chr3R_10918642_10919210_pos_869	-0.187196
chr3R_11081692_11084156_pos_870	-0.346074
chr3R_11123575_11124533_pos_871	0.257293
chr3R_11118209_11119037_pos_872	0.171183
chr3R_11257544_11258620_pos_873	0.26625
chr3R_11254271_11257268_pos_874	0.163793
chr3R_11284811_11286549_pos_875	-0.449483
chr3R_11294444_11295561_pos_876	-0.286226
chr3R_11360597_11361761_pos_877	0.190685
chr3R_11609207_11610956_pos_878	-0.26666
chr3R_11772865_11774121_pos_879	-0.250113
chr3R_11817246_11817869_pos_880	-0.211544
chr3R_11824303_11825048_pos_881	-0.0385454
chr3R_11839877_11841554_pos_882	-0.0713839
chr3R_12040941_12041546_pos_883	0.651729
chr3R_12272233_12273916_pos_884	-0.14565
chr3R_12649346_12651603_pos_885	-0.231292
chr3R_12836220_12837514_pos_886	-0.508116
chr3R_13184351_13185625_pos_887	-0.126206
chr3R_13221704_13222089_pos_888	-0.0622781
chr3R_13348792_13350500_pos_889	-0.358566
chr3R_13418917_13419762_pos_890	-0.130354
chr3R_13563105_13563880_pos_891	-0.0447802
chr3R_13660946_13661630_pos_892	-0.246258
chr3R_13807839_13808934_pos_893	-0.257969
chr3R_13815772_13816825_pos_894	-0.0677438
chr3R_13841530_13842784_pos_895	-0.324668
chr3R_13867676_13868622_pos_896	-0.15119
chr3R_13979490_13980169_pos_897	-0.358165
chr3R_14138357_14138567_pos_898	0.138273
chr3R_14163662_14165492_pos_899	0.149006
chr3R_14270092_14272450_pos_900	-0.580856
chr3R_14293869_14295018_pos_901	0.0314118
chr3R_14458489_14460092_pos_902	0.357731
chr3R_14641414_14641747_pos_903	0.218098
chr3R_14652303_14654725_pos_904	0.0645907
chr3R_14663018_14666036_pos_905	-0.163669
chr3R_14885483_14886374_pos_906	0.0398052
chr3R_14890195_14891705_pos_907	0.0446629
chr3R_14914514_14915413_pos_908	0.124004
chr3R_14964398_14965665_pos_909	-0.151583
chr3R_15033124_15034336_pos_910	0.453984
chr3R_15368193_15369857_pos_911	-0.447106
chr3R_15399741_15402210_pos_912	-0.603399
chr3R_15447540_15447979_pos_913	-0.361809
chr3R_15521675_15522969_pos_914	0.137354
chr3R_15611064_15611678_pos_915	-0.112737
chr3R_15795005_15795785_pos_916	0.0231978
chr3R_15781522_15783347_pos_917	-0.519899
chr3R_15814530_15815260_pos_918	-0.0585194
chr3R_15874060_15876719_pos_919	0.00689253
chr3R_15908552_15910182_pos_920	0.42827
chr3R_15896421_15898013_pos_921	-0.166193
chr3R_15968550_15970148_pos_922	-0.536241
chr3R_16058360_16059646_pos_923	-0.079826
chr3R_16126101_16129984_pos_924	-0.306749
chr3R_16229530_16230360_pos_925	0.271417
chr3R_16296542_16300528_pos_926	-0.311624
chr3R_16331491_16333571_pos_927	-0.202071
chr3R_16495904_16496809_pos_928	-0.0421302
chr3R_16670813_16672526_pos_929	-0.509787
chr3R_16707351_16709099_pos_930	-0.406775
chr3R_16807327_16807621_pos_931	0.493781
chr3R_17016454_17017125_pos_932	-0.119708
chr3R_17035673_17036208_pos_933	-0.140526
chr3R_17073830_17075230_pos_934	0.328986
chr3R_17388665_17389426_pos_935	-0.111925
chr3R_17522766_17523688_pos_936	-0.458055
chr3R_17784979_17787015_pos_937	-0.825695
chr3R_18348443_18349537_pos_938	-0.112216
chr3R_18366331_18368343_pos_939	-0.0372923
chr3R_18498176_18498572_pos_940	-0.0913634
chr3R_18682531_18684315_pos_941	0.514336
chr3R_18742255_18743085_pos_942	-0.808586
chr3R_18800097_18801457_pos_943	0.151287
chr3R_18871672_18873397_pos_944	0.518643
chr3R_18904623_18907277_pos_945	-0.341455
chr3R_18931011_18932229_pos_946	0.240962
chr3R_19142425_19143048_pos_947	-0.0979515
chr3R_19160043_19160756_pos_948	-0.17601
chr3R_19161043_19161863_pos_949	-1.00794
chr3R_19267132_19268526_pos_950	0.201313
chr3R_19473327_19475931_pos_951	-0.0597165
chr3R_19476324_19478890_pos_952	-0.792533
chr3R_19539347_19541123_pos_953	-0.257892
chr3R_19550568_19550988_pos_954	-0.239163
chr3R_19569770_19572352_pos_955	-0.150238
chr3R_19612431_19613121_pos_956	-0.458794
chr3R_19845672_19847023_pos_957	0.0170013
chr3R_19851955_19853033_pos_958	0.0498042
chr3R_19913547_19914047_pos_959	-0.358423
chr3R_20110995_20111857_pos_960	0.0531635
chr3R_20275669_20276348_pos_961	0.0934034
chr3R_20308193_20308608_pos_962	-0.181641
chr3R_20351386_20352565_pos_963	0.11532
chr3R_20533830_20535907_pos_964	-0.457483
chr3R_20777804_20778395_pos_965	-0.146581
chr3R_20801851_20803894_pos_966	0.176485
chr3R_20932074_20934164_pos_967	-0.245114
chr3R_21049334_21050080_pos_968	-0.280247
chr3R_21066928_21067415_pos_969	-0.182949
chr3R_21100252_21101924_pos_970	-0.22542
chr3R_21131443_21132173_pos_971	-0.060158
chr3R_21210244_21211935_pos_972	-0.322218
chr3R_21249874_21250658_pos_973	-0.112649
chr3R_21354484_21357374_pos_974	-0.0537373
chr3R_21523031_21525757_pos_975	-0.117522
chr3R_21517263_21519979_pos_976	-0.147854
chr3R_21584828_21585522_pos_977	-0.124438
chr3R_22070521_22072247_pos_978	-0.172376
chr3R_22068734_22070448_pos_979	-0.409658
chr3R_22067965_22068384_pos_980	-0.483658
chr3R_22153424_22154766_pos_981	0.113764
chr3R_22249146_22250377_pos_982	-0.426909
chr3R_22280911_22281565_pos_983	-0.274512
chr3R_22499908_22502639_pos_984	0.125385
chr3R_22569315_22570245_pos_985	0.100298
chr3R_22722160_22723901_pos_986	-0.204965
chr3R_22755192_22756364_pos_987	0.146994
chr3R_22807139_22809504_pos_988	-0.247229
chr3R_22883271_22883998_pos_989	-0.130803
chr3R_22985389_22986325_pos_990	-0.178648
chr3R_23145896_23147251_pos_991	-0.0890985
chr3R_23159177_23159708_pos_992	-0.465899
chr3R_23201656_23202818_pos_993	0.382646
chr3R_23232617_23234145_pos_994	-0.728253
chr3R_23246807_23248516_pos_995	0.0861804
chr3R_23537284_23539266_pos_996	-0.154314
chr3R_23565744_23567609_pos_997	0.0319239
chr3R_23585975_23586847_pos_998	-0.08267
chr3R_23684173_23685040_pos_999	-0.475177
chr3R_23696478_23697274_pos_1000	0.183973
chr3R_23723450_23726408_pos_1001	0.00364916
chr3R_23928595_23930504_pos_1002	-0.195693
chr3R_24055696_24058874_pos_1003	-0.628928
chr3R_24235900_24239312_pos_1004	-0.471338
chr3R_24470335_24471419_pos_1005	-0.0388571
chr3R_24571036_24572498_pos_1006	-0.439099
chr3R_24566805_24568126_pos_1007	0.27904
chr3R_24613064_24615025_pos_1008	-0.0632285
chr3R_24703171_24703931_pos_1009	-0.23608
chr3R_24723399_24724265_pos_1010	0.171662
chr3R_25005904_25006871_pos_1011	-0.208054
chr3R_25435896_25439724_pos_1012	0.490028
chr3R_25489423_25490196_pos_1013	-0.0261878
chr3R_25582534_25583937_pos_1014	0.0907752
chr3R_25943555_25944852_pos_1015	-0.183164
chr3R_26130187_26131023_pos_1016	-0.16948
chr3R_26362001_26364423_pos_1017	0.0102811
chr3R_26375316_26377229_pos_1018	-0.0491884
chr3R_26485254_26486252_pos_1019	-0.352552
chr3R_26492718_26495306_pos_1020	0.0910345
chr3R_26569591_26570577_pos_1021	-0.287888
chr3R_26604783_26605842_pos_1022	0.0661511
chr3R_26797538_26798742_pos_1023	-0.0202553
chr3R_26824585_26825226_pos_1024	0.264901
chr3R_26845373_26845957_pos_1025	-0.16271
chr3R_26998231_26999392_pos_1026	-0.0509654
chr3R_27048105_27048953_pos_1027	0.605877
chr3R_27252738_27253470_pos_1028	-0.0425021
chr3R_27425251_27426150_pos_1029	0.314877
chr3R_27682095_27683395_pos_1030	-0.0900292
chr3R_27739890_27741011_pos_1031	-0.0130249
chr3R_27757079_27757619_pos_1032	0.0446621
chr4_184013_185877_pos_1033	-0.21027
chr4_168305_169619_pos_1034	-0.433604
chr4_283353_284429_pos_1035	-0.501469
chr4_390178_391010_pos_1036	-0.309063
chr4_564141_565975_pos_1037	-0.228549
chr4_967695_970660_pos_1038	-0.485069
chr4_984008_985301_pos_1039	0.278738
chr4_1054887_1056297_pos_1040	-0.137828
chrX_3432582_3433399_pos_1041	-0.988383
chrX_3334551_3335179_pos_1042	-0.229416
chrX_8003603_8004242_pos_1043	-0.529242
chrX_8052217_8053704_pos_1044	-0.154624
chrX_8739685_8742055_pos_1045	-0.415009
chrX_9789037_9790021_pos_1046	0.215469
chrX_11542409_11543748_pos_1047	-0.0993571
chrX_11771653_11772664_pos_1048	0.285099
chrX_13164719_13166024_pos_1049	-1.04742
chrX_13557411_13559508_pos_1050	-0.000238266
chrX_14753881_14755523_pos_1051	-0.593303
chrX_15506977_15508543_pos_1052	0.565861
chrX_17948818_17950772_pos_1053	-0.401574
chrX_18046200_18047649_pos_1054	0.808762
chrX_404267_405576_pos_1055	-0.568206
chrX_797171_797958_pos_1056	-0.327853
chrX_879549_880710_pos_1057	0.0151698
chrX_1090197_1090984_pos_1058	-0.269447
chrX_1157170_1158231_pos_1059	-0.273322
chrX_1158494_1159322_pos_1060	-0.214027
chrX_1159633_1159917_pos_1061	-0.0401565
chrX_1176544_1177460_pos_1062	0.0466957
chrX_1345398_1346017_pos_1063	0.35745
chrX_1429171_1430128_pos_1064	-0.0230451
chrX_1484514_1486551_pos_1065	0.248519
chrX_1512514_1513453_pos_1066	0.200881
chrX_1628707_1629987_pos_1067	0.204082
chrX_1621149_1622495_pos_1068	0.172098
chrX_1722215_1722977_pos_1069	-0.187003
chrX_1861232_1861606_pos_1070	0.227187
chrX_2172466_2173325_pos_1071	0.0415125
chrX_2593305_2594017_pos_1072	0.134524
chrX_2603682_2604361_pos_1073	-0.233171
chrX_2635996_2636627_pos_1074	-0.265069
chrX_2681020_2682501_pos_1075	-0.143363
chrX_2818415_2818999_pos_1076	-0.265867
chrX_2851966_2852596_pos_1077	-0.0757472
chrX_2896327_2896831_pos_1078	0.138333
chrX_3159533_3160449_pos_1079	-1.31173
chrX_3254009_3255154_pos_1080	-0.113059
chrX_3283149_3284462_pos_1081	-0.106327
chrX_3293043_3294668_pos_1082	-0.222952
chrX_3441591_3443619_pos_1083	0.352538
chrX_4131074_4132126_pos_1084	-0.590238
chrX_4228274_4228884_pos_1085	0.541958
chrX_4438299_4439999_pos_1086	0.226721
chrX_4506023_4507055_pos_1087	-0.232987
chrX_4520725_4521748_pos_1088	-0.426725
chrX_4587963_4588724_pos_1089	0.979682
chrX_4589829_4591177_pos_1090	-0.0767112
chrX_4645922_4646625_pos_1091	-0.548741
chrX_4833959_4835010_pos_1092	0.360085
chrX_5079466_5081141_pos_1093	0.160792
chrX_5230697_5231751_pos_1094	0.370349
chrX_5708466_5709483_pos_1095	-0.525002
chrX_5778465_5779108_pos_1096	0.0162428
chrX_5845345_5846057_pos_1097	0.16825
chrX_5870627_5872766_pos_1098	-0.277273
chrX_5956356_5957285_pos_1099	0.12607
chrX_5958396_5959799_pos_1100	-0.114351
chrX_6228355_6229103_pos_1101	0.20933
chrX_6521692_6523022_pos_1102	-0.612575
chrX_6612973_6615479_pos_1103	-0.0183383
chrX_6639676_6641033_pos_1104	0.0493375
chrX_6969584_6970826_pos_1105	-1.00942
chrX_7515107_7515763_pos_1106	-0.246108
chrX_7860291_7860641_pos_1107	-0.419737
chrX_8096080_8097189_pos_1108	0.861702
chrX_8169404_8170715_pos_1109	-0.246211
chrX_8235039_8236151_pos_1110	0.256036
chrX_8297954_8298714_pos_1111	-0.347705
chrX_8360692_8362082_pos_1112	-0.25434
chrX_8390392_8391634_pos_1113	0.0313776
chrX_8400854_8402755_pos_1114	-0.244115
chrX_8398495_8399651_pos_1115	0.0699789
chrX_8433593_8434683_pos_1116	-0.303427
chrX_8679654_8680295_pos_1117	0.334301
chrX_8866524_8867824_pos_1118	0.00620141
chrX_8902896_8903894_pos_1119	-0.261411
chrX_8901492_8902493_pos_1120	0.0244217
chrX_8969096_8970108_pos_1121	-0.136677
chrX_9038825_9039651_pos_1122	-0.252339
chrX_9081252_9082061_pos_1123	-0.112905
chrX_9237901_9239341_pos_1124	-0.987521
chrX_9239373_9241706_pos_1125	-0.311795
chrX_9300169_9302031_pos_1126	-0.480849
chrX_9470556_9471061_pos_1127	-0.075951
chrX_9507826_9508820_pos_1128	0.0344784
chrX_9516703_9517314_pos_1129	0.104914
chrX_9528002_9529122_pos_1130	-0.566219
chrX_9731969_9732409_pos_1131	-0.0289506
chrX_9790968_9792241_pos_1132	-0.647598
chrX_9863128_9864260_pos_1133	-0.235729
chrX_10078570_10079759_pos_1134	-0.282159
chrX_10143932_10145659_pos_1135	-0.0285961
chrX_10181761_10182898_pos_1136	-0.464598
chrX_10216246_10217039_pos_1137	0.260527
chrX_10280803_10281248_pos_1138	0.395081
chrX_10377855_10379401_pos_1139	-0.682104
chrX_10548819_10549971_pos_1140	0.514222
chrX_10642719_10643235_pos_1141	-0.40737
chrX_10668557_10669671_pos_1142	0.00290666
chrX_11074991_11075854_pos_1143	-0.518552
chrX_11111022_11112369_pos_1144	0.0751544
chrX_11236347_11237124_pos_1145	-0.411813
chrX_11279421_11280394_pos_1146	-0.511565
chrX_11313861_11314327_pos_1147	-0.196715
chrX_11358025_11358641_pos_1148	0.0910614
chrX_11513762_11514798_pos_1149	-0.653692
chrX_11578509_11578782_pos_1150	-0.775804
chrX_11577533_11577738_pos_1151	0.115875
chrX_11775851_11776821_pos_1152	0.130567
chrX_11778202_11778520_pos_1153	0.0147259
chrX_11807149_11808358_pos_1154	0.12966
chrX_11988965_11990333_pos_1155	-0.016333
chrX_12113512_12114292_pos_1156	-0.0376059
chrX_12327186_12329139_pos_1157	0.0279003
chrX_12398975_12399449_pos_1158	0.0322296
chrX_12453736_12454332_pos_1159	0.256403
chrX_12575874_12576994_pos_1160	-0.590789
chrX_12665477_12667424_pos_1161	-0.582368
chrX_12768876_12770408_pos_1162	0.121455
chrX_12858546_12859397_pos_1163	-0.295579
chrX_13103327_13103861_pos_1164	-0.584478
chrX_13735271_13737850_pos_1165	0.0102251
chrX_13772989_13774042_pos_1166	-0.114216
chrX_14069834_14070592_pos_1167	-0.646529
chrX_14114251_14115195_pos_1168	-0.0298183
chrX_14152638_14153341_pos_1169	-0.180121
chrX_14486354_14487342_pos_1170	-0.228797
chrX_14483942_14484500_pos_1171	0.149161
chrX_14667422_14667903_pos_1172	-0.0238407
chrX_14802033_14802791_pos_1173	-0.305532
chrX_15095923_15096878_pos_1174	-0.305558
chrX_15110122_15111216_pos_1175	0.0558321
chrX_15203025_15204289_pos_1176	-0.10499
chrX_15336450_15338227_pos_1177	-0.192722
chrX_15509576_15511809_pos_1178	-0.256126
chrX_15996016_15997329_pos_1179	-0.395341
chrX_16384873_16385547_pos_1180	0.340452
chrX_16463970_16466126_pos_1181	-0.477508
chrX_16466362_16467992_pos_1182	-0.213373
chrX_16508250_16509127_pos_1183	-0.467815
chrX_16517432_16518012_pos_1184	-0.14234
chrX_16599284_16600059_pos_1185	-0.591298
chrX_16611120_16612201_pos_1186	-0.495547
chrX_16651008_16652399_pos_1187	-0.366095
chrX_16772150_16773163_pos_1188	-0.245691
chrX_16800872_16802282_pos_1189	-0.314255
chrX_16793979_16797178_pos_1190	0.0421332
chrX_16815903_16817098_pos_1191	-0.257932
chrX_16812147_16814005_pos_1192	0.0735113
chrX_16933970_16935294_pos_1193	0.185851
chrX_16987326_16989258_pos_1194	-0.121927
chrX_17006518_17007220_pos_1195	-0.254834
chrX_17074602_17074903_pos_1196	-0.49836
chrX_17098892_17099427_pos_1197	-0.289441
chrX_17184248_17185005_pos_1198	0.103149
chrX_17183346_17183989_pos_1199	-0.669233
chrX_17369873_17371788_pos_1200	-0.0829324
chrX_17582449_17583272_pos_1201	-0.0667484
chrX_17619775_17620678_pos_1202	0.37397
chrX_17730144_17731794_pos_1203	0.0345411
chrX_17897540_17898971_pos_1204	-0.0459382
chrX_17929635_17930483_pos_1205	0.0546222
chrX_17951211_17952734_pos_1206	-0.276966
chrX_18074821_18077106_pos_1207	-0.24266
chrX_18146817_18148408_pos_1208	0.165535
chrX_18187841_18188559_pos_1209	-0.0360713
chrX_18248692_18249073_pos_1210	-0.308874
chrX_18289008_18289898_pos_1211	-0.133892
chrX_18600864_18601738_pos_1212	-0.00620262
chrX_18799341_18800619_pos_1213	-0.198358
chrX_18967865_18969352_pos_1214	-0.00921949
chrX_19110552_19112120_pos_1215	-0.292806
chrX_19143550_19144093_pos_1216	0.90907
chrX_19132627_19134739_pos_1217	-0.278079
chrX_19145467_19146580_pos_1218	-0.405788
chrX_19518606_19519273_pos_1219	-0.018125
chrX_19635253_19635900_pos_1220	-0.102215
chrX_19646254_19646675_pos_1221	0.224704
chrX_19724255_19725228_pos_1222	0.0120538
chrX_19898152_19898859_pos_1223	0.133243
chrX_20014101_20015016_pos_1224	-0.154974
chrX_20363655_20364241_pos_1225	0.0469196
chrX_20646907_20648566_pos_1226	-0.0882746
chrX_20654364_20655057_pos_1227	-0.334238
chrX_20862522_20864377_pos_1228	-0.25409
chrX_20932643_20932983_pos_1229	-0.465426
chrX_20935996_20937454_pos_1230	-0.120758
chrX_21146601_21148204_pos_1231	-0.640557
chrX_21224477_21225202_pos_1232	-0.0698738
chrX_21270148_21270730_pos_1233	-0.992441
chrX_22038141_22038825_pos_1234	-0.271493
chrX_22397813_22398160_pos_1235	-0.331463
chrXHet_78518_79346_pos_1236	-0.475299
