# Supplementary material for: The hourglass model of evolutionary conservation during embryogenesis extends to developmental enhancers with signatures of positive selection
Source: Genome Res. 2021 Sep;31(9):1573–81. doi: 10.1101/gr.275212.121 (PMC8415374; doi:10.1101/gr.275212.121)
Supplement: Supplemental Material [file supp_gr.275212.121_Supplemental_Code.zip › Supplemental_Code/data/svmModels/dmel1416_model_gkmpredict_dmel68_specific_enhancer_posSet.txt]

chr2L_13237813_13239474_pos_1	0.254003
chr2L_16252771_16253240_pos_2	0.192493
chr2L_326727_328767_pos_3	0.141643
chr2L_3719165_3720251_pos_4	-0.0236957
chr2L_7371933_7373465_pos_5	0.236963
chr2L_13204602_13205673_pos_6	-0.171256
chr2L_14368159_14369139_pos_7	0.0775416
chr2L_373563_374215_pos_8	-0.06684
chr2L_485784_486349_pos_9	0.158253
chr2L_1385612_1387811_pos_10	0.069952
chr2L_1444921_1445955_pos_11	0.456563
chr2L_1455870_1457317_pos_12	0.301977
chr2L_1554039_1554593_pos_13	0.248055
chr2L_1776183_1776445_pos_14	-0.0333479
chr2L_2127437_2127809_pos_15	0.326488
chr2L_2445582_2446132_pos_16	0.262452
chr2L_2470156_2471393_pos_17	0.0721557
chr2L_2483557_2484856_pos_18	0.317163
chr2L_2485562_2486390_pos_19	0.0940416
chr2L_2530083_2531671_pos_20	0.495521
chr2L_3150693_3151547_pos_21	0.0859211
chr2L_3497018_3497820_pos_22	0.260752
chr2L_3600023_3601675_pos_23	0.458191
chr2L_3804348_3805181_pos_24	0.057913
chr2L_3818601_3820777_pos_25	-0.107384
chr2L_3853128_3853531_pos_26	0.0808362
chr2L_3917971_3920309_pos_27	0.139768
chr2L_4346474_4347219_pos_28	0.577623
chr2L_5106895_5108012_pos_29	0.289857
chr2L_5239491_5240208_pos_30	0.333532
chr2L_5296800_5297338_pos_31	0.125142
chr2L_5398977_5399592_pos_32	-0.151596
chr2L_5416756_5417121_pos_33	0.109525
chr2L_5456061_5456746_pos_34	-0.191366
chr2L_5481304_5481981_pos_35	0.45401
chr2L_5770587_5771629_pos_36	0.26736
chr2L_6184301_6185659_pos_37	0.0219271
chr2L_6366928_6367312_pos_38	0.540614
chr2L_6797420_6797924_pos_39	-3.13119e-05
chr2L_6846541_6847174_pos_40	0.179437
chr2L_7192845_7193586_pos_41	0.191704
chr2L_7314891_7315928_pos_42	-0.019994
chr2L_7316633_7317818_pos_43	-0.0546185
chr2L_7332221_7333293_pos_44	-0.112665
chr2L_7361135_7361818_pos_45	-0.711459
chr2L_7454832_7455899_pos_46	0.540338
chr2L_7536974_7537687_pos_47	-0.231707
chr2L_7808977_7810126_pos_48	0.360202
chr2L_8299503_8299918_pos_49	-0.13128
chr2L_8295738_8296112_pos_50	0.0891275
chr2L_8421965_8422435_pos_51	0.117855
chr2L_8533602_8535305_pos_52	0.0364241
chr2L_8760552_8762259_pos_53	0.0301909
chr2L_8762475_8762932_pos_54	0.0361153
chr2L_9073978_9074742_pos_55	0.0406804
chr2L_9095553_9097206_pos_56	0.197261
chr2L_9569700_9569955_pos_57	-0.0258049
chr2L_9602575_9603188_pos_58	0.329171
chr2L_9905704_9907959_pos_59	-0.053397
chr2L_10334360_10335406_pos_60	0.274351
chr2L_10689778_10691041_pos_61	-0.257021
chr2L_10747253_10747740_pos_62	0.276198
chr2L_10795431_10796850_pos_63	0.590655
chr2L_11459400_11459819_pos_64	0.247022
chr2L_12487236_12487776_pos_65	0.714365
chr2L_12608261_12609267_pos_66	0.132782
chr2L_12622023_12622300_pos_67	0.520081
chr2L_13157276_13158509_pos_68	0.438648
chr2L_13670289_13670568_pos_69	0.0677961
chr2L_13850354_13851721_pos_70	0.476936
chr2L_13888917_13889976_pos_71	0.240065
chr2L_13929515_13930161_pos_72	0.425886
chr2L_14343369_14344822_pos_73	0.026014
chr2L_14428740_14429451_pos_74	0.391434
chr2L_14496622_14496843_pos_75	-0.0105548
chr2L_14513910_14514234_pos_76	0.281588
chr2L_14621818_14623000_pos_77	0.0063972
chr2L_14726760_14727991_pos_78	0.140959
chr2L_14972821_14973943_pos_79	0.177956
chr2L_15024239_15024992_pos_80	0.0446794
chr2L_15413684_15414622_pos_81	-0.24876
chr2L_15741170_15742318_pos_82	0.278043
chr2L_15738620_15739488_pos_83	0.530354
chr2L_15955411_15956019_pos_84	-0.0306535
chr2L_16435260_16435648_pos_85	-0.143237
chr2L_17029844_17030497_pos_86	0.368478
chr2L_17264123_17264563_pos_87	0.237194
chr2L_17287567_17288311_pos_88	-0.181696
chr2L_17440881_17443015_pos_89	0.0404424
chr2L_17796182_17797037_pos_90	0.125514
chr2L_18151134_18151896_pos_91	0.394522
chr2L_18540341_18541102_pos_92	0.315201
chr2L_18555753_18557226_pos_93	-0.147787
chr2L_18821752_18823125_pos_94	0.156732
chr2L_18892613_18893283_pos_95	0.137193
chr2L_18965249_18966220_pos_96	-0.0958018
chr2L_19287095_19288034_pos_97	-0.225148
chr2L_19324669_19325088_pos_98	0.573746
chr2L_19935981_19937109_pos_99	0.336885
chr2L_20017671_20018094_pos_100	0.0426944
chr2L_21105023_21105508_pos_101	0.232625
chr2L_21656406_21657104_pos_102	0.245608
chr2L_21881095_21882626_pos_103	0.2669
chr2L_21878556_21880240_pos_104	-0.0235914
chr2L_21951461_21951831_pos_105	0.0670252
chr2L_22009572_22010773_pos_106	0.281304
chr2L_22036693_22037385_pos_107	0.3053
chr2L_22080880_22081690_pos_108	-0.145439
chr2L_22811797_22812287_pos_109	0.0383132
chr2R_7290687_7291656_pos_110	-0.0345937
chr2R_20265616_20267099_pos_111	0.119902
chr2R_5995652_5996559_pos_112	0.170947
chr2R_8780781_8782042_pos_113	0.155379
chr2R_10665151_10665936_pos_114	0.209273
chr2RHet_2574906_2575100_pos_115	0.230363
chr2RHet_2585832_2586408_pos_116	0.0132088
chr2RHet_3197140_3198829_pos_117	-0.428186
chr2R_1891761_1892686_pos_118	0.493056
chr2R_2111334_2111757_pos_119	0.0717134
chr2R_2449363_2451133_pos_120	0.167788
chr2R_2517382_2519330_pos_121	-0.977856
chr2R_2542288_2543014_pos_122	0.256262
chr2R_2647268_2648703_pos_123	0.335338
chr2R_2871519_2872509_pos_124	-0.160778
chr2R_3058071_3058990_pos_125	0.381528
chr2R_3142569_3144370_pos_126	-0.0668307
chr2R_3134103_3134782_pos_127	0.430992
chr2R_3219139_3221542_pos_128	0.0792517
chr2R_3320316_3321086_pos_129	0.177843
chr2R_3923809_3924721_pos_130	0.134617
chr2R_3946339_3946958_pos_131	0.126902
chr2R_4132078_4132991_pos_132	0.216239
chr2R_4612846_4613637_pos_133	0.0530307
chr2R_5036934_5038773_pos_134	-0.0123577
chr2R_5114822_5115261_pos_135	0.485565
chr2R_5192056_5193193_pos_136	0.174058
chr2R_5427947_5428203_pos_137	0.284341
chr2R_5566077_5566778_pos_138	-0.536462
chr2R_6157616_6158001_pos_139	0.0987937
chr2R_6964032_6965252_pos_140	0.425364
chr2R_7219088_7220045_pos_141	0.515097
chr2R_7270025_7271087_pos_142	0.158598
chr2R_7379475_7380604_pos_143	0.0660095
chr2R_7407625_7409058_pos_144	0.497242
chr2R_7422522_7423201_pos_145	0.442338
chr2R_7502469_7502966_pos_146	0.334004
chr2R_7642489_7643595_pos_147	-0.0212278
chr2R_7674392_7674964_pos_148	0.186035
chr2R_7904904_7905563_pos_149	0.800903
chr2R_8333148_8334107_pos_150	0.184969
chr2R_8341571_8341919_pos_151	0.597318
chr2R_8479776_8479986_pos_152	-0.0812232
chr2R_8898586_8899398_pos_153	-0.213841
chr2R_9169536_9171503_pos_154	0.4013
chr2R_9890637_9890980_pos_155	0.201049
chr2R_9886166_9886440_pos_156	0.340383
chr2R_9899148_9899934_pos_157	0.470561
chr2R_10102038_10102530_pos_158	0.275807
chr2R_10194376_10195205_pos_159	0.346489
chr2R_10303651_10304907_pos_160	0.421543
chr2R_10800106_10800913_pos_161	-0.156329
chr2R_10851467_10852648_pos_162	0.384347
chr2R_10896526_10896900_pos_163	0.138049
chr2R_11807621_11808341_pos_164	0.37327
chr2R_11886041_11887412_pos_165	-0.132997
chr2R_12105638_12106227_pos_166	0.118757
chr2R_12404466_12404887_pos_167	-0.147766
chr2R_12524685_12525206_pos_168	0.498562
chr2R_13536882_13537444_pos_169	-0.290651
chr2R_13903608_13905068_pos_170	0.177056
chr2R_14117981_14118254_pos_171	-0.129178
chr2R_14178919_14179303_pos_172	0.0978135
chr2R_14459527_14460636_pos_173	0.120887
chr2R_14561977_14562539_pos_174	-0.211783
chr2R_14553578_14554302_pos_175	0.4844
chr2R_14561470_14561770_pos_176	0.0186936
chr2R_15030431_15031019_pos_177	0.603317
chr2R_15168377_15170465_pos_178	0.416529
chr2R_15224773_15226106_pos_179	-0.071623
chr2R_15300737_15301384_pos_180	0.2824
chr2R_15355437_15356332_pos_181	-0.637529
chr2R_15538269_15539422_pos_182	0.0774248
chr2R_15949092_15951434_pos_183	0.558799
chr2R_15985890_15986754_pos_184	0.0925699
chr2R_16010660_16011302_pos_185	0.0577441
chr2R_16038880_16039522_pos_186	0.281446
chr2R_16409607_16410531_pos_187	0.11182
chr2R_16442122_16442663_pos_188	0.31775
chr2R_16454113_16456269_pos_189	0.442783
chr2R_16731698_16732159_pos_190	0.0150092
chr2R_16841055_16841928_pos_191	0.226229
chr2R_17269721_17270364_pos_192	0.327857
chr2R_17761273_17761899_pos_193	-0.00940967
chr2R_18040513_18041229_pos_194	0.254258
chr2R_18059012_18059832_pos_195	0.267547
chr2R_18130251_18130889_pos_196	0.46329
chr2R_18397774_18398511_pos_197	0.63732
chr2R_18531986_18532699_pos_198	0.136773
chr2R_19108957_19109845_pos_199	0.0669993
chr2R_19466697_19467151_pos_200	0.278657
chr2R_19521657_19522265_pos_201	0.419902
chr2R_20893553_20894457_pos_202	0.0390475
chr2R_20946480_20947320_pos_203	0.167491
chr3L_6153193_6153630_pos_204	0.0366149
chr3L_12444880_12445273_pos_205	-0.879994
chr3L_441405_442548_pos_206	-0.102381
chr3L_10936686_10938331_pos_207	0.480102
chr3L_16917410_16918037_pos_208	0.134918
chr3L_18195577_18196628_pos_209	0.234519
chr3L_18375343_18375975_pos_210	0.194397
chr3L_22224844_22226800_pos_211	-0.037
chr3L_136441_136988_pos_212	0.150165
chr3L_381086_381539_pos_213	0.448761
chr3L_551422_552634_pos_214	0.100775
chr3L_645335_645776_pos_215	-0.138913
chr3L_715719_716659_pos_216	0.126905
chr3L_741999_743052_pos_217	0.49368
chr3L_1091006_1091769_pos_218	0.216948
chr3L_1120866_1122223_pos_219	0.0320459
chr3L_1351924_1352610_pos_220	-0.102767
chr3L_1403970_1404997_pos_221	0.475391
chr3L_1843094_1845476_pos_222	0.136397
chr3L_1915850_1916275_pos_223	-0.168997
chr3L_2152788_2153291_pos_224	0.30916
chr3L_2537033_2537872_pos_225	0.139007
chr3L_2815864_2816254_pos_226	-0.0315409
chr3L_2881278_2882107_pos_227	0.210156
chr3L_3035918_3036761_pos_228	0.186281
chr3L_3073928_3074463_pos_229	0.212816
chr3L_3074919_3075225_pos_230	0.249339
chr3L_3107343_3107801_pos_231	0.249398
chr3L_3339029_3339601_pos_232	0.231195
chr3L_3394827_3395919_pos_233	0.0663239
chr3L_3391804_3392469_pos_234	0.0877013
chr3L_3542426_3542943_pos_235	0.224576
chr3L_3623351_3623868_pos_236	0.412628
chr3L_3661250_3661796_pos_237	0.304885
chr3L_3802220_3802799_pos_238	0.472994
chr3L_4624058_4625162_pos_239	0.462547
chr3L_4993822_4995430_pos_240	0.207937
chr3L_5345569_5346429_pos_241	-0.0770623
chr3L_5974654_5975532_pos_242	0.204215
chr3L_6273535_6274976_pos_243	0.554901
chr3L_6858753_6859220_pos_244	0.179158
chr3L_6915723_6917325_pos_245	0.539046
chr3L_6934553_6935120_pos_246	0.451376
chr3L_7364518_7364975_pos_247	0.420907
chr3L_7854539_7855735_pos_248	-0.760062
chr3L_7949023_7949457_pos_249	0.424513
chr3L_8444819_8445754_pos_250	0.131387
chr3L_8454417_8455198_pos_251	0.0631537
chr3L_9345713_9346713_pos_252	0.210573
chr3L_9787495_9788421_pos_253	0.039857
chr3L_9825835_9826864_pos_254	-0.470158
chr3L_10290448_10291813_pos_255	0.007864
chr3L_10372282_10372990_pos_256	0.249746
chr3L_10766004_10766231_pos_257	0.22104
chr3L_10968245_10969534_pos_258	0.730361
chr3L_11137947_11138552_pos_259	0.301175
chr3L_11278853_11280729_pos_260	0.273559
chr3L_12360664_12361642_pos_261	0.100752
chr3L_12364652_12365946_pos_262	-0.0475022
chr3L_12399924_12401344_pos_263	0.371848
chr3L_12498716_12500442_pos_264	-0.512825
chr3L_12562720_12563196_pos_265	-0.0812754
chr3L_12601092_12601644_pos_266	0.182595
chr3L_12823487_12824531_pos_267	0.259585
chr3L_13069206_13069901_pos_268	0.0702685
chr3L_13127883_13129094_pos_269	0.390056
chr3L_13249304_13249959_pos_270	-0.150081
chr3L_13350659_13351770_pos_271	0.265155
chr3L_13702837_13703639_pos_272	0.00644013
chr3L_14456278_14456997_pos_273	0.326002
chr3L_14460696_14461474_pos_274	0.181349
chr3L_14515580_14516551_pos_275	0.253445
chr3L_14568696_14569113_pos_276	0.110772
chr3L_14570609_14570953_pos_277	0.080149
chr3L_14588160_14588711_pos_278	0.334569
chr3L_14616793_14617135_pos_279	0.406049
chr3L_14945334_14945968_pos_280	0.036435
chr3L_15007531_15009239_pos_281	-0.244468
chr3L_15073327_15073582_pos_282	0.202069
chr3L_15238016_15239791_pos_283	0.287745
chr3L_15257390_15257776_pos_284	0.0430759
chr3L_15286818_15287585_pos_285	-0.0589949
chr3L_15810666_15811324_pos_286	0.206251
chr3L_16337216_16338211_pos_287	0.129571
chr3L_16487583_16488103_pos_288	0.209597
chr3L_16653145_16653515_pos_289	0.1116
chr3L_16903287_16903827_pos_290	0.107864
chr3L_17436660_17437013_pos_291	0.416526
chr3L_17783151_17783663_pos_292	0.153962
chr3L_17866898_17867544_pos_293	0.0564065
chr3L_18226449_18226779_pos_294	0.234355
chr3L_18318312_18318818_pos_295	-0.0292345
chr3L_18386368_18387153_pos_296	0.180915
chr3L_18417008_18417752_pos_297	0.205546
chr3L_18438565_18439104_pos_298	0.147836
chr3L_18445774_18446164_pos_299	0.205681
chr3L_18542436_18542909_pos_300	0.77179
chr3L_18793085_18793677_pos_301	0.517055
chr3L_18989450_18990419_pos_302	0.123128
chr3L_19296261_19297472_pos_303	0.104638
chr3L_19338271_19338706_pos_304	0.0669827
chr3L_19888491_19889096_pos_305	0.0951393
chr3L_19890011_19891190_pos_306	0.260526
chr3L_19891713_19891990_pos_307	0.455721
chr3L_20435837_20436754_pos_308	0.598251
chr3L_20533812_20535117_pos_309	0.138128
chr3L_20667954_20668892_pos_310	0.289633
chr3L_20732805_20733441_pos_311	0.375555
chr3L_20786848_20787334_pos_312	0.108127
chr3L_21059378_21060228_pos_313	0.138328
chr3L_21455418_21455974_pos_314	0.0394251
chr3L_21441062_21441915_pos_315	0.308544
chr3L_21692776_21693828_pos_316	-0.0632299
chr3L_21731986_21732727_pos_317	-0.474312
chr3L_23942137_23942820_pos_318	0.150079
chr3L_24360627_24362059_pos_319	-0.154736
chr3R_11815843_11816963_pos_320	-0.0892048
chr3R_2607953_2608990_pos_321	0.317849
chr3R_7523587_7525141_pos_322	0.30572
chr3R_9473394_9473827_pos_323	0.182838
chr3R_9767376_9768865_pos_324	0.157282
chr3R_10619108_10620898_pos_325	0.0586045
chr3R_17337826_17339266_pos_326	0.105831
chr3R_19270718_19271919_pos_327	-0.306389
chr3R_23988899_23992116_pos_328	0.391848
chr3R_25202002_25202671_pos_329	0.0197587
chr3R_27528479_27529236_pos_330	0.204711
chr3RHet_2508003_2509502_pos_331	0.0941838
chr3R_70109_71718_pos_332	0.0152432
chr3R_186024_187824_pos_333	-0.00696185
chr3R_667433_667948_pos_334	0.241408
chr3R_779903_780499_pos_335	0.100824
chr3R_881117_882342_pos_336	0.300775
chr3R_1040906_1041422_pos_337	0.408809
chr3R_1554807_1555656_pos_338	0.504081
chr3R_2586506_2587646_pos_339	0.392768
chr3R_2610761_2612286_pos_340	-0.0643613
chr3R_2692279_2692871_pos_341	0.194643
chr3R_2704455_2704768_pos_342	0.207386
chr3R_2739947_2740739_pos_343	0.0366608
chr3R_2772577_2773628_pos_344	0.367852
chr3R_2963510_2964371_pos_345	0.166528
chr3R_2966779_2967085_pos_346	0.0977622
chr3R_2959413_2960015_pos_347	0.226477
chr3R_2960432_2960803_pos_348	-0.0248448
chr3R_2999821_3001439_pos_349	0.347775
chr3R_3013624_3014503_pos_350	0.272542
chr3R_3770327_3770900_pos_351	0.761465
chr3R_3766691_3767110_pos_352	0.231973
chr3R_3779960_3780791_pos_353	0.231772
chr3R_4014647_4015285_pos_354	0.387073
chr3R_4041015_4041839_pos_355	0.434002
chr3R_4096306_4097167_pos_356	-0.397007
chr3R_4097420_4098055_pos_357	0.0395576
chr3R_4161611_4161903_pos_358	0.14513
chr3R_4156085_4156903_pos_359	-0.0323604
chr3R_4506125_4506804_pos_360	0.157932
chr3R_4507590_4508363_pos_361	0.243584
chr3R_4972185_4972980_pos_362	0.442549
chr3R_5051888_5052201_pos_363	0.141948
chr3R_5178260_5179149_pos_364	-0.0815762
chr3R_5487225_5488132_pos_365	0.0543266
chr3R_5994344_5995297_pos_366	-0.267366
chr3R_6005183_6007187_pos_367	0.0282512
chr3R_6077513_6079149_pos_368	0.0396231
chr3R_6200929_6201938_pos_369	-0.37528
chr3R_6478750_6479505_pos_370	0.333103
chr3R_7022404_7022852_pos_371	0.248321
chr3R_7355077_7358093_pos_372	0.632163
chr3R_8151076_8152239_pos_373	0.347981
chr3R_9685665_9686450_pos_374	0.374628
chr3R_9711195_9712070_pos_375	0.139013
chr3R_9773046_9773818_pos_376	-0.0592757
chr3R_10414952_10415933_pos_377	0.044882
chr3R_10421085_10421697_pos_378	0.230342
chr3R_10409140_10410271_pos_379	0.252505
chr3R_11244874_11245509_pos_380	0.500975
chr3R_11434755_11435726_pos_381	0.295028
chr3R_12142349_12142960_pos_382	0.457098
chr3R_12367915_12368949_pos_383	0.277865
chr3R_12512801_12513833_pos_384	0.13305
chr3R_12615828_12616966_pos_385	0.283936
chr3R_12677669_12678082_pos_386	0.495271
chr3R_12676295_12676828_pos_387	0.390775
chr3R_12691735_12692999_pos_388	0.225773
chr3R_12759142_12759402_pos_389	0.336404
chr3R_13803630_13805063_pos_390	1.1057
chr3R_13822554_13823856_pos_391	1.06524
chr3R_13873445_13874204_pos_392	0.260474
chr3R_14566986_14567492_pos_393	0.570956
chr3R_14880445_14881628_pos_394	0.218063
chr3R_14888581_14889297_pos_395	0.354282
chr3R_15072125_15073273_pos_396	0.171556
chr3R_15079580_15080269_pos_397	0.40223
chr3R_15165661_15166141_pos_398	-0.436444
chr3R_15171894_15172678_pos_399	0.146809
chr3R_15180093_15180704_pos_400	0.174387
chr3R_15311206_15312342_pos_401	0.172434
chr3R_15611933_15612669_pos_402	0.225518
chr3R_15613096_15614279_pos_403	0.0184767
chr3R_15762434_15762937_pos_404	0.00482933
chr3R_16613639_16615032_pos_405	0.0637234
chr3R_17152280_17153051_pos_406	0.120062
chr3R_17208019_17208746_pos_407	0.581616
chr3R_17280372_17281369_pos_408	0.300895
chr3R_17365352_17365740_pos_409	0.0075962
chr3R_18001704_18003573_pos_410	0.273405
chr3R_17995768_17996770_pos_411	-0.181332
chr3R_18857188_18857738_pos_412	0.214807
chr3R_18868240_18869042_pos_413	0.299322
chr3R_18974228_18975323_pos_414	0.0953394
chr3R_19124412_19124874_pos_415	0.0952015
chr3R_19498864_19500125_pos_416	0.0540889
chr3R_19643164_19643975_pos_417	0.449262
chr3R_20337250_20337947_pos_418	-0.0561062
chr3R_20440222_20440733_pos_419	-0.359105
chr3R_20885699_20886485_pos_420	0.00778046
chr3R_20947531_20947995_pos_421	0.283769
chr3R_21352044_21353320_pos_422	-0.168693
chr3R_21455276_21456091_pos_423	-0.142272
chr3R_21853503_21854081_pos_424	0.19099
chr3R_21926282_21926593_pos_425	0.193342
chr3R_21993010_21994138_pos_426	0.260569
chr3R_22429861_22431706_pos_427	0.411077
chr3R_22710065_22710790_pos_428	0.179355
chr3R_23243674_23244286_pos_429	0.360933
chr3R_23271871_23273213_pos_430	0.18469
chr3R_23909781_23911175_pos_431	0.670485
chr3R_24211691_24212946_pos_432	0.640904
chr3R_24912650_24913406_pos_433	0.373187
chr3R_24936117_24936868_pos_434	0.17039
chr3R_25365438_25366064_pos_435	0.120946
chr3R_26046804_26048006_pos_436	0.080668
chr3R_26054799_26055895_pos_437	0.258068
chr3R_26219201_26220362_pos_438	-0.041772
chr3R_26603772_26604223_pos_439	0.567883
chr3R_26732156_26733102_pos_440	0.0343784
chr3R_26743015_26743618_pos_441	0.234442
chr3R_26890139_26890667_pos_442	0.334092
chr3R_26985368_26987229_pos_443	0.307862
chr3R_27206634_27207434_pos_444	-0.138364
chr3R_27350033_27350943_pos_445	0.300989
chr3R_27431769_27432789_pos_446	0.702945
chr3R_27529446_27529848_pos_447	0.413795
chr3R_27607022_27608338_pos_448	0.317326
chr4_507053_507701_pos_449	-0.0633485
chr4_821684_822971_pos_450	0.11022
chr4_1107643_1108182_pos_451	-0.511372
chrU_2157705_2158479_pos_452	0.155786
chrU_2179635_2179961_pos_453	-0.0568033
chrU_2178970_2179383_pos_454	0.0931455
chrU_5896077_5896339_pos_455	-0.0905913
chrU_6010572_6011719_pos_456	0.0381615
chrU_6290826_6291479_pos_457	0.227787
chrU_9353901_9354313_pos_458	-0.119794
chrX_1204605_1205437_pos_459	0.30831
chrX_13263256_13264083_pos_460	0.36902
chrX_1040716_1043237_pos_461	0.028705
chrX_4283486_4284951_pos_462	-0.305148
chrX_7151932_7152458_pos_463	-0.0204283
chrX_20924031_20924593_pos_464	0.162144
chrX_286285_286746_pos_465	-0.161379
chrX_271521_272954_pos_466	-0.00171527
chrX_297434_298694_pos_467	-0.116418
chrX_291567_292533_pos_468	0.015369
chrX_312755_313873_pos_469	0.0190777
chrX_306050_307562_pos_470	0.116248
chrX_481512_482200_pos_471	0.289522
chrX_997830_998287_pos_472	-0.155294
chrX_1348900_1350341_pos_473	0.10095
chrX_1444759_1448002_pos_474	0.37609
chrX_1551486_1552278_pos_475	-0.209182
chrX_2148888_2149835_pos_476	0.476102
chrX_2975317_2977879_pos_477	0.316548
chrX_3019110_3020375_pos_478	0.554895
chrX_3288542_3289196_pos_479	0.206075
chrX_3906655_3907467_pos_480	0.186451
chrX_4059698_4060554_pos_481	0.377528
chrX_4102941_4103701_pos_482	-0.0672716
chrX_4314221_4314493_pos_483	0.0478357
chrX_4328462_4330031_pos_484	-0.36387
chrX_4380671_4381139_pos_485	0.082656
chrX_4455911_4457404_pos_486	-0.349531
chrX_4804035_4805322_pos_487	0.62241
chrX_5065821_5066834_pos_488	0.306093
chrX_5311864_5312299_pos_489	0.516987
chrX_5492603_5493464_pos_490	0.738769
chrX_5483791_5484329_pos_491	0.344103
chrX_5522844_5523626_pos_492	0.0241488
chrX_5910206_5910995_pos_493	-0.113879
chrX_6492931_6493638_pos_494	0.401513
chrX_6768900_6769495_pos_495	-0.0371384
chrX_6960364_6961235_pos_496	-0.0463094
chrX_7118761_7119325_pos_497	0.220926
chrX_7263560_7264287_pos_498	0.134582
chrX_7452994_7454078_pos_499	0.0957091
chrX_7463489_7464618_pos_500	-0.213079
chrX_7519523_7519861_pos_501	0.254613
chrX_8564825_8565670_pos_502	0.428848
chrX_8971486_8972045_pos_503	-0.531612
chrX_9654101_9654688_pos_504	-0.588267
chrX_9669078_9670179_pos_505	-0.448137
chrX_10151126_10153103_pos_506	-0.0533351
chrX_11407125_11407829_pos_507	-0.115524
chrX_12094566_12095428_pos_508	-0.103496
chrX_12112495_12113082_pos_509	0.292194
chrX_12125030_12125999_pos_510	0.287919
chrX_12470350_12470759_pos_511	-0.187097
chrX_12507078_12507497_pos_512	0.15962
chrX_13745802_13747837_pos_513	-0.0978425
chrX_13959203_13960021_pos_514	0.0584215
chrX_14601840_14602857_pos_515	0.403221
chrX_15246386_15247661_pos_516	0.178627
chrX_15381563_15382547_pos_517	0.261705
chrX_15560056_15561059_pos_518	0.176616
chrX_15624172_15625311_pos_519	0.234126
chrX_16053530_16054339_pos_520	-0.100605
chrX_16250211_16251058_pos_521	0.16643
chrX_16665951_16666507_pos_522	0.127525
chrX_16670009_16670371_pos_523	0.105421
chrX_16844234_16844745_pos_524	-0.16454
chrX_17067709_17068277_pos_525	0.249481
chrX_17221938_17222631_pos_526	0.276737
chrX_17222879_17223575_pos_527	0.68523
chrX_17429580_17430510_pos_528	0.41221
chrX_17925555_17926970_pos_529	0.324373
chrX_18023089_18023873_pos_530	-0.289622
chrX_18157859_18158772_pos_531	0.0193369
chrX_18163651_18165442_pos_532	0.0124324
chrX_18430895_18431854_pos_533	0.0694384
chrX_19189822_19190462_pos_534	-0.409514
chrX_19647425_19648600_pos_535	0.249438
chrX_20504292_20505051_pos_536	-0.110968
chrX_20903489_20903769_pos_537	-0.202727
chrX_21248905_21249967_pos_538	0.241557
chrX_22410478_22411106_pos_539	0.125473
chrU_4250993_4251227_pos_540	0.0712647
chrU_6303546_6304613_pos_541	-0.497802
chrU_6826828_6827349_pos_542	-0.145952
chrU_9600485_9600760_pos_543	0.549211
chrU_9877439_9877760_pos_544	-0.12478
chrU_2676263_2676721_pos_545	-0.105631
chrU_2675112_2676078_pos_546	-0.177119
chrU_7176458_7177196_pos_547	0.169661
