# Supplementary material for: The hourglass model of evolutionary conservation during embryogenesis extends to developmental enhancers with signatures of positive selection
Source: Genome Res. 2021 Sep;31(9):1573–81. doi: 10.1101/gr.275212.121 (PMC8415374; doi:10.1101/gr.275212.121)
Supplement: Supplemental Material [file supp_gr.275212.121_Supplemental_Code.zip › Supplemental_Code/data/svmModels/dmel1012_model_gkmpredict_dmel1820_specific_enhancer_negSet.txt]

chr2L_3556419_3559437_neg_1	0.350256
chrX_7135829_7137973_neg_2	-1.0106
chrU_6319939_6322780_neg_3	-0.451063
chr2L_9702922_9704402_neg_4	0.0469535
chrUextra_570357_572637_neg_5	-0.283259
chr2R_13971560_13973003_neg_6	-0.510973
chrUextra_9283627_9284883_neg_7	-1.11869
chrX_14533984_14537237_neg_8	0.037821
chr2L_16549403_16550441_neg_9	-0.469364
chrX_10303976_10305937_neg_10	-1.08767
chr2L_21011698_21013358_neg_11	-0.713484
chr3L_10631326_10634218_neg_12	-0.402354
chr3L_11253279_11255858_neg_13	0.26374
chrUextra_23177048_23179614_neg_14	-1.47054
chr3RHet_915754_916554_neg_15	-0.421485
chr3L_3882495_3885694_neg_16	0.614379
chrUextra_3404276_3405256_neg_17	-1.53304
chrUextra_23167879_23170046_neg_18	-1.69203
chr2L_20491633_20491934_neg_19	-0.432754
chr2R_14235399_14236723_neg_20	-0.11651
chr3R_11642748_11643658_neg_21	-0.218265
chr3R_10254312_10255313_neg_22	-0.359643
chrUextra_24320251_24321110_neg_23	-1.63078
chrUextra_12844627_12845213_neg_24	-1.81619
chr3RHet_1074460_1075253_neg_25	-0.972533
chrX_4469815_4470677_neg_26	0.772789
chr2L_3237067_3237950_neg_27	-0.171209
chrUextra_12185256_12186705_neg_28	-0.784395
chr2L_7823741_7826820_neg_29	-0.118575
chr2L_16413516_16414876_neg_30	0.0144538
chrUextra_13548579_13550537_neg_31	-1.21998
chr2R_5514982_5515993_neg_32	0.113004
chr2L_8489804_8491407_neg_33	-0.600875
chr2L_18982410_18982727_neg_34	0.125967
chr3L_9910929_9912038_neg_35	0.231956
chr3R_17437321_17439376_neg_36	0.58601
chr2RHet_1465679_1466357_neg_37	-0.528105
chr3R_6048953_6049947_neg_38	0.0757207
chr2R_1877428_1880449_neg_39	-0.520412
chr3R_25931209_25931750_neg_40	-0.255887
chr3L_4340005_4342238_neg_41	0.690465
chr2R_19087253_19088220_neg_42	-0.487892
chr3L_10775359_10778089_neg_43	-0.105405
chr3L_23571149_23571613_neg_44	-0.276169
chrX_14010559_14011557_neg_45	-0.984264
chrX_9716766_9717895_neg_46	0.195147
chr2L_17945706_17946801_neg_47	-0.161501
chrUextra_18079852_18080768_neg_48	-0.914682
chr2L_17363052_17363444_neg_49	0.426087
chr2L_8725271_8727232_neg_50	-0.716126
chr2L_18716215_18718141_neg_51	-0.405538
chr2L_11950387_11952637_neg_52	-0.0322466
chrX_15816213_15817570_neg_53	-0.2822
chr3L_7296159_7296872_neg_54	-0.190106
chr3R_4975524_4976088_neg_55	-0.150234
chrX_17883234_17884051_neg_56	0.357153
chr3R_15269371_15270422_neg_57	-1.16241
chrU_511909_513668_neg_58	-0.474813
chrU_4976089_4976828_neg_59	0.292308
chrUextra_26707762_26708653_neg_60	-1.59289
chr3R_19554893_19556232_neg_61	0.3676
chr2L_5446701_5447832_neg_62	0.134305
chr2L_2600088_2600841_neg_63	0.114999
chr2R_8638640_8641541_neg_64	-0.23398
chrX_22094691_22095400_neg_65	-0.730547
chrU_9819214_9820851_neg_66	-0.709331
chr3R_11817259_11819516_neg_67	-0.856942
chr3L_12836227_12837422_neg_68	-0.345877
chr2L_1383671_1384480_neg_69	-0.223103
chr2R_8151112_8151517_neg_70	-0.948354
chr3L_10220767_10221152_neg_71	-0.891232
chr3R_2452454_2452980_neg_72	-0.724541
chrU_7634704_7637307_neg_73	-1.57862
chrUextra_2763551_2764230_neg_74	-0.717437
chr3L_4510956_4512680_neg_75	-0.889024
chr3L_12291962_12293869_neg_76	-0.397176
chrUextra_1003574_1004931_neg_77	-1.60171
chrX_7586782_7588490_neg_78	0.0266483
chr2L_13046317_13047442_neg_79	0.317757
chr2L_14005541_14007266_neg_80	-0.29399
chr3L_21807669_21809112_neg_81	0.385222
chr2L_12411009_12412342_neg_82	-0.448836
chrX_483569_483889_neg_83	-0.101865
chr3R_17749830_17750394_neg_84	-0.61997
chr3L_22659460_22661011_neg_85	-0.14419
chrX_17881199_17882252_neg_86	-0.782996
chrUextra_224081_225056_neg_87	-0.01813
chrX_17198411_17199557_neg_88	-0.588408
chr3R_18925267_18926035_neg_89	-0.664406
chr2L_176098_178022_neg_90	-0.83706
chr3R_21057948_21059443_neg_91	0.607545
chr3R_1664741_1666627_neg_92	-0.069597
chrUextra_4179629_4181515_neg_93	-0.664236
chr3R_5737946_5738622_neg_94	0.595469
chr3L_14431164_14434393_neg_95	-0.74975
chr2L_22105720_22107108_neg_96	-0.314563
chr3L_7674068_7674408_neg_97	-0.469602
chr2L_20334169_20335137_neg_98	-0.500217
chrUextra_2783460_2785093_neg_99	-1.57699
chr3L_5360567_5361264_neg_100	-0.769848
chrUextra_757163_760487_neg_101	-0.560574
chr2R_8504879_8506587_neg_102	-0.30641
chr3L_7804203_7806392_neg_103	-0.420866
chr3L_17616250_17618538_neg_104	-0.652309
chr2L_1627953_1629043_neg_105	-0.201581
chrX_15917297_15917763_neg_106	-1.03065
chr2R_16671651_16672383_neg_107	-1.02024
chr3R_10515990_10517512_neg_108	-0.434283
chr2RHet_3125411_3125846_neg_109	-0.319756
chrX_14235662_14236234_neg_110	-0.964262
chr2L_12556753_12557718_neg_111	0.557168
chrX_11441567_11442891_neg_112	-0.58874
chr2L_16004945_16005808_neg_113	-0.657332
chrX_3536554_3537599_neg_114	0.0550535
chr2R_17396547_17397121_neg_115	-0.286091
chr3R_12943050_12943653_neg_116	-0.187154
chrUextra_9530718_9531682_neg_117	-1.6506
chr2L_20989588_20991744_neg_118	-0.162184
chrX_6084135_6086082_neg_119	-0.0543905
chr2R_2298879_2299942_neg_120	-0.538521
chrUextra_25221049_25223482_neg_121	-1.49941
chr3RHet_964969_967104_neg_122	-1.46934
chrX_4109797_4111015_neg_123	0.140158
chr2R_8441045_8442234_neg_124	-0.813827
chrX_1728890_1729485_neg_125	0.909464
chr3R_9896940_9897900_neg_126	-0.283633
chrX_3292577_3293386_neg_127	-0.0358211
chr3R_25303795_25304662_neg_128	1.00677
chr3L_62069_63057_neg_129	-0.398016
chr2L_8008747_8009712_neg_130	0.0482811
chr3R_19496290_19499488_neg_131	0.37075
chrUextra_15579834_15581006_neg_132	-0.911702
chrX_8742765_8744096_neg_133	0.697569
chrX_3544626_3546541_neg_134	-0.676086
chr3R_3002294_3002943_neg_135	-0.314513
chrUextra_11033268_11033819_neg_136	-1.64948
chr3RHet_2302597_2303792_neg_137	-0.481422
chrX_22413143_22414349_neg_138	-1.19599
chrX_7858443_7860427_neg_139	-0.442744
chr3R_23802739_23803362_neg_140	0.134053
chrU_4814766_4815814_neg_141	-1.36003
chrX_19215515_19217979_neg_142	-0.338484
chr3R_17531400_17534003_neg_143	0.10796
chr2R_16843960_16845149_neg_144	0.228873
chrUextra_23125453_23126194_neg_145	-1.43261
chrUextra_1760435_1761287_neg_146	-1.37419
chr2R_18839033_18839891_neg_147	-0.260199
chr3RHet_589285_590381_neg_148	-1.25794
chr2L_22919537_22921530_neg_149	-0.29691
chr3R_6082706_6084986_neg_150	-0.146928
chr2L_8830819_8831909_neg_151	0.452608
chrX_22177670_22178638_neg_152	-0.590983
chrUextra_14192431_14194249_neg_153	-1.54706
chr3R_24141553_24142427_neg_154	-0.413235
chr3L_18288537_18289214_neg_155	-0.260312
chr2L_4988399_4990427_neg_156	-0.766088
chr3LHet_227836_229496_neg_157	-1.36081
chrX_6604752_6605435_neg_158	0.0367729
chr2R_1868221_1869047_neg_159	-0.916028
chr2R_8927943_8928891_neg_160	-0.99286
chr3R_24219007_24220186_neg_161	-0.113556
chr2L_5233576_5235232_neg_162	-1.02308
chrUextra_7219391_7220018_neg_163	-0.124163
chr2RHet_1982892_1984685_neg_164	-0.375357
chr2R_12808611_12809173_neg_165	-0.262767
chrU_3938944_3940338_neg_166	-0.139078
chr2L_4691472_4692997_neg_167	0.133122
chr3L_119230_119967_neg_168	-0.189679
chrUextra_1123443_1124662_neg_169	-0.52487
chr3R_17726269_17726657_neg_170	0.832447
chrX_8583_9246_neg_171	-0.58301
chr3LHet_394450_395414_neg_172	-0.0852541
chr2L_21620026_21621649_neg_173	-0.951166
chr2L_18567814_18569721_neg_174	0.211342
chr3R_15515283_15517571_neg_175	0.226456
chr2L_18950811_18951508_neg_176	-0.242088
chr3L_22811719_22812477_neg_177	-0.515257
chrU_8308315_8309365_neg_178	-0.947345
chr3RHet_1602459_1604311_neg_179	0.354322
chrX_13707137_13708689_neg_180	-0.372223
chrX_18983946_18985656_neg_181	1.10682
chr2L_10981537_10985365_neg_182	-0.551358
chr2L_9578528_9580108_neg_183	-0.512312
chrUextra_2342815_2344407_neg_184	-1.08769
chr3R_10900927_10901754_neg_185	-1.04981
chr2RHet_2404380_2406983_neg_186	-0.252666
chr3R_1342081_1342769_neg_187	-0.188166
chrUextra_19246880_19248405_neg_188	-1.49064
chrUextra_18111289_18112979_neg_189	-1.12575
chr3R_16102999_16106051_neg_190	0.395467
chr3L_18339468_18341093_neg_191	-0.0564673
chr2L_3271460_3273775_neg_192	-0.385529
chrUextra_8740024_8741074_neg_193	-1.54062
chrUextra_13594925_13595569_neg_194	-1.49133
chr3R_14758345_14758885_neg_195	-0.682193
chr3L_12565299_12565719_neg_196	-0.517768
chr3L_8765265_8766888_neg_197	0.47034
chr3R_26572939_26574427_neg_198	0.403743
chrU_6578588_6579812_neg_199	0.0314747
chr3L_21436831_21437336_neg_200	0.0473531
chr3R_2842315_2844794_neg_201	-0.396439
chr3R_6876746_6877443_neg_202	-0.247953
chrUextra_27725272_27726356_neg_203	-1.53251
chr3R_7766580_7767927_neg_204	-0.701788
chr3R_23897954_23899218_neg_205	0.0437965
chrUextra_5884055_5885352_neg_206	-1.23629
chrX_15086125_15087342_neg_207	-0.3349
chrX_12772347_12773037_neg_208	-0.238047
chr2L_12332476_12333714_neg_209	0.298192
chr2L_19953978_19954696_neg_210	0.118839
chr3L_10094803_10096015_neg_211	-0.352758
chr3L_4623071_4624892_neg_212	0.374869
chrUextra_10632533_10635096_neg_213	-1.57456
chr3R_3554000_3554611_neg_214	0.11523
chr2L_21062846_21063564_neg_215	0.490682
chr3R_12319108_12319931_neg_216	0.0828773
chr3L_10203546_10204540_neg_217	-0.324214
chrX_20687292_20688578_neg_218	-0.222954
chr3R_6408297_6408750_neg_219	-0.02941
chrU_6755731_6756795_neg_220	0.384655
chr3L_11488315_11490655_neg_221	0.793972
chr2R_2118808_2119449_neg_222	-0.490988
chr3L_19570890_19572709_neg_223	-0.180872
chr3RHet_2218483_2219413_neg_224	-0.656702
chrX_9569972_9571024_neg_225	0.252424
chr3R_739123_741964_neg_226	0.12698
chrX_13920583_13922923_neg_227	-0.238125
chrU_4290881_4292145_neg_228	-0.736732
chr4_1140148_1140804_neg_229	0.0129856
chr2R_18753995_18755094_neg_230	0.0135706
chr3L_17671260_17672469_neg_231	-0.0944542
chr3L_8170843_8171913_neg_232	-0.747935
chr3R_14182452_14183335_neg_233	-0.0651658
chrX_11576872_11577526_neg_234	-0.127385
chrYHet_339137_339995_neg_235	0.268737
chr3R_22386655_22387852_neg_236	-0.543852
chrUextra_23629131_23631092_neg_237	-1.66183
chrUextra_18420230_18420801_neg_238	-0.654796
chrUextra_26049694_26052156_neg_239	-1.61459
chr3R_22626343_22626596_neg_240	-0.341681
chrUextra_27777508_27778702_neg_241	-1.66593
chrUextra_14700395_14700769_neg_242	-1.58999
chr3R_12111706_12112673_neg_243	-0.263766
chrUextra_13078010_13079486_neg_244	-1.31025
chr3R_6594940_6595918_neg_245	-0.281359
chrU_8268669_8269227_neg_246	0.265668
chr3R_22244584_22245420_neg_247	0.0448236
chrUextra_16353396_16354384_neg_248	-1.8631
chrUextra_4672483_4673211_neg_249	-1.49999
chr2R_18555926_18556819_neg_250	-0.744978
chr3R_1809342_1810494_neg_251	0.0962472
chr2R_2153582_2154241_neg_252	-0.00811372
chr3L_14257042_14257482_neg_253	0.248695
chrX_8161127_8161864_neg_254	-0.352855
chrUextra_26201742_26202346_neg_255	-1.21984
chrUextra_10913422_10914296_neg_256	-1.54147
chr3R_1724178_1724659_neg_257	0.0907787
chrUextra_3681568_3682104_neg_258	-0.550528
chr2R_11795095_11795978_neg_259	-0.343741
chrUextra_2189697_2191044_neg_260	-1.43549
chr2R_10488839_10490867_neg_261	-0.584466
chr3R_23012674_23014453_neg_262	-0.493304
chr3R_17355220_17356178_neg_263	-0.147639
chr3R_10496041_10498695_neg_264	-0.992013
chrX_22290909_22294087_neg_265	-0.590186
chrX_814379_816983_neg_266	0.350134
chrX_14756114_14756959_neg_267	0.234647
chr3L_10275106_10275777_neg_268	-1.04998
chr2L_15779969_15781058_neg_269	-0.142296
chr2L_12555635_12557864_neg_270	-0.1772
chr3R_19714538_19716683_neg_271	0.171219
chr3R_6099033_6101497_neg_272	0.225606
chr2R_11076022_11078800_neg_273	-0.291162
chr3L_7744292_7745895_neg_274	-0.272098
chr3R_1723211_1723839_neg_275	1.3838
chr3L_21744035_21744552_neg_276	-0.261946
chr3R_2408543_2411721_neg_277	0.335467
chr2L_21340079_21341582_neg_278	-0.400028
chrX_4065167_4068582_neg_279	-0.206848
chr3LHet_2551695_2552319_neg_280	-0.719856
chr2L_1941418_1943346_neg_281	-0.0278373
chr2R_8680187_8680802_neg_282	-0.37148
chr2L_832941_833399_neg_283	-0.735793
chr3L_1766143_1767155_neg_284	-0.425135
chr2L_18934609_18935225_neg_285	0.314717
chrU_9730614_9732141_neg_286	-0.83557
chrUextra_9369348_9370140_neg_287	-1.49866
chrX_19366664_19367857_neg_288	0.251069
chr2L_17741796_17742238_neg_289	0.0949534
chr2L_10829019_10830100_neg_290	0.274633
chr2L_11240127_11240994_neg_291	1.09242
chr3L_5946267_5948008_neg_292	-0.373267
chr2R_8171678_8173755_neg_293	-0.0390055
chrX_7837708_7838011_neg_294	-0.364082
chrUextra_367334_367956_neg_295	-0.526961
chrUextra_22106245_22107197_neg_296	-0.688585
chr3LHet_2249471_2251101_neg_297	-0.135821
chr4_301671_302347_neg_298	-0.633244
chrU_230873_231747_neg_299	-0.19936
chr3L_2539063_2540212_neg_300	-0.315755
chr3R_6056974_6057968_neg_301	-0.694483
chr3R_6773483_6774151_neg_302	0.144158
chr3L_3055221_3056377_neg_303	0.00757098
chrUextra_7100482_7101258_neg_304	-0.890682
chrU_6344505_6345503_neg_305	-0.879209
chrX_21369919_21370486_neg_306	-0.374689
chr3R_11326514_11327155_neg_307	0.722818
chr3RHet_1085930_1086990_neg_308	-0.619122
chr3RHet_1233667_1234640_neg_309	-0.655924
chrUextra_13205344_13208065_neg_310	-1.11117
chrU_86394_88400_neg_311	-1.32971
chrX_3527154_3528881_neg_312	0.058143
chr2L_9305203_9307399_neg_313	0.824364
chr3L_6075041_6076896_neg_314	0.325913
chrUextra_22850360_22851265_neg_315	-1.51003
chr2L_16612386_16614063_neg_316	0.86451
chr2L_11131667_11132189_neg_317	-0.590611
chr3L_11449307_11450133_neg_318	0.132355
chr2L_16486119_16486635_neg_319	0.266485
chrUextra_10060327_10062612_neg_320	-0.79769
chr3L_3497034_3497830_neg_321	-0.102172
chrU_5804873_5805459_neg_322	-0.932502
chrUextra_3108383_3109740_neg_323	-0.481624
chr2L_1588838_1591281_neg_324	0.329906
chr2R_49061_51183_neg_325	-0.937678
chr3L_809699_810338_neg_326	0.462145
chrUextra_27155115_27155609_neg_327	-1.18453
chr2R_3615935_3619388_neg_328	-0.846211
chr2L_5841859_5843360_neg_329	-0.115517
chr2L_22919811_22920976_neg_330	-0.987237
chrUextra_7653610_7654989_neg_331	-1.50694
chrUextra_4802446_4804458_neg_332	-1.52633
chrX_11663748_11664129_neg_333	-0.0767872
chr3RHet_2034661_2035895_neg_334	-1.00359
chrUextra_21466161_21468322_neg_335	-1.49862
chr2R_32129_33313_neg_336	-0.53596
chrUextra_21770674_21770895_neg_337	-0.585339
chr2R_4141628_4142511_neg_338	-0.515358
chr3L_15163305_15164735_neg_339	-0.19487
chrX_19959223_19960061_neg_340	-0.554288
chr3L_18864_19718_neg_341	-0.0884033
chr2L_13607341_13607778_neg_342	-0.479545
chr2RHet_1932731_1934277_neg_343	-1.12293
chr2R_6048788_6049245_neg_344	-0.115932
chrX_15087520_15087992_neg_345	-0.412611
chrXHet_78853_80017_neg_346	-0.306693
chr3LHet_675352_677468_neg_347	-1.667
chr3L_24167970_24168730_neg_348	-0.717568
chr2R_10746137_10746895_neg_349	-0.609378
chr3R_17673222_17673984_neg_350	0.290778
chr3RHet_671386_672829_neg_351	-0.578166
chrUextra_26046885_26048242_neg_352	-1.60506
chr2L_16295805_16297921_neg_353	-0.423865
chr2R_12170272_12171398_neg_354	-0.168947
chrYHet_60602_61430_neg_355	-0.2092
chr2L_17138328_17138861_neg_356	-0.161344
chr3L_23714139_23714611_neg_357	-0.386676
chrUextra_2708200_2710639_neg_358	-1.51559
chrUextra_23498920_23499739_neg_359	-1.51654
chr3L_10316668_10317727_neg_360	0.316703
chr3R_2672103_2673483_neg_361	0.190597
chr3L_21555124_21556469_neg_362	-0.307694
chr3R_14313801_14315112_neg_363	0.379272
chrUextra_10384927_10386442_neg_364	-1.48924
chrX_12617709_12618625_neg_365	0.184066
chr2L_8947643_8948664_neg_366	-0.850173
chrUextra_7976874_7977910_neg_367	-1.53751
chr3R_24131365_24132403_neg_368	-0.975228
chr2RHet_555185_557135_neg_369	-1.00722
chr3L_7418906_7420140_neg_370	-0.0485871
chr2R_14724538_14725265_neg_371	-0.107111
chr3R_20655645_20656138_neg_372	-1.08543
chrUextra_5152760_5154432_neg_373	-0.682588
chr3R_12812326_12814684_neg_374	0.46213
chr3R_12335941_12336899_neg_375	0.872356
chrUextra_14245195_14246472_neg_376	-1.50928
chrUextra_13831488_13832543_neg_377	-0.853047
chr3L_2815955_2817414_neg_378	0.87229
chr4_367567_368699_neg_379	-0.586361
chr2RHet_44734_45776_neg_380	-0.401661
chrUextra_18500667_18502233_neg_381	-0.555172
chrX_7471258_7471792_neg_382	-0.0559419
chr2R_20917274_20918210_neg_383	-0.687754
chrX_19275741_19276610_neg_384	-0.0372097
chr2L_22900365_22902327_neg_385	-0.988235
chrX_16395804_16398125_neg_386	-0.0416612
chrX_7061833_7062266_neg_387	-0.398506
chr3R_7878453_7879776_neg_388	0.272616
chr3L_11341416_11344813_neg_389	-1.41658
chr2L_14733715_14734577_neg_390	0.129278
chr3R_25294177_25295114_neg_391	0.397937
chr3R_7002471_7003521_neg_392	-0.51299
chrX_14913952_14916299_neg_393	0.687821
chrUextra_15079376_15079818_neg_394	-1.49857
chrX_8621363_8622826_neg_395	0.343711
chr2L_17364872_17365403_neg_396	-0.61664
chrX_21175207_21175916_neg_397	-0.10699
chr3R_22804824_22805404_neg_398	-0.392499
chrUextra_8072201_8073605_neg_399	-1.59808
chr3R_293089_293760_neg_400	-0.333896
chr3L_14265184_14268483_neg_401	0.131951
chr2R_21144814_21145683_neg_402	-0.325051
chr3R_5118095_5118549_neg_403	-0.124706
chr3R_22897022_22897992_neg_404	-0.196651
chr3R_17411190_17413246_neg_405	-0.049026
chr2L_21554607_21555523_neg_406	-0.706989
chr3L_23230004_23231827_neg_407	-0.442039
chr2L_1478459_1479790_neg_408	0.0853179
chr3L_18476395_18478134_neg_409	0.802246
chr3R_5250226_5251432_neg_410	0.439848
chr4_689488_690250_neg_411	0.269099
chrUextra_20600623_20602073_neg_412	-0.338576
chr3L_16687243_16687563_neg_413	0.310209
chr3R_23873884_23875322_neg_414	-0.63147
chrX_4690338_4690739_neg_415	0.0479659
chr3R_15811274_15811869_neg_416	-0.344022
chr3R_5209908_5211209_neg_417	0.0703841
chr2R_1018059_1018910_neg_418	-0.625664
chrX_3780328_3781876_neg_419	0.98972
chrUextra_2455077_2456580_neg_420	-1.1314
chr2L_15480053_15481503_neg_421	-0.0516748
chr3R_10315299_10316786_neg_422	0.133351
chrU_4699464_4700688_neg_423	-0.859098
chr2LHet_157830_158782_neg_424	-0.651896
chr3R_4054444_4057113_neg_425	-0.0257504
chr2R_20387986_20388853_neg_426	-0.112893
chrUextra_25344094_25346418_neg_427	-1.65225
chr3L_2857338_2858003_neg_428	-0.117554
chr2L_7853307_7854272_neg_429	0.251631
chr3R_19108779_19109811_neg_430	-0.027425
chr3R_16739149_16740163_neg_431	-0.0510473
chrX_3943141_3946277_neg_432	0.927449
chr3R_11947603_11948845_neg_433	0.132789
chr3R_5928230_5929293_neg_434	0.838494
chr2L_19689378_19690358_neg_435	0.35579
chr3R_2538556_2540612_neg_436	-0.0795284
chrU_1322559_1323778_neg_437	-0.342921
chrX_18647902_18649470_neg_438	-1.02243
chr2L_20733105_20735133_neg_439	-0.186893
chrYHet_291995_292590_neg_440	-0.344955
chr3L_18240358_18241255_neg_441	-1.05987
chr3R_4076802_4079014_neg_442	0.232483
chr2L_13477846_13479476_neg_443	0.393631
chr2RHet_1916673_1918494_neg_444	-0.976942
chr3R_8583310_8584684_neg_445	0.128725
chr2L_22383753_22384998_neg_446	-1.01747
chr3LHet_657828_659292_neg_447	-0.409912
chr3R_15427969_15429438_neg_448	-0.606855
chr3L_19502210_19503869_neg_449	0.734366
chr3L_13458336_13459633_neg_450	-0.649938
chr3LHet_44714_45979_neg_451	-0.0390592
chrX_11442982_11444111_neg_452	-0.680047
chrUextra_20632174_20633811_neg_453	-1.51065
chr2R_14195495_14198099_neg_454	-0.809596
chr2R_1539412_1541123_neg_455	-0.233359
chr3R_6420880_6421648_neg_456	0.49325
chrX_14721644_14722447_neg_457	0.102351
chr2L_22294702_22297660_neg_458	-0.787731
chr3R_10512943_10513765_neg_459	0.119709
chr2L_2390020_2390703_neg_460	-0.208517
chr2R_10799454_10800685_neg_461	0.367233
chrX_15695410_15695990_neg_462	-0.945874
chr2L_12746894_12747306_neg_463	-0.24146
chr2L_11982975_11983774_neg_464	-0.403198
chr3L_11402648_11403793_neg_465	-0.577716
chr2R_15504307_15505755_neg_466	-0.864202
chr2L_6077782_6078692_neg_467	-0.246809
chrX_19497218_19498023_neg_468	-0.191458
chrX_6652584_6652917_neg_469	-0.321401
chrUextra_450597_450831_neg_470	-0.35789
chrU_8988883_8989813_neg_471	-1.53295
chr2L_21486021_21487618_neg_472	-0.0197062
chr3L_17530377_17531077_neg_473	0.182917
chrUextra_11587174_11588286_neg_474	-0.963139
chrUextra_13708210_13709362_neg_475	-0.885084
chr3R_8612075_8614087_neg_476	0.0342396
chrX_4910378_4913268_neg_477	-0.486018
chrX_3763777_3764449_neg_478	-0.630158
chrU_6515087_6516843_neg_479	-1.12843
chr3R_27539851_27541112_neg_480	0.584904
chr2R_11079151_11081672_neg_481	-0.324778
chr3R_11676780_11677247_neg_482	-0.072475
chrX_3663859_3664522_neg_483	0.678474
chrX_6532703_6533115_neg_484	-0.607077
chrUextra_16728361_16729811_neg_485	-1.20707
chrX_17948441_17950350_neg_486	0.587615
chrX_21548893_21550345_neg_487	-0.96214
chr2RHet_863246_865534_neg_488	-0.068589
chrUextra_2005087_2005944_neg_489	-1.6874
chrU_5321442_5322639_neg_490	-0.107935
chr3L_11107461_11108665_neg_491	0.0122647
chr3L_9981615_9982833_neg_492	-0.359228
chr2L_4998223_4999113_neg_493	-0.205849
chrX_982198_983217_neg_494	-0.135643
chr3RHet_151184_152296_neg_495	-1.28636
chr3L_18168174_18168849_neg_496	0.135559
chr3LHet_1314736_1315928_neg_497	-0.610276
chr3R_7004216_7005348_neg_498	0.0970652
chr2L_9032434_9032887_neg_499	-0.569427
chr2R_20945705_20946498_neg_500	0.246518
chrUextra_8086699_8087149_neg_501	-0.256844
chr3R_6676152_6678517_neg_502	-1.56619
chrX_15931624_15932111_neg_503	-0.598291
chr2L_14460879_14461291_neg_504	-0.396375
chr2RHet_345725_346606_neg_505	-0.534952
chr3R_23466367_23467294_neg_506	-0.142941
chr2L_9409633_9410785_neg_507	-0.707592
chr3LHet_151270_152722_neg_508	-0.370012
chr3L_7750947_7751419_neg_509	-0.380177
chr2R_17338919_17339652_neg_510	-0.569332
chr3L_11960273_11960842_neg_511	-1.65869
chrU_1862630_1863475_neg_512	0.356795
chr3R_15369930_15371161_neg_513	0.358946
chr3L_11863015_11864530_neg_514	-0.645689
chr3L_13715515_13718069_neg_515	-0.414529
chr2R_5273283_5274764_neg_516	0.463431
chr3R_12433454_12436907_neg_517	0.403099
chrX_7011019_7014543_neg_518	-0.770626
chr3R_132643_134381_neg_519	0.0272045
chrX_5235304_5237637_neg_520	0.0258927
chrUextra_10936279_10937929_neg_521	-1.51357
chrUextra_14255935_14257383_neg_522	-1.62151
chr4_1067496_1068412_neg_523	-0.285614
chr3R_23787402_23788903_neg_524	-0.494091
chrUextra_21025050_21025922_neg_525	-1.38845
chr2R_10209588_10210256_neg_526	-0.254682
chr3L_18972990_18974322_neg_527	-1.26315
chr3R_17843980_17844692_neg_528	-0.815139
chrUextra_26199822_26200372_neg_529	-1.19798
chr3R_8634692_8635686_neg_530	-0.660188
chr2R_12136484_12137543_neg_531	0.926646
chrX_4176359_4177443_neg_532	-0.0632387
chr3L_11735367_11737182_neg_533	0.211964
chr2L_9383238_9384836_neg_534	0.718885
chr3L_23099667_23100243_neg_535	-0.481214
chr3L_12048052_12048983_neg_536	0.752317
chrU_3293132_3293823_neg_537	0.13998
chrUextra_26873839_26874955_neg_538	-1.14367
chrUextra_15266385_15267565_neg_539	-1.6563
chr3R_21600330_21601018_neg_540	-0.677818
chr3RHet_2113421_2115138_neg_541	-0.873603
chrX_4735107_4735970_neg_542	0.321292
chr3R_26832735_26833127_neg_543	-0.0639386
chrUextra_11020130_11020549_neg_544	-0.00146296
chr3L_22692668_22693204_neg_545	-0.0116948
chr4_386566_388029_neg_546	-0.155694
chr2L_6161834_6162661_neg_547	0.575803
chr3L_16687935_16690256_neg_548	0.220915
chr2R_16402143_16403310_neg_549	0.293381
chrUextra_18041441_18041805_neg_550	-0.540553
chr3R_18491074_18492926_neg_551	-0.142888
chr2L_6168069_6168678_neg_552	0.0757468
chr3LHet_2121790_2122243_neg_553	-0.18644
chrUextra_21641263_21642047_neg_554	-1.29464
chr3L_18438707_18439808_neg_555	-1.41525
chr3R_6733658_6735180_neg_556	-0.247906
chr3L_139689_141161_neg_557	0.555169
chrUextra_22661149_22662391_neg_558	-0.803809
chr3L_9767946_9768241_neg_559	0.668495
chr2L_8535296_8536493_neg_560	-0.308391
chrX_5302847_5303925_neg_561	0.172267
chr2R_18767703_18768959_neg_562	-0.361503
chr2L_21759941_21763265_neg_563	-0.524165
chr3R_13402297_13405013_neg_564	-0.494649
chrX_2943834_2944552_neg_565	-0.0693439
chr3R_2725853_2726979_neg_566	-0.429609
chr3R_22870964_22871934_neg_567	-0.689179
chrUextra_23159671_23161412_neg_568	-1.3379
chr2L_21999871_22002253_neg_569	-0.528098
chrX_14890699_14891491_neg_570	0.166934
chrX_12333878_12335171_neg_571	-0.672372
chrX_17205516_17206722_neg_572	0.0653121
chrX_11172583_11173230_neg_573	-0.233034
chr3R_20351005_20351498_neg_574	-1.19902
chr2R_2025049_2025910_neg_575	-0.134498
chrUextra_10634304_10635254_neg_576	-1.50374
chrX_14532933_14533790_neg_577	0.363087
chr3L_12029732_12031175_neg_578	-1.39377
chr3L_3687352_3688128_neg_579	-0.305215
chr3R_8701335_8702128_neg_580	-0.794945
chr3LHet_1107199_1107756_neg_581	-0.918507
chrX_9464603_9465645_neg_582	-0.530806
chr3R_16812539_16814042_neg_583	0.0179618
chr2L_19295015_19295656_neg_584	0.120517
chr2R_17902517_17903803_neg_585	-0.291805
chr3L_21717064_21717574_neg_586	-0.616532
chrX_12044875_12045433_neg_587	-0.61085
chrUextra_4208891_4209505_neg_588	-0.0673177
chr3L_3985582_3986433_neg_589	-0.188036
chrUextra_609899_611361_neg_590	-0.933762
chr2L_13947539_13948665_neg_591	-0.924639
chr2L_14055960_14056832_neg_592	0.321534
chr3L_1987901_1991620_neg_593	-0.0836893
chr3R_3098574_3100786_neg_594	-0.664801
chr3L_8202435_8202880_neg_595	-0.769135
chr2R_7816145_7816997_neg_596	-0.373365
chrUextra_25352675_25354133_neg_597	-1.59661
chrX_15273459_15275824_neg_598	-0.178846
chrU_6025116_6025844_neg_599	-0.121019
chr2L_10946476_10947458_neg_600	-0.20691
chr2RHet_825034_825998_neg_601	-0.643029
chrUextra_8037475_8038401_neg_602	-1.25135
chrX_16033991_16036722_neg_603	-0.374721
chrX_10404944_10406218_neg_604	0.74838
chrX_2893237_2893916_neg_605	0.256002
chrUextra_4172101_4173551_neg_606	-1.50604
chr2L_3828509_3830073_neg_607	-0.189047
chrX_4032893_4035414_neg_608	0.209473
chr3L_10786003_10788166_neg_609	-0.747113
chrX_10306141_10307226_neg_610	-0.901293
chrX_501202_502654_neg_611	-0.0217638
chr3L_22181900_22185024_neg_612	0.381022
chrX_16072682_16073434_neg_613	0.677651
chrUextra_20076475_20077570_neg_614	-1.3363
chrUextra_15294391_15295363_neg_615	-1.6035
chr2L_14046274_14047013_neg_616	-0.280236
chr3R_22501062_22501648_neg_617	0.550408
chrX_18303836_18304871_neg_618	-0.165835
chr2L_18048781_18049332_neg_619	0.509949
chr3L_24254560_24254924_neg_620	-0.376768
chr2L_13131605_13132507_neg_621	0.354228
chrX_9889516_9891048_neg_622	-0.0321378
chrX_7792275_7792640_neg_623	0.181822
chrUextra_19526681_19528008_neg_624	-1.61399
chr3R_5034545_5035609_neg_625	-0.238339
chr2L_13982728_13984593_neg_626	-0.174645
chr3R_12920850_12923566_neg_627	-0.0431176
chrU_3897099_3898231_neg_628	-1.32982
chrUextra_7452457_7453894_neg_629	-0.695975
chr3LHet_1608013_1609508_neg_630	-1.72556
chrUextra_24503514_24504198_neg_631	-1.36884
chrX_4168609_4169668_neg_632	0.387242
chr3L_11631519_11632219_neg_633	0.288253
chrX_10149646_10150891_neg_634	-0.0969105
chrUextra_2853409_2854227_neg_635	-0.890798
chrX_6339861_6342798_neg_636	-0.519622
chr3L_24358088_24359950_neg_637	-0.619694
chrX_16412530_16415603_neg_638	0.224138
chrX_9521818_9523157_neg_639	0.442646
chrUextra_10785223_10788476_neg_640	-1.47126
chr3L_10914294_10915221_neg_641	0.524993
chr3L_8895628_8896557_neg_642	-0.531788
chr2R_12298932_12299741_neg_643	0.562407
chrUextra_13840987_13842894_neg_644	-0.856888
chrU_1848938_1850383_neg_645	-0.453884
chrUextra_17122664_17123646_neg_646	-1.06643
chr3L_11249778_11250362_neg_647	0.348957
chr2L_14297773_14298733_neg_648	0.0875485
chr2R_20617255_20618555_neg_649	-0.0562949
chr3RHet_908623_909841_neg_650	-1.00834
chrX_9599128_9600422_neg_651	0.00611207
chr2RHet_1372092_1373525_neg_652	-0.145983
chrX_12368320_12368822_neg_653	-0.310519
chr2R_9315574_9316660_neg_654	-0.0776401
chr2L_16710859_16712005_neg_655	-0.724991
chr2RHet_3048072_3050536_neg_656	-1.36254
chr2L_3541316_3542725_neg_657	0.144776
chr2L_5637935_5639418_neg_658	-0.588337
chr2R_1825972_1827790_neg_659	-0.587444
chr3L_12226070_12227780_neg_660	0.971516
chr2L_15991750_15992862_neg_661	0.0336904
chr2RHet_2167417_2169448_neg_662	-0.24663
chr2R_9202509_9203431_neg_663	0.299487
chr3L_17988262_17989423_neg_664	-0.00381554
chrUextra_15781892_15782943_neg_665	-1.11834
chr2L_19867978_19869127_neg_666	0.150972
chr2R_8617948_8619112_neg_667	0.152497
chr3R_2706354_2707341_neg_668	0.336423
chr3L_9308869_9309869_neg_669	0.465981
chr2RHet_1341585_1342501_neg_670	-0.774714
chr2R_14647367_14647838_neg_671	-1.15702
chr2R_20396623_20397512_neg_672	-0.304698
chrUextra_19003628_19004145_neg_673	-1.48279
chr3L_7996783_7997843_neg_674	-0.307345
chr3L_1813792_1814423_neg_675	0.876241
chr2L_4338260_4339444_neg_676	-0.0386822
chr2L_3757749_3758205_neg_677	0.482059
chr3R_20406720_20407776_neg_678	-0.754937
chr2L_4009467_4010457_neg_679	-0.615658
chr3R_15281125_15282018_neg_680	0.611287
chr2L_11141956_11142920_neg_681	-0.800829
chr2R_6413828_6415175_neg_682	0.268154
chrX_20877681_20879844_neg_683	0.519466
chrUextra_28304153_28306022_neg_684	-1.12677
chr3L_20494815_20496841_neg_685	-0.82443
chr3L_2529520_2532412_neg_686	0.300174
chrX_17733225_17733799_neg_687	-0.172549
chr3R_21914452_21914968_neg_688	0.104108
chrX_12920751_12921722_neg_689	0.323649
chrUextra_3438126_3439042_neg_690	-1.4978
chr2L_43848_45194_neg_691	-0.741356
chr2L_22401231_22403015_neg_692	-0.831802
chr3L_13025226_13025824_neg_693	0.539576
chr2RHet_148381_149908_neg_694	-0.176425
chr2L_15908245_15910100_neg_695	0.234591
chrX_12511328_12511896_neg_696	-0.0291646
chr3RHet_1632949_1636178_neg_697	-0.717145
chr3R_26859638_26864461_neg_698	-0.217399
chr3RHet_1146675_1147692_neg_699	-0.511514
chr2L_14647983_14649995_neg_700	-0.481772
chrUextra_15820747_15821166_neg_701	-1.49497
chr2R_19757388_19758856_neg_702	1.1347
chr3R_4858006_4858466_neg_703	-0.736557
chr2R_530824_532041_neg_704	-1.07744
chr3R_14888555_14889631_neg_705	0.907379
chr2L_18478002_18480028_neg_706	-0.0826201
chr3L_7549100_7549889_neg_707	-0.232315
chrU_9339066_9339500_neg_708	-1.13049
chr3R_4960592_4962376_neg_709	-0.0273277
chrUextra_13300108_13300409_neg_710	-1.5414
chrUextra_26745184_26746604_neg_711	-2.02212
chr4_311842_312802_neg_712	-1.36198
chr3L_17914297_17914518_neg_713	-0.455515
chrUextra_22767140_22767933_neg_714	-1.55949
chrUextra_7327253_7328722_neg_715	-1.44727
chrUextra_14626138_14629725_neg_716	-0.760866
chrUextra_20645250_20646998_neg_717	-1.34521
chr2R_10472982_10475059_neg_718	0.291599
chrUextra_27827091_27827341_neg_719	-0.475081
chrUextra_2284325_2285086_neg_720	-1.49049
chrX_9440921_9441356_neg_721	-0.621079
chrUextra_14715945_14718674_neg_722	-1.59779
chr2L_18533793_18536471_neg_723	-0.626338
chr2R_4518959_4520278_neg_724	-0.997153
chr3R_894873_896692_neg_725	-0.904151
chr2L_5839261_5841373_neg_726	0.329485
chrX_14750996_14753002_neg_727	-0.981692
chr3R_6838629_6841360_neg_728	-0.308239
chr3L_12380792_12381434_neg_729	0.0813738
chrUextra_8809368_8812094_neg_730	-1.20999
chrUextra_1540311_1540982_neg_731	-1.27622
chr3L_10235899_10237331_neg_732	-0.415025
chr3R_26334652_26335675_neg_733	-0.270729
chr2L_13627342_13629268_neg_734	-0.275892
chr3R_8997042_8997427_neg_735	-1.14966
chrX_8305982_8306994_neg_736	0.444388
chrU_8042238_8044759_neg_737	-1.30056
chr2R_11376624_11377175_neg_738	-0.460172
chr2L_10164576_10167585_neg_739	0.300088
chr2R_8031863_8033184_neg_740	0.00487962
chr2L_8230152_8231945_neg_741	0.433774
chr2R_8128430_8129634_neg_742	-0.158121
chr3L_24438132_24442208_neg_743	-0.719292
chr3L_12255324_12256550_neg_744	0.474499
chr3R_16430666_16431966_neg_745	0.0505574
chrX_22298054_22298787_neg_746	0.0127174
chr3L_18697612_18700936_neg_747	0.583942
chrX_3700925_3703075_neg_748	-0.419615
chr3R_23943678_23945560_neg_749	-0.247192
chr2R_4922055_4924017_neg_750	0.201044
chrUextra_6338137_6339916_neg_751	-1.58124
chr3R_1069345_1069730_neg_752	-0.152538
chr2L_202501_203988_neg_753	-0.557191
chr3R_17235175_17235916_neg_754	-0.92505
chr3R_2235268_2238721_neg_755	-0.561588
chr2L_13654104_13655349_neg_756	0.583173
chrUextra_16972743_16973869_neg_757	-1.23314
chr2L_22224393_22225409_neg_758	-0.416593
chrX_1054568_1055266_neg_759	0.289646
chr2L_10568940_10569762_neg_760	0.361312
chr2RHet_849294_851627_neg_761	-0.493876
chrX_18191897_18194626_neg_762	0.576097
chr2R_14871140_14873039_neg_763	0.3754
chrUextra_4507582_4508800_neg_764	-1.09757
chr2L_3144682_3146285_neg_765	-0.0562073
chr2L_9631061_9633250_neg_766	-0.0682369
chrUextra_28275142_28277627_neg_767	-1.61603
chrX_4195525_4196626_neg_768	-0.213123
chr3RHet_1284820_1286265_neg_769	-0.463525
chr2L_1794421_1796452_neg_770	0.0484186
chrUextra_4320194_4321114_neg_771	-1.16522
chrUextra_23141912_23143033_neg_772	-1.60899
chrUextra_4342290_4344859_neg_773	-1.5023
chrUextra_17995670_17996767_neg_774	-0.756529
chr3L_23633671_23633914_neg_775	-0.355996
chrUextra_21848216_21849398_neg_776	-1.56363
chrUextra_25791993_25792687_neg_777	-1.53454
chrUextra_5906105_5907289_neg_778	-1.04652
chr3R_15432300_15434253_neg_779	-0.543728
chrUextra_2803908_2805885_neg_780	-1.21148
chr2L_10802607_10805593_neg_781	0.0449918
chrUextra_6105762_6109202_neg_782	-1.00222
chr3R_17562628_17566804_neg_783	-0.139653
chrUextra_4021177_4022563_neg_784	-1.39087
chr2R_8281997_8284373_neg_785	-0.141922
chr3R_16862056_16862613_neg_786	-0.665066
chr3R_14344517_14347171_neg_787	-0.268047
chr3R_16690459_16690820_neg_788	-0.319225
chrX_3249659_3250697_neg_789	-0.305248
chrX_2706131_2707581_neg_790	-0.379743
chrUextra_22781856_22784335_neg_791	-1.11219
chrX_3682701_3685774_neg_792	-0.596197
chrUextra_16095080_16096474_neg_793	-0.348478
chrX_13627224_13630114_neg_794	-0.253832
chr2L_13499195_13500971_neg_795	-0.617511
chrX_8444839_8446242_neg_796	-1.01233
chr3R_13743772_13744750_neg_797	-0.0458071
chr2L_5811941_5812583_neg_798	-0.70078
chr2L_22036110_22036751_neg_799	-0.766286
chrUextra_5882466_5884563_neg_800	-1.00175
chr2R_19010367_19011541_neg_801	0.081062
chr2RHet_2766110_2767972_neg_802	0.307139
chr2L_10613024_10615958_neg_803	-0.109178
chrX_10465274_10466601_neg_804	0.521386
chr3L_11656478_11657409_neg_805	-0.617995
chr3L_17807688_17808329_neg_806	-0.334849
chr2R_9797340_9798522_neg_807	1.15989
chrUextra_23631537_23633614_neg_808	-0.507877
chr3L_6055736_6058888_neg_809	-0.247805
chr2R_2593647_2594405_neg_810	-0.06715
chrX_3843082_3844405_neg_811	0.0958807
chrUextra_837688_839785_neg_812	-1.54978
chr3R_14942778_14943842_neg_813	0.870886
chrX_7523770_7525615_neg_814	-0.0704384
chr3RHet_786332_787473_neg_815	0.0502076
chr2L_19184488_19184990_neg_816	0.378163
chr3R_25837066_25838891_neg_817	-0.43914
chr2L_16302517_16303085_neg_818	-0.482693
chrUextra_3009424_3010320_neg_819	-1.00382
chrUextra_10066956_10069289_neg_820	-0.794793
chr2R_2399462_2401601_neg_821	-0.392236
chrUextra_3806472_3807175_neg_822	-1.31351
chr2R_12536207_12536450_neg_823	-0.397984
chrUextra_18549781_18553027_neg_824	-0.828875
chr2R_7052533_7054272_neg_825	-0.0937223
chr2L_13156483_13157272_neg_826	0.270041
chr3RHet_921990_924629_neg_827	-1.13072
chr3R_4565125_4566141_neg_828	0.406272
chrX_19223189_19223667_neg_829	0.394669
chr2R_2801423_2803266_neg_830	-0.420685
chr2L_14470917_14471527_neg_831	-0.492585
chr3L_2029631_2030815_neg_832	0.252444
chr2L_15347633_15348117_neg_833	0.102199
chr2L_5415671_5419617_neg_834	0.349308
chr3L_23688644_23689546_neg_835	-0.683688
chr2L_9130675_9132133_neg_836	0.525791
chr2R_7398199_7399693_neg_837	0.427178
chrUextra_13509474_13511896_neg_838	-1.53603
chr3R_17137050_17137601_neg_839	-0.375987
chrX_11628774_11631013_neg_840	-0.401489
chrUextra_19467198_19468443_neg_841	-1.47827
chr2R_13728940_13729842_neg_842	-0.665535
chrUextra_17289182_17290580_neg_843	-1.27595
chr3L_763158_763615_neg_844	-0.29088
chrU_2096274_2096943_neg_845	-0.339272
chrX_12392937_12393724_neg_846	-0.0167638
chr3R_7033231_7034613_neg_847	-0.178348
chr2R_15592769_15595139_neg_848	-0.586478
chr3L_15202139_15203264_neg_849	-0.129075
chr2R_18978958_18979416_neg_850	-0.694553
chr2R_13181307_13182233_neg_851	0.135093
chrUextra_10201853_10203930_neg_852	-1.58109
chrU_9495490_9497058_neg_853	-2.31821
chr2R_269562_270638_neg_854	-0.628518
chrX_17927071_17928172_neg_855	0.308644
chr2L_8975808_8978537_neg_856	-0.517192
chrU_3370973_3373102_neg_857	-1.22356
chr3R_24235945_24237582_neg_858	-0.0491013
chr3L_15540200_15541652_neg_859	-0.802079
chrX_8048616_8049610_neg_860	-0.355215
chr3RHet_1691623_1693192_neg_861	-0.311669
chr3R_22086175_22086611_neg_862	-0.414665
chr3L_5839951_5841082_neg_863	-0.0717704
chrU_9522951_9524563_neg_864	-1.14004
chrX_20417695_20419604_neg_865	1.22136
chrU_7871650_7873325_neg_866	-1.52069
chr2L_10626958_10628986_neg_867	-0.707125
chrX_21012580_21014611_neg_868	-0.70198
chr2L_22470002_22470569_neg_869	-0.775013
chrUextra_12084712_12087140_neg_870	-1.6337
chrX_13029123_13030087_neg_871	0.289866
chr3LHet_1797434_1798260_neg_872	-0.334406
chr3L_17246815_17247911_neg_873	0.117146
chr3L_10321315_10324312_neg_874	0.624089
chrUextra_20197848_20199552_neg_875	-1.29434
chr2RHet_233071_234177_neg_876	-0.415647
chrX_3796391_3797574_neg_877	-0.0844357
chr3R_2465664_2467410_neg_878	0.0135884
chr3R_3271969_3273200_neg_879	-0.016406
chr2R_17597304_17597937_neg_880	-0.598388
chr2RHet_3063696_3064454_neg_881	-0.220383
chr3L_17490002_17491658_neg_882	-1.16317
chrX_3579182_3579786_neg_883	0.142601
chr3LHet_1242537_1244246_neg_884	-0.246152
chr3L_13309086_13311325_neg_885	-1.04338
chrX_4357521_4358815_neg_886	0.153487
chr2RHet_1303218_1304492_neg_887	-0.239458
chr3L_10477143_10477531_neg_888	-0.503831
chrX_5535260_5536968_neg_889	-0.51868
chrUextra_7222429_7223290_neg_890	-1.57283
chrUextra_11320217_11321003_neg_891	-1.23312
chrX_5289508_5290187_neg_892	-1.04449
chrX_18844117_18845229_neg_893	-1.28096
chr2L_14560912_14561947_neg_894	-0.507889
chrU_7942124_7943366_neg_895	-0.53448
chr2R_4083877_4084823_neg_896	-0.412177
chrUextra_10065117_10065804_neg_897	-1.55765
chr3R_27189082_27189292_neg_898	-0.0020908
chr3L_6509557_6511375_neg_899	0.578711
chr3R_4645966_4648290_neg_900	-0.620361
chr3L_1740026_1741171_neg_901	0.135171
chrX_18646037_18647662_neg_902	-0.247092
chr3R_21420446_21420783_neg_903	-0.350729
chr3LHet_353874_356307_neg_904	-0.0956408
chr2R_17305972_17308958_neg_905	-0.767076
chrX_6016508_6017385_neg_906	-0.986781
chr3RHet_556477_557999_neg_907	-0.0829251
chrUextra_23984218_23985134_neg_908	-0.143888
chr2L_21406764_21408028_neg_909	-0.552136
chr3L_11882923_11884157_neg_910	0.00262796
chr3L_7825603_7827253_neg_911	-0.536158
chr2R_8938147_8940586_neg_912	-0.134553
chr2R_16698955_16699390_neg_913	-0.376152
chr3R_4312831_4314132_neg_914	-0.104143
chr3L_1842420_1843039_neg_915	-0.292945
chrU_6443162_6443937_neg_916	-0.700612
chrX_21776661_21778482_neg_917	-0.149964
chrU_3407278_3407995_neg_918	-0.540231
chr2L_1552071_1554708_neg_919	0.161869
chrX_16816425_16818036_neg_920	-0.13355
chr2R_10321399_10322996_neg_921	-0.795436
chrU_860234_861806_neg_922	-0.272669
chr2R_15721717_15723021_neg_923	-0.614447
chrUextra_19511593_19515459_neg_924	-1.93689
chr3LHet_1558037_1558864_neg_925	-1.00529
chr3R_12267596_12271582_neg_926	0.0304502
chr3R_21730705_21732748_neg_927	-0.623242
chr2L_4053850_4054740_neg_928	0.211966
chr2R_3152687_3154395_neg_929	-0.967403
chr3R_2699295_2701031_neg_930	0.435926
chrX_8453251_8453545_neg_931	-0.190686
chr2RHet_3157387_3158062_neg_932	-0.28512
chr3R_1901385_1901920_neg_933	-0.312398
chr2R_12250720_12252096_neg_934	-0.423271
chr2R_7040017_7040769_neg_935	0.109706
chrUextra_22748251_22749184_neg_936	-1.09498
chr3R_13839883_13841914_neg_937	-0.0740707
chr3L_11763271_11764367_neg_938	-0.711698
chr2L_9054042_9056054_neg_939	0.381425
chr2R_8118401_8118791_neg_940	-0.531727
chr2R_3143379_3145165_neg_941	-0.0674367
chr3R_6607530_6608352_neg_942	-0.826173
chr3LHet_5021_6363_neg_943	-0.521802
chr3R_22138377_22140086_neg_944	0.446724
chr2L_22891455_22894109_neg_945	-0.691343
chr3L_19411893_19413096_neg_946	0.165616
chr3L_8029721_8030335_neg_947	-0.309443
chrUextra_2953570_2954295_neg_948	0.126956
chrX_10024600_10025418_neg_949	-0.893091
chr2R_3715389_3716761_neg_950	-0.248563
chr3L_2617_5186_neg_951	0.0827361
chrUextra_7196937_7199477_neg_952	-1.35969
chrX_18023086_18024872_neg_953	-0.0537373
chrUextra_15545746_15546166_neg_954	-1.52367
chr3R_6844335_6846889_neg_955	-0.287297
chrUextra_15148935_15149622_neg_956	-0.538424
chr2L_3696007_3697381_neg_957	0.189674
chr2R_6393598_6394668_neg_958	-0.635477
chr3L_22018763_22019268_neg_959	-0.345691
chr3R_21505867_21506724_neg_960	-0.637476
chr3R_17896550_17897237_neg_961	-0.354273
chrUextra_14996075_14996497_neg_962	-1.4806
chr3L_16326383_16327542_neg_963	-0.0556464
chrUextra_25016887_25018964_neg_964	-1.44984
chr2L_20360901_20361481_neg_965	-0.525848
chr3R_14304487_14306515_neg_966	0.339169
chrU_590244_592293_neg_967	-0.513219
chr3L_16201113_16201868_neg_968	-0.402853
chr3L_11438025_11438503_neg_969	-0.431869
chrU_6023752_6025452_neg_970	0.0229691
chrUextra_8936915_8937643_neg_971	-0.979323
chrUextra_18736809_18738472_neg_972	-1.46644
chr3L_16066676_16067465_neg_973	-0.407664
chr3L_14555315_14558156_neg_974	-0.659047
chrU_3664079_3666798_neg_975	-0.0795686
chr3L_11641010_11643739_neg_976	-0.903075
chr3RHet_314889_315591_neg_977	-0.613907
chr3RHet_797038_798774_neg_978	-0.91385
chr2R_13099126_13100809_neg_979	-1.68187
chr3L_10335887_10336298_neg_980	-0.435475
chr3L_832584_833911_neg_981	0.147006
chr3R_3440592_3441826_neg_982	-0.325243
chrUextra_12196076_12196730_neg_983	-1.60062
chr2L_20946684_20949362_neg_984	0.52658
chrX_18116269_18117206_neg_985	0.448177
chr2L_13853419_13855143_neg_986	-0.987205
chrX_2929502_2930661_neg_987	-0.0296367
chrU_6230586_6232981_neg_988	-0.247065
chr2R_8324121_8324862_neg_989	-0.766848
chrUextra_700974_701920_neg_990	0.356311
chr3R_7926447_7927805_neg_991	0.32135
chrUextra_27179643_27180180_neg_992	-1.56581
chr3R_952956_954138_neg_993	-0.613875
chrX_13729508_13731030_neg_994	-0.181488
chr3R_17603056_17604767_neg_995	-0.673593
chr2R_15010932_15012942_neg_996	-0.410307
chr3L_72796_74626_neg_997	0.503875
chr2R_10000054_10000943_neg_998	0.33335
chr2L_19156102_19156979_neg_999	-0.289119
chr3R_18135303_18136089_neg_1000	-0.148094
chr3LHet_1693693_1696679_neg_1001	0.386252
chr3L_8652981_8654905_neg_1002	0.417393
chrX_10777250_10780402_neg_1003	-0.62701
chr2L_1423699_1427071_neg_1004	0.187515
chrUextra_13271662_13272725_neg_1005	-1.52046
chr3L_17479149_17480611_neg_1006	-0.297951
chr3R_10839064_10840366_neg_1007	0.118913
chr3L_21434375_21436315_neg_1008	-0.760958
chr2R_14669362_14670123_neg_1009	0.275834
chr3L_20310724_20311601_neg_1010	-0.340285
chr2R_13852901_13853885_neg_1011	1.21749
chr3R_13307871_13311754_neg_1012	-0.38101
chr4_514557_515318_neg_1013	-0.360107
chrX_11811302_11812724_neg_1014	-0.401753
chr2L_10115373_10116694_neg_1015	0.2375
chr2R_17349305_17350131_neg_1016	-0.135296
chr2R_17029035_17031457_neg_1017	-0.220746
chr2RHet_627733_629660_neg_1018	-0.821256
chr3L_18577720_18578707_neg_1019	1.1229
chr3L_2798523_2801092_neg_1020	-0.0587638
chrX_18199135_18200115_neg_1021	-0.465497
chr3R_15958532_15959593_neg_1022	-0.0030037
chr3L_22050521_22051715_neg_1023	0.61407
chr2L_4432708_4433347_neg_1024	-0.535535
chr2R_14379671_14380255_neg_1025	-0.557073
chr3L_6768827_6769975_neg_1026	-0.183283
chrU_5025161_5026014_neg_1027	0.419708
chr3L_2765481_2766209_neg_1028	-0.953306
chrUextra_19252214_19253119_neg_1029	-1.51988
chrX_17578059_17579339_neg_1030	-0.257697
chr3R_1600989_1602106_neg_1031	-0.105866
chr2RHet_1482092_1482640_neg_1032	-0.884445
chr2RHet_796470_798370_neg_1033	-0.934285
chrUextra_27934744_27936075_neg_1034	-1.77436
chrUextra_24493970_24495052_neg_1035	-1.35625
chrX_14873872_14874704_neg_1036	-1.46804
chrUextra_10670346_10672170_neg_1037	-1.97374
chr4_130533_133467_neg_1038	-1.68113
chr2R_159039_160350_neg_1039	-1.09901
chrU_6617925_6619311_neg_1040	-0.580078
chr3L_3105193_3106024_neg_1041	0.0807945
chrUextra_27502194_27502810_neg_1042	-1.57541
chr4_259447_260090_neg_1043	-0.651942
chrX_11616571_11618066_neg_1044	0.800251
chrUextra_3820414_3822774_neg_1045	-1.14833
chr3R_12833591_12834579_neg_1046	-0.119979
chrU_6405334_6406697_neg_1047	-1.29218
chr3L_7437139_7438153_neg_1048	0.672559
chrX_21293552_21294857_neg_1049	-0.096973
chrUextra_11242061_11244122_neg_1050	-1.46433
chr3R_21581976_21583606_neg_1051	-0.158005
chr2R_1272457_1273997_neg_1052	-0.371164
chrX_17069107_17071057_neg_1053	-1.26503
chr2R_19645782_19647212_neg_1054	0.413554
chr3L_5271667_5272978_neg_1055	-0.597162
chr2R_4029684_4030477_neg_1056	-0.264931
chr2L_19898050_19899203_neg_1057	0.993852
chrX_3334858_3335637_neg_1058	-0.502282
chr2L_6580162_6581226_neg_1059	0.290043
chrU_3399592_3400427_neg_1060	-1.1772
chr2L_7251954_7252238_neg_1061	0.476942
chr3L_15245816_15246747_neg_1062	0.647795
chr2L_11716161_11716780_neg_1063	-0.582854
chr2L_4881374_4882341_neg_1064	-0.180902
chr3R_11682595_11684631_neg_1065	-0.707135
chr3L_23984042_23984978_neg_1066	-0.104267
chrU_7338645_7339950_neg_1067	-0.0630608
chr3R_9497255_9498612_neg_1068	-0.0680772
chr2L_3675531_3676292_neg_1069	0.875336
chrUextra_10536380_10536754_neg_1070	-0.332842
chr3R_16393432_16394282_neg_1071	0.013869
chr3LHet_1124708_1125415_neg_1072	-0.478715
chr3L_19031660_19032336_neg_1073	-0.864867
chr3R_19828262_19828895_neg_1074	0.283206
chr2L_4358241_4359705_neg_1075	0.327855
chr2L_7436097_7436692_neg_1076	-1.22244
chrU_2069772_2070395_neg_1077	-0.603248
chrU_6834261_6834765_neg_1078	-1.506
chrUextra_7244730_7245633_neg_1079	-1.72766
chrU_9613318_9614472_neg_1080	-1.40113
chr2R_1137145_1138454_neg_1081	-0.873473
chrU_29658_31307_neg_1082	-0.120406
chrX_5493482_5495543_neg_1083	1.37738
chr3L_5637589_5638656_neg_1084	-0.0330751
chr2L_6597128_6597745_neg_1085	-0.592197
chrUextra_10983525_10985225_neg_1086	-1.05988
chr3R_25903664_25904709_neg_1087	-0.42332
chr3R_20932880_20933901_neg_1088	-0.0754836
chrX_4494700_4495463_neg_1089	-0.584738
chr3R_18119560_18120920_neg_1090	-0.373822
chr3R_3441492_3442182_neg_1091	0.25612
chrX_16139125_16140188_neg_1092	-0.662669
chrX_16441843_16443529_neg_1093	0.154872
chrX_21480440_21481503_neg_1094	-0.189883
chrUextra_11794566_11795579_neg_1095	-0.770431
chr2L_15653522_15654177_neg_1096	-0.410938
chr2R_7465784_7466502_neg_1097	-0.529016
chr2L_15044087_15046209_neg_1098	-0.51296
chr2L_2347050_2347966_neg_1099	-0.314892
chrUextra_16638106_16639503_neg_1100	-1.521
chrUextra_20672475_20673235_neg_1101	-1.64262
chrUextra_7626648_7627967_neg_1102	-1.61071
chrX_6069531_6072061_neg_1103	-0.310733
chrUextra_6886500_6887836_neg_1104	-1.24762
chrUextra_7255534_7256778_neg_1105	-1.54468
chrX_12156891_12157540_neg_1106	0.125989
chr3L_15491158_15491505_neg_1107	-0.303083
chr2R_8561006_8562122_neg_1108	0.54213
chrUextra_10355097_10356421_neg_1109	-1.06544
chr2R_16324777_16325871_neg_1110	0.0317876
chrUextra_20030645_20031393_neg_1111	-1.64726
chr2RHet_1373518_1374928_neg_1112	-0.195307
chr2RHet_1358368_1359594_neg_1113	-0.315326
chrUextra_8923033_8924910_neg_1114	-0.978154
chrUextra_18762664_18763836_neg_1115	-0.765318
chrUextra_150866_151956_neg_1116	-0.730126
chr3L_5124454_5125087_neg_1117	-0.599832
chr3L_16563902_16565207_neg_1118	-0.455278
chrUextra_3011273_3012261_neg_1119	-1.56098
chrX_644825_645830_neg_1120	0.306798
chr3L_8034484_8035501_neg_1121	-0.538375
chr3R_10436122_10436949_neg_1122	-1.04652
chr2L_20556213_20557022_neg_1123	-1.84887
chr2L_17141882_17143330_neg_1124	-0.0435248
chrUextra_7943225_7945590_neg_1125	-0.456221
chrX_14217246_14219080_neg_1126	-0.582732
chr2L_15998025_15998530_neg_1127	0.118092
chr2L_21974627_21975605_neg_1128	0.713205
chrX_100788_101390_neg_1129	-0.379059
chr3R_11003897_11005010_neg_1130	-0.511084
chr2R_19815356_19815792_neg_1131	-0.777324
chr2R_2146560_2147816_neg_1132	-1.09718
chr3RHet_1361779_1362905_neg_1133	-0.594384
chr3L_15990098_15991306_neg_1134	-0.565011
chrX_16938975_16940678_neg_1135	-0.178826
chrUextra_3955839_3956995_neg_1136	-0.258446
chr3R_14120345_14121125_neg_1137	0.0804998
chr3L_4400700_4401150_neg_1138	0.279785
chrUextra_17937095_17938613_neg_1139	-1.90631
chrU_9227268_9228427_neg_1140	-0.618054
chr2RHet_411088_411605_neg_1141	-0.369957
chr2L_13471666_13472778_neg_1142	-0.604137
chrX_1632656_1633502_neg_1143	-0.916849
chr3R_993067_994413_neg_1144	-0.170523
chrX_20576329_20577116_neg_1145	0.853431
chr2L_8325079_8326050_neg_1146	0.508131
chr3RHet_2320613_2321070_neg_1147	-0.512266
chr3R_25223683_25224307_neg_1148	0.0259792
chr3R_3301942_3302984_neg_1149	-0.0471837
chr3RHet_1139691_1139964_neg_1150	-0.191509
chrX_2630873_2631078_neg_1151	-0.223179
chr3L_2857569_2858525_neg_1152	-0.16654
chr2R_8878143_8878461_neg_1153	0.613151
chrUextra_2579977_2581186_neg_1154	-1.51182
chr2RHet_984157_985504_neg_1155	-0.728242
chrX_5090935_5091715_neg_1156	0.20171
chrU_1850313_1852287_neg_1157	-1.20757
chr2L_10504061_10504528_neg_1158	0.0632515
chr3R_12442424_12443022_neg_1159	-0.829531
chrUextra_13288849_13289980_neg_1160	-1.47466
chrUextra_16643717_16645686_neg_1161	-1.1357
chrUextra_12070999_12072502_neg_1162	-0.828957
chr3R_13128232_13129094_neg_1163	0.317614
chrU_1372198_1372739_neg_1164	0.0171125
chrX_14414121_14416663_neg_1165	-0.00696912
chrX_5363911_5364958_neg_1166	0.0937415
chr2R_6071686_6072444_neg_1167	-0.783952
chr3L_7362015_7362973_neg_1168	-1.38839
chr2R_13243732_13244434_neg_1169	-0.536632
chr2L_11631711_11632701_neg_1170	0.372271
chr2L_2775482_2776040_neg_1171	-1.13817
chr3R_12801929_12802413_neg_1172	-0.135936
chr3L_4788401_4789159_neg_1173	-1.17681
chr3L_4444969_4445928_neg_1174	0.41838
chr3R_16809301_16810377_neg_1175	0.228735
chrUextra_19460500_19461767_neg_1176	-0.875466
chr2L_19918692_19920460_neg_1177	0.165928
chrUextra_13493894_13496127_neg_1178	-1.3878
chrUextra_12637695_12639003_neg_1179	-1.1563
chrX_17958084_17958759_neg_1180	-0.526979
chr3L_928960_931075_neg_1181	-0.602673
chr3L_14245967_14247627_neg_1182	0.445158
chrUextra_26338067_26338944_neg_1183	-1.35733
chr2RHet_878886_879466_neg_1184	-1.68582
chrUextra_18841217_18842006_neg_1185	-1.67729
chr2L_13548902_13549988_neg_1186	-0.399764
chr4_1178101_1179504_neg_1187	-0.519487
chrU_9742290_9743307_neg_1188	-0.688704
chrUextra_13368736_13370122_neg_1189	-1.12069
chrU_8679234_8682412_neg_1190	-1.16601
chrU_3954650_3955833_neg_1191	-0.65915
chr2L_19413906_19415730_neg_1192	-1.13816
chrUextra_25345052_25346354_neg_1193	-1.47261
chrX_220126_222092_neg_1194	0.0817302
chr2L_9778127_9778828_neg_1195	-0.210432
chrU_6310990_6311285_neg_1196	-0.222874
chrUextra_9297417_9297958_neg_1197	-1.09602
chr3R_4217179_4217937_neg_1198	-0.0740603
chr2R_15436913_15437562_neg_1199	-1.35571
chr3L_6721138_6723045_neg_1200	-1.1875
chrX_15654821_15655648_neg_1201	-0.382381
chr2L_8546639_8547546_neg_1202	-0.386466
chrX_22256904_22258584_neg_1203	-0.450677
chr2R_5962296_5963751_neg_1204	-0.68268
chr3L_6535133_6535993_neg_1205	-0.0260001
chr2R_16719616_16721156_neg_1206	-0.554746
chr3R_18448478_18450793_neg_1207	0.128742
chrUextra_5969241_5970839_neg_1208	-1.40244
chrX_11263805_11264522_neg_1209	0.877165
chrUextra_11688591_11688976_neg_1210	-0.268401
chr3L_1241280_1242169_neg_1211	-0.726159
chrUextra_6388516_6389377_neg_1212	-0.365932
chrX_4510542_4511835_neg_1213	-0.577219
chr3R_27578679_27580141_neg_1214	-0.168074
chrUextra_19567003_19568569_neg_1215	-1.15001
chrUextra_7774847_7775383_neg_1216	-0.70576
chrUextra_11479833_11481965_neg_1217	-1.5041
chr4_715274_716386_neg_1218	-0.97265
chr3R_17603622_17604289_neg_1219	-0.683564
chr2L_18785715_18786359_neg_1220	-0.0666236
chrX_10523126_10523553_neg_1221	0.526713
chrUextra_5749604_5750591_neg_1222	-1.4597
chr2L_14598397_14599115_neg_1223	0.260063
chr3LHet_1720253_1721186_neg_1224	-1.24123
chrX_13656224_13656800_neg_1225	-0.533959
chrX_16667437_16669120_neg_1226	-0.182285
chr3L_7178387_7179086_neg_1227	-0.148475
chrUextra_17945759_17947636_neg_1228	-1.20032
chr2L_18487535_18487873_neg_1229	-0.719102
chr3L_4476782_4478262_neg_1230	0.0466896
chr3R_7078740_7080363_neg_1231	0.545868
chr2R_17097314_17098053_neg_1232	0.317671
chr3LHet_1275610_1276201_neg_1233	-0.219539
chr2RHet_1445479_1446157_neg_1234	-0.810987
chr2L_21071452_21071799_neg_1235	-0.27009
chr2R_12427483_12428310_neg_1236	-0.394959
