# Supplementary material for: The hourglass model of evolutionary conservation during embryogenesis extends to developmental enhancers with signatures of positive selection
Source: Genome Res. 2021 Sep;31(9):1573–81. doi: 10.1101/gr.275212.121 (PMC8415374; doi:10.1101/gr.275212.121)
Supplement: Supplemental Material [file supp_gr.275212.121_Supplemental_Code.zip › Supplemental_Code/data/svmModels/dmel68_model_gkmpredict_dmel1820_specific_enhancer_negSet.txt]

chr2L_3556419_3559437_neg_1	-0.145345
chrX_7135829_7137973_neg_2	-0.848177
chrU_6319939_6322780_neg_3	0.0449396
chr2L_9702922_9704402_neg_4	-0.198812
chrUextra_570357_572637_neg_5	-0.199719
chr2R_13971560_13973003_neg_6	-0.37372
chrUextra_9283627_9284883_neg_7	-0.874349
chrX_14533984_14537237_neg_8	-0.172593
chr2L_16549403_16550441_neg_9	-0.347071
chrX_10303976_10305937_neg_10	-0.552632
chr2L_21011698_21013358_neg_11	-0.0757238
chr3L_10631326_10634218_neg_12	-0.252156
chr3L_11253279_11255858_neg_13	0.0687156
chrUextra_23177048_23179614_neg_14	-1.14922
chr3RHet_915754_916554_neg_15	0.0911365
chr3L_3882495_3885694_neg_16	0.152002
chrUextra_3404276_3405256_neg_17	-1.15702
chrUextra_23167879_23170046_neg_18	-1.1748
chr2L_20491633_20491934_neg_19	-0.566674
chr2R_14235399_14236723_neg_20	-0.544485
chr3R_11642748_11643658_neg_21	-0.573439
chr3R_10254312_10255313_neg_22	-0.332471
chrUextra_24320251_24321110_neg_23	-1.14178
chrUextra_12844627_12845213_neg_24	-0.599059
chr3RHet_1074460_1075253_neg_25	0.0888168
chrX_4469815_4470677_neg_26	0.410333
chr2L_3237067_3237950_neg_27	-0.449709
chrUextra_12185256_12186705_neg_28	0.291599
chr2L_7823741_7826820_neg_29	0.105787
chr2L_16413516_16414876_neg_30	-0.0836833
chrUextra_13548579_13550537_neg_31	-1.09539
chr2R_5514982_5515993_neg_32	-0.106097
chr2L_8489804_8491407_neg_33	-0.373986
chr2L_18982410_18982727_neg_34	-0.261397
chr3L_9910929_9912038_neg_35	0.231367
chr3R_17437321_17439376_neg_36	0.199383
chr2RHet_1465679_1466357_neg_37	-0.171402
chr3R_6048953_6049947_neg_38	-0.216642
chr2R_1877428_1880449_neg_39	-0.124058
chr3R_25931209_25931750_neg_40	-0.724085
chr3L_4340005_4342238_neg_41	-0.0343852
chr2R_19087253_19088220_neg_42	-0.328942
chr3L_10775359_10778089_neg_43	0.218613
chr3L_23571149_23571613_neg_44	-0.266554
chrX_14010559_14011557_neg_45	-0.455286
chrX_9716766_9717895_neg_46	-0.269153
chr2L_17945706_17946801_neg_47	-0.269707
chrUextra_18079852_18080768_neg_48	-0.425681
chr2L_17363052_17363444_neg_49	-0.191149
chr2L_8725271_8727232_neg_50	-0.131705
chr2L_18716215_18718141_neg_51	-0.152447
chr2L_11950387_11952637_neg_52	-0.205722
chrX_15816213_15817570_neg_53	0.167298
chr3L_7296159_7296872_neg_54	-0.0445012
chr3R_4975524_4976088_neg_55	-0.675776
chrX_17883234_17884051_neg_56	0.110408
chr3R_15269371_15270422_neg_57	-0.509034
chrU_511909_513668_neg_58	-0.560398
chrU_4976089_4976828_neg_59	0.0621288
chrUextra_26707762_26708653_neg_60	-1.15457
chr3R_19554893_19556232_neg_61	0.317692
chr2L_5446701_5447832_neg_62	-0.57494
chr2L_2600088_2600841_neg_63	-0.381093
chr2R_8638640_8641541_neg_64	-0.356945
chrX_22094691_22095400_neg_65	-0.450274
chrU_9819214_9820851_neg_66	-0.553533
chr3R_11817259_11819516_neg_67	-0.485063
chr3L_12836227_12837422_neg_68	0.0010778
chr2L_1383671_1384480_neg_69	-0.283692
chr2R_8151112_8151517_neg_70	-0.354187
chr3L_10220767_10221152_neg_71	-0.12213
chr3R_2452454_2452980_neg_72	-0.126427
chrU_7634704_7637307_neg_73	-1.15538
chrUextra_2763551_2764230_neg_74	-0.811837
chr3L_4510956_4512680_neg_75	-0.497362
chr3L_12291962_12293869_neg_76	-0.405195
chrUextra_1003574_1004931_neg_77	-1.25665
chrX_7586782_7588490_neg_78	-0.42263
chr2L_13046317_13047442_neg_79	-0.0123778
chr2L_14005541_14007266_neg_80	-0.4455
chr3L_21807669_21809112_neg_81	0.0479377
chr2L_12411009_12412342_neg_82	0.0780007
chrX_483569_483889_neg_83	0.207637
chr3R_17749830_17750394_neg_84	-0.215368
chr3L_22659460_22661011_neg_85	-0.132267
chrX_17881199_17882252_neg_86	-0.391444
chrUextra_224081_225056_neg_87	0.00040808
chrX_17198411_17199557_neg_88	-0.124537
chr3R_18925267_18926035_neg_89	0.039802
chr2L_176098_178022_neg_90	-0.424011
chr3R_21057948_21059443_neg_91	0.565799
chr3R_1664741_1666627_neg_92	-0.3455
chrUextra_4179629_4181515_neg_93	-0.199125
chr3R_5737946_5738622_neg_94	0.12343
chr3L_14431164_14434393_neg_95	-0.344313
chr2L_22105720_22107108_neg_96	-0.387977
chr3L_7674068_7674408_neg_97	-0.0742533
chr2L_20334169_20335137_neg_98	0.00454809
chrUextra_2783460_2785093_neg_99	-1.08401
chr3L_5360567_5361264_neg_100	-0.223082
chrUextra_757163_760487_neg_101	-0.877135
chr2R_8504879_8506587_neg_102	-0.158865
chr3L_7804203_7806392_neg_103	-0.521043
chr3L_17616250_17618538_neg_104	0.0108928
chr2L_1627953_1629043_neg_105	0.11669
chrX_15917297_15917763_neg_106	0.105242
chr2R_16671651_16672383_neg_107	-0.0150861
chr3R_10515990_10517512_neg_108	-0.210726
chr2RHet_3125411_3125846_neg_109	-0.0385917
chrX_14235662_14236234_neg_110	-0.730884
chr2L_12556753_12557718_neg_111	-0.266686
chrX_11441567_11442891_neg_112	-0.0369265
chr2L_16004945_16005808_neg_113	-0.16644
chrX_3536554_3537599_neg_114	0.0345239
chr2R_17396547_17397121_neg_115	-0.194142
chr3R_12943050_12943653_neg_116	-0.303648
chrUextra_9530718_9531682_neg_117	0.52351
chr2L_20989588_20991744_neg_118	-0.219609
chrX_6084135_6086082_neg_119	-0.259708
chr2R_2298879_2299942_neg_120	-0.0946951
chrUextra_25221049_25223482_neg_121	-1.05239
chr3RHet_964969_967104_neg_122	-0.902223
chrX_4109797_4111015_neg_123	-0.113864
chr2R_8441045_8442234_neg_124	-0.310368
chrX_1728890_1729485_neg_125	-0.147812
chr3R_9896940_9897900_neg_126	-0.268736
chrX_3292577_3293386_neg_127	-0.228394
chr3R_25303795_25304662_neg_128	-0.117806
chr3L_62069_63057_neg_129	0.103594
chr2L_8008747_8009712_neg_130	0.0261668
chr3R_19496290_19499488_neg_131	-0.0975985
chrUextra_15579834_15581006_neg_132	-0.507612
chrX_8742765_8744096_neg_133	0.0186177
chrX_3544626_3546541_neg_134	-0.331111
chr3R_3002294_3002943_neg_135	-0.629497
chrUextra_11033268_11033819_neg_136	-1.16272
chr3RHet_2302597_2303792_neg_137	-0.201169
chrX_22413143_22414349_neg_138	-0.286897
chrX_7858443_7860427_neg_139	-0.136322
chr3R_23802739_23803362_neg_140	-0.386739
chrU_4814766_4815814_neg_141	-0.309851
chrX_19215515_19217979_neg_142	0.191731
chr3R_17531400_17534003_neg_143	-0.042334
chr2R_16843960_16845149_neg_144	-0.573616
chrUextra_23125453_23126194_neg_145	-1.19965
chrUextra_1760435_1761287_neg_146	-0.691641
chr2R_18839033_18839891_neg_147	-0.6111
chr3RHet_589285_590381_neg_148	-1.31422
chr2L_22919537_22921530_neg_149	-0.382981
chr3R_6082706_6084986_neg_150	-0.0202587
chr2L_8830819_8831909_neg_151	-0.105123
chrX_22177670_22178638_neg_152	-0.281039
chrUextra_14192431_14194249_neg_153	-1.15343
chr3R_24141553_24142427_neg_154	-0.298727
chr3L_18288537_18289214_neg_155	-0.157485
chr2L_4988399_4990427_neg_156	-0.352783
chr3LHet_227836_229496_neg_157	-0.479196
chrX_6604752_6605435_neg_158	0.062033
chr2R_1868221_1869047_neg_159	-0.273937
chr2R_8927943_8928891_neg_160	0.0253102
chr3R_24219007_24220186_neg_161	-0.675857
chr2L_5233576_5235232_neg_162	-0.408913
chrUextra_7219391_7220018_neg_163	-0.0903209
chr2RHet_1982892_1984685_neg_164	-0.140957
chr2R_12808611_12809173_neg_165	-0.15345
chrU_3938944_3940338_neg_166	-0.500434
chr2L_4691472_4692997_neg_167	-0.114925
chr3L_119230_119967_neg_168	0.0827564
chrUextra_1123443_1124662_neg_169	-0.297525
chr3R_17726269_17726657_neg_170	0.0411207
chrX_8583_9246_neg_171	-0.243438
chr3LHet_394450_395414_neg_172	0.195847
chr2L_21620026_21621649_neg_173	-0.383954
chr2L_18567814_18569721_neg_174	0.0748996
chr3R_15515283_15517571_neg_175	0.0996498
chr2L_18950811_18951508_neg_176	-0.403635
chr3L_22811719_22812477_neg_177	0.177284
chrU_8308315_8309365_neg_178	-1.02418
chr3RHet_1602459_1604311_neg_179	-0.499915
chrX_13707137_13708689_neg_180	0.0314179
chrX_18983946_18985656_neg_181	-0.024975
chr2L_10981537_10985365_neg_182	-0.391456
chr2L_9578528_9580108_neg_183	0.229678
chrUextra_2342815_2344407_neg_184	-0.642289
chr3R_10900927_10901754_neg_185	-0.556771
chr2RHet_2404380_2406983_neg_186	-0.0668126
chr3R_1342081_1342769_neg_187	-0.265727
chrUextra_19246880_19248405_neg_188	-0.671079
chrUextra_18111289_18112979_neg_189	-0.458459
chr3R_16102999_16106051_neg_190	0.065467
chr3L_18339468_18341093_neg_191	0.0914712
chr2L_3271460_3273775_neg_192	-0.272904
chrUextra_8740024_8741074_neg_193	-1.09574
chrUextra_13594925_13595569_neg_194	-1.19444
chr3R_14758345_14758885_neg_195	0.0301073
chr3L_12565299_12565719_neg_196	-0.103869
chr3L_8765265_8766888_neg_197	0.129008
chr3R_26572939_26574427_neg_198	-0.231289
chrU_6578588_6579812_neg_199	-0.198425
chr3L_21436831_21437336_neg_200	0.11279
chr3R_2842315_2844794_neg_201	-0.297593
chr3R_6876746_6877443_neg_202	-0.231793
chrUextra_27725272_27726356_neg_203	-1.10211
chr3R_7766580_7767927_neg_204	-0.687701
chr3R_23897954_23899218_neg_205	0.196365
chrUextra_5884055_5885352_neg_206	-0.261847
chrX_15086125_15087342_neg_207	-0.131024
chrX_12772347_12773037_neg_208	-0.147357
chr2L_12332476_12333714_neg_209	0.197815
chr2L_19953978_19954696_neg_210	-0.187038
chr3L_10094803_10096015_neg_211	-0.186993
chr3L_4623071_4624892_neg_212	0.0779054
chrUextra_10632533_10635096_neg_213	-1.21601
chr3R_3554000_3554611_neg_214	-0.639069
chr2L_21062846_21063564_neg_215	-0.0529687
chr3R_12319108_12319931_neg_216	0.158955
chr3L_10203546_10204540_neg_217	-0.164785
chrX_20687292_20688578_neg_218	0.0320487
chr3R_6408297_6408750_neg_219	-0.0153532
chrU_6755731_6756795_neg_220	-0.263259
chr3L_11488315_11490655_neg_221	0.588957
chr2R_2118808_2119449_neg_222	-0.19567
chr3L_19570890_19572709_neg_223	-0.3723
chr3RHet_2218483_2219413_neg_224	0.231008
chrX_9569972_9571024_neg_225	0.281952
chr3R_739123_741964_neg_226	-0.110909
chrX_13920583_13922923_neg_227	-0.00561867
chrU_4290881_4292145_neg_228	-0.29337
chr4_1140148_1140804_neg_229	-0.4126
chr2R_18753995_18755094_neg_230	0.0821916
chr3L_17671260_17672469_neg_231	-0.38475
chr3L_8170843_8171913_neg_232	-0.37043
chr3R_14182452_14183335_neg_233	-0.0900881
chrX_11576872_11577526_neg_234	0.183185
chrYHet_339137_339995_neg_235	-0.0451291
chr3R_22386655_22387852_neg_236	-0.341203
chrUextra_23629131_23631092_neg_237	-1.02847
chrUextra_18420230_18420801_neg_238	-0.844004
chrUextra_26049694_26052156_neg_239	-1.12833
chr3R_22626343_22626596_neg_240	-0.428138
chrUextra_27777508_27778702_neg_241	-0.2105
chrUextra_14700395_14700769_neg_242	-1.14004
chr3R_12111706_12112673_neg_243	0.121468
chrUextra_13078010_13079486_neg_244	0.0566758
chr3R_6594940_6595918_neg_245	-0.368376
chrU_8268669_8269227_neg_246	-0.452644
chr3R_22244584_22245420_neg_247	-0.319626
chrUextra_16353396_16354384_neg_248	-0.217909
chrUextra_4672483_4673211_neg_249	-1.12959
chr2R_18555926_18556819_neg_250	-0.478852
chr3R_1809342_1810494_neg_251	-0.723048
chr2R_2153582_2154241_neg_252	-0.0490787
chr3L_14257042_14257482_neg_253	-0.295869
chrX_8161127_8161864_neg_254	-0.0225139
chrUextra_26201742_26202346_neg_255	-0.951429
chrUextra_10913422_10914296_neg_256	-1.13206
chr3R_1724178_1724659_neg_257	-0.451587
chrUextra_3681568_3682104_neg_258	-0.506449
chr2R_11795095_11795978_neg_259	-0.0168294
chrUextra_2189697_2191044_neg_260	-1.08854
chr2R_10488839_10490867_neg_261	-0.147598
chr3R_23012674_23014453_neg_262	0.0921345
chr3R_17355220_17356178_neg_263	-0.0163065
chr3R_10496041_10498695_neg_264	-0.459645
chrX_22290909_22294087_neg_265	-0.727229
chrX_814379_816983_neg_266	-0.0801244
chrX_14756114_14756959_neg_267	-0.0241044
chr3L_10275106_10275777_neg_268	-0.373926
chr2L_15779969_15781058_neg_269	-0.361858
chr2L_12555635_12557864_neg_270	0.128686
chr3R_19714538_19716683_neg_271	0.107333
chr3R_6099033_6101497_neg_272	-0.0480436
chr2R_11076022_11078800_neg_273	-0.180686
chr3L_7744292_7745895_neg_274	-0.0807564
chr3R_1723211_1723839_neg_275	0.15788
chr3L_21744035_21744552_neg_276	-0.200367
chr3R_2408543_2411721_neg_277	0.0116554
chr2L_21340079_21341582_neg_278	-0.0560154
chrX_4065167_4068582_neg_279	-0.0524841
chr3LHet_2551695_2552319_neg_280	0.106945
chr2L_1941418_1943346_neg_281	0.184563
chr2R_8680187_8680802_neg_282	-0.19679
chr2L_832941_833399_neg_283	0.0217243
chr3L_1766143_1767155_neg_284	0.161901
chr2L_18934609_18935225_neg_285	-0.0905978
chrU_9730614_9732141_neg_286	-0.747748
chrUextra_9369348_9370140_neg_287	-1.17183
chrX_19366664_19367857_neg_288	-0.0371521
chr2L_17741796_17742238_neg_289	-0.124015
chr2L_10829019_10830100_neg_290	-0.37694
chr2L_11240127_11240994_neg_291	0.0953861
chr3L_5946267_5948008_neg_292	-0.197324
chr2R_8171678_8173755_neg_293	-0.502904
chrX_7837708_7838011_neg_294	-0.00820559
chrUextra_367334_367956_neg_295	-0.732499
chrUextra_22106245_22107197_neg_296	-0.515558
chr3LHet_2249471_2251101_neg_297	-0.0366784
chr4_301671_302347_neg_298	-0.366705
chrU_230873_231747_neg_299	0.0437173
chr3L_2539063_2540212_neg_300	-0.0951505
chr3R_6056974_6057968_neg_301	-0.432687
chr3R_6773483_6774151_neg_302	0.167237
chr3L_3055221_3056377_neg_303	-0.110645
chrUextra_7100482_7101258_neg_304	-0.572934
chrU_6344505_6345503_neg_305	-0.298199
chrX_21369919_21370486_neg_306	-0.0501644
chr3R_11326514_11327155_neg_307	0.039142
chr3RHet_1085930_1086990_neg_308	-0.102535
chr3RHet_1233667_1234640_neg_309	0.0489527
chrUextra_13205344_13208065_neg_310	-0.610729
chrU_86394_88400_neg_311	-0.588953
chrX_3527154_3528881_neg_312	-0.107431
chr2L_9305203_9307399_neg_313	0.232257
chr3L_6075041_6076896_neg_314	-0.0945682
chrUextra_22850360_22851265_neg_315	-1.19422
chr2L_16612386_16614063_neg_316	0.595082
chr2L_11131667_11132189_neg_317	0.0234815
chr3L_11449307_11450133_neg_318	0.0145355
chr2L_16486119_16486635_neg_319	0.506701
chrUextra_10060327_10062612_neg_320	-0.409814
chr3L_3497034_3497830_neg_321	-0.415047
chrU_5804873_5805459_neg_322	-0.990371
chrUextra_3108383_3109740_neg_323	-0.379911
chr2L_1588838_1591281_neg_324	0.517955
chr2R_49061_51183_neg_325	-0.559721
chr3L_809699_810338_neg_326	0.119524
chrUextra_27155115_27155609_neg_327	-0.235483
chr2R_3615935_3619388_neg_328	-0.217449
chr2L_5841859_5843360_neg_329	-0.159477
chr2L_22919811_22920976_neg_330	-0.729146
chrUextra_7653610_7654989_neg_331	-1.04691
chrUextra_4802446_4804458_neg_332	-1.17627
chrX_11663748_11664129_neg_333	-0.307742
chr3RHet_2034661_2035895_neg_334	-0.360389
chrUextra_21466161_21468322_neg_335	-1.12888
chr2R_32129_33313_neg_336	-0.081798
chrUextra_21770674_21770895_neg_337	-0.0513404
chr2R_4141628_4142511_neg_338	-0.331612
chr3L_15163305_15164735_neg_339	-0.122108
chrX_19959223_19960061_neg_340	0.0586419
chr3L_18864_19718_neg_341	0.202992
chr2L_13607341_13607778_neg_342	-0.933207
chr2RHet_1932731_1934277_neg_343	-0.409856
chr2R_6048788_6049245_neg_344	-0.299424
chrX_15087520_15087992_neg_345	-0.0643661
chrXHet_78853_80017_neg_346	0.00686706
chr3LHet_675352_677468_neg_347	-0.842127
chr3L_24167970_24168730_neg_348	-0.0327714
chr2R_10746137_10746895_neg_349	-0.298544
chr3R_17673222_17673984_neg_350	-0.394545
chr3RHet_671386_672829_neg_351	-0.241737
chrUextra_26046885_26048242_neg_352	-1.2031
chr2L_16295805_16297921_neg_353	-0.148454
chr2R_12170272_12171398_neg_354	-0.460138
chrYHet_60602_61430_neg_355	-0.285963
chr2L_17138328_17138861_neg_356	-0.391316
chr3L_23714139_23714611_neg_357	-0.116159
chrUextra_2708200_2710639_neg_358	-1.14231
chrUextra_23498920_23499739_neg_359	-1.16515
chr3L_10316668_10317727_neg_360	-0.799397
chr3R_2672103_2673483_neg_361	0.138938
chr3L_21555124_21556469_neg_362	-0.319661
chr3R_14313801_14315112_neg_363	0.00688002
chrUextra_10384927_10386442_neg_364	-1.17648
chrX_12617709_12618625_neg_365	0.479008
chr2L_8947643_8948664_neg_366	-0.366541
chrUextra_7976874_7977910_neg_367	-1.10704
chr3R_24131365_24132403_neg_368	-0.696172
chr2RHet_555185_557135_neg_369	-1.25988
chr3L_7418906_7420140_neg_370	-0.216807
chr2R_14724538_14725265_neg_371	0.0469268
chr3R_20655645_20656138_neg_372	-0.575027
chrUextra_5152760_5154432_neg_373	-0.526155
chr3R_12812326_12814684_neg_374	0.370358
chr3R_12335941_12336899_neg_375	0.33066
chrUextra_14245195_14246472_neg_376	-0.835733
chrUextra_13831488_13832543_neg_377	-0.418801
chr3L_2815955_2817414_neg_378	0.229591
chr4_367567_368699_neg_379	-0.417883
chr2RHet_44734_45776_neg_380	-0.0528308
chrUextra_18500667_18502233_neg_381	-0.351699
chrX_7471258_7471792_neg_382	-0.168811
chr2R_20917274_20918210_neg_383	-0.691199
chrX_19275741_19276610_neg_384	-0.00900468
chr2L_22900365_22902327_neg_385	-1.2036
chrX_16395804_16398125_neg_386	-0.0399699
chrX_7061833_7062266_neg_387	-0.246217
chr3R_7878453_7879776_neg_388	-0.297166
chr3L_11341416_11344813_neg_389	-0.598719
chr2L_14733715_14734577_neg_390	-0.449698
chr3R_25294177_25295114_neg_391	0.133796
chr3R_7002471_7003521_neg_392	0.189479
chrX_14913952_14916299_neg_393	0.443733
chrUextra_15079376_15079818_neg_394	-1.15748
chrX_8621363_8622826_neg_395	-0.0337452
chr2L_17364872_17365403_neg_396	-0.219238
chrX_21175207_21175916_neg_397	-0.169273
chr3R_22804824_22805404_neg_398	-0.457959
chrUextra_8072201_8073605_neg_399	-1.15486
chr3R_293089_293760_neg_400	-0.0143267
chr3L_14265184_14268483_neg_401	0.401291
chr2R_21144814_21145683_neg_402	0.0925358
chr3R_5118095_5118549_neg_403	0.0102999
chr3R_22897022_22897992_neg_404	-0.188692
chr3R_17411190_17413246_neg_405	-0.104119
chr2L_21554607_21555523_neg_406	-0.423144
chr3L_23230004_23231827_neg_407	0.140661
chr2L_1478459_1479790_neg_408	-0.160534
chr3L_18476395_18478134_neg_409	0.00587157
chr3R_5250226_5251432_neg_410	0.312318
chr4_689488_690250_neg_411	-0.0612321
chrUextra_20600623_20602073_neg_412	-0.573521
chr3L_16687243_16687563_neg_413	0.111983
chr3R_23873884_23875322_neg_414	-0.90375
chrX_4690338_4690739_neg_415	0.146722
chr3R_15811274_15811869_neg_416	-0.171531
chr3R_5209908_5211209_neg_417	-0.0882888
chr2R_1018059_1018910_neg_418	-0.863202
chrX_3780328_3781876_neg_419	0.188455
chrUextra_2455077_2456580_neg_420	-1.17493
chr2L_15480053_15481503_neg_421	0.278813
chr3R_10315299_10316786_neg_422	-0.0415111
chrU_4699464_4700688_neg_423	-0.508918
chr2LHet_157830_158782_neg_424	-0.0406449
chr3R_4054444_4057113_neg_425	-0.0308733
chr2R_20387986_20388853_neg_426	-0.708832
chrUextra_25344094_25346418_neg_427	-1.08201
chr3L_2857338_2858003_neg_428	-0.423709
chr2L_7853307_7854272_neg_429	-0.265321
chr3R_19108779_19109811_neg_430	0.113894
chr3R_16739149_16740163_neg_431	0.19575
chrX_3943141_3946277_neg_432	-0.143913
chr3R_11947603_11948845_neg_433	0.141551
chr3R_5928230_5929293_neg_434	0.510677
chr2L_19689378_19690358_neg_435	-0.0678854
chr3R_2538556_2540612_neg_436	-0.0130161
chrU_1322559_1323778_neg_437	0.0353784
chrX_18647902_18649470_neg_438	-0.245423
chr2L_20733105_20735133_neg_439	0.0365827
chrYHet_291995_292590_neg_440	-0.123124
chr3L_18240358_18241255_neg_441	-0.426126
chr3R_4076802_4079014_neg_442	0.0709636
chr2L_13477846_13479476_neg_443	-0.308864
chr2RHet_1916673_1918494_neg_444	-0.123697
chr3R_8583310_8584684_neg_445	-0.0398168
chr2L_22383753_22384998_neg_446	-0.103241
chr3LHet_657828_659292_neg_447	-0.485194
chr3R_15427969_15429438_neg_448	-0.0413719
chr3L_19502210_19503869_neg_449	-0.154607
chr3L_13458336_13459633_neg_450	-0.49721
chr3LHet_44714_45979_neg_451	-0.103318
chrX_11442982_11444111_neg_452	-0.223558
chrUextra_20632174_20633811_neg_453	0.056334
chr2R_14195495_14198099_neg_454	-0.591753
chr2R_1539412_1541123_neg_455	-0.254007
chr3R_6420880_6421648_neg_456	-0.30497
chrX_14721644_14722447_neg_457	0.475979
chr2L_22294702_22297660_neg_458	-0.671556
chr3R_10512943_10513765_neg_459	-0.113119
chr2L_2390020_2390703_neg_460	-0.187622
chr2R_10799454_10800685_neg_461	0.0567669
chrX_15695410_15695990_neg_462	-0.241149
chr2L_12746894_12747306_neg_463	0.244982
chr2L_11982975_11983774_neg_464	-0.0347476
chr3L_11402648_11403793_neg_465	-0.127492
chr2R_15504307_15505755_neg_466	-0.504997
chr2L_6077782_6078692_neg_467	-0.0801861
chrX_19497218_19498023_neg_468	-0.274142
chrX_6652584_6652917_neg_469	-0.260434
chrUextra_450597_450831_neg_470	0.174318
chrU_8988883_8989813_neg_471	-1.17399
chr2L_21486021_21487618_neg_472	-0.295776
chr3L_17530377_17531077_neg_473	-0.30461
chrUextra_11587174_11588286_neg_474	-1.04005
chrUextra_13708210_13709362_neg_475	-0.850566
chr3R_8612075_8614087_neg_476	-0.161077
chrX_4910378_4913268_neg_477	-0.496595
chrX_3763777_3764449_neg_478	0.0404596
chrU_6515087_6516843_neg_479	-0.308248
chr3R_27539851_27541112_neg_480	0.201981
chr2R_11079151_11081672_neg_481	-0.322588
chr3R_11676780_11677247_neg_482	0.307869
chrX_3663859_3664522_neg_483	0.0672631
chrX_6532703_6533115_neg_484	-0.194096
chrUextra_16728361_16729811_neg_485	-0.530952
chrX_17948441_17950350_neg_486	-0.300467
chrX_21548893_21550345_neg_487	-0.349752
chr2RHet_863246_865534_neg_488	-0.584892
chrUextra_2005087_2005944_neg_489	-1.09101
chrU_5321442_5322639_neg_490	-0.212643
chr3L_11107461_11108665_neg_491	-0.0700893
chr3L_9981615_9982833_neg_492	-0.258486
chr2L_4998223_4999113_neg_493	-0.362035
chrX_982198_983217_neg_494	-0.0502573
chr3RHet_151184_152296_neg_495	-0.722929
chr3L_18168174_18168849_neg_496	-0.112967
chr3LHet_1314736_1315928_neg_497	-0.0811808
chr3R_7004216_7005348_neg_498	-0.331725
chr2L_9032434_9032887_neg_499	-0.0141903
chr2R_20945705_20946498_neg_500	-0.0133984
chrUextra_8086699_8087149_neg_501	-0.0824973
chr3R_6676152_6678517_neg_502	-0.858419
chrX_15931624_15932111_neg_503	0.141901
chr2L_14460879_14461291_neg_504	-0.0113688
chr2RHet_345725_346606_neg_505	-0.740474
chr3R_23466367_23467294_neg_506	-0.17759
chr2L_9409633_9410785_neg_507	-0.558275
chr3LHet_151270_152722_neg_508	-0.665215
chr3L_7750947_7751419_neg_509	-0.280018
chr2R_17338919_17339652_neg_510	-0.19744
chr3L_11960273_11960842_neg_511	-0.726404
chrU_1862630_1863475_neg_512	0.328167
chr3R_15369930_15371161_neg_513	-0.259379
chr3L_11863015_11864530_neg_514	-0.157812
chr3L_13715515_13718069_neg_515	-0.0365061
chr2R_5273283_5274764_neg_516	0.0573454
chr3R_12433454_12436907_neg_517	-0.32032
chrX_7011019_7014543_neg_518	-0.312606
chr3R_132643_134381_neg_519	-0.154683
chrX_5235304_5237637_neg_520	-0.430932
chrUextra_10936279_10937929_neg_521	-1.15304
chrUextra_14255935_14257383_neg_522	-1.20245
chr4_1067496_1068412_neg_523	-0.0530821
chr3R_23787402_23788903_neg_524	-0.0889468
chrUextra_21025050_21025922_neg_525	-0.984285
chr2R_10209588_10210256_neg_526	-0.655637
chr3L_18972990_18974322_neg_527	-0.85432
chr3R_17843980_17844692_neg_528	0.0332492
chrUextra_26199822_26200372_neg_529	-0.742775
chr3R_8634692_8635686_neg_530	-0.0931886
chr2R_12136484_12137543_neg_531	0.563375
chrX_4176359_4177443_neg_532	-0.220519
chr3L_11735367_11737182_neg_533	-0.28192
chr2L_9383238_9384836_neg_534	0.0114029
chr3L_23099667_23100243_neg_535	-0.295056
chr3L_12048052_12048983_neg_536	0.570746
chrU_3293132_3293823_neg_537	0.0288818
chrUextra_26873839_26874955_neg_538	-0.952739
chrUextra_15266385_15267565_neg_539	-1.21991
chr3R_21600330_21601018_neg_540	-0.081848
chr3RHet_2113421_2115138_neg_541	-0.0810744
chrX_4735107_4735970_neg_542	0.100939
chr3R_26832735_26833127_neg_543	-0.38721
chrUextra_11020130_11020549_neg_544	-0.139934
chr3L_22692668_22693204_neg_545	-0.130248
chr4_386566_388029_neg_546	-0.0478108
chr2L_6161834_6162661_neg_547	-0.329448
chr3L_16687935_16690256_neg_548	-0.293101
chr2R_16402143_16403310_neg_549	-0.151107
chrUextra_18041441_18041805_neg_550	0.0224507
chr3R_18491074_18492926_neg_551	-0.471327
chr2L_6168069_6168678_neg_552	0.210817
chr3LHet_2121790_2122243_neg_553	-0.260538
chrUextra_21641263_21642047_neg_554	-0.932772
chr3L_18438707_18439808_neg_555	-1.03492
chr3R_6733658_6735180_neg_556	-0.187117
chr3L_139689_141161_neg_557	-0.137967
chrUextra_22661149_22662391_neg_558	-0.935095
chr3L_9767946_9768241_neg_559	0.213371
chr2L_8535296_8536493_neg_560	0.107183
chrX_5302847_5303925_neg_561	-0.423197
chr2R_18767703_18768959_neg_562	0.0753244
chr2L_21759941_21763265_neg_563	-0.42533
chr3R_13402297_13405013_neg_564	-0.399492
chrX_2943834_2944552_neg_565	-0.440407
chr3R_2725853_2726979_neg_566	-0.110536
chr3R_22870964_22871934_neg_567	-0.236026
chrUextra_23159671_23161412_neg_568	-0.905449
chr2L_21999871_22002253_neg_569	-0.287415
chrX_14890699_14891491_neg_570	0.415665
chrX_12333878_12335171_neg_571	-0.50274
chrX_17205516_17206722_neg_572	0.0841446
chrX_11172583_11173230_neg_573	0.0242162
chr3R_20351005_20351498_neg_574	-0.377592
chr2R_2025049_2025910_neg_575	0.183944
chrUextra_10634304_10635254_neg_576	-1.19257
chrX_14532933_14533790_neg_577	0.0695895
chr3L_12029732_12031175_neg_578	-0.644706
chr3L_3687352_3688128_neg_579	-0.243507
chr3R_8701335_8702128_neg_580	-0.441249
chr3LHet_1107199_1107756_neg_581	-0.481708
chrX_9464603_9465645_neg_582	-0.343047
chr3R_16812539_16814042_neg_583	-0.0286908
chr2L_19295015_19295656_neg_584	-0.0503912
chr2R_17902517_17903803_neg_585	-0.178922
chr3L_21717064_21717574_neg_586	-0.607139
chrX_12044875_12045433_neg_587	-0.220928
chrUextra_4208891_4209505_neg_588	-0.087038
chr3L_3985582_3986433_neg_589	-0.443941
chrUextra_609899_611361_neg_590	-0.706786
chr2L_13947539_13948665_neg_591	-0.588567
chr2L_14055960_14056832_neg_592	-0.00548555
chr3L_1987901_1991620_neg_593	-0.46267
chr3R_3098574_3100786_neg_594	-0.160665
chr3L_8202435_8202880_neg_595	-0.442441
chr2R_7816145_7816997_neg_596	-0.236714
chrUextra_25352675_25354133_neg_597	-0.886374
chrX_15273459_15275824_neg_598	-0.348672
chrU_6025116_6025844_neg_599	-0.249242
chr2L_10946476_10947458_neg_600	-0.238446
chr2RHet_825034_825998_neg_601	-0.237773
chrUextra_8037475_8038401_neg_602	-0.906842
chrX_16033991_16036722_neg_603	-0.409288
chrX_10404944_10406218_neg_604	0.186698
chrX_2893237_2893916_neg_605	-0.261271
chrUextra_4172101_4173551_neg_606	-1.20936
chr2L_3828509_3830073_neg_607	-0.0220458
chrX_4032893_4035414_neg_608	0.335098
chr3L_10786003_10788166_neg_609	-0.275969
chrX_10306141_10307226_neg_610	-0.0688412
chrX_501202_502654_neg_611	-0.0140117
chr3L_22181900_22185024_neg_612	0.0673072
chrX_16072682_16073434_neg_613	0.0776002
chrUextra_20076475_20077570_neg_614	-0.964836
chrUextra_15294391_15295363_neg_615	-1.18862
chr2L_14046274_14047013_neg_616	-0.463725
chr3R_22501062_22501648_neg_617	0.278821
chrX_18303836_18304871_neg_618	-0.104223
chr2L_18048781_18049332_neg_619	-0.0511979
chr3L_24254560_24254924_neg_620	-0.0981986
chr2L_13131605_13132507_neg_621	0.193206
chrX_9889516_9891048_neg_622	-0.402731
chrX_7792275_7792640_neg_623	0.310184
chrUextra_19526681_19528008_neg_624	-1.12906
chr3R_5034545_5035609_neg_625	-0.196597
chr2L_13982728_13984593_neg_626	0.0654605
chr3R_12920850_12923566_neg_627	-0.562099
chrU_3897099_3898231_neg_628	-1.03638
chrUextra_7452457_7453894_neg_629	-0.447391
chr3LHet_1608013_1609508_neg_630	-1.31943
chrUextra_24503514_24504198_neg_631	-1.03668
chrX_4168609_4169668_neg_632	0.0343825
chr3L_11631519_11632219_neg_633	-0.0897552
chrX_10149646_10150891_neg_634	-0.142109
chrUextra_2853409_2854227_neg_635	-0.682514
chrX_6339861_6342798_neg_636	-0.529417
chr3L_24358088_24359950_neg_637	-0.341889
chrX_16412530_16415603_neg_638	-0.00442857
chrX_9521818_9523157_neg_639	0.0526288
chrUextra_10785223_10788476_neg_640	-1.18523
chr3L_10914294_10915221_neg_641	0.0477972
chr3L_8895628_8896557_neg_642	0.152698
chr2R_12298932_12299741_neg_643	-0.0218938
chrUextra_13840987_13842894_neg_644	-0.602009
chrU_1848938_1850383_neg_645	-0.23291
chrUextra_17122664_17123646_neg_646	-0.40561
chr3L_11249778_11250362_neg_647	-0.309761
chr2L_14297773_14298733_neg_648	0.0186571
chr2R_20617255_20618555_neg_649	-0.164351
chr3RHet_908623_909841_neg_650	-0.684752
chrX_9599128_9600422_neg_651	-0.0857522
chr2RHet_1372092_1373525_neg_652	-0.399332
chrX_12368320_12368822_neg_653	-0.475379
chr2R_9315574_9316660_neg_654	0.0130764
chr2L_16710859_16712005_neg_655	-0.298421
chr2RHet_3048072_3050536_neg_656	-1.21849
chr2L_3541316_3542725_neg_657	-0.163359
chr2L_5637935_5639418_neg_658	-0.461236
chr2R_1825972_1827790_neg_659	-0.117923
chr3L_12226070_12227780_neg_660	0.418234
chr2L_15991750_15992862_neg_661	-0.471495
chr2RHet_2167417_2169448_neg_662	-0.171778
chr2R_9202509_9203431_neg_663	0.257368
chr3L_17988262_17989423_neg_664	-0.108387
chrUextra_15781892_15782943_neg_665	-0.31123
chr2L_19867978_19869127_neg_666	-0.486389
chr2R_8617948_8619112_neg_667	0.342281
chr3R_2706354_2707341_neg_668	-0.194271
chr3L_9308869_9309869_neg_669	0.0695323
chr2RHet_1341585_1342501_neg_670	-0.585616
chr2R_14647367_14647838_neg_671	-0.250973
chr2R_20396623_20397512_neg_672	-0.0772642
chrUextra_19003628_19004145_neg_673	-1.1195
chr3L_7996783_7997843_neg_674	-0.185443
chr3L_1813792_1814423_neg_675	-0.0863639
chr2L_4338260_4339444_neg_676	-0.22528
chr2L_3757749_3758205_neg_677	0.202629
chr3R_20406720_20407776_neg_678	-0.746605
chr2L_4009467_4010457_neg_679	-0.401346
chr3R_15281125_15282018_neg_680	0.0324495
chr2L_11141956_11142920_neg_681	-0.670718
chr2R_6413828_6415175_neg_682	0.117047
chrX_20877681_20879844_neg_683	0.0122076
chrUextra_28304153_28306022_neg_684	-0.845471
chr3L_20494815_20496841_neg_685	-0.32123
chr3L_2529520_2532412_neg_686	-1.04823
chrX_17733225_17733799_neg_687	-0.119602
chr3R_21914452_21914968_neg_688	-0.0240662
chrX_12920751_12921722_neg_689	0.0350241
chrUextra_3438126_3439042_neg_690	-0.926023
chr2L_43848_45194_neg_691	-0.889568
chr2L_22401231_22403015_neg_692	-0.261073
chr3L_13025226_13025824_neg_693	0.487645
chr2RHet_148381_149908_neg_694	-0.413171
chr2L_15908245_15910100_neg_695	-0.13359
chrX_12511328_12511896_neg_696	-0.258617
chr3RHet_1632949_1636178_neg_697	-0.254069
chr3R_26859638_26864461_neg_698	-0.0828531
chr3RHet_1146675_1147692_neg_699	-0.104904
chr2L_14647983_14649995_neg_700	-0.392291
chrUextra_15820747_15821166_neg_701	-1.15419
chr2R_19757388_19758856_neg_702	0.0808529
chr3R_4858006_4858466_neg_703	-0.495454
chr2R_530824_532041_neg_704	-0.387783
chr3R_14888555_14889631_neg_705	0.374013
chr2L_18478002_18480028_neg_706	-0.2729
chr3L_7549100_7549889_neg_707	0.158055
chrU_9339066_9339500_neg_708	-0.235335
chr3R_4960592_4962376_neg_709	-0.126485
chrUextra_13300108_13300409_neg_710	-1.17034
chrUextra_26745184_26746604_neg_711	-0.513952
chr4_311842_312802_neg_712	-0.760486
chr3L_17914297_17914518_neg_713	-0.171798
chrUextra_22767140_22767933_neg_714	-1.24636
chrUextra_7327253_7328722_neg_715	-1.0865
chrUextra_14626138_14629725_neg_716	-0.990807
chrUextra_20645250_20646998_neg_717	-0.1051
chr2R_10472982_10475059_neg_718	0.187113
chrUextra_27827091_27827341_neg_719	0.136849
chrUextra_2284325_2285086_neg_720	-1.17511
chrX_9440921_9441356_neg_721	-0.444214
chrUextra_14715945_14718674_neg_722	-1.19617
chr2L_18533793_18536471_neg_723	0.150991
chr2R_4518959_4520278_neg_724	-0.299462
chr3R_894873_896692_neg_725	0.0870295
chr2L_5839261_5841373_neg_726	-0.17161
chrX_14750996_14753002_neg_727	-0.218446
chr3R_6838629_6841360_neg_728	-0.182607
chr3L_12380792_12381434_neg_729	0.255285
chrUextra_8809368_8812094_neg_730	-0.695558
chrUextra_1540311_1540982_neg_731	-1.11884
chr3L_10235899_10237331_neg_732	-0.120505
chr3R_26334652_26335675_neg_733	-0.26521
chr2L_13627342_13629268_neg_734	-0.00194588
chr3R_8997042_8997427_neg_735	-0.196572
chrX_8305982_8306994_neg_736	0.0987621
chrU_8042238_8044759_neg_737	-0.0555579
chr2R_11376624_11377175_neg_738	-0.132219
chr2L_10164576_10167585_neg_739	0.362193
chr2R_8031863_8033184_neg_740	0.173849
chr2L_8230152_8231945_neg_741	-0.0160251
chr2R_8128430_8129634_neg_742	-0.0658027
chr3L_24438132_24442208_neg_743	-0.449468
chr3L_12255324_12256550_neg_744	-0.0233262
chr3R_16430666_16431966_neg_745	-0.130466
chrX_22298054_22298787_neg_746	-0.546427
chr3L_18697612_18700936_neg_747	0.215269
chrX_3700925_3703075_neg_748	0.00377794
chr3R_23943678_23945560_neg_749	-0.190062
chr2R_4922055_4924017_neg_750	0.0148708
chrUextra_6338137_6339916_neg_751	-0.831284
chr3R_1069345_1069730_neg_752	-0.0931655
chr2L_202501_203988_neg_753	-0.45319
chr3R_17235175_17235916_neg_754	-0.407408
chr3R_2235268_2238721_neg_755	-0.457487
chr2L_13654104_13655349_neg_756	-0.247159
chrUextra_16972743_16973869_neg_757	-0.229631
chr2L_22224393_22225409_neg_758	-0.1264
chrX_1054568_1055266_neg_759	-0.160528
chr2L_10568940_10569762_neg_760	0.180066
chr2RHet_849294_851627_neg_761	-0.177827
chrX_18191897_18194626_neg_762	0.715357
chr2R_14871140_14873039_neg_763	0.229271
chrUextra_4507582_4508800_neg_764	-0.637558
chr2L_3144682_3146285_neg_765	-0.0432024
chr2L_9631061_9633250_neg_766	-0.0218446
chrUextra_28275142_28277627_neg_767	-1.16396
chrX_4195525_4196626_neg_768	-0.150735
chr3RHet_1284820_1286265_neg_769	-0.207378
chr2L_1794421_1796452_neg_770	-0.231439
chrUextra_4320194_4321114_neg_771	-0.633935
chrUextra_23141912_23143033_neg_772	-1.07011
chrUextra_4342290_4344859_neg_773	-1.21487
chrUextra_17995670_17996767_neg_774	-0.829786
chr3L_23633671_23633914_neg_775	-0.844388
chrUextra_21848216_21849398_neg_776	-0.41434
chrUextra_25791993_25792687_neg_777	-1.15021
chrUextra_5906105_5907289_neg_778	-0.421052
chr3R_15432300_15434253_neg_779	-0.416588
chrUextra_2803908_2805885_neg_780	-0.837802
chr2L_10802607_10805593_neg_781	0.0929469
chrUextra_6105762_6109202_neg_782	-0.409183
chr3R_17562628_17566804_neg_783	0.0406061
chrUextra_4021177_4022563_neg_784	-0.268288
chr2R_8281997_8284373_neg_785	-0.195874
chr3R_16862056_16862613_neg_786	-0.121117
chr3R_14344517_14347171_neg_787	-0.322898
chr3R_16690459_16690820_neg_788	-0.500723
chrX_3249659_3250697_neg_789	-0.220407
chrX_2706131_2707581_neg_790	-0.397386
chrUextra_22781856_22784335_neg_791	-0.686878
chrX_3682701_3685774_neg_792	-0.0505033
chrUextra_16095080_16096474_neg_793	-0.381429
chrX_13627224_13630114_neg_794	-0.18286
chr2L_13499195_13500971_neg_795	-0.170139
chrX_8444839_8446242_neg_796	-0.401453
chr3R_13743772_13744750_neg_797	-0.0227019
chr2L_5811941_5812583_neg_798	-0.177823
chr2L_22036110_22036751_neg_799	-0.213061
chrUextra_5882466_5884563_neg_800	-0.33724
chr2R_19010367_19011541_neg_801	-0.339157
chr2RHet_2766110_2767972_neg_802	-0.0154779
chr2L_10613024_10615958_neg_803	-0.270232
chrX_10465274_10466601_neg_804	-0.154708
chr3L_11656478_11657409_neg_805	-0.646168
chr3L_17807688_17808329_neg_806	-0.418661
chr2R_9797340_9798522_neg_807	0.340009
chrUextra_23631537_23633614_neg_808	-0.0765218
chr3L_6055736_6058888_neg_809	-0.273286
chr2R_2593647_2594405_neg_810	-0.0852706
chrX_3843082_3844405_neg_811	-0.159405
chrUextra_837688_839785_neg_812	-1.16944
chr3R_14942778_14943842_neg_813	-0.0209024
chrX_7523770_7525615_neg_814	-0.717789
chr3RHet_786332_787473_neg_815	-0.118486
chr2L_19184488_19184990_neg_816	0.29239
chr3R_25837066_25838891_neg_817	-0.29947
chr2L_16302517_16303085_neg_818	0.195041
chrUextra_3009424_3010320_neg_819	-0.460522
chrUextra_10066956_10069289_neg_820	-0.663568
chr2R_2399462_2401601_neg_821	-0.448937
chrUextra_3806472_3807175_neg_822	-0.97821
chr2R_12536207_12536450_neg_823	-0.0926472
chrUextra_18549781_18553027_neg_824	-0.572381
chr2R_7052533_7054272_neg_825	-0.0206699
chr2L_13156483_13157272_neg_826	-0.15748
chr3RHet_921990_924629_neg_827	-0.229549
chr3R_4565125_4566141_neg_828	0.099555
chrX_19223189_19223667_neg_829	0.161638
chr2R_2801423_2803266_neg_830	-0.166201
chr2L_14470917_14471527_neg_831	-0.11513
chr3L_2029631_2030815_neg_832	0.14107
chr2L_15347633_15348117_neg_833	0.073823
chr2L_5415671_5419617_neg_834	-0.319872
chr3L_23688644_23689546_neg_835	0.0517778
chr2L_9130675_9132133_neg_836	-0.101218
chr2R_7398199_7399693_neg_837	-0.0692979
chrUextra_13509474_13511896_neg_838	-0.570085
chr3R_17137050_17137601_neg_839	-0.493256
chrX_11628774_11631013_neg_840	0.0240936
chrUextra_19467198_19468443_neg_841	-1.20196
chr2R_13728940_13729842_neg_842	-0.465056
chrUextra_17289182_17290580_neg_843	-0.844116
chr3L_763158_763615_neg_844	0.022402
chrU_2096274_2096943_neg_845	0.156494
chrX_12392937_12393724_neg_846	0.265055
chr3R_7033231_7034613_neg_847	-0.131219
chr2R_15592769_15595139_neg_848	-0.342988
chr3L_15202139_15203264_neg_849	-0.0873869
chr2R_18978958_18979416_neg_850	-0.27923
chr2R_13181307_13182233_neg_851	-0.467602
chrUextra_10201853_10203930_neg_852	-1.14748
chrU_9495490_9497058_neg_853	-1.46053
chr2R_269562_270638_neg_854	-0.205987
chrX_17927071_17928172_neg_855	-0.197312
chr2L_8975808_8978537_neg_856	-0.328278
chrU_3370973_3373102_neg_857	-0.545709
chr3R_24235945_24237582_neg_858	-0.300979
chr3L_15540200_15541652_neg_859	-0.269098
chrX_8048616_8049610_neg_860	-0.298032
chr3RHet_1691623_1693192_neg_861	-0.178387
chr3R_22086175_22086611_neg_862	-0.032535
chr3L_5839951_5841082_neg_863	-0.0786677
chrU_9522951_9524563_neg_864	-0.912452
chrX_20417695_20419604_neg_865	0.104756
chrU_7871650_7873325_neg_866	-1.13055
chr2L_10626958_10628986_neg_867	-0.694209
chrX_21012580_21014611_neg_868	-0.811991
chr2L_22470002_22470569_neg_869	0.0129834
chrUextra_12084712_12087140_neg_870	0.0183199
chrX_13029123_13030087_neg_871	-0.0250617
chr3LHet_1797434_1798260_neg_872	-0.246884
chr3L_17246815_17247911_neg_873	-0.164032
chr3L_10321315_10324312_neg_874	0.0930348
chrUextra_20197848_20199552_neg_875	-0.79334
chr2RHet_233071_234177_neg_876	-0.376584
chrX_3796391_3797574_neg_877	-0.0868189
chr3R_2465664_2467410_neg_878	-0.354327
chr3R_3271969_3273200_neg_879	-0.51471
chr2R_17597304_17597937_neg_880	-0.328353
chr2RHet_3063696_3064454_neg_881	-0.0988728
chr3L_17490002_17491658_neg_882	-0.429886
chrX_3579182_3579786_neg_883	-0.0683407
chr3LHet_1242537_1244246_neg_884	-0.0812692
chr3L_13309086_13311325_neg_885	-0.598338
chrX_4357521_4358815_neg_886	-0.0546493
chr2RHet_1303218_1304492_neg_887	-0.0380217
chr3L_10477143_10477531_neg_888	-0.409246
chrX_5535260_5536968_neg_889	0.0965935
chrUextra_7222429_7223290_neg_890	-1.04511
chrUextra_11320217_11321003_neg_891	-0.994334
chrX_5289508_5290187_neg_892	-0.608519
chrX_18844117_18845229_neg_893	-0.916875
chr2L_14560912_14561947_neg_894	-0.560184
chrU_7942124_7943366_neg_895	0.22944
chr2R_4083877_4084823_neg_896	-0.0261922
chrUextra_10065117_10065804_neg_897	-1.14898
chr3R_27189082_27189292_neg_898	0.121828
chr3L_6509557_6511375_neg_899	-0.0687837
chr3R_4645966_4648290_neg_900	-0.562072
chr3L_1740026_1741171_neg_901	-0.281305
chrX_18646037_18647662_neg_902	-0.0146879
chr3R_21420446_21420783_neg_903	-0.171733
chr3LHet_353874_356307_neg_904	-0.388956
chr2R_17305972_17308958_neg_905	-0.500728
chrX_6016508_6017385_neg_906	-0.524317
chr3RHet_556477_557999_neg_907	0.172864
chrUextra_23984218_23985134_neg_908	-0.821311
chr2L_21406764_21408028_neg_909	-0.255296
chr3L_11882923_11884157_neg_910	-0.185357
chr3L_7825603_7827253_neg_911	-0.442292
chr2R_8938147_8940586_neg_912	-0.275256
chr2R_16698955_16699390_neg_913	-0.47751
chr3R_4312831_4314132_neg_914	0.00410159
chr3L_1842420_1843039_neg_915	-0.0881931
chrU_6443162_6443937_neg_916	0.151617
chrX_21776661_21778482_neg_917	-0.247851
chrU_3407278_3407995_neg_918	-0.209099
chr2L_1552071_1554708_neg_919	0.0341006
chrX_16816425_16818036_neg_920	-0.635742
chr2R_10321399_10322996_neg_921	-0.266369
chrU_860234_861806_neg_922	-0.080242
chr2R_15721717_15723021_neg_923	-0.44604
chrUextra_19511593_19515459_neg_924	-0.444389
chr3LHet_1558037_1558864_neg_925	0.299232
chr3R_12267596_12271582_neg_926	-0.0872157
chr3R_21730705_21732748_neg_927	-0.308556
chr2L_4053850_4054740_neg_928	0.19361
chr2R_3152687_3154395_neg_929	-0.568932
chr3R_2699295_2701031_neg_930	-0.647629
chrX_8453251_8453545_neg_931	0.0769418
chr2RHet_3157387_3158062_neg_932	0.0406268
chr3R_1901385_1901920_neg_933	0.163204
chr2R_12250720_12252096_neg_934	0.121842
chr2R_7040017_7040769_neg_935	-0.445012
chrUextra_22748251_22749184_neg_936	-0.891742
chr3R_13839883_13841914_neg_937	-0.15489
chr3L_11763271_11764367_neg_938	-0.111309
chr2L_9054042_9056054_neg_939	0.0212405
chr2R_8118401_8118791_neg_940	0.213258
chr2R_3143379_3145165_neg_941	-0.269644
chr3R_6607530_6608352_neg_942	0.0444668
chr3LHet_5021_6363_neg_943	-0.295214
chr3R_22138377_22140086_neg_944	-0.0151065
chr2L_22891455_22894109_neg_945	-0.22153
chr3L_19411893_19413096_neg_946	-0.145751
chr3L_8029721_8030335_neg_947	-0.428007
chrUextra_2953570_2954295_neg_948	0.116399
chrX_10024600_10025418_neg_949	-0.371392
chr2R_3715389_3716761_neg_950	-0.451276
chr3L_2617_5186_neg_951	0.244487
chrUextra_7196937_7199477_neg_952	-1.05919
chrX_18023086_18024872_neg_953	0.12404
chrUextra_15545746_15546166_neg_954	-1.19555
chr3R_6844335_6846889_neg_955	-0.360677
chrUextra_15148935_15149622_neg_956	-0.362627
chr2L_3696007_3697381_neg_957	-0.04273
chr2R_6393598_6394668_neg_958	-0.122573
chr3L_22018763_22019268_neg_959	-0.0188538
chr3R_21505867_21506724_neg_960	-0.350084
chr3R_17896550_17897237_neg_961	-0.139185
chrUextra_14996075_14996497_neg_962	-1.25586
chr3L_16326383_16327542_neg_963	0.157066
chrUextra_25016887_25018964_neg_964	-1.10824
chr2L_20360901_20361481_neg_965	-0.731562
chr3R_14304487_14306515_neg_966	0.24513
chrU_590244_592293_neg_967	-0.272494
chr3L_16201113_16201868_neg_968	-0.255683
chr3L_11438025_11438503_neg_969	-0.20742
chrU_6023752_6025452_neg_970	-0.485516
chrUextra_8936915_8937643_neg_971	-0.757984
chrUextra_18736809_18738472_neg_972	-0.502306
chr3L_16066676_16067465_neg_973	-0.811607
chr3L_14555315_14558156_neg_974	-0.54169
chrU_3664079_3666798_neg_975	0.208126
chr3L_11641010_11643739_neg_976	-0.0748559
chr3RHet_314889_315591_neg_977	-0.38924
chr3RHet_797038_798774_neg_978	-0.0129201
chr2R_13099126_13100809_neg_979	-0.674404
chr3L_10335887_10336298_neg_980	-0.13454
chr3L_832584_833911_neg_981	0.0585518
chr3R_3440592_3441826_neg_982	0.0655807
chrUextra_12196076_12196730_neg_983	-1.13828
chr2L_20946684_20949362_neg_984	-0.119516
chrX_18116269_18117206_neg_985	0.390444
chr2L_13853419_13855143_neg_986	-0.216676
chrX_2929502_2930661_neg_987	-0.287013
chrU_6230586_6232981_neg_988	-0.00754759
chr2R_8324121_8324862_neg_989	-0.71583
chrUextra_700974_701920_neg_990	-0.0812143
chr3R_7926447_7927805_neg_991	-0.376519
chrUextra_27179643_27180180_neg_992	-1.19523
chr3R_952956_954138_neg_993	-0.420933
chrX_13729508_13731030_neg_994	-0.174658
chr3R_17603056_17604767_neg_995	-0.391143
chr2R_15010932_15012942_neg_996	-0.403479
chr3L_72796_74626_neg_997	0.196964
chr2R_10000054_10000943_neg_998	-0.0782407
chr2L_19156102_19156979_neg_999	-0.194677
chr3R_18135303_18136089_neg_1000	-0.182303
chr3LHet_1693693_1696679_neg_1001	-0.455256
chr3L_8652981_8654905_neg_1002	0.313637
chrX_10777250_10780402_neg_1003	-0.524666
chr2L_1423699_1427071_neg_1004	-0.00296217
chrUextra_13271662_13272725_neg_1005	-1.01455
chr3L_17479149_17480611_neg_1006	-0.193649
chr3R_10839064_10840366_neg_1007	-0.266711
chr3L_21434375_21436315_neg_1008	-0.433752
chr2R_14669362_14670123_neg_1009	-0.433462
chr3L_20310724_20311601_neg_1010	-0.137406
chr2R_13852901_13853885_neg_1011	-0.148368
chr3R_13307871_13311754_neg_1012	0.0129766
chr4_514557_515318_neg_1013	-0.22675
chrX_11811302_11812724_neg_1014	0.098643
chr2L_10115373_10116694_neg_1015	-0.264112
chr2R_17349305_17350131_neg_1016	-0.157818
chr2R_17029035_17031457_neg_1017	-0.371048
chr2RHet_627733_629660_neg_1018	-0.6526
chr3L_18577720_18578707_neg_1019	-0.0357465
chr3L_2798523_2801092_neg_1020	-0.329572
chrX_18199135_18200115_neg_1021	0.00619713
chr3R_15958532_15959593_neg_1022	-0.267009
chr3L_22050521_22051715_neg_1023	-0.13787
chr2L_4432708_4433347_neg_1024	0.101168
chr2R_14379671_14380255_neg_1025	-0.0490331
chr3L_6768827_6769975_neg_1026	-0.145791
chrU_5025161_5026014_neg_1027	-0.00930655
chr3L_2765481_2766209_neg_1028	-0.433055
chrUextra_19252214_19253119_neg_1029	-1.18274
chrX_17578059_17579339_neg_1030	-0.119249
chr3R_1600989_1602106_neg_1031	0.173231
chr2RHet_1482092_1482640_neg_1032	-0.239544
chr2RHet_796470_798370_neg_1033	-0.581071
chrUextra_27934744_27936075_neg_1034	-0.727724
chrUextra_24493970_24495052_neg_1035	-0.130334
chrX_14873872_14874704_neg_1036	-0.590428
chrUextra_10670346_10672170_neg_1037	-1.331
chr4_130533_133467_neg_1038	-0.782695
chr2R_159039_160350_neg_1039	-1.06997
chrU_6617925_6619311_neg_1040	-0.492227
chr3L_3105193_3106024_neg_1041	-0.334345
chrUextra_27502194_27502810_neg_1042	-1.12197
chr4_259447_260090_neg_1043	-0.111136
chrX_11616571_11618066_neg_1044	-0.04859
chrUextra_3820414_3822774_neg_1045	-1.11134
chr3R_12833591_12834579_neg_1046	0.0249288
chrU_6405334_6406697_neg_1047	-0.817491
chr3L_7437139_7438153_neg_1048	0.120597
chrX_21293552_21294857_neg_1049	0.121475
chrUextra_11242061_11244122_neg_1050	-1.11777
chr3R_21581976_21583606_neg_1051	-0.589247
chr2R_1272457_1273997_neg_1052	-0.183191
chrX_17069107_17071057_neg_1053	-0.204298
chr2R_19645782_19647212_neg_1054	-0.329322
chr3L_5271667_5272978_neg_1055	-0.297895
chr2R_4029684_4030477_neg_1056	-0.0838076
chr2L_19898050_19899203_neg_1057	0.067286
chrX_3334858_3335637_neg_1058	-0.683723
chr2L_6580162_6581226_neg_1059	-0.0695247
chrU_3399592_3400427_neg_1060	-0.590522
chr2L_7251954_7252238_neg_1061	0.399178
chr3L_15245816_15246747_neg_1062	0.0664117
chr2L_11716161_11716780_neg_1063	0.0497013
chr2L_4881374_4882341_neg_1064	0.113775
chr3R_11682595_11684631_neg_1065	-0.406337
chr3L_23984042_23984978_neg_1066	-0.227489
chrU_7338645_7339950_neg_1067	-0.168744
chr3R_9497255_9498612_neg_1068	0.042814
chr2L_3675531_3676292_neg_1069	0.085196
chrUextra_10536380_10536754_neg_1070	0.372584
chr3R_16393432_16394282_neg_1071	-0.103574
chr3LHet_1124708_1125415_neg_1072	-0.148844
chr3L_19031660_19032336_neg_1073	-0.0811876
chr3R_19828262_19828895_neg_1074	-0.145478
chr2L_4358241_4359705_neg_1075	-0.0541501
chr2L_7436097_7436692_neg_1076	-0.532671
chrU_2069772_2070395_neg_1077	-0.229013
chrU_6834261_6834765_neg_1078	-0.776827
chrUextra_7244730_7245633_neg_1079	-1.04596
chrU_9613318_9614472_neg_1080	-1.08803
chr2R_1137145_1138454_neg_1081	-0.750104
chrU_29658_31307_neg_1082	-0.159792
chrX_5493482_5495543_neg_1083	0.0535585
chr3L_5637589_5638656_neg_1084	-0.304219
chr2L_6597128_6597745_neg_1085	-0.0407715
chrUextra_10983525_10985225_neg_1086	-0.809002
chr3R_25903664_25904709_neg_1087	-0.627986
chr3R_20932880_20933901_neg_1088	-0.740794
chrX_4494700_4495463_neg_1089	-0.385666
chr3R_18119560_18120920_neg_1090	-0.0272064
chr3R_3441492_3442182_neg_1091	-0.150601
chrX_16139125_16140188_neg_1092	0.0227102
chrX_16441843_16443529_neg_1093	0.269291
chrX_21480440_21481503_neg_1094	0.0448185
chrUextra_11794566_11795579_neg_1095	-0.376296
chr2L_15653522_15654177_neg_1096	-0.35166
chr2R_7465784_7466502_neg_1097	0.0335074
chr2L_15044087_15046209_neg_1098	-0.314986
chr2L_2347050_2347966_neg_1099	-0.00905437
chrUextra_16638106_16639503_neg_1100	-1.12891
chrUextra_20672475_20673235_neg_1101	-0.98217
chrUextra_7626648_7627967_neg_1102	-1.03388
chrX_6069531_6072061_neg_1103	-0.0770503
chrUextra_6886500_6887836_neg_1104	-0.90693
chrUextra_7255534_7256778_neg_1105	-1.17264
chrX_12156891_12157540_neg_1106	-0.119149
chr3L_15491158_15491505_neg_1107	-0.0855166
chr2R_8561006_8562122_neg_1108	0.313384
chrUextra_10355097_10356421_neg_1109	-1.01571
chr2R_16324777_16325871_neg_1110	-0.378755
chrUextra_20030645_20031393_neg_1111	-0.61882
chr2RHet_1373518_1374928_neg_1112	-0.114144
chr2RHet_1358368_1359594_neg_1113	-0.599045
chrUextra_8923033_8924910_neg_1114	-1.03916
chrUextra_18762664_18763836_neg_1115	-0.97493
chrUextra_150866_151956_neg_1116	-0.00292616
chr3L_5124454_5125087_neg_1117	-0.173034
chr3L_16563902_16565207_neg_1118	-0.346552
chrUextra_3011273_3012261_neg_1119	-1.16413
chrX_644825_645830_neg_1120	-0.20284
chr3L_8034484_8035501_neg_1121	-0.685462
chr3R_10436122_10436949_neg_1122	-0.651897
chr2L_20556213_20557022_neg_1123	-0.680488
chr2L_17141882_17143330_neg_1124	0.0983333
chrUextra_7943225_7945590_neg_1125	-1.23487
chrX_14217246_14219080_neg_1126	-0.990257
chr2L_15998025_15998530_neg_1127	-0.198646
chr2L_21974627_21975605_neg_1128	0.329108
chrX_100788_101390_neg_1129	-0.449636
chr3R_11003897_11005010_neg_1130	-0.075445
chr2R_19815356_19815792_neg_1131	-0.0697807
chr2R_2146560_2147816_neg_1132	-0.840373
chr3RHet_1361779_1362905_neg_1133	-0.319075
chr3L_15990098_15991306_neg_1134	-0.577064
chrX_16938975_16940678_neg_1135	-0.395155
chrUextra_3955839_3956995_neg_1136	-0.150711
chr3R_14120345_14121125_neg_1137	-0.130303
chr3L_4400700_4401150_neg_1138	0.0695332
chrUextra_17937095_17938613_neg_1139	-0.917295
chrU_9227268_9228427_neg_1140	-0.210832
chr2RHet_411088_411605_neg_1141	0.0784738
chr2L_13471666_13472778_neg_1142	-0.340036
chrX_1632656_1633502_neg_1143	-0.627354
chr3R_993067_994413_neg_1144	-0.393671
chrX_20576329_20577116_neg_1145	0.493504
chr2L_8325079_8326050_neg_1146	0.358617
chr3RHet_2320613_2321070_neg_1147	-0.083101
chr3R_25223683_25224307_neg_1148	0.0463871
chr3R_3301942_3302984_neg_1149	-0.317738
chr3RHet_1139691_1139964_neg_1150	-0.428251
chrX_2630873_2631078_neg_1151	0.0531486
chr3L_2857569_2858525_neg_1152	-0.208572
chr2R_8878143_8878461_neg_1153	0.667172
chrUextra_2579977_2581186_neg_1154	-0.088728
chr2RHet_984157_985504_neg_1155	-0.424169
chrX_5090935_5091715_neg_1156	0.109185
chrU_1850313_1852287_neg_1157	-0.564703
chr2L_10504061_10504528_neg_1158	-0.197376
chr3R_12442424_12443022_neg_1159	0.154963
chrUextra_13288849_13289980_neg_1160	-1.15305
chrUextra_16643717_16645686_neg_1161	-0.316761
chrUextra_12070999_12072502_neg_1162	-0.940751
chr3R_13128232_13129094_neg_1163	-0.0691503
chrU_1372198_1372739_neg_1164	0.0018859
chrX_14414121_14416663_neg_1165	-0.202709
chrX_5363911_5364958_neg_1166	0.0894907
chr2R_6071686_6072444_neg_1167	-0.691048
chr3L_7362015_7362973_neg_1168	-1.21015
chr2R_13243732_13244434_neg_1169	-0.528519
chr2L_11631711_11632701_neg_1170	0.123457
chr2L_2775482_2776040_neg_1171	-0.472173
chr3R_12801929_12802413_neg_1172	-0.0438907
chr3L_4788401_4789159_neg_1173	-0.728123
chr3L_4444969_4445928_neg_1174	0.459016
chr3R_16809301_16810377_neg_1175	0.317767
chrUextra_19460500_19461767_neg_1176	-0.431513
chr2L_19918692_19920460_neg_1177	-0.133313
chrUextra_13493894_13496127_neg_1178	-1.01624
chrUextra_12637695_12639003_neg_1179	-0.729386
chrX_17958084_17958759_neg_1180	-0.562707
chr3L_928960_931075_neg_1181	-0.0239967
chr3L_14245967_14247627_neg_1182	-0.743561
chrUextra_26338067_26338944_neg_1183	-1.36898
chr2RHet_878886_879466_neg_1184	-1.22013
chrUextra_18841217_18842006_neg_1185	-1.21195
chr2L_13548902_13549988_neg_1186	-0.496939
chr4_1178101_1179504_neg_1187	0.0573517
chrU_9742290_9743307_neg_1188	0.543964
chrUextra_13368736_13370122_neg_1189	-0.357043
chrU_8679234_8682412_neg_1190	-0.592968
chrU_3954650_3955833_neg_1191	-0.570002
chr2L_19413906_19415730_neg_1192	-0.516331
chrUextra_25345052_25346354_neg_1193	-0.807225
chrX_220126_222092_neg_1194	-0.131048
chr2L_9778127_9778828_neg_1195	-0.222772
chrU_6310990_6311285_neg_1196	-0.241764
chrUextra_9297417_9297958_neg_1197	-1.02691
chr3R_4217179_4217937_neg_1198	-0.271502
chr2R_15436913_15437562_neg_1199	-0.88921
chr3L_6721138_6723045_neg_1200	-0.716304
chrX_15654821_15655648_neg_1201	-0.137338
chr2L_8546639_8547546_neg_1202	-0.273691
chrX_22256904_22258584_neg_1203	-0.394723
chr2R_5962296_5963751_neg_1204	-0.0513457
chr3L_6535133_6535993_neg_1205	-0.0917914
chr2R_16719616_16721156_neg_1206	-0.413963
chr3R_18448478_18450793_neg_1207	-0.131692
chrUextra_5969241_5970839_neg_1208	-0.736761
chrX_11263805_11264522_neg_1209	0.287411
chrUextra_11688591_11688976_neg_1210	-0.127372
chr3L_1241280_1242169_neg_1211	-0.304445
chrUextra_6388516_6389377_neg_1212	0.143753
chrX_4510542_4511835_neg_1213	-0.30157
chr3R_27578679_27580141_neg_1214	-0.135063
chrUextra_19567003_19568569_neg_1215	-0.849716
chrUextra_7774847_7775383_neg_1216	0.0302905
chrUextra_11479833_11481965_neg_1217	-1.15702
chr4_715274_716386_neg_1218	-0.322279
chr3R_17603622_17604289_neg_1219	-0.36202
chr2L_18785715_18786359_neg_1220	0.166267
chrX_10523126_10523553_neg_1221	0.46866
chrUextra_5749604_5750591_neg_1222	-0.797471
chr2L_14598397_14599115_neg_1223	-0.20355
chr3LHet_1720253_1721186_neg_1224	-0.696345
chrX_13656224_13656800_neg_1225	-0.788309
chrX_16667437_16669120_neg_1226	0.221057
chr3L_7178387_7179086_neg_1227	0.394859
chrUextra_17945759_17947636_neg_1228	-0.687835
chr2L_18487535_18487873_neg_1229	-0.300577
chr3L_4476782_4478262_neg_1230	0.0121059
chr3R_7078740_7080363_neg_1231	-0.036288
chr2R_17097314_17098053_neg_1232	-0.0150175
chr3LHet_1275610_1276201_neg_1233	-0.0639611
chr2RHet_1445479_1446157_neg_1234	-0.168571
chr2L_21071452_21071799_neg_1235	0.1295
chr2R_12427483_12428310_neg_1236	-0.470359
