# Supplementary material for: The hourglass model of evolutionary conservation during embryogenesis extends to developmental enhancers with signatures of positive selection
Source: Genome Res. 2021 Sep;31(9):1573–81. doi: 10.1101/gr.275212.121 (PMC8415374; doi:10.1101/gr.275212.121)
Supplement: Supplemental Material [file supp_gr.275212.121_Supplemental_Code.zip › Supplemental_Code/data/svmModels/dmel1416_model_gkmpredict_dmel68_specific_enhancer_negSet.txt]

chr3L_12011057_12012710_neg_1	0.171425
chr2LHet_202986_203462_neg_2	0.0257243
chr3R_3101483_3103523_neg_3	0.201312
chr2L_11065043_11066139_neg_4	-0.107833
chr2L_1369617_1371129_neg_5	0.332152
chrX_10628438_10629505_neg_6	0.00656196
chr3L_23429895_23430866_neg_7	-0.0751411
chr3L_15205927_15206574_neg_8	-0.999528
chr2R_17773181_17773740_neg_9	-0.526566
chr3R_25984489_25986645_neg_10	0.145406
chr2L_19691419_19692439_neg_11	0.466149
chr3R_251255_252715_neg_12	0.193141
chr3L_4720100_4720659_neg_13	-0.111644
chr2RHet_1919044_1919306_neg_14	0.162778
chr2R_5980548_5980920_neg_15	0.148982
chr3L_22482998_22483548_neg_16	-0.10217
chr2R_9651798_9653054_neg_17	-0.011897
chr3R_1623564_1624858_neg_18	0.229521
chr2L_2588905_2589733_neg_19	0.330498
chr3LHet_1401962_1403580_neg_20	0.118826
chr3R_12216955_12217809_neg_21	0.0799937
chr2L_21930504_21931306_neg_22	-0.166944
chrUextra_15468496_15470180_neg_23	-0.762516
chrUextra_10825713_10826552_neg_24	-0.648209
chr3L_2891829_2893963_neg_25	-1.12935
chr2L_13890066_13890469_neg_26	0.222502
chrX_2715305_2717643_neg_27	0.396823
chr2L_17726209_17726965_neg_28	0.307104
chr3R_21349418_21350519_neg_29	-0.0344393
chrU_374928_375644_neg_30	0.370327
chr3R_1466153_1466693_neg_31	0.142073
chr3L_6565557_6566162_neg_32	0.310468
chr2L_6283745_6284115_neg_33	0.210062
chrU_8396794_8397477_neg_34	-0.137079
chr2RHet_1438092_1438777_neg_35	0.161855
chr3R_22446887_22447938_neg_36	-0.110125
chr3R_27497190_27498563_neg_37	0.0491542
chr3RHet_671634_672024_neg_38	-0.0541225
chrX_12310745_12311251_neg_39	-0.244702
chr3R_7632202_7632835_neg_40	-0.0863265
chr3R_13865469_13866213_neg_41	0.00542453
chr2L_11060655_11061701_neg_42	0.200769
chrUextra_7826625_7827788_neg_43	-1.71369
chrUextra_4064386_4065437_neg_44	-0.414916
chr2R_8419395_8420088_neg_45	0.130709
chrUextra_15170506_15171568_neg_46	-1.62726
chr2L_4102704_4103405_neg_47	0.272984
chr2R_7997553_7998701_neg_48	0.28243
chrX_15485315_15485736_neg_49	0.418399
chr2R_5092917_5093288_neg_50	0.251847
chr4_964417_964893_neg_51	0.108324
chr2R_15202411_15204137_neg_52	0.0764448
chr3R_24473077_24474766_neg_53	0.278784
chr3R_6738811_6739275_neg_54	-0.232435
chr3L_12254985_12255756_neg_55	-0.117677
chr3R_16486815_16488476_neg_56	-0.353473
chr3R_1924225_1924480_neg_57	0.0686423
chrX_4239443_4240051_neg_58	0.41469
chr3R_16732815_16735070_neg_59	0.0466
chr3L_11409279_11410332_neg_60	0.664635
chr2R_2159784_2161071_neg_61	-0.291188
chr2L_8370773_8371260_neg_62	0.433743
chrUextra_18381675_18383115_neg_63	-1.65718
chrU_948416_948829_neg_64	0.138768
chr2L_10740374_10740907_neg_65	0.0901376
chr2R_17505898_17506901_neg_66	0.0619885
chr3LHet_877986_878259_neg_67	0.09276
chr3R_21993002_21994233_neg_68	0.246193
chr3RHet_1645255_1645535_neg_69	0.175232
chr2L_2285859_2287217_neg_70	-0.0354328
chr3R_21147997_21149069_neg_71	0.22935
chr3L_8197753_8198388_neg_72	0.175485
chr3R_10718486_10719946_neg_73	0.096605
chr3L_5081320_5082033_neg_74	-0.0242043
chrX_4338864_4339085_neg_75	0.131814
chrUextra_2915920_2916246_neg_76	0.0279024
chr2R_6218806_6219989_neg_77	0.156168
chr2R_14522654_14523891_neg_78	0.129005
chrX_17928908_17930028_neg_79	0.487847
chr3LHet_2075058_2075811_neg_80	0.393861
chrX_17796295_17797233_neg_81	0.0164376
chr3L_24515291_24516419_neg_82	-0.0332455
chr2R_9734264_9735117_neg_83	-0.0432564
chr3R_4577513_4578121_neg_84	0.0709282
chrUextra_11161438_11161823_neg_85	-0.170712
chr2R_14575245_14575891_neg_86	0.365034
chr3R_938798_939235_neg_87	0.371511
chrX_17819667_17820404_neg_88	-0.253683
chr3L_17333415_17335591_neg_89	0.504234
chr3L_19129566_19130409_neg_90	0.528379
chr2R_16800858_16801625_neg_91	0.469203
chr3R_21579972_21580735_neg_92	0.347692
chrU_7557285_7558778_neg_93	-0.118141
chrUextra_25572043_25573410_neg_94	-1.31439
chr3R_22056063_22056740_neg_95	0.402109
chrU_2797111_2798080_neg_96	-0.0305942
chr2L_12323841_12324766_neg_97	0.739647
chr2R_17414900_17415319_neg_98	0.0472166
chrUextra_11801921_11803061_neg_99	-1.18122
chrUextra_2793728_2794151_neg_100	-0.591497
chr3R_21680008_21680484_neg_101	-0.263822
chr3L_16162206_16162914_neg_102	0.169887
chr3L_21881148_21882679_neg_103	0.10907
chr3L_23369743_23371396_neg_104	0.138455
chrX_21270309_21270680_neg_105	-0.22298
chrX_3092042_3093238_neg_106	0.391649
chr2R_9839498_9840191_neg_107	-0.456771
chrX_17139852_17140670_neg_108	-0.269199
chr3L_11018864_11019351_neg_109	0.140188
chrU_8236927_8237886_neg_110	-0.299404
chrX_4794578_4796077_neg_111	-0.685703
chr2L_22471000_22471912_neg_112	-0.24934
chrX_3212657_3213933_neg_113	-0.322259
chr2L_3279265_3280039_neg_114	0.0972359
chrU_1936789_1936983_neg_115	-0.151328
chr3L_5569403_5569968_neg_116	0.176424
chrX_10680574_10682263_neg_117	-0.0565427
chr3L_19784699_19785637_neg_118	0.881543
chr3R_957750_958175_neg_119	-0.153985
chr2L_19701374_19703175_neg_120	0.571907
chr2L_17888695_17890643_neg_121	0.0773472
chr3R_8362694_8363430_neg_122	-1.39925
chr2R_15367944_15369384_neg_123	-0.505369
chrU_2077278_2078273_neg_124	0.332176
chrX_9976879_9977803_neg_125	0.296587
chr3R_26621736_26623511_neg_126	0.136143
chrUextra_10899691_10900380_neg_127	-0.697182
chr3R_27387648_27390051_neg_128	0.103618
chr3L_787635_788394_neg_129	0.143052
chr3R_10799428_10800323_neg_130	0.656792
chr2L_5340546_5341154_neg_131	0.27325
chr3L_9228682_9229594_neg_132	0.294927
chr3R_10954654_10955439_neg_133	0.466943
chr2L_842946_844807_neg_134	0.407941
chr2L_3347803_3348238_neg_135	0.10363
chrX_9646161_9647309_neg_136	0.444253
chr3L_3382154_3382410_neg_137	-0.0501239
chr3R_10598805_10599497_neg_138	-0.129044
chr2R_19990040_19990430_neg_139	0.0540584
chr3R_23011609_23012820_neg_140	-0.213258
chrU_959921_960878_neg_141	0.162491
chrU_4394692_4395763_neg_142	0.259129
chr2L_13736411_13737531_neg_143	0.101126
chr2R_15878957_15880398_neg_144	0.482498
chr3L_22823162_22823850_neg_145	0.45415
chr2R_19613995_19614501_neg_146	0.177395
chr2R_12558560_12559688_neg_147	0.281113
chr3R_4528356_4528918_neg_148	0.0475293
chr3R_13556624_13557278_neg_149	0.208541
chr3L_6976752_6977705_neg_150	0.0546015
chrU_99297_99640_neg_151	0.30278
chr3R_22038160_22038370_neg_152	0.246452
chr3L_21027545_21028365_neg_153	0.48361
chrX_16928599_16930547_neg_154	-0.100881
chr3R_7654442_7654784_neg_155	0.487382
chrX_21663376_21663651_neg_156	-0.0919805
chr2RHet_7017_7790_neg_157	-0.0764427
chrU_9263252_9263749_neg_158	-0.06754
chrX_5950953_5951781_neg_159	-0.109485
chr2L_14483694_14484927_neg_160	0.582796
chrX_17024280_17025082_neg_161	0.007362
chr3L_12413921_12415122_neg_162	-0.134827
chr3R_12499460_12499834_neg_163	0.534683
chr2R_2121534_2122254_neg_164	-0.00621833
chr3L_20625433_20626804_neg_165	0.2144
chr3L_4750319_4750907_neg_166	0.427367
chr3R_5548179_5548598_neg_167	0.361334
chr2L_8915208_8915736_neg_168	0.0922731
chr2R_6787218_6787790_neg_169	0.292716
chrUextra_25619819_25621308_neg_170	-0.945556
chr3R_5266281_5266558_neg_171	0.121803
chr3R_18104890_18105274_neg_172	0.267336
chr2L_11529206_11530310_neg_173	0.41591
chr3R_9662228_9662780_neg_174	0.0331691
chrX_8214714_8215439_neg_175	0.270077
chrU_9680474_9680774_neg_176	-0.430719
chrUextra_4143216_4143805_neg_177	0.0322981
chr3R_15326407_15328495_neg_178	0.310711
chr3R_18686748_18688064_neg_179	0.433967
chr2L_4316030_4316668_neg_180	0.053015
chr2L_19792938_19793816_neg_181	-0.0530758
chr3R_25795639_25796786_neg_182	0.366007
chr3R_14417698_14420040_neg_183	0.433762
chrX_14170299_14171170_neg_184	0.306547
chr2R_16462010_16462644_neg_185	0.539212
chr3R_5926146_5926798_neg_186	0.344801
chrX_2940500_2941412_neg_187	0.0770423
chr2L_19413881_19414427_neg_188	0.205008
chr3L_6557004_6559180_neg_189	-0.752851
chrU_7726456_7726913_neg_190	0.239255
chr3R_7760542_7761430_neg_191	0.329112
chr3L_21361941_21362583_neg_192	-0.112953
chr3R_17423394_17424009_neg_193	-0.146002
chr3R_13349706_13350417_neg_194	0.246927
chr2R_16958784_16959617_neg_195	-0.0341442
chrX_675319_675966_neg_196	0.407747
chr2R_5644222_5644967_neg_197	0.37081
chr3L_17774665_17775376_neg_198	0.425321
chr2R_13336516_13337387_neg_199	-0.094001
chr2L_15420069_15420526_neg_200	0.0563467
chr2L_10739967_10740586_neg_201	-0.313195
chr2R_17459862_17460751_neg_202	-0.203426
chr2R_4963813_4964658_neg_203	0.078285
chrU_4511709_4512144_neg_204	0.185611
chr2L_22557708_22558098_neg_205	-0.00896899
chr3LHet_1215676_1216805_neg_206	-0.263057
chrX_20699358_20701011_neg_207	0.299789
chrX_18610418_18611033_neg_208	0.907
chr3R_3610651_3611704_neg_209	-0.0732363
chr2L_830261_830894_neg_210	0.558435
chrX_8051742_8053709_neg_211	0.14342
chr3L_1011770_1012326_neg_212	0.575655
chr2RHet_1278468_1278926_neg_213	-0.261409
chrU_4060891_4062116_neg_214	-0.286125
chrX_12256592_12257033_neg_215	0.184698
chr2L_16769940_16770897_neg_216	0.225817
chr2R_19579700_19580732_neg_217	0.189985
chr2L_4034151_4034914_neg_218	0.15686
chr2L_12865877_12867250_neg_219	0.183789
chr2L_11077805_11078490_neg_220	0.208042
chr3R_4036175_4037221_neg_221	0.0092048
chrX_5112217_5114620_neg_222	0.0250918
chr3L_18605384_18605803_neg_223	0.225192
chrUextra_14958213_14958725_neg_224	-0.254978
chrUextra_2875886_2876719_neg_225	-1.67917
chr2R_21103543_21103931_neg_226	-0.204319
chr3LHet_384187_385027_neg_227	0.117199
chrUextra_22273150_22274000_neg_228	-0.65118
chr3L_18290984_18291525_neg_229	0.396473
chr3L_16222847_16223147_neg_230	0.498372
chr2R_4437615_4438073_neg_231	0.559296
chr2L_77329_77893_neg_232	0.152911
chrU_9622384_9623480_neg_233	0.202597
chr2L_824135_824794_neg_234	0.239414
chr3L_1833836_1834353_neg_235	0.340164
chr3R_14976244_14976759_neg_236	0.0753989
chr3L_16437402_16437952_neg_237	0.237683
chr2L_18011903_18012481_neg_238	-0.117445
chrU_7282638_7283760_neg_239	-0.326939
chr3R_7361670_7363279_neg_240	0.789502
chr3L_14157139_14158000_neg_241	-0.444245
chr3RHet_666272_667160_neg_242	0.174539
chrX_21317725_21319166_neg_243	0.202884
chr3L_17958327_17958789_neg_244	0.101834
chr3R_24649270_24650888_neg_245	-0.0832822
chrX_4674610_4675177_neg_246	-0.0880175
chr3R_7845721_7846179_neg_247	-0.0133611
chr3R_7589947_7591149_neg_248	-0.390601
chr3R_4066994_4067435_neg_249	0.13252
chr2R_2422894_2423820_neg_250	0.5506
chr3R_8709671_8710443_neg_251	-0.05203
chrX_6393338_6394333_neg_252	0.127247
chr3L_21127359_21128294_neg_253	0.318835
chrX_634954_635981_neg_254	-0.141015
chrX_3104179_3105537_neg_255	0.467559
chrX_9477625_9478341_neg_256	-0.270703
chr3R_6535732_6535959_neg_257	0.015765
chrX_22132100_22133376_neg_258	0.289779
chr2L_12082175_12082787_neg_259	0.118204
chr2RHet_1946990_1948866_neg_260	-0.267845
chrX_13657325_13658284_neg_261	-0.467388
chr2R_20490067_20491383_neg_262	0.0853708
chr3L_18419282_18420676_neg_263	0.059446
chr3R_4043492_4045218_neg_264	0.175891
chr2R_2414986_2415462_neg_265	0.180027
chr3L_2530282_2530836_neg_266	0.712809
chr4_154054_155091_neg_267	0.12795
chr3R_26885501_26886198_neg_268	0.757636
chrX_15213435_15214655_neg_269	0.189085
chr2R_4672420_4673063_neg_270	-0.115242
chr3R_5267532_5268636_neg_271	0.0659794
chrX_11759646_11760456_neg_272	0.102692
chr2L_19043406_19044132_neg_273	0.26682
chr2R_17755431_17756222_neg_274	0.102209
chr3R_19912500_19913480_neg_275	0.186861
chr3R_17144530_17144945_neg_276	0.0360073
chr2L_44895_45233_neg_277	0.300853
chr3L_15740651_15741191_neg_278	0.435457
chr3R_25068787_25069130_neg_279	0.387382
chr4_482729_483363_neg_280	-0.31776
chrUextra_13676402_13678109_neg_281	-1.64262
chr3R_27265690_27265945_neg_282	0.269966
chr3L_15482467_15484258_neg_283	-0.0199501
chr3R_12346290_12346676_neg_284	0.086524
chr3L_11615784_11616555_neg_285	0.101987
chr3R_27538317_27538969_neg_286	0.0811284
chr3L_20118376_20119373_neg_287	-0.265
chrUextra_5625585_5626100_neg_288	-0.135887
chr3R_22210662_22211036_neg_289	-0.164282
chrUextra_1566991_1567531_neg_290	-0.23619
chr3R_19921067_19921420_neg_291	0.464385
chr3R_25317116_25317633_neg_292	0.263624
chrUextra_16446359_16446994_neg_293	-0.33271
chr3R_27108763_27109093_neg_294	0.190127
chr3R_18983877_18984374_neg_295	0.0186044
chr3L_16995480_16996275_neg_296	-0.305217
chr3RHet_1780791_1781544_neg_297	0.349364
chr3R_8082949_8083484_neg_298	0.206638
chr3R_13071577_13071962_neg_299	0.310577
chr3L_21222649_21223119_neg_300	0.160893
chr3RHet_1111315_1111911_neg_301	0.00643836
chr2R_13558474_13559440_neg_302	0.147901
chr3R_18411894_18413119_neg_303	0.0758945
chr2R_3865388_3865828_neg_304	0.168534
chr2L_22930474_22931076_neg_305	-0.0143082
chr2L_13575057_13576240_neg_306	0.266952
chr2R_9109930_9110202_neg_307	0.462983
chr2R_9265685_9266598_neg_308	0.0727449
chr3L_18831804_18833103_neg_309	-0.283825
chr3R_14282485_14283415_neg_310	-0.17096
chr3L_8877166_8877801_neg_311	-0.176852
chr2L_5682524_5683004_neg_312	0.211242
chrUextra_7529575_7530439_neg_313	-0.0561785
chrX_11337569_11338131_neg_314	0.289307
chr3L_17135437_17136293_neg_315	0.211894
chr3R_9538035_9539097_neg_316	0.378384
chrUextra_4513318_4514045_neg_317	-0.301141
chr2L_12024708_12025387_neg_318	0.03258
chr2L_5333290_5334731_neg_319	0.107179
chr3R_22533497_22534615_neg_320	0.364652
chr3L_3745772_3746804_neg_321	-0.304771
chr3L_22754814_22756383_neg_322	-0.25631
chrUextra_12892129_12892562_neg_323	-0.0967735
chrX_20197151_20198640_neg_324	0.0201915
chr2L_9981519_9983320_neg_325	0.167057
chrUextra_11954426_11955859_neg_326	-1.67933
chr3R_16107738_16108958_neg_327	0.465507
chr2R_17913659_17916876_neg_328	0.786029
chr2R_1349330_1349988_neg_329	-0.20472
chr2L_14285952_14286711_neg_330	0.124003
chr2L_982334_983823_neg_331	-0.0957612
chr3R_16157593_16159229_neg_332	-0.663758
chr3L_16764612_16766387_neg_333	0.270267
chrUextra_5962294_5962811_neg_334	0.188205
chr4_862715_863317_neg_335	0.149327
chr2R_1687180_1688417_neg_336	-0.270301
chr3R_25972064_25972576_neg_337	0.17642
chr2L_7925053_7925892_neg_338	0.0193863
chrX_16270070_16271223_neg_339	0.227815
chr3R_7326204_7327703_neg_340	0.225463
chr2RHet_1864251_1864847_neg_341	0.0244299
chr2R_18074918_18075231_neg_342	0.117761
chr3R_1791345_1792130_neg_343	0.318308
chr3L_4989750_4990817_neg_344	-0.0646488
chr2L_22346374_22347245_neg_345	0.115154
chr3R_4714083_4714389_neg_346	0.208083
chr2L_17194729_17195331_neg_347	0.17721
chr2R_14383977_14384347_neg_348	0.180342
chrX_9459297_9460885_neg_349	0.180439
chr3R_16473693_16474572_neg_350	-0.00471886
chr3R_25446642_25447218_neg_351	0.466694
chr3R_23039843_23040262_neg_352	0.185751
chr2R_7779937_7780769_neg_353	0.489931
chrX_5177931_5178566_neg_354	0.385056
chr3R_5495328_5496159_neg_355	0.0270312
chr3R_12354955_12355811_neg_356	0.062778
chr3L_13696116_13696743_neg_357	0.159428
chr3R_12335341_12335633_neg_358	0.371081
chrUextra_21644508_21645317_neg_359	-0.277753
chr2RHet_2274866_2275545_neg_360	-0.247925
chr2R_7637514_7638298_neg_361	-0.0905938
chr3L_4762364_4763146_neg_362	0.76498
chrX_17503976_17504287_neg_363	0.498479
chr3R_7389315_7390194_neg_364	-0.0762298
chr3L_22416051_22416964_neg_365	0.296492
chrX_8404774_8405745_neg_366	-0.57091
chrX_7295623_7297627_neg_367	0.0879932
chr3L_22070232_22071840_neg_368	0.122652
chr3L_47435_48455_neg_369	0.113776
chr3R_27126635_27127388_neg_370	0.0997369
chr3L_6115892_6116345_neg_371	0.262373
chr2R_11291314_11294330_neg_372	-0.0293698
chrX_8270934_8272083_neg_373	-0.4688
chr2L_3880968_3881738_neg_374	0.203009
chr3L_21044481_21045345_neg_375	0.218363
chr3R_23593404_23594164_neg_376	-0.561063
chr2R_3313396_3314367_neg_377	-0.0119228
chr3L_24392655_24393257_neg_378	-0.19845
chr2L_3569977_3571120_neg_379	0.0223815
chr2R_5383648_5384275_neg_380	0.193138
chr2R_17023644_17024624_neg_381	0.27872
chr3L_1214654_1215265_neg_382	0.116818
chr3R_10267740_10268786_neg_383	0.149196
chr3R_6202203_6203240_neg_384	0.3927
chr3R_10327929_10329047_neg_385	0.535602
chr2L_11196883_11197302_neg_386	0.259095
chr3R_25432945_25433484_neg_387	-0.351352
chr3R_10778755_10780044_neg_388	0.501639
chr3R_4747738_4747998_neg_389	0.215899
chr3R_15812971_15814412_neg_390	-0.0320342
chrX_20459024_20460300_neg_391	0.30189
chr2R_4196229_4196988_neg_392	0.0252065
chr3R_20693870_20694381_neg_393	0.134
chrX_19711494_19712657_neg_394	-0.621317
chr2R_3123416_3124132_neg_395	-0.101292
chr3L_16813452_16814581_neg_396	0.270718
chr3L_10018439_10019118_neg_397	-0.0134673
chr2L_10783565_10784052_neg_398	0.285021
chr3R_15664731_15665523_neg_399	0.282979
chr3R_15874975_15875586_neg_400	-0.583358
chr2L_7044385_7045525_neg_401	0.00072646
chr3R_9570864_9571601_neg_402	0.0976342
chrUextra_26271206_26272385_neg_403	-1.81512
chr3R_737693_738199_neg_404	0.334063
chr3L_2362157_2363528_neg_405	0.811798
chrX_16124843_16125599_neg_406	-0.303573
chr3L_23080795_23081533_neg_407	-0.0940495
chr2L_19444050_19445059_neg_408	0.344911
chr2R_4564865_4565253_neg_409	0.186324
chrU_1174321_1176197_neg_410	-0.0151942
chr2R_4435090_4436085_neg_411	0.391952
chrX_14688910_14689460_neg_412	0.561116
chr2R_19311152_19311961_neg_413	0.346849
chr3R_5803662_5804763_neg_414	0.444803
chr3L_12414550_12415007_neg_415	0.136542
chr4_1329185_1330461_neg_416	0.172647
chrU_6958312_6959114_neg_417	-0.18085
chrUextra_11200813_11201502_neg_418	-1.68141
chr2R_5357171_5357687_neg_419	0.0256007
chr2L_7028939_7029724_neg_420	0.202684
chr3L_6628417_6628885_neg_421	0.394243
chrX_17858390_17859677_neg_422	0.501687
chrUextra_12716661_12717472_neg_423	0.12152
chr2R_7343074_7343661_neg_424	0.0667922
chr3L_3215673_3215986_neg_425	0.171137
chrX_7418847_7419984_neg_426	0.0455846
chr3L_3120306_3122182_neg_427	-0.0398012
chr3R_5678730_5679447_neg_428	0.455343
chr2R_13916121_13916726_neg_429	0.733916
chrX_9158746_9160104_neg_430	0.0731501
chrU_1002438_1003832_neg_431	-0.360865
chr2L_10516015_10517270_neg_432	0.62554
chrX_20684443_20685184_neg_433	-0.302363
chr3L_15369524_15370275_neg_434	0.572755
chr3L_15536927_15537563_neg_435	0.0451006
chr3R_20672031_20673227_neg_436	-0.054948
chrX_9432804_9433890_neg_437	0.296487
chr2R_14116674_14117837_neg_438	0.495038
chrX_746642_747093_neg_439	0.0561196
chrUextra_9454554_9455484_neg_440	-0.285785
chr3L_6022560_6023171_neg_441	0.26105
chr3R_23954585_23955106_neg_442	0.152069
chr3R_11632707_11634546_neg_443	0.268014
chr2L_11948805_11949607_neg_444	0.0875315
chr2L_16266771_16267666_neg_445	0.159266
chr2L_4912230_4913262_neg_446	0.307673
chrX_10021580_10021982_neg_447	0.193675
chr3L_12965762_12967064_neg_448	0.106723
chrU_5103872_5104520_neg_449	0.00650271
chr3RHet_1438575_1439874_neg_450	-0.0228555
chr3LHet_1185641_1186182_neg_451	-0.166286
chr2L_5187949_5188722_neg_452	0.0626304
chr3L_20008834_20009155_neg_453	-0.101391
chr3R_22659517_22659930_neg_454	0.53795
chrUextra_16772613_16772875_neg_455	-0.0805343
chr2R_8261694_8262822_neg_456	0.174509
chr2L_13150876_13151516_neg_457	-0.028132
chr3LHet_929540_929957_neg_458	-0.863407
chr3R_10249232_10250075_neg_459	0.565852
chr3R_19027016_19027827_neg_460	-0.402662
chr3L_19295535_19298097_neg_461	-0.028797
chr3L_12722376_12723865_neg_462	0.052538
chr2R_2869972_2870492_neg_463	0.0556215
chr3R_26316006_26316579_neg_464	-0.0777988
chr3L_24347730_24348188_neg_465	-0.350362
chr3R_26657498_26658933_neg_466	0.280237
chr2R_17897544_17898781_neg_467	0.282436
chr3L_23397244_23398215_neg_468	-0.515311
chr3R_10489768_10490907_neg_469	0.379881
chr3R_17014243_17015742_neg_470	0.224246
chr3L_3922112_3922800_neg_471	0.0890466
chrU_1175717_1176174_neg_472	0.299845
chr2L_22946744_22948177_neg_473	0.470917
chr2R_19928954_19932171_neg_474	0.449146
chr3R_12407052_12407854_neg_475	0.106571
chr3R_19733485_19734425_neg_476	0.284721
chr2L_13357260_13359781_neg_477	-0.155522
chrU_100368_101629_neg_478	-0.124256
chr3L_9231598_9232252_neg_479	-0.219068
chr2R_16066373_16067185_neg_480	0.419341
chr3L_17330277_17331133_neg_481	0.158005
chrUextra_23040983_23041753_neg_482	-1.85304
chrX_21259974_21260251_neg_483	-0.090627
chr2R_4082832_4084386_neg_484	0.312548
chrUextra_1638451_1638915_neg_485	-0.0358283
chr2L_11310148_11311660_neg_486	0.295383
chr2L_4416308_4417607_neg_487	0.430374
chr3L_14554952_14555965_neg_488	-0.444323
chr3L_12623753_12624193_neg_489	-0.0887665
chr3L_8324829_8325697_neg_490	1.01322
chrX_9366827_9367367_neg_491	-1.06328
chr2R_16646439_16647223_neg_492	1.03261
chrX_1504298_1505100_neg_493	0.22442
chrX_11748690_11749383_neg_494	0.189139
chrU_2846487_2847083_neg_495	-0.540116
chrUextra_4734953_4735824_neg_496	-1.30589
chr3L_9869694_9870261_neg_497	0.430193
chrX_3614237_3614954_neg_498	0.310522
chrX_20720742_20721828_neg_499	0.462461
chrX_3190829_3191965_neg_500	0.00250184
chr2L_10070572_10070910_neg_501	0.175382
chrX_7512429_7513262_neg_502	-0.285153
chr3L_6614662_6615224_neg_503	0.14165
chr3L_6022275_6022863_neg_504	0.2273
chr3L_165612_166708_neg_505	0.144544
chr2R_10588822_10590778_neg_506	0.0193978
chrX_21142580_21143276_neg_507	0.629852
chrX_2852289_2853145_neg_508	-0.0097517
chr3R_21543875_21544471_neg_509	-0.168407
chrU_8821157_8822128_neg_510	0.0852146
chr2R_18502233_18502650_neg_511	-0.315895
chrX_3471169_3471590_neg_512	0.711113
chr3L_23673874_23675909_neg_513	0.335
chr2L_22148401_22149234_neg_514	0.0944915
chrX_19023529_19024531_neg_515	-0.502317
chr3R_8487658_8488945_neg_516	0.671577
chrX_12172522_12173500_neg_517	0.865204
chr3L_12554416_12555416_neg_518	0.0653285
chr2L_19643868_19645011_neg_519	0.109476
chrUextra_1047114_1047921_neg_520	-0.695522
chr3L_10422086_10422946_neg_521	0.283028
chr2L_3482603_3483155_neg_522	-0.206232
chr3R_22019439_22019801_neg_523	0.0523358
chrX_8272864_8273381_neg_524	0.125834
chrX_13450469_13451041_neg_525	0.111203
chr3R_8031763_8032460_neg_526	0.306964
chrX_15517821_15518509_neg_527	0.106526
chr3R_6397914_6398844_neg_528	0.483431
chr3L_11692628_11694043_neg_529	0.0797902
chrX_16082905_16083700_neg_530	-0.616993
chr3R_13580570_13581496_neg_531	0.495005
chr3R_20985809_20987600_neg_532	0.269846
chr3L_13303569_13304526_neg_533	0.340127
chr3LHet_1647971_1648619_neg_534	0.297356
chrX_10314287_10315462_neg_535	0.100536
chrX_16590790_16591549_neg_536	0.141382
chrUextra_728403_728678_neg_537	-1.72228
chr2R_9539511_9540573_neg_538	0.174402
chr3L_13339968_13340596_neg_539	0.0273027
chr2L_22440362_22440596_neg_540	0.111052
chrUextra_23372127_23373194_neg_541	-1.01819
chr3R_14067233_14067754_neg_542	0.247526
chrU_6929580_6929857_neg_543	-0.860813
chrUextra_19018010_19018334_neg_544	-1.81957
chr2R_223735_224193_neg_545	0.230223
chrUextra_24945744_24946722_neg_546	-0.907677
chr2R_2139702_2140426_neg_547	0.25187
