# Supplementary material for: The hourglass model of evolutionary conservation during embryogenesis extends to developmental enhancers with signatures of positive selection
Source: Genome Res. 2021 Sep;31(9):1573–81. doi: 10.1101/gr.275212.121 (PMC8415374; doi:10.1101/gr.275212.121)
Supplement: Supplemental Material [file supp_gr.275212.121_Supplemental_Code.zip › Supplemental_Code/data/svmModels/dmel24_model_gkmpredict_dmel1820_specific_enhancer_posSet.txt]

chr2L_14153731_14156804_pos_1	0.13251
chr2L_17037588_17039723_pos_2	-0.419685
chr2L_767626_770443_pos_3	-0.335493
chr2L_3882847_3884316_pos_4	-0.657751
chr2L_8354688_8356938_pos_5	-0.1499
chr2L_8617015_8618470_pos_6	-1.32481
chr2L_10682240_10683474_pos_7	-0.168202
chr2L_10810616_10813862_pos_8	-0.0840487
chr2L_12811558_12812609_pos_9	-0.0417357
chr2L_14334897_14336863_pos_10	-0.233707
chr2L_14843319_14844968_pos_11	-0.254708
chr2L_14826928_14829768_pos_12	-0.251737
chr2L_16611674_16614216_pos_13	-1.05881
chr2L_18266253_18268843_pos_14	-0.172909
chr2L_18906423_18907223_pos_15	-0.809065
chr2L_19840829_19844058_pos_16	0.60363
chr2L_20102445_20103423_pos_17	0.0137174
chr2L_22911514_22913658_pos_18	-0.684763
chr2L_20340_20645_pos_19	-0.930496
chr2L_57298_58599_pos_20	-0.273969
chr2L_125412_126339_pos_21	0.161624
chr2L_146217_147231_pos_22	0.0494034
chr2L_174072_174931_pos_23	-0.333831
chr2L_175666_176250_pos_24	-0.0501724
chr2L_501073_501856_pos_25	0.26236
chr2L_514019_514868_pos_26	0.3262
chr2L_698205_699101_pos_27	0.409051
chr2L_986143_987593_pos_28	0.204396
chr2L_991666_994802_pos_29	-0.0666618
chr2L_1288296_1289668_pos_30	0.100007
chr2L_1529735_1531659_pos_31	-0.0366941
chr2L_1543278_1544294_pos_32	-0.711532
chr2L_1827973_1829570_pos_33	-0.0743828
chr2L_1907221_1907541_pos_34	0.0718421
chr2L_1944198_1945292_pos_35	-0.481759
chr2L_2087449_2089493_pos_36	-0.352121
chr2L_2132146_2132837_pos_37	-0.539751
chr2L_2313683_2314677_pos_38	0.12039
chr2L_2347690_2350653_pos_39	-0.424285
chr2L_2371828_2372365_pos_40	-0.378666
chr2L_2435434_2437646_pos_41	0.0822827
chr2L_2502160_2503112_pos_42	-0.381042
chr2L_2541049_2543827_pos_43	-0.284867
chr2L_2581129_2581599_pos_44	0.128762
chr2L_2634143_2635160_pos_45	0.333857
chr2L_2705940_2707066_pos_46	0.290938
chr2L_2714493_2715571_pos_47	-0.458002
chr2L_2731497_2732413_pos_48	0.0158959
chr2L_2865839_2866229_pos_49	0.201623
chr2L_2963471_2965429_pos_50	-0.172722
chr2L_3010142_3012104_pos_51	-0.0699549
chr2L_3262331_3264570_pos_52	0.0140196
chr2L_3365801_3367180_pos_53	-0.367288
chr2L_3516942_3517660_pos_54	-1.02209
chr2L_3637640_3638204_pos_55	-0.32865
chr2L_3876950_3877768_pos_56	-0.0397505
chr2L_3926687_3927751_pos_57	-0.097454
chr2L_3959331_3961070_pos_58	-0.0688745
chr2L_4036912_4037665_pos_59	-0.271181
chr2L_4040760_4041653_pos_60	0.292439
chr2L_4236874_4238205_pos_61	0.763168
chr2L_4232559_4233705_pos_62	0.614073
chr2L_4270448_4271187_pos_63	0.0529551
chr2L_4262875_4265776_pos_64	-0.0585351
chr2L_4302593_4303310_pos_65	0.273501
chr2L_4430477_4432136_pos_66	-0.428703
chr2L_4678710_4680998_pos_67	0.0769716
chr2L_4677350_4678544_pos_68	-0.217103
chr2L_4691144_4691944_pos_69	0.001732
chr2L_4917774_4918179_pos_70	-0.802194
chr2L_4998731_4999116_pos_71	-0.346658
chr2L_5055877_5056413_pos_72	0.319551
chr2L_5080766_5083398_pos_73	-0.709431
chr2L_5285827_5286496_pos_74	-0.397906
chr2L_5604196_5605955_pos_75	-0.246439
chr2L_5683298_5685205_pos_76	0.23576
chr2L_5688004_5689367_pos_77	-0.284954
chr2L_5784913_5786616_pos_78	0.0883034
chr2L_5889148_5890251_pos_79	-0.417281
chr2L_5944540_5946276_pos_80	0.0703085
chr2L_6026107_6027565_pos_81	-0.261775
chr2L_6017473_6018818_pos_82	0.100205
chr2L_6085757_6086074_pos_83	0.0794945
chr2L_6145134_6145706_pos_84	-0.236322
chr2L_6186045_6187596_pos_85	-0.154849
chr2L_6188033_6189088_pos_86	-0.0622833
chr2L_6256466_6257431_pos_87	0.199533
chr2L_6313929_6315088_pos_88	-0.73984
chr2L_6379622_6380381_pos_89	0.27129
chr2L_6590509_6592470_pos_90	-0.565207
chr2L_6757408_6758909_pos_91	-0.0275375
chr2L_6752000_6753882_pos_92	0.086243
chr2L_6777562_6779425_pos_93	-1.13512
chr2L_6889441_6890128_pos_94	0.351462
chr2L_6892293_6895557_pos_95	0.0258976
chr2L_7485204_7486592_pos_96	0.164205
chr2L_7572792_7573129_pos_97	-0.107267
chr2L_7836547_7837529_pos_98	0.350925
chr2L_7954610_7956219_pos_99	-1.00531
chr2L_7963979_7964679_pos_100	0.497192
chr2L_7972116_7975440_pos_101	-0.553496
chr2L_7969666_7971365_pos_102	-1.07495
chr2L_8110098_8112289_pos_103	-0.0811463
chr2L_8232185_8234506_pos_104	-0.104277
chr2L_8334221_8335305_pos_105	-0.630089
chr2L_8397975_8398433_pos_106	-0.189919
chr2L_8494680_8495419_pos_107	0.186198
chr2L_8563839_8565361_pos_108	-0.327735
chr2L_8738197_8738632_pos_109	-0.64757
chr2L_8940539_8941115_pos_110	-0.459312
chr2L_9021350_9022308_pos_111	0.0213876
chr2L_9078688_9080030_pos_112	0.179958
chr2L_9159690_9160566_pos_113	-0.428302
chr2L_9192162_9193211_pos_114	-0.381197
chr2L_9230831_9231405_pos_115	-0.499709
chr2L_9231614_9232217_pos_116	-0.716012
chr2L_9341259_9342218_pos_117	-0.699589
chr2L_9359318_9361463_pos_118	-0.254626
chr2L_9399131_9401101_pos_119	-0.0944229
chr2L_9498094_9499176_pos_120	0.397363
chr2L_9529684_9532123_pos_121	-0.412938
chr2L_9547158_9549319_pos_122	-0.416002
chr2L_9778715_9779949_pos_123	0.027158
chr2L_9798829_9800033_pos_124	0.252852
chr2L_9832520_9833118_pos_125	0.416761
chr2L_10111978_10112950_pos_126	-0.00397765
chr2L_10514419_10515224_pos_127	-0.205287
chr2L_10621673_10622523_pos_128	-0.722566
chr2L_10666987_10667969_pos_129	-0.0323839
chr2L_10921377_10922357_pos_130	-0.0501848
chr2L_10930429_10933584_pos_131	-0.526714
chr2L_11676658_11677852_pos_132	0.0440738
chr2L_11978761_11980088_pos_133	-0.457901
chr2L_12022737_12024626_pos_134	-0.297075
chr2L_12021845_12022502_pos_135	-0.0133969
chr2L_12107023_12107571_pos_136	-1.29825
chr2L_12158177_12159375_pos_137	-0.381941
chr2L_12250639_12251828_pos_138	-0.45444
chr2L_12334166_12336135_pos_139	-0.26677
chr2L_12750040_12750667_pos_140	-0.382131
chr2L_12817761_12818792_pos_141	0.274471
chr2L_12903865_12906293_pos_142	-0.293795
chr2L_12983778_12986432_pos_143	-0.707067
chr2L_13048659_13049831_pos_144	-0.0555664
chr2L_13261936_13262688_pos_145	-1.34613
chr2L_13325982_13326845_pos_146	-0.206145
chr2L_13355573_13356430_pos_147	0.101291
chr2L_13436704_13437789_pos_148	-0.849121
chr2L_13487964_13489995_pos_149	-0.526702
chr2L_13692310_13694625_pos_150	0.0648473
chr2L_13766310_13767389_pos_151	-0.426177
chr2L_13881437_13882408_pos_152	-0.257768
chr2L_13897921_13899742_pos_153	-0.301656
chr2L_14005589_14006470_pos_154	0.0885344
chr2L_14015146_14015831_pos_155	0.129324
chr2L_14172374_14174392_pos_156	-0.0254622
chr2L_14377159_14378822_pos_157	-0.256505
chr2L_14399199_14399870_pos_158	-0.909552
chr2L_14414444_14415255_pos_159	-0.497093
chr2L_14458000_14458960_pos_160	-0.385572
chr2L_14607943_14609126_pos_161	0.113717
chr2L_14750154_14751783_pos_162	-0.82755
chr2L_14878056_14878695_pos_163	-0.0380639
chr2L_15083783_15085594_pos_164	-0.21435
chr2L_15101670_15102232_pos_165	-0.278674
chr2L_15125614_15127018_pos_166	-0.94096
chr2L_15390109_15391657_pos_167	-0.572712
chr2L_15422050_15422783_pos_168	-0.0423145
chr2L_15605585_15606788_pos_169	-0.803855
chr2L_15652739_15653127_pos_170	-0.670163
chr2L_15781667_15782342_pos_171	-0.185401
chr2L_15819809_15820783_pos_172	-0.543682
chr2L_15848617_15850229_pos_173	0.474673
chr2L_15968407_15970335_pos_174	-0.513767
chr2L_15984579_15986903_pos_175	-0.211614
chr2L_16277746_16278430_pos_176	0.0627822
chr2L_16322043_16322801_pos_177	-0.744423
chr2L_16862271_16863309_pos_178	-0.592904
chr2L_16937664_16939541_pos_179	0.0354024
chr2L_17080494_17082060_pos_180	0.676671
chr2L_17115255_17116971_pos_181	-0.576412
chr2L_17337682_17341548_pos_182	-0.47467
chr2L_17538572_17540124_pos_183	-0.75996
chr2L_17637083_17638663_pos_184	-0.544572
chr2L_17758538_17759364_pos_185	-0.381777
chr2L_17936618_17939221_pos_186	-0.915439
chr2L_18148587_18149270_pos_187	0.10521
chr2L_18159823_18161341_pos_188	0.213956
chr2L_18216660_18218370_pos_189	-0.544341
chr2L_18246664_18249714_pos_190	-0.470623
chr2L_18376261_18377884_pos_191	0.224183
chr2L_18434636_18436924_pos_192	0.236111
chr2L_18659029_18660079_pos_193	-0.264194
chr2L_18818192_18818843_pos_194	-0.249789
chr2L_18955551_18956093_pos_195	0.135824
chr2L_19143840_19144260_pos_196	-0.126247
chr2L_19273137_19274733_pos_197	-0.31578
chr2L_19382317_19383811_pos_198	-0.923194
chr2L_19506008_19507242_pos_199	0.166841
chr2L_19561425_19561930_pos_200	-0.26401
chr2L_19621866_19624387_pos_201	0.11108
chr2L_19788243_19788943_pos_202	0.444406
chr2L_19926316_19927388_pos_203	-0.652046
chr2L_19998074_19999405_pos_204	-0.0300634
chr2L_19996214_19997475_pos_205	-0.0362737
chr2L_20055360_20056664_pos_206	-1.11839
chr2L_20261082_20262279_pos_207	-0.489507
chr2L_20337742_20338443_pos_208	0.626938
chr2L_20389700_20390938_pos_209	-0.621238
chr2L_20391036_20391765_pos_210	-0.152043
chr2L_20589651_20590882_pos_211	0.315811
chr2L_20597127_20598951_pos_212	-0.0469398
chr2L_20748354_20750947_pos_213	0.435196
chr2L_20759240_20759849_pos_214	-0.105761
chr2L_20911159_20911887_pos_215	-0.160077
chr2L_20998645_20999480_pos_216	-0.0709457
chr2L_21095369_21096366_pos_217	0.238998
chr2L_21128681_21129958_pos_218	-0.451964
chr2L_21672612_21673068_pos_219	-0.185461
chr2L_22044366_22045434_pos_220	0.00852815
chr2L_22672400_22674715_pos_221	-0.195545
chr2LHet_175300_175954_pos_222	-0.311027
chr2R_10305353_10307154_pos_223	0.343683
chr2RHet_1559810_1560758_pos_224	0.200644
chr2R_2735603_2736666_pos_225	-0.113034
chr2R_3979913_3982747_pos_226	0.0890642
chr2R_4372553_4374935_pos_227	-0.549369
chr2R_7094010_7095292_pos_228	-0.711778
chr2R_8158457_8159125_pos_229	-0.210261
chr2R_8978178_8979270_pos_230	0.38807
chr2R_13286839_13288034_pos_231	-0.0545321
chr2R_14204697_14205781_pos_232	-0.435846
chr2R_14925659_14926536_pos_233	-0.073012
chr2R_15187344_15187993_pos_234	0.0199756
chr2R_16907446_16908295_pos_235	0.0701143
chr2RHet_218729_219947_pos_236	-0.772426
chr2RHet_498979_500953_pos_237	-0.448084
chrU_1346855_1347432_pos_238	-0.0496344
chr2RHet_1359785_1362247_pos_239	-0.646841
chr2RHet_2277475_2277725_pos_240	-1.44865
chr2RHet_3136839_3138044_pos_241	0.114524
chr2RHet_3177048_3177421_pos_242	-0.0438911
chr2R_124114_125098_pos_243	0.0960438
chr2R_1373171_1374656_pos_244	-0.492702
chr2R_1393495_1394460_pos_245	0.224202
chr2R_1658893_1659443_pos_246	-0.185804
chr2R_1774309_1775136_pos_247	0.0174813
chr2R_1851523_1852513_pos_248	-0.17242
chr2R_1920320_1921037_pos_249	-0.535809
chr2R_1999873_2000771_pos_250	-0.516274
chr2R_2531018_2532186_pos_251	-0.0187434
chr2R_2592267_2592916_pos_252	0.47854
chr2R_2854727_2855164_pos_253	9.48021e-05
chr2R_2901511_2902236_pos_254	-0.210514
chr2R_2913778_2914382_pos_255	-0.374864
chr2R_2967776_2968661_pos_256	0.169169
chr2R_3415653_3416138_pos_257	0.0491376
chr2R_3517143_3517669_pos_258	-0.237449
chr2R_3652339_3653236_pos_259	-0.422734
chr2R_3638152_3639496_pos_260	-1.1864
chr2R_3726027_3728020_pos_261	-1.05407
chr2R_3796104_3797890_pos_262	-0.096371
chr2R_4305972_4306924_pos_263	-0.734832
chr2R_4354504_4357143_pos_264	-0.0977215
chr2R_4402812_4406010_pos_265	-0.856515
chr2R_4411655_4414301_pos_266	-0.489714
chr2R_4451328_4452186_pos_267	-0.759959
chr2R_4475580_4476243_pos_268	0.538332
chr2R_4561068_4562169_pos_269	-0.130579
chr2R_4592311_4594500_pos_270	0.105558
chr2R_4674651_4676766_pos_271	-0.669758
chr2R_4735000_4737433_pos_272	-0.456782
chr2R_4849564_4852318_pos_273	-0.402959
chr2R_4919210_4920824_pos_274	-0.292986
chr2R_5213156_5213795_pos_275	0.0243523
chr2R_5315341_5315851_pos_276	0.183827
chr2R_5509310_5512462_pos_277	-0.370475
chr2R_5629675_5631204_pos_278	-0.411395
chr2R_5685196_5688667_pos_279	-0.0711759
chr2R_5814222_5814852_pos_280	-0.583676
chr2R_5890352_5892279_pos_281	-0.349674
chr2R_6060423_6061039_pos_282	-0.386902
chr2R_6091987_6092445_pos_283	0.11765
chr2R_6169856_6170857_pos_284	0.011907
chr2R_6258980_6259597_pos_285	-0.572279
chr2R_6351390_6352930_pos_286	-0.425109
chr2R_6415830_6416635_pos_287	0.0272911
chr2R_6566431_6567611_pos_288	-0.0182043
chr2R_6623650_6624098_pos_289	0.384827
chr2R_6801497_6802583_pos_290	-0.525406
chr2R_6888918_6889801_pos_291	-0.256643
chr2R_6927998_6929744_pos_292	-0.826474
chr2R_6985153_6987217_pos_293	0.216679
chr2R_7103861_7104162_pos_294	0.17718
chr2R_7134062_7134686_pos_295	-0.802686
chr2R_7387231_7388181_pos_296	-0.353773
chr2R_7555096_7556746_pos_297	0.202171
chr2R_7575960_7576629_pos_298	-0.768035
chr2R_7673143_7674004_pos_299	0.30055
chr2R_7671381_7672535_pos_300	0.034544
chr2R_7704087_7705098_pos_301	0.0670283
chr2R_7733448_7734123_pos_302	0.250197
chr2R_8017231_8018396_pos_303	0.777409
chr2R_8150687_8151468_pos_304	-0.200874
chr2R_8277230_8278220_pos_305	-0.0230873
chr2R_8305431_8305988_pos_306	-0.347277
chr2R_8329567_8330209_pos_307	0.284801
chr2R_8367273_8368336_pos_308	-0.205478
chr2R_8487167_8488131_pos_309	-0.481426
chr2R_8626376_8629054_pos_310	-0.675736
chr2R_8652327_8654353_pos_311	0.0141443
chr2R_8675048_8676748_pos_312	0.24913
chr2R_8672781_8674948_pos_313	-0.343381
chr2R_9012879_9014731_pos_314	0.133914
chr2R_9131226_9132134_pos_315	-0.548939
chr2R_9379671_9381382_pos_316	-0.423568
chr2R_9533907_9534424_pos_317	0.0388989
chr2R_9531354_9532177_pos_318	0.00314482
chr2R_9585460_9585982_pos_319	-0.514788
chr2R_9751006_9753277_pos_320	-0.878568
chr2R_9828342_9829134_pos_321	0.0962363
chr2R_10153090_10153685_pos_322	0.937499
chr2R_10266532_10267864_pos_323	-0.879279
chr2R_10279240_10281720_pos_324	-0.417708
chr2R_10446545_10448661_pos_325	-0.630557
chr2R_10548748_10549392_pos_326	-0.0460607
chr2R_10561688_10562176_pos_327	-0.644036
chr2R_10572859_10576299_pos_328	-0.0012133
chr2R_10582107_10583622_pos_329	0.0501664
chr2R_10729773_10730934_pos_330	-1.1481
chr2R_10718552_10719942_pos_331	-0.721767
chr2R_11296942_11298926_pos_332	0.665901
chr2R_11294915_11295289_pos_333	0.065339
chr2R_11290370_11291589_pos_334	-0.100608
chr2R_11407862_11409984_pos_335	-0.166106
chr2R_11521482_11522666_pos_336	-0.339364
chr2R_11559088_11559309_pos_337	-0.170139
chr2R_11625514_11626406_pos_338	0.114267
chr2R_11639016_11640421_pos_339	-0.194999
chr2R_11671783_11672635_pos_340	0.701063
chr2R_11698526_11699380_pos_341	-2.18822
chr2R_11772527_11772963_pos_342	-0.744064
chr2R_11907097_11908669_pos_343	-0.391509
chr2R_12027442_12027896_pos_344	-0.232913
chr2R_12263465_12263943_pos_345	-0.752832
chr2R_12310637_12311814_pos_346	-0.0302727
chr2R_12563882_12566032_pos_347	0.0771503
chr2R_12720145_12720912_pos_348	0.0821072
chr2R_12727039_12727800_pos_349	-0.438631
chr2R_12765264_12766019_pos_350	-0.742808
chr2R_12882388_12883840_pos_351	-0.190184
chr2R_12953032_12954414_pos_352	-1.50021
chr2R_12997976_13000065_pos_353	-0.155086
chr2R_13258599_13259746_pos_354	0.484532
chr2R_13353316_13354138_pos_355	-0.620977
chr2R_13388318_13388851_pos_356	-0.588969
chr2R_13421925_13422399_pos_357	0.0334714
chr2R_13444977_13447456_pos_358	-0.0606731
chr2R_13524278_13525100_pos_359	-0.326218
chr2R_13534029_13535077_pos_360	-0.548056
chr2R_13592724_13594082_pos_361	-0.0286244
chr2R_13765028_13766388_pos_362	0.220362
chr2R_13789216_13790516_pos_363	-0.267886
chr2R_13829531_13831025_pos_364	0.11875
chr2R_13888616_13889549_pos_365	0.19562
chr2R_13929436_13930460_pos_366	-1.01568
chr2R_13998059_13999094_pos_367	-0.273137
chr2R_14147532_14148568_pos_368	-0.111663
chr2R_14213160_14215137_pos_369	-0.5469
chr2R_14428993_14430227_pos_370	0.010556
chr2R_14438627_14439360_pos_371	0.546678
chr2R_14496904_14497398_pos_372	-0.352887
chr2R_14516676_14518362_pos_373	0.0709429
chr2R_14610832_14613219_pos_374	-0.486186
chr2R_14624470_14625426_pos_375	0.939457
chr2R_14961824_14963088_pos_376	-0.45574
chr2R_14969541_14970579_pos_377	-0.0491387
chr2R_14985313_14986746_pos_378	-0.59587
chr2R_15085960_15087085_pos_379	-0.323006
chr2R_15121075_15122110_pos_380	-0.584103
chr2R_15108191_15109787_pos_381	-0.569361
chr2R_15164716_15165259_pos_382	-0.688832
chr2R_15194244_15195193_pos_383	-0.126181
chr2R_15226251_15227120_pos_384	-0.450372
chr2R_15292662_15294589_pos_385	-0.41487
chr2R_15475245_15477525_pos_386	-0.217084
chr2R_15514116_15514549_pos_387	-0.358514
chr2R_15592069_15593393_pos_388	-0.225563
chr2R_15654125_15657540_pos_389	0.101306
chr2R_15740937_15741795_pos_390	0.894665
chr2R_15728914_15729843_pos_391	-0.184246
chr2R_16026546_16027610_pos_392	0.0891781
chr2R_16157697_16160002_pos_393	-0.157102
chr2R_16325487_16325921_pos_394	-0.191258
chr2R_16368568_16370051_pos_395	0.00323432
chr2R_16539845_16540386_pos_396	0.16484
chr2R_16624189_16624898_pos_397	0.224604
chr2R_16764652_16765228_pos_398	-0.541658
chr2R_16893731_16895111_pos_399	0.107422
chr2R_17023729_17024400_pos_400	0.18291
chr2R_17130223_17133547_pos_401	-0.547088
chr2R_17259013_17259865_pos_402	0.517404
chr2R_17286918_17287375_pos_403	0.75872
chr2R_17450889_17451849_pos_404	-0.421524
chr2R_17666101_17668132_pos_405	-0.444076
chr2R_17814292_17815208_pos_406	-1.72708
chr2R_17871295_17873102_pos_407	-0.0537844
chr2R_17904108_17905465_pos_408	-0.369959
chr2R_17915212_17916980_pos_409	0.0793822
chr2R_17935757_17936945_pos_410	0.336139
chr2R_18037819_18038581_pos_411	-0.295557
chr2R_18081617_18083050_pos_412	0.206364
chr2R_18240517_18240834_pos_413	-0.400503
chr2R_18441330_18442750_pos_414	-0.341905
chr2R_18732593_18732994_pos_415	-0.297253
chr2R_18729925_18730528_pos_416	-0.193879
chr2R_18790309_18791618_pos_417	0.101834
chr2R_18868013_18868851_pos_418	-0.621672
chr2R_18903991_18905518_pos_419	0.0927425
chr2R_18970424_18971904_pos_420	0.461793
chr2R_19063456_19064920_pos_421	-0.232747
chr2R_19107418_19108890_pos_422	0.0278884
chr2R_19121428_19122673_pos_423	-0.81092
chr2R_19138576_19139515_pos_424	-0.0882225
chr2R_19220998_19223704_pos_425	-0.193546
chr2R_19324366_19325226_pos_426	0.294328
chr2R_19378473_19380818_pos_427	-0.670248
chr2R_19401048_19401724_pos_428	-0.22987
chr2R_19567877_19568836_pos_429	0.228808
chr2R_19664267_19665294_pos_430	-0.0397511
chr2R_19898221_19899244_pos_431	0.0663622
chr2R_20108973_20112100_pos_432	-0.274719
chr2R_20160999_20162241_pos_433	0.0874325
chr2R_20505871_20506921_pos_434	-0.237221
chr2R_20521794_20522782_pos_435	-1.04743
chr2R_20636016_20638112_pos_436	0.2197
chr3L_10609321_10610547_pos_437	-0.440134
chr3L_16900062_16901620_pos_438	-0.249961
chr3L_1900524_1902552_pos_439	0.131379
chr3L_3079937_3080539_pos_440	-0.0122604
chr3L_3260074_3260963_pos_441	-0.0434503
chr3L_3914284_3916503_pos_442	-0.282386
chr3L_4373636_4375249_pos_443	-0.0871133
chr3L_4488091_4489943_pos_444	-0.573049
chr3L_4800258_4801632_pos_445	0.29066
chr3L_6563071_6564336_pos_446	-0.0113327
chr3L_7742231_7743719_pos_447	-0.56184
chr3L_9249957_9251402_pos_448	-0.170006
chr3L_13689259_13690934_pos_449	0.131332
chr3L_15049497_15050799_pos_450	0.0455149
chr3L_15541157_15542428_pos_451	0.277184
chr3L_17129682_17130813_pos_452	0.13567
chr3L_17391976_17393636_pos_453	-0.172471
chr3L_17932494_17935063_pos_454	0.171679
chr3L_21652621_21654320_pos_455	-0.687566
chr3L_21914853_21915632_pos_456	-1.19369
chr3L_95162_95971_pos_457	0.271285
chr3L_304027_307013_pos_458	-0.692783
chr3L_349454_350285_pos_459	0.314355
chr3L_467345_468017_pos_460	-0.353458
chr3L_773890_775123_pos_461	0.325323
chr3L_839306_839892_pos_462	0.249542
chr3L_952706_953111_pos_463	0.723882
chr3L_1394390_1395179_pos_464	-0.312332
chr3L_1590070_1591230_pos_465	-0.281313
chr3L_1715080_1716523_pos_466	-0.880588
chr3L_1788832_1789742_pos_467	-0.685
chr3L_1823620_1824430_pos_468	-0.330275
chr3L_1866534_1866872_pos_469	0.379453
chr3L_1922992_1923226_pos_470	-0.264685
chr3L_2035423_2036369_pos_471	-0.400937
chr3L_2119509_2121078_pos_472	-0.502377
chr3L_2150228_2150916_pos_473	0.276973
chr3L_2207419_2208545_pos_474	-0.163798
chr3L_2274885_2276031_pos_475	-0.394072
chr3L_2314433_2316443_pos_476	-0.393239
chr3L_2330545_2333479_pos_477	-0.663487
chr3L_2340399_2341077_pos_478	-0.113696
chr3L_2500767_2502523_pos_479	-0.132672
chr3L_2518414_2519662_pos_480	-0.264322
chr3L_2550115_2552657_pos_481	-0.185001
chr3L_2565978_2566438_pos_482	0.282673
chr3L_2575300_2575964_pos_483	-0.242521
chr3L_2783397_2783803_pos_484	-0.749471
chr3L_2846238_2847670_pos_485	-0.492653
chr3L_2876368_2878268_pos_486	-0.191889
chr3L_2959137_2960599_pos_487	-0.359297
chr3L_3003959_3006223_pos_488	-0.234463
chr3L_3261552_3262409_pos_489	-0.294966
chr3L_3347594_3348811_pos_490	-0.615963
chr3L_3386185_3387377_pos_491	-0.0540144
chr3L_3404906_3406147_pos_492	-0.615066
chr3L_3406268_3407148_pos_493	0.330021
chr3L_3430605_3431626_pos_494	-0.603741
chr3L_3479843_3480940_pos_495	-0.522017
chr3L_3499181_3499846_pos_496	-0.169331
chr3L_3495915_3497119_pos_497	0.0193844
chr3L_3510462_3511611_pos_498	-0.713606
chr3L_3547234_3547693_pos_499	-0.689283
chr3L_3570364_3571161_pos_500	-0.41074
chr3L_3563098_3563540_pos_501	-0.0261335
chr3L_3724529_3726853_pos_502	0.168058
chr3L_3749428_3749921_pos_503	-0.746681
chr3L_3763045_3763456_pos_504	-0.0283043
chr3L_3755484_3756374_pos_505	0.139025
chr3L_3923601_3924538_pos_506	-0.622852
chr3L_3920119_3921278_pos_507	-0.22057
chr3L_4006663_4008100_pos_508	0.092074
chr3L_4070210_4070677_pos_509	0.215165
chr3L_4324297_4325022_pos_510	-0.251691
chr3L_4420353_4420922_pos_511	-0.8938
chr3L_4462409_4463262_pos_512	-0.213388
chr3L_4697942_4699182_pos_513	-0.796682
chr3L_4805546_4807058_pos_514	0.171444
chr3L_4846709_4849272_pos_515	-0.366529
chr3L_4854149_4855617_pos_516	0.161299
chr3L_4922175_4925628_pos_517	-0.337336
chr3L_4953041_4956628_pos_518	-0.198809
chr3L_5001021_5002745_pos_519	-0.0575902
chr3L_5055490_5057850_pos_520	-0.145878
chr3L_5164670_5166326_pos_521	-0.288432
chr3L_5280434_5281886_pos_522	-0.233194
chr3L_5283093_5284000_pos_523	0.707888
chr3L_5290696_5292213_pos_524	-0.02061
chr3L_5365661_5366524_pos_525	0.266837
chr3L_5381604_5382263_pos_526	-0.0152638
chr3L_5379936_5381283_pos_527	-0.356866
chr3L_5469254_5469967_pos_528	-0.187224
chr3L_5591226_5591783_pos_529	0.185454
chr3L_5625427_5626422_pos_530	-0.120421
chr3L_6279813_6280881_pos_531	-0.0261703
chr3L_6643327_6644422_pos_532	-0.192832
chr3L_6641372_6643156_pos_533	-1.15019
chr3L_6654253_6655827_pos_534	-0.94296
chr3L_6751626_6752197_pos_535	0.32407
chr3L_6803764_6804684_pos_536	-0.0337824
chr3L_6927942_6928640_pos_537	0.00698706
chr3L_7252836_7253932_pos_538	-0.101311
chr3L_7413753_7414950_pos_539	-0.355528
chr3L_7707395_7708094_pos_540	0.369747
chr3L_7785117_7786807_pos_541	0.234492
chr3L_7778975_7779828_pos_542	0.0813553
chr3L_7794463_7794860_pos_543	0.675097
chr3L_7804724_7805146_pos_544	0.0938986
chr3L_7853672_7854206_pos_545	-0.784798
chr3L_7888624_7890062_pos_546	-0.0868523
chr3L_7933337_7934164_pos_547	0.244015
chr3L_8209297_8211628_pos_548	-0.712136
chr3L_8247287_8248439_pos_549	-0.749083
chr3L_8446640_8447005_pos_550	0.131049
chr3L_8486794_8488639_pos_551	-0.0164216
chr3L_8529194_8529809_pos_552	0.179955
chr3L_8682696_8683149_pos_553	-0.32636
chr3L_8941138_8941930_pos_554	-0.0368453
chr3L_9056926_9058015_pos_555	-0.470514
chr3L_9111048_9112570_pos_556	0.643043
chr3L_9253985_9255461_pos_557	0.0930172
chr3L_9492710_9493976_pos_558	-0.0850156
chr3L_9496862_9497157_pos_559	0.421433
chr3L_9524320_9525521_pos_560	0.154377
chr3L_9547046_9548113_pos_561	0.105173
chr3L_9550473_9551717_pos_562	-0.498871
chr3L_9581913_9585212_pos_563	0.160882
chr3L_9645366_9648034_pos_564	-0.368732
chr3L_9890119_9890826_pos_565	0.162455
chr3L_9909435_9910544_pos_566	-0.019979
chr3L_9933983_9934949_pos_567	0.0881772
chr3L_9943102_9944819_pos_568	-0.0572128
chr3L_9981797_9984162_pos_569	-0.418109
chr3L_9999583_10000369_pos_570	0.093244
chr3L_10007457_10008758_pos_571	-0.0400871
chr3L_10113426_10114634_pos_572	0.0541619
chr3L_10205645_10206284_pos_573	-0.623154
chr3L_10277936_10278424_pos_574	-0.139693
chr3L_10306171_10307017_pos_575	0.389342
chr3L_10435315_10436271_pos_576	-0.0471392
chr3L_10475540_10476402_pos_577	0.00194653
chr3L_10530699_10532150_pos_578	-0.317115
chr3L_10559111_10559879_pos_579	-0.242415
chr3L_10592693_10593492_pos_580	0.522136
chr3L_10579062_10579613_pos_581	0.0549601
chr3L_10595714_10596746_pos_582	-0.053238
chr3L_10830656_10832146_pos_583	-0.23772
chr3L_10997956_10998589_pos_584	-1.24315
chr3L_11149231_11150538_pos_585	-1.30951
chr3L_11226593_11227112_pos_586	-0.547873
chr3L_11283210_11283778_pos_587	-0.654139
chr3L_11315113_11315737_pos_588	0.154188
chr3L_11345769_11346633_pos_589	0.243454
chr3L_11535872_11537313_pos_590	0.284816
chr3L_11661628_11662744_pos_591	0.390507
chr3L_11709786_11710669_pos_592	-0.083171
chr3L_11849411_11853130_pos_593	0.368475
chr3L_11888809_11891036_pos_594	0.421714
chr3L_12026973_12027426_pos_595	-0.447992
chr3L_12095976_12096844_pos_596	0.321061
chr3L_12097757_12099205_pos_597	-0.216804
chr3L_12220731_12223126_pos_598	0.329288
chr3L_12253278_12254006_pos_599	-0.281324
chr3L_12338797_12339781_pos_600	-0.119088
chr3L_12355302_12356266_pos_601	0.0469405
chr3L_12351221_12352154_pos_602	-0.118245
chr3L_12352344_12355060_pos_603	-0.488639
chr3L_12375099_12376361_pos_604	-0.402926
chr3L_12402281_12402948_pos_605	-0.311656
chr3L_12628431_12629861_pos_606	-1.24991
chr3L_12866452_12868018_pos_607	0.468446
chr3L_12978188_12980728_pos_608	-0.102524
chr3L_13235868_13238031_pos_609	0.0107081
chr3L_13266937_13268036_pos_610	0.103181
chr3L_13412499_13413949_pos_611	-0.0349631
chr3L_13563770_13566849_pos_612	0.322909
chr3L_13588320_13589071_pos_613	-0.18107
chr3L_14052239_14053323_pos_614	-0.39978
chr3L_14215012_14215984_pos_615	-0.670883
chr3L_14220125_14220866_pos_616	-0.0788542
chr3L_14244383_14244964_pos_617	-0.0739679
chr3L_14411709_14412756_pos_618	-0.190923
chr3L_14546859_14547410_pos_619	-0.192889
chr3L_14551035_14551399_pos_620	-0.00537403
chr3L_14675537_14676442_pos_621	0.165816
chr3L_14712663_14714188_pos_622	0.138631
chr3L_14709887_14710251_pos_623	0.0146883
chr3L_14897863_14899171_pos_624	0.23749
chr3L_14985999_14987058_pos_625	-0.022723
chr3L_15096821_15098664_pos_626	0.21699
chr3L_15389920_15392650_pos_627	-0.278967
chr3L_15399321_15400469_pos_628	-0.0421724
chr3L_15414216_15415668_pos_629	-0.128716
chr3L_15470712_15472207_pos_630	-0.503682
chr3L_15540214_15540890_pos_631	-0.437683
chr3L_15609939_15611014_pos_632	-0.0782035
chr3L_15608839_15609530_pos_633	0.151289
chr3L_15719490_15720746_pos_634	-0.844167
chr3L_15806898_15807729_pos_635	-0.28719
chr3L_15842598_15845535_pos_636	-0.611255
chr3L_15874387_15876256_pos_637	-0.442203
chr3L_15880725_15883849_pos_638	-0.0320432
chr3L_15993918_15995271_pos_639	0.132923
chr3L_15984384_15987637_pos_640	-1.08295
chr3L_16095000_16095931_pos_641	-0.293949
chr3L_16175989_16176915_pos_642	-0.442604
chr3L_16183795_16184604_pos_643	-0.762395
chr3L_16231865_16233772_pos_644	-0.203002
chr3L_16645116_16646564_pos_645	-0.0944495
chr3L_16790593_16791593_pos_646	-0.313474
chr3L_16791794_16792389_pos_647	-0.333839
chr3L_16882163_16883123_pos_648	0.18763
chr3L_16890772_16892058_pos_649	-1.1328
chr3L_16967588_16968812_pos_650	0.0478052
chr3L_16993275_16994594_pos_651	-0.352914
chr3L_16987763_16989172_pos_652	-0.0401505
chr3L_17117689_17118191_pos_653	0.0842047
chr3L_17131345_17132441_pos_654	0.512927
chr3L_17155210_17156363_pos_655	0.453989
chr3L_17182000_17184443_pos_656	-0.742473
chr3L_17200841_17202235_pos_657	-0.388992
chr3L_17302932_17304435_pos_658	-0.425211
chr3L_17324515_17326308_pos_659	0.083666
chr3L_17379413_17381117_pos_660	-0.131015
chr3L_17398069_17399181_pos_661	-0.613386
chr3L_17531647_17533698_pos_662	-0.324077
chr3L_17608378_17609290_pos_663	0.373057
chr3L_17698068_17699235_pos_664	-0.710743
chr3L_17735408_17736439_pos_665	-0.409511
chr3L_17746985_17748144_pos_666	0.204793
chr3L_17924544_17925710_pos_667	-0.198357
chr3L_17938304_17939296_pos_668	0.0888389
chr3L_17951260_17952265_pos_669	-0.728886
chr3L_17994809_17995711_pos_670	-1.9851
chr3L_17984000_17984472_pos_671	0.362123
chr3L_18000426_18001311_pos_672	-0.164479
chr3L_18024238_18024754_pos_673	-0.0107085
chr3L_18039585_18040666_pos_674	-0.176899
chr3L_18174688_18175310_pos_675	0.22464
chr3L_18164578_18165759_pos_676	0.380827
chr3L_18183771_18184221_pos_677	-0.169019
chr3L_18327260_18328302_pos_678	0.344034
chr3L_18350500_18351490_pos_679	-0.207856
chr3L_18569980_18570875_pos_680	-0.146909
chr3L_18627570_18628542_pos_681	-0.567979
chr3L_18643507_18644830_pos_682	-0.0142794
chr3L_18720552_18722681_pos_683	0.00469796
chr3L_18870923_18872824_pos_684	-0.598127
chr3L_18969206_18971240_pos_685	0.344478
chr3L_19124580_19127517_pos_686	0.204433
chr3L_19154500_19155072_pos_687	0.245185
chr3L_19282373_19282893_pos_688	-0.00332433
chr3L_19359828_19360796_pos_689	0.0508007
chr3L_19403845_19404747_pos_690	0.0705678
chr3L_19427710_19429080_pos_691	0.19714
chr3L_19454268_19456047_pos_692	-0.00631728
chr3L_19507833_19508442_pos_693	0.0434302
chr3L_19530257_19531758_pos_694	-0.108232
chr3L_19617223_19619042_pos_695	-0.014134
chr3L_19894616_19895173_pos_696	-0.617363
chr3L_20051716_20054945_pos_697	-0.664099
chr3L_20167633_20172456_pos_698	-0.12977
chr3L_20517511_20518530_pos_699	-0.727833
chr3L_20736876_20738904_pos_700	-0.615474
chr3L_20819970_20820382_pos_701	0.0901001
chr3L_20861717_20863174_pos_702	0.0263699
chr3L_21056785_21057242_pos_703	0.0982096
chr3L_21157205_21158426_pos_704	-0.235864
chr3L_21418521_21419581_pos_705	0.0816224
chr3L_21928288_21930292_pos_706	-0.0164121
chr3L_22080548_22081337_pos_707	0.0753274
chr3L_22592778_22593210_pos_708	0.234176
chr3L_22924301_22926099_pos_709	0.295186
chr3L_23065877_23066180_pos_710	0.19382
chr3L_23073425_23074857_pos_711	-1.77484
chr3L_23191099_23192074_pos_712	-0.307022
chr3L_23541701_23541925_pos_713	-0.0432399
chr3L_23980135_23980938_pos_714	-0.108306
chr3L_24221081_24222540_pos_715	-1.17158
chr3LHet_216790_220314_pos_716	-0.869863
chr3LHet_230605_232333_pos_717	0.3539
chr3LHet_1050880_1052936_pos_718	-0.098704
chr3LHet_1125458_1125711_pos_719	0.167629
chr3LHet_1292265_1293028_pos_720	-0.102301
chr3LHet_1673707_1674134_pos_721	0.11044
chr2RHet_2893544_2896322_pos_722	-0.382499
chr3R_3425969_3428687_pos_723	-0.485246
chr3R_6835329_6836672_pos_724	0.113965
chr3R_14174467_14176292_pos_725	0.12547
chr3R_24266556_24268633_pos_726	-0.0714516
chr3R_3409526_3411556_pos_727	0.304853
chr3R_4278502_4281231_pos_728	-0.42943
chr3R_6097965_6098620_pos_729	0.960489
chr3R_6621878_6624620_pos_730	0.101358
chr3R_9162178_9162855_pos_731	0.302821
chr3R_9358015_9359430_pos_732	-0.565278
chr3R_10160795_10161819_pos_733	0.122071
chr3R_10653001_10654935_pos_734	-1.07941
chr3R_12111411_12111803_pos_735	0.674722
chr3R_12144071_12145064_pos_736	-0.521496
chr3R_13665463_13667993_pos_737	-0.813544
chr3R_14650481_14651039_pos_738	-0.208849
chr3R_15516529_15519581_pos_739	0.475963
chr3R_15698650_15699986_pos_740	-0.107449
chr3R_19090630_19092448_pos_741	0.151835
chr3R_19910067_19911266_pos_742	-0.19305
chr3R_21236088_21240164_pos_743	-0.0949738
chr3R_22105526_22106732_pos_744	0.389541
chr3R_22613045_22614356_pos_745	-0.0795273
chr3R_22793419_22794156_pos_746	0.0418318
chr3R_26854335_26857707_pos_747	-0.0753604
chr3R_27117735_27119847_pos_748	-0.186466
chr3R_27199909_27201795_pos_749	0.0987766
chr3R_27462977_27464903_pos_750	-0.211504
chr3RHet_803296_805111_pos_751	-0.636657
chr3R_275096_275481_pos_752	0.384584
chr3R_343952_345414_pos_753	-0.307137
chr3R_422289_423026_pos_754	-0.272541
chr3R_456142_459582_pos_755	0.0841026
chr3R_697201_698431_pos_756	-0.336146
chr3R_870258_871403_pos_757	0.299001
chr3R_888791_889807_pos_758	-0.152688
chr3R_932547_933242_pos_759	0.648354
chr3R_1220846_1221665_pos_760	0.161418
chr3R_1244257_1246604_pos_761	-0.435091
chr3R_1254961_1257682_pos_762	0.11944
chr3R_1464137_1466053_pos_763	-0.3622
chr3R_1591374_1592600_pos_764	0.323363
chr3R_1769901_1771512_pos_765	-0.0684513
chr3R_1811343_1813572_pos_766	-0.255996
chr3R_1816843_1819328_pos_767	-0.741014
chr3R_1875786_1876892_pos_768	0.440009
chr3R_1923808_1925251_pos_769	0.0939024
chr3R_1956540_1958546_pos_770	-0.213589
chr3R_2088297_2089234_pos_771	0.0285652
chr3R_2109331_2110443_pos_772	-0.711748
chr3R_2847783_2850337_pos_773	-0.523655
chr3R_2991018_2992114_pos_774	0.207347
chr3R_3015135_3015377_pos_775	-0.0253818
chr3R_3161812_3162985_pos_776	-1.06066
chr3R_3222300_3222997_pos_777	-0.723899
chr3R_3347672_3348854_pos_778	-0.791349
chr3R_3400198_3402159_pos_779	-0.10888
chr3R_3454583_3456533_pos_780	-0.315377
chr3R_3539414_3542423_pos_781	0.107841
chr3R_3592211_3595608_pos_782	-0.541511
chr3R_3659730_3663906_pos_783	-1.09541
chr3R_3682157_3683554_pos_784	0.0433493
chr3R_3717767_3720143_pos_785	0.268378
chr3R_3791985_3792552_pos_786	0.755998
chr3R_3886837_3889474_pos_787	-0.128187
chr3R_3940959_3941320_pos_788	-0.005379
chr3R_4001535_4002580_pos_789	-0.201194
chr3R_4189425_4190847_pos_790	-0.294966
chr3R_4203613_4206099_pos_791	-0.339664
chr3R_4287970_4290991_pos_792	-1.32663
chr3R_4332688_4334094_pos_793	-0.151553
chr3R_4413633_4416474_pos_794	-0.659311
chr3R_4710540_4712312_pos_795	-0.301019
chr3R_4749289_4750665_pos_796	-0.142701
chr3R_4932559_4933546_pos_797	0.0540859
chr3R_4949076_4949714_pos_798	-0.108522
chr3R_5274367_5275008_pos_799	-0.277608
chr3R_5306325_5308402_pos_800	-0.762443
chr3R_5956197_5957371_pos_801	0.147109
chr3R_6010634_6012533_pos_802	-0.540137
chr3R_6142559_6145451_pos_803	0.341885
chr3R_6284832_6286165_pos_804	-0.377027
chr3R_6385800_6386728_pos_805	-0.871334
chr3R_6386956_6387600_pos_806	0.18426
chr3R_6513956_6515149_pos_807	-0.117039
chr3R_6542474_6544535_pos_808	-0.0468249
chr3R_6553714_6556844_pos_809	-0.515585
chr3R_6563221_6563979_pos_810	-0.0941256
chr3R_6777283_6778606_pos_811	0.401327
chr3R_6804106_6806238_pos_812	-0.413153
chr3R_6811943_6812999_pos_813	0.370553
chr3R_6831094_6832964_pos_814	-0.243007
chr3R_6951751_6952880_pos_815	0.0703436
chr3R_7162767_7163271_pos_816	-0.0140901
chr3R_7332763_7334556_pos_817	-0.0332823
chr3R_7363394_7363955_pos_818	-0.30887
chr3R_7636614_7637495_pos_819	0.0314639
chr3R_7626644_7628959_pos_820	0.124555
chr3R_7680566_7682726_pos_821	-0.335113
chr3R_7795176_7795886_pos_822	0.591308
chr3R_7813464_7813707_pos_823	-0.116899
chr3R_7890573_7893771_pos_824	-0.278072
chr3R_7903478_7905225_pos_825	0.319426
chr3R_7914233_7915026_pos_826	0.262629
chr3R_7925853_7928522_pos_827	-0.867603
chr3R_7929741_7930740_pos_828	-0.260051
chr3R_7978328_7978799_pos_829	-0.866233
chr3R_8011634_8013457_pos_830	0.493102
chr3R_8027457_8028062_pos_831	-0.401532
chr3R_8125102_8126286_pos_832	-0.174881
chr3R_8216209_8216693_pos_833	-0.422812
chr3R_8336915_8340861_pos_834	-0.162526
chr3R_8368300_8369189_pos_835	-0.0732734
chr3R_8402217_8403680_pos_836	-0.270406
chr3R_8415143_8416666_pos_837	0.262336
chr3R_8428325_8430718_pos_838	-0.54586
chr3R_8478361_8478912_pos_839	-0.54758
chr3R_8532239_8534435_pos_840	0.879096
chr3R_8566942_8568173_pos_841	-0.633494
chr3R_8665650_8666560_pos_842	-1.01749
chr3R_8734323_8735721_pos_843	-0.464568
chr3R_8751692_8752158_pos_844	0.272951
chr3R_9360981_9361643_pos_845	0.0817337
chr3R_9428955_9429731_pos_846	-0.0781385
chr3R_9427229_9428615_pos_847	0.0198959
chr3R_9566544_9568884_pos_848	0.0576442
chr3R_9581283_9582424_pos_849	-0.0967866
chr3R_9726128_9726592_pos_850	0.106834
chr3R_9798125_9799058_pos_851	0.189583
chr3R_9792340_9794395_pos_852	-0.366497
chr3R_9896024_9897581_pos_853	-1.40997
chr3R_9963884_9964954_pos_854	0.43568
chr3R_9960383_9961471_pos_855	-0.402862
chr3R_10000569_10003288_pos_856	-0.390096
chr3R_10059740_10061903_pos_857	-0.390145
chr3R_10276567_10278204_pos_858	-0.929772
chr3R_10331153_10332605_pos_859	-0.201822
chr3R_10536487_10537492_pos_860	-0.124357
chr3R_10528321_10529885_pos_861	0.148832
chr3R_10546732_10547168_pos_862	-0.13321
chr3R_10661807_10662938_pos_863	-0.271454
chr3R_10757493_10759126_pos_864	-0.807674
chr3R_10801105_10803045_pos_865	-0.0607525
chr3R_10828435_10830115_pos_866	0.0380671
chr3R_10876012_10878020_pos_867	0.495378
chr3R_10910005_10912054_pos_868	-0.565851
chr3R_10918642_10919210_pos_869	-0.351547
chr3R_11081692_11084156_pos_870	-0.592482
chr3R_11123575_11124533_pos_871	0.348785
chr3R_11118209_11119037_pos_872	0.0443776
chr3R_11257544_11258620_pos_873	0.513248
chr3R_11254271_11257268_pos_874	0.30189
chr3R_11284811_11286549_pos_875	-0.57705
chr3R_11294444_11295561_pos_876	-0.763552
chr3R_11360597_11361761_pos_877	0.331104
chr3R_11609207_11610956_pos_878	-0.30583
chr3R_11772865_11774121_pos_879	-0.151831
chr3R_11817246_11817869_pos_880	-0.0856324
chr3R_11824303_11825048_pos_881	0.0517056
chr3R_11839877_11841554_pos_882	-0.0929124
chr3R_12040941_12041546_pos_883	-0.00470899
chr3R_12272233_12273916_pos_884	-0.434754
chr3R_12649346_12651603_pos_885	-0.291395
chr3R_12836220_12837514_pos_886	-0.316577
chr3R_13184351_13185625_pos_887	-0.531125
chr3R_13221704_13222089_pos_888	-0.181454
chr3R_13348792_13350500_pos_889	-0.195449
chr3R_13418917_13419762_pos_890	0.148566
chr3R_13563105_13563880_pos_891	-0.188748
chr3R_13660946_13661630_pos_892	-0.226523
chr3R_13807839_13808934_pos_893	0.043352
chr3R_13815772_13816825_pos_894	-0.247265
chr3R_13841530_13842784_pos_895	0.0947635
chr3R_13867676_13868622_pos_896	0.1108
chr3R_13979490_13980169_pos_897	-0.412291
chr3R_14138357_14138567_pos_898	0.32383
chr3R_14163662_14165492_pos_899	-0.269144
chr3R_14270092_14272450_pos_900	-0.840738
chr3R_14293869_14295018_pos_901	-0.180541
chr3R_14458489_14460092_pos_902	0.206415
chr3R_14641414_14641747_pos_903	0.037477
chr3R_14652303_14654725_pos_904	-0.0287576
chr3R_14663018_14666036_pos_905	0.025311
chr3R_14885483_14886374_pos_906	0.384574
chr3R_14890195_14891705_pos_907	-0.243255
chr3R_14914514_14915413_pos_908	0.365315
chr3R_14964398_14965665_pos_909	-0.170758
chr3R_15033124_15034336_pos_910	0.394693
chr3R_15368193_15369857_pos_911	-0.557113
chr3R_15399741_15402210_pos_912	-0.41912
chr3R_15447540_15447979_pos_913	-0.370775
chr3R_15521675_15522969_pos_914	0.282375
chr3R_15611064_15611678_pos_915	0.0426508
chr3R_15795005_15795785_pos_916	-0.114274
chr3R_15781522_15783347_pos_917	-0.254069
chr3R_15814530_15815260_pos_918	0.139445
chr3R_15874060_15876719_pos_919	0.0360649
chr3R_15908552_15910182_pos_920	-0.296155
chr3R_15896421_15898013_pos_921	-0.356316
chr3R_15968550_15970148_pos_922	-0.114324
chr3R_16058360_16059646_pos_923	0.138722
chr3R_16126101_16129984_pos_924	-0.300145
chr3R_16229530_16230360_pos_925	0.138943
chr3R_16296542_16300528_pos_926	-0.170914
chr3R_16331491_16333571_pos_927	0.191766
chr3R_16495904_16496809_pos_928	-0.0459509
chr3R_16670813_16672526_pos_929	-0.646674
chr3R_16707351_16709099_pos_930	-0.916506
chr3R_16807327_16807621_pos_931	0.685567
chr3R_17016454_17017125_pos_932	-0.0956463
chr3R_17035673_17036208_pos_933	-0.572767
chr3R_17073830_17075230_pos_934	0.287318
chr3R_17388665_17389426_pos_935	-0.197298
chr3R_17522766_17523688_pos_936	-0.776568
chr3R_17784979_17787015_pos_937	-1.15313
chr3R_18348443_18349537_pos_938	0.0307109
chr3R_18366331_18368343_pos_939	0.066611
chr3R_18498176_18498572_pos_940	-0.439989
chr3R_18682531_18684315_pos_941	-0.709719
chr3R_18742255_18743085_pos_942	-1.44854
chr3R_18800097_18801457_pos_943	0.41508
chr3R_18871672_18873397_pos_944	0.296129
chr3R_18904623_18907277_pos_945	-0.272604
chr3R_18931011_18932229_pos_946	-0.0834146
chr3R_19142425_19143048_pos_947	-0.0135253
chr3R_19160043_19160756_pos_948	-0.210682
chr3R_19161043_19161863_pos_949	-2.02595
chr3R_19267132_19268526_pos_950	0.495345
chr3R_19473327_19475931_pos_951	-0.14744
chr3R_19476324_19478890_pos_952	-0.462644
chr3R_19539347_19541123_pos_953	-0.314182
chr3R_19550568_19550988_pos_954	-0.221136
chr3R_19569770_19572352_pos_955	-0.185351
chr3R_19612431_19613121_pos_956	-0.342641
chr3R_19845672_19847023_pos_957	-0.38064
chr3R_19851955_19853033_pos_958	0.216292
chr3R_19913547_19914047_pos_959	0.578947
chr3R_20110995_20111857_pos_960	0.150478
chr3R_20275669_20276348_pos_961	0.0648239
chr3R_20308193_20308608_pos_962	0.205705
chr3R_20351386_20352565_pos_963	-0.00406693
chr3R_20533830_20535907_pos_964	-0.67963
chr3R_20777804_20778395_pos_965	0.0135978
chr3R_20801851_20803894_pos_966	-0.395018
chr3R_20932074_20934164_pos_967	-0.0582655
chr3R_21049334_21050080_pos_968	0.00948944
chr3R_21066928_21067415_pos_969	-0.201977
chr3R_21100252_21101924_pos_970	0.243674
chr3R_21131443_21132173_pos_971	-0.65344
chr3R_21210244_21211935_pos_972	-0.259812
chr3R_21249874_21250658_pos_973	-0.382887
chr3R_21354484_21357374_pos_974	0.0112611
chr3R_21523031_21525757_pos_975	0.243975
chr3R_21517263_21519979_pos_976	-0.299131
chr3R_21584828_21585522_pos_977	-0.405103
chr3R_22070521_22072247_pos_978	-0.448227
chr3R_22068734_22070448_pos_979	-1.01866
chr3R_22067965_22068384_pos_980	-0.92398
chr3R_22153424_22154766_pos_981	0.231794
chr3R_22249146_22250377_pos_982	-0.285108
chr3R_22280911_22281565_pos_983	0.0243994
chr3R_22499908_22502639_pos_984	-0.706269
chr3R_22569315_22570245_pos_985	-0.0311683
chr3R_22722160_22723901_pos_986	-0.575968
chr3R_22755192_22756364_pos_987	-0.115719
chr3R_22807139_22809504_pos_988	0.151746
chr3R_22883271_22883998_pos_989	-0.389483
chr3R_22985389_22986325_pos_990	0.278032
chr3R_23145896_23147251_pos_991	-0.188033
chr3R_23159177_23159708_pos_992	-0.185787
chr3R_23201656_23202818_pos_993	0.510428
chr3R_23232617_23234145_pos_994	-0.676683
chr3R_23246807_23248516_pos_995	0.484701
chr3R_23537284_23539266_pos_996	-0.256919
chr3R_23565744_23567609_pos_997	-0.17292
chr3R_23585975_23586847_pos_998	0.0950163
chr3R_23684173_23685040_pos_999	-0.592015
chr3R_23696478_23697274_pos_1000	-0.181028
chr3R_23723450_23726408_pos_1001	0.631492
chr3R_23928595_23930504_pos_1002	-0.555784
chr3R_24055696_24058874_pos_1003	-0.68549
chr3R_24235900_24239312_pos_1004	-1.03321
chr3R_24470335_24471419_pos_1005	-0.159098
chr3R_24571036_24572498_pos_1006	-0.369421
chr3R_24566805_24568126_pos_1007	-0.0797246
chr3R_24613064_24615025_pos_1008	-0.145794
chr3R_24703171_24703931_pos_1009	-0.472584
chr3R_24723399_24724265_pos_1010	-0.176803
chr3R_25005904_25006871_pos_1011	-0.535161
chr3R_25435896_25439724_pos_1012	-0.0747597
chr3R_25489423_25490196_pos_1013	-0.268013
chr3R_25582534_25583937_pos_1014	-0.0240778
chr3R_25943555_25944852_pos_1015	-0.0542153
chr3R_26130187_26131023_pos_1016	-0.0884985
chr3R_26362001_26364423_pos_1017	-0.513946
chr3R_26375316_26377229_pos_1018	-0.248561
chr3R_26485254_26486252_pos_1019	-0.23615
chr3R_26492718_26495306_pos_1020	0.389817
chr3R_26569591_26570577_pos_1021	-0.236376
chr3R_26604783_26605842_pos_1022	0.589679
chr3R_26797538_26798742_pos_1023	-0.245582
chr3R_26824585_26825226_pos_1024	0.403313
chr3R_26845373_26845957_pos_1025	0.0399637
chr3R_26998231_26999392_pos_1026	-0.559767
chr3R_27048105_27048953_pos_1027	0.67635
chr3R_27252738_27253470_pos_1028	-0.253822
chr3R_27425251_27426150_pos_1029	0.345863
chr3R_27682095_27683395_pos_1030	-0.392163
chr3R_27739890_27741011_pos_1031	-0.0648133
chr3R_27757079_27757619_pos_1032	0.436471
chr4_184013_185877_pos_1033	0.429998
chr4_168305_169619_pos_1034	-0.327928
chr4_283353_284429_pos_1035	-0.313763
chr4_390178_391010_pos_1036	0.650674
chr4_564141_565975_pos_1037	0.214461
chr4_967695_970660_pos_1038	-0.679457
chr4_984008_985301_pos_1039	0.437472
chr4_1054887_1056297_pos_1040	0.00137047
chrX_3432582_3433399_pos_1041	-2.00271
chrX_3334551_3335179_pos_1042	-0.609947
chrX_8003603_8004242_pos_1043	-0.495168
chrX_8052217_8053704_pos_1044	0.171377
chrX_8739685_8742055_pos_1045	-0.888214
chrX_9789037_9790021_pos_1046	0.381865
chrX_11542409_11543748_pos_1047	0.163353
chrX_11771653_11772664_pos_1048	0.673139
chrX_13164719_13166024_pos_1049	-0.748716
chrX_13557411_13559508_pos_1050	0.0635518
chrX_14753881_14755523_pos_1051	-0.532399
chrX_15506977_15508543_pos_1052	-0.337709
chrX_17948818_17950772_pos_1053	-0.235525
chrX_18046200_18047649_pos_1054	0.356766
chrX_404267_405576_pos_1055	-0.438434
chrX_797171_797958_pos_1056	-0.793222
chrX_879549_880710_pos_1057	0.129056
chrX_1090197_1090984_pos_1058	-0.191884
chrX_1157170_1158231_pos_1059	-0.55897
chrX_1158494_1159322_pos_1060	-0.571407
chrX_1159633_1159917_pos_1061	0.0900326
chrX_1176544_1177460_pos_1062	0.118584
chrX_1345398_1346017_pos_1063	0.930889
chrX_1429171_1430128_pos_1064	0.264324
chrX_1484514_1486551_pos_1065	0.0916358
chrX_1512514_1513453_pos_1066	0.203983
chrX_1628707_1629987_pos_1067	-0.021162
chrX_1621149_1622495_pos_1068	0.372818
chrX_1722215_1722977_pos_1069	-0.188335
chrX_1861232_1861606_pos_1070	0.218558
chrX_2172466_2173325_pos_1071	-0.311967
chrX_2593305_2594017_pos_1072	0.527475
chrX_2603682_2604361_pos_1073	-0.0528393
chrX_2635996_2636627_pos_1074	-0.501915
chrX_2681020_2682501_pos_1075	-0.0388993
chrX_2818415_2818999_pos_1076	-0.205027
chrX_2851966_2852596_pos_1077	0.105065
chrX_2896327_2896831_pos_1078	0.107619
chrX_3159533_3160449_pos_1079	-1.72837
chrX_3254009_3255154_pos_1080	-0.0237567
chrX_3283149_3284462_pos_1081	-0.254819
chrX_3293043_3294668_pos_1082	-0.571782
chrX_3441591_3443619_pos_1083	-0.0254824
chrX_4131074_4132126_pos_1084	-0.691332
chrX_4228274_4228884_pos_1085	0.678019
chrX_4438299_4439999_pos_1086	-0.631645
chrX_4506023_4507055_pos_1087	-0.429669
chrX_4520725_4521748_pos_1088	-0.426384
chrX_4587963_4588724_pos_1089	0.24321
chrX_4589829_4591177_pos_1090	0.120128
chrX_4645922_4646625_pos_1091	-0.882835
chrX_4833959_4835010_pos_1092	0.0562427
chrX_5079466_5081141_pos_1093	-0.279555
chrX_5230697_5231751_pos_1094	0.084088
chrX_5708466_5709483_pos_1095	-0.70113
chrX_5778465_5779108_pos_1096	0.054996
chrX_5845345_5846057_pos_1097	0.105551
chrX_5870627_5872766_pos_1098	-0.462564
chrX_5956356_5957285_pos_1099	0.0330675
chrX_5958396_5959799_pos_1100	0.22574
chrX_6228355_6229103_pos_1101	0.66109
chrX_6521692_6523022_pos_1102	-0.755641
chrX_6612973_6615479_pos_1103	-0.563324
chrX_6639676_6641033_pos_1104	-0.505185
chrX_6969584_6970826_pos_1105	-1.36132
chrX_7515107_7515763_pos_1106	0.440906
chrX_7860291_7860641_pos_1107	-0.794841
chrX_8096080_8097189_pos_1108	0.652991
chrX_8169404_8170715_pos_1109	-0.378732
chrX_8235039_8236151_pos_1110	-0.0148919
chrX_8297954_8298714_pos_1111	-0.742778
chrX_8360692_8362082_pos_1112	-0.474064
chrX_8390392_8391634_pos_1113	-0.0257003
chrX_8400854_8402755_pos_1114	-0.504421
chrX_8398495_8399651_pos_1115	0.019468
chrX_8433593_8434683_pos_1116	-0.449731
chrX_8679654_8680295_pos_1117	-0.0260291
chrX_8866524_8867824_pos_1118	-0.555647
chrX_8902896_8903894_pos_1119	-0.51871
chrX_8901492_8902493_pos_1120	-0.170075
chrX_8969096_8970108_pos_1121	-0.306941
chrX_9038825_9039651_pos_1122	0.25437
chrX_9081252_9082061_pos_1123	-0.241926
chrX_9237901_9239341_pos_1124	-0.812722
chrX_9239373_9241706_pos_1125	-0.241618
chrX_9300169_9302031_pos_1126	-0.999021
chrX_9470556_9471061_pos_1127	-0.0103367
chrX_9507826_9508820_pos_1128	-0.40107
chrX_9516703_9517314_pos_1129	-0.784182
chrX_9528002_9529122_pos_1130	-0.837022
chrX_9731969_9732409_pos_1131	0.0465723
chrX_9790968_9792241_pos_1132	-1.50356
chrX_9863128_9864260_pos_1133	-0.30669
chrX_10078570_10079759_pos_1134	-0.928046
chrX_10143932_10145659_pos_1135	0.123715
chrX_10181761_10182898_pos_1136	0.332196
chrX_10216246_10217039_pos_1137	0.411799
chrX_10280803_10281248_pos_1138	0.604959
chrX_10377855_10379401_pos_1139	-1.08858
chrX_10548819_10549971_pos_1140	0.487052
chrX_10642719_10643235_pos_1141	-0.32134
chrX_10668557_10669671_pos_1142	0.179119
chrX_11074991_11075854_pos_1143	-0.374137
chrX_11111022_11112369_pos_1144	-0.19049
chrX_11236347_11237124_pos_1145	-1.10817
chrX_11279421_11280394_pos_1146	-0.0868243
chrX_11313861_11314327_pos_1147	-0.21056
chrX_11358025_11358641_pos_1148	-0.463022
chrX_11513762_11514798_pos_1149	-1.70858
chrX_11578509_11578782_pos_1150	-1.81851
chrX_11577533_11577738_pos_1151	0.667278
chrX_11775851_11776821_pos_1152	0.0564238
chrX_11778202_11778520_pos_1153	-0.0859028
chrX_11807149_11808358_pos_1154	0.214734
chrX_11988965_11990333_pos_1155	0.0292747
chrX_12113512_12114292_pos_1156	-0.576158
chrX_12327186_12329139_pos_1157	-0.669057
chrX_12398975_12399449_pos_1158	0.363007
chrX_12453736_12454332_pos_1159	0.0294329
chrX_12575874_12576994_pos_1160	-0.867599
chrX_12665477_12667424_pos_1161	-0.635741
chrX_12768876_12770408_pos_1162	0.323096
chrX_12858546_12859397_pos_1163	-0.696609
chrX_13103327_13103861_pos_1164	-1.17674
chrX_13735271_13737850_pos_1165	0.123253
chrX_13772989_13774042_pos_1166	-0.897259
chrX_14069834_14070592_pos_1167	-1.07278
chrX_14114251_14115195_pos_1168	-0.078494
chrX_14152638_14153341_pos_1169	0.121186
chrX_14486354_14487342_pos_1170	-0.492299
chrX_14483942_14484500_pos_1171	-0.25317
chrX_14667422_14667903_pos_1172	-0.0549194
chrX_14802033_14802791_pos_1173	-0.383918
chrX_15095923_15096878_pos_1174	-0.108725
chrX_15110122_15111216_pos_1175	-0.404069
chrX_15203025_15204289_pos_1176	0.131261
chrX_15336450_15338227_pos_1177	-0.636685
chrX_15509576_15511809_pos_1178	-0.961791
chrX_15996016_15997329_pos_1179	-0.398098
chrX_16384873_16385547_pos_1180	0.174315
chrX_16463970_16466126_pos_1181	-0.391345
chrX_16466362_16467992_pos_1182	-0.512243
chrX_16508250_16509127_pos_1183	-0.404809
chrX_16517432_16518012_pos_1184	-0.74942
chrX_16599284_16600059_pos_1185	-0.476249
chrX_16611120_16612201_pos_1186	-0.537961
chrX_16651008_16652399_pos_1187	0.19455
chrX_16772150_16773163_pos_1188	-0.274905
chrX_16800872_16802282_pos_1189	-0.404996
chrX_16793979_16797178_pos_1190	-0.595528
chrX_16815903_16817098_pos_1191	-0.681705
chrX_16812147_16814005_pos_1192	-0.27385
chrX_16933970_16935294_pos_1193	0.0836733
chrX_16987326_16989258_pos_1194	0.00399182
chrX_17006518_17007220_pos_1195	-0.839756
chrX_17074602_17074903_pos_1196	-0.392283
chrX_17098892_17099427_pos_1197	-0.0214595
chrX_17184248_17185005_pos_1198	0.101152
chrX_17183346_17183989_pos_1199	-1.00793
chrX_17369873_17371788_pos_1200	-0.0477777
chrX_17582449_17583272_pos_1201	0.346624
chrX_17619775_17620678_pos_1202	0.472502
chrX_17730144_17731794_pos_1203	-0.275474
chrX_17897540_17898971_pos_1204	-0.489357
chrX_17929635_17930483_pos_1205	0.266083
chrX_17951211_17952734_pos_1206	-0.329317
chrX_18074821_18077106_pos_1207	-0.028511
chrX_18146817_18148408_pos_1208	-0.147094
chrX_18187841_18188559_pos_1209	0.115872
chrX_18248692_18249073_pos_1210	-0.76916
chrX_18289008_18289898_pos_1211	-0.685711
chrX_18600864_18601738_pos_1212	0.0463973
chrX_18799341_18800619_pos_1213	-0.251176
chrX_18967865_18969352_pos_1214	0.0667056
chrX_19110552_19112120_pos_1215	-0.912557
chrX_19143550_19144093_pos_1216	0.590605
chrX_19132627_19134739_pos_1217	-0.385014
chrX_19145467_19146580_pos_1218	-0.552648
chrX_19518606_19519273_pos_1219	-0.126153
chrX_19635253_19635900_pos_1220	-0.150447
chrX_19646254_19646675_pos_1221	0.275769
chrX_19724255_19725228_pos_1222	-0.0806513
chrX_19898152_19898859_pos_1223	-0.0572209
chrX_20014101_20015016_pos_1224	-0.218433
chrX_20363655_20364241_pos_1225	0.02688
chrX_20646907_20648566_pos_1226	0.194974
chrX_20654364_20655057_pos_1227	-0.58478
chrX_20862522_20864377_pos_1228	-1.04993
chrX_20932643_20932983_pos_1229	-0.972622
chrX_20935996_20937454_pos_1230	0.136603
chrX_21146601_21148204_pos_1231	-1.01277
chrX_21224477_21225202_pos_1232	-0.838532
chrX_21270148_21270730_pos_1233	0.0857432
chrX_22038141_22038825_pos_1234	-0.163875
chrX_22397813_22398160_pos_1235	-0.0839793
chrXHet_78518_79346_pos_1236	-0.0190803
