# Supplementary material for: The hourglass model of evolutionary conservation during embryogenesis extends to developmental enhancers with signatures of positive selection
Source: Genome Res. 2021 Sep;31(9):1573–81. doi: 10.1101/gr.275212.121 (PMC8415374; doi:10.1101/gr.275212.121)
Supplement: Supplemental Material [file supp_gr.275212.121_Supplemental_Code.zip › Supplemental_Code/data/svmModels/dmel1416_model_gkmpredict_dmel24_specific_enhancer_negSet.txt]

chr3R_26716352_26717224_neg_1	0.801328
chr3R_9955048_9956364_neg_2	0.157426
chr2R_6891010_6892210_neg_3	0.476694
chr2L_39454_40234_neg_4	0.199847
chr2L_1535305_1536653_neg_5	0.376413
chr2L_11429647_11430367_neg_6	-0.601502
chr3R_22499010_22500035_neg_7	0.56472
chr2L_13258898_13259546_neg_8	0.270639
chr3L_9273473_9275202_neg_9	0.0463213
chr3R_14173662_14175273_neg_10	-0.512298
chr2L_814286_816524_neg_11	0.168062
chr3R_3674701_3678200_neg_12	-0.847298
chrX_6381375_6383082_neg_13	0.535225
chrX_20396209_20398427_neg_14	0.299169
chrX_8241007_8241483_neg_15	0.346126
chr3L_2551040_2553133_neg_16	-0.198137
chrU_3850509_3851072_neg_17	-0.40206
chr3R_24114342_24115729_neg_18	-0.542301
chr3R_14689415_14691027_neg_19	0.339873
chr3R_14668556_14672511_neg_20	0.345478
chr3R_24818393_24820145_neg_21	-0.0820092
chrX_12283986_12284603_neg_22	0.115358
chr2R_13215333_13215860_neg_23	0.130967
chr3R_20483875_20485314_neg_24	0.215056
chr2R_5127765_5128951_neg_25	0.149612
chr2R_19631239_19631676_neg_26	0.323184
chrX_700429_702861_neg_27	0.14842
chr2LHet_239908_240474_neg_28	0.480841
chrX_403686_404783_neg_29	-0.124469
chr3R_22298620_22299109_neg_30	0.216583
chr3R_9347400_9348057_neg_31	0.481814
chrUextra_4994680_4995389_neg_32	-0.0789112
chr3L_13385169_13385662_neg_33	0.287755
chr3L_8049901_8050921_neg_34	0.186133
chrX_509283_510108_neg_35	0.032509
chrX_6665337_6666413_neg_36	0.0939047
chr2R_12138101_12139341_neg_37	0.503063
chr3L_19673501_19675073_neg_38	0.497095
chrX_2446969_2447695_neg_39	0.385182
chr3R_5534977_5535863_neg_40	0.108103
chr3R_19437081_19437819_neg_41	0.0298198
chrU_1470992_1471966_neg_42	0.164323
chrUextra_22268220_22269334_neg_43	-1.75347
chr2R_20997146_21000035_neg_44	0.19043
chr2L_5052238_5053319_neg_45	0.366726
chr3R_24921515_24922232_neg_46	-0.0623114
chr3LHet_1505022_1506747_neg_47	-0.0524838
chr2R_3267367_3268293_neg_48	-0.550894
chr2L_16229331_16230232_neg_49	0.40177
chr3L_20878599_20878964_neg_50	-0.388737
chr2R_18260878_18262406_neg_51	0.478834
chrUextra_1791890_1792414_neg_52	0.240632
chr2L_8565795_8567771_neg_53	-0.395403
chr2L_19556743_19557439_neg_54	0.256322
chr3R_10653369_10653758_neg_55	0.532971
chr3L_9668435_9669699_neg_56	0.312587
chrX_20558409_20559670_neg_57	0.338217
chr3L_16034918_16035510_neg_58	-0.151974
chr3R_3226307_3228120_neg_59	0.27075
chr2R_17028752_17029636_neg_60	0.387639
chr2L_5198732_5202400_neg_61	0.342702
chr3LHet_2325404_2325909_neg_62	0.27153
chr2RHet_1719789_1720731_neg_63	0.021673
chr2R_15505516_15506318_neg_64	0.0658643
chr2L_20312780_20314044_neg_65	0.36633
chr2L_21869434_21870265_neg_66	-0.450215
chr3R_2347136_2347733_neg_67	0.257032
chr3L_13463684_13463952_neg_68	0.18902
chr3R_16743992_16744777_neg_69	0.523705
chr2R_12891701_12892732_neg_70	0.304375
chr3R_2356975_2358566_neg_71	0.194333
chr2R_18032381_18033504_neg_72	0.285034
chr2L_3377063_3377657_neg_73	0.519451
chr3R_272010_273650_neg_74	-0.0419698
chr3L_3198227_3199098_neg_75	0.102511
chr2L_1744912_1745806_neg_76	-0.130582
chr2R_15549293_15550741_neg_77	0.0727898
chr2L_12600210_12601009_neg_78	0.375894
chr3R_24489360_24489765_neg_79	0.248988
chr3RHet_1107141_1107875_neg_80	0.247262
chrX_3029293_3029893_neg_81	-0.0153448
chr3L_13036722_13037061_neg_82	0.122847
chrU_7089571_7090344_neg_83	-0.143069
chr3L_9047460_9048111_neg_84	0.132277
chr2R_14849959_14850665_neg_85	0.35067
chr3L_13093752_13095446_neg_86	0.106773
chr3R_15433457_15434225_neg_87	0.391238
chr3R_3695550_3696143_neg_88	0.0952084
chrX_10720957_10721620_neg_89	0.161698
chrX_18859821_18860386_neg_90	0.341579
chr3R_20035019_20035593_neg_91	0.0158094
chrU_158638_159370_neg_92	-0.0323988
chrX_9211327_9212581_neg_93	0.193557
chrUextra_9815810_9817572_neg_94	-1.4278
chr3R_20740123_20743703_neg_95	0.208498
chr2R_563969_564438_neg_96	-0.0523074
chr2R_889392_890609_neg_97	0.273857
chr2R_4744767_4745389_neg_98	0.49428
chr2L_15007680_15008372_neg_99	0.123409
chrUextra_3173441_3174713_neg_100	-1.43383
chr2L_20289132_20289492_neg_101	0.469243
chr3R_5934399_5935380_neg_102	-0.0729254
chrX_9894126_9894695_neg_103	-0.216804
chr2L_14705364_14706285_neg_104	0.230256
chr3R_8865381_8866367_neg_105	-0.806229
chrUextra_5227874_5228403_neg_106	0.146633
chr3R_26656115_26656645_neg_107	0.505921
chr2L_11392178_11393123_neg_108	0.231225
chr3R_23198988_23200101_neg_109	0.435385
chrX_14463634_14463894_neg_110	0.0724304
chr3L_17520409_17521170_neg_111	0.216467
chr2L_14128658_14129479_neg_112	-0.186886
chr3L_19523233_19523788_neg_113	0.135074
chr2L_20331065_20331533_neg_114	0.38072
chr3R_22753274_22753961_neg_115	0.272736
chr2R_19183235_19183662_neg_116	0.645497
chrX_16098651_16099400_neg_117	0.238791
chr2R_8123270_8123699_neg_118	0.0250785
chr3R_27114475_27115710_neg_119	0.430027
chr2L_7440661_7441804_neg_120	-0.00669356
chr3L_80090_80633_neg_121	0.111386
chr3R_23359774_23360435_neg_122	0.351536
chr3R_6910731_6911334_neg_123	-0.0325736
chr2R_19809670_19810596_neg_124	0.108695
chrX_20853667_20854731_neg_125	-0.0552572
chr3R_19789664_19790353_neg_126	0.207621
chr2R_1819443_1820486_neg_127	0.585687
chr2L_20588860_20589806_neg_128	0.372659
chr3L_20169515_20171043_neg_129	0.372486
chr2R_15784646_15784973_neg_130	-0.0452544
chr3R_22067012_22067432_neg_131	0.361757
chr2R_7763916_7764298_neg_132	0.0268198
chrX_5994083_5994928_neg_133	0.119426
chrX_18088869_18090516_neg_134	-0.0655062
chr3R_4336240_4337381_neg_135	-0.195386
chrU_2314543_2316316_neg_136	-0.0147878
chr3LHet_692208_692855_neg_137	-0.549025
chr3R_20929686_20930392_neg_138	-0.277583
chr2R_8050030_8050612_neg_139	0.289607
chr2R_18160268_18160748_neg_140	0.326142
chrUextra_5363495_5364272_neg_141	-0.0108428
chrX_10262974_10263585_neg_142	0.212851
chrX_10490079_10490843_neg_143	0.232819
chrUextra_8801757_8802055_neg_144	0.151025
chr2R_10330131_10330642_neg_145	-0.239462
chrX_20366717_20367589_neg_146	-0.0569324
chr2L_11342620_11342996_neg_147	-0.0524852
chr2L_2024628_2024965_neg_148	0.341708
chr2L_3787184_3787860_neg_149	0.0697995
chrUextra_10242296_10243050_neg_150	-1.68629
chr2R_5033945_5034419_neg_151	-0.0347475
chr3LHet_472048_472454_neg_152	0.255822
chr2L_20867528_20869185_neg_153	0.374658
chr3R_13578636_13579246_neg_154	0.276449
chr3L_1544494_1545198_neg_155	-0.0106017
chrU_8604931_8605574_neg_156	0.218268
chr3R_1044012_1044520_neg_157	0.123915
chr2R_17849494_17850847_neg_158	0.146547
chr3R_15908604_15911140_neg_159	0.265421
chr2L_14755041_14756654_neg_160	0.304886
chrX_15594132_15595335_neg_161	0.211443
chr2L_14930183_14930962_neg_162	-0.20733
chrX_4566492_4567216_neg_163	-0.261595
chr3R_26360685_26362938_neg_164	0.21814
chr3R_7637085_7637892_neg_165	0.0873083
chr2RHet_1661147_1662475_neg_166	0.0194873
chr2L_16112406_16113002_neg_167	0.225652
chrU_33722_34376_neg_168	-0.0481587
chr2L_14118444_14120536_neg_169	0.0941798
chr2R_10512820_10513428_neg_170	0.409242
chr2L_6234812_6235426_neg_171	0.297562
chr3L_11414924_11415547_neg_172	0.251348
chr2R_10739857_10740819_neg_173	0.351342
chrX_19447065_19448726_neg_174	0.258934
chr3L_5228583_5229904_neg_175	0.165344
chr2R_14367868_14368921_neg_176	-0.78881
chr2L_21221660_21222926_neg_177	0.0968029
chrUextra_15456748_15457584_neg_178	-0.903063
chr2R_14984437_14984897_neg_179	0.381179
chr3L_16427901_16428303_neg_180	0.147426
chr3L_14634147_14634792_neg_181	0.00234938
chrX_19744035_19745020_neg_182	0.0806586
chrX_9248457_9249245_neg_183	0.308453
chr3L_7761439_7762205_neg_184	0.0473258
chr3L_7033809_7035172_neg_185	0.213885
chr2R_10550144_10552797_neg_186	-0.0372578
chrUextra_14871861_14873980_neg_187	-1.33562
chr2R_1463855_1464550_neg_188	0.153782
chr2L_7189404_7190050_neg_189	-1.43287
chrU_7038944_7039631_neg_190	-0.0326471
chr2R_3909147_3910216_neg_191	0.318692
chr2R_3036645_3038292_neg_192	0.205369
chrUextra_3731211_3731652_neg_193	-0.367802
chrX_6852323_6852540_neg_194	-0.102341
chr3R_7473660_7474172_neg_195	-0.143175
chr2L_11007429_11008391_neg_196	0.264339
chr3L_4933841_4934273_neg_197	-0.0965682
chr2L_12374531_12375269_neg_198	0.0214032
chr2L_7609176_7609910_neg_199	-0.439842
chrX_14338321_14338968_neg_200	0.173206
chr2L_13726750_13727260_neg_201	0.0887211
chr3R_952187_953707_neg_202	0.101152
chr3R_25887925_25888267_neg_203	-0.0162459
chr3L_21336420_21338411_neg_204	0.289639
chr2L_20715611_20716200_neg_205	0.41171
chr3L_19125854_19128987_neg_206	0.335576
chr2L_12110386_12113725_neg_207	0.0924996
chrUextra_21812142_21813170_neg_208	-1.20701
chrUextra_8958197_8959442_neg_209	-1.53351
chr3L_1994603_1995225_neg_210	0.201443
chr3R_17888265_17890355_neg_211	0.129388
chr3R_20870184_20871512_neg_212	0.0260177
chrUextra_11777036_11777874_neg_213	-0.26242
chrX_8573837_8576053_neg_214	-0.547382
chrUextra_12358486_12359145_neg_215	-0.493136
chrU_2411412_2411691_neg_216	-0.531604
chr2L_20814261_20814648_neg_217	0.232592
chr3RHet_2174877_2176174_neg_218	0.0727498
chrX_860523_862426_neg_219	0.21041
chrU_2421681_2422050_neg_220	-0.0620968
chrX_21513471_21515731_neg_221	-0.0612518
chrX_15728619_15728900_neg_222	0.436989
chr2R_3505021_3507313_neg_223	0.234297
chr3R_3940708_3942502_neg_224	0.152731
chrX_18978702_18980496_neg_225	0.497915
chr3R_3497373_3498421_neg_226	0.395263
chr2L_12145200_12146562_neg_227	0.233153
chr3RHet_1353545_1354416_neg_228	0.0387189
chr2L_6492795_6493023_neg_229	0.349056
chr3R_25989886_25992403_neg_230	-0.0391539
chr3R_18561165_18561761_neg_231	0.205842
chr2L_374406_376109_neg_232	-0.0844031
chrUextra_25513266_25515602_neg_233	-1.83071
chr3R_21338771_21340411_neg_234	-0.465129
chr3L_16216425_16216839_neg_235	-0.0831829
chr2R_13951443_13953594_neg_236	0.370171
chrUextra_14654059_14656039_neg_237	-1.24551
chrX_3137393_3138626_neg_238	-0.43851
chr2R_8367862_8368444_neg_239	0.0281609
chrUextra_9100239_9101331_neg_240	-0.905401
chr2L_19072465_19072787_neg_241	0.0633924
chr4_794517_795522_neg_242	-0.0156025
chr2L_16351108_16352084_neg_243	0.306007
chrUextra_19055115_19056928_neg_244	-1.76502
chr2L_21083461_21086528_neg_245	0.215423
chr2L_17759105_17759984_neg_246	-0.201016
chrX_15894304_15894793_neg_247	-0.161098
chr2L_11024379_11026599_neg_248	0.325694
chr2R_3557175_3558191_neg_249	0.172897
chr3R_24427980_24428682_neg_250	0.139105
chrX_21452181_21455942_neg_251	-0.0979863
chrUextra_8438841_8441572_neg_252	-1.87119
chr3L_18152133_18155737_neg_253	-0.0228157
chr4_204611_208079_neg_254	0.389264
chrUextra_11073743_11075070_neg_255	-1.84459
chrX_12250758_12252657_neg_256	0.152467
chr2RHet_2915319_2917120_neg_257	-0.399207
chr3L_22707464_22708296_neg_258	-0.11401
chr3R_8600929_8604252_neg_259	0.227623
chr3R_26651919_26653440_neg_260	0.108879
chr2L_16999610_17001476_neg_261	0.0779953
chr2R_13053473_13056349_neg_262	0.489001
chrUextra_2229362_2231549_neg_263	-1.75186
chr3R_14538070_14539061_neg_264	0.0788461
chr2L_11143627_11144334_neg_265	0.174438
chr2L_1117569_1119908_neg_266	0.403618
chr2L_19812741_19813777_neg_267	-0.30035
chr3R_19052134_19052552_neg_268	-0.0277099
chrX_430509_432244_neg_269	0.486908
chr3L_5081459_5083136_neg_270	0.465509
chr2L_6961634_6963330_neg_271	0.286931
chr3R_295368_298169_neg_272	-0.0473401
chr2L_487737_488790_neg_273	0.268648
chr2L_21168583_21169149_neg_274	0.00302399
chr2R_8073740_8073955_neg_275	0.344247
chrU_9227049_9227802_neg_276	-1.8095
chr3RHet_1540778_1541364_neg_277	0.227486
chr3R_8529852_8530565_neg_278	0.0758082
chr3LHet_2511088_2511373_neg_279	0.031667
chrUextra_3354898_3355815_neg_280	-0.873434
chrUextra_11022424_11024237_neg_281	-1.8316
chrUextra_2301267_2303638_neg_282	-1.6667
chr2L_21348723_21349618_neg_283	-0.186688
chr3L_7807269_7807728_neg_284	-0.198343
chr3L_14584568_14585848_neg_285	-0.300263
chr3R_17953781_17955583_neg_286	-0.0181299
chr3R_10973857_10976059_neg_287	0.122843
chrX_9952242_9954145_neg_288	-0.19299
chr3L_63629_64657_neg_289	0.0183142
chrUextra_25760489_25761522_neg_290	-0.857236
chrXHet_54474_55179_neg_291	0.138201
chr2L_12026864_12027385_neg_292	0.00852054
chrUextra_7394982_7396411_neg_293	-1.7863
chr3RHet_276831_279331_neg_294	-0.117222
chr3L_17277932_17279622_neg_295	0.189776
chr2L_12044270_12045049_neg_296	-0.0320655
chr2RHet_178130_179743_neg_297	0.147988
chr2L_687657_688414_neg_298	-0.00314578
chrX_8401990_8403435_neg_299	0.0756266
chrUextra_22121732_22122871_neg_300	-1.77071
chr3R_19703122_19705933_neg_301	-0.239721
chr4_661257_662897_neg_302	-0.0903033
chr3L_9913819_9915782_neg_303	0.664546
chr3L_15655990_15656788_neg_304	0.0993211
chr2L_15895476_15895971_neg_305	0.16021
chr3R_3324810_3327593_neg_306	-0.0651648
chr3L_13696892_13698911_neg_307	0.0584113
chrUextra_4755621_4756854_neg_308	-1.6829
chrX_2531383_2533933_neg_309	-0.489784
chr2L_3084607_3085294_neg_310	0.361254
chr2L_16514928_16516763_neg_311	0.0639937
chr2L_17213292_17214564_neg_312	0.316352
chrX_14590100_14591901_neg_313	0.0450093
chrU_9262366_9265341_neg_314	-1.77212
chr3R_10632296_10632980_neg_315	0.386494
chr3L_21652476_21654564_neg_316	0.394856
chr2R_7651645_7652880_neg_317	0.232613
chr2R_12855340_12857826_neg_318	0.206823
chrUextra_655120_655632_neg_319	-0.188859
chrX_7341475_7341968_neg_320	0.508549
chr2R_7844453_7844683_neg_321	0.419143
chr2L_20419534_20420320_neg_322	0.0551663
chrX_4481651_4481904_neg_323	0.216976
chr2L_18016675_18017734_neg_324	0.197272
chr3L_20717358_20717816_neg_325	0.0620524
chr3R_13485348_13486086_neg_326	0.0504984
chr3R_631633_632872_neg_327	0.220594
chr3L_7617255_7619479_neg_328	0.056874
chrUextra_985426_986070_neg_329	-0.683899
chr3L_13054275_13054502_neg_330	0.0447461
chrX_10066476_10069798_neg_331	-0.67584
chr2L_1698795_1699476_neg_332	0.244304
chr2R_804241_805381_neg_333	-0.0171095
chr2R_144332_145239_neg_334	-0.0833703
chrUextra_12915473_12916568_neg_335	-1.82996
chr2R_13468560_13469332_neg_336	0.190256
chr2L_18558337_18558801_neg_337	0.608999
chr2R_1004381_1004816_neg_338	-0.194716
chr2L_8586770_8587341_neg_339	0.063747
chrUextra_8265115_8266188_neg_340	-0.563578
chrX_4282860_4284728_neg_341	-0.191655
chrX_17914966_17915665_neg_342	0.281179
chrX_6548284_6548729_neg_343	-0.0213294
chrU_1939038_1939694_neg_344	0.0545722
chr3R_22793154_22795676_neg_345	-0.325196
chr3L_23276265_23277994_neg_346	-0.690087
chr3R_17494711_17494922_neg_347	-0.0508621
chr2R_17347458_17349821_neg_348	0.753236
chr2L_2892570_2893167_neg_349	0.347154
chrX_12294420_12295919_neg_350	0.411156
chr3R_19938019_19938232_neg_351	0.145155
chr3RHet_1854408_1854822_neg_352	0.227522
chr2L_15642287_15644124_neg_353	-0.135514
chr3L_15840879_15842491_neg_354	-0.526224
chr3LHet_1741424_1742699_neg_355	0.0181378
chr3L_2886989_2887272_neg_356	-0.620841
chr3L_22063452_22064110_neg_357	0.0743464
chr3R_2843813_2844474_neg_358	0.438459
chrX_16256426_16256654_neg_359	-0.117498
chr3R_15716784_15717191_neg_360	0.0725996
chr3L_21618550_21620025_neg_361	-0.179016
chr2R_12184511_12184738_neg_362	-0.13816
chr3L_3131352_3131752_neg_363	0.234315
chrUextra_22540836_22541218_neg_364	-0.46572
chr3R_24185922_24187625_neg_365	-0.157452
chr2R_13600013_13601974_neg_366	0.0602358
chrX_10785859_10786224_neg_367	0.168597
chrUextra_18516288_18516914_neg_368	-0.896439
chr3R_1135351_1135623_neg_369	0.0219398
chr2L_2702549_2702829_neg_370	-0.090899
chrX_12557966_12559243_neg_371	0.0449356
chrX_13781467_13784534_neg_372	-0.106059
chr2L_16747047_16747706_neg_373	0.216971
chr2L_10258953_10261287_neg_374	0.202707
chrUextra_14379727_14380712_neg_375	-0.847033
chrU_7611654_7612486_neg_376	-0.315849
chr2R_5110533_5111609_neg_377	0.275157
chr2RHet_52873_53905_neg_378	-0.36723
chr2R_7636560_7640336_neg_379	0.161985
chr3L_4698276_4698787_neg_380	-0.109897
chrX_11857431_11859550_neg_381	0.133448
chrX_14307022_14309522_neg_382	0.199765
chr2R_12034542_12038093_neg_383	0.281415
chr3L_24539902_24543249_neg_384	-0.53794
chr3R_22077481_22078509_neg_385	0.325671
chr2R_10238562_10239299_neg_386	0.297579
chr2R_17826422_17826856_neg_387	-0.062929
chr2L_7261055_7264831_neg_388	0.309835
chr2LHet_22953_24602_neg_389	-0.278048
chr3L_22066332_22068478_neg_390	0.0318934
chrX_3733143_3734038_neg_391	0.0133013
chr2RHet_492370_495364_neg_392	-0.154756
chr3R_16077750_16078731_neg_393	0.112773
chr2R_779663_780519_neg_394	-0.144297
chr2R_532519_533980_neg_395	-0.0487097
chr3R_13449224_13451095_neg_396	0.197112
chr3R_15898283_15899136_neg_397	0.43361
chr2R_6273882_6275650_neg_398	0.19047
chr3L_23185329_23186500_neg_399	0.0590387
chr4_1311226_1314469_neg_400	0.0382472
chrX_18255828_18257012_neg_401	0.150914
chrUextra_23566068_23568232_neg_402	-1.42995
chrUextra_19707595_19709737_neg_403	-0.891188
chr3L_15706560_15707398_neg_404	0.505481
chr2L_10837674_10840967_neg_405	0.0977753
chr2L_1683886_1685752_neg_406	-0.0750334
chrUextra_23334393_23335197_neg_407	-1.77928
chr3R_5968879_5969147_neg_408	-0.0738736
chrUextra_18792458_18793642_neg_409	-0.640237
chr2L_17219745_17220904_neg_410	0.341599
chr3R_14475845_14476374_neg_411	-0.138833
chrUextra_22214407_22215016_neg_412	-1.29632
chrUextra_16759685_16760505_neg_413	-1.8619
chr2L_3073577_3076567_neg_414	0.329917
chr3R_10974818_10975838_neg_415	0.396272
chr2R_20701593_20702826_neg_416	0.372085
chr2R_6418882_6419299_neg_417	-0.310054
chr2L_5231170_5232229_neg_418	-0.350085
chr3L_23027999_23029943_neg_419	0.107075
chrX_22068716_22069644_neg_420	-0.137849
chrUextra_23835767_23837060_neg_421	-1.69135
chr2R_15868403_15869189_neg_422	0.339328
chrUextra_16429618_16431951_neg_423	-1.76896
chrUextra_24862244_24862839_neg_424	0.129733
chr3L_22454014_22454989_neg_425	0.143027
chr3R_26669478_26670173_neg_426	0.080402
chr3L_13252068_13252491_neg_427	0.534732
chr3R_15255404_15256198_neg_428	0.413644
chr2L_10973131_10973395_neg_429	-0.0255558
chr3L_14323301_14324282_neg_430	0.272531
chrX_8068774_8069223_neg_431	0.0246573
chr3L_9481370_9483347_neg_432	0.384014
chr2L_8362073_8362918_neg_433	0.416337
chr2R_3883891_3884730_neg_434	0.100472
chr3R_23649852_23650290_neg_435	0.160227
chr2L_7914519_7915578_neg_436	-0.296519
chr2L_18216186_18216920_neg_437	0.314924
chr3L_4020400_4020889_neg_438	-0.094865
chr3R_25983817_25984270_neg_439	-0.049285
chr2RHet_2847018_2851685_neg_440	0.200551
chrX_17669865_17670702_neg_441	-0.077809
chr2R_2071700_2072327_neg_442	0.0967456
chr2R_2727416_2729781_neg_443	-0.29845
chr2L_12436501_12438114_neg_444	0.170088
chr3R_20011289_20012605_neg_445	0.177096
chr3L_852226_852895_neg_446	-0.621854
chr2L_17919706_17920314_neg_447	0.250217
chr2L_21127797_21128299_neg_448	-0.140771
chrU_5185908_5186606_neg_449	0.0327806
chr3R_8714886_8715488_neg_450	0.0604418
chr3L_4290658_4291396_neg_451	0.274766
chr3R_8095158_8096136_neg_452	0.291457
chrX_12817022_12817720_neg_453	0.118373
chr3R_18944371_18945320_neg_454	0.30893
chr3L_3728528_3729752_neg_455	0.330718
chr3R_23855278_23856235_neg_456	0.437577
chr3L_11140789_11141922_neg_457	0.0641276
chr2L_639619_640630_neg_458	0.110863
chr3R_8254871_8255360_neg_459	0.106276
chr2L_1882090_1883180_neg_460	0.258395
chrUextra_4113421_4115461_neg_461	-0.838495
chrX_18291197_18291833_neg_462	0.217174
chr2L_19746481_19748022_neg_463	0.214422
chr2R_9856697_9858004_neg_464	0.277371
chrX_10836526_10836771_neg_465	-0.0261273
chrUextra_8993291_8993735_neg_466	-1.86368
chr3LHet_1196858_1197551_neg_467	0.244469
chr3L_2026625_2027320_neg_468	0.27509
chr3L_23797303_23798047_neg_469	-0.078017
chr3R_15391469_15391822_neg_470	0.293316
chrU_1048198_1048719_neg_471	-0.168399
chrX_18947108_18947758_neg_472	0.115209
chr3L_15391487_15392051_neg_473	0.171002
chr3R_20303521_20304298_neg_474	0.230799
chr3R_1197280_1197906_neg_475	0.16723
chr3L_12546469_12547582_neg_476	0.0690377
chr2R_6060738_6061822_neg_477	0.170542
chr2R_6119288_6120058_neg_478	0.647362
chr2R_12333234_12333680_neg_479	0.298226
chr2R_5266477_5267013_neg_480	0.272906
chr3R_25070833_25071141_neg_481	-0.308542
chr2L_10972496_10973427_neg_482	-0.0447129
chr3R_17740988_17741810_neg_483	0.112156
chr3R_12392098_12393022_neg_484	0.259481
chrUextra_14074247_14074922_neg_485	-0.62683
chr3R_11610864_11611160_neg_486	0.171228
chr3R_3633929_3634714_neg_487	-0.0489083
chrX_3445961_3446963_neg_488	0.237505
chr2RHet_2160314_2161450_neg_489	0.124339
chr3R_19938192_19938727_neg_490	-0.179336
chr3R_13815277_13815942_neg_491	0.415749
chrX_5850437_5850826_neg_492	0.0646091
chr2L_5285368_5286664_neg_493	0.177851
chrX_3287886_3288911_neg_494	-0.181674
chrX_19146467_19147228_neg_495	0.23207
chr3R_2184369_2185131_neg_496	-0.0701056
chr2R_20218541_20219416_neg_497	0.37747
chr2R_19075483_19076658_neg_498	0.240215
chr3L_1525217_1528460_neg_499	-0.326881
chr2L_5785937_5787143_neg_500	-0.0625394
chrX_520365_520795_neg_501	0.260905
chr2R_18027062_18027595_neg_502	0.174071
chr2R_16371979_16373456_neg_503	0.781554
chr3L_11166089_11166949_neg_504	0.481694
chr2R_12424904_12425440_neg_505	0.588932
chr3L_8519334_8519842_neg_506	-0.282167
chrX_322572_324771_neg_507	0.0464853
chr2L_4854077_4855093_neg_508	0.162561
chr3R_9156005_9156331_neg_509	0.354745
chrX_20778936_20780168_neg_510	0.453132
chrU_8961486_8962037_neg_511	0.141413
chr2L_10586011_10586769_neg_512	0.51335
chr3RHet_1962541_1964378_neg_513	-0.697167
chr3R_13378342_13378909_neg_514	0.325806
chr2R_4059830_4061441_neg_515	0.0185969
chrXHet_99313_99909_neg_516	0.0893981
chrU_583878_584115_neg_517	0.127083
chrX_16055086_16055523_neg_518	-1.12833
chr2L_1642438_1643804_neg_519	0.187329
chr2R_15645111_15645684_neg_520	0.179084
chr3L_23662946_23663806_neg_521	0.314928
chr3R_3291027_3292150_neg_522	0.47876
chr2L_6260802_6263326_neg_523	0.205302
chr2R_20420217_20421828_neg_524	0.133674
chr2L_5960271_5962410_neg_525	0.319328
chr3R_1317154_1319154_neg_526	0.155754
chr3L_17698289_17698829_neg_527	0.133178
chr2R_8874606_8875008_neg_528	0.398268
chr3L_13857777_13858602_neg_529	-0.141915
chr3L_9748244_9748644_neg_530	0.586641
chr3LHet_1938196_1939317_neg_531	0.134399
chr2R_11163176_11164960_neg_532	0.0160477
chr2L_12567271_12568285_neg_533	0.671114
chr2R_15872288_15873737_neg_534	0.251808
chrU_6331110_6331791_neg_535	0.0667779
chr3R_13058051_13059343_neg_536	-0.510068
chr2L_14476562_14477105_neg_537	0.315751
chrX_10353307_10353689_neg_538	-0.119282
chrUextra_17532123_17533323_neg_539	-1.01563
chrX_16928802_16930160_neg_540	-0.0226781
chr2R_19421558_19422552_neg_541	0.0760341
chr3L_21757200_21757952_neg_542	0.122899
chrUextra_21876156_21876920_neg_543	-0.517385
chr2R_11629935_11630295_neg_544	0.053202
chrX_8713418_8713887_neg_545	1.08528
chr3L_16898763_16899577_neg_546	0.0443108
chr2R_16044068_16045416_neg_547	0.239346
chr2R_11351978_11353417_neg_548	0.141992
chrX_4995918_4996292_neg_549	0.174713
chr2R_20545129_20546574_neg_550	0.0287827
chr3LHet_677603_678309_neg_551	-0.438233
chr3R_2375261_2375630_neg_552	0.12878
chr2L_9018613_9020909_neg_553	0.416417
chr3R_1090179_1090892_neg_554	0.120204
chr3R_8767421_8768119_neg_555	0.404901
chrX_14976052_14976776_neg_556	-0.380801
chr2L_777873_778743_neg_557	0.47828
chr3L_20375079_20376001_neg_558	-0.0562502
chrU_3552680_3553117_neg_559	-0.0802057
chr3L_4838083_4839360_neg_560	0.331688
chr3L_2375560_2376288_neg_561	0.184311
chr2L_592341_593289_neg_562	0.237035
chrUextra_27301015_27301539_neg_563	-0.460331
chrX_1441571_1442142_neg_564	0.158305
chrX_561279_562786_neg_565	-0.323641
chrUextra_25006583_25007496_neg_566	-1.22529
chr3R_12375818_12376731_neg_567	-0.0344577
chr3L_3700357_3702170_neg_568	0.25336
chrX_8096394_8096741_neg_569	-0.0235858
chr3L_20095976_20099407_neg_570	0.225095
chr3R_396716_398491_neg_571	0.101655
chrX_14539868_14540397_neg_572	0.157194
chr2R_12418671_12419244_neg_573	0.301302
chr2L_8471663_8472597_neg_574	0.419643
chr3R_24753468_24754264_neg_575	-0.0940895
chr2L_7072009_7072746_neg_576	0.0336622
chr2L_10244734_10247102_neg_577	0.289151
chrU_8653518_8654368_neg_578	-1.88258
chrUextra_12901167_12901480_neg_579	0.0752745
chr2L_8006663_8007052_neg_580	0.264398
chr3L_3313907_3314594_neg_581	0.138836
chr3L_11053535_11053813_neg_582	0.113832
chrX_15763196_15763569_neg_583	0.115692
chr2R_16334703_16335259_neg_584	0.417122
chr3R_5040378_5040883_neg_585	0.33364
chr3R_12001789_12004856_neg_586	0.22656
chr2R_13692677_13695368_neg_587	-0.0479169
chr2L_10572165_10574139_neg_588	0.34386
chrX_14930036_14930406_neg_589	-0.244704
chr3R_20361220_20362516_neg_590	0.233443
chr3R_1355692_1360175_neg_591	0.0855742
chr3L_17694021_17695523_neg_592	0.181779
chr3R_16497523_16498719_neg_593	0.188682
chr3R_11617384_11617894_neg_594	-0.0474841
chrX_20192878_20195286_neg_595	0.297565
chr2L_19390916_19392553_neg_596	0.0891528
chr3R_1730286_1731194_neg_597	0.348948
chrUextra_10225760_10227259_neg_598	-0.5953
chr3RHet_728324_729638_neg_599	-0.140906
chr2L_7344824_7345573_neg_600	0.137631
chr3R_22731761_22732742_neg_601	-0.0174283
chrUextra_12324374_12324916_neg_602	0.103993
chr3R_19889297_19889859_neg_603	-0.00308317
chr3L_8990064_8990698_neg_604	0.416269
chr3L_881507_883282_neg_605	0.0418444
chr2L_3249140_3249913_neg_606	-0.357049
chr3L_13662139_13662882_neg_607	0.457115
chr2R_8867091_8868359_neg_608	0.312076
chr2R_19685595_19687494_neg_609	0.0521348
chr3R_4624376_4625164_neg_610	0.0439434
chrX_11227249_11227958_neg_611	0.144379
chr3R_4552410_4553264_neg_612	0.482183
chr3L_13587354_13587856_neg_613	0.0151353
chr3R_10707165_10708070_neg_614	0.0352834
chr3L_24091929_24092642_neg_615	0.0966985
chrX_7694942_7695552_neg_616	0.314145
chrX_11399758_11400631_neg_617	-0.581897
chr3L_749964_752054_neg_618	0.409718
chrUextra_6215105_6216091_neg_619	-1.81342
chr2L_8742935_8745824_neg_620	0.409788
chr3LHet_2423650_2424779_neg_621	0.0059913
chr2L_17745346_17749430_neg_622	-0.0984983
chrUextra_1512315_1515156_neg_623	-0.429154
chrU_4909493_4912251_neg_624	-0.322049
chr3R_19354034_19355471_neg_625	0.668902
chr2R_10496375_10497073_neg_626	0.190227
chr3L_21118997_21119390_neg_627	-0.0394791
chr2L_6780196_6780935_neg_628	0.0958221
chr2L_12113911_12114518_neg_629	0.188042
chrX_6263751_6265967_neg_630	0.162821
chr3L_20902426_20902950_neg_631	0.751673
chr2R_12662757_12663175_neg_632	-0.163759
chr2R_16094890_16095736_neg_633	-0.0119479
chr3R_24691194_24691896_neg_634	0.0862399
chr3L_6455029_6456004_neg_635	-0.358768
chrUextra_10110161_10111510_neg_636	-0.783735
chr3R_22462868_22465022_neg_637	0.44414
chr3L_9144464_9145198_neg_638	0.391202
chr3L_3362322_3363094_neg_639	0.177852
chr2R_11241080_11241447_neg_640	0.047597
chr3R_5876660_5877774_neg_641	-0.280297
chrUextra_2650307_2651069_neg_642	-1.03922
chr2R_1061815_1062764_neg_643	0.182115
chr2L_19079227_19080105_neg_644	0.150329
chrX_20501657_20502024_neg_645	0.109617
chr2L_15884427_15885152_neg_646	0.0942502
chr3R_10098999_10101727_neg_647	0.240292
chr2L_14770866_14772417_neg_648	0.180517
chr2R_2701927_2702341_neg_649	0.0757699
chr3R_18301793_18302337_neg_650	0.254091
chrUextra_27998288_27998963_neg_651	-0.621184
chr2R_19048035_19048693_neg_652	0.281877
chr3RHet_1789247_1789577_neg_653	0.331191
chrUextra_22811671_22812527_neg_654	-1.69886
chr3L_2143010_2143686_neg_655	0.284073
chr2R_17887419_17887974_neg_656	0.1823
chr2R_17880293_17880751_neg_657	0.257991
chr2R_17077336_17078334_neg_658	0.187763
chrX_20241662_20242643_neg_659	0.51988
chr3R_26557032_26559492_neg_660	0.108224
chr3R_26789789_26791468_neg_661	0.608325
chr2L_14923279_14924188_neg_662	0.217671
chr3L_21507318_21508071_neg_663	0.106419
chr3R_2010373_2010738_neg_664	0.0146644
chr2R_1811143_1813761_neg_665	0.401868
chrX_6497715_6498416_neg_666	-0.0402077
chr3L_2034356_2034645_neg_667	0.404635
chr2R_19859278_19859759_neg_668	-0.361427
chrU_7188427_7191153_neg_669	-0.0432868
chr2L_3798751_3799708_neg_670	-0.019754
chrX_9453424_9454301_neg_671	-0.168148
chr2R_3439876_3440461_neg_672	0.310993
chr3R_20959539_20960309_neg_673	0.318386
chr3R_26453190_26457904_neg_674	0.0293526
chr2R_12990765_12991439_neg_675	0.0785678
chr3R_5049694_5050067_neg_676	0.197835
chr2L_20841277_20843722_neg_677	0.216434
chr3R_3322962_3323600_neg_678	0.0915489
chr3R_24022313_24023421_neg_679	0.394953
chr3R_19708901_19711515_neg_680	0.193496
chr2L_4354428_4354834_neg_681	0.0346676
chr2R_3011303_3014348_neg_682	0.344891
chr3R_17361147_17361890_neg_683	0.048085
chr3R_18858430_18859986_neg_684	-0.102756
chr2L_11867797_11869697_neg_685	0.137061
chr2R_16673475_16673916_neg_686	0.0929319
chr3L_3244608_3245407_neg_687	0.042076
chr2L_4288452_4288918_neg_688	0.066137
chr2LHet_325659_326560_neg_689	0.160466
chr3R_11155637_11156408_neg_690	0.0486685
chr3L_13508115_13509431_neg_691	0.302247
chr2R_11661334_11661949_neg_692	0.298636
chr3R_27120013_27120258_neg_693	0.269125
chr3L_15128753_15132403_neg_694	0.238173
chrUextra_14962969_14963918_neg_695	-0.207291
chrUextra_8537984_8538920_neg_696	-0.79475
chr2L_18768297_18769879_neg_697	0.336842
chrX_7795840_7798056_neg_698	0.0847241
chr3L_24176766_24177318_neg_699	0.181629
chrUextra_7870848_7871601_neg_700	-0.521729
chr2R_5448414_5449300_neg_701	0.303254
chrUextra_4024843_4025641_neg_702	-1.83302
chr3L_6432547_6433639_neg_703	0.381865
chr3L_18902165_18902846_neg_704	0.0360262
chrX_19021389_19023915_neg_705	-0.448046
chrX_2407099_2407500_neg_706	0.359676
chr2R_8909964_8911678_neg_707	0.263719
chrX_9567467_9569114_neg_708	0.482758
chrUextra_7016241_7017154_neg_709	-1.38866
chr2R_8574606_8575631_neg_710	-0.056418
chr3R_17871710_17872459_neg_711	0.063419
chr2R_7949397_7949830_neg_712	0.20391
chr3R_27821093_27821911_neg_713	0.0789837
chr3R_13254666_13255282_neg_714	0.117752
chr3R_2468831_2469290_neg_715	0.0559887
chrX_17369672_17370461_neg_716	0.152416
chr3L_257446_258678_neg_717	0.378683
chr3R_5431110_5431977_neg_718	0.411843
chr3L_739639_740695_neg_719	0.540275
chr3RHet_899014_899601_neg_720	0.0877373
chr3L_4061968_4062626_neg_721	0.258542
chrUextra_13702860_13703507_neg_722	-0.468639
chr2R_1232317_1233893_neg_723	0.0450803
chr3L_2829673_2831414_neg_724	0.0849309
chr3L_7929639_7930265_neg_725	0.0309759
chr3RHet_2147509_2148105_neg_726	0.144109
chr3R_21543565_21544679_neg_727	-0.1139
chrX_14989792_14990372_neg_728	0.133475
chrX_4383757_4385251_neg_729	0.298913
chrX_5206014_5206874_neg_730	-0.112584
chrUextra_9505694_9506376_neg_731	-0.985053
chr3R_2191926_2194682_neg_732	0.212002
chr2L_16838677_16840897_neg_733	-0.168633
chr2L_15087263_15087969_neg_734	0.242141
chr3L_12438032_12440753_neg_735	0.0334374
chr2R_13631492_13633012_neg_736	0.290891
chr2L_21527761_21528933_neg_737	0.336629
chr3R_24774161_24775147_neg_738	0.471274
chr2L_19873733_19874358_neg_739	0.0311762
chr3L_21361368_21361778_neg_740	-0.727007
chr2L_10665487_10665863_neg_741	0.575615
chr3L_20844171_20845314_neg_742	-0.338681
chrUextra_15326284_15327208_neg_743	-0.751864
chr3R_12790284_12790787_neg_744	0.401871
chr3R_23522983_23524800_neg_745	0.217029
chr3L_13999093_13999440_neg_746	0.604283
chrUextra_18745579_18746041_neg_747	0.151815
chr3L_17340951_17342169_neg_748	0.40501
chr2R_4761558_4761965_neg_749	0.0515474
chr3L_4718017_4718760_neg_750	-0.357085
chr3L_13699063_13701123_neg_751	0.370433
chrUextra_9571846_9572299_neg_752	0.0532521
chr2R_3726636_3727432_neg_753	-0.0614765
chrX_1005080_1005440_neg_754	0.0391213
chr3R_26259395_26260175_neg_755	-0.0640253
chr3R_737292_737980_neg_756	0.319541
chr2L_15511441_15511975_neg_757	0.333314
chr3R_25341216_25341512_neg_758	0.144288
chr4_663791_664254_neg_759	-0.32421
chr2L_17388584_17389790_neg_760	0.4502
chr2L_9473934_9474589_neg_761	0.845347
chr3L_7053682_7054595_neg_762	0.436494
chr3R_17779568_17780430_neg_763	0.413607
chrX_1899672_1901686_neg_764	0.0519902
chr2L_8868948_8870743_neg_765	0.133101
chrUextra_2950631_2951258_neg_766	-0.337396
chr2R_20493966_20497289_neg_767	0.0319367
chr3R_22229520_22230420_neg_768	0.393212
chr3L_5147769_5149476_neg_769	0.312995
chr2L_19112398_19113260_neg_770	0.10572
chr3L_1420537_1421593_neg_771	0.219331
chr3L_10421455_10422125_neg_772	0.422819
chrX_437849_439507_neg_773	0.379089
chr2L_15770404_15771440_neg_774	0.182766
chr2L_4294390_4295050_neg_775	0.174734
chr2L_10970270_10972991_neg_776	0.151668
chrX_3307220_3307834_neg_777	0.234678
chr3R_25452238_25453043_neg_778	0.212015
chr3L_22764421_22765062_neg_779	0.0749418
chr2L_7731857_7732839_neg_780	0.209834
chrUextra_6019988_6021312_neg_781	-1.82843
chr2R_20396220_20396570_neg_782	0.117778
chrU_2613226_2614282_neg_783	-0.205055
chr2L_11606030_11606574_neg_784	0.225724
chr4_121403_122478_neg_785	-0.646742
chr2L_22674998_22675601_neg_786	0.454797
chr2R_18008198_18009043_neg_787	0.337703
chr2L_7226824_7227638_neg_788	0.00188764
chrU_1071403_1072864_neg_789	-0.191345
chr3R_3693873_3694353_neg_790	0.311179
chr3R_21519349_21519734_neg_791	0.0608987
chr3R_22990763_22992962_neg_792	0.361721
chr3LHet_1558029_1558452_neg_793	0.414847
chrX_21276574_21277523_neg_794	0.141286
chr2R_15513941_15514522_neg_795	-0.178861
chr2R_5940390_5940721_neg_796	-0.10455
chr3L_19374165_19376651_neg_797	0.292069
chr2L_16435873_16436362_neg_798	0.533649
chr3L_3828715_3830063_neg_799	-0.289873
chr3L_17586804_17587924_neg_800	-0.144259
chr3L_1313022_1314648_neg_801	-0.174335
chr2L_11755748_11756409_neg_802	-0.19595
chr3R_25008667_25009055_neg_803	0.22241
chrUextra_18555607_18556332_neg_804	-0.0661689
chr2R_3925998_3926994_neg_805	0.238517
chr3R_14669052_14670063_neg_806	0.243407
chr3L_1041559_1042252_neg_807	0.109063
chr2R_2926117_2927820_neg_808	0.296882
chr3L_8130061_8130938_neg_809	0.293129
chrUextra_11913371_11914186_neg_810	-1.78083
chr3L_1576625_1577055_neg_811	0.377605
chr2L_15743118_15743649_neg_812	0.328249
chr3R_13424007_13426075_neg_813	0.386186
chr3RHet_686926_689736_neg_814	0.0958836
chrX_13682850_13683599_neg_815	0.0335883
chrX_1202942_1204289_neg_816	-0.04811
chr2R_19481845_19483905_neg_817	-0.29178
chrX_21285562_21287428_neg_818	0.28192
chr4_850686_853208_neg_819	-0.324465
chr3L_16682007_16683095_neg_820	0.00405359
chrX_6768362_6768853_neg_821	0.242539
chr2R_18851766_18852427_neg_822	-0.297479
chr3L_6770853_6773340_neg_823	0.133372
chrUextra_19048862_19049351_neg_824	-0.778948
chr3L_2235172_2237490_neg_825	0.0708516
chr2R_2270052_2270740_neg_826	0.120049
chr2L_16172618_16174150_neg_827	0.516896
chr2L_18544631_18546139_neg_828	0.38228
chr3R_27151792_27152241_neg_829	0.08376
chr2L_1248735_1248953_neg_830	0.443034
chrUextra_5330543_5332454_neg_831	-1.12989
chr3RHet_1753151_1756819_neg_832	0.0479249
chrX_11188752_11191048_neg_833	0.396143
chr2L_17705515_17707396_neg_834	0.717754
chr3R_12359784_12361221_neg_835	0.178308
chr3R_3589778_3591389_neg_836	-0.134358
chrUextra_1098737_1100532_neg_837	-1.00714
chr3L_20563160_20563802_neg_838	-0.295831
chr2R_1853515_1854455_neg_839	-0.246472
chrX_202447_203504_neg_840	0.181366
chrX_4986065_4986942_neg_841	-0.0513433
chrUextra_17204762_17206706_neg_842	-0.294361
chrUextra_1316696_1318204_neg_843	-1.29145
chr2L_6267768_6271544_neg_844	0.275914
chrUextra_822072_823018_neg_845	-0.210443
chr2L_2843611_2845268_neg_846	0.0827217
chr2L_11319081_11320095_neg_847	0.290775
chr3R_25835271_25836400_neg_848	0.049195
chr3R_17063338_17064978_neg_849	0.0976897
chr2R_2812675_2814651_neg_850	0.172851
chrUextra_6644070_6646403_neg_851	-1.35778
chr3R_24657513_24659281_neg_852	-0.159427
chr3L_9048647_9048865_neg_853	-0.0708254
chrUextra_7486431_7487244_neg_854	-0.460126
chr2L_4800129_4801558_neg_855	0.374611
chr3R_16601226_16603565_neg_856	0.103066
chrX_20162583_20162821_neg_857	0.503647
chr2L_17179668_17180007_neg_858	0.0757049
chrU_140711_141262_neg_859	-0.0964563
chrUextra_18278788_18279215_neg_860	-0.573333
chr2R_4375913_4378669_neg_861	0.445088
chr3L_14434815_14436492_neg_862	-0.0762167
chrU_3512184_3512422_neg_863	-0.180521
chr2L_18909428_18911419_neg_864	0.0381518
chr2L_9768133_9769674_neg_865	0.0737425
chr2R_13818623_13819834_neg_866	0.667279
chr3L_137980_140869_neg_867	0.0437232
chrUextra_17418116_17419091_neg_868	-1.60927
chr2L_10221566_10224153_neg_869	0.499868
chrUextra_516986_518349_neg_870	-0.163139
chr2L_16310855_16312855_neg_871	0.0431149
chrX_22418187_22420730_neg_872	0.208879
chr3R_18622747_18623436_neg_873	0.292745
chr3L_20694251_20694665_neg_874	0.135324
chr3R_17870435_17871098_neg_875	-0.0795237
chrUextra_17603926_17605046_neg_876	-0.918182
chrX_11782468_11782837_neg_877	0.0928214
chr2R_7772496_7773701_neg_878	-0.112215
chr2R_20243827_20244688_neg_879	-0.126414
chrUextra_27919361_27920396_neg_880	-0.984261
chr3L_8933372_8933737_neg_881	-0.216277
chr3L_5433624_5434958_neg_882	0.203402
chr3R_24449324_24450392_neg_883	0.513191
chr3R_15203506_15205089_neg_884	0.292126
chrX_15409952_15410157_neg_885	0.29976
chrUextra_20835069_20836275_neg_886	-1.67686
chrUextra_26779892_26781273_neg_887	-1.80688
chrX_16864551_16866843_neg_888	0.382921
chrX_8241008_8241520_neg_889	0.414588
chrX_6211340_6213902_neg_890	0.395541
chr3L_8204083_8204468_neg_891	0.0558804
chr3R_15550441_15553094_neg_892	-0.282642
chrX_4907826_4908802_neg_893	0.219985
chr3R_25680040_25680613_neg_894	-0.0346872
chrUextra_13672073_13672392_neg_895	-1.80702
chr2R_8515784_8516852_neg_896	0.102759
chrUextra_8648565_8650719_neg_897	-1.5094
chr3L_16930014_16931535_neg_898	0.236529
chrX_256666_259944_neg_899	0.065297
chrX_11715925_11716563_neg_900	-0.0670151
chrUextra_2368289_2370166_neg_901	-1.61152
chr3R_15127748_15128906_neg_902	-0.294845
chr3R_23314717_23315330_neg_903	0.193137
chr3L_6006438_6006691_neg_904	0.186954
chr2R_2607116_2607824_neg_905	-0.0229324
chr3L_21506071_21506638_neg_906	0.0717458
chr3R_5442160_5442949_neg_907	-0.278473
chr3R_27391495_27392629_neg_908	0.200558
chrUextra_24247975_24248346_neg_909	0.0128179
chrU_8071473_8071937_neg_910	-0.324034
chrUextra_20202457_20204349_neg_911	-1.01937
chrUextra_22257316_22258454_neg_912	-1.33768
chr3L_20128740_20129008_neg_913	0.289328
chrX_11810111_11810343_neg_914	0.120456
chrX_4905536_4905938_neg_915	0.565191
chr2R_1397044_1397847_neg_916	0.0127016
chr3LHet_1056308_1057383_neg_917	0.301279
chr3R_7898976_7899669_neg_918	0.109707
chr2L_10713952_10714285_neg_919	-0.0130735
chr3R_4733737_4735191_neg_920	-0.205679
chr3R_15802342_15803406_neg_921	0.117414
chrU_7730575_7730837_neg_922	0.44197
chr3L_5543264_5543637_neg_923	-0.0563244
chr3L_12189537_12190701_neg_924	0.627807
chr3L_5210833_5212948_neg_925	-0.126344
chr3R_6104605_6109599_neg_926	0.0932751
chrUextra_15173485_15177508_neg_927	-0.715727
chrUextra_4153620_4154329_neg_928	-1.03755
chr2L_10447376_10449900_neg_929	0.310672
chr2L_15104333_15105627_neg_930	0.434544
chr3R_10135344_10136606_neg_931	-0.217499
chrU_3126019_3126626_neg_932	-1.13147
chr2L_2222145_2223022_neg_933	-0.0690758
chr2L_20420565_20421719_neg_934	0.0149714
chrX_18064006_18065771_neg_935	-0.0180552
chrX_17371887_17373595_neg_936	0.419337
chr3L_16677828_16678317_neg_937	0.092157
chr2L_8712980_8715214_neg_938	-0.119948
chrX_16938752_16940596_neg_939	0.320365
chr2L_7621452_7622890_neg_940	0.198008
chr3R_26656859_26657503_neg_941	0.0571703
chr2L_22347184_22349769_neg_942	-0.232517
chr3L_18592324_18594334_neg_943	-0.0989058
chrUextra_4435276_4436318_neg_944	-1.83364
chrUextra_14273268_14275602_neg_945	-1.26176
chr3L_13958001_13960116_neg_946	-0.0283045
chr3R_21689497_21690115_neg_947	0.195327
chr2L_18461912_18462210_neg_948	-0.629566
chrU_2386265_2389131_neg_949	-1.72849
chr3RHet_1895190_1897354_neg_950	0.0125099
chr3R_4078637_4079106_neg_951	0.0634579
chrUextra_17443403_17444925_neg_952	-1.62694
chrUextra_18181781_18182098_neg_953	0.074111
chr3R_12698409_12700966_neg_954	0.406482
chrU_2128568_2131085_neg_955	-0.0395344
chr2R_14505664_14506092_neg_956	-0.268338
chrX_4032370_4033467_neg_957	-0.0348209
chrX_14869929_14871049_neg_958	0.468395
chrUextra_10146582_10148090_neg_959	-1.00126
chr2L_22500372_22502653_neg_960	-0.474986
chrUextra_4173453_4177413_neg_961	-0.81632
chrUextra_12886756_12889527_neg_962	-1.79624
chr3L_8057537_8058887_neg_963	0.51678
chrUextra_2616321_2620174_neg_964	-0.258743
chr2R_14886154_14887717_neg_965	0.149326
chr3L_14199315_14200759_neg_966	0.529269
chr4_1009660_1011799_neg_967	0.172231
chr3L_4786084_4787287_neg_968	0.299154
chrUextra_1012038_1015450_neg_969	-0.967556
chr3R_22730233_22730961_neg_970	0.349236
chrX_8761391_8762384_neg_971	0.102233
chrX_4695077_4698546_neg_972	-0.212145
chr2R_20577828_20579330_neg_973	0.25701
chr2L_16247048_16249689_neg_974	0.0480195
chr3R_18167232_18168110_neg_975	0.689022
chr2RHet_2172623_2172960_neg_976	-0.137095
chrUextra_19646822_19648201_neg_977	-0.369153
chr2R_11225694_11226894_neg_978	0.0947388
chr2L_8208504_8209525_neg_979	0.0088867
chr2R_18594423_18595564_neg_980	-0.088829
chr2R_2520197_2523666_neg_981	0.140491
chr2R_20777561_20780551_neg_982	0.296992
chr2R_5062926_5064081_neg_983	-0.274983
chr2R_14363673_14365352_neg_984	0.826604
chrUextra_15508034_15508295_neg_985	0.108897
chr2RHet_2576567_2577036_neg_986	-0.509539
chrU_4803471_4803931_neg_987	-0.221523
chrUextra_27191650_27191968_neg_988	-0.0800666
chr2RHet_1315511_1315987_neg_989	-0.123413
chr3R_2841640_2842147_neg_990	0.18414
chr3L_15729638_15731775_neg_991	0.645817
chr3L_21515816_21516753_neg_992	-0.0714815
chr3L_3387279_3387746_neg_993	-0.180994
chr3R_8563438_8563736_neg_994	-0.432088
chrUextra_12439103_12440105_neg_995	-1.23924
chr2L_2007519_2008878_neg_996	0.160547
chrX_14668490_14669160_neg_997	-0.00392248
chr4_880371_881488_neg_998	-0.224711
chr3L_13045082_13045647_neg_999	0.209419
chr3L_7501669_7502991_neg_1000	-0.555697
chr3R_13289257_13289762_neg_1001	0.304056
chr3R_2120273_2122703_neg_1002	0.190922
chr2R_1926048_1931932_neg_1003	0.397247
chr3L_5180108_5180900_neg_1004	0.0445292
chrX_6749659_6752221_neg_1005	0.0162294
chr2R_9224775_9225382_neg_1006	0.089885
chr3L_23084010_23085274_neg_1007	0.483099
chr4_85669_89008_neg_1008	0.0829852
chrX_12175734_12176773_neg_1009	0.368621
chr3L_21633753_21634379_neg_1010	0.166332
chr3R_2540863_2541730_neg_1011	-0.0276048
chrX_238079_238636_neg_1012	0.246719
chrUextra_19395726_19397075_neg_1013	-1.75887
chrUextra_21825161_21826061_neg_1014	-1.63783
chr2L_4815773_4816803_neg_1015	0.329295
chr2L_15208684_15208914_neg_1016	-0.555853
chrU_2801517_2802324_neg_1017	-0.0106186
chr3L_3020212_3021365_neg_1018	0.507042
chr4_934220_937824_neg_1019	-0.0861083
chr3R_10963755_10965735_neg_1020	-0.364446
chr2L_20396310_20398358_neg_1021	0.33197
chr3R_2609054_2609675_neg_1022	0.108665
chr3R_27566816_27568456_neg_1023	-0.295408
chr2R_18173290_18175641_neg_1024	0.299536
chr2L_7964607_7965104_neg_1025	0.0314858
chr2L_10871365_10872893_neg_1026	0.202668
chr2R_16325124_16326018_neg_1027	0.137653
chr2R_12281134_12281329_neg_1028	0.570578
chr3R_15178683_15179623_neg_1029	-0.0290636
chr3L_18311987_18314355_neg_1030	-0.246348
chrUextra_15020701_15022409_neg_1031	-1.47194
chr2RHet_3176052_3177401_neg_1032	-0.38931
chr3L_16116910_16123090_neg_1033	0.170495
chr3L_5471747_5479201_neg_1034	0.0106013
chrUextra_8201408_8204277_neg_1035	-1.86532
chrX_14313086_14318376_neg_1036	0.452422
chr2R_12502498_12503586_neg_1037	0.211791
chr3R_22775069_22776099_neg_1038	0.140661
chrUextra_23070443_23071017_neg_1039	-1.43398
chr2R_19207585_19208106_neg_1040	-0.00541796
chr2L_9530909_9531718_neg_1041	0.511291
chrUextra_18343847_18350338_neg_1042	-1.56737
chr2L_22172559_22173046_neg_1043	-0.158144
chr2R_20945886_20946181_neg_1044	0.339565
chr3R_13936817_13941506_neg_1045	0.203998
chr3L_21135056_21135730_neg_1046	0.0839065
chr3L_23553216_23553438_neg_1047	-0.179995
chrX_6954858_6955296_neg_1048	0.0736231
chr3R_20959517_20961478_neg_1049	0.20481
chr3L_13814818_13817471_neg_1050	0.115543
chr3L_12345632_12346118_neg_1051	0.0612056
chr2L_13967875_13971898_neg_1052	-0.0906313
chr3L_10788275_10790451_neg_1053	-0.0733587
chrX_6985677_6987233_neg_1054	0.295671
chr3R_4991924_4993378_neg_1055	-0.113587
chrU_984273_985162_neg_1056	-0.0137982
chrXHet_182204_184559_neg_1057	0.147395
chrUextra_1760677_1761768_neg_1058	-0.0392533
chr2L_16999965_17001200_neg_1059	0.0680395
chr2R_8202023_8202711_neg_1060	0.349382
chr2L_20436653_20437155_neg_1061	0.201388
chr3R_20522542_20522968_neg_1062	0.550341
chr3R_26205980_26209448_neg_1063	-0.119385
chr3R_16607465_16608072_neg_1064	0.304852
chr3R_15129715_15133476_neg_1065	0.316434
chr3R_4289719_4290085_neg_1066	0.615119
chr3R_20237351_20238277_neg_1067	-0.0306714
chrX_15878221_15880311_neg_1068	0.104345
chr3R_18639443_18641702_neg_1069	0.203294
chr3R_24355903_24360386_neg_1070	0.224115
chr3L_22051760_22052935_neg_1071	0.485813
chr3R_7007344_7008147_neg_1072	0.164438
chr3L_2926532_2927034_neg_1073	-0.194449
chrU_7696937_7698586_neg_1074	-0.358979
chrX_2725719_2727343_neg_1075	0.165278
chr3R_2195728_2196968_neg_1076	0.137314
chrX_17945325_17945637_neg_1077	0.142019
chr2L_7846292_7848044_neg_1078	0.0254445
chr3RHet_1428448_1428989_neg_1079	0.0817871
chr3L_17013204_17014180_neg_1080	0.116644
chr2R_13355158_13356320_neg_1081	0.0838805
chr3R_23023254_23024129_neg_1082	-0.0409896
chrUextra_13033079_13034947_neg_1083	-0.54832
chrUextra_3881554_3882718_neg_1084	-1.51859
chr3R_14531593_14532557_neg_1085	0.407332
chr3R_23820520_23821885_neg_1086	0.45493
chr3L_5548091_5548584_neg_1087	0.315945
chr3R_356709_357245_neg_1088	0.297641
chr2R_8578835_8579690_neg_1089	0.407744
chrX_18965525_18966486_neg_1090	0.313434
chr2L_968964_969581_neg_1091	0.235452
chrX_5801250_5801850_neg_1092	0.163265
chrX_18487587_18488053_neg_1093	0.313386
chr2L_11695612_11696170_neg_1094	0.0588475
chr3RHet_1791571_1793183_neg_1095	-0.0444811
chr3L_13467664_13469103_neg_1096	0.0877218
chr3L_13203339_13203741_neg_1097	0.722413
chr2L_10398148_10398737_neg_1098	0.431708
chrX_22197996_22198326_neg_1099	0.459192
chr2R_7432620_7433497_neg_1100	0.552898
chrX_20966003_20967384_neg_1101	0.24513
chr3LHet_1172949_1173508_neg_1102	0.471121
chrU_3528712_3529447_neg_1103	-1.58908
chrX_9591155_9592456_neg_1104	-0.0584663
chr2L_12838038_12841028_neg_1105	0.273967
chrUextra_3160012_3160879_neg_1106	-1.51621
chr2R_18800006_18800415_neg_1107	0.133906
chrUextra_394700_395739_neg_1108	0.112098
chrU_1706889_1707478_neg_1109	0.604876
chr3R_24031188_24031656_neg_1110	0.601119
chrU_1214172_1215386_neg_1111	0.0987489
chr3L_6513472_6513996_neg_1112	-0.0927019
chr2R_18481171_18481586_neg_1113	0.260871
chr3L_10922119_10922505_neg_1114	0.2751
chr2R_18773695_18774393_neg_1115	0.0414063
chr2L_22592708_22595466_neg_1116	-0.10952
chr2R_7819693_7820234_neg_1117	0.354061
chr2R_4610315_4611410_neg_1118	0.0760673
chr2R_12112162_12112535_neg_1119	0.120338
chr3R_15657808_15659465_neg_1120	0.0643872
chrUextra_17464560_17465714_neg_1121	-1.81034
chr2R_10878406_10879013_neg_1122	0.191822
chr3L_4291078_4291644_neg_1123	-0.0157765
chr2R_13294190_13294626_neg_1124	-0.382638
chrU_2928954_2930392_neg_1125	-0.036417
chr3L_10976889_10977396_neg_1126	-0.0500879
chr3R_18804163_18804820_neg_1127	0.390737
chr2R_5526149_5527851_neg_1128	0.340333
chr2L_9515089_9516353_neg_1129	0.0582313
chr2L_3198826_3199630_neg_1130	0.461715
chr3R_22776523_22777615_neg_1131	0.399747
chr2R_13165656_13167811_neg_1132	0.0287923
chr2L_4803160_4803441_neg_1133	0.268559
chr3R_11914828_11915608_neg_1134	0.338549
chr3L_4654530_4655117_neg_1135	0.290611
chr2R_11134839_11135334_neg_1136	-0.0767446
chrU_1649958_1651570_neg_1137	0.113785
chr3RHet_2490617_2491356_neg_1138	-0.4749
chr3R_25448497_25449261_neg_1139	0.418993
chr2R_14639282_14640619_neg_1140	0.0276987
chr2L_15271225_15271861_neg_1141	0.222553
chr2R_7734288_7735230_neg_1142	0.476158
chr2L_18427172_18428182_neg_1143	-0.268828
chr3L_13963872_13965749_neg_1144	-0.0370633
chr3R_16710117_16711268_neg_1145	-0.0831244
chrUextra_20091258_20093007_neg_1146	-0.963637
chrU_6492411_6493574_neg_1147	-0.00492271
chr2R_20742255_20743101_neg_1148	-0.597709
chr2L_10516454_10517196_neg_1149	0.239444
chr3R_13161311_13163440_neg_1150	0.410037
chr3L_2485138_2485520_neg_1151	-0.159168
chr3R_19104456_19105613_neg_1152	0.375853
chr2R_20054940_20056158_neg_1153	0.576705
chr2R_1785474_1786161_neg_1154	0.31002
chr3L_2305117_2306216_neg_1155	0.25836
chr3L_18633868_18634529_neg_1156	-0.136623
chr3R_16206409_16207432_neg_1157	0.202965
chrX_16886245_16887980_neg_1158	0.12216
chrX_13796614_13798190_neg_1159	0.075071
chrX_766147_767086_neg_1160	0.386201
chrUextra_15892224_15892967_neg_1161	0.147803
chr3L_10848711_10849482_neg_1162	0.165099
chr2R_19048614_19050316_neg_1163	0.172198
chr3L_8991647_8992283_neg_1164	0.227612
chr3R_23641677_23642400_neg_1165	-0.162833
chrX_6146249_6147258_neg_1166	0.217396
chr3R_17512577_17513205_neg_1167	0.0973962
chr3R_14022160_14022683_neg_1168	0.294306
chr3R_26175775_26176569_neg_1169	0.054562
chr3L_19666473_19666953_neg_1170	0.212659
chr3R_19992231_19992630_neg_1171	0.258563
chr2L_20968230_20969066_neg_1172	0.255829
chr2L_11042254_11042900_neg_1173	-0.441709
chr3L_108868_110074_neg_1174	-0.0555586
chrX_19512282_19513214_neg_1175	-0.2203
chr3R_7275940_7277541_neg_1176	-0.145224
chr2L_20413244_20414389_neg_1177	-0.73149
chr2L_4932802_4934250_neg_1178	0.277016
chr2R_16736248_16737668_neg_1179	0.0805476
chr3L_12799673_12800378_neg_1180	0.210987
chr3L_22915975_22917424_neg_1181	0.42215
chr2L_14338115_14340181_neg_1182	0.457458
chrX_524287_524537_neg_1183	0.000370403
chr3R_24270287_24270979_neg_1184	0.182585
chr3R_18264433_18264969_neg_1185	0.135793
chr3R_22965385_22967329_neg_1186	0.0173028
chr3R_19537312_19538274_neg_1187	0.0909912
chr2R_11113751_11114183_neg_1188	0.0430919
chr2L_8817640_8818392_neg_1189	-0.265739
chr2R_16519567_16520380_neg_1190	0.361973
chrX_3836936_3838228_neg_1191	0.156797
chr2L_3684689_3685335_neg_1192	-0.0678607
chrUextra_16922614_16923321_neg_1193	-1.5284
chr3R_21079686_21080146_neg_1194	0.220932
chr3L_20733632_20734263_neg_1195	0.057154
chr3L_787592_788370_neg_1196	0.15794
chr3R_25043221_25044121_neg_1197	-0.721448
chr3R_18675379_18675785_neg_1198	-0.00218193
chr2L_3599934_3600921_neg_1199	0.134481
chr2R_14510431_14510933_neg_1200	-0.0643311
chrX_4290433_4291255_neg_1201	0.539887
chr3R_4752014_4752812_neg_1202	0.0206987
chr3L_8341242_8341702_neg_1203	0.413612
chr3L_17704148_17704811_neg_1204	0.323108
chr3R_24474601_24475932_neg_1205	0.371572
chr3R_1547883_1548820_neg_1206	0.205006
chr2R_18316936_18318232_neg_1207	0.222875
chr3R_12563577_12565015_neg_1208	0.251028
chr2R_10027954_10028863_neg_1209	-0.150179
chr2R_20219311_20219911_neg_1210	0.0746686
chr2R_6697806_6698561_neg_1211	0.0557881
chr2R_18979862_18980557_neg_1212	0.200842
chrUextra_2070307_2071234_neg_1213	-0.0112957
chrX_14357064_14358117_neg_1214	0.286175
chr3L_19493722_19494794_neg_1215	0.0355304
chr3L_13772773_13773333_neg_1216	-0.368863
chr2R_20573027_20573916_neg_1217	-0.0165468
chr3L_20838595_20842835_neg_1218	0.23854
chrX_8677538_8679874_neg_1219	0.732275
chrX_3167568_3169362_neg_1220	-0.606612
chr2R_4811758_4812419_neg_1221	0.579089
chrX_8514762_8516084_neg_1222	-0.0725446
chr3L_22842933_22843530_neg_1223	-0.191215
chr3R_20686717_20687715_neg_1224	0.0352353
chrUextra_2791194_2792715_neg_1225	-0.648708
chr3R_10191244_10192416_neg_1226	0.12535
chr3R_281394_282515_neg_1227	0.391761
chr3R_17227276_17227950_neg_1228	0.187271
chr3R_2146200_2146764_neg_1229	0.0474805
chr3R_1943618_1943936_neg_1230	0.173099
chr3L_9383363_9384019_neg_1231	0.218105
chrX_11501390_11502311_neg_1232	-0.113974
chr3R_6858199_6859313_neg_1233	0.256124
chr3R_7272120_7273627_neg_1234	0.0698779
chr2L_16047801_16049149_neg_1235	-0.347525
chrUextra_24010305_24011043_neg_1236	-1.35558
chr3R_3180121_3180870_neg_1237	0.179917
chr3L_918325_919233_neg_1238	-0.187647
chrU_5452374_5453496_neg_1239	0.101931
chr3R_3495172_3495574_neg_1240	0.305055
chr3L_18214992_18215703_neg_1241	0.0591613
chr3R_6930552_6931323_neg_1242	1.01808
chr2R_13650090_13651852_neg_1243	0.202279
chr2R_20307366_20308079_neg_1244	0.32454
chrX_9636051_9636815_neg_1245	0.327946
chr2L_21401835_21403089_neg_1246	0.388976
chr3R_9559871_9561714_neg_1247	0.290429
chr3R_11490385_11491325_neg_1248	-0.0063775
chr3L_6954121_6954655_neg_1249	0.0569402
chr2L_5566139_5567017_neg_1250	0.080162
chrX_5226177_5226965_neg_1251	0.285035
chrUextra_25493742_25494741_neg_1252	-1.83035
chrUextra_28373110_28375020_neg_1253	-1.72645
chr3R_17890606_17891343_neg_1254	0.265258
chr2R_2822377_2824630_neg_1255	0.295944
chrX_15169284_15171203_neg_1256	0.359162
chrUextra_19086253_19087317_neg_1257	-1.7326
chrXHet_188340_189489_neg_1258	-0.120213
chr3L_946966_947885_neg_1259	0.479216
chr2R_211094_211803_neg_1260	-0.431287
chrUextra_9695987_9696422_neg_1261	-0.127728
chr2R_11799082_11800084_neg_1262	0.610196
chr3R_11443181_11443678_neg_1263	0.323492
chrUextra_18499041_18501081_neg_1264	-1.57567
chr2L_11354985_11356568_neg_1265	-0.115417
chr3L_3913131_3913880_neg_1266	0.379384
chr2L_5494181_5494961_neg_1267	0.440111
chrUextra_8097515_8100523_neg_1268	-0.617199
chr3R_25902595_25903210_neg_1269	0.432579
chr2L_18778424_18779751_neg_1270	0.0962763
chrX_18947894_18949495_neg_1271	0.280075
chr2R_5292054_5293058_neg_1272	0.2521
chr2L_12076667_12077888_neg_1273	0.19671
chr3L_10030432_10032045_neg_1274	0.46611
chrUextra_1201787_1202548_neg_1275	-1.43745
chr2R_13594591_13596927_neg_1276	0.323912
chr3L_23194974_23195983_neg_1277	0.179723
chrUextra_12526553_12527569_neg_1278	-1.4175
chr2R_19134384_19136159_neg_1279	-0.0365713
chr2R_17372803_17373730_neg_1280	0.339093
chrUextra_4929655_4930001_neg_1281	0.0988129
chr2R_5273416_5274189_neg_1282	0.397047
chr2R_11593187_11594352_neg_1283	0.435541
chrX_10625735_10627715_neg_1284	-0.111685
chr2R_6698278_6699716_neg_1285	0.0968416
chr2R_19369676_19370548_neg_1286	0.226991
chr3L_7391456_7391821_neg_1287	-0.0346617
chrX_5984101_5986145_neg_1288	0.116842
chr2RHet_876578_877811_neg_1289	0.249238
chr2L_6003108_6005479_neg_1290	0.31712
chrX_21886924_21887662_neg_1291	0.227788
chr2L_22861672_22862293_neg_1292	-0.226777
chr2L_11038326_11039472_neg_1293	-0.179427
chrUextra_16122034_16122730_neg_1294	0.116521
chr2R_14566997_14567627_neg_1295	0.300872
chr3R_11938697_11940498_neg_1296	-0.0835523
chrX_15227699_15228417_neg_1297	0.275019
chrX_9156490_9157465_neg_1298	0.217903
chr2L_13194847_13196308_neg_1299	-0.0342003
chrX_7195465_7196164_neg_1300	-0.101555
chr3LHet_1706699_1708357_neg_1301	-0.149265
chrUextra_11742245_11744762_neg_1302	-0.745189
chr2L_4073075_4074209_neg_1303	0.408517
chr2R_8245063_8245663_neg_1304	0.0375516
chr2R_3935049_3935321_neg_1305	0.346608
chrUextra_25461964_25463286_neg_1306	-0.634963
chrX_9792811_9795652_neg_1307	0.355195
chrX_3786510_3789131_neg_1308	0.172827
chrUextra_1585826_1586391_neg_1309	-1.67809
chr2L_1556751_1560163_neg_1310	-0.110258
chr2RHet_484795_486060_neg_1311	-0.0475973
chr2R_476820_477986_neg_1312	-0.13389
chr2R_9571626_9572107_neg_1313	0.0455835
chrU_14058_14468_neg_1314	-0.236006
chrUextra_12789798_12790514_neg_1315	-1.84672
chr2L_12500672_12501518_neg_1316	-0.564575
chrUextra_23725045_23726240_neg_1317	-1.30263
chr3L_11430913_11432560_neg_1318	0.30316
chr3L_22178132_22178531_neg_1319	-0.0406705
chr2L_10341179_10342764_neg_1320	-0.0699486
chrUextra_15445540_15445958_neg_1321	-0.223519
chr3R_8546938_8547882_neg_1322	-0.0377192
chr3R_21371779_21372754_neg_1323	-0.139263
chr3L_16209617_16210546_neg_1324	-0.545898
chr2L_16950652_16951386_neg_1325	0.468255
chrX_2632675_2636721_neg_1326	-0.143045
chrX_15537010_15538171_neg_1327	-0.0492477
chr3R_27768616_27769511_neg_1328	0.378411
chrUextra_8841382_8842516_neg_1329	-0.569508
chrU_8179280_8180180_neg_1330	-0.522221
chr3R_425055_426057_neg_1331	0.201576
chr2L_11890083_11891017_neg_1332	0.444369
chrUextra_19175536_19177379_neg_1333	-1.86127
chrUextra_9153825_9154484_neg_1334	-0.829483
chrX_14289513_14289929_neg_1335	-0.337164
chrUextra_4403308_4403569_neg_1336	-0.120227
chrUextra_13848885_13850118_neg_1337	-0.532881
chrU_9833885_9834447_neg_1338	-0.36543
chrU_8880975_8881766_neg_1339	-1.66392
chr2L_14397273_14398011_neg_1340	-0.152269
chr2L_2007116_2008440_neg_1341	0.0133543
chrUextra_1314921_1315616_neg_1342	-0.262008
chrX_12968475_12968942_neg_1343	0.124031
chr2L_21016117_21016963_neg_1344	0.297918
chr3L_17090423_17090981_neg_1345	0.379759
chrUextra_1283393_1283643_neg_1346	-0.0399835
chr3R_24278908_24279907_neg_1347	0.337432
chr2R_19838695_19838913_neg_1348	0.242092
chr3L_2819610_2820300_neg_1349	0.0481554
chr2L_11294546_11294800_neg_1350	-0.165984
chr2L_13977833_13978301_neg_1351	-0.0843753
chr3L_9043340_9043767_neg_1352	0.557208
chr3R_5013398_5013695_neg_1353	0.57955
chr2R_17592087_17592302_neg_1354	0.627427
chrUextra_21368063_21368481_neg_1355	0.326235
chrUextra_22439923_22440176_neg_1356	-1.85041
chr3L_11156450_11157041_neg_1357	0.225022
chr2RHet_3223475_3225007_neg_1358	0.0600469
chr2L_17326421_17326964_neg_1359	0.202004
chrX_9312286_9313533_neg_1360	0.0868944
chr2R_20168238_20169895_neg_1361	0.46458
chrUextra_3301346_3301846_neg_1362	-1.62759
chr2R_14754213_14756342_neg_1363	-0.267215
chr2L_18527917_18529080_neg_1364	-0.302798
chr3L_7009903_7010748_neg_1365	0.0346775
chr3L_13990914_13991774_neg_1366	0.0821293
chr3R_18216482_18217136_neg_1367	-0.153311
chrX_5806599_5807106_neg_1368	0.247281
chr3R_26832172_26833197_neg_1369	-0.198308
chr3R_11588660_11589591_neg_1370	-0.0887907
chr3L_6360619_6361027_neg_1371	0.735253
chr3L_19385796_19386588_neg_1372	-0.397842
chrX_16495374_16495929_neg_1373	-0.219546
chr3R_18358450_18359238_neg_1374	0.108981
chr2L_14062337_14063207_neg_1375	0.84322
chr3R_25248140_25250150_neg_1376	-0.11689
chr2R_8604437_8606526_neg_1377	0.114211
chr3L_12736887_12738450_neg_1378	0.163541
chr2L_14330401_14331766_neg_1379	0.184306
chr3L_6906768_6907151_neg_1380	0.260042
chrX_18860044_18860781_neg_1381	0.0872073
chr3R_18094919_18095739_neg_1382	0.260138
chrUextra_7719313_7720599_neg_1383	-1.82942
chrUextra_21767338_21768987_neg_1384	-1.48871
chr3R_25341088_25342260_neg_1385	0.525774
chr3R_12334487_12334863_neg_1386	0.321407
chr2R_11699711_11700011_neg_1387	0.247959
chr3R_27046419_27046833_neg_1388	0.572975
chr3L_738077_739038_neg_1389	0.0699565
chr3L_22210464_22211087_neg_1390	0.612503
chr3L_15581946_15582635_neg_1391	0.179319
chr3L_1835266_1836399_neg_1392	0.305816
chrX_11035090_11036417_neg_1393	-0.137197
chrX_15744700_15745190_neg_1394	-0.101135
chr2R_47721_48362_neg_1395	0.332757
chrX_4483727_4484888_neg_1396	0.556639
chr2L_13123151_13123996_neg_1397	0.2639
chrUextra_9050981_9051983_neg_1398	-1.27919
chr2L_8097180_8097965_neg_1399	-0.538664
chr3R_25189338_25190613_neg_1400	0.103752
chr3R_6790057_6790677_neg_1401	0.4772
chr2R_2535744_2536222_neg_1402	-0.184527
chr3L_1864458_1866866_neg_1403	0.381368
chr3R_18482609_18483351_neg_1404	-0.213555
chr2L_14906243_14907031_neg_1405	0.0831097
chrUextra_12723714_12726992_neg_1406	-1.96473
chr2L_9316025_9317576_neg_1407	0.212877
chr3L_2746800_2747360_neg_1408	0.656901
chr3L_10257021_10258107_neg_1409	0.0465266
chrUextra_1646585_1647551_neg_1410	-0.292183
chr3L_4801946_4802479_neg_1411	0.119357
chrX_10174290_10175297_neg_1412	-0.532468
chr2L_19870671_19871498_neg_1413	0.236967
chr3RHet_1701510_1702045_neg_1414	0.0952087
chr2L_19076992_19077738_neg_1415	0.0205532
chr2L_9433528_9434967_neg_1416	0.237744
chr2R_13011547_13012521_neg_1417	0.0841494
chrX_11977831_11979064_neg_1418	-0.15236
chrU_3569056_3569460_neg_1419	0.115118
chr2L_17105520_17107237_neg_1420	0.410152
chr2R_2285283_2285785_neg_1421	0.00392663
chr2L_20387704_20388519_neg_1422	0.0853132
chrU_8014366_8015344_neg_1423	-0.803911
chrX_1582987_1585352_neg_1424	0.0924354
chr2R_20340925_20341953_neg_1425	0.369264
chrX_17410633_17411207_neg_1426	-0.496681
chrX_17295213_17296118_neg_1427	0.0674573
chrX_7103444_7104065_neg_1428	0.00768742
chr3R_4704217_4705413_neg_1429	0.189932
chr3R_15701564_15702521_neg_1430	-0.0784175
chr3R_3837306_3838035_neg_1431	-0.0480623
chrX_20090334_20091496_neg_1432	0.0577855
chr2L_1825709_1826378_neg_1433	-0.161379
chr2R_20568843_20569446_neg_1434	0.37323
chr2L_5865772_5866262_neg_1435	0.30503
chrX_16920965_16921601_neg_1436	-0.883218
chr3L_13386392_13387190_neg_1437	0.42018
chr2R_7412775_7413177_neg_1438	0.491523
chr3R_13779659_13780470_neg_1439	0.226372
chr2RHet_1261992_1262504_neg_1440	-0.262881
chr2R_8041974_8042509_neg_1441	0.0463981
chr2L_11272922_11274042_neg_1442	0.191194
chr3R_9026925_9028175_neg_1443	-0.368713
chrUextra_5067181_5067952_neg_1444	-0.412973
chrX_15581133_15581479_neg_1445	0.0691382
chrX_21560117_21560995_neg_1446	0.015529
chrUextra_2117714_2118680_neg_1447	-1.13694
chrX_8009242_8010311_neg_1448	0.173785
chr3R_19068621_19068966_neg_1449	0.142216
chr3R_18955212_18955543_neg_1450	0.0208841
chrX_2750856_2752533_neg_1451	-0.693538
chr4_828186_829131_neg_1452	0.237738
chr3L_2277721_2278198_neg_1453	0.3431
chrX_21848488_21848802_neg_1454	0.164114
chr2R_13081395_13081737_neg_1455	0.191032
chr3L_7238601_7239128_neg_1456	0.149718
chrUextra_16180777_16181235_neg_1457	-1.81149
chr2RHet_244736_245590_neg_1458	0.195371
chr3L_18264789_18265543_neg_1459	0.205624
chr2R_6427925_6428973_neg_1460	0.400182
chr3R_18111645_18112779_neg_1461	0.298585
chrX_16608668_16609055_neg_1462	0.012704
chr3RHet_1122987_1123587_neg_1463	0.0745247
chr3R_12098162_12098889_neg_1464	-0.123973
chr3L_4873097_4874698_neg_1465	-0.0796535
chr2R_12813756_12814280_neg_1466	-0.206614
chrX_10929519_10930639_neg_1467	0.0705665
chr3R_303244_303888_neg_1468	-0.0357537
chr3L_17961772_17963348_neg_1469	0.167078
chr2R_19553810_19554226_neg_1470	-0.198597
chr3L_12324626_12324924_neg_1471	0.00608627
chr3L_24418624_24418945_neg_1472	0.0835182
chr3L_16242002_16242980_neg_1473	0.165742
chr3L_20481448_20482107_neg_1474	-0.299611
chr3R_18071253_18072237_neg_1475	0.0147242
chrUextra_19792911_19793916_neg_1476	-1.82488
chrX_11988373_11988989_neg_1477	0.130264
chrX_20668713_20669399_neg_1478	0.198522
chrX_6157995_6158814_neg_1479	0.242994
chr3L_20031689_20032597_neg_1480	-0.065414
chr2R_7744768_7745137_neg_1481	0.220479
chr2L_13965266_13965626_neg_1482	-0.029116
chr2L_10294742_10296320_neg_1483	-0.324894
chr2RHet_770056_770389_neg_1484	0.226621
chr3L_8568407_8569312_neg_1485	-0.0467337
chr2L_18061134_18061567_neg_1486	0.0281732
chr3L_13130672_13130950_neg_1487	0.0567172
chr2L_21858219_21859736_neg_1488	0.418135
chr3L_10344420_10345036_neg_1489	-0.154538
chr3R_15260405_15261052_neg_1490	-0.0791605
chrX_9061810_9062330_neg_1491	0.118456
chr3R_16007411_16007978_neg_1492	0.138029
chr2R_1556157_1556526_neg_1493	0.0227985
chrX_5168870_5169443_neg_1494	0.175105
chrUextra_5221096_5221379_neg_1495	-0.122103
chr3R_4932885_4933452_neg_1496	-0.147858
chrX_4849251_4850236_neg_1497	0.0751886
chr2R_3390775_3391255_neg_1498	-0.273205
chr2L_898942_899410_neg_1499	0.184899
chr2L_13879869_13880765_neg_1500	0.802037
chr2R_12043816_12044296_neg_1501	0.136285
chr3R_14178004_14178852_neg_1502	0.0392591
chr3R_16772319_16773164_neg_1503	0.870239
chr2R_13916380_13917580_neg_1504	0.328539
chr2R_16046407_16047343_neg_1505	0.45306
chrX_18759866_18761002_neg_1506	0.172551
chrX_20431050_20433310_neg_1507	-0.129233
chr3L_16706356_16707497_neg_1508	0.334733
chr2L_6390279_6391090_neg_1509	0.146813
chrX_5741918_5742379_neg_1510	0.111006
chr2R_2464526_2465980_neg_1511	0.609805
chr3R_23830331_23830766_neg_1512	0.390438
chr2R_18776502_18776817_neg_1513	0.289957
chr3L_2731995_2732540_neg_1514	0.387608
chr2L_19190603_19190945_neg_1515	0.506586
chr2RHet_2137118_2137791_neg_1516	-0.0288377
chr3R_27611468_27612188_neg_1517	0.0723225
chr3L_24053400_24054089_neg_1518	0.00795481
chr2L_13571010_13572049_neg_1519	0.2137
chr3L_13152410_13153361_neg_1520	0.231913
chr3L_17241934_17242908_neg_1521	0.0719362
chr2RHet_1994837_1995491_neg_1522	0.209784
chr2L_18751870_18752649_neg_1523	-0.13974
chr2R_20266648_20267167_neg_1524	-0.183321
chr3R_14818467_14819931_neg_1525	0.124713
chrUextra_13782110_13782619_neg_1526	-0.238586
chrX_9544681_9545531_neg_1527	0.484531
chr3L_7116518_7117289_neg_1528	0.300428
chr2L_3342654_3343931_neg_1529	0.252839
chr2R_19781554_19782798_neg_1530	0.174914
chr2RHet_1962422_1962917_neg_1531	0.231637
chr3L_15477406_15478159_neg_1532	-0.344432
chr3L_12364702_12365320_neg_1533	0.0841457
chr3L_14342633_14343320_neg_1534	0.307992
chr2R_21123216_21125742_neg_1535	0.0920283
chr2L_21321647_21322378_neg_1536	-0.0682461
chr3L_14477199_14477550_neg_1537	0.0984695
chr2R_9115831_9116148_neg_1538	0.332673
chr3R_27118098_27120967_neg_1539	0.212216
chr2L_10826588_10826835_neg_1540	0.412943
chr3L_6910835_6911517_neg_1541	0.332907
chr2R_3862928_3863146_neg_1542	-0.00803258
chr3L_7318205_7318707_neg_1543	0.348685
chr2RHet_2371017_2371386_neg_1544	0.096166
chr3R_12299124_12299451_neg_1545	0.276438
chr2L_22955356_22955771_neg_1546	0.439571
chr3R_1347069_1347373_neg_1547	0.181574
chrUextra_1571970_1572217_neg_1548	0.0395685
chr2R_14745304_14745550_neg_1549	0.170665
chrUextra_17342893_17343093_neg_1550	0.323114
chrX_19843409_19843688_neg_1551	-0.0927095
chrX_19343050_19343342_neg_1552	-0.383964
chrX_7703010_7703362_neg_1553	0.321442
chr3L_15183198_15184542_neg_1554	0.234458
chrUextra_15702933_15703148_neg_1555	-0.0416834
chr3L_12955555_12955859_neg_1556	0.16033
