# Supplementary material for: The hourglass model of evolutionary conservation during embryogenesis extends to developmental enhancers with signatures of positive selection
Source: Genome Res. 2021 Sep;31(9):1573–81. doi: 10.1101/gr.275212.121 (PMC8415374; doi:10.1101/gr.275212.121)
Supplement: Supplemental Material [file supp_gr.275212.121_Supplemental_Code.zip › Supplemental_Code/data/svmModels/dmel24_model_gkmpredict_dmel68_specific_enhancer_posSet.txt]

chr2L_13237813_13239474_pos_1	-0.181314
chr2L_16252771_16253240_pos_2	0.204988
chr2L_326727_328767_pos_3	0.533258
chr2L_3719165_3720251_pos_4	0.292514
chr2L_7371933_7373465_pos_5	0.827946
chr2L_13204602_13205673_pos_6	-0.308416
chr2L_14368159_14369139_pos_7	-0.352234
chr2L_373563_374215_pos_8	-0.0246098
chr2L_485784_486349_pos_9	0.385901
chr2L_1385612_1387811_pos_10	0.157545
chr2L_1444921_1445955_pos_11	0.366533
chr2L_1455870_1457317_pos_12	0.174393
chr2L_1554039_1554593_pos_13	0.0608202
chr2L_1776183_1776445_pos_14	0.582036
chr2L_2127437_2127809_pos_15	0.634854
chr2L_2445582_2446132_pos_16	-0.18653
chr2L_2470156_2471393_pos_17	-0.1962
chr2L_2483557_2484856_pos_18	0.327535
chr2L_2485562_2486390_pos_19	-0.110653
chr2L_2530083_2531671_pos_20	-0.179296
chr2L_3150693_3151547_pos_21	0.395391
chr2L_3497018_3497820_pos_22	0.0479544
chr2L_3600023_3601675_pos_23	-0.247114
chr2L_3804348_3805181_pos_24	0.00927267
chr2L_3818601_3820777_pos_25	-0.376425
chr2L_3853128_3853531_pos_26	0.39442
chr2L_3917971_3920309_pos_27	0.531102
chr2L_4346474_4347219_pos_28	-0.157894
chr2L_5106895_5108012_pos_29	0.55504
chr2L_5239491_5240208_pos_30	0.63197
chr2L_5296800_5297338_pos_31	-0.0875067
chr2L_5398977_5399592_pos_32	-0.288658
chr2L_5416756_5417121_pos_33	0.0608054
chr2L_5456061_5456746_pos_34	0.350843
chr2L_5481304_5481981_pos_35	0.46883
chr2L_5770587_5771629_pos_36	-0.0177196
chr2L_6184301_6185659_pos_37	0.237687
chr2L_6366928_6367312_pos_38	0.43658
chr2L_6797420_6797924_pos_39	-0.689577
chr2L_6846541_6847174_pos_40	0.416701
chr2L_7192845_7193586_pos_41	-0.0159828
chr2L_7314891_7315928_pos_42	-0.314145
chr2L_7316633_7317818_pos_43	0.16609
chr2L_7332221_7333293_pos_44	0.145358
chr2L_7361135_7361818_pos_45	-0.792064
chr2L_7454832_7455899_pos_46	0.122113
chr2L_7536974_7537687_pos_47	-0.0559902
chr2L_7808977_7810126_pos_48	-0.0279912
chr2L_8299503_8299918_pos_49	0.311584
chr2L_8295738_8296112_pos_50	-0.122302
chr2L_8421965_8422435_pos_51	0.189388
chr2L_8533602_8535305_pos_52	0.0339077
chr2L_8760552_8762259_pos_53	0.116455
chr2L_8762475_8762932_pos_54	-0.0454336
chr2L_9073978_9074742_pos_55	-0.23683
chr2L_9095553_9097206_pos_56	0.0742977
chr2L_9569700_9569955_pos_57	0.361882
chr2L_9602575_9603188_pos_58	0.20528
chr2L_9905704_9907959_pos_59	0.27979
chr2L_10334360_10335406_pos_60	0.566107
chr2L_10689778_10691041_pos_61	-0.233579
chr2L_10747253_10747740_pos_62	0.330492
chr2L_10795431_10796850_pos_63	0.024395
chr2L_11459400_11459819_pos_64	0.00266475
chr2L_12487236_12487776_pos_65	0.101044
chr2L_12608261_12609267_pos_66	0.248717
chr2L_12622023_12622300_pos_67	0.160259
chr2L_13157276_13158509_pos_68	0.447963
chr2L_13670289_13670568_pos_69	0.0701464
chr2L_13850354_13851721_pos_70	0.0697478
chr2L_13888917_13889976_pos_71	-0.338457
chr2L_13929515_13930161_pos_72	0.450051
chr2L_14343369_14344822_pos_73	0.0923649
chr2L_14428740_14429451_pos_74	0.0646762
chr2L_14496622_14496843_pos_75	-0.0124676
chr2L_14513910_14514234_pos_76	0.539913
chr2L_14621818_14623000_pos_77	-0.0601391
chr2L_14726760_14727991_pos_78	0.496645
chr2L_14972821_14973943_pos_79	0.0445317
chr2L_15024239_15024992_pos_80	0.303756
chr2L_15413684_15414622_pos_81	-0.172216
chr2L_15741170_15742318_pos_82	0.235121
chr2L_15738620_15739488_pos_83	0.108253
chr2L_15955411_15956019_pos_84	0.8298
chr2L_16435260_16435648_pos_85	-0.229683
chr2L_17029844_17030497_pos_86	-0.105719
chr2L_17264123_17264563_pos_87	0.0140329
chr2L_17287567_17288311_pos_88	-0.172341
chr2L_17440881_17443015_pos_89	-0.129856
chr2L_17796182_17797037_pos_90	-0.161888
chr2L_18151134_18151896_pos_91	0.762312
chr2L_18540341_18541102_pos_92	0.239761
chr2L_18555753_18557226_pos_93	-0.0625769
chr2L_18821752_18823125_pos_94	-0.160109
chr2L_18892613_18893283_pos_95	0.147633
chr2L_18965249_18966220_pos_96	0.00151963
chr2L_19287095_19288034_pos_97	-0.451187
chr2L_19324669_19325088_pos_98	0.355753
chr2L_19935981_19937109_pos_99	0.390704
chr2L_20017671_20018094_pos_100	-0.208142
chr2L_21105023_21105508_pos_101	0.411748
chr2L_21656406_21657104_pos_102	0.802974
chr2L_21881095_21882626_pos_103	0.0425376
chr2L_21878556_21880240_pos_104	0.654346
chr2L_21951461_21951831_pos_105	-0.19288
chr2L_22009572_22010773_pos_106	0.246355
chr2L_22036693_22037385_pos_107	-0.0386465
chr2L_22080880_22081690_pos_108	-0.0913667
chr2L_22811797_22812287_pos_109	0.100485
chr2R_7290687_7291656_pos_110	0.135901
chr2R_20265616_20267099_pos_111	0.156913
chr2R_5995652_5996559_pos_112	0.362687
chr2R_8780781_8782042_pos_113	-0.419203
chr2R_10665151_10665936_pos_114	0.530599
chr2RHet_2574906_2575100_pos_115	-0.154181
chr2RHet_2585832_2586408_pos_116	-0.0496623
chr2RHet_3197140_3198829_pos_117	0.000433605
chr2R_1891761_1892686_pos_118	-0.558511
chr2R_2111334_2111757_pos_119	0.588713
chr2R_2449363_2451133_pos_120	0.114842
chr2R_2517382_2519330_pos_121	-1.37187
chr2R_2542288_2543014_pos_122	0.348413
chr2R_2647268_2648703_pos_123	0.419544
chr2R_2871519_2872509_pos_124	0.415313
chr2R_3058071_3058990_pos_125	0.499934
chr2R_3142569_3144370_pos_126	-0.239772
chr2R_3134103_3134782_pos_127	-0.233462
chr2R_3219139_3221542_pos_128	-0.377124
chr2R_3320316_3321086_pos_129	0.186499
chr2R_3923809_3924721_pos_130	0.523992
chr2R_3946339_3946958_pos_131	0.435909
chr2R_4132078_4132991_pos_132	-0.493085
chr2R_4612846_4613637_pos_133	0.22386
chr2R_5036934_5038773_pos_134	0.336796
chr2R_5114822_5115261_pos_135	0.392477
chr2R_5192056_5193193_pos_136	0.221882
chr2R_5427947_5428203_pos_137	0.271586
chr2R_5566077_5566778_pos_138	-0.0526404
chr2R_6157616_6158001_pos_139	-0.0209267
chr2R_6964032_6965252_pos_140	-0.0523956
chr2R_7219088_7220045_pos_141	0.291996
chr2R_7270025_7271087_pos_142	0.417544
chr2R_7379475_7380604_pos_143	-0.165142
chr2R_7407625_7409058_pos_144	-0.28745
chr2R_7422522_7423201_pos_145	0.0224447
chr2R_7502469_7502966_pos_146	0.849363
chr2R_7642489_7643595_pos_147	0.00329192
chr2R_7674392_7674964_pos_148	0.415337
chr2R_7904904_7905563_pos_149	0.492467
chr2R_8333148_8334107_pos_150	0.489699
chr2R_8341571_8341919_pos_151	0.0107901
chr2R_8479776_8479986_pos_152	-0.175523
chr2R_8898586_8899398_pos_153	-0.710477
chr2R_9169536_9171503_pos_154	0.740365
chr2R_9890637_9890980_pos_155	-0.179075
chr2R_9886166_9886440_pos_156	0.543241
chr2R_9899148_9899934_pos_157	0.187205
chr2R_10102038_10102530_pos_158	0.119613
chr2R_10194376_10195205_pos_159	0.0254415
chr2R_10303651_10304907_pos_160	0.219279
chr2R_10800106_10800913_pos_161	-0.255469
chr2R_10851467_10852648_pos_162	-0.118099
chr2R_10896526_10896900_pos_163	0.4319
chr2R_11807621_11808341_pos_164	0.585089
chr2R_11886041_11887412_pos_165	0.0116775
chr2R_12105638_12106227_pos_166	0.570784
chr2R_12404466_12404887_pos_167	0.180516
chr2R_12524685_12525206_pos_168	0.870861
chr2R_13536882_13537444_pos_169	0.184049
chr2R_13903608_13905068_pos_170	0.485582
chr2R_14117981_14118254_pos_171	0.422019
chr2R_14178919_14179303_pos_172	0.138754
chr2R_14459527_14460636_pos_173	0.269729
chr2R_14561977_14562539_pos_174	0.069945
chr2R_14553578_14554302_pos_175	0.272851
chr2R_14561470_14561770_pos_176	0.128694
chr2R_15030431_15031019_pos_177	0.459019
chr2R_15168377_15170465_pos_178	0.351793
chr2R_15224773_15226106_pos_179	0.159004
chr2R_15300737_15301384_pos_180	0.249846
chr2R_15355437_15356332_pos_181	0.682835
chr2R_15538269_15539422_pos_182	-0.263143
chr2R_15949092_15951434_pos_183	0.431465
chr2R_15985890_15986754_pos_184	0.210422
chr2R_16010660_16011302_pos_185	0.587717
chr2R_16038880_16039522_pos_186	0.201222
chr2R_16409607_16410531_pos_187	0.0725425
chr2R_16442122_16442663_pos_188	0.480843
chr2R_16454113_16456269_pos_189	-0.368794
chr2R_16731698_16732159_pos_190	0.125374
chr2R_16841055_16841928_pos_191	0.217047
chr2R_17269721_17270364_pos_192	0.234169
chr2R_17761273_17761899_pos_193	-0.0375213
chr2R_18040513_18041229_pos_194	-0.0920117
chr2R_18059012_18059832_pos_195	-0.139465
chr2R_18130251_18130889_pos_196	0.13423
chr2R_18397774_18398511_pos_197	0.496064
chr2R_18531986_18532699_pos_198	0.052945
chr2R_19108957_19109845_pos_199	0.130471
chr2R_19466697_19467151_pos_200	0.11726
chr2R_19521657_19522265_pos_201	-0.351237
chr2R_20893553_20894457_pos_202	0.304214
chr2R_20946480_20947320_pos_203	0.707868
chr3L_6153193_6153630_pos_204	0.296415
chr3L_12444880_12445273_pos_205	-0.287053
chr3L_441405_442548_pos_206	-1.01167
chr3L_10936686_10938331_pos_207	0.184819
chr3L_16917410_16918037_pos_208	0.0560384
chr3L_18195577_18196628_pos_209	0.284695
chr3L_18375343_18375975_pos_210	0.512144
chr3L_22224844_22226800_pos_211	0.403775
chr3L_136441_136988_pos_212	0.0280438
chr3L_381086_381539_pos_213	0.293838
chr3L_551422_552634_pos_214	0.124723
chr3L_645335_645776_pos_215	0.177113
chr3L_715719_716659_pos_216	0.00370396
chr3L_741999_743052_pos_217	0.144303
chr3L_1091006_1091769_pos_218	0.0643207
chr3L_1120866_1122223_pos_219	-0.677109
chr3L_1351924_1352610_pos_220	0.0694082
chr3L_1403970_1404997_pos_221	-0.11942
chr3L_1843094_1845476_pos_222	0.0583453
chr3L_1915850_1916275_pos_223	0.063137
chr3L_2152788_2153291_pos_224	-0.376955
chr3L_2537033_2537872_pos_225	0.346058
chr3L_2815864_2816254_pos_226	0.428775
chr3L_2881278_2882107_pos_227	0.0525687
chr3L_3035918_3036761_pos_228	-0.164359
chr3L_3073928_3074463_pos_229	0.541002
chr3L_3074919_3075225_pos_230	0.368706
chr3L_3107343_3107801_pos_231	-0.0101318
chr3L_3339029_3339601_pos_232	0.325645
chr3L_3394827_3395919_pos_233	0.296786
chr3L_3391804_3392469_pos_234	-0.0165931
chr3L_3542426_3542943_pos_235	-0.0685577
chr3L_3623351_3623868_pos_236	-0.0213213
chr3L_3661250_3661796_pos_237	0.327182
chr3L_3802220_3802799_pos_238	-0.603576
chr3L_4624058_4625162_pos_239	-0.272547
chr3L_4993822_4995430_pos_240	0.565563
chr3L_5345569_5346429_pos_241	-0.209274
chr3L_5974654_5975532_pos_242	0.505053
chr3L_6273535_6274976_pos_243	0.182106
chr3L_6858753_6859220_pos_244	-0.352922
chr3L_6915723_6917325_pos_245	-0.313549
chr3L_6934553_6935120_pos_246	-0.69447
chr3L_7364518_7364975_pos_247	0.180538
chr3L_7854539_7855735_pos_248	-2.75288
chr3L_7949023_7949457_pos_249	0.429089
chr3L_8444819_8445754_pos_250	-0.369143
chr3L_8454417_8455198_pos_251	0.0300506
chr3L_9345713_9346713_pos_252	0.428299
chr3L_9787495_9788421_pos_253	0.251984
chr3L_9825835_9826864_pos_254	0.486953
chr3L_10290448_10291813_pos_255	-0.401878
chr3L_10372282_10372990_pos_256	-0.309806
chr3L_10766004_10766231_pos_257	0.295513
chr3L_10968245_10969534_pos_258	-0.104434
chr3L_11137947_11138552_pos_259	0.522498
chr3L_11278853_11280729_pos_260	-0.217183
chr3L_12360664_12361642_pos_261	-1.34734
chr3L_12364652_12365946_pos_262	0.0127147
chr3L_12399924_12401344_pos_263	-0.137465
chr3L_12498716_12500442_pos_264	-0.801068
chr3L_12562720_12563196_pos_265	0.368914
chr3L_12601092_12601644_pos_266	-0.0795438
chr3L_12823487_12824531_pos_267	-0.018671
chr3L_13069206_13069901_pos_268	0.279051
chr3L_13127883_13129094_pos_269	0.155183
chr3L_13249304_13249959_pos_270	-1.27169
chr3L_13350659_13351770_pos_271	-0.247253
chr3L_13702837_13703639_pos_272	0.867011
chr3L_14456278_14456997_pos_273	0.420813
chr3L_14460696_14461474_pos_274	0.323825
chr3L_14515580_14516551_pos_275	0.274317
chr3L_14568696_14569113_pos_276	0.0501951
chr3L_14570609_14570953_pos_277	0.170107
chr3L_14588160_14588711_pos_278	-0.233428
chr3L_14616793_14617135_pos_279	-0.059418
chr3L_14945334_14945968_pos_280	-0.23002
chr3L_15007531_15009239_pos_281	-0.176409
chr3L_15073327_15073582_pos_282	0.148929
chr3L_15238016_15239791_pos_283	-0.0533096
chr3L_15257390_15257776_pos_284	-0.0664851
chr3L_15286818_15287585_pos_285	-0.0783916
chr3L_15810666_15811324_pos_286	0.567099
chr3L_16337216_16338211_pos_287	0.252552
chr3L_16487583_16488103_pos_288	0.181329
chr3L_16653145_16653515_pos_289	0.579197
chr3L_16903287_16903827_pos_290	0.112904
chr3L_17436660_17437013_pos_291	-0.245577
chr3L_17783151_17783663_pos_292	-0.0138621
chr3L_17866898_17867544_pos_293	0.0546087
chr3L_18226449_18226779_pos_294	0.408011
chr3L_18318312_18318818_pos_295	0.279837
chr3L_18386368_18387153_pos_296	0.291417
chr3L_18417008_18417752_pos_297	0.20888
chr3L_18438565_18439104_pos_298	0.302636
chr3L_18445774_18446164_pos_299	0.212383
chr3L_18542436_18542909_pos_300	1.06327
chr3L_18793085_18793677_pos_301	0.173535
chr3L_18989450_18990419_pos_302	0.0468027
chr3L_19296261_19297472_pos_303	0.447803
chr3L_19338271_19338706_pos_304	0.190836
chr3L_19888491_19889096_pos_305	0.238452
chr3L_19890011_19891190_pos_306	0.605983
chr3L_19891713_19891990_pos_307	0.391886
chr3L_20435837_20436754_pos_308	0.671172
chr3L_20533812_20535117_pos_309	-0.0278905
chr3L_20667954_20668892_pos_310	-0.12418
chr3L_20732805_20733441_pos_311	0.432793
chr3L_20786848_20787334_pos_312	0.43238
chr3L_21059378_21060228_pos_313	0.505569
chr3L_21455418_21455974_pos_314	-0.0317558
chr3L_21441062_21441915_pos_315	0.126492
chr3L_21692776_21693828_pos_316	0.422599
chr3L_21731986_21732727_pos_317	-0.733259
chr3L_23942137_23942820_pos_318	0.468053
chr3L_24360627_24362059_pos_319	0.621442
chr3R_11815843_11816963_pos_320	0.207583
chr3R_2607953_2608990_pos_321	0.205836
chr3R_7523587_7525141_pos_322	-0.144134
chr3R_9473394_9473827_pos_323	0.111776
chr3R_9767376_9768865_pos_324	-0.156126
chr3R_10619108_10620898_pos_325	0.0696929
chr3R_17337826_17339266_pos_326	0.0151435
chr3R_19270718_19271919_pos_327	-0.113824
chr3R_23988899_23992116_pos_328	0.229559
chr3R_25202002_25202671_pos_329	0.594139
chr3R_27528479_27529236_pos_330	-0.0356837
chr3RHet_2508003_2509502_pos_331	0.0778688
chr3R_70109_71718_pos_332	0.271354
chr3R_186024_187824_pos_333	0.204118
chr3R_667433_667948_pos_334	-0.130543
chr3R_779903_780499_pos_335	0.166494
chr3R_881117_882342_pos_336	-0.00428589
chr3R_1040906_1041422_pos_337	-0.0119107
chr3R_1554807_1555656_pos_338	0.296705
chr3R_2586506_2587646_pos_339	0.104281
chr3R_2610761_2612286_pos_340	-1.08772
chr3R_2692279_2692871_pos_341	-0.183419
chr3R_2704455_2704768_pos_342	0.225637
chr3R_2739947_2740739_pos_343	-0.237339
chr3R_2772577_2773628_pos_344	-0.390562
chr3R_2963510_2964371_pos_345	-0.0914095
chr3R_2966779_2967085_pos_346	0.344242
chr3R_2959413_2960015_pos_347	0.026257
chr3R_2960432_2960803_pos_348	0.910468
chr3R_2999821_3001439_pos_349	0.538453
chr3R_3013624_3014503_pos_350	0.070173
chr3R_3770327_3770900_pos_351	0.423422
chr3R_3766691_3767110_pos_352	0.01107
chr3R_3779960_3780791_pos_353	0.150487
chr3R_4014647_4015285_pos_354	-0.205926
chr3R_4041015_4041839_pos_355	-0.0189486
chr3R_4096306_4097167_pos_356	0.342542
chr3R_4097420_4098055_pos_357	0.214912
chr3R_4161611_4161903_pos_358	0.488028
chr3R_4156085_4156903_pos_359	0.11266
chr3R_4506125_4506804_pos_360	0.24529
chr3R_4507590_4508363_pos_361	0.546906
chr3R_4972185_4972980_pos_362	0.962262
chr3R_5051888_5052201_pos_363	0.309258
chr3R_5178260_5179149_pos_364	-0.00828435
chr3R_5487225_5488132_pos_365	0.574785
chr3R_5994344_5995297_pos_366	-0.0461798
chr3R_6005183_6007187_pos_367	-0.0349412
chr3R_6077513_6079149_pos_368	0.249598
chr3R_6200929_6201938_pos_369	-0.280804
chr3R_6478750_6479505_pos_370	0.231617
chr3R_7022404_7022852_pos_371	0.354483
chr3R_7355077_7358093_pos_372	0.978053
chr3R_8151076_8152239_pos_373	0.584544
chr3R_9685665_9686450_pos_374	-0.115415
chr3R_9711195_9712070_pos_375	-0.53059
chr3R_9773046_9773818_pos_376	-0.0636653
chr3R_10414952_10415933_pos_377	-0.0672803
chr3R_10421085_10421697_pos_378	0.21201
chr3R_10409140_10410271_pos_379	-0.0776018
chr3R_11244874_11245509_pos_380	0.53302
chr3R_11434755_11435726_pos_381	0.100907
chr3R_12142349_12142960_pos_382	0.451866
chr3R_12367915_12368949_pos_383	-0.0932893
chr3R_12512801_12513833_pos_384	0.110067
chr3R_12615828_12616966_pos_385	-0.459424
chr3R_12677669_12678082_pos_386	0.370096
chr3R_12676295_12676828_pos_387	0.147884
chr3R_12691735_12692999_pos_388	-0.155535
chr3R_12759142_12759402_pos_389	0.596793
chr3R_13803630_13805063_pos_390	0.465285
chr3R_13822554_13823856_pos_391	0.11141
chr3R_13873445_13874204_pos_392	0.0747834
chr3R_14566986_14567492_pos_393	0.309597
chr3R_14880445_14881628_pos_394	0.100636
chr3R_14888581_14889297_pos_395	0.00231584
chr3R_15072125_15073273_pos_396	0.610233
chr3R_15079580_15080269_pos_397	0.231185
chr3R_15165661_15166141_pos_398	-0.344729
chr3R_15171894_15172678_pos_399	-0.162484
chr3R_15180093_15180704_pos_400	-0.295127
chr3R_15311206_15312342_pos_401	-0.44901
chr3R_15611933_15612669_pos_402	-0.119778
chr3R_15613096_15614279_pos_403	0.436453
chr3R_15762434_15762937_pos_404	0.398807
chr3R_16613639_16615032_pos_405	0.0344027
chr3R_17152280_17153051_pos_406	1.16961
chr3R_17208019_17208746_pos_407	0.431795
chr3R_17280372_17281369_pos_408	0.134118
chr3R_17365352_17365740_pos_409	0.527526
chr3R_18001704_18003573_pos_410	-0.28953
chr3R_17995768_17996770_pos_411	0.0811113
chr3R_18857188_18857738_pos_412	-0.423326
chr3R_18868240_18869042_pos_413	-0.146986
chr3R_18974228_18975323_pos_414	0.160093
chr3R_19124412_19124874_pos_415	0.227986
chr3R_19498864_19500125_pos_416	-0.0453312
chr3R_19643164_19643975_pos_417	0.203321
chr3R_20337250_20337947_pos_418	-0.225087
chr3R_20440222_20440733_pos_419	-0.347792
chr3R_20885699_20886485_pos_420	0.251934
chr3R_20947531_20947995_pos_421	0.14655
chr3R_21352044_21353320_pos_422	0.139562
chr3R_21455276_21456091_pos_423	-0.226009
chr3R_21853503_21854081_pos_424	0.434327
chr3R_21926282_21926593_pos_425	0.203158
chr3R_21993010_21994138_pos_426	0.0637101
chr3R_22429861_22431706_pos_427	0.0914429
chr3R_22710065_22710790_pos_428	0.276413
chr3R_23243674_23244286_pos_429	0.584925
chr3R_23271871_23273213_pos_430	-1.02507
chr3R_23909781_23911175_pos_431	0.159351
chr3R_24211691_24212946_pos_432	0.538831
chr3R_24912650_24913406_pos_433	0.472801
chr3R_24936117_24936868_pos_434	0.337183
chr3R_25365438_25366064_pos_435	-0.0163281
chr3R_26046804_26048006_pos_436	-0.3847
chr3R_26054799_26055895_pos_437	0.0767349
chr3R_26219201_26220362_pos_438	-0.0236615
chr3R_26603772_26604223_pos_439	-0.0773714
chr3R_26732156_26733102_pos_440	0.169608
chr3R_26743015_26743618_pos_441	0.149446
chr3R_26890139_26890667_pos_442	0.188618
chr3R_26985368_26987229_pos_443	0.262755
chr3R_27206634_27207434_pos_444	0.164111
chr3R_27350033_27350943_pos_445	-0.0421065
chr3R_27431769_27432789_pos_446	0.0522312
chr3R_27529446_27529848_pos_447	0.565333
chr3R_27607022_27608338_pos_448	0.068671
chr4_507053_507701_pos_449	-0.596354
chr4_821684_822971_pos_450	0.551403
chr4_1107643_1108182_pos_451	0.589928
chrU_2157705_2158479_pos_452	0.267268
chrU_2179635_2179961_pos_453	0.723953
chrU_2178970_2179383_pos_454	0.0813675
chrU_5896077_5896339_pos_455	0.109027
chrU_6010572_6011719_pos_456	0.450498
chrU_6290826_6291479_pos_457	0.18033
chrU_9353901_9354313_pos_458	0.17989
chrX_1204605_1205437_pos_459	0.163216
chrX_13263256_13264083_pos_460	0.337799
chrX_1040716_1043237_pos_461	-0.0872381
chrX_4283486_4284951_pos_462	-0.272509
chrX_7151932_7152458_pos_463	0.616999
chrX_20924031_20924593_pos_464	0.116558
chrX_286285_286746_pos_465	0.213193
chrX_271521_272954_pos_466	-0.0887046
chrX_297434_298694_pos_467	-0.0550621
chrX_291567_292533_pos_468	-0.253476
chrX_312755_313873_pos_469	0.26246
chrX_306050_307562_pos_470	0.735117
chrX_481512_482200_pos_471	-0.117487
chrX_997830_998287_pos_472	0.232539
chrX_1348900_1350341_pos_473	0.212085
chrX_1444759_1448002_pos_474	0.368454
chrX_1551486_1552278_pos_475	0.485424
chrX_2148888_2149835_pos_476	0.646251
chrX_2975317_2977879_pos_477	-0.319523
chrX_3019110_3020375_pos_478	0.477648
chrX_3288542_3289196_pos_479	-0.0218449
chrX_3906655_3907467_pos_480	0.0546675
chrX_4059698_4060554_pos_481	0.295855
chrX_4102941_4103701_pos_482	-0.14871
chrX_4314221_4314493_pos_483	-0.215537
chrX_4328462_4330031_pos_484	0.142222
chrX_4380671_4381139_pos_485	0.0391767
chrX_4455911_4457404_pos_486	-0.139891
chrX_4804035_4805322_pos_487	0.827736
chrX_5065821_5066834_pos_488	-0.206279
chrX_5311864_5312299_pos_489	0.894515
chrX_5492603_5493464_pos_490	0.869688
chrX_5483791_5484329_pos_491	0.245843
chrX_5522844_5523626_pos_492	0.390713
chrX_5910206_5910995_pos_493	0.0727123
chrX_6492931_6493638_pos_494	0.238522
chrX_6768900_6769495_pos_495	0.579498
chrX_6960364_6961235_pos_496	-0.0692725
chrX_7118761_7119325_pos_497	0.392558
chrX_7263560_7264287_pos_498	-0.462327
chrX_7452994_7454078_pos_499	0.115594
chrX_7463489_7464618_pos_500	0.612152
chrX_7519523_7519861_pos_501	0.619759
chrX_8564825_8565670_pos_502	-0.112246
chrX_8971486_8972045_pos_503	-1.02194
chrX_9654101_9654688_pos_504	-0.224525
chrX_9669078_9670179_pos_505	-1.6744
chrX_10151126_10153103_pos_506	0.531184
chrX_11407125_11407829_pos_507	0.0355798
chrX_12094566_12095428_pos_508	-0.104175
chrX_12112495_12113082_pos_509	0.971971
chrX_12125030_12125999_pos_510	0.00438677
chrX_12470350_12470759_pos_511	0.227984
chrX_12507078_12507497_pos_512	0.0579136
chrX_13745802_13747837_pos_513	-0.143194
chrX_13959203_13960021_pos_514	0.180327
chrX_14601840_14602857_pos_515	0.205664
chrX_15246386_15247661_pos_516	0.464262
chrX_15381563_15382547_pos_517	-0.430191
chrX_15560056_15561059_pos_518	0.423787
chrX_15624172_15625311_pos_519	0.36158
chrX_16053530_16054339_pos_520	-0.0404757
chrX_16250211_16251058_pos_521	-0.320636
chrX_16665951_16666507_pos_522	0.315792
chrX_16670009_16670371_pos_523	0.214917
chrX_16844234_16844745_pos_524	0.344336
chrX_17067709_17068277_pos_525	-0.164027
chrX_17221938_17222631_pos_526	0.269962
chrX_17222879_17223575_pos_527	0.00625216
chrX_17429580_17430510_pos_528	0.715801
chrX_17925555_17926970_pos_529	-0.0278432
chrX_18023089_18023873_pos_530	0.412906
chrX_18157859_18158772_pos_531	0.128768
chrX_18163651_18165442_pos_532	0.253515
chrX_18430895_18431854_pos_533	0.0656199
chrX_19189822_19190462_pos_534	-0.693088
chrX_19647425_19648600_pos_535	0.144652
chrX_20504292_20505051_pos_536	0.42347
chrX_20903489_20903769_pos_537	-0.0445031
chrX_21248905_21249967_pos_538	-0.2727
chrX_22410478_22411106_pos_539	0.0207469
chrU_4250993_4251227_pos_540	-0.475813
chrU_6303546_6304613_pos_541	-1.04824
chrU_6826828_6827349_pos_542	-0.274119
chrU_9600485_9600760_pos_543	-0.670958
chrU_9877439_9877760_pos_544	-0.809073
chrU_2676263_2676721_pos_545	-0.11213
chrU_2675112_2676078_pos_546	-0.849573
chrU_7176458_7177196_pos_547	-0.166299
