# Supplementary material for: The hourglass model of evolutionary conservation during embryogenesis extends to developmental enhancers with signatures of positive selection
Source: Genome Res. 2021 Sep;31(9):1573–81. doi: 10.1101/gr.275212.121 (PMC8415374; doi:10.1101/gr.275212.121)
Supplement: Supplemental Material [file supp_gr.275212.121_Supplemental_Code.zip › Supplemental_Code/data/svmModels/dmel1820_model_gkmpredict_dmel1012_specific_enhancer_negSet.txt]

chrX_14455090_14455999_neg_1	0.11005
chr3R_11055989_11056900_neg_2	0.228086
chr2L_20379029_20379596_neg_3	-0.379182
chr2L_6702092_6704199_neg_4	0.466241
chr2L_16696964_16697578_neg_5	-0.283752
chr3R_22083351_22086699_neg_6	0.538567
chr2L_9099251_9099744_neg_7	0.0546126
chr2L_572004_572797_neg_8	-0.105783
chrX_15678770_15679625_neg_9	-0.347567
chrX_1242858_1246819_neg_10	0.309519
chr2L_22954719_22956525_neg_11	-0.0154246
chr3L_11074971_11077462_neg_12	0.181901
chr3R_1940799_1941589_neg_13	0.53542
chr2L_8397343_8398598_neg_14	0.18017
chrX_18663663_18664313_neg_15	0.314051
chrX_14067192_14067975_neg_16	0.0638141
chr3LHet_1565609_1567118_neg_17	-0.678042
chr2R_4969730_4971317_neg_18	-0.534903
chrX_15817095_15819488_neg_19	0.299447
chr3R_16928815_16931089_neg_20	-0.178361
chr3R_12992039_12994631_neg_21	-0.0915391
chr2R_14616907_14617616_neg_22	-0.0601463
chr2R_8037032_8038231_neg_23	0.753626
chr3R_9815767_9817977_neg_24	0.064014
chrUextra_16625219_16625583_neg_25	0.0260206
chr3R_15420281_15422488_neg_26	0.0331337
chr3R_20661052_20662304_neg_27	-0.0614321
chr4_533571_534769_neg_28	-0.192452
chrU_6973341_6975141_neg_29	-0.447952
chr3R_26845692_26846639_neg_30	0.146423
chr3R_10277017_10278549_neg_31	0.59304
chrUextra_3294641_3295763_neg_32	-1.61084
chrUextra_13883013_13884160_neg_33	-1.66872
chr3R_3875406_3875947_neg_34	0.0330724
chr3L_12117351_12117875_neg_35	0.664996
chr3R_14198812_14200612_neg_36	0.425797
chrX_7892621_7894982_neg_37	0.144725
chr2L_14527271_14528854_neg_38	-0.230656
chrX_9959558_9962666_neg_39	0.285625
chr3R_12831495_12832292_neg_40	-0.243052
chrX_3352410_3353414_neg_41	0.252062
chr2L_20584558_20584925_neg_42	-0.186062
chr3R_12593023_12593792_neg_43	0.135358
chr3LHet_2141074_2141924_neg_44	-0.851718
chr2R_20628721_20629179_neg_45	-0.0874062
chrX_6386781_6388124_neg_46	-0.0138488
chr2L_21717301_21717938_neg_47	-0.0229719
chr3L_6623254_6623813_neg_48	0.163425
chrX_9524933_9525409_neg_49	0.0446517
chr2L_18399591_18400177_neg_50	0.482717
chr2L_7654965_7656839_neg_51	-0.530501
chr3R_8482005_8482733_neg_52	0.384033
chr2R_2838626_2839636_neg_53	0.0589056
chr2R_20545312_20548118_neg_54	0.122646
chr3L_1125379_1128571_neg_55	0.42961
chr3L_3524789_3525868_neg_56	-0.0325261
chr3L_20508736_20509729_neg_57	0.392641
chr2LHet_42623_43354_neg_58	-0.210011
chr3R_3626648_3627743_neg_59	-0.0733043
chr2R_15389924_15391026_neg_60	0.152719
chrUextra_20239498_20240363_neg_61	-0.976871
chr3R_24615364_24617846_neg_62	-0.198908
chrX_2351767_2353119_neg_63	0.742543
chrUextra_20117834_20119581_neg_64	-1.46211
chr2R_7438395_7440258_neg_65	0.263638
chrX_21581765_21583103_neg_66	-0.722894
chr3L_10373480_10374998_neg_67	0.337622
chr2L_7502374_7503998_neg_68	0.226207
chrX_18795191_18798998_neg_69	-0.188736
chr2R_5007829_5008912_neg_70	0.337252
chr3L_10235670_10237009_neg_71	-0.442733
chrX_20482692_20484716_neg_72	-0.267459
chr3L_6615790_6617434_neg_73	0.420081
chr3R_16296021_16297878_neg_74	0.27598
chr3L_22880556_22881098_neg_75	0.49263
chr3L_5091556_5093041_neg_76	0.416479
chr2L_20912678_20913359_neg_77	0.613416
chrX_8312711_8316430_neg_78	0.962392
chr3L_15402144_15402816_neg_79	-0.00102279
chr2L_13494825_13495348_neg_80	0.667613
chrUextra_5582982_5584010_neg_81	-1.70398
chr3R_27306630_27307546_neg_82	0.155352
chr3L_20006580_20007627_neg_83	-0.320011
chrUextra_2073675_2073956_neg_84	0.0472043
chr3R_22340411_22340768_neg_85	0.146321
chr2L_14731048_14731456_neg_86	0.381072
chr3R_18736150_18737586_neg_87	-0.153344
chrUextra_9945829_9946846_neg_88	-0.756612
chr3L_6651111_6651926_neg_89	0.28612
chrUextra_26486206_26486721_neg_90	-0.229572
chr3L_15676179_15677273_neg_91	-0.209439
chr3L_15460335_15461639_neg_92	-0.227145
chr3LHet_837260_837743_neg_93	-0.296937
chr3R_5021813_5022547_neg_94	0.314385
chr2L_4439772_4440099_neg_95	0.197208
chrU_313778_315739_neg_96	-0.320893
chr3R_6824047_6824649_neg_97	-0.0283672
chrX_16430492_16431207_neg_98	0.545267
chr3R_22126994_22129117_neg_99	0.200828
chr2RHet_236505_236810_neg_100	0.0926132
chrUextra_10101235_10102174_neg_101	-1.6537
chrUextra_8257021_8257852_neg_102	-0.898164
chr3R_14024095_14025092_neg_103	0.732234
chr3L_8206652_8207843_neg_104	-0.0127362
chrUextra_986608_988512_neg_105	-0.532751
chr2R_19924137_19925619_neg_106	-0.0791816
chr2R_8892988_8894466_neg_107	0.736362
chr2L_2164020_2166006_neg_108	-0.158436
chr3R_3066011_3067271_neg_109	-0.18184
chr3L_17328773_17330200_neg_110	0.0629385
chrX_3359206_3360476_neg_111	0.630171
chrX_6366158_6367327_neg_112	-0.7286
chrU_29193_29510_neg_113	-0.284201
chr3L_22760032_22760666_neg_114	0.210235
chr3R_25304596_25305354_neg_115	0.377232
chrUextra_27437029_27437808_neg_116	-1.40631
chrX_2550688_2551893_neg_117	0.0748554
chrX_8123302_8123874_neg_118	-0.164942
chrUextra_28563567_28564460_neg_119	-1.62552
chr3R_24158988_24159929_neg_120	0.153181
chr3R_2381021_2381941_neg_121	0.289331
chrU_9558328_9559165_neg_122	-1.31759
chr2L_14813637_14814316_neg_123	0.261971
chr2L_278226_278878_neg_124	0.193963
chrX_10446287_10446967_neg_125	0.0675402
chrUextra_16252315_16252689_neg_126	0.0455912
chr3L_4948582_4949208_neg_127	0.172657
chr3R_2790588_2791311_neg_128	0.240962
chrUextra_11977814_11978519_neg_129	0.121721
chrUextra_8498252_8499971_neg_130	-0.770925
chr2R_20233002_20233628_neg_131	0.632329
chr2R_8626376_8627122_neg_132	0.213189
chr3L_20797613_20799015_neg_133	-0.267455
chrX_12545513_12547179_neg_134	-0.0797407
chr3L_518995_519698_neg_135	-0.413314
chr3R_19602684_19604067_neg_136	-0.405845
chr2R_13560980_13561609_neg_137	0.152037
chrX_12683660_12685248_neg_138	0.842202
chr3R_16326476_16328135_neg_139	0.100065
chr3L_13130490_13131662_neg_140	-0.161889
chr3R_23364406_23365027_neg_141	-0.0364403
chr2R_13914469_13915390_neg_142	0.32149
chr2R_17426044_17426488_neg_143	0.0491675
chr2L_15189039_15190236_neg_144	0.402568
chr3R_20889467_20890565_neg_145	0.0986237
chrUextra_28192876_28193288_neg_146	-0.00533786
chr3L_22932918_22934364_neg_147	0.119876
chr3L_4304271_4306475_neg_148	-0.532645
chr2L_20106796_20107599_neg_149	-0.180696
chr2R_10128907_10129495_neg_150	-0.198601
chr2R_13878684_13879785_neg_151	0.930748
chr2RHet_23601_23880_neg_152	-0.0911383
chrX_8602938_8603999_neg_153	-0.232266
chr2LHet_278807_280912_neg_154	0.0992457
chrX_4532678_4533751_neg_155	0.366503
chrX_12201549_12203208_neg_156	0.235486
chr2R_12296651_12297877_neg_157	0.0718286
chr3L_21100364_21101751_neg_158	0.331124
chr2L_14956840_14957534_neg_159	0.242217
chr3R_9361456_9361909_neg_160	0.247976
chrX_15842418_15842740_neg_161	0.674995
chrUextra_838025_839460_neg_162	-1.69087
chr2R_11063831_11064221_neg_163	0.0376784
chr2L_15928961_15930441_neg_164	0.257409
chr3R_21976260_21976651_neg_165	-0.186489
chrUextra_4993054_4993391_neg_166	-0.651513
chr2R_15201844_15202565_neg_167	0.114166
chr2R_16808064_16808621_neg_168	0.0742387
chr3R_27507230_27509324_neg_169	0.731666
chrUextra_11274065_11274849_neg_170	-1.66455
chrX_19271418_19272028_neg_171	-0.0875573
chrUextra_2454192_2454708_neg_172	-0.380302
chr3R_8939037_8940716_neg_173	-0.222364
chr2R_19319393_19319889_neg_174	-0.0732686
chr3R_7287155_7288114_neg_175	0.273399
chr2L_10045399_10045938_neg_176	0.0779769
chr3L_23341177_23341713_neg_177	0.10259
chr2L_1293339_1295339_neg_178	0.130003
chr3L_2479340_2480310_neg_179	0.410153
chr3R_767951_770075_neg_180	-0.379722
chr2L_3934245_3934971_neg_181	-0.0577416
chr3L_4741148_4742515_neg_182	-0.447136
chr2L_3765872_3767782_neg_183	-0.321185
chr3RHet_666035_666673_neg_184	-0.130852
chrX_14329382_14331686_neg_185	0.204659
chr2L_20378807_20379473_neg_186	0.0432725
chrX_13939608_13941472_neg_187	-0.295798
chr2L_18762468_18764337_neg_188	-0.147266
chr2R_576810_577326_neg_189	0.0487151
chr3LHet_2491240_2492238_neg_190	-0.216041
chr2L_16826926_16829235_neg_191	-0.0377454
chr3R_25219477_25221638_neg_192	0.288169
chrX_17239661_17241767_neg_193	-0.00879613
chrUextra_7197170_7200164_neg_194	-1.67291
chr3L_17396397_17399434_neg_195	-0.11046
chr3R_16243978_16244877_neg_196	0.494373
chr3L_9843641_9844234_neg_197	-0.0349712
chrUextra_581528_583229_neg_198	-0.579727
chr2L_15978927_15979607_neg_199	0.249733
chrX_15211058_15212055_neg_200	0.608904
chr2R_4029457_4029821_neg_201	-0.18217
chrX_6780686_6782712_neg_202	0.406375
chr2L_17122121_17122474_neg_203	-0.341349
chrX_14608487_14609508_neg_204	0.164594
chrX_18589324_18589847_neg_205	0.171056
chr3L_9941817_9942278_neg_206	0.229921
chrX_4701242_4702620_neg_207	0.112595
chrUextra_22172220_22173178_neg_208	-1.55797
chr3L_4901835_4902554_neg_209	-0.016852
chr3L_8171000_8172270_neg_210	-0.326795
chr4_1111168_1112717_neg_211	-0.358065
chr2R_19089574_19090083_neg_212	0.212497
chrX_18560142_18561188_neg_213	0.299899
chr3R_13967188_13968647_neg_214	0.49394
chrUextra_17644559_17645491_neg_215	-0.884196
chr2R_745414_746910_neg_216	0.126099
chr3RHet_520823_521568_neg_217	-0.0870178
chr2R_15996505_15998028_neg_218	0.0319738
chr2L_917490_918498_neg_219	-0.0866035
chr2L_381880_383014_neg_220	-0.0123287
chr3RHet_2221856_2222565_neg_221	0.108403
chrUextra_17457720_17458510_neg_222	-1.11627
chr2R_2659944_2660329_neg_223	0.0957892
chr3R_14686785_14687717_neg_224	0.0503397
chrUextra_637912_639528_neg_225	-0.109813
chr3L_15945604_15947310_neg_226	0.175227
chr2L_9178680_9179202_neg_227	0.267748
chr3R_13671107_13672144_neg_228	0.305214
chr3R_4891574_4892828_neg_229	0.679936
chr2L_19476326_19476617_neg_230	0.234963
chr3RHet_894290_894622_neg_231	-0.927071
chr2L_21427811_21428438_neg_232	-0.0562392
chrUextra_1540651_1541413_neg_233	-0.735575
chr3R_2400193_2400503_neg_234	0.54618
chr3R_20690778_20691194_neg_235	0.109989
chr2R_3364557_3365077_neg_236	-0.468867
chrX_11258894_11259205_neg_237	0.364063
chr3L_16686935_16687844_neg_238	-0.636019
chr3L_3708900_3709787_neg_239	-0.935306
chr3R_13701168_13701584_neg_240	0.181391
chrX_12277113_12278023_neg_241	-0.193242
chr2L_4360339_4360886_neg_242	-0.10232
chr2RHet_1378037_1378830_neg_243	-0.114784
chr2L_12330501_12331015_neg_244	0.0878547
chr3L_6821228_6823252_neg_245	0.14419
chr2R_19756589_19757538_neg_246	0.191466
chr3RHet_1913178_1914222_neg_247	-0.112463
chr3RHet_2028707_2029490_neg_248	-0.171877
chr2R_7338850_7339905_neg_249	-0.212935
chr3LHet_948917_949250_neg_250	-0.0247166
chr2R_10675582_10676039_neg_251	0.094947
chr2R_14223655_14224333_neg_252	-0.16103
chr3R_6734676_6735130_neg_253	0.186579
chr3R_12809164_12809590_neg_254	-0.30983
chrX_523437_524194_neg_255	0.0757109
chr2L_2678892_2679451_neg_256	0.193496
chrUextra_17577200_17577882_neg_257	-1.62574
chrX_9318862_9319219_neg_258	0.118543
chrX_17299728_17300769_neg_259	0.315271
chr3L_2021044_2021812_neg_260	-0.220375
chr2R_18988189_18989205_neg_261	-0.0192695
chrX_19872744_19874174_neg_262	0.443908
chr2R_14085839_14086899_neg_263	-0.136384
chr3L_21419902_21421119_neg_264	0.857767
chr2L_2442292_2442804_neg_265	0.398491
chr2R_15762865_15763532_neg_266	0.0956173
chr2L_7331335_7331898_neg_267	0.362717
chr3L_12971307_12972962_neg_268	-0.117197
chr2R_7883363_7883735_neg_269	0.240326
chrX_14336034_14337193_neg_270	0.0997921
chr3L_22242065_22242415_neg_271	0.31622
chr3R_15524637_15525511_neg_272	-0.0311766
chrX_6818794_6819751_neg_273	0.295951
chr3R_14071709_14072518_neg_274	0.110488
chrX_7499565_7500247_neg_275	0.519418
chr2L_4489115_4490057_neg_276	0.394626
chr2L_9298380_9299302_neg_277	0.324404
chr2L_21626157_21627689_neg_278	-0.0173341
chr2R_3676037_3676671_neg_279	-0.389704
chr3L_13297871_13298379_neg_280	0.0893438
chrUextra_24054249_24055451_neg_281	-1.02651
chrX_5257133_5258387_neg_282	-0.212519
chr2L_6154110_6154934_neg_283	0.0802526
chr2R_4980582_4982566_neg_284	-0.0424816
chrX_5945273_5946941_neg_285	-0.356772
chrX_12429124_12429868_neg_286	0.149176
chr3L_6303095_6303643_neg_287	-0.114255
chr3L_3557246_3558367_neg_288	-0.00572928
chr3L_3168005_3169528_neg_289	-0.0767781
chr2RHet_611586_613277_neg_290	-0.772826
chrU_3001955_3002865_neg_291	-1.07694
chr3L_10827594_10829798_neg_292	0.380713
chr3L_5283057_5283422_neg_293	0.166577
chrX_82372_82889_neg_294	0.33649
chr2L_6202645_6203212_neg_295	0.0657296
chr2R_929773_930098_neg_296	-0.137405
chr3LHet_489936_490251_neg_297	-0.00424071
chr2L_11057099_11058305_neg_298	-0.387659
chr3R_11249894_11250321_neg_299	0.455276
chr3R_21630486_21633256_neg_300	-0.154968
chrU_6318747_6319201_neg_301	-0.270884
chr3L_1710657_1711065_neg_302	0.0124435
chr3R_16981408_16982475_neg_303	-0.322822
chr2L_8915718_8916401_neg_304	-0.035571
chr2R_11533639_11534432_neg_305	0.00286152
chr2L_1673159_1674213_neg_306	-0.068219
chr3L_10126535_10127121_neg_307	-0.307839
chr3R_17748703_17749506_neg_308	-0.097939
chr2L_11555556_11556413_neg_309	1.32151
chr3R_17819304_17819589_neg_310	0.0166997
chr3L_11597403_11597773_neg_311	0.459747
chr3L_19693680_19694622_neg_312	-0.214154
chr3RHet_1022985_1023341_neg_313	-0.26128
chr2L_14915043_14915376_neg_314	0.33379
chrX_21882034_21883435_neg_315	0.16086
chrUextra_8724950_8727224_neg_316	-1.67079
chr3L_1400940_1401406_neg_317	-0.0438091
chr3R_22881909_22882754_neg_318	0.109799
chr4_571408_571815_neg_319	-0.00697543
chr3R_20766787_20767290_neg_320	-0.271874
chrX_19730305_19731028_neg_321	0.0364457
chrU_2574982_2575797_neg_322	-0.864923
chr3R_16405493_16406039_neg_323	0.15607
chr3L_11987725_11988227_neg_324	0.0488173
chrUextra_11790028_11790601_neg_325	-1.03695
chr4_921526_922665_neg_326	-0.459484
chr2R_19379790_19380519_neg_327	0.218382
chr2R_7012050_7012480_neg_328	0.066046
chr2L_17964978_17967519_neg_329	-0.0631959
chr3L_16353959_16354699_neg_330	-0.203426
chr3R_8298576_8300065_neg_331	0.323185
chr3R_25436281_25437350_neg_332	0.617281
chr3R_19245015_19246863_neg_333	0.0812472
chrX_18081501_18081781_neg_334	-0.0779173
chr3R_4741388_4742641_neg_335	-0.200842
chrX_10797306_10799169_neg_336	0.0595269
chr3L_21031286_21032835_neg_337	0.0501787
chr3L_17071919_17072747_neg_338	0.587804
chrU_354667_355507_neg_339	-0.438481
chrX_18575155_18575769_neg_340	0.51336
chrXHet_166071_166626_neg_341	-0.145395
chrX_17978761_17979312_neg_342	-0.0680981
chr2L_5434871_5435313_neg_343	0.0249922
chrX_21455711_21456118_neg_344	0.0196846
chr2L_1471837_1472805_neg_345	0.0273856
chr2L_5502596_5506776_neg_346	0.243862
chr3L_4246606_4247985_neg_347	0.614106
chr3LHet_63152_63950_neg_348	-0.0775081
chr2L_21158511_21159697_neg_349	-0.0441678
chr3LHet_1452789_1453622_neg_350	-0.271034
chr3R_19035742_19036440_neg_351	-0.188233
chr3LHet_1152762_1153767_neg_352	-0.224595
chrUextra_15430669_15432682_neg_353	-0.636634
chrUextra_5126241_5127472_neg_354	-0.459953
chrU_5109297_5110300_neg_355	-0.0519658
chrX_7704720_7706169_neg_356	0.492983
chrX_7659462_7659892_neg_357	-0.281135
chr3R_1224874_1225592_neg_358	0.125644
chr3R_20972154_20974064_neg_359	0.230905
chrUextra_16749778_16750559_neg_360	-1.33993
chr3L_10701200_10701732_neg_361	0.0594531
chr2R_12594401_12594792_neg_362	-0.0621527
chrX_1596659_1597214_neg_363	0.0657385
chr3R_24306960_24307627_neg_364	0.709597
chrX_14225592_14226055_neg_365	0.593245
chr3L_7419077_7420386_neg_366	-0.65496
chr3R_21104176_21104856_neg_367	-0.0878548
chrUextra_16318741_16320512_neg_368	-1.661
chr3L_3857897_3858731_neg_369	0.0124147
chrUextra_20662272_20662550_neg_370	-0.875069
chr3R_16713466_16715033_neg_371	0.398577
chr2R_8349851_8350755_neg_372	0.13699
chr2R_13214128_13214642_neg_373	-0.0385715
chr3L_10681560_10682516_neg_374	0.308898
chr2R_512124_512868_neg_375	-0.00720911
chrX_17774499_17775996_neg_376	0.0473558
chr2L_17165158_17166644_neg_377	-0.208926
chr3R_5318330_5320389_neg_378	0.203482
chr3LHet_1715894_1716922_neg_379	0.44511
chrUextra_7319622_7320473_neg_380	0.123232
chr2R_15136268_15137118_neg_381	-0.146321
chrU_8989000_8989889_neg_382	-1.65949
chr2R_17537001_17537842_neg_383	-0.0264658
chr3L_14322153_14322709_neg_384	0.273231
chr3LHet_1429283_1429816_neg_385	-0.300048
chr2R_18364640_18365265_neg_386	-0.075458
chr3L_710738_711742_neg_387	-0.179389
chr2L_7731038_7732024_neg_388	0.222955
chr2L_8653637_8655864_neg_389	-0.0776335
chr2L_4169948_4171046_neg_390	0.207592
chr2L_22038473_22038863_neg_391	0.0659887
chr3R_8470731_8471442_neg_392	0.105888
chr2L_15531070_15531748_neg_393	0.168886
chr3R_2832613_2835080_neg_394	0.596428
chr3L_9360131_9360693_neg_395	-0.0843755
chr2R_19836659_19837203_neg_396	-0.326187
chr3L_8357055_8357424_neg_397	0.0179481
chr3R_3167652_3168342_neg_398	0.321983
chr3R_22540393_22540834_neg_399	-0.041954
chrUextra_213327_213616_neg_400	-0.336109
chr2R_20727728_20728070_neg_401	0.0817577
chr2RHet_990663_991070_neg_402	-0.398522
chrX_18889768_18890395_neg_403	0.070314
chr3R_24291868_24292239_neg_404	0.0711578
chr3R_11346811_11347182_neg_405	-0.211939
chr2L_11337278_11337649_neg_406	0.321335
chr3R_18191569_18192294_neg_407	0.019432
chr3L_1049766_1050545_neg_408	0.0059732
chr3L_4969800_4970508_neg_409	0.283461
chrX_19026662_19027177_neg_410	-0.40063
chr3L_20273592_20275626_neg_411	0.586201
chr3R_624800_625525_neg_412	-0.1099
chrX_15063165_15063633_neg_413	1.268
chr3L_4644114_4644785_neg_414	0.25785
chr2L_14380952_14381939_neg_415	-0.262874
chr3L_23698327_23698792_neg_416	0.352581
chrX_4197187_4198015_neg_417	0.60965
chr2L_17723440_17724570_neg_418	0.208389
chr3R_7129448_7129862_neg_419	-0.18442
chr3L_10782182_10783187_neg_420	0.257235
chr3LHet_1062415_1064654_neg_421	0.110277
chrX_2566316_2567069_neg_422	-0.0684527
chr3R_5794927_5796124_neg_423	0.567497
chrX_6115946_6116513_neg_424	-0.185394
chrU_3549874_3551204_neg_425	-0.0907954
chrX_11754237_11755072_neg_426	-0.51768
chr3L_4507022_4507495_neg_427	0.377577
chrUextra_1495600_1495912_neg_428	-0.406383
chr3R_11621722_11623080_neg_429	-0.202041
chr3LHet_1494820_1495720_neg_430	-0.0231736
chr2L_7395935_7397447_neg_431	-0.117619
chrX_9588499_9589339_neg_432	0.331971
chrX_6233395_6234227_neg_433	0.0592052
chr2L_14814189_14815242_neg_434	0.506416
chrU_491991_492437_neg_435	-0.401857
chr2L_13907466_13907894_neg_436	-0.096531
chr2R_13166786_13167271_neg_437	0.326603
chr3L_11377743_11378200_neg_438	0.119651
chr3RHet_1623273_1624249_neg_439	0.601659
chr2L_12774456_12775595_neg_440	0.419656
chr2L_3186385_3186820_neg_441	0.427702
chr3L_15215350_15216129_neg_442	0.449601
chr2R_16280795_16281720_neg_443	0.30978
chrUextra_17365588_17366532_neg_444	-1.69402
chr3R_1817364_1819563_neg_445	-0.108415
chr3R_23754996_23756143_neg_446	-0.17136
chrXHet_94162_95424_neg_447	-0.151971
chr2L_16706190_16706973_neg_448	0.370936
chrX_9112940_9114024_neg_449	-0.291976
chrUextra_15649307_15650190_neg_450	-1.49803
chrU_6000859_6002858_neg_451	-0.260735
chrUextra_6902559_6903184_neg_452	-1.40628
chr3L_10755221_10756094_neg_453	-0.244965
chrU_412838_414584_neg_454	0.0602948
chrX_21540733_21541702_neg_455	0.219137
chr3L_21400177_21401381_neg_456	0.276556
chrX_22245708_22246226_neg_457	-0.474505
chrX_1867166_1867855_neg_458	0.471982
chr2R_14978896_14979562_neg_459	0.229079
chrX_5305360_5305807_neg_460	0.09707
chr3L_9778288_9778630_neg_461	0.43561
chr3R_7999707_8000508_neg_462	0.247442
chrU_3556659_3557285_neg_463	-0.108876
chr3L_3860565_3861463_neg_464	-0.237735
chrU_6158796_6159717_neg_465	-0.424942
chrUextra_4635474_4635978_neg_466	-0.338919
chr3L_13875647_13876583_neg_467	-0.124994
chr2R_5979732_5980412_neg_468	0.513837
chr3R_3044749_3046521_neg_469	0.491117
chrX_20387913_20388679_neg_470	0.148917
chr3R_26069021_26069659_neg_471	0.661546
chrUextra_1347363_1348015_neg_472	0.101109
chrUextra_9448851_9449386_neg_473	-0.153186
chr3L_16907558_16908876_neg_474	0.125213
chr2L_17675991_17676663_neg_475	0.280263
chrUextra_18975029_18975535_neg_476	-0.411224
chr2L_506672_507090_neg_477	0.414945
chr3R_26030046_26031261_neg_478	0.458372
chr2R_11986514_11987319_neg_479	-0.335058
chr3R_23277182_23277849_neg_480	0.689186
chr3L_22632067_22633492_neg_481	-0.675491
chr3R_21326120_21326872_neg_482	0.356246
chr3R_10809990_10810505_neg_483	0.143487
chrUextra_3975192_3976338_neg_484	-0.493875
chr2R_2675434_2676400_neg_485	0.180629
chr2R_10201201_10203466_neg_486	0.443581
chrX_13718849_13719501_neg_487	0.0336367
chrX_10579392_10580157_neg_488	0.235395
chr3R_17466578_17467481_neg_489	-0.125241
chr3L_5677257_5677604_neg_490	0.800669
chr3R_7339148_7339638_neg_491	0.00144709
chr3LHet_307045_307440_neg_492	-0.145545
chr2R_10214508_10214809_neg_493	0.108558
chrUextra_6539624_6540181_neg_494	-0.209542
chr2L_5330010_5330601_neg_495	-0.0506025
chr3R_2454234_2454543_neg_496	0.0865976
chr2R_19366425_19366980_neg_497	-0.171904
chr2L_20727753_20728286_neg_498	0.0499214
chr2R_9245684_9246939_neg_499	0.167546
chr3R_10887302_10888497_neg_500	0.187833
chr3R_9773823_9774329_neg_501	-0.237186
chr3R_9528317_9529100_neg_502	-0.22614
chrX_8474930_8475537_neg_503	0.164226
chr3R_6551937_6552521_neg_504	0.537842
chr2R_11503946_11504835_neg_505	0.0508501
chrX_14400485_14401441_neg_506	0.309186
chrX_11110081_11111312_neg_507	0.139872
chrX_2934350_2936044_neg_508	0.00744774
chr3L_1161781_1162112_neg_509	-0.00698679
chr2R_2942818_2943262_neg_510	0.695514
chr2L_22675294_22676724_neg_511	0.174911
chr2L_5839274_5839957_neg_512	0.0948715
chr2R_9225077_9226005_neg_513	0.0758403
chrU_5692611_5694670_neg_514	-0.072572
chrUextra_3716306_3717626_neg_515	-1.70944
chrUextra_402682_404078_neg_516	-0.13975
chr3R_10791295_10794966_neg_517	-0.188964
chr3R_25440750_25441260_neg_518	0.0255285
chrX_16708959_16709685_neg_519	0.213057
chrU_5879848_5880834_neg_520	-0.110057
chrU_8411515_8412164_neg_521	-0.56524
chr3R_12013152_12013993_neg_522	0.0555907
chr2L_11641590_11642477_neg_523	-0.124368
chrUextra_16371100_16371467_neg_524	-1.71081
chr2R_7621043_7621340_neg_525	0.233843
chr2L_18504060_18506184_neg_526	0.083864
chr3L_6116881_6117445_neg_527	-0.162286
chr3L_316292_316663_neg_528	0.222866
chr3L_3859391_3862775_neg_529	-0.0697848
chrX_3468862_3469434_neg_530	0.600984
chr3L_15289832_15290850_neg_531	-0.444332
chr2RHet_2269146_2269656_neg_532	-0.172807
chrX_9465292_9465849_neg_533	0.383506
chr3L_13684079_13684538_neg_534	0.167127
chr3RHet_2288797_2289500_neg_535	-0.299527
chr3R_11161347_11162215_neg_536	-0.384895
chr3LHet_2098265_2099387_neg_537	-0.494723
chrUextra_14858561_14860255_neg_538	-0.523119
chr3R_16248947_16249561_neg_539	0.162956
chrUextra_400077_400922_neg_540	-1.6818
chrU_1896264_1896922_neg_541	0.0641243
chr3R_23943683_23944500_neg_542	-0.126412
chrUextra_27023769_27024159_neg_543	-1.65298
chrX_16064261_16064910_neg_544	0.189259
chrX_2918017_2918758_neg_545	0.286463
chrUextra_306438_306803_neg_546	0.135069
chr3L_11873500_11874468_neg_547	-0.207025
chrX_41097_41828_neg_548	0.189471
chr2L_19304314_19305186_neg_549	0.172914
chr2R_8093673_8094408_neg_550	0.68896
chrUextra_12021727_12023615_neg_551	-1.23043
chrU_1838428_1839379_neg_552	-0.135192
chrUextra_23109458_23110339_neg_553	-1.00207
chrUextra_6828384_6832345_neg_554	-1.24503
chr2L_8867078_8868437_neg_555	0.0158885
chr2R_15153151_15154753_neg_556	0.473398
chrX_20499941_20500861_neg_557	0.761076
chrUextra_18015778_18017964_neg_558	-1.22989
chr3R_8643125_8644173_neg_559	-0.264275
chr3L_18712872_18713410_neg_560	-0.114529
chr3L_1046287_1048511_neg_561	0.0232369
chr3R_10971319_10972424_neg_562	-0.0472612
chr2R_15418848_15419722_neg_563	0.224816
chrU_1428527_1428954_neg_564	-0.226707
chrX_11560354_11560814_neg_565	-0.608052
chr3L_18096049_18097618_neg_566	0.0402926
chr3L_17536294_17536777_neg_567	-0.231402
chr2R_10573777_10574622_neg_568	0.360474
chr3R_10864605_10865343_neg_569	0.440308
chr3L_17167376_17167949_neg_570	0.73115
chr2R_13034192_13034894_neg_571	-0.0490439
chrX_20600713_20601368_neg_572	-0.136766
chrUextra_4651069_4652627_neg_573	-1.0718
chr3L_2917384_2920732_neg_574	0.613071
chr3L_19638904_19640056_neg_575	0.0746272
chr2R_12354091_12354923_neg_576	-1.10641
chrX_5054084_5055883_neg_577	-1.00863
chr2R_13875186_13875895_neg_578	0.410775
chr2L_17548489_17549198_neg_579	0.00947445
chr3LHet_1811204_1812064_neg_580	-0.353191
chr3R_27863199_27864301_neg_581	0.134467
chr3R_13915173_13916358_neg_582	0.144277
chr3R_21033333_21034265_neg_583	-0.620251
chr3R_27237474_27238116_neg_584	0.0768554
chr3L_22168339_22169568_neg_585	0.170843
chr2R_7513261_7514263_neg_586	-0.181587
chr2R_16282169_16282975_neg_587	-0.380256
chr3L_19483329_19483843_neg_588	0.337859
chrUextra_23727172_23727935_neg_589	-1.3481
chr3R_21681764_21682398_neg_590	0.0640359
chrYHet_279782_280875_neg_591	-1.5422
chr3L_10600984_10601206_neg_592	-0.0893148
chrX_16056879_16057524_neg_593	0.114768
chrU_6094153_6094923_neg_594	-0.0586128
chr3R_10030189_10030601_neg_595	0.102082
chrUextra_13370371_13371568_neg_596	-1.51733
chr2L_12621839_12624947_neg_597	0.343094
chr3R_7505278_7506453_neg_598	-0.246413
chr3L_5891186_5891580_neg_599	-0.00627345
chr3L_9253179_9255771_neg_600	0.477461
chr3R_6754097_6755302_neg_601	0.583264
chrX_4350637_4350922_neg_602	0.00578259
chr3L_17262416_17263363_neg_603	0.0627116
chr3L_2041440_2042132_neg_604	-0.0682986
chrX_17690666_17692016_neg_605	0.331891
chr2RHet_150045_150904_neg_606	-0.449585
chr3R_25424350_25425680_neg_607	-0.238331
chr2RHet_2392691_2393642_neg_608	-0.257669
chrUextra_28466762_28467215_neg_609	0.13684
chr3L_14398213_14398675_neg_610	0.53056
chr2L_11520914_11521466_neg_611	-0.220081
chr3R_5637288_5637952_neg_612	-0.290712
chr3L_22534753_22534977_neg_613	0.329772
chr2L_4250434_4251446_neg_614	-0.668305
chr2R_2425795_2426243_neg_615	0.177398
chrUextra_2546478_2547092_neg_616	-0.059053
chrUextra_15372141_15372859_neg_617	-0.308152
chrUextra_5435105_5435784_neg_618	-0.244879
chr2R_18707981_18708556_neg_619	-0.142664
chr3R_5161227_5162400_neg_620	-0.824346
chr2L_7922183_7923113_neg_621	-0.220004
chr2R_16821531_16823040_neg_622	0.319755
chr2L_19104029_19104889_neg_623	-0.221079
chr3LHet_2005675_2006549_neg_624	-0.104754
chrX_3330243_3330753_neg_625	0.284496
chr3R_8136660_8137098_neg_626	-0.149066
chr2L_21013651_21014210_neg_627	0.25695
chr3R_19210033_19211280_neg_628	0.125198
chr2L_18810073_18810718_neg_629	-0.29722
chr2R_907751_908250_neg_630	-0.0858034
chrUextra_4188384_4188810_neg_631	-0.201284
chr2L_4947583_4948546_neg_632	-0.0572999
chr3R_17749366_17750760_neg_633	-0.77741
chrX_15205359_15207040_neg_634	0.275456
chr2R_6024278_6024883_neg_635	-0.197071
chr2L_3110392_3110896_neg_636	-0.277927
chr2R_362567_363273_neg_637	-0.820959
chr2R_20892679_20893704_neg_638	0.222923
chr2RHet_250403_251949_neg_639	-0.27534
chrX_10403105_10403860_neg_640	0.240203
chr3LHet_1418289_1418864_neg_641	0.0389803
chr2R_19808350_19809589_neg_642	0.104259
chr2L_6199480_6200339_neg_643	-0.292468
chr3R_23905069_23906067_neg_644	0.114891
chrUextra_9798177_9799189_neg_645	-0.89533
chr3R_19835850_19836706_neg_646	0.153181
chr3L_8998806_8999579_neg_647	-0.0620905
chr3L_20763975_20765542_neg_648	0.174184
chr3RHet_615146_616571_neg_649	-0.538753
chr2R_1704421_1704829_neg_650	-0.0528432
chr2R_12314260_12315110_neg_651	0.418333
chr2R_15092669_15093318_neg_652	0.255745
chr2R_8083045_8084870_neg_653	-0.237606
chr2L_2801283_2803255_neg_654	0.00598533
chr3L_5712215_5713434_neg_655	-0.0672239
chrUextra_6560876_6563038_neg_656	-1.41892
chr3L_8159692_8160696_neg_657	0.411451
chr2L_10707582_10708217_neg_658	0.647965
chr3L_4963052_4963779_neg_659	0.00313897
chr3R_8778992_8780720_neg_660	0.159418
chr2L_15285012_15285755_neg_661	-0.127649
chr2L_6819173_6819684_neg_662	-0.0813308
chrX_12714831_12716210_neg_663	0.0605058
chrUextra_8629709_8630996_neg_664	-1.66528
chrUextra_24889826_24890519_neg_665	-1.68927
chr3L_21885043_21885891_neg_666	0.0563
chr3L_19295046_19296015_neg_667	-0.285362
chrU_5950062_5951045_neg_668	-0.386804
chr3L_18366144_18367356_neg_669	0.0753325
chr3L_15038665_15039154_neg_670	0.372942
chr3L_10355418_10355927_neg_671	-0.267872
chr2L_947020_948232_neg_672	-0.225334
chrUextra_27900504_27901369_neg_673	-1.24257
chrUextra_11523833_11524676_neg_674	-1.21487
chrX_17068354_17068681_neg_675	0.061132
chrUextra_18077000_18077625_neg_676	0.372017
chrU_4510969_4511983_neg_677	0.0219405
chr2R_671030_671794_neg_678	-0.288032
chrX_19153922_19154837_neg_679	0.386952
chr3R_26270228_26270834_neg_680	0.0909676
chr2R_19372280_19373372_neg_681	-0.0208768
chr2R_11378146_11379105_neg_682	0.268178
chr3R_19200177_19201419_neg_683	-0.117548
chrX_16817055_16818581_neg_684	-0.435589
chr2R_17736202_17736957_neg_685	0.446323
chr3L_521896_523085_neg_686	0.245761
chrX_609057_610609_neg_687	-0.0700744
chr3R_23055335_23055797_neg_688	0.421009
chr3R_25588145_25590444_neg_689	0.255747
chr2R_11737130_11737726_neg_690	0.0508112
chr3L_21389411_21390069_neg_691	0.348974
chr2L_3251941_3252250_neg_692	-0.188603
chr2R_4089496_4091546_neg_693	0.213106
chr3L_17527842_17528763_neg_694	0.453585
chr2RHet_2416302_2417312_neg_695	-0.0394923
chr3R_12805415_12806924_neg_696	0.705626
chr2R_12986530_12988019_neg_697	-0.23149
chr3R_456783_457341_neg_698	0.355127
chrX_13093417_13096455_neg_699	-0.101443
chrX_5624009_5624827_neg_700	0.115621
chr3R_26627050_26628033_neg_701	0.0737661
chr2R_7264503_7266404_neg_702	-0.28068
chrX_5202586_5203313_neg_703	0.186196
chr2R_9468182_9469109_neg_704	0.0110628
chr2R_19850451_19851009_neg_705	-0.105872
chr3R_10457748_10459352_neg_706	0.388686
chr3R_5699442_5701592_neg_707	0.816092
chr2R_11778690_11781413_neg_708	-0.0471364
chr3L_12250730_12252301_neg_709	0.15054
chr3L_16545709_16546459_neg_710	0.249509
chr2R_2369636_2372382_neg_711	-0.188145
chr2L_20438008_20438750_neg_712	-0.166174
chrX_22195099_22195462_neg_713	-0.0719061
chr3R_15770211_15773017_neg_714	-0.165517
chr3R_14972934_14974147_neg_715	0.271708
chr3R_5755714_5756579_neg_716	0.211739
chr3L_2011468_2012538_neg_717	0.0486744
chr3L_9254926_9256726_neg_718	0.310329
chr2R_3068735_3070351_neg_719	-0.0931104
chrUextra_14302344_14302916_neg_720	-1.63523
chrUextra_20123756_20124215_neg_721	-0.183924
chrU_8960051_8960251_neg_722	-0.63175
chrUextra_1993486_1993855_neg_723	-1.729
chrU_2666811_2667352_neg_724	-1.35709
chr2R_7134337_7135351_neg_725	-0.173366
chr2L_18996790_18997485_neg_726	-0.887971
chr2R_55476_56804_neg_727	-0.873016
chr2L_17158749_17159918_neg_728	0.389327
chrUextra_10400943_10402914_neg_729	-1.6669
chrX_15375763_15377121_neg_730	0.317945
chrU_7243621_7245421_neg_731	-0.796393
chr3L_13995431_13996741_neg_732	0.2079
chrUextra_18224324_18225754_neg_733	-1.50837
chr3L_7429779_7430075_neg_734	-0.335729
chrX_7694684_7695050_neg_735	0.12203
chr2RHet_1326131_1326721_neg_736	-0.206429
chrUextra_1595335_1597364_neg_737	-1.2702
chr2R_10211410_10211860_neg_738	0.239486
chr2R_14647211_14647853_neg_739	-0.296209
chr2L_1749534_1750582_neg_740	-0.0510172
chr3L_8697962_8698677_neg_741	0.605676
chrX_3841264_3842202_neg_742	-0.134863
chr3R_20832423_20833443_neg_743	0.260413
chr3L_10976921_10979667_neg_744	-0.553963
chr3L_2533295_2534086_neg_745	-0.137359
chr3L_9879482_9881792_neg_746	-0.134867
chrX_6531853_6534840_neg_747	0.251692
chr2L_6902917_6903448_neg_748	0.0790019
chr2R_8760381_8762663_neg_749	0.148422
chr2L_8054326_8056070_neg_750	0.0437811
chr3L_18954758_18956124_neg_751	-0.129443
chr3R_24099092_24100940_neg_752	0.277465
chrX_14464458_14464999_neg_753	0.100837
chrUextra_11170665_11170997_neg_754	-1.12924
chr2L_8959417_8960142_neg_755	0.00287785
chr4_1126321_1126894_neg_756	-0.355799
chrU_862101_862767_neg_757	0.142634
chr3R_12300496_12301578_neg_758	0.0411772
chr3R_10891213_10892658_neg_759	0.204762
chr2R_18901069_18901841_neg_760	-0.374803
chr2L_3322278_3322919_neg_761	0.0993714
chr3L_16214759_16215277_neg_762	0.0277893
chr3R_10622019_10623109_neg_763	0.0189871
chr2L_10133974_10135423_neg_764	-0.156848
chr3L_18577849_18578734_neg_765	-0.189333
chr3L_1279398_1281448_neg_766	0.225085
chr2L_4339659_4340479_neg_767	0.227232
chr2R_5973592_5976949_neg_768	-0.290723
chr3R_17044390_17045069_neg_769	-0.235909
chrU_2710210_2710893_neg_770	-0.294275
chr3L_10953948_10954946_neg_771	0.194365
chr2R_9296083_9297245_neg_772	-0.135879
chrX_17987548_17988013_neg_773	-0.110045
chr2R_4190691_4190990_neg_774	0.0674126
chrU_1040255_1041535_neg_775	0.0459536
chr2L_15240432_15241217_neg_776	0.425418
chr2R_9040276_9043270_neg_777	-0.0766235
chrU_3295427_3296065_neg_778	-0.175394
chr3R_18322886_18323495_neg_779	0.471279
chr2RHet_1260644_1261254_neg_780	-0.260007
chr3R_12564159_12566500_neg_781	-0.267679
chr2R_10387266_10387582_neg_782	-0.109879
chrUextra_25669791_25670481_neg_783	-1.61822
chr2RHet_1137844_1138483_neg_784	0.355911
chrX_525782_526796_neg_785	-0.340831
chr3R_12526833_12528357_neg_786	0.459021
chr2L_18692123_18693087_neg_787	0.0838651
chrUextra_13157125_13157792_neg_788	-1.6767
chr2R_13522662_13523003_neg_789	-0.0502424
chr3R_13123733_13126298_neg_790	0.332248
chr3R_4614280_4615254_neg_791	-0.00281891
chrX_15120410_15120982_neg_792	0.389786
chr2L_12618009_12618894_neg_793	0.80272
chr2L_21921533_21921966_neg_794	-0.283326
chr3R_20476458_20476715_neg_795	-0.348245
chr2L_16558425_16559130_neg_796	0.127508
chr2L_22790103_22790968_neg_797	-0.119665
chr3R_20183061_20183355_neg_798	-0.205992
chrUextra_26888652_26889750_neg_799	-1.51597
chr3R_18298359_18300245_neg_800	-0.00494768
chr3L_9572767_9573979_neg_801	0.196386
chrUextra_14330073_14330921_neg_802	-1.35193
chr2L_4595961_4598300_neg_803	-0.178409
chr3L_6696166_6697610_neg_804	0.418076
chr3RHet_1068117_1068738_neg_805	-0.638992
chrX_1694914_1695231_neg_806	-0.0234872
chr3L_7297449_7298381_neg_807	0.0646132
chrUextra_1239795_1240534_neg_808	0.26708
chr3L_16571732_16573112_neg_809	0.0137938
chr2LHet_176628_178244_neg_810	-0.927155
chrX_18442213_18443078_neg_811	0.395176
chr2R_10320473_10321318_neg_812	0.0612023
chr3R_7887718_7889006_neg_813	0.468318
chr3R_5728350_5728661_neg_814	0.530146
chrU_2766331_2767732_neg_815	-0.180823
chr3L_20626052_20626679_neg_816	-0.174071
chr3R_20904156_20904847_neg_817	0.32952
chr3R_6751661_6752630_neg_818	0.447962
chr3R_13620924_13622845_neg_819	0.0204704
chr2L_9908838_9910513_neg_820	0.0834848
chr3L_10974911_10975729_neg_821	-0.290684
chr2L_6872508_6873036_neg_822	0.329855
chr2R_9055593_9055977_neg_823	0.255107
chrUextra_18903284_18903786_neg_824	-0.409661
chr2L_8281679_8281920_neg_825	-0.207991
chr3R_23906764_23908260_neg_826	0.224323
chr3R_12048208_12049013_neg_827	0.240032
chr2L_13038725_13039823_neg_828	0.454296
chr3R_19740406_19740992_neg_829	0.130353
chr2L_20876670_20878216_neg_830	-0.0516646
chr3R_20862373_20863420_neg_831	0.128238
chr3R_16771924_16773568_neg_832	0.755124
chr3L_17065872_17066841_neg_833	-0.119154
chrU_7457396_7458022_neg_834	-0.150842
chr3L_8774926_8776206_neg_835	0.140737
chr2R_5060928_5061690_neg_836	-0.0982726
chr2R_1828835_1829533_neg_837	-0.180023
chr2L_20573938_20574633_neg_838	0.117316
chrUextra_18998980_19000331_neg_839	-0.705656
chr2L_16476724_16477300_neg_840	0.67103
chr2R_9943132_9944152_neg_841	0.719109
chr2R_3760457_3761184_neg_842	-0.129287
chr2R_2155352_2156184_neg_843	0.0323947
chrUextra_21671716_21672310_neg_844	-1.53945
chr2L_14169469_14170797_neg_845	0.0939323
chr3L_17348398_17349023_neg_846	-0.00902088
chrX_16112950_16114026_neg_847	0.102864
chr3R_11908848_11909861_neg_848	-0.220628
chr2R_3900405_3901372_neg_849	0.174758
chr3R_18098996_18099737_neg_850	-0.0306152
chr3R_19061309_19062371_neg_851	0.337456
chrX_2094596_2095229_neg_852	-0.0302304
chr3R_27298258_27299048_neg_853	0.0802885
chrX_5710051_5710812_neg_854	-0.171333
chrX_13590804_13591682_neg_855	-0.334921
chr3L_3949095_3950006_neg_856	0.0438457
chr2R_6565643_6566235_neg_857	0.612701
chr3R_14718629_14719199_neg_858	0.19018
chr3R_23292125_23292492_neg_859	-0.432052
chr3R_19617502_19617837_neg_860	0.145482
chr2R_20278168_20279035_neg_861	-0.215772
chr3R_137475_139365_neg_862	-0.493024
chr2R_10966492_10967290_neg_863	-0.0671977
chrX_17018469_17018911_neg_864	0.147924
chr3RHet_2044973_2045875_neg_865	-0.0301462
chr3L_16528044_16528824_neg_866	0.121016
chr3R_26510777_26512311_neg_867	0.0169507
chr3L_15396992_15397984_neg_868	0.339342
chr3L_147093_147540_neg_869	-0.0572109
chr2R_1273100_1273623_neg_870	-0.211897
chr2R_8258624_8259283_neg_871	0.260482
chr3L_2292219_2293213_neg_872	0.0249581
chr2R_11490054_11491577_neg_873	0.348688
chrXHet_102284_103015_neg_874	0.251055
chr2L_730001_730975_neg_875	-0.0898325
chr3R_27510069_27510634_neg_876	-0.0882284
chr2R_15302398_15303265_neg_877	0.365401
chr2R_7079113_7080694_neg_878	0.433342
chr2L_8767608_8768600_neg_879	-0.193168
chr3L_536866_537914_neg_880	0.436027
chrX_6735713_6737296_neg_881	0.0981369
chr3L_6067027_6067550_neg_882	-0.30836
chrU_1944679_1945160_neg_883	-0.156587
chr3L_10128583_10129580_neg_884	0.123185
chrU_4923514_4924950_neg_885	-1.3777
chrUextra_24610705_24611631_neg_886	-1.033
chr3R_24387598_24387960_neg_887	0.0623854
chrX_12649115_12650998_neg_888	-0.428939
chr3L_8453904_8455003_neg_889	-0.0840007
chrUextra_1357374_1357722_neg_890	-0.309101
chrU_5774403_5776429_neg_891	-0.0334527
chrUextra_19149960_19151427_neg_892	-1.05547
chr3R_13073883_13074453_neg_893	0.198597
chr3LHet_489657_490454_neg_894	-0.0844759
chr3R_2137566_2138269_neg_895	0.322891
chr3R_21412816_21413673_neg_896	0.0443302
chr2R_16026797_16027299_neg_897	0.913657
chrU_1422784_1423114_neg_898	-0.40953
chr2L_12954136_12954925_neg_899	-0.253381
chrX_21605209_21605696_neg_900	-0.179701
chr2L_17395950_17396907_neg_901	0.027296
chr2R_520387_520860_neg_902	-0.621668
chr2R_6207231_6208720_neg_903	-0.335336
chr2L_14071114_14072090_neg_904	0.0470832
chr3L_23358617_23359428_neg_905	-0.216077
chr3R_10363217_10363794_neg_906	-0.137819
chr2R_6848095_6849354_neg_907	0.113561
chrU_3758565_3760575_neg_908	-1.70085
chr3R_26115998_26116682_neg_909	0.0853232
chrX_17999456_18000312_neg_910	0.469926
chr2L_19394685_19395097_neg_911	-0.0310296
chr2R_14073152_14073546_neg_912	-0.0762278
chr2L_22180380_22181379_neg_913	-0.0886233
chr2R_11953399_11954419_neg_914	0.332239
chr2R_9168998_9169204_neg_915	0.0237699
chrX_18772029_18772562_neg_916	0.45908
chrU_9137275_9138817_neg_917	-0.595169
chr2L_3008372_3009313_neg_918	-0.265996
chr3L_16543928_16544806_neg_919	0.0893539
chr3L_6851842_6852159_neg_920	0.0720345
chr3R_3123856_3125585_neg_921	0.064625
chrX_482820_483709_neg_922	0.521687
chr2L_5057473_5058578_neg_923	-0.503949
chr3L_7290211_7292219_neg_924	0.583926
chr3L_13262435_13263204_neg_925	0.393603
chr3L_23511483_23512839_neg_926	-0.232397
chrX_21187209_21187838_neg_927	-0.58075
chrX_3895744_3896770_neg_928	0.101398
chr2L_3028710_3029859_neg_929	-0.251352
chr3R_4586131_4586794_neg_930	0.774608
chr3R_12218708_12220445_neg_931	-0.13796
chr3R_10870776_10871229_neg_932	-0.220003
chr3L_20023455_20024681_neg_933	-0.227483
chr2R_10993959_10994684_neg_934	0.650647
chr3L_21256377_21257207_neg_935	-0.209619
chr3L_12125130_12125376_neg_936	-0.0130341
chr2L_18550927_18551435_neg_937	0.714446
chr2R_10407687_10408247_neg_938	-0.0968145
chr3L_21896497_21897062_neg_939	-0.248902
chr3R_26823694_26825594_neg_940	0.548143
chr3R_24979036_24979566_neg_941	0.230349
chr2L_16192290_16193521_neg_942	0.603086
chrX_20981764_20982837_neg_943	0.271308
chrU_392996_393571_neg_944	-0.166636
chr2R_5172788_5173246_neg_945	-0.360031
chr3L_17298153_17299372_neg_946	-0.00574443
chr3L_14043276_14044350_neg_947	0.0033633
chr3R_13285403_13286227_neg_948	-0.100922
chrUextra_418992_420005_neg_949	-0.285492
chr3R_1003618_1005456_neg_950	0.190822
chr3R_20235550_20236083_neg_951	-0.143519
chr2R_10710504_10711045_neg_952	-0.0613198
chr3L_11925094_11925807_neg_953	0.142438
chr3L_6544302_6545804_neg_954	0.313755
chr3L_12043509_12044189_neg_955	-0.559009
chr3L_1578168_1578546_neg_956	0.356263
chrX_8167123_8167805_neg_957	-0.0481744
chr3R_26784231_26784940_neg_958	0.539357
chr3L_1415361_1415933_neg_959	0.0249857
chr2R_8622928_8623452_neg_960	-0.196187
chr2R_5088700_5089694_neg_961	0.441776
chr2L_15221690_15222536_neg_962	0.805534
chr2L_12759119_12760186_neg_963	-0.144579
chr2L_5139786_5141182_neg_964	-0.176064
chr2L_7529550_7530396_neg_965	0.0236855
chrUextra_9099270_9099971_neg_966	-0.0833385
chr3L_2015105_2015785_neg_967	0.179097
chr3R_17652484_17655850_neg_968	0.0162816
chr2RHet_552259_552922_neg_969	-0.306996
chr2L_16025928_16028872_neg_970	0.918792
chr2R_8605980_8606604_neg_971	0.317461
chr3L_16614107_16615154_neg_972	-0.629473
chrUextra_22970620_22971153_neg_973	-0.587771
chrUextra_26087713_26091077_neg_974	-1.08461
chrX_6786322_6787340_neg_975	0.426884
chr3R_17696462_17699088_neg_976	0.653719
chr3L_18150927_18151456_neg_977	-0.0739918
chr3L_7052806_7054012_neg_978	-0.256006
chr2L_19228565_19229220_neg_979	0.0992738
chr2L_3375756_3377173_neg_980	0.0250963
chrX_3908031_3908431_neg_981	0.065603
chr2R_18397627_18398124_neg_982	0.595858
chrX_1051152_1051790_neg_983	0.0873895
chr3L_18974319_18975407_neg_984	0.47596
chr3R_11311181_11311581_neg_985	0.102376
chr2R_8213148_8213743_neg_986	-0.261663
chr2R_10634107_10635037_neg_987	0.0769833
chr3L_7235996_7236803_neg_988	0.17669
chr2L_11092024_11092527_neg_989	-0.000311227
chr3R_25697731_25697976_neg_990	0.0557822
chr2R_16371035_16371844_neg_991	-0.208764
chrU_9116828_9117563_neg_992	-0.674528
chr2R_19379394_19380215_neg_993	0.280747
chr3R_21010702_21011083_neg_994	0.0298846
chrX_1927011_1927504_neg_995	0.852496
chr2R_14639694_14640675_neg_996	0.856913
chrX_871609_871899_neg_997	0.194971
chrUextra_13574264_13574731_neg_998	-1.57109
chr3R_20031403_20031810_neg_999	0.442995
chr2L_1772179_1772589_neg_1000	0.497608
chr3R_4867451_4869966_neg_1001	-0.515498
chr3R_20662071_20662737_neg_1002	0.20127
chrX_10263382_10264605_neg_1003	0.301392
chr3R_7985861_7987160_neg_1004	-0.0720061
chr2R_18972593_18973272_neg_1005	-0.127063
chr2R_3563435_3564547_neg_1006	-0.489507
chr3R_23892724_23893446_neg_1007	-0.402101
chr2L_9023163_9024287_neg_1008	0.0902085
chr2R_4635729_4637639_neg_1009	0.298578
chr2R_6485855_6487300_neg_1010	0.32538
chr3R_2854883_2855278_neg_1011	0.430796
chr2R_16331449_16332629_neg_1012	0.522773
chr2L_15637727_15638670_neg_1013	-0.107486
chrU_3332432_3333004_neg_1014	-0.109796
chrUextra_23402866_23403785_neg_1015	-1.33302
chr3R_1766000_1766874_neg_1016	0.149484
chr2R_15984659_15985303_neg_1017	0.0658358
chr2R_12299575_12301628_neg_1018	0.315222
chr3RHet_1518802_1519078_neg_1019	0.0127692
chr3L_23525214_23526281_neg_1020	-0.0635074
chrU_2659833_2660674_neg_1021	-0.267217
chrX_20703803_20705135_neg_1022	0.149145
chr3R_25128543_25129473_neg_1023	0.10929
chr2L_7616562_7617390_neg_1024	-0.0420693
chr3L_10205362_10206624_neg_1025	1.06767
chr2L_1687860_1689167_neg_1026	0.349563
chr2L_6901948_6902531_neg_1027	-0.527983
chr3LHet_2275998_2276430_neg_1028	0.0870544
chrUextra_22466773_22467074_neg_1029	-0.209058
chrX_20994586_20995104_neg_1030	0.153273
chrU_1270138_1270682_neg_1031	0.159151
chr2L_10457426_10458186_neg_1032	0.197712
chr2R_996186_997031_neg_1033	-0.0199111
chr2L_7207901_7208371_neg_1034	-0.324767
chr2R_11984799_11985203_neg_1035	0.424188
chrU_8119254_8119785_neg_1036	-1.67275
chrX_17285346_17286388_neg_1037	0.353025
chrUextra_20811442_20812462_neg_1038	-0.848987
chr3L_3182813_3183424_neg_1039	-0.0243739
chr3L_11631061_11631475_neg_1040	0.277723
chr3L_6814906_6815441_neg_1041	-0.00893989
chr3R_24216205_24218689_neg_1042	0.578658
chrU_4582012_4583503_neg_1043	0.340971
chr3R_530885_532419_neg_1044	-0.244143
chr3R_18610005_18610773_neg_1045	0.263608
chrX_503065_503632_neg_1046	0.099909
chrX_12983727_12984254_neg_1047	0.928145
chr3R_22558243_22558972_neg_1048	-0.244572
chr2L_11783948_11784363_neg_1049	0.0187954
chrU_2077627_2078013_neg_1050	-0.54057
chr2R_7880620_7881270_neg_1051	0.195316
chr2L_21653255_21653971_neg_1052	0.0148654
chr3L_5950774_5953227_neg_1053	0.39723
chr2R_10165383_10166374_neg_1054	0.191179
chr3R_16255020_16255623_neg_1055	-0.320263
chr3L_559951_561574_neg_1056	0.0703551
chr3L_13339662_13340157_neg_1057	-0.174742
chr3L_19031115_19032825_neg_1058	-0.969576
chrX_4323802_4324657_neg_1059	0.138129
chr2R_8570734_8571594_neg_1060	-0.139626
chr2R_6433921_6434814_neg_1061	0.796577
chr3L_13825812_13826543_neg_1062	-0.00804444
chr2L_2217255_2218996_neg_1063	0.348216
chr2R_2560769_2561816_neg_1064	-0.043388
chr3L_19273357_19274291_neg_1065	0.0928369
chr2L_9826125_9827694_neg_1066	0.0235267
chr2L_2259973_2261097_neg_1067	0.751399
chr3R_20312536_20313125_neg_1068	-1.04064
chr3R_14893420_14895023_neg_1069	0.0330053
chrU_8065617_8065994_neg_1070	0.245532
chr3L_1079720_1080803_neg_1071	0.17327
chr2R_15383801_15385262_neg_1072	-0.0742155
chrX_12734956_12735625_neg_1073	0.533662
chr2R_4377336_4377953_neg_1074	0.0903373
chr3RHet_1499583_1500146_neg_1075	-0.10572
chr3R_26691208_26691768_neg_1076	-0.165687
chr2RHet_3192968_3193702_neg_1077	0.180849
chr2L_15894381_15894788_neg_1078	0.213574
chr3R_1266820_1267419_neg_1079	-0.299444
chr3L_17542527_17545479_neg_1080	0.152376
chr3R_2620941_2621700_neg_1081	0.178431
chr3R_12050900_12051658_neg_1082	0.0506447
chr2R_2135279_2137888_neg_1083	0.212653
chrX_1154478_1155078_neg_1084	0.454908
chr4_1086948_1087340_neg_1085	-0.229487
chr3R_8028788_8029408_neg_1086	0.441825
chr2R_1027423_1028189_neg_1087	-0.145246
chr2R_6496857_6498366_neg_1088	0.307126
chr3R_20328915_20329744_neg_1089	0.0839894
chr2R_11236906_11237623_neg_1090	-0.297345
chr3R_2508910_2509361_neg_1091	-0.0486415
chr3L_12042936_12044321_neg_1092	-0.351267
chr2L_13419305_13420236_neg_1093	0.0493792
chr3R_8145221_8145929_neg_1094	-0.202285
chr2L_14565645_14566156_neg_1095	-0.0308086
chr3R_8045103_8045581_neg_1096	-0.0366999
chr2L_15211521_15212367_neg_1097	0.137816
chr3L_364950_365465_neg_1098	-0.200346
chrX_15916617_15917004_neg_1099	-0.942415
chr3L_10093280_10093744_neg_1100	-0.11333
chr2L_20002579_20003329_neg_1101	-0.166285
chr2R_19056987_19057608_neg_1102	0.0813988
chrX_2792752_2793773_neg_1103	0.312509
chr3L_2166074_2167303_neg_1104	-0.15793
chr3R_27283880_27284849_neg_1105	-0.24479
chr2R_18243093_18243607_neg_1106	-0.131245
chr3RHet_2501883_2502814_neg_1107	-0.207521
chr2L_17548293_17549345_neg_1108	0.0681205
chr3R_17932133_17934243_neg_1109	0.0255331
chrX_6852566_6853335_neg_1110	-0.215034
chr3L_22728994_22729938_neg_1111	0.128441
chr2L_16812247_16813481_neg_1112	0.372971
chr3L_13556730_13558955_neg_1113	-0.145052
chr3R_6294887_6295861_neg_1114	0.0955202
chr2RHet_1634015_1634753_neg_1115	-0.0484451
chr2R_17792642_17793321_neg_1116	0.638502
chr3LHet_595422_597572_neg_1117	-0.275257
chr2L_4388232_4389319_neg_1118	-0.200298
chr3RHet_1204691_1205237_neg_1119	0.219886
chr2L_12265858_12268423_neg_1120	-0.158958
chrX_17143473_17144099_neg_1121	-0.231272
chrX_19824938_19826069_neg_1122	-0.214741
chr3R_13859205_13859840_neg_1123	-0.373465
chr2L_991744_992298_neg_1124	0.424781
chr3R_17227301_17228596_neg_1125	-0.194781
chr3L_21531678_21533884_neg_1126	-0.176872
chrX_21859878_21861536_neg_1127	-0.552602
chr2L_2432733_2434607_neg_1128	0.0755115
chrX_19918904_19919823_neg_1129	0.377332
chrX_15789982_15791368_neg_1130	0.0866063
chr3R_27553840_27554645_neg_1131	-0.362766
chrX_6303185_6304033_neg_1132	0.0155547
chr3L_4627215_4627870_neg_1133	0.317443
chr3L_15899859_15900696_neg_1134	0.0995704
chr3R_8762554_8763595_neg_1135	0.161133
chr3L_4463855_4464442_neg_1136	0.452655
chrUextra_7874859_7875914_neg_1137	-0.953475
chrX_3938400_3939369_neg_1138	0.637422
chr2R_3507420_3508482_neg_1139	0.350282
chr3R_11546752_11548147_neg_1140	0.474601
chr2L_18185747_18186959_neg_1141	-0.307515
chr3R_18599776_18601386_neg_1142	0.0756947
chr3L_13973710_13976192_neg_1143	-0.122089
chr2L_858018_859152_neg_1144	0.520999
chrX_15721991_15723392_neg_1145	-0.0687018
chr2R_6879781_6881051_neg_1146	-0.0926898
chrUextra_10193166_10193871_neg_1147	-1.44913
chr3R_22233845_22236454_neg_1148	0.44874
chrUextra_25911712_25912502_neg_1149	-0.239518
chr2R_9626412_9627288_neg_1150	0.18445
chr3L_16128701_16130064_neg_1151	0.0204152
chr3R_16932245_16932907_neg_1152	-0.277411
chr3R_12029350_12031320_neg_1153	0.0375551
chr3R_21466769_21467117_neg_1154	0.00758491
chr3R_6607578_6608404_neg_1155	-0.493138
chrUextra_4459583_4460452_neg_1156	-1.44141
chr3L_14776260_14776587_neg_1157	0.35157
chrUextra_17557883_17559239_neg_1158	-1.69515
chr2L_19787108_19787555_neg_1159	0.256756
chr3R_6004499_6005878_neg_1160	-0.335851
chrUextra_16963372_16965239_neg_1161	-0.644561
chr3L_6042557_6043673_neg_1162	0.150419
chrU_9850139_9851163_neg_1163	-1.61228
chr3LHet_590638_592492_neg_1164	0.0606597
chr2L_22499809_22501663_neg_1165	-0.176568
chr3R_21364715_21365767_neg_1166	0.501234
chr2L_8238605_8239232_neg_1167	0.497274
chr2R_9961234_9962159_neg_1168	0.230846
chr2R_9837828_9838144_neg_1169	-0.169364
chr2L_18988023_18988464_neg_1170	-0.19678
chrUextra_2057673_2057967_neg_1171	0.189454
chr3L_10764298_10767660_neg_1172	1.22766
chr2L_22077853_22078370_neg_1173	-0.0091429
chrX_11928768_11930096_neg_1174	0.270317
chr3L_5478016_5478578_neg_1175	0.219613
chrU_9309728_9312032_neg_1176	-1.63396
chrUextra_14896078_14897968_neg_1177	-1.30112
chr2RHet_316242_317305_neg_1178	0.0414631
chr3LHet_888981_889779_neg_1179	0.0354827
chr2R_11454928_11456041_neg_1180	0.133532
chr3R_7236636_7237851_neg_1181	-0.145558
chr2L_6875298_6875755_neg_1182	0.48582
chrX_10774829_10776000_neg_1183	-0.744695
chr3L_19191357_19191812_neg_1184	0.331958
chr3R_12515218_12516449_neg_1185	0.23591
chrUextra_17030071_17031133_neg_1186	-1.7106
chr2R_17946860_17947985_neg_1187	-0.101565
chr2R_19112509_19113379_neg_1188	-0.0875409
chr2L_10475518_10476513_neg_1189	0.360716
chr2L_19484474_19485161_neg_1190	0.213103
chr3L_17123079_17123638_neg_1191	-0.34693
chrUextra_2707610_2708376_neg_1192	0.386224
chr3L_8250054_8251765_neg_1193	0.377687
chr2R_157787_158516_neg_1194	0.886302
chr2R_7741313_7742671_neg_1195	-0.362254
chr2L_21633737_21634339_neg_1196	-0.145608
chr3LHet_2522172_2522861_neg_1197	-0.118642
chr2L_6078798_6079779_neg_1198	-0.0552457
chrX_8697952_8699437_neg_1199	-0.0287981
chr2L_6338927_6339842_neg_1200	0.670319
chr2R_9207271_9207698_neg_1201	-0.0791454
chr2R_20470431_20472455_neg_1202	0.254349
chr3R_23542761_23545609_neg_1203	0.245525
chr3R_24426618_24427179_neg_1204	-0.0821135
chr3L_18351950_18352666_neg_1205	0.480753
chr2R_644162_644543_neg_1206	-0.127325
chr3L_7658534_7659200_neg_1207	0.163788
chrX_20943245_20943855_neg_1208	-0.13552
chr3R_26581062_26581944_neg_1209	-0.300761
chr2R_15914266_15915808_neg_1210	0.562763
chr2R_7687835_7689004_neg_1211	-0.263898
chrX_16309292_16309811_neg_1212	-0.196367
chrX_17118469_17119038_neg_1213	0.10407
chr3R_9372029_9372667_neg_1214	1.10685
chr2L_15461592_15463017_neg_1215	-0.0124226
chr3R_2696067_2696657_neg_1216	0.387769
chr3L_11052826_11054013_neg_1217	-0.344843
chrX_6671608_6672764_neg_1218	-0.368739
chr3R_3786217_3786970_neg_1219	0.135647
chr2R_5355312_5355617_neg_1220	-0.100398
chrUextra_2166904_2169164_neg_1221	-1.0563
chr4_1141405_1141922_neg_1222	-0.462232
chrUextra_24885956_24886325_neg_1223	-0.151988
chrU_493477_494544_neg_1224	0.125415
chrX_19971755_19972148_neg_1225	0.180331
chr2L_1307867_1308500_neg_1226	-0.0435829
chrU_425095_425531_neg_1227	-0.46984
chrUextra_20921566_20922794_neg_1228	-1.68451
chr2R_11821540_11822495_neg_1229	0.115726
chrX_15517335_15517554_neg_1230	-0.20851
chr3L_17537980_17539000_neg_1231	-0.0428846
chr2R_3488339_3488973_neg_1232	0.181205
chr3L_10808186_10810049_neg_1233	0.391711
chr2R_18627175_18628316_neg_1234	0.631681
chr2L_20829429_20830214_neg_1235	-0.137354
chr3L_4915563_4916574_neg_1236	-0.622098
chr2R_2620679_2621584_neg_1237	-0.0970165
chrX_8696352_8696974_neg_1238	0.230481
chr2R_18474982_18475770_neg_1239	0.0587662
chr3R_21834704_21835750_neg_1240	0.177727
chrX_12794248_12795484_neg_1241	0.0206651
chr3L_9981249_9981957_neg_1242	0.690706
chr3L_4440134_4440449_neg_1243	0.280815
chr2L_15531286_15532099_neg_1244	0.234562
chr2L_13917338_13918962_neg_1245	0.578809
chrX_11882570_11883646_neg_1246	-0.203751
chr3R_1010711_1011300_neg_1247	0.234413
chrX_5778845_5780140_neg_1248	-0.109193
chrX_7347999_7348915_neg_1249	-0.517343
chr3R_1048847_1051657_neg_1250	-0.187313
chr2R_17420472_17421615_neg_1251	0.172107
chrX_12157392_12158627_neg_1252	-0.0529377
chr3L_11688648_11689977_neg_1253	-0.196456
chr3R_7802452_7803178_neg_1254	0.557198
chr3L_13637717_13639670_neg_1255	0.344742
chr2L_14765799_14766954_neg_1256	0.0544866
chr2L_9443605_9445135_neg_1257	0.237927
chr3R_19126152_19129808_neg_1258	0.0607663
chr3R_4143530_4145637_neg_1259	-0.359492
chr3L_3707271_3709227_neg_1260	0.104111
chr2R_6364261_6364992_neg_1261	0.169752
chrUextra_17024971_17026665_neg_1262	-1.67736
chr3L_12976692_12977167_neg_1263	-0.0712278
chr2R_11593544_11593854_neg_1264	-0.123868
chrUextra_10473633_10474350_neg_1265	-0.321486
chr2L_11818481_11820574_neg_1266	0.110663
chrX_3644900_3646295_neg_1267	0.10297
chr3R_25783792_25784281_neg_1268	0.187467
chrX_8243360_8244403_neg_1269	0.0104045
chrUextra_8121567_8122161_neg_1270	0.0103862
chr2R_10263135_10266591_neg_1271	0.168171
chr2L_19528338_19528805_neg_1272	0.279472
chrUextra_9537945_9539297_neg_1273	-1.74266
chr3R_27464856_27465803_neg_1274	0.0342669
chr4_71381_72593_neg_1275	-0.23212
chr2L_19339471_19339960_neg_1276	0.224436
chr2R_2422934_2423701_neg_1277	0.335499
chr2L_19856278_19856933_neg_1278	0.427068
chr3RHet_1389302_1390241_neg_1279	-0.047224
chr3L_1729417_1731145_neg_1280	0.304199
chr2R_16799339_16801138_neg_1281	-0.178683
chr2R_10746546_10747496_neg_1282	-0.0448929
chr3L_19863725_19866026_neg_1283	0.093513
chr2R_4241017_4243358_neg_1284	0.575376
chr3R_8845541_8846069_neg_1285	0.0348336
chrUextra_22391785_22393074_neg_1286	-0.884457
chrX_20833259_20833590_neg_1287	0.0912558
chrX_14671468_14672173_neg_1288	-0.238335
chr2L_8142834_8143462_neg_1289	0.530684
chr3LHet_797603_798647_neg_1290	0.219416
chr3R_2624606_2626498_neg_1291	-0.261246
chr3R_17196597_17197710_neg_1292	-0.646346
chr3R_4932252_4933528_neg_1293	0.526563
chr3L_1573323_1573869_neg_1294	-0.211937
chr3R_24597595_24598073_neg_1295	0.14249
chr3R_23906449_23908235_neg_1296	0.369144
chrUextra_9090190_9091722_neg_1297	-0.86706
chrUextra_4083264_4083704_neg_1298	0.0358902
chr3R_5858982_5860077_neg_1299	0.221763
chrUextra_25382422_25383196_neg_1300	-0.588772
chrUextra_10715215_10715882_neg_1301	-1.51244
chr2L_20799766_20800234_neg_1302	0.102751
chrX_16665406_16665948_neg_1303	-0.102599
chr2RHet_3186182_3187247_neg_1304	0.236087
chr2L_15192408_15192726_neg_1305	0.187974
chr2R_9285542_9285880_neg_1306	-0.013363
chrU_6942244_6943513_neg_1307	-0.0514897
chr3L_160812_161447_neg_1308	0.214823
chr2R_16879771_16881196_neg_1309	-0.106312
chr2R_1501401_1501869_neg_1310	-0.508428
chr2L_13742979_13743391_neg_1311	0.237716
chr3L_9113792_9114601_neg_1312	0.0898027
chr3L_7443383_7444243_neg_1313	0.0647138
chr3LHet_2318815_2320538_neg_1314	0.131528
chrU_7458287_7458908_neg_1315	0.127641
chr2RHet_3046282_3047761_neg_1316	0.102478
chr3L_13784797_13786028_neg_1317	0.488736
chr3L_17038269_17038939_neg_1318	0.30307
chr2L_7658333_7659420_neg_1319	0.289073
chr2L_396442_397453_neg_1320	-0.0924956
chr2R_12309411_12309979_neg_1321	0.344062
chr3R_13731537_13732163_neg_1322	-0.293686
chrUextra_13652689_13653045_neg_1323	-0.256757
chr2R_19039417_19040272_neg_1324	0.031387
chr3R_8790832_8791292_neg_1325	-0.160771
chr2R_9788702_9788948_neg_1326	-0.329563
chrUextra_55354_56780_neg_1327	-0.928112
chr2L_12014579_12014876_neg_1328	0.0415165
chrUextra_20037259_20037678_neg_1329	0.302365
chr3R_14764210_14764743_neg_1330	-0.0534332
chr2L_7339854_7340322_neg_1331	-0.368651
chr2R_6818230_6818766_neg_1332	0.0803277
chr2L_8127118_8127877_neg_1333	0.30681
chrU_7513990_7517630_neg_1334	0.165403
chr3L_15258285_15261210_neg_1335	0.252552
chr3L_18436661_18437894_neg_1336	-0.211144
chr2L_12656259_12657589_neg_1337	0.00147265
chrX_8273563_8274145_neg_1338	0.477329
chrU_2798000_2799702_neg_1339	0.342883
chrX_4708622_4709773_neg_1340	0.0345864
chr2RHet_44414_45348_neg_1341	-0.234095
chr2R_6976072_6976895_neg_1342	0.537384
chrX_8681701_8682312_neg_1343	-0.125811
chr3L_858527_859310_neg_1344	-0.253662
chr3R_14378911_14380602_neg_1345	0.0152451
chr2L_19803272_19803689_neg_1346	0.297783
chr3R_24290573_24291717_neg_1347	0.373017
chr2L_11859907_11861136_neg_1348	0.682568
chr2RHet_1012509_1013046_neg_1349	-0.296203
chr3L_1336966_1337939_neg_1350	0.0218869
chr3L_18115504_18117092_neg_1351	-0.337635
chrX_9563077_9566641_neg_1352	0.410666
chr3L_2992752_2993206_neg_1353	0.341715
chr3L_23884822_23885391_neg_1354	-0.161909
chr2R_6650997_6652011_neg_1355	0.484476
chr2L_11829820_11830308_neg_1356	-0.15471
chr3R_1659891_1660704_neg_1357	-0.10006
chr3RHet_1127169_1127358_neg_1358	-0.133303
chr2L_11484205_11485794_neg_1359	0.418078
chr3R_378841_380179_neg_1360	-0.0943495
chrUextra_330986_332352_neg_1361	-1.1267
chrUextra_15868444_15868812_neg_1362	-1.49306
chr3L_11441794_11442188_neg_1363	0.481991
chr2R_12627948_12629036_neg_1364	0.559857
chr3L_16653272_16654148_neg_1365	-0.480391
chr2L_20637951_20638799_neg_1366	0.044555
chr2L_3841938_3844784_neg_1367	-0.13699
chr3L_23306362_23307430_neg_1368	-0.70685
chr2L_1755865_1757254_neg_1369	-0.00388858
chrUextra_1479755_1481342_neg_1370	-1.62781
chrX_9285031_9286957_neg_1371	-0.253743
chr3R_24098240_24098779_neg_1372	-0.626926
chrX_8160176_8161012_neg_1373	0.197602
chrX_2711074_2711504_neg_1374	0.217471
chrUextra_346514_347820_neg_1375	-0.098594
chr2L_3655951_3656314_neg_1376	0.282674
chr3L_18010366_18011513_neg_1377	0.019691
chr2R_1766960_1767898_neg_1378	0.483153
chr2R_18143972_18144309_neg_1379	0.230816
chrU_3571812_3572896_neg_1380	-0.168344
chr2L_2561619_2562233_neg_1381	0.0437908
chr3RHet_1213404_1214021_neg_1382	-0.0625378
chr3L_16741974_16742393_neg_1383	0.0597392
chr3R_16455808_16456433_neg_1384	-0.255381
chr2L_10074226_10074970_neg_1385	0.00105158
chrUextra_4482893_4483799_neg_1386	-0.85884
chr3R_22225012_22225576_neg_1387	-0.0402547
chr3R_14090578_14091032_neg_1388	0.347805
chrX_18483613_18484090_neg_1389	0.553297
chr3R_916579_918019_neg_1390	-0.200377
chrX_20112799_20114034_neg_1391	-0.112499
chr3L_8297873_8298147_neg_1392	0.159463
chr2R_18106951_18107315_neg_1393	0.318294
chrX_22209536_22210692_neg_1394	0.387537
chr3R_3438280_3439213_neg_1395	0.433576
chr3L_14887365_14888449_neg_1396	0.533437
chr2L_458105_458773_neg_1397	-0.297919
chr2R_9235564_9236844_neg_1398	0.379953
chr2R_11070886_11071263_neg_1399	0.903989
chr2R_17513095_17513731_neg_1400	0.239687
chr3R_26957848_26958573_neg_1401	-0.159615
chrU_1672079_1674367_neg_1402	-0.480045
chrX_15053494_15055616_neg_1403	0.0513629
chr2L_9981206_9981852_neg_1404	0.0906346
chr2R_19529349_19529908_neg_1405	0.104604
chrUextra_24166872_24168084_neg_1406	-1.30994
chrX_13838297_13839316_neg_1407	0.00586056
chrX_2822167_2822766_neg_1408	-0.063451
chr2L_4763269_4764216_neg_1409	-0.0729604
chr3R_5677935_5678316_neg_1410	0.365504
chrUextra_27502487_27503652_neg_1411	-1.69723
chrX_312660_315113_neg_1412	0.273879
chrUextra_11831775_11833826_neg_1413	-1.57169
chr2L_5347200_5347909_neg_1414	0.318087
chr2L_10662934_10664168_neg_1415	0.0169237
chr3L_13722560_13723033_neg_1416	0.0210919
chrX_7609958_7611523_neg_1417	-0.161122
chr2R_20152133_20154033_neg_1418	-0.0331296
chr3R_7328925_7329481_neg_1419	-0.0348026
chr2L_4349130_4350365_neg_1420	-0.152761
chr3R_26087668_26089240_neg_1421	-0.319869
chr3R_17516144_17516884_neg_1422	0.543685
chrX_7497096_7498408_neg_1423	0.0217102
chrX_1689737_1690318_neg_1424	0.00716373
chr2R_11329434_11329620_neg_1425	0.553469
chr3R_25354677_25356338_neg_1426	-0.015985
chr3R_13343039_13343594_neg_1427	0.368247
chrX_13096790_13098732_neg_1428	0.170304
chrX_15255365_15257120_neg_1429	0.124605
chrU_10013946_10014621_neg_1430	-0.000931703
chrUextra_8188302_8189427_neg_1431	-1.69287
chrUextra_1625852_1626396_neg_1432	-1.68792
chr3L_8006458_8007007_neg_1433	0.349485
chrX_22371532_22371891_neg_1434	-0.359992
chr3R_18082513_18082922_neg_1435	-0.201747
chr3L_22366271_22368581_neg_1436	0.296494
chr3R_1988015_1988422_neg_1437	-0.31598
chrX_21672835_21673446_neg_1438	0.00431256
chrX_12902384_12902929_neg_1439	0.149354
chr3R_22249464_22250117_neg_1440	1.05529
chrX_7316044_7316836_neg_1441	0.134252
chr3R_8005667_8005977_neg_1442	0.287598
chr2L_7989140_7989587_neg_1443	-0.135079
chr3R_5100617_5101090_neg_1444	0.10033
chr2R_19162514_19162979_neg_1445	0.184963
chrX_12787917_12788419_neg_1446	0.48337
chr2L_5175981_5177767_neg_1447	-0.400405
chrU_5035357_5035656_neg_1448	-0.0676928
chr2L_3552607_3553712_neg_1449	-0.019002
chr3R_18872900_18873382_neg_1450	0.114827
chr2L_6121411_6121826_neg_1451	0.279858
chrX_18366248_18366927_neg_1452	-0.00606386
chr3L_7212501_7214501_neg_1453	0.598857
chr3L_5496236_5497575_neg_1454	-0.0179672
chr2L_1762344_1763030_neg_1455	-0.397571
chr2L_22385769_22386278_neg_1456	-0.122821
chrX_18406958_18408686_neg_1457	-0.238147
chrX_3345046_3346048_neg_1458	0.211874
chrX_7079818_7081438_neg_1459	0.136574
chrX_4242848_4243514_neg_1460	0.451301
chr3L_10425762_10427923_neg_1461	-0.543182
chrX_13144728_13146315_neg_1462	-0.0118099
chrUextra_25295410_25296072_neg_1463	-1.75205
chr3L_15091940_15095285_neg_1464	1.05905
chr2R_10572669_10574076_neg_1465	0.355771
chrX_20715675_20716612_neg_1466	0.393322
chr2L_5353234_5355406_neg_1467	0.0623482
chrU_4715189_4715841_neg_1468	-1.68613
chr3R_24512576_24513889_neg_1469	-0.0105491
chrX_17575850_17577008_neg_1470	0.212337
chr3LHet_282707_283097_neg_1471	-0.178356
chrX_20087676_20088285_neg_1472	-0.359335
chr2R_11949695_11950086_neg_1473	-0.0776672
chr3L_9010782_9011340_neg_1474	-0.168399
chrX_7703513_7703856_neg_1475	-0.0119769
chr3R_1721471_1722289_neg_1476	0.276835
chr3R_24141648_24142617_neg_1477	-0.216641
chr3L_16153269_16153941_neg_1478	-0.00873765
chr2R_20251318_20251902_neg_1479	-0.246202
chrUextra_16687944_16688243_neg_1480	0.00979377
chr3L_11836969_11837615_neg_1481	0.322932
chr3L_12788418_12790364_neg_1482	0.470834
chr2R_1878664_1879300_neg_1483	0.318474
chr3R_11986373_11988012_neg_1484	0.147655
chr2L_21187676_21188207_neg_1485	-0.191732
chr2R_12893726_12895082_neg_1486	0.198226
chr3L_10902854_10905798_neg_1487	-0.036178
chr3R_12086556_12088363_neg_1488	-0.244748
chr3R_17184692_17185065_neg_1489	0.147271
chr3L_15584799_15585898_neg_1490	0.0975388
chrX_11280739_11282667_neg_1491	0.214391
chr3R_14182469_14183543_neg_1492	-0.404049
chr2L_7785097_7785607_neg_1493	-0.122006
chr3R_11039545_11040367_neg_1494	0.150628
chr2R_11018654_11019062_neg_1495	0.808437
chr2L_8494211_8494946_neg_1496	0.0370079
chr3R_3030875_3033492_neg_1497	0.532465
chr3L_8905764_8906306_neg_1498	-0.269762
chr2R_11676243_11676858_neg_1499	-0.185378
chrX_11252919_11254820_neg_1500	-0.15403
chr3L_20765653_20766124_neg_1501	-0.237658
chrUextra_4129762_4130468_neg_1502	-0.255568
chr3R_24809645_24812008_neg_1503	0.368354
chrX_21104413_21105308_neg_1504	0.175968
chr3L_20639260_20639578_neg_1505	0.233136
chr3R_7107682_7108308_neg_1506	1.20575
chr3RHet_2355531_2358536_neg_1507	-0.551219
chr3R_6681241_6683701_neg_1508	0.00393704
chrUextra_1075247_1075647_neg_1509	-1.61789
chrU_7165519_7166939_neg_1510	-0.118211
chr3R_11925324_11925745_neg_1511	0.538707
chrU_3838961_3841096_neg_1512	-0.580426
chr3R_20719945_20720482_neg_1513	0.156852
chr3L_8153949_8154320_neg_1514	0.285939
chr2R_225869_226667_neg_1515	-0.13467
chr2L_7309647_7310219_neg_1516	0.435254
chrX_20774889_20775448_neg_1517	0.428994
chr2R_5025785_5026450_neg_1518	0.327485
chr3LHet_1107635_1108431_neg_1519	-0.054638
chr3R_8967875_8968656_neg_1520	0.618706
chr2R_1295181_1296256_neg_1521	0.120773
chr3R_10612083_10612551_neg_1522	0.521591
chrX_1877413_1877908_neg_1523	-0.158805
chrX_7893062_7893780_neg_1524	0.42118
chr2R_6849373_6850428_neg_1525	0.0683159
chr2L_15279224_15281430_neg_1526	0.600497
chrUextra_8230537_8232517_neg_1527	-0.955731
chr3L_12998368_12999461_neg_1528	0.0256937
chr3R_4522171_4523781_neg_1529	0.26866
chr3R_4864872_4865984_neg_1530	0.0463055
chr3R_7203495_7204717_neg_1531	0.316415
chrX_4096684_4097491_neg_1532	-0.509427
chr2R_16835551_16836454_neg_1533	0.646423
chrX_18330917_18331445_neg_1534	0.213676
chr3RHet_1709205_1713750_neg_1535	-0.205431
chr2L_10237535_10238005_neg_1536	-0.0250828
chrUextra_22248649_22249185_neg_1537	-1.69695
chr2R_9330199_9330582_neg_1538	0.597808
chr2L_55458_55938_neg_1539	-0.202001
chrUextra_9965378_9966006_neg_1540	-1.55505
chr3R_20957894_20958537_neg_1541	0.118825
chr3L_3667643_3668252_neg_1542	0.182793
chr2R_5699569_5700798_neg_1543	-0.180009
chrU_2179521_2180164_neg_1544	0.0998659
chr2L_7245553_7246515_neg_1545	0.318512
chr2R_12277448_12278274_neg_1546	1.27442
chr3R_11485913_11487763_neg_1547	0.214437
chr3R_4126868_4127414_neg_1548	0.00826305
chr3L_9369028_9369943_neg_1549	0.00677556
chr2L_19914200_19914778_neg_1550	0.211256
chr3L_3693045_3693477_neg_1551	0.155512
chr3R_1776703_1777162_neg_1552	-0.341996
chr2L_21198440_21198818_neg_1553	0.262149
chr3R_18933931_18934266_neg_1554	-0.207409
chr2R_13660676_13660995_neg_1555	0.267544
chrUextra_20540654_20541192_neg_1556	-0.406631
chrU_5445180_5445745_neg_1557	-0.335094
chrUextra_19695047_19696911_neg_1558	-0.618757
chr3L_2941370_2941694_neg_1559	0.0940209
chr3L_6834057_6834346_neg_1560	0.458485
chr3L_5261297_5262218_neg_1561	-0.136013
chrX_3257434_3257967_neg_1562	-0.518491
chr2R_5134890_5135662_neg_1563	0.282188
chr2R_18372922_18373198_neg_1564	-0.0712349
chr3L_10040395_10041040_neg_1565	-0.0434914
chrX_3143011_3143320_neg_1566	0.208231
chrX_20614853_20615936_neg_1567	0.560873
chr3R_7452738_7453241_neg_1568	-0.0682955
chr2L_12757833_12758450_neg_1569	-0.119381
chrX_10917523_10918398_neg_1570	0.163099
chrX_10532935_10533613_neg_1571	0.158736
chrUextra_5204032_5204487_neg_1572	-0.326382
chrX_10267569_10268174_neg_1573	-0.0374529
chr3L_3189442_3192787_neg_1574	0.161394
chrUextra_3472380_3472861_neg_1575	-1.71381
chrX_18626824_18627162_neg_1576	-0.0364667
chr3L_15552826_15553204_neg_1577	-0.431809
chr3R_23245580_23246342_neg_1578	0.181804
chrX_9768346_9768640_neg_1579	0.109828
chr2L_278160_278381_neg_1580	0.0375642
chrU_7499739_7499985_neg_1581	-0.389252
chr2L_20315908_20317044_neg_1582	0.12149
chr2L_17375159_17377063_neg_1583	0.197736
chr2R_16763674_16764478_neg_1584	0.339154
chr2R_19229014_19229425_neg_1585	0.0242258
chr3R_3739679_3740142_neg_1586	-0.150241
chr2R_8395630_8396489_neg_1587	-0.232087
chr2R_7717344_7717816_neg_1588	0.014761
chrUextra_13068691_13070077_neg_1589	-1.4851
chrUextra_4951490_4952707_neg_1590	-0.607007
chr3L_4153888_4154320_neg_1591	0.120689
chrX_2319797_2320496_neg_1592	-0.265052
chr2L_8681724_8682078_neg_1593	-0.0324375
chr2L_21980410_21981286_neg_1594	-0.498898
chr2RHet_1011854_1012155_neg_1595	-0.0057451
chrU_8618732_8619513_neg_1596	0.152072
chr3L_10929499_10930407_neg_1597	0.0164825
chr3L_5653559_5654108_neg_1598	0.064081
chr3L_15402655_15403250_neg_1599	-0.307924
chr2R_17660708_17661245_neg_1600	-0.0720201
chr2L_6749813_6751136_neg_1601	0.187637
chr2R_12416776_12417381_neg_1602	-0.127549
chr2R_15610751_15611209_neg_1603	-0.112711
chr3R_13206220_13207025_neg_1604	0.0756381
chrX_18179126_18181374_neg_1605	0.618918
chr3R_25792327_25793040_neg_1606	0.0267223
chrUextra_22959537_22960404_neg_1607	-1.04278
chrX_16005366_16006478_neg_1608	0.118307
chr2R_18921824_18922491_neg_1609	0.279432
chr3L_22967026_22968923_neg_1610	-0.188167
chrX_4330510_4331833_neg_1611	0.766683
chr3R_8672531_8672972_neg_1612	0.0536854
chr2L_15039756_15040522_neg_1613	0.107149
chr2RHet_1309715_1310543_neg_1614	0.356752
chr2R_19102703_19103989_neg_1615	0.14729
chr2R_4744758_4745397_neg_1616	0.268523
chr3R_27701584_27702788_neg_1617	-0.0828562
chr3LHet_1267858_1269017_neg_1618	-0.265352
chr3R_11705075_11706060_neg_1619	-0.201741
chr2R_6592852_6593694_neg_1620	-0.0923876
chr2L_19651117_19651829_neg_1621	0.962325
chr3R_5442761_5444299_neg_1622	0.212131
chr2L_14263564_14264479_neg_1623	-0.0360276
chr2L_4173315_4173854_neg_1624	-0.0737693
chrX_3166466_3167139_neg_1625	0.709732
chr2R_18227515_18227850_neg_1626	-0.0609163
chr2R_3863927_3864554_neg_1627	0.0136395
chr2L_10674658_10675209_neg_1628	0.483616
chr2R_5846713_5847103_neg_1629	-0.630705
chrX_5457859_5458198_neg_1630	0.259677
chr2L_15857758_15858546_neg_1631	0.295794
chr3RHet_445385_445752_neg_1632	0.543469
chr2R_12954259_12954873_neg_1633	0.249694
chrX_12360045_12360490_neg_1634	0.464296
chr2L_2172912_2174950_neg_1635	-0.0498553
chr2RHet_1013784_1014404_neg_1636	-0.0900653
chrX_5436935_5437622_neg_1637	0.368185
chr2L_19990156_19990797_neg_1638	-0.131846
chr3R_1905347_1906186_neg_1639	0.0923366
chr3L_24354366_24355093_neg_1640	-0.0348364
chr3R_17423122_17423782_neg_1641	0.0401052
chr2L_20453182_20453532_neg_1642	-0.0827562
chr3R_23846997_23847729_neg_1643	0.0448512
chr3R_22995296_22995833_neg_1644	0.231752
chr3R_16318772_16320304_neg_1645	0.787669
chrX_3250371_3250730_neg_1646	0.139832
chr3R_26971267_26971486_neg_1647	-0.0712783
chrX_17190515_17191060_neg_1648	0.547621
chrX_4754263_4755651_neg_1649	0.0465682
chr3R_3404231_3405155_neg_1650	-0.137803
chr2R_8163268_8163993_neg_1651	-0.191136
chr3L_3702799_3704178_neg_1652	0.197625
chr2L_19460399_19460917_neg_1653	-0.411003
chrX_20847578_20848251_neg_1654	0.144766
chr2R_9916922_9917337_neg_1655	0.022039
chr2L_5695897_5697223_neg_1656	0.420777
chrUextra_24372424_24372720_neg_1657	-1.68215
chr2L_18828664_18829314_neg_1658	0.363274
chr2L_18240163_18240894_neg_1659	0.471294
chr3L_2073985_2074307_neg_1660	0.181676
chr3R_14423056_14424268_neg_1661	0.0455267
chr2L_9267274_9268472_neg_1662	0.196771
chr3R_21166860_21167871_neg_1663	-0.335003
chr3LHet_447606_450090_neg_1664	-0.210775
chr3LHet_1755159_1756136_neg_1665	-0.386769
chr3R_23032423_23033836_neg_1666	0.226777
chr3R_5277383_5278003_neg_1667	0.011564
chr2L_9810814_9811586_neg_1668	0.131207
chr3R_12599939_12600559_neg_1669	0.453743
chrU_608147_609550_neg_1670	0.13172
chr3L_7888246_7889029_neg_1671	0.0656046
chrUextra_14912314_14912754_neg_1672	-0.187306
chr3R_4045572_4046529_neg_1673	-0.145293
chr3R_26292776_26295267_neg_1674	-0.0532203
chr2R_10525816_10526753_neg_1675	-0.543644
chr3LHet_1142095_1142799_neg_1676	-0.0569367
chrUextra_6164966_6165878_neg_1677	-0.77317
chrUextra_20103437_20105053_neg_1678	-1.52527
chr2L_18418030_18418398_neg_1679	0.449016
chr2R_8604215_8604627_neg_1680	0.147316
chr3L_21627885_21629087_neg_1681	0.228146
chr3L_16116086_16116687_neg_1682	0.02349
chr2R_13568252_13570723_neg_1683	0.584711
chr3R_6424067_6425063_neg_1684	0.295546
chr3L_1853227_1853771_neg_1685	0.221216
chr2R_13977227_13977961_neg_1686	0.0831236
chr2R_2210684_2211124_neg_1687	-0.516777
chrUextra_14266840_14267510_neg_1688	-0.975582
chr2L_22695817_22696846_neg_1689	0.0203586
chr3L_21812665_21813111_neg_1690	0.584082
chr3R_12791567_12792321_neg_1691	-0.321641
chr2L_13158073_13158878_neg_1692	0.383471
chrX_17124753_17125864_neg_1693	0.312123
chr2L_17793061_17793867_neg_1694	0.406999
chr3R_15274798_15275444_neg_1695	-0.55272
chrUextra_2524860_2526012_neg_1696	-0.587327
chr3L_2454779_2455699_neg_1697	-0.0215588
chrX_17610743_17611262_neg_1698	-0.145892
chr3RHet_1317538_1318551_neg_1699	-0.0803337
chr3R_8177975_8178635_neg_1700	0.101686
chr3R_27505543_27506877_neg_1701	0.234025
chrUextra_10476661_10477618_neg_1702	-0.86347
chr2L_17180729_17181200_neg_1703	0.042377
chr2L_11424289_11424761_neg_1704	-0.111293
chr2L_22631340_22631935_neg_1705	-0.0862132
chr2R_19028922_19029740_neg_1706	0.0221214
chr2R_17122530_17123395_neg_1707	-0.235674
chr2R_13804422_13804877_neg_1708	0.0982119
chr2R_5110838_5112337_neg_1709	0.518151
chrUextra_3999990_4001866_neg_1710	-0.488315
chr3R_5991012_5991683_neg_1711	0.0199405
chr3R_13811364_13811940_neg_1712	0.880162
chr2L_22861884_22863440_neg_1713	-0.361181
chr2L_20129245_20130476_neg_1714	0.135825
chrU_1867350_1867953_neg_1715	-0.527745
chrX_14500917_14501389_neg_1716	-0.0168226
chrUextra_18394764_18396067_neg_1717	-0.966262
chrUextra_15841441_15842040_neg_1718	-0.751594
chr3L_14430349_14431247_neg_1719	0.293999
chrX_13264785_13265407_neg_1720	-0.00493643
chrX_17263067_17263959_neg_1721	-0.121142
chr3R_18043854_18044511_neg_1722	0.330259
chr2L_3498959_3499463_neg_1723	-0.163778
chr3L_820292_821128_neg_1724	0.603024
chr3RHet_1973699_1974392_neg_1725	-0.194473
chr3L_13037306_13037838_neg_1726	0.0848271
chr3R_27133701_27134128_neg_1727	0.459801
chrX_19585793_19586256_neg_1728	0.323454
chr2R_15790657_15791414_neg_1729	0.364238
chr2R_9051405_9051850_neg_1730	0.483638
chrUextra_2920086_2920888_neg_1731	-0.474859
chrU_8127469_8127918_neg_1732	0.370474
chr2RHet_1552705_1553251_neg_1733	-0.243421
chrX_4738054_4738573_neg_1734	-0.0620223
chrUextra_12661435_12662415_neg_1735	-0.767264
chrX_20044729_20045709_neg_1736	-0.219337
chr3R_2041548_2043057_neg_1737	-0.132233
chrX_6837714_6838125_neg_1738	-0.242008
chr2RHet_2329086_2329487_neg_1739	-0.0582776
chr3R_4323119_4323403_neg_1740	0.182638
chrUextra_25866148_25867079_neg_1741	-1.53839
chrX_21825270_21825978_neg_1742	-0.207154
chr3R_868979_869712_neg_1743	0.643945
chr2R_11651297_11651697_neg_1744	-0.0210832
chr3L_2194025_2195191_neg_1745	-0.126587
chr2R_20840099_20840672_neg_1746	-0.0941435
chrX_17420053_17420858_neg_1747	0.264902
chrUextra_16155811_16158050_neg_1748	-1.49038
chr3L_1279903_1280267_neg_1749	0.0338351
chr3L_10811712_10812493_neg_1750	0.466974
chr3R_8225013_8225462_neg_1751	-0.376525
chr3R_4162542_4162950_neg_1752	0.263957
chrU_2490109_2490577_neg_1753	0.12275
chr3R_5972438_5973908_neg_1754	0.106386
chrUextra_14624349_14624887_neg_1755	-0.707412
chr3L_14680634_14681868_neg_1756	-0.528649
chr2L_15083477_15083764_neg_1757	0.314352
chr3R_12829646_12830906_neg_1758	-0.205209
chr2R_14104372_14105136_neg_1759	-0.191034
chrX_3230444_3231436_neg_1760	0.854835
chr3R_21170574_21170811_neg_1761	0.048033
chr3R_3709301_3710931_neg_1762	0.00676333
chr3R_12823215_12823550_neg_1763	-0.216339
chrUextra_9708957_9709364_neg_1764	0.0991586
chr2L_17177184_17178823_neg_1765	-0.331609
chr3R_5305721_5306758_neg_1766	-0.0624199
chr3R_21722561_21723865_neg_1767	0.410332
chr3R_866328_867267_neg_1768	0.185796
chrUextra_25626342_25627082_neg_1769	-1.49299
chr3R_26090364_26090940_neg_1770	0.184046
chrX_1668977_1670098_neg_1771	0.0104449
chrX_3792564_3794061_neg_1772	-0.0654751
chr2L_1024950_1025581_neg_1773	0.0306256
chrX_8261800_8263264_neg_1774	0.106846
chrX_17256402_17257197_neg_1775	-0.0524955
chrUextra_23386884_23387105_neg_1776	0.0631317
chr2R_17898942_17900139_neg_1777	0.016363
chrUextra_1120742_1121770_neg_1778	-0.428012
chrX_6671627_6672139_neg_1779	0.0989738
chr2L_20592617_20594198_neg_1780	0.740066
chr3L_9254137_9254705_neg_1781	0.605093
chr2R_127960_129029_neg_1782	0.00756822
chr3R_21692083_21692971_neg_1783	-0.301613
chrUextra_9494942_9496091_neg_1784	-0.870102
chr2R_18462407_18463448_neg_1785	0.055679
chr2R_17528023_17528881_neg_1786	0.298959
chrX_5667777_5668144_neg_1787	-0.40369
chrX_18087719_18088808_neg_1788	0.0704976
chr3R_4574646_4575190_neg_1789	-0.000486124
chr3R_6384762_6385209_neg_1790	0.383751
chr3R_22687294_22688113_neg_1791	0.181143
chr3R_23609766_23611288_neg_1792	0.116955
chrX_9816169_9816810_neg_1793	-0.38268
chr2R_19271972_19272710_neg_1794	0.0433432
chr2R_20825122_20827011_neg_1795	-0.322617
chr3R_5518794_5519960_neg_1796	-0.223824
chr3R_25782414_25783548_neg_1797	0.0094764
chr3L_9450402_9452097_neg_1798	0.326384
chrX_7468426_7469819_neg_1799	-0.0793216
chr2R_12262607_12263090_neg_1800	0.265703
chrU_6621810_6622389_neg_1801	-0.27671
chr3L_23466698_23467152_neg_1802	-0.188927
chr3R_26303719_26305327_neg_1803	-0.178482
chrU_8832295_8832969_neg_1804	-0.293644
chrX_4386034_4386544_neg_1805	0.0810236
chr3RHet_2269720_2270167_neg_1806	-0.0200344
chr3R_27270748_27271474_neg_1807	0.310073
chrX_22228304_22229438_neg_1808	0.281192
chr3R_22929963_22930691_neg_1809	0.402521
chr2L_1473665_1474547_neg_1810	0.151499
chrX_3963210_3964126_neg_1811	0.362699
chr2R_2656486_2657033_neg_1812	0.017296
chr2L_5176001_5176243_neg_1813	-0.468791
chr3L_11358067_11359459_neg_1814	0.35924
chrX_15902177_15902692_neg_1815	-0.0878499
chr3R_16415395_16415717_neg_1816	-0.13829
chrU_7174969_7175380_neg_1817	-0.706336
chr2L_17939079_17939883_neg_1818	0.238383
chrX_16506686_16507393_neg_1819	0.156039
chr3R_232421_234087_neg_1820	-0.113378
chr2R_145196_145816_neg_1821	-0.180821
chr2R_7663377_7663618_neg_1822	-0.146401
chrUextra_21273574_21273948_neg_1823	-0.0288722
chr3LHet_1750317_1750939_neg_1824	0.208751
chrX_18041885_18042433_neg_1825	0.237459
chr3R_14594746_14595748_neg_1826	0.00649867
chr2L_14817965_14818290_neg_1827	0.387053
chr2R_14407688_14408499_neg_1828	-0.259395
chrX_18341522_18341872_neg_1829	0.114619
chr2L_386774_387364_neg_1830	0.0907555
chrX_5707890_5708185_neg_1831	0.0356269
chr2L_11060367_11060784_neg_1832	0.118701
chr3RHet_1415200_1415854_neg_1833	0.0866451
chr3L_23934398_23934757_neg_1834	-0.229444
chr2R_1496193_1496705_neg_1835	0.330904
chr3R_27196696_27198231_neg_1836	0.617505
chr3L_18362904_18364212_neg_1837	-0.411908
chr2L_1926430_1926997_neg_1838	0.610037
chrX_4652757_4653329_neg_1839	-0.0755968
chr3L_4092441_4093229_neg_1840	-0.00289802
chr2L_7812915_7813580_neg_1841	0.107391
chr3R_18063430_18063926_neg_1842	-0.476336
chr3L_7952847_7953725_neg_1843	-0.11491
chr2L_15497906_15498621_neg_1844	0.134923
chrXHet_2943_3489_neg_1845	-1.15577
chr2L_9762177_9763515_neg_1846	-0.0389165
chr2R_2656648_2657778_neg_1847	0.249007
chr3L_18049409_18050167_neg_1848	-0.766041
chr3L_24484853_24487894_neg_1849	-0.392944
chrX_12345950_12348632_neg_1850	0.228694
chr3R_7999484_7999778_neg_1851	0.0427222
chr3L_7279873_7280661_neg_1852	0.725583
chr2R_8289339_8290021_neg_1853	0.489539
chr3R_8254954_8255941_neg_1854	-0.29018
chrX_10408767_10409281_neg_1855	-0.190263
chr2L_597704_598909_neg_1856	0.00717438
chr2L_14855194_14855683_neg_1857	0.430491
chr3L_11753607_11754028_neg_1858	0.176264
chrU_2615357_2616239_neg_1859	-0.131624
chr3R_14682799_14684493_neg_1860	0.140504
chrUextra_14996169_14996685_neg_1861	-1.71005
chr2R_196583_197349_neg_1862	-0.402088
chr2L_16057478_16057851_neg_1863	0.227457
chrUextra_10587480_10588090_neg_1864	-1.64116
chr3R_1042300_1043058_neg_1865	-0.2722
chr3R_7752759_7753562_neg_1866	0.318799
chrUextra_16899924_16900503_neg_1867	0.855638
chrX_5099848_5100850_neg_1868	-0.357106
chr2L_12193468_12195444_neg_1869	0.330167
chrX_5933857_5934506_neg_1870	-0.325714
chr2L_5899340_5900025_neg_1871	0.240456
chr2L_14411839_14412554_neg_1872	0.356301
chrUextra_18501499_18502409_neg_1873	-1.54471
chr4_96075_96733_neg_1874	-0.525674
chr2RHet_157219_157807_neg_1875	-0.0443409
chr3R_11858006_11859622_neg_1876	0.509755
chr2L_9803310_9805065_neg_1877	0.466948
chr2L_21288427_21288675_neg_1878	0.00744794
chr3L_23986323_23987189_neg_1879	-0.581911
chr3R_9344222_9345510_neg_1880	0.0827549
chrU_7730052_7730703_neg_1881	-0.0426631
chr3LHet_511565_512951_neg_1882	0.181272
chr2L_4432599_4433521_neg_1883	-0.919728
chr2L_8994843_8995429_neg_1884	-0.100947
chr3RHet_792325_793555_neg_1885	0.177157
chrX_5975451_5976801_neg_1886	-0.31206
chr2R_13561697_13562608_neg_1887	-0.0217205
chrX_20838546_20839405_neg_1888	-0.32262
chr2L_11458965_11460662_neg_1889	0.108995
chr3R_27253678_27254232_neg_1890	0.455757
chr3R_27097460_27098218_neg_1891	0.290482
chr3R_27650378_27650717_neg_1892	0.503701
chrX_20827916_20828822_neg_1893	-0.183269
chr2R_7281431_7281903_neg_1894	0.885209
chrX_21045795_21047806_neg_1895	-0.505651
chr2L_5059376_5060289_neg_1896	0.196417
chr2L_11300932_11302244_neg_1897	0.316243
chr3R_4574930_4576409_neg_1898	0.0996544
chrUextra_13675626_13676240_neg_1899	-0.849386
chrX_8776921_8777548_neg_1900	0.188179
chr2L_1446906_1447245_neg_1901	-0.109998
chr3L_1523863_1525280_neg_1902	-0.261825
chrX_16420571_16421068_neg_1903	-0.0200029
chr2R_10225879_10226458_neg_1904	0.106644
chrUextra_492686_494212_neg_1905	-1.46232
chr3L_18920113_18921343_neg_1906	0.413725
chrYHet_162509_163144_neg_1907	-0.0165418
chr3R_10653014_10653881_neg_1908	0.418083
chrUextra_1848538_1849014_neg_1909	-0.0225469
chrUextra_1141710_1142352_neg_1910	-0.805174
chr3R_11517898_11519117_neg_1911	0.416312
chr2R_4901314_4902473_neg_1912	0.777328
chr3R_5681534_5682280_neg_1913	0.247342
chr2L_5493712_5494443_neg_1914	-0.408369
chrX_20234623_20235477_neg_1915	-0.239526
chr2R_10282636_10283855_neg_1916	0.0884794
chr2L_5196803_5198738_neg_1917	0.289719
chr2R_6183229_6183650_neg_1918	-0.036471
chr2R_18993348_18993915_neg_1919	-0.221438
chr2L_12813591_12814634_neg_1920	0.344902
chrX_17719745_17720437_neg_1921	-0.0706197
chr3R_17680683_17681566_neg_1922	-0.0780438
chr3L_10509835_10510157_neg_1923	0.351658
chr2R_20476062_20476850_neg_1924	0.293101
chr2L_22254590_22255050_neg_1925	-0.40894
chr2R_4946583_4947227_neg_1926	0.201971
chr3R_26490209_26491068_neg_1927	-0.067047
chr3R_6690728_6691251_neg_1928	0.0462724
chr2L_2733278_2734164_neg_1929	0.371968
chr2R_19466133_19466746_neg_1930	-0.3801
chr3L_3332738_3334112_neg_1931	-0.495912
chr2L_6232923_6233607_neg_1932	0.00818379
chr2RHet_1842409_1844409_neg_1933	-0.331572
chr3R_17060403_17060993_neg_1934	0.360394
chr2L_7382503_7383589_neg_1935	0.376171
chr2R_6578744_6579265_neg_1936	0.0469594
chr2L_10596796_10599734_neg_1937	-0.178242
chr3R_2514384_2515699_neg_1938	0.0168456
chr3R_27268683_27269462_neg_1939	-0.00758478
chr2R_19856857_19857465_neg_1940	-0.289851
chrU_9325896_9328235_neg_1941	-1.5138
chr2R_10771012_10771572_neg_1942	0.033845
chr2R_16291733_16294224_neg_1943	0.324153
chr2L_19058787_19060512_neg_1944	0.247068
chr2L_18314214_18316391_neg_1945	0.529034
chr3L_17071706_17074322_neg_1946	-1.1054
chr2R_8151823_8154333_neg_1947	0.0729521
chr3RHet_1197957_1200214_neg_1948	-0.0524458
chr2R_17145213_17145939_neg_1949	0.23512
chr3L_5675637_5676506_neg_1950	0.548289
chr3L_19853203_19854437_neg_1951	0.214506
chr2R_18885564_18887319_neg_1952	0.56666
chr3R_15838616_15840974_neg_1953	-0.0477452
chr2L_717595_718205_neg_1954	0.203093
chr2L_19061014_19061799_neg_1955	0.0679291
chr2L_3654460_3655788_neg_1956	0.140622
chr2L_19420105_19421564_neg_1957	0.0782781
chr2L_20429761_20430440_neg_1958	-0.371743
chr2R_10239843_10240578_neg_1959	0.0177827
chr2RHet_2640295_2640638_neg_1960	-0.112013
chr3R_12075949_12076861_neg_1961	0.0980107
chr2R_15798310_15799515_neg_1962	-0.141562
chr2L_5617404_5617950_neg_1963	-0.372055
chr3R_11183832_11184308_neg_1964	0.321908
chr2R_18006935_18008367_neg_1965	-0.113654
chr2L_16085111_16087626_neg_1966	0.613794
chr3L_3949150_3950629_neg_1967	0.60763
chr3L_5798542_5800636_neg_1968	-0.0480528
chr2R_7434855_7437176_neg_1969	-0.0488458
chrX_17368759_17369322_neg_1970	0.261938
chr3R_4506780_4507769_neg_1971	0.551771
chr2R_659650_661518_neg_1972	-0.0961931
chr3RHet_2324196_2324569_neg_1973	-0.632978
chr3L_3385211_3385583_neg_1974	0.593814
chr2R_17635274_17635998_neg_1975	0.193554
chrUextra_3180710_3183941_neg_1976	-1.68904
chrX_9522884_9525698_neg_1977	0.125229
chr3R_22030725_22033488_neg_1978	0.0840478
chr2L_15391710_15393620_neg_1979	-0.0422376
chr2R_10325672_10326174_neg_1980	0.318521
chr3R_26919077_26920909_neg_1981	0.209444
chrX_14799032_14799755_neg_1982	-0.691842
chr2R_531187_531640_neg_1983	-1.00113
chrX_17150500_17152261_neg_1984	0.115362
chr3R_8007046_8008468_neg_1985	-0.520124
chrUextra_247405_250510_neg_1986	-0.156793
chrUextra_2091472_2092584_neg_1987	-1.70768
chr3LHet_2312415_2313239_neg_1988	-0.11419
chr3R_22148603_22149011_neg_1989	0.310591
chr2RHet_1673279_1675789_neg_1990	-0.418343
chrU_7567561_7567956_neg_1991	-0.157521
chrUextra_11520561_11521221_neg_1992	-1.71659
chr3RHet_2484328_2484994_neg_1993	-0.309813
chr3L_10507138_10508349_neg_1994	0.441874
chr3L_24322263_24322898_neg_1995	-0.208415
chr2R_17631296_17631960_neg_1996	-0.215123
chr2L_20841705_20842121_neg_1997	0.361011
chr2L_18157195_18158077_neg_1998	0.178898
chr3L_24152809_24153753_neg_1999	-0.522825
chr2L_9002822_9003089_neg_2000	-0.734391
[truncated: 1,332 more rows]
