# Supplementary material for: The hourglass model of evolutionary conservation during embryogenesis extends to developmental enhancers with signatures of positive selection
Source: Genome Res. 2021 Sep;31(9):1573–81. doi: 10.1101/gr.275212.121 (PMC8415374; doi:10.1101/gr.275212.121)
Supplement: Supplemental Material [file supp_gr.275212.121_Supplemental_Code.zip › Supplemental_Code/data/svmModels/dmel1416_model_gkmpredict_dmel1820_specific_enhancer_negSet.txt]

chr2L_3556419_3559437_neg_1	0.144917
chrX_7135829_7137973_neg_2	-0.4234
chrU_6319939_6322780_neg_3	-0.0492553
chr2L_9702922_9704402_neg_4	0.43519
chrUextra_570357_572637_neg_5	-0.418632
chr2R_13971560_13973003_neg_6	-0.0442915
chrUextra_9283627_9284883_neg_7	-0.0560845
chrX_14533984_14537237_neg_8	0.0260843
chr2L_16549403_16550441_neg_9	-0.0324882
chrX_10303976_10305937_neg_10	-0.306241
chr2L_21011698_21013358_neg_11	-0.333749
chr3L_10631326_10634218_neg_12	-0.0269428
chr3L_11253279_11255858_neg_13	0.153529
chrUextra_23177048_23179614_neg_14	-1.79089
chr3RHet_915754_916554_neg_15	0.3473
chr3L_3882495_3885694_neg_16	0.125974
chrUextra_3404276_3405256_neg_17	-1.82381
chrUextra_23167879_23170046_neg_18	-1.86053
chr2L_20491633_20491934_neg_19	0.19059
chr2R_14235399_14236723_neg_20	-0.581086
chr3R_11642748_11643658_neg_21	0.00589425
chr3R_10254312_10255313_neg_22	-0.226583
chrUextra_24320251_24321110_neg_23	-1.80536
chrUextra_12844627_12845213_neg_24	-0.821952
chr3RHet_1074460_1075253_neg_25	0.102416
chrX_4469815_4470677_neg_26	0.125916
chr2L_3237067_3237950_neg_27	0.381116
chrUextra_12185256_12186705_neg_28	-0.942798
chr2L_7823741_7826820_neg_29	0.103896
chr2L_16413516_16414876_neg_30	0.0260541
chrUextra_13548579_13550537_neg_31	-1.44038
chr2R_5514982_5515993_neg_32	0.166798
chr2L_8489804_8491407_neg_33	-0.0933542
chr2L_18982410_18982727_neg_34	0.0993142
chr3L_9910929_9912038_neg_35	0.132084
chr3R_17437321_17439376_neg_36	0.357392
chr2RHet_1465679_1466357_neg_37	-0.290236
chr3R_6048953_6049947_neg_38	0.0405113
chr2R_1877428_1880449_neg_39	0.215001
chr3R_25931209_25931750_neg_40	-0.11034
chr3L_4340005_4342238_neg_41	-0.219571
chr2R_19087253_19088220_neg_42	-0.140687
chr3L_10775359_10778089_neg_43	0.137034
chr3L_23571149_23571613_neg_44	-0.534446
chrX_14010559_14011557_neg_45	-0.299649
chrX_9716766_9717895_neg_46	0.608463
chr2L_17945706_17946801_neg_47	0.331087
chrUextra_18079852_18080768_neg_48	-0.359384
chr2L_17363052_17363444_neg_49	0.265626
chr2L_8725271_8727232_neg_50	-0.164781
chr2L_18716215_18718141_neg_51	-0.00869785
chr2L_11950387_11952637_neg_52	0.195488
chrX_15816213_15817570_neg_53	-0.0900496
chr3L_7296159_7296872_neg_54	-0.036074
chr3R_4975524_4976088_neg_55	-0.572014
chrX_17883234_17884051_neg_56	0.627657
chr3R_15269371_15270422_neg_57	0.00964981
chrU_511909_513668_neg_58	-0.491032
chrU_4976089_4976828_neg_59	-0.0771828
chrUextra_26707762_26708653_neg_60	-1.83734
chr3R_19554893_19556232_neg_61	0.146624
chr2L_5446701_5447832_neg_62	-0.118747
chr2L_2600088_2600841_neg_63	0.445553
chr2R_8638640_8641541_neg_64	-0.0668969
chrX_22094691_22095400_neg_65	0.189018
chrU_9819214_9820851_neg_66	-0.70284
chr3R_11817259_11819516_neg_67	-0.0944782
chr3L_12836227_12837422_neg_68	0.310428
chr2L_1383671_1384480_neg_69	0.166008
chr2R_8151112_8151517_neg_70	-0.0906736
chr3L_10220767_10221152_neg_71	0.0747075
chr3R_2452454_2452980_neg_72	-0.0173581
chrU_7634704_7637307_neg_73	-1.64333
chrUextra_2763551_2764230_neg_74	-0.180733
chr3L_4510956_4512680_neg_75	-0.0518052
chr3L_12291962_12293869_neg_76	0.00140287
chrUextra_1003574_1004931_neg_77	-1.76006
chrX_7586782_7588490_neg_78	0.061719
chr2L_13046317_13047442_neg_79	0.071415
chr2L_14005541_14007266_neg_80	0.260872
chr3L_21807669_21809112_neg_81	0.330693
chr2L_12411009_12412342_neg_82	0.570249
chrX_483569_483889_neg_83	0.234575
chr3R_17749830_17750394_neg_84	0.126424
chr3L_22659460_22661011_neg_85	0.294629
chrX_17881199_17882252_neg_86	-0.294462
chrUextra_224081_225056_neg_87	-0.148768
chrX_17198411_17199557_neg_88	-0.0558902
chr3R_18925267_18926035_neg_89	0.222163
chr2L_176098_178022_neg_90	-0.326615
chr3R_21057948_21059443_neg_91	0.36324
chr3R_1664741_1666627_neg_92	0.418472
chrUextra_4179629_4181515_neg_93	-0.944017
chr3R_5737946_5738622_neg_94	0.0570934
chr3L_14431164_14434393_neg_95	-0.119584
chr2L_22105720_22107108_neg_96	0.229424
chr3L_7674068_7674408_neg_97	0.0441094
chr2L_20334169_20335137_neg_98	0.123741
chrUextra_2783460_2785093_neg_99	-1.16022
chr3L_5360567_5361264_neg_100	-0.00734624
chrUextra_757163_760487_neg_101	-0.624211
chr2R_8504879_8506587_neg_102	-0.0398175
chr3L_7804203_7806392_neg_103	-0.199765
chr3L_17616250_17618538_neg_104	0.288252
chr2L_1627953_1629043_neg_105	0.293974
chrX_15917297_15917763_neg_106	0.267466
chr2R_16671651_16672383_neg_107	-0.237146
chr3R_10515990_10517512_neg_108	0.0554956
chr2RHet_3125411_3125846_neg_109	0.215702
chrX_14235662_14236234_neg_110	-0.820127
chr2L_12556753_12557718_neg_111	0.601476
chrX_11441567_11442891_neg_112	0.198361
chr2L_16004945_16005808_neg_113	0.0862307
chrX_3536554_3537599_neg_114	-0.00225308
chr2R_17396547_17397121_neg_115	0.0956098
chr3R_12943050_12943653_neg_116	0.210203
chrUextra_9530718_9531682_neg_117	-0.0772233
chr2L_20989588_20991744_neg_118	0.30288
chrX_6084135_6086082_neg_119	0.177461
chr2R_2298879_2299942_neg_120	-0.093191
chrUextra_25221049_25223482_neg_121	-1.81466
chr3RHet_964969_967104_neg_122	-1.38935
chrX_4109797_4111015_neg_123	0.20224
chr2R_8441045_8442234_neg_124	0.535323
chrX_1728890_1729485_neg_125	0.86488
chr3R_9896940_9897900_neg_126	-0.182721
chrX_3292577_3293386_neg_127	-0.169301
chr3R_25303795_25304662_neg_128	1.01119
chr3L_62069_63057_neg_129	0.135383
chr2L_8008747_8009712_neg_130	0.246042
chr3R_19496290_19499488_neg_131	0.209068
chrUextra_15579834_15581006_neg_132	-0.543226
chrX_8742765_8744096_neg_133	-0.309992
chrX_3544626_3546541_neg_134	-0.299813
chr3R_3002294_3002943_neg_135	-0.511704
chrUextra_11033268_11033819_neg_136	-1.90315
chr3RHet_2302597_2303792_neg_137	-0.0772286
chrX_22413143_22414349_neg_138	-0.452774
chrX_7858443_7860427_neg_139	0.237335
chr3R_23802739_23803362_neg_140	-0.00411342
chrU_4814766_4815814_neg_141	0.0346794
chrX_19215515_19217979_neg_142	0.420648
chr3R_17531400_17534003_neg_143	0.327588
chr2R_16843960_16845149_neg_144	0.187605
chrUextra_23125453_23126194_neg_145	-1.61288
chrUextra_1760435_1761287_neg_146	-1.43059
chr2R_18839033_18839891_neg_147	-0.146971
chr3RHet_589285_590381_neg_148	-1.36457
chr2L_22919537_22921530_neg_149	-0.291443
chr3R_6082706_6084986_neg_150	-0.697037
chr2L_8830819_8831909_neg_151	0.240467
chrX_22177670_22178638_neg_152	-0.0329976
chrUextra_14192431_14194249_neg_153	-1.85271
chr3R_24141553_24142427_neg_154	-0.0877195
chr3L_18288537_18289214_neg_155	0.166952
chr2L_4988399_4990427_neg_156	-0.100215
chr3LHet_227836_229496_neg_157	-0.39641
chrX_6604752_6605435_neg_158	0.134907
chr2R_1868221_1869047_neg_159	-0.328259
chr2R_8927943_8928891_neg_160	0.170121
chr3R_24219007_24220186_neg_161	0.00437693
chr2L_5233576_5235232_neg_162	-0.0141622
chrUextra_7219391_7220018_neg_163	-0.139838
chr2RHet_1982892_1984685_neg_164	0.0389473
chr2R_12808611_12809173_neg_165	0.280123
chrU_3938944_3940338_neg_166	-0.732318
chr2L_4691472_4692997_neg_167	0.554084
chr3L_119230_119967_neg_168	-0.0238342
chrUextra_1123443_1124662_neg_169	-0.529996
chr3R_17726269_17726657_neg_170	0.0854801
chrX_8583_9246_neg_171	0.333293
chr3LHet_394450_395414_neg_172	0.00825268
chr2L_21620026_21621649_neg_173	-0.626649
chr2L_18567814_18569721_neg_174	0.508702
chr3R_15515283_15517571_neg_175	0.47385
chr2L_18950811_18951508_neg_176	0.055535
chr3L_22811719_22812477_neg_177	-0.412069
chrU_8308315_8309365_neg_178	-0.669702
chr3RHet_1602459_1604311_neg_179	-0.0619231
chrX_13707137_13708689_neg_180	0.0972378
chrX_18983946_18985656_neg_181	0.144084
chr2L_10981537_10985365_neg_182	-0.272689
chr2L_9578528_9580108_neg_183	0.0640342
chrUextra_2342815_2344407_neg_184	-0.520736
chr3R_10900927_10901754_neg_185	-0.0652462
chr2RHet_2404380_2406983_neg_186	-0.0609321
chr3R_1342081_1342769_neg_187	0.151376
chrUextra_19246880_19248405_neg_188	-0.696043
chrUextra_18111289_18112979_neg_189	-0.691513
chr3R_16102999_16106051_neg_190	0.213959
chr3L_18339468_18341093_neg_191	0.267865
chr2L_3271460_3273775_neg_192	-0.117473
chrUextra_8740024_8741074_neg_193	-1.9284
chrUextra_13594925_13595569_neg_194	-1.8244
chr3R_14758345_14758885_neg_195	0.18861
chr3L_12565299_12565719_neg_196	0.237756
chr3L_8765265_8766888_neg_197	0.0935679
chr3R_26572939_26574427_neg_198	0.171362
chrU_6578588_6579812_neg_199	0.0869054
chr3L_21436831_21437336_neg_200	0.0558156
chr3R_2842315_2844794_neg_201	-0.258137
chr3R_6876746_6877443_neg_202	0.334156
chrUextra_27725272_27726356_neg_203	-1.81167
chr3R_7766580_7767927_neg_204	-0.581224
chr3R_23897954_23899218_neg_205	0.224814
chrUextra_5884055_5885352_neg_206	-0.578119
chrX_15086125_15087342_neg_207	0.282313
chrX_12772347_12773037_neg_208	-0.0083245
chr2L_12332476_12333714_neg_209	0.334687
chr2L_19953978_19954696_neg_210	0.048547
chr3L_10094803_10096015_neg_211	0.0514797
chr3L_4623071_4624892_neg_212	0.248909
chrUextra_10632533_10635096_neg_213	-1.7899
chr3R_3554000_3554611_neg_214	0.106225
chr2L_21062846_21063564_neg_215	0.272413
chr3R_12319108_12319931_neg_216	0.275207
chr3L_10203546_10204540_neg_217	0.178125
chrX_20687292_20688578_neg_218	0.599287
chr3R_6408297_6408750_neg_219	-0.018095
chrU_6755731_6756795_neg_220	-0.309521
chr3L_11488315_11490655_neg_221	0.334384
chr2R_2118808_2119449_neg_222	-0.0761691
chr3L_19570890_19572709_neg_223	0.213888
chr3RHet_2218483_2219413_neg_224	0.100209
chrX_9569972_9571024_neg_225	0.154784
chr3R_739123_741964_neg_226	0.125898
chrX_13920583_13922923_neg_227	0.119022
chrU_4290881_4292145_neg_228	-0.567555
chr4_1140148_1140804_neg_229	-0.0568661
chr2R_18753995_18755094_neg_230	-0.214342
chr3L_17671260_17672469_neg_231	0.23995
chr3L_8170843_8171913_neg_232	0.27796
chr3R_14182452_14183335_neg_233	0.380639
chrX_11576872_11577526_neg_234	0.201684
chrYHet_339137_339995_neg_235	0.527322
chr3R_22386655_22387852_neg_236	-0.0733406
chrUextra_23629131_23631092_neg_237	-1.81137
chrUextra_18420230_18420801_neg_238	-0.476919
chrUextra_26049694_26052156_neg_239	-1.90133
chr3R_22626343_22626596_neg_240	0.0252131
chrUextra_27777508_27778702_neg_241	-1.19005
chrUextra_14700395_14700769_neg_242	-1.83415
chr3R_12111706_12112673_neg_243	-0.282539
chrUextra_13078010_13079486_neg_244	-1.14072
chr3R_6594940_6595918_neg_245	0.353179
chrU_8268669_8269227_neg_246	-0.427176
chr3R_22244584_22245420_neg_247	0.131572
chrUextra_16353396_16354384_neg_248	-0.304114
chrUextra_4672483_4673211_neg_249	-1.75942
chr2R_18555926_18556819_neg_250	-0.0193851
chr3R_1809342_1810494_neg_251	-0.0249259
chr2R_2153582_2154241_neg_252	0.230902
chr3L_14257042_14257482_neg_253	0.14379
chrX_8161127_8161864_neg_254	0.636755
chrUextra_26201742_26202346_neg_255	-1.68397
chrUextra_10913422_10914296_neg_256	-1.77298
chr3R_1724178_1724659_neg_257	0.334585
chrUextra_3681568_3682104_neg_258	0.07565
chr2R_11795095_11795978_neg_259	0.207608
chrUextra_2189697_2191044_neg_260	-1.69524
chr2R_10488839_10490867_neg_261	0.189361
chr3R_23012674_23014453_neg_262	0.0658294
chr3R_17355220_17356178_neg_263	0.150928
chr3R_10496041_10498695_neg_264	-0.553378
chrX_22290909_22294087_neg_265	-0.592417
chrX_814379_816983_neg_266	0.143538
chrX_14756114_14756959_neg_267	-0.412805
chr3L_10275106_10275777_neg_268	-0.0968222
chr2L_15779969_15781058_neg_269	0.131185
chr2L_12555635_12557864_neg_270	0.370563
chr3R_19714538_19716683_neg_271	0.145071
chr3R_6099033_6101497_neg_272	0.391343
chr2R_11076022_11078800_neg_273	0.35774
chr3L_7744292_7745895_neg_274	0.467592
chr3R_1723211_1723839_neg_275	0.508244
chr3L_21744035_21744552_neg_276	-0.0542616
chr3R_2408543_2411721_neg_277	0.498801
chr2L_21340079_21341582_neg_278	-0.0979456
chrX_4065167_4068582_neg_279	0.000189347
chr3LHet_2551695_2552319_neg_280	-0.51571
chr2L_1941418_1943346_neg_281	0.563382
chr2R_8680187_8680802_neg_282	0.135814
chr2L_832941_833399_neg_283	-0.234816
chr3L_1766143_1767155_neg_284	0.16804
chr2L_18934609_18935225_neg_285	0.504109
chrU_9730614_9732141_neg_286	-0.825469
chrUextra_9369348_9370140_neg_287	-1.83292
chrX_19366664_19367857_neg_288	0.207032
chr2L_17741796_17742238_neg_289	0.257336
chr2L_10829019_10830100_neg_290	0.561184
chr2L_11240127_11240994_neg_291	0.703096
chr3L_5946267_5948008_neg_292	-0.157467
chr2R_8171678_8173755_neg_293	0.176589
chrX_7837708_7838011_neg_294	0.100132
chrUextra_367334_367956_neg_295	-0.0690913
chrUextra_22106245_22107197_neg_296	-1.20914
chr3LHet_2249471_2251101_neg_297	-0.0152861
chr4_301671_302347_neg_298	-0.462921
chrU_230873_231747_neg_299	0.185518
chr3L_2539063_2540212_neg_300	-0.507408
chr3R_6056974_6057968_neg_301	0.00426361
chr3R_6773483_6774151_neg_302	0.559226
chr3L_3055221_3056377_neg_303	-0.389448
chrUextra_7100482_7101258_neg_304	-0.623475
chrU_6344505_6345503_neg_305	0.466535
chrX_21369919_21370486_neg_306	0.257404
chr3R_11326514_11327155_neg_307	0.411161
chr3RHet_1085930_1086990_neg_308	-0.143454
chr3RHet_1233667_1234640_neg_309	0.0104805
chrUextra_13205344_13208065_neg_310	-1.09957
chrU_86394_88400_neg_311	-0.667186
chrX_3527154_3528881_neg_312	0.00380493
chr2L_9305203_9307399_neg_313	0.572159
chr3L_6075041_6076896_neg_314	0.5107
chrUextra_22850360_22851265_neg_315	-1.82646
chr2L_16612386_16614063_neg_316	0.164075
chr2L_11131667_11132189_neg_317	0.293969
chr3L_11449307_11450133_neg_318	0.0324421
chr2L_16486119_16486635_neg_319	-0.0481805
chrUextra_10060327_10062612_neg_320	-0.652068
chr3L_3497034_3497830_neg_321	0.311502
chrU_5804873_5805459_neg_322	-1.54872
chrUextra_3108383_3109740_neg_323	-0.0805387
chr2L_1588838_1591281_neg_324	0.317127
chr2R_49061_51183_neg_325	-0.236632
chr3L_809699_810338_neg_326	0.128132
chrUextra_27155115_27155609_neg_327	-0.176476
chr2R_3615935_3619388_neg_328	-0.0859196
chr2L_5841859_5843360_neg_329	0.1445
chr2L_22919811_22920976_neg_330	-0.275336
chrUextra_7653610_7654989_neg_331	-2.07086
chrUextra_4802446_4804458_neg_332	-1.83291
chrX_11663748_11664129_neg_333	-0.217768
chr3RHet_2034661_2035895_neg_334	-0.14251
chrUextra_21466161_21468322_neg_335	-1.68711
chr2R_32129_33313_neg_336	0.384491
chrUextra_21770674_21770895_neg_337	0.141424
chr2R_4141628_4142511_neg_338	-0.0947044
chr3L_15163305_15164735_neg_339	0.177722
chrX_19959223_19960061_neg_340	0.0836306
chr3L_18864_19718_neg_341	0.29448
chr2L_13607341_13607778_neg_342	-1.05798
chr2RHet_1932731_1934277_neg_343	-0.2917
chr2R_6048788_6049245_neg_344	-0.221949
chrX_15087520_15087992_neg_345	0.0526682
chrXHet_78853_80017_neg_346	0.267042
chr3LHet_675352_677468_neg_347	-0.681454
chr3L_24167970_24168730_neg_348	0.207178
chr2R_10746137_10746895_neg_349	0.101293
chr3R_17673222_17673984_neg_350	-0.338092
chr3RHet_671386_672829_neg_351	-0.126673
chrUextra_26046885_26048242_neg_352	-1.67855
chr2L_16295805_16297921_neg_353	-0.0254024
chr2R_12170272_12171398_neg_354	0.0402898
chrYHet_60602_61430_neg_355	0.073207
chr2L_17138328_17138861_neg_356	-0.473451
chr3L_23714139_23714611_neg_357	0.130954
chrUextra_2708200_2710639_neg_358	-1.81991
chrUextra_23498920_23499739_neg_359	-1.82223
chr3L_10316668_10317727_neg_360	0.175312
chr3R_2672103_2673483_neg_361	-0.0591147
chr3L_21555124_21556469_neg_362	-0.373437
chr3R_14313801_14315112_neg_363	0.317285
chrUextra_10384927_10386442_neg_364	-1.79794
chrX_12617709_12618625_neg_365	-0.110452
chr2L_8947643_8948664_neg_366	0.0942269
chrUextra_7976874_7977910_neg_367	-1.80005
chr3R_24131365_24132403_neg_368	-0.237325
chr2RHet_555185_557135_neg_369	-0.406185
chr3L_7418906_7420140_neg_370	0.501559
chr2R_14724538_14725265_neg_371	0.2625
chr3R_20655645_20656138_neg_372	-0.0886484
chrUextra_5152760_5154432_neg_373	-0.695447
chr3R_12812326_12814684_neg_374	0.355201
chr3R_12335941_12336899_neg_375	0.120595
chrUextra_14245195_14246472_neg_376	-1.39269
chrUextra_13831488_13832543_neg_377	-0.576941
chr3L_2815955_2817414_neg_378	0.47962
chr4_367567_368699_neg_379	0.0350934
chr2RHet_44734_45776_neg_380	0.252364
chrUextra_18500667_18502233_neg_381	-0.407361
chrX_7471258_7471792_neg_382	-0.0673825
chr2R_20917274_20918210_neg_383	0.0252976
chrX_19275741_19276610_neg_384	-0.189934
chr2L_22900365_22902327_neg_385	-0.73989
chrX_16395804_16398125_neg_386	0.329291
chrX_7061833_7062266_neg_387	-0.193363
chr3R_7878453_7879776_neg_388	0.333298
chr3L_11341416_11344813_neg_389	-0.485709
chr2L_14733715_14734577_neg_390	-0.00776742
chr3R_25294177_25295114_neg_391	0.110695
chr3R_7002471_7003521_neg_392	0.0146013
chrX_14913952_14916299_neg_393	0.5335
chrUextra_15079376_15079818_neg_394	-1.79044
chrX_8621363_8622826_neg_395	-0.0172345
chr2L_17364872_17365403_neg_396	0.174569
chrX_21175207_21175916_neg_397	0.208069
chr3R_22804824_22805404_neg_398	0.316485
chrUextra_8072201_8073605_neg_399	-1.81197
chr3R_293089_293760_neg_400	-0.0982739
chr3L_14265184_14268483_neg_401	0.425484
chr2R_21144814_21145683_neg_402	-0.106587
chr3R_5118095_5118549_neg_403	0.309659
chr3R_22897022_22897992_neg_404	0.168165
chr3R_17411190_17413246_neg_405	0.132485
chr2L_21554607_21555523_neg_406	-0.391461
chr3L_23230004_23231827_neg_407	0.0743215
chr2L_1478459_1479790_neg_408	0.497871
chr3L_18476395_18478134_neg_409	0.411608
chr3R_5250226_5251432_neg_410	0.343813
chr4_689488_690250_neg_411	0.182103
chrUextra_20600623_20602073_neg_412	-0.406378
chr3L_16687243_16687563_neg_413	0.19774
chr3R_23873884_23875322_neg_414	-0.592051
chrX_4690338_4690739_neg_415	0.244624
chr3R_15811274_15811869_neg_416	-0.137378
chr3R_5209908_5211209_neg_417	0.441917
chr2R_1018059_1018910_neg_418	0.0778846
chrX_3780328_3781876_neg_419	0.307331
chrUextra_2455077_2456580_neg_420	-1.2421
chr2L_15480053_15481503_neg_421	0.246971
chr3R_10315299_10316786_neg_422	0.395528
chrU_4699464_4700688_neg_423	-0.226184
chr2LHet_157830_158782_neg_424	-0.103782
chr3R_4054444_4057113_neg_425	0.233532
chr2R_20387986_20388853_neg_426	0.353242
chrUextra_25344094_25346418_neg_427	-1.72417
chr3L_2857338_2858003_neg_428	-0.327656
chr2L_7853307_7854272_neg_429	0.5977
chr3R_19108779_19109811_neg_430	0.261258
chr3R_16739149_16740163_neg_431	0.140413
chrX_3943141_3946277_neg_432	0.52472
chr3R_11947603_11948845_neg_433	0.231835
chr3R_5928230_5929293_neg_434	-0.0894877
chr2L_19689378_19690358_neg_435	0.0487851
chr3R_2538556_2540612_neg_436	0.271978
chrU_1322559_1323778_neg_437	-0.332957
chrX_18647902_18649470_neg_438	-0.0204776
chr2L_20733105_20735133_neg_439	0.117569
chrYHet_291995_292590_neg_440	0.046829
chr3L_18240358_18241255_neg_441	-0.199948
chr3R_4076802_4079014_neg_442	0.543666
chr2L_13477846_13479476_neg_443	0.217533
chr2RHet_1916673_1918494_neg_444	-0.170969
chr3R_8583310_8584684_neg_445	0.424748
chr2L_22383753_22384998_neg_446	-0.789042
chr3LHet_657828_659292_neg_447	-0.0889629
chr3R_15427969_15429438_neg_448	0.248924
chr3L_19502210_19503869_neg_449	0.0846343
chr3L_13458336_13459633_neg_450	-0.221604
chr3LHet_44714_45979_neg_451	-0.079315
chrX_11442982_11444111_neg_452	-0.543653
chrUextra_20632174_20633811_neg_453	-1.3881
chr2R_14195495_14198099_neg_454	-0.275692
chr2R_1539412_1541123_neg_455	0.181546
chr3R_6420880_6421648_neg_456	0.332488
chrX_14721644_14722447_neg_457	0.0554134
chr2L_22294702_22297660_neg_458	-0.149119
chr3R_10512943_10513765_neg_459	0.0713557
chr2L_2390020_2390703_neg_460	0.0644871
chr2R_10799454_10800685_neg_461	0.123358
chrX_15695410_15695990_neg_462	-0.213016
chr2L_12746894_12747306_neg_463	0.235521
chr2L_11982975_11983774_neg_464	0.0136523
chr3L_11402648_11403793_neg_465	-0.0431671
chr2R_15504307_15505755_neg_466	-0.0237957
chr2L_6077782_6078692_neg_467	0.0451985
chrX_19497218_19498023_neg_468	-0.181146
chrX_6652584_6652917_neg_469	-0.0377322
chrUextra_450597_450831_neg_470	0.106556
chrU_8988883_8989813_neg_471	-1.84023
chr2L_21486021_21487618_neg_472	0.269082
chr3L_17530377_17531077_neg_473	-0.127694
chrUextra_11587174_11588286_neg_474	-1.25837
chrUextra_13708210_13709362_neg_475	-0.885912
chr3R_8612075_8614087_neg_476	0.503668
chrX_4910378_4913268_neg_477	-0.0717563
chrX_3763777_3764449_neg_478	0.00399358
chrU_6515087_6516843_neg_479	-0.31085
chr3R_27539851_27541112_neg_480	0.354306
chr2R_11079151_11081672_neg_481	-0.0471502
chr3R_11676780_11677247_neg_482	0.294639
chrX_3663859_3664522_neg_483	-0.546709
chrX_6532703_6533115_neg_484	-0.0549343
chrUextra_16728361_16729811_neg_485	-1.21519
chrX_17948441_17950350_neg_486	0.664373
chrX_21548893_21550345_neg_487	-0.829114
chr2RHet_863246_865534_neg_488	-0.0737222
chrUextra_2005087_2005944_neg_489	-1.60483
chrU_5321442_5322639_neg_490	-0.189182
chr3L_11107461_11108665_neg_491	0.383431
chr3L_9981615_9982833_neg_492	0.409779
chr2L_4998223_4999113_neg_493	0.0522897
chrX_982198_983217_neg_494	0.147616
chr3RHet_151184_152296_neg_495	-1.08138
chr3L_18168174_18168849_neg_496	0.206086
chr3LHet_1314736_1315928_neg_497	0.0569328
chr3R_7004216_7005348_neg_498	1.02511
chr2L_9032434_9032887_neg_499	-0.145631
chr2R_20945705_20946498_neg_500	0.363434
chrUextra_8086699_8087149_neg_501	0.247609
chr3R_6676152_6678517_neg_502	-0.480624
chrX_15931624_15932111_neg_503	0.429088
chr2L_14460879_14461291_neg_504	-0.175815
chr2RHet_345725_346606_neg_505	-0.204417
chr3R_23466367_23467294_neg_506	-0.227343
chr2L_9409633_9410785_neg_507	-0.301618
chr3LHet_151270_152722_neg_508	-0.54737
chr3L_7750947_7751419_neg_509	-0.222069
chr2R_17338919_17339652_neg_510	0.0441679
chr3L_11960273_11960842_neg_511	-0.493078
chrU_1862630_1863475_neg_512	0.217635
chr3R_15369930_15371161_neg_513	0.31891
chr3L_11863015_11864530_neg_514	-0.0275751
chr3L_13715515_13718069_neg_515	0.248051
chr2R_5273283_5274764_neg_516	0.184308
chr3R_12433454_12436907_neg_517	0.274849
chrX_7011019_7014543_neg_518	-0.0983685
chr3R_132643_134381_neg_519	0.191178
chrX_5235304_5237637_neg_520	0.193831
chrUextra_10936279_10937929_neg_521	-2.03829
chrUextra_14255935_14257383_neg_522	-1.76224
chr4_1067496_1068412_neg_523	0.202227
chr3R_23787402_23788903_neg_524	0.0501179
chrUextra_21025050_21025922_neg_525	-1.18399
chr2R_10209588_10210256_neg_526	-0.0528178
chr3L_18972990_18974322_neg_527	0.323596
chr3R_17843980_17844692_neg_528	-0.111018
chrUextra_26199822_26200372_neg_529	-0.335241
chr3R_8634692_8635686_neg_530	0.186975
chr2R_12136484_12137543_neg_531	0.0832182
chrX_4176359_4177443_neg_532	0.460188
chr3L_11735367_11737182_neg_533	0.0547464
chr2L_9383238_9384836_neg_534	0.171379
chr3L_23099667_23100243_neg_535	0.0285589
chr3L_12048052_12048983_neg_536	-0.188486
chrU_3293132_3293823_neg_537	-0.0427007
chrUextra_26873839_26874955_neg_538	-1.41196
chrUextra_15266385_15267565_neg_539	-1.76131
chr3R_21600330_21601018_neg_540	0.188387
chr3RHet_2113421_2115138_neg_541	-0.435525
chrX_4735107_4735970_neg_542	0.116709
chr3R_26832735_26833127_neg_543	-0.33136
chrUextra_11020130_11020549_neg_544	0.316812
chr3L_22692668_22693204_neg_545	-0.0399743
chr4_386566_388029_neg_546	0.579476
chr2L_6161834_6162661_neg_547	0.11392
chr3L_16687935_16690256_neg_548	-0.0804973
chr2R_16402143_16403310_neg_549	0.292915
chrUextra_18041441_18041805_neg_550	-0.000407024
chr3R_18491074_18492926_neg_551	-0.207623
chr2L_6168069_6168678_neg_552	0.269875
chr3LHet_2121790_2122243_neg_553	-0.257513
chrUextra_21641263_21642047_neg_554	-1.40499
chr3L_18438707_18439808_neg_555	-0.493941
chr3R_6733658_6735180_neg_556	-0.0467456
chr3L_139689_141161_neg_557	-0.0543783
chrUextra_22661149_22662391_neg_558	-1.21914
chr3L_9767946_9768241_neg_559	-0.146932
chr2L_8535296_8536493_neg_560	0.229672
chrX_5302847_5303925_neg_561	-0.0784334
chr2R_18767703_18768959_neg_562	-0.011656
chr2L_21759941_21763265_neg_563	-0.0535454
chr3R_13402297_13405013_neg_564	-0.00784136
chrX_2943834_2944552_neg_565	0.440594
chr3R_2725853_2726979_neg_566	0.517228
chr3R_22870964_22871934_neg_567	0.40557
chrUextra_23159671_23161412_neg_568	-1.4435
chr2L_21999871_22002253_neg_569	-0.116941
chrX_14890699_14891491_neg_570	0.0798141
chrX_12333878_12335171_neg_571	-0.203855
chrX_17205516_17206722_neg_572	-0.0305353
chrX_11172583_11173230_neg_573	0.439859
chr3R_20351005_20351498_neg_574	-0.0121344
chr2R_2025049_2025910_neg_575	-0.0676982
chrUextra_10634304_10635254_neg_576	-1.76919
chrX_14532933_14533790_neg_577	-0.28365
chr3L_12029732_12031175_neg_578	-0.200529
chr3L_3687352_3688128_neg_579	0.335678
chr3R_8701335_8702128_neg_580	-0.144256
chr3LHet_1107199_1107756_neg_581	-0.197038
chrX_9464603_9465645_neg_582	0.236036
chr3R_16812539_16814042_neg_583	0.0193427
chr2L_19295015_19295656_neg_584	0.150019
chr2R_17902517_17903803_neg_585	-0.0179237
chr3L_21717064_21717574_neg_586	0.153863
chrX_12044875_12045433_neg_587	0.275042
chrUextra_4208891_4209505_neg_588	0.142282
chr3L_3985582_3986433_neg_589	0.0207088
chrUextra_609899_611361_neg_590	-0.369354
chr2L_13947539_13948665_neg_591	-0.494983
chr2L_14055960_14056832_neg_592	-0.0676819
chr3L_1987901_1991620_neg_593	-0.173361
chr3R_3098574_3100786_neg_594	0.0352634
chr3L_8202435_8202880_neg_595	-0.411189
chr2R_7816145_7816997_neg_596	-0.201824
chrUextra_25352675_25354133_neg_597	-1.51253
chrX_15273459_15275824_neg_598	-0.0967351
chrU_6025116_6025844_neg_599	-0.0334958
chr2L_10946476_10947458_neg_600	-0.0363055
chr2RHet_825034_825998_neg_601	-0.389997
chrUextra_8037475_8038401_neg_602	-1.44668
chrX_16033991_16036722_neg_603	-0.206816
chrX_10404944_10406218_neg_604	0.448449
chrX_2893237_2893916_neg_605	0.055344
chrUextra_4172101_4173551_neg_606	-1.7729
chr2L_3828509_3830073_neg_607	-0.070868
chrX_4032893_4035414_neg_608	0.154461
chr3L_10786003_10788166_neg_609	-0.153711
chrX_10306141_10307226_neg_610	-0.397779
chrX_501202_502654_neg_611	0.0994571
chr3L_22181900_22185024_neg_612	0.179277
chrX_16072682_16073434_neg_613	0.110208
chrUextra_20076475_20077570_neg_614	-1.43849
chrUextra_15294391_15295363_neg_615	-1.46609
chr2L_14046274_14047013_neg_616	-0.147882
chr3R_22501062_22501648_neg_617	0.404653
chrX_18303836_18304871_neg_618	0.384347
chr2L_18048781_18049332_neg_619	0.585425
chr3L_24254560_24254924_neg_620	0.00548526
chr2L_13131605_13132507_neg_621	0.322662
chrX_9889516_9891048_neg_622	-0.0562525
chrX_7792275_7792640_neg_623	-0.0921588
chrUextra_19526681_19528008_neg_624	-1.8007
chr3R_5034545_5035609_neg_625	0.165031
chr2L_13982728_13984593_neg_626	0.151156
chr3R_12920850_12923566_neg_627	-0.154677
chrU_3897099_3898231_neg_628	-0.787794
chrUextra_7452457_7453894_neg_629	-0.692647
chr3LHet_1608013_1609508_neg_630	-0.880944
chrUextra_24503514_24504198_neg_631	-1.7137
chrX_4168609_4169668_neg_632	0.266406
chr3L_11631519_11632219_neg_633	0.278213
chrX_10149646_10150891_neg_634	0.115436
chrUextra_2853409_2854227_neg_635	-0.688034
chrX_6339861_6342798_neg_636	-0.299961
chr3L_24358088_24359950_neg_637	-0.0763167
chrX_16412530_16415603_neg_638	0.18683
chrX_9521818_9523157_neg_639	0.342699
chrUextra_10785223_10788476_neg_640	-1.84012
chr3L_10914294_10915221_neg_641	0.619462
chr3L_8895628_8896557_neg_642	0.107876
chr2R_12298932_12299741_neg_643	0.0731276
chrUextra_13840987_13842894_neg_644	-0.69217
chrU_1848938_1850383_neg_645	0.13795
chrUextra_17122664_17123646_neg_646	-0.563209
chr3L_11249778_11250362_neg_647	0.345287
chr2L_14297773_14298733_neg_648	0.247459
chr2R_20617255_20618555_neg_649	0.239608
chr3RHet_908623_909841_neg_650	-0.179284
chrX_9599128_9600422_neg_651	0.620599
chr2RHet_1372092_1373525_neg_652	-0.0954571
chrX_12368320_12368822_neg_653	-0.686349
chr2R_9315574_9316660_neg_654	0.78921
chr2L_16710859_16712005_neg_655	0.0207288
chr2RHet_3048072_3050536_neg_656	-1.40132
chr2L_3541316_3542725_neg_657	0.332638
chr2L_5637935_5639418_neg_658	0.0285185
chr2R_1825972_1827790_neg_659	0.0191424
chr3L_12226070_12227780_neg_660	0.641884
chr2L_15991750_15992862_neg_661	0.0847103
chr2RHet_2167417_2169448_neg_662	-0.302113
chr2R_9202509_9203431_neg_663	0.539434
chr3L_17988262_17989423_neg_664	0.335114
chrUextra_15781892_15782943_neg_665	-0.780631
chr2L_19867978_19869127_neg_666	-0.0626741
chr2R_8617948_8619112_neg_667	-0.0556818
chr3R_2706354_2707341_neg_668	0.260117
chr3L_9308869_9309869_neg_669	0.635826
chr2RHet_1341585_1342501_neg_670	-0.0457157
chr2R_14647367_14647838_neg_671	0.0644731
chr2R_20396623_20397512_neg_672	-0.00689589
chrUextra_19003628_19004145_neg_673	-1.73906
chr3L_7996783_7997843_neg_674	0.371545
chr3L_1813792_1814423_neg_675	0.425489
chr2L_4338260_4339444_neg_676	0.253373
chr2L_3757749_3758205_neg_677	0.221855
chr3R_20406720_20407776_neg_678	-0.0140768
chr2L_4009467_4010457_neg_679	0.135587
chr3R_15281125_15282018_neg_680	0.395456
chr2L_11141956_11142920_neg_681	-0.439484
chr2R_6413828_6415175_neg_682	0.36094
chrX_20877681_20879844_neg_683	0.415895
chrUextra_28304153_28306022_neg_684	-1.58925
chr3L_20494815_20496841_neg_685	-0.258427
chr3L_2529520_2532412_neg_686	0.755741
chrX_17733225_17733799_neg_687	-0.293117
chr3R_21914452_21914968_neg_688	0.0457105
chrX_12920751_12921722_neg_689	0.234951
chrUextra_3438126_3439042_neg_690	-1.59702
chr2L_43848_45194_neg_691	-0.269357
chr2L_22401231_22403015_neg_692	-0.29576
chr3L_13025226_13025824_neg_693	0.400944
chr2RHet_148381_149908_neg_694	-0.591575
chr2L_15908245_15910100_neg_695	0.136501
chrX_12511328_12511896_neg_696	-0.248715
chr3RHet_1632949_1636178_neg_697	0.0018298
chr3R_26859638_26864461_neg_698	0.234862
chr3RHet_1146675_1147692_neg_699	-0.235384
chr2L_14647983_14649995_neg_700	0.154192
chrUextra_15820747_15821166_neg_701	-1.81296
chr2R_19757388_19758856_neg_702	0.409212
chr3R_4858006_4858466_neg_703	0.267195
chr2R_530824_532041_neg_704	-0.220179
chr3R_14888555_14889631_neg_705	-0.171773
chr2L_18478002_18480028_neg_706	-0.0105795
chr3L_7549100_7549889_neg_707	0.135332
chrU_9339066_9339500_neg_708	-0.54227
chr3R_4960592_4962376_neg_709	0.625163
chrUextra_13300108_13300409_neg_710	-1.82846
chrUextra_26745184_26746604_neg_711	-1.17054
chr4_311842_312802_neg_712	-0.736745
chr3L_17914297_17914518_neg_713	0.0624115
chrUextra_22767140_22767933_neg_714	-1.82744
chrUextra_7327253_7328722_neg_715	-1.73003
chrUextra_14626138_14629725_neg_716	-0.437674
chrUextra_20645250_20646998_neg_717	-1.13169
chr2R_10472982_10475059_neg_718	0.0409387
chrUextra_27827091_27827341_neg_719	0.334804
chrUextra_2284325_2285086_neg_720	-1.81091
chrX_9440921_9441356_neg_721	0.579301
chrUextra_14715945_14718674_neg_722	-1.81087
chr2L_18533793_18536471_neg_723	0.0602739
chr2R_4518959_4520278_neg_724	-0.230702
chr3R_894873_896692_neg_725	0.061334
chr2L_5839261_5841373_neg_726	0.419938
chrX_14750996_14753002_neg_727	-0.0609882
chr3R_6838629_6841360_neg_728	-0.164453
chr3L_12380792_12381434_neg_729	0.42884
chrUextra_8809368_8812094_neg_730	-0.755158
chrUextra_1540311_1540982_neg_731	-1.64744
chr3L_10235899_10237331_neg_732	0.0472256
chr3R_26334652_26335675_neg_733	0.0858006
chr2L_13627342_13629268_neg_734	0.575377
chr3R_8997042_8997427_neg_735	-0.0171878
chrX_8305982_8306994_neg_736	0.59493
chrU_8042238_8044759_neg_737	-0.302497
chr2R_11376624_11377175_neg_738	0.492092
chr2L_10164576_10167585_neg_739	0.469541
chr2R_8031863_8033184_neg_740	0.244761
chr2L_8230152_8231945_neg_741	0.191907
chr2R_8128430_8129634_neg_742	0.272253
chr3L_24438132_24442208_neg_743	-0.400642
chr3L_12255324_12256550_neg_744	0.547772
chr3R_16430666_16431966_neg_745	0.213932
chrX_22298054_22298787_neg_746	0.0231809
chr3L_18697612_18700936_neg_747	0.103141
chrX_3700925_3703075_neg_748	-0.112779
chr3R_23943678_23945560_neg_749	0.174561
chr2R_4922055_4924017_neg_750	0.246559
chrUextra_6338137_6339916_neg_751	-1.9679
chr3R_1069345_1069730_neg_752	0.0771618
chr2L_202501_203988_neg_753	-0.563101
chr3R_17235175_17235916_neg_754	-0.054822
chr3R_2235268_2238721_neg_755	-0.296757
chr2L_13654104_13655349_neg_756	0.477006
chrUextra_16972743_16973869_neg_757	-0.578724
chr2L_22224393_22225409_neg_758	-0.306678
chrX_1054568_1055266_neg_759	0.42672
chr2L_10568940_10569762_neg_760	0.18839
chr2RHet_849294_851627_neg_761	-0.739293
chrX_18191897_18194626_neg_762	0.486387
chr2R_14871140_14873039_neg_763	-0.0748967
chrUextra_4507582_4508800_neg_764	-0.706454
chr2L_3144682_3146285_neg_765	0.260928
chr2L_9631061_9633250_neg_766	0.195017
chrUextra_28275142_28277627_neg_767	-1.81447
chrX_4195525_4196626_neg_768	-0.0330012
chr3RHet_1284820_1286265_neg_769	0.0296994
chr2L_1794421_1796452_neg_770	0.215282
chrUextra_4320194_4321114_neg_771	-0.732368
chrUextra_23141912_23143033_neg_772	-2.05617
chrUextra_4342290_4344859_neg_773	-1.66482
chrUextra_17995670_17996767_neg_774	-0.812247
chr3L_23633671_23633914_neg_775	-0.460368
chrUextra_21848216_21849398_neg_776	-0.613546
chrUextra_25791993_25792687_neg_777	-1.83304
chrUextra_5906105_5907289_neg_778	-0.70565
chr3R_15432300_15434253_neg_779	-0.121028
chrUextra_2803908_2805885_neg_780	-0.662885
chr2L_10802607_10805593_neg_781	0.142055
chrUextra_6105762_6109202_neg_782	-0.609022
chr3R_17562628_17566804_neg_783	0.122145
chrUextra_4021177_4022563_neg_784	-0.810507
chr2R_8281997_8284373_neg_785	-0.0121051
chr3R_16862056_16862613_neg_786	0.177138
chr3R_14344517_14347171_neg_787	-0.148756
chr3R_16690459_16690820_neg_788	0.221112
chrX_3249659_3250697_neg_789	-0.0294273
chrX_2706131_2707581_neg_790	0.105895
chrUextra_22781856_22784335_neg_791	-1.17331
chrX_3682701_3685774_neg_792	0.026217
chrUextra_16095080_16096474_neg_793	-0.869018
chrX_13627224_13630114_neg_794	0.361587
chr2L_13499195_13500971_neg_795	0.119861
chrX_8444839_8446242_neg_796	-0.0563401
chr3R_13743772_13744750_neg_797	0.141013
chr2L_5811941_5812583_neg_798	0.0858745
chr2L_22036110_22036751_neg_799	-0.408219
chrUextra_5882466_5884563_neg_800	-0.565221
chr2R_19010367_19011541_neg_801	0.471966
chr2RHet_2766110_2767972_neg_802	0.248845
chr2L_10613024_10615958_neg_803	0.290394
chrX_10465274_10466601_neg_804	0.140279
chr3L_11656478_11657409_neg_805	-0.0612774
chr3L_17807688_17808329_neg_806	-0.165201
chr2R_9797340_9798522_neg_807	0.107304
chrUextra_23631537_23633614_neg_808	-0.415104
chr3L_6055736_6058888_neg_809	0.687544
chr2R_2593647_2594405_neg_810	0.233493
chrX_3843082_3844405_neg_811	0.47884
chrUextra_837688_839785_neg_812	-1.76679
chr3R_14942778_14943842_neg_813	0.402938
chrX_7523770_7525615_neg_814	-0.70258
chr3RHet_786332_787473_neg_815	0.20067
chr2L_19184488_19184990_neg_816	0.00334758
chr3R_25837066_25838891_neg_817	0.140921
chr2L_16302517_16303085_neg_818	-0.042611
chrUextra_3009424_3010320_neg_819	-0.693382
chrUextra_10066956_10069289_neg_820	-0.873905
chr2R_2399462_2401601_neg_821	0.534267
chrUextra_3806472_3807175_neg_822	-1.53906
chr2R_12536207_12536450_neg_823	0.115304
chrUextra_18549781_18553027_neg_824	-0.683429
chr2R_7052533_7054272_neg_825	-0.0212412
chr2L_13156483_13157272_neg_826	0.308541
chr3RHet_921990_924629_neg_827	0.0739954
chr3R_4565125_4566141_neg_828	-0.0439311
chrX_19223189_19223667_neg_829	-0.17771
chr2R_2801423_2803266_neg_830	-0.0351896
chr2L_14470917_14471527_neg_831	0.228856
chr3L_2029631_2030815_neg_832	-0.183872
chr2L_15347633_15348117_neg_833	0.387599
chr2L_5415671_5419617_neg_834	0.12469
chr3L_23688644_23689546_neg_835	-0.251881
chr2L_9130675_9132133_neg_836	0.931693
chr2R_7398199_7399693_neg_837	0.0343873
chrUextra_13509474_13511896_neg_838	-0.619188
chr3R_17137050_17137601_neg_839	0.0153813
chrX_11628774_11631013_neg_840	0.0200634
chrUextra_19467198_19468443_neg_841	-1.67247
chr2R_13728940_13729842_neg_842	-0.504732
chrUextra_17289182_17290580_neg_843	-1.64436
chr3L_763158_763615_neg_844	-0.150512
chrU_2096274_2096943_neg_845	-0.197191
chrX_12392937_12393724_neg_846	0.114587
chr3R_7033231_7034613_neg_847	0.290452
chr2R_15592769_15595139_neg_848	0.188662
chr3L_15202139_15203264_neg_849	0.192063
chr2R_18978958_18979416_neg_850	0.300157
chr2R_13181307_13182233_neg_851	0.246571
chrUextra_10201853_10203930_neg_852	-1.80855
chrU_9495490_9497058_neg_853	-1.3883
chr2R_269562_270638_neg_854	-0.247015
chrX_17927071_17928172_neg_855	0.188441
chr2L_8975808_8978537_neg_856	0.0185909
chrU_3370973_3373102_neg_857	-1.47438
chr3R_24235945_24237582_neg_858	0.454229
chr3L_15540200_15541652_neg_859	-0.264639
chrX_8048616_8049610_neg_860	0.0777626
chr3RHet_1691623_1693192_neg_861	0.205856
chr3R_22086175_22086611_neg_862	0.408405
chr3L_5839951_5841082_neg_863	0.203153
chrU_9522951_9524563_neg_864	-1.39159
chrX_20417695_20419604_neg_865	0.175926
chrU_7871650_7873325_neg_866	-1.80115
chr2L_10626958_10628986_neg_867	-0.165212
chrX_21012580_21014611_neg_868	-0.283448
chr2L_22470002_22470569_neg_869	-0.0329207
chrUextra_12084712_12087140_neg_870	-0.727379
chrX_13029123_13030087_neg_871	0.44685
chr3LHet_1797434_1798260_neg_872	-0.105643
chr3L_17246815_17247911_neg_873	0.200711
chr3L_10321315_10324312_neg_874	-0.204826
chrUextra_20197848_20199552_neg_875	-0.840458
chr2RHet_233071_234177_neg_876	-0.393708
chrX_3796391_3797574_neg_877	0.261389
chr3R_2465664_2467410_neg_878	-0.222534
chr3R_3271969_3273200_neg_879	0.408988
chr2R_17597304_17597937_neg_880	-0.00565628
chr2RHet_3063696_3064454_neg_881	-0.699228
chr3L_17490002_17491658_neg_882	-0.376419
chrX_3579182_3579786_neg_883	0.261469
chr3LHet_1242537_1244246_neg_884	0.0233543
chr3L_13309086_13311325_neg_885	-0.0943382
chrX_4357521_4358815_neg_886	-0.165539
chr2RHet_1303218_1304492_neg_887	0.255558
chr3L_10477143_10477531_neg_888	-0.140945
chrX_5535260_5536968_neg_889	0.12403
chrUextra_7222429_7223290_neg_890	-1.66871
chrUextra_11320217_11321003_neg_891	-0.874666
chrX_5289508_5290187_neg_892	-0.500736
chrX_18844117_18845229_neg_893	-0.159666
chr2L_14560912_14561947_neg_894	-0.292472
chrU_7942124_7943366_neg_895	-0.222003
chr2R_4083877_4084823_neg_896	0.183829
chrUextra_10065117_10065804_neg_897	-1.80492
chr3R_27189082_27189292_neg_898	0.162224
chr3L_6509557_6511375_neg_899	0.176833
chr3R_4645966_4648290_neg_900	0.264361
chr3L_1740026_1741171_neg_901	0.479813
chrX_18646037_18647662_neg_902	0.351778
chr3R_21420446_21420783_neg_903	0.325814
chr3LHet_353874_356307_neg_904	0.167145
chr2R_17305972_17308958_neg_905	-0.0664048
chrX_6016508_6017385_neg_906	-0.449194
chr3RHet_556477_557999_neg_907	-0.508995
chrUextra_23984218_23985134_neg_908	-0.403229
chr2L_21406764_21408028_neg_909	-0.44706
chr3L_11882923_11884157_neg_910	0.509048
chr3L_7825603_7827253_neg_911	-0.270164
chr2R_8938147_8940586_neg_912	-0.187314
chr2R_16698955_16699390_neg_913	0.457328
chr3R_4312831_4314132_neg_914	0.296904
chr3L_1842420_1843039_neg_915	-0.0841246
chrU_6443162_6443937_neg_916	0.238725
chrX_21776661_21778482_neg_917	-0.228129
chrU_3407278_3407995_neg_918	-0.0472562
chr2L_1552071_1554708_neg_919	0.761477
chrX_16816425_16818036_neg_920	0.352015
chr2R_10321399_10322996_neg_921	-0.329119
chrU_860234_861806_neg_922	0.186885
chr2R_15721717_15723021_neg_923	0.042871
chrUextra_19511593_19515459_neg_924	-1.14752
chr3LHet_1558037_1558864_neg_925	0.11131
chr3R_12267596_12271582_neg_926	0.00220589
chr3R_21730705_21732748_neg_927	0.0836329
chr2L_4053850_4054740_neg_928	0.480658
chr2R_3152687_3154395_neg_929	-0.113699
chr3R_2699295_2701031_neg_930	0.213923
chrX_8453251_8453545_neg_931	0.218315
chr2RHet_3157387_3158062_neg_932	0.319385
chr3R_1901385_1901920_neg_933	0.339023
chr2R_12250720_12252096_neg_934	-0.0237123
chr2R_7040017_7040769_neg_935	0.643298
chrUextra_22748251_22749184_neg_936	-1.15708
chr3R_13839883_13841914_neg_937	0.207692
chr3L_11763271_11764367_neg_938	-0.0628229
chr2L_9054042_9056054_neg_939	0.156781
chr2R_8118401_8118791_neg_940	0.129026
chr2R_3143379_3145165_neg_941	0.033666
chr3R_6607530_6608352_neg_942	0.183727
chr3LHet_5021_6363_neg_943	0.154186
chr3R_22138377_22140086_neg_944	0.249187
chr2L_22891455_22894109_neg_945	0.00182764
chr3L_19411893_19413096_neg_946	0.139412
chr3L_8029721_8030335_neg_947	-0.455006
chrUextra_2953570_2954295_neg_948	0.0781146
chrX_10024600_10025418_neg_949	0.201075
chr2R_3715389_3716761_neg_950	0.217492
chr3L_2617_5186_neg_951	0.36431
chrUextra_7196937_7199477_neg_952	-1.7012
chrX_18023086_18024872_neg_953	0.0924176
chrUextra_15545746_15546166_neg_954	-1.79644
chr3R_6844335_6846889_neg_955	-0.0306275
chrUextra_15148935_15149622_neg_956	-0.697693
chr2L_3696007_3697381_neg_957	0.230501
chr2R_6393598_6394668_neg_958	0.299894
chr3L_22018763_22019268_neg_959	0.435158
chr3R_21505867_21506724_neg_960	0.0108952
chr3R_17896550_17897237_neg_961	-0.231325
chrUextra_14996075_14996497_neg_962	-1.77442
chr3L_16326383_16327542_neg_963	0.0699669
chrUextra_25016887_25018964_neg_964	-1.75137
chr2L_20360901_20361481_neg_965	0.211497
chr3R_14304487_14306515_neg_966	0.408647
chrU_590244_592293_neg_967	0.0667493
chr3L_16201113_16201868_neg_968	-0.217292
chr3L_11438025_11438503_neg_969	0.168143
chrU_6023752_6025452_neg_970	-0.27964
chrUextra_8936915_8937643_neg_971	-0.842687
chrUextra_18736809_18738472_neg_972	-1.00676
chr3L_16066676_16067465_neg_973	-0.0727678
chr3L_14555315_14558156_neg_974	-0.535355
chrU_3664079_3666798_neg_975	-0.112477
chr3L_11641010_11643739_neg_976	-0.0295932
chr3RHet_314889_315591_neg_977	0.227724
chr3RHet_797038_798774_neg_978	-0.430955
chr2R_13099126_13100809_neg_979	-0.190223
chr3L_10335887_10336298_neg_980	-0.152765
chr3L_832584_833911_neg_981	0.135576
chr3R_3440592_3441826_neg_982	0.126788
chrUextra_12196076_12196730_neg_983	-1.49561
chr2L_20946684_20949362_neg_984	0.467166
chrX_18116269_18117206_neg_985	0.470896
chr2L_13853419_13855143_neg_986	0.240302
chrX_2929502_2930661_neg_987	0.176685
chrU_6230586_6232981_neg_988	0.0377163
chr2R_8324121_8324862_neg_989	-0.509046
chrUextra_700974_701920_neg_990	-0.482593
chr3R_7926447_7927805_neg_991	0.00139513
chrUextra_27179643_27180180_neg_992	-1.79579
chr3R_952956_954138_neg_993	0.103347
chrX_13729508_13731030_neg_994	0.0315262
chr3R_17603056_17604767_neg_995	-0.128711
chr2R_15010932_15012942_neg_996	-0.116642
chr3L_72796_74626_neg_997	-0.293842
chr2R_10000054_10000943_neg_998	0.249053
chr2L_19156102_19156979_neg_999	0.0461944
chr3R_18135303_18136089_neg_1000	0.368706
chr3LHet_1693693_1696679_neg_1001	-0.0887861
chr3L_8652981_8654905_neg_1002	0.450943
chrX_10777250_10780402_neg_1003	-0.342928
chr2L_1423699_1427071_neg_1004	0.5459
chrUextra_13271662_13272725_neg_1005	-1.56036
chr3L_17479149_17480611_neg_1006	0.421653
chr3R_10839064_10840366_neg_1007	-0.0678555
chr3L_21434375_21436315_neg_1008	-0.0470136
chr2R_14669362_14670123_neg_1009	0.0449856
chr3L_20310724_20311601_neg_1010	0.282757
chr2R_13852901_13853885_neg_1011	-0.092278
chr3R_13307871_13311754_neg_1012	0.172855
chr4_514557_515318_neg_1013	0.571956
chrX_11811302_11812724_neg_1014	0.0958297
chr2L_10115373_10116694_neg_1015	0.694887
chr2R_17349305_17350131_neg_1016	-0.009483
chr2R_17029035_17031457_neg_1017	0.1231
chr2RHet_627733_629660_neg_1018	-0.372624
chr3L_18577720_18578707_neg_1019	0.292631
chr3L_2798523_2801092_neg_1020	0.379461
chrX_18199135_18200115_neg_1021	-0.383599
chr3R_15958532_15959593_neg_1022	0.0579356
chr3L_22050521_22051715_neg_1023	0.354105
chr2L_4432708_4433347_neg_1024	0.342387
chr2R_14379671_14380255_neg_1025	-0.218602
chr3L_6768827_6769975_neg_1026	0.261656
chrU_5025161_5026014_neg_1027	-0.00634112
chr3L_2765481_2766209_neg_1028	-0.277866
chrUextra_19252214_19253119_neg_1029	-1.81542
chrX_17578059_17579339_neg_1030	-0.167091
chr3R_1600989_1602106_neg_1031	0.021021
chr2RHet_1482092_1482640_neg_1032	-0.273065
chr2RHet_796470_798370_neg_1033	-0.199087
chrUextra_27934744_27936075_neg_1034	-1.34622
chrUextra_24493970_24495052_neg_1035	-1.23482
chrX_14873872_14874704_neg_1036	-0.437595
chrUextra_10670346_10672170_neg_1037	-1.63426
chr4_130533_133467_neg_1038	-0.37617
chr2R_159039_160350_neg_1039	-0.328426
chrU_6617925_6619311_neg_1040	-0.420648
chr3L_3105193_3106024_neg_1041	0.65398
chrUextra_27502194_27502810_neg_1042	-1.72532
chr4_259447_260090_neg_1043	0.031607
chrX_11616571_11618066_neg_1044	0.496815
chrUextra_3820414_3822774_neg_1045	-1.4092
chr3R_12833591_12834579_neg_1046	0.0365092
chrU_6405334_6406697_neg_1047	-0.175276
chr3L_7437139_7438153_neg_1048	0.605867
chrX_21293552_21294857_neg_1049	0.373003
chrUextra_11242061_11244122_neg_1050	-1.81654
chr3R_21581976_21583606_neg_1051	-0.217746
chr2R_1272457_1273997_neg_1052	0.0596277
chrX_17069107_17071057_neg_1053	-0.260112
chr2R_19645782_19647212_neg_1054	0.0650069
chr3L_5271667_5272978_neg_1055	-0.448898
chr2R_4029684_4030477_neg_1056	0.130956
chr2L_19898050_19899203_neg_1057	0.429354
chrX_3334858_3335637_neg_1058	-0.595778
chr2L_6580162_6581226_neg_1059	0.482105
chrU_3399592_3400427_neg_1060	-0.488248
chr2L_7251954_7252238_neg_1061	-0.206785
chr3L_15245816_15246747_neg_1062	0.475325
chr2L_11716161_11716780_neg_1063	-0.241428
chr2L_4881374_4882341_neg_1064	0.451062
chr3R_11682595_11684631_neg_1065	-0.283003
chr3L_23984042_23984978_neg_1066	-0.0932466
chrU_7338645_7339950_neg_1067	0.467832
chr3R_9497255_9498612_neg_1068	0.604271
chr2L_3675531_3676292_neg_1069	0.506904
chrUextra_10536380_10536754_neg_1070	0.192549
chr3R_16393432_16394282_neg_1071	0.286732
chr3LHet_1124708_1125415_neg_1072	0.127958
chr3L_19031660_19032336_neg_1073	0.639429
chr3R_19828262_19828895_neg_1074	0.123859
chr2L_4358241_4359705_neg_1075	0.281118
chr2L_7436097_7436692_neg_1076	0.045025
chrU_2069772_2070395_neg_1077	0.0508531
chrU_6834261_6834765_neg_1078	-1.37652
chrUextra_7244730_7245633_neg_1079	-1.67649
chrU_9613318_9614472_neg_1080	-1.7206
chr2R_1137145_1138454_neg_1081	-0.44057
chrU_29658_31307_neg_1082	-0.410723
chrX_5493482_5495543_neg_1083	0.47244
chr3L_5637589_5638656_neg_1084	-0.236575
chr2L_6597128_6597745_neg_1085	-0.0865249
chrUextra_10983525_10985225_neg_1086	-0.784667
chr3R_25903664_25904709_neg_1087	0.152731
chr3R_20932880_20933901_neg_1088	0.620306
chrX_4494700_4495463_neg_1089	-0.467629
chr3R_18119560_18120920_neg_1090	-0.115725
chr3R_3441492_3442182_neg_1091	-0.0555705
chrX_16139125_16140188_neg_1092	0.356334
chrX_16441843_16443529_neg_1093	0.455433
chrX_21480440_21481503_neg_1094	0.154267
chrUextra_11794566_11795579_neg_1095	-0.514716
chr2L_15653522_15654177_neg_1096	-0.0793407
chr2R_7465784_7466502_neg_1097	-0.0292291
chr2L_15044087_15046209_neg_1098	-0.122701
chr2L_2347050_2347966_neg_1099	-0.20992
chrUextra_16638106_16639503_neg_1100	-1.82495
chrUextra_20672475_20673235_neg_1101	-1.79005
chrUextra_7626648_7627967_neg_1102	-1.17373
chrX_6069531_6072061_neg_1103	0.0884156
chrUextra_6886500_6887836_neg_1104	-0.742629
chrUextra_7255534_7256778_neg_1105	-1.84538
chrX_12156891_12157540_neg_1106	0.608549
chr3L_15491158_15491505_neg_1107	0.224533
chr2R_8561006_8562122_neg_1108	0.0461526
chrUextra_10355097_10356421_neg_1109	-0.96703
chr2R_16324777_16325871_neg_1110	-0.7671
chrUextra_20030645_20031393_neg_1111	-1.76028
chr2RHet_1373518_1374928_neg_1112	-0.0838388
chr2RHet_1358368_1359594_neg_1113	-0.017437
chrUextra_8923033_8924910_neg_1114	-0.996655
chrUextra_18762664_18763836_neg_1115	-0.875207
chrUextra_150866_151956_neg_1116	-0.14215
chr3L_5124454_5125087_neg_1117	0.164711
chr3L_16563902_16565207_neg_1118	-0.148754
chrUextra_3011273_3012261_neg_1119	-1.83933
chrX_644825_645830_neg_1120	-0.133471
chr3L_8034484_8035501_neg_1121	-1.05154
chr3R_10436122_10436949_neg_1122	-0.349131
chr2L_20556213_20557022_neg_1123	-0.561314
chr2L_17141882_17143330_neg_1124	0.0439316
chrUextra_7943225_7945590_neg_1125	-1.23315
chrX_14217246_14219080_neg_1126	-0.630902
chr2L_15998025_15998530_neg_1127	0.110353
chr2L_21974627_21975605_neg_1128	0.0991915
chrX_100788_101390_neg_1129	-0.286186
chr3R_11003897_11005010_neg_1130	-0.0727518
chr2R_19815356_19815792_neg_1131	-0.423927
chr2R_2146560_2147816_neg_1132	-0.556798
chr3RHet_1361779_1362905_neg_1133	-0.104527
chr3L_15990098_15991306_neg_1134	-0.0614309
chrX_16938975_16940678_neg_1135	0.202622
chrUextra_3955839_3956995_neg_1136	-0.487365
chr3R_14120345_14121125_neg_1137	-0.34199
chr3L_4400700_4401150_neg_1138	0.492116
chrUextra_17937095_17938613_neg_1139	-1.41993
chrU_9227268_9228427_neg_1140	-0.319912
chr2RHet_411088_411605_neg_1141	0.0496068
chr2L_13471666_13472778_neg_1142	0.452477
chrX_1632656_1633502_neg_1143	-0.37589
chr3R_993067_994413_neg_1144	0.215298
chrX_20576329_20577116_neg_1145	0.30785
chr2L_8325079_8326050_neg_1146	0.32925
chr3RHet_2320613_2321070_neg_1147	0.238082
chr3R_25223683_25224307_neg_1148	0.0597783
chr3R_3301942_3302984_neg_1149	0.405113
chr3RHet_1139691_1139964_neg_1150	0.236196
chrX_2630873_2631078_neg_1151	0.374187
chr3L_2857569_2858525_neg_1152	0.666213
chr2R_8878143_8878461_neg_1153	0.602719
chrUextra_2579977_2581186_neg_1154	-0.366981
chr2RHet_984157_985504_neg_1155	-0.103817
chrX_5090935_5091715_neg_1156	0.521829
chrU_1850313_1852287_neg_1157	-0.815344
chr2L_10504061_10504528_neg_1158	0.350798
chr3R_12442424_12443022_neg_1159	-0.187066
chrUextra_13288849_13289980_neg_1160	-1.76687
chrUextra_16643717_16645686_neg_1161	-0.618102
chrUextra_12070999_12072502_neg_1162	-0.620547
chr3R_13128232_13129094_neg_1163	0.266778
chrU_1372198_1372739_neg_1164	-0.671219
chrX_14414121_14416663_neg_1165	-0.0863807
chrX_5363911_5364958_neg_1166	-0.00730212
chr2R_6071686_6072444_neg_1167	-0.616361
chr3L_7362015_7362973_neg_1168	-0.5123
chr2R_13243732_13244434_neg_1169	-0.0859565
chr2L_11631711_11632701_neg_1170	0.472856
chr2L_2775482_2776040_neg_1171	-0.171714
chr3R_12801929_12802413_neg_1172	-0.0169895
chr3L_4788401_4789159_neg_1173	-0.214312
chr3L_4444969_4445928_neg_1174	0.48242
chr3R_16809301_16810377_neg_1175	0.224611
chrUextra_19460500_19461767_neg_1176	-0.946944
chr2L_19918692_19920460_neg_1177	-0.144586
chrUextra_13493894_13496127_neg_1178	-1.33499
chrUextra_12637695_12639003_neg_1179	-1.38574
chrX_17958084_17958759_neg_1180	-0.294817
chr3L_928960_931075_neg_1181	-0.00337735
chr3L_14245967_14247627_neg_1182	0.119551
chrUextra_26338067_26338944_neg_1183	-1.8817
chr2RHet_878886_879466_neg_1184	-1.79034
chrUextra_18841217_18842006_neg_1185	-1.88445
chr2L_13548902_13549988_neg_1186	0.468783
chr4_1178101_1179504_neg_1187	0.115613
chrU_9742290_9743307_neg_1188	0.677601
chrUextra_13368736_13370122_neg_1189	-0.836297
chrU_8679234_8682412_neg_1190	-0.647897
chrU_3954650_3955833_neg_1191	-0.254973
chr2L_19413906_19415730_neg_1192	-0.605381
chrUextra_25345052_25346354_neg_1193	-1.0924
chrX_220126_222092_neg_1194	-0.176878
chr2L_9778127_9778828_neg_1195	-0.151684
chrU_6310990_6311285_neg_1196	0.357521
chrUextra_9297417_9297958_neg_1197	-1.03293
chr3R_4217179_4217937_neg_1198	0.0352625
chr2R_15436913_15437562_neg_1199	-0.105831
chr3L_6721138_6723045_neg_1200	-0.288121
chrX_15654821_15655648_neg_1201	0.00376703
chr2L_8546639_8547546_neg_1202	0.315686
chrX_22256904_22258584_neg_1203	0.066952
chr2R_5962296_5963751_neg_1204	0.292021
chr3L_6535133_6535993_neg_1205	-0.0152811
chr2R_16719616_16721156_neg_1206	-0.363269
chr3R_18448478_18450793_neg_1207	0.128481
chrUextra_5969241_5970839_neg_1208	-0.651414
chrX_11263805_11264522_neg_1209	-0.0159685
chrUextra_11688591_11688976_neg_1210	0.125576
chr3L_1241280_1242169_neg_1211	0.0654699
chrUextra_6388516_6389377_neg_1212	0.065492
chrX_4510542_4511835_neg_1213	0.14317
chr3R_27578679_27580141_neg_1214	0.168828
chrUextra_19567003_19568569_neg_1215	-0.986032
chrUextra_7774847_7775383_neg_1216	-0.175623
chrUextra_11479833_11481965_neg_1217	-1.86601
chr4_715274_716386_neg_1218	-0.300588
chr3R_17603622_17604289_neg_1219	-0.182397
chr2L_18785715_18786359_neg_1220	0.371233
chrX_10523126_10523553_neg_1221	0.085397
chrUextra_5749604_5750591_neg_1222	-0.605398
chr2L_14598397_14599115_neg_1223	0.278939
chr3LHet_1720253_1721186_neg_1224	-0.444743
chrX_13656224_13656800_neg_1225	-0.875975
chrX_16667437_16669120_neg_1226	0.00836764
chr3L_7178387_7179086_neg_1227	-0.0210658
chrUextra_17945759_17947636_neg_1228	-1.30514
chr2L_18487535_18487873_neg_1229	0.104924
chr3L_4476782_4478262_neg_1230	-0.189532
chr3R_7078740_7080363_neg_1231	0.711601
chr2R_17097314_17098053_neg_1232	0.110246
chr3LHet_1275610_1276201_neg_1233	-0.265051
chr2RHet_1445479_1446157_neg_1234	-0.0857587
chr2L_21071452_21071799_neg_1235	-0.0929286
chr2R_12427483_12428310_neg_1236	0.12928
