# Supplementary material for: The hourglass model of evolutionary conservation during embryogenesis extends to developmental enhancers with signatures of positive selection
Source: Genome Res. 2021 Sep;31(9):1573–81. doi: 10.1101/gr.275212.121 (PMC8415374; doi:10.1101/gr.275212.121)
Supplement: Supplemental Material [file supp_gr.275212.121_Supplemental_Code.zip › Supplemental_Code/data/svmModels/dmel1820_model_gkmpredict_dmel1416_specific_enhancer_negSet.txt]

chr2R_12332387_12332668_neg_1	0.574685
chrUextra_13267499_13268690_neg_2	-1.21515
chr3R_1748633_1750274_neg_3	-0.0322698
chr3L_5204724_5206549_neg_4	0.573509
chrUextra_5814564_5815492_neg_5	-0.662049
chr2L_18327625_18328816_neg_6	-0.592315
chr2L_14598506_14599776_neg_7	-0.0482968
chrUextra_3056378_3058227_neg_8	-1.17635
chr3L_15941727_15944068_neg_9	0.145168
chr3L_16252500_16254409_neg_10	0.373953
chr3L_10335245_10336131_neg_11	-0.0411703
chr3R_25880165_25880790_neg_12	-0.398347
chr2R_19008938_19009516_neg_13	0.102646
chr3R_11613626_11614055_neg_14	-0.207087
chr3L_8330009_8331740_neg_15	0.00620508
chr3R_8959781_8960972_neg_16	-0.218725
chrX_13373216_13374241_neg_17	0.232355
chrX_5746607_5748571_neg_18	0.0178434
chr2L_13313820_13315217_neg_19	0.95667
chr2R_13686010_13687444_neg_20	0.144693
chrU_333313_335503_neg_21	-0.372724
chr3R_9562797_9563771_neg_22	-0.560116
chr3R_3142080_3142621_neg_23	-0.232529
chr3L_103451_105687_neg_24	-0.18934
chr2RHet_909463_910048_neg_25	-0.405871
chr2R_2704922_2706390_neg_26	-0.111075
chr3L_2945102_2946238_neg_27	0.288775
chr3R_2102042_2102860_neg_28	0.116544
chr3L_17441070_17441832_neg_29	0.699342
chr2L_21272391_21272643_neg_30	0.204527
chrU_2246903_2248534_neg_31	-0.0204837
chr2R_10327271_10328316_neg_32	0.0489929
chrUextra_20465264_20466799_neg_33	-1.52502
chr2R_11921445_11922349_neg_34	0.530977
chrX_437699_439167_neg_35	0.262647
chr2L_11262498_11262880_neg_36	-0.57181
chr2R_12671033_12672408_neg_37	0.612992
chr2R_10764284_10765408_neg_38	-0.0116962
chr3R_506014_506591_neg_39	-0.407376
chr3L_4736893_4738236_neg_40	0.723216
chr2R_9990261_9990985_neg_41	-0.128978
chrX_12667863_12668742_neg_42	0.131907
chr3L_20887280_20889143_neg_43	0.180241
chr2L_21078592_21079021_neg_44	-0.470152
chrU_6135039_6136318_neg_45	-1.16935
chr3R_14146960_14148123_neg_46	0.115439
chr3L_10144624_10145187_neg_47	0.110775
chrUextra_12633151_12633716_neg_48	0.212811
chr3R_20813944_20815209_neg_49	-0.100288
chrUextra_19984199_19985417_neg_50	-1.65044
chr2L_19607913_19608726_neg_51	0.0847011
chrU_2056050_2056613_neg_52	-0.506987
chrX_19853081_19854726_neg_53	-0.43401
chrUextra_13279716_13282085_neg_54	-0.950742
chr3R_6516599_6517147_neg_55	0.348973
chrUextra_4693852_4694929_neg_56	-1.13409
chr2L_5354885_5356211_neg_57	-0.415685
chrX_6081350_6083003_neg_58	0.210385
chr2R_15183050_15184721_neg_59	-0.312974
chr2R_15701693_15702561_neg_60	-0.217321
chr3R_11493551_11496687_neg_61	0.0699504
chrX_9389797_9391341_neg_62	0.760387
chr3L_19278786_19280399_neg_63	-0.362689
chrX_22240236_22241488_neg_64	0.201765
chr2L_18315446_18315941_neg_65	-0.210681
chrX_9652337_9655120_neg_66	0.372178
chr2L_14029591_14030382_neg_67	-0.272953
chrUextra_17716572_17717205_neg_68	-1.01948
chr3R_4096604_4097369_neg_69	0.335668
chr3R_245519_246415_neg_70	-0.288061
chr3R_13893663_13894836_neg_71	0.340564
chrX_7859745_7861306_neg_72	1.30811
chr2L_18859701_18860417_neg_73	0.346688
chr3R_23696214_23697174_neg_74	0.19572
chr3LHet_138252_139349_neg_75	0.191834
chr4_1246819_1248675_neg_76	-0.188127
chr3R_6935626_6936361_neg_77	-0.0368097
chrUextra_22244842_22247462_neg_78	-1.69164
chrU_8790380_8791132_neg_79	-0.329528
chrU_9391606_9394026_neg_80	-1.61363
chrU_4321185_4323935_neg_81	-1.22381
chr3R_26023525_26024259_neg_82	0.157127
chrUextra_6863040_6864789_neg_83	-0.750905
chrUextra_25566289_25566993_neg_84	-1.65395
chr3R_14005077_14006109_neg_85	-0.427677
chrUextra_15547474_15548376_neg_86	-0.325755
chr3R_2404392_2405402_neg_87	0.199689
chr2L_6014226_6014849_neg_88	-0.239184
chr3R_7995628_7996584_neg_89	0.218386
chr3R_19905930_19906688_neg_90	0.181406
chr2L_15629147_15629607_neg_91	-0.111792
chr3L_6420804_6421682_neg_92	-0.0456398
chr2L_20344345_20345423_neg_93	0.495836
chr3L_7988758_7991541_neg_94	0.827947
chr3RHet_1345972_1348088_neg_95	-0.193948
chr3L_16296936_16298111_neg_96	-0.0377245
chrX_2906429_2907207_neg_97	-0.321089
chr2R_16893698_16894402_neg_98	0.362641
chr3L_3271699_3272862_neg_99	0.28865
chrX_1890353_1891301_neg_100	0.396501
chr3L_14423573_14424738_neg_101	-0.0822871
chrUextra_13912250_13914911_neg_102	-1.70108
chr2L_17155381_17156776_neg_103	0.428364
chrX_8750586_8751047_neg_104	0.0458805
chr2R_7231011_7231574_neg_105	0.031996
chrUextra_21783333_21784799_neg_106	-1.6821
chr3L_14792714_14793477_neg_107	-0.390188
chrUextra_18445968_18446863_neg_108	-1.68651
chrX_18842286_18843109_neg_109	0.278752
chr3R_6623375_6624836_neg_110	-0.382728
chrUextra_1332418_1334899_neg_111	-0.395789
chr3LHet_1569379_1571050_neg_112	0.167676
chrUextra_21571800_21573681_neg_113	-0.678796
chr2RHet_3050132_3053599_neg_114	-0.000196084
chrUextra_9638080_9638792_neg_115	0.237614
chr3L_2320990_2322815_neg_116	0.360536
chrX_17111413_17112462_neg_117	-0.257177
chr2R_9442746_9443614_neg_118	-0.022548
chr2LHet_49106_49738_neg_119	-0.657786
chr2R_18638630_18639252_neg_120	-0.1483
chrU_6821736_6823926_neg_121	-0.344441
chr2L_12595618_12596130_neg_122	0.0384999
chrX_21502694_21502975_neg_123	0.260118
chr3L_9437067_9437652_neg_124	-0.572332
chr3R_3564336_3564526_neg_125	-0.178012
chr3R_7320222_7321929_neg_126	0.0294899
chr3R_1421147_1422569_neg_127	0.0920076
chr3L_8705135_8706308_neg_128	-0.137266
chrX_4671133_4671586_neg_129	-0.151576
chrU_8582869_8583497_neg_130	-0.94125
chr3RHet_1393787_1394812_neg_131	-0.597876
chrX_21888922_21889626_neg_132	0.337343
chrUextra_11961489_11963738_neg_133	-1.6951
chrX_14858847_14859359_neg_134	0.18191
chr2R_15382202_15383162_neg_135	-0.246474
chr3L_20137864_20138760_neg_136	-0.0119552
chrUextra_14286227_14287181_neg_137	-1.13367
chrUextra_18653514_18655245_neg_138	-1.78822
chr2L_17283255_17285742_neg_139	0.448429
chr3L_8064724_8064939_neg_140	0.802786
chrX_20516645_20516884_neg_141	0.0691042
chr4_210152_210345_neg_142	0.130527
chr2R_6716267_6716450_neg_143	0.0908406
chrX_11833331_11834504_neg_144	-0.314091
chr3L_8924264_8924503_neg_145	0.0677629
chr3R_8553931_8554611_neg_146	0.287866
chrUextra_1327417_1328141_neg_147	-0.0569746
chr3L_24336918_24337849_neg_148	-0.252056
chrX_12535273_12536785_neg_149	0.133878
chr3R_10210909_10211559_neg_150	0.492345
chrUextra_12542135_12542998_neg_151	-0.865874
chr3R_27212226_27213303_neg_152	-0.14281
chr2R_11938525_11939281_neg_153	-0.205615
chr2L_1719300_1720589_neg_154	0.181629
chrX_1334906_1335996_neg_155	-0.204362
chrX_5202685_5203711_neg_156	-0.148937
chr3L_21556946_21558305_neg_157	0.0598405
chr2R_18528919_18529729_neg_158	0.0593676
chr2L_1869146_1870612_neg_159	-0.374961
chr3R_27595664_27596010_neg_160	-0.0540501
chr2L_11560460_11561931_neg_161	-0.18917
chr3LHet_1304668_1306045_neg_162	-0.425499
chr3R_12215184_12218113_neg_163	0.580978
chr3R_14571762_14572550_neg_164	-0.254884
chr4_70741_71286_neg_165	-0.206873
chr2R_15355338_15356469_neg_166	0.289778
chrU_2204407_2205500_neg_167	-0.884581
chrUextra_8049167_8050562_neg_168	-1.06248
chrX_6098007_6098790_neg_169	0.525166
chr2L_4671187_4671965_neg_170	0.397869
chr3L_23999067_24000260_neg_171	-0.477231
chr2R_8464802_8465349_neg_172	0.606254
chrUextra_24408605_24409263_neg_173	-1.73192
chr3L_19380928_19381627_neg_174	0.0470729
chr2L_16202645_16203867_neg_175	0.217917
chrX_20692410_20693122_neg_176	-0.131201
chrUextra_12721835_12722504_neg_177	0.175772
chrUextra_14372370_14373027_neg_178	-1.58094
chr3L_17668066_17668444_neg_179	-0.166718
chrX_7667844_7668912_neg_180	-0.0489061
chrU_7058920_7059681_neg_181	0.600984
chr3R_23592793_23594592_neg_182	0.0460215
chr3LHet_723423_725409_neg_183	-0.0217728
chr2L_15540_17383_neg_184	0.0475155
chr3L_21470334_21471329_neg_185	0.177044
chr3L_12963321_12964484_neg_186	0.0561613
chr2L_8152048_8153040_neg_187	0.162597
chrUextra_2788046_2789443_neg_188	-0.490636
chrX_14581216_14581685_neg_189	0.0201654
chr2L_21628499_21629058_neg_190	0.149919
chr2L_8612884_8613602_neg_191	0.0543825
chrXHet_55661_56523_neg_192	-0.644864
chr3RHet_189964_192341_neg_193	-0.00295047
chr2L_9804371_9805183_neg_194	0.132548
chr3L_12444748_12445357_neg_195	-0.189974
chrUextra_18070776_18071848_neg_196	-1.70533
chr2L_22032072_22032807_neg_197	-0.595407
chrUextra_22785630_22786679_neg_198	-0.949766
chr3RHet_44206_45360_neg_199	-0.162456
chr2RHet_720508_721091_neg_200	-0.0691102
chrUextra_4901596_4902295_neg_201	-0.376305
chr3L_852023_853099_neg_202	0.329658
chrU_7983589_7984713_neg_203	-0.367452
chr3R_16876346_16877424_neg_204	0.244478
chr3L_14799710_14800508_neg_205	0.207687
chr3L_10611134_10613917_neg_206	0.301622
chr2L_11447817_11448058_neg_207	0.296968
chr2RHet_638217_639627_neg_208	0.0334648
chr3L_20161990_20162596_neg_209	-0.228164
chr3R_13673699_13674259_neg_210	-0.517426
chr3R_19849044_19849556_neg_211	0.125981
chr3R_23032197_23033217_neg_212	0.265928
chr3L_3497836_3499161_neg_213	0.0387741
chrX_5013349_5014879_neg_214	-0.00422043
chr3R_22956986_22958204_neg_215	-0.0275957
chrX_3404558_3406546_neg_216	0.108762
chr2R_16440736_16442404_neg_217	-0.179351
chrX_18711215_18712095_neg_218	0.724288
chr3R_25855093_25855692_neg_219	0.40142
chrUextra_13679175_13679545_neg_220	-0.141706
chr2L_8587092_8588503_neg_221	0.271367
chr3R_18970495_18971426_neg_222	0.487057
chr2L_11033066_11033613_neg_223	-0.118287
chr2RHet_946010_949107_neg_224	0.458765
chr2L_20616484_20617880_neg_225	0.0238351
chrX_3138493_3138843_neg_226	-0.244827
chrX_8385926_8386543_neg_227	0.143527
chr3R_25031051_25031608_neg_228	0.0434377
chr3R_21145179_21146014_neg_229	-0.337512
chr3LHet_406485_409127_neg_230	-0.121158
chr3LHet_492737_495010_neg_231	0.292306
chr3LHet_1958375_1958963_neg_232	-0.388244
chr2L_13413264_13414374_neg_233	-0.316378
chrUextra_11005851_11007065_neg_234	-0.844657
chrU_2140543_2141575_neg_235	-0.100004
chr3R_27482361_27483196_neg_236	0.119239
chr3R_25462889_25464523_neg_237	0.324788
chrU_1559329_1560104_neg_238	-0.0500133
chrUextra_1855311_1856597_neg_239	-0.727758
chr3R_18524987_18526084_neg_240	-0.447274
chr3L_19994954_19995846_neg_241	0.495901
chr3R_25357390_25358102_neg_242	0.0367065
chr2L_7760020_7760909_neg_243	0.201678
chr2R_10326630_10327347_neg_244	0.662931
chr2R_7833174_7834778_neg_245	0.35092
chr3R_4553395_4554879_neg_246	-0.231727
chrU_5813069_5815425_neg_247	-1.48374
chr3L_15704966_15705922_neg_248	-0.119916
chr3L_9922750_9925023_neg_249	0.20641
chr3LHet_391415_391784_neg_250	0.308429
chr3L_9121145_9122269_neg_251	0.313621
chr3L_14845648_14846528_neg_252	-0.360082
chrUextra_21563446_21563779_neg_253	-0.89179
chrU_4548158_4549029_neg_254	-0.410574
chrUextra_18522267_18523270_neg_255	-1.10345
chr2L_18371200_18372731_neg_256	0.166619
chrUextra_19061689_19064045_neg_257	-0.690401
chr3L_13694880_13695704_neg_258	0.58705
chr2L_14727334_14729418_neg_259	-0.26753
chr2R_2728353_2730850_neg_260	-0.0925526
chr3R_10367893_10369512_neg_261	0.168944
chr2R_13723992_13724577_neg_262	0.165422
chr3L_12929077_12929491_neg_263	-0.0915634
chr2R_17158988_17160005_neg_264	0.332122
chrX_13146104_13147515_neg_265	0.592813
chr2L_16866473_16867623_neg_266	0.251119
chr2L_4907220_4908613_neg_267	0.340104
chr2R_12373580_12374098_neg_268	0.280193
chr3L_1735815_1736520_neg_269	-0.704566
chrUextra_1401739_1402932_neg_270	-1.53853
chr3R_6347381_6348849_neg_271	0.227302
chr2R_9700681_9703464_neg_272	-0.321911
chr2R_16365869_16368011_neg_273	0.297992
chrU_8076908_8078398_neg_274	-1.86688
chr2L_3168504_3168806_neg_275	0.230648
chr2R_2575920_2576619_neg_276	-0.143747
chrU_8267532_8268191_neg_277	0.0375791
chr3R_7444320_7445958_neg_278	-0.0439146
chr2L_9714337_9715008_neg_279	-0.0807654
chrU_526995_528600_neg_280	-0.306187
chr3L_14150331_14150959_neg_281	0.565192
chr3L_22899048_22902373_neg_282	-0.116549
chr2R_16395304_16398040_neg_283	0.388585
chrUextra_22124243_22125030_neg_284	-1.59463
chr3L_817295_818038_neg_285	0.0458779
chr2R_11536891_11537445_neg_286	0.143074
chrU_1821110_1822178_neg_287	-0.444281
chr3R_27244459_27245870_neg_288	0.606027
chrUextra_10294090_10294707_neg_289	-1.67041
chr3R_27243099_27245760_neg_290	0.294608
chrU_6389797_6390725_neg_291	-0.064102
chr2RHet_2997083_2997658_neg_292	-0.140682
chr3R_2186697_2187355_neg_293	0.146745
chr3R_7344691_7345826_neg_294	0.138244
chr3L_9086993_9087625_neg_295	-0.370535
chrU_7058348_7059574_neg_296	-0.114663
chr3R_13356642_13358408_neg_297	-0.615108
chr3R_13548501_13550139_neg_298	0.195074
chr3R_21264467_21265785_neg_299	-0.0799786
chr3R_15829481_15831334_neg_300	0.411771
chr3R_21652017_21652888_neg_301	-0.032737
chrUextra_8926441_8927537_neg_302	-0.485344
chr2R_6952049_6952742_neg_303	0.329878
chr2L_8702724_8703498_neg_304	0.431387
chr3R_20506201_20507115_neg_305	0.125304
chr3L_5345346_5345852_neg_306	0.52834
chrX_10648347_10649794_neg_307	-0.121398
chrX_20183777_20185268_neg_308	0.0570471
chr3L_14439770_14440282_neg_309	0.160729
chr3R_6921856_6924105_neg_310	0.465654
chr3L_21901189_21902199_neg_311	0.562023
chrU_6982955_6983618_neg_312	-0.292574
chrX_1567416_1567893_neg_313	0.442314
chr2L_14310561_14311109_neg_314	0.0118883
chrUextra_8898291_8899363_neg_315	-1.78657
chr3L_23566550_23567148_neg_316	-0.0805089
chr3R_11808894_11809945_neg_317	0.123758
chr3R_24764823_24765988_neg_318	-0.688725
chr3L_10787697_10789578_neg_319	0.199418
chrUextra_66310_67085_neg_320	-0.522378
chr3L_23038118_23038476_neg_321	0.0339032
chr2L_9280596_9281102_neg_322	0.202786
chr3R_10587357_10588500_neg_323	0.0140238
chrX_3289673_3290777_neg_324	-0.508275
chr3L_12141150_12142196_neg_325	0.385861
chrU_2673131_2674281_neg_326	-0.823732
chrX_21543198_21543705_neg_327	0.0589167
chrUextra_10300310_10301822_neg_328	-1.48543
chrX_12345900_12346308_neg_329	-0.157517
chr3R_972397_972814_neg_330	-0.290628
chrUextra_12565358_12566684_neg_331	-1.51323
chrU_7215135_7216016_neg_332	-1.35674
chrX_17694323_17694849_neg_333	0.177518
chrUextra_23619345_23621172_neg_334	-1.54069
chr3L_8328988_8330405_neg_335	0.0699694
chrU_2573608_2576614_neg_336	-0.733581
chr2L_2889713_2890609_neg_337	0.211744
chr3L_15456489_15456928_neg_338	0.101283
chr3R_6916455_6916955_neg_339	0.160501
chr2R_11580993_11583370_neg_340	-0.163398
chrUextra_11863318_11865049_neg_341	-1.75701
chrX_16406222_16407190_neg_342	0.205264
chr3R_19805452_19806379_neg_343	0.4513
chr3R_15424054_15424623_neg_344	-0.354496
chr3R_14152508_14153020_neg_345	-0.450455
chrUextra_13606237_13606998_neg_346	-0.912279
chr3R_18060861_18062311_neg_347	0.223604
chrX_17712632_17713467_neg_348	-0.175338
chrX_2168974_2169617_neg_349	0.274946
chr2L_10009640_10010596_neg_350	0.368884
chrUextra_27119449_27120329_neg_351	-1.75314
chrU_497709_498859_neg_352	-0.170281
chr2L_21190292_21190767_neg_353	0.345532
chrU_6353472_6354350_neg_354	-0.338058
chr3L_8106015_8106827_neg_355	0.775081
chr2RHet_2045439_2046662_neg_356	-0.179752
chrX_4072906_4073301_neg_357	-0.193154
chrUextra_9617225_9618931_neg_358	-1.72314
chrU_7539170_7539959_neg_359	-0.886366
chr3R_5190491_5191537_neg_360	0.441289
chrUextra_24908003_24909262_neg_361	-1.64261
chrU_1970365_1972071_neg_362	0.279475
chr3R_11981887_11983714_neg_363	0.553356
chr2L_12241917_12244414_neg_364	0.203022
chrUextra_1721187_1722416_neg_365	-1.27358
chr2L_11858980_11859692_neg_366	-0.0582394
chr3R_2949753_2950906_neg_367	-0.169676
chr3L_8536138_8537041_neg_368	0.627149
chr3L_19177842_19179530_neg_369	0.180276
chr3L_6060188_6061506_neg_370	-0.12221
chrX_9182569_9182986_neg_371	0.0304988
chr3L_16176127_16177518_neg_372	0.427874
chr3R_10345413_10346756_neg_373	0.268463
chr2R_1487860_1489148_neg_374	0.0211166
chrX_21284764_21285784_neg_375	-0.0316466
chr3L_22228880_22229604_neg_376	0.0630778
chrUextra_3077950_3079215_neg_377	-1.64702
chrX_13836774_13837220_neg_378	0.30818
chr2L_19028180_19029126_neg_379	-0.0987724
chr2R_4418924_4420242_neg_380	-0.136831
chrX_10048979_10052578_neg_381	-0.444945
chrUextra_2596304_2596760_neg_382	-1.48974
chr2L_13532537_13534056_neg_383	-0.639698
chr2R_6329058_6329751_neg_384	-0.286093
chr2L_14860192_14861323_neg_385	0.437646
chr3L_3041479_3042026_neg_386	0.264279
chrUextra_21823326_21824344_neg_387	-1.76883
chr2R_2749340_2749690_neg_388	-0.104202
chr2L_22729336_22730175_neg_389	0.117736
chrU_5689908_5691267_neg_390	-0.215721
chrYHet_30519_31317_neg_391	-0.216733
chr2L_15687653_15688165_neg_392	0.259803
chr3RHet_753700_754952_neg_393	-0.118336
chrUextra_24426072_24427981_neg_394	-1.8284
chrX_17789681_17790298_neg_395	-0.142496
chr2R_19604568_19605122_neg_396	-0.0103347
chr3L_21824596_21825955_neg_397	0.352329
chr3L_17496126_17497925_neg_398	0.558312
chr2L_20353930_20354845_neg_399	0.0697632
chrX_5180916_5182366_neg_400	0.305984
chrUextra_23141701_23143323_neg_401	-1.62696
chr2L_17887845_17888414_neg_402	-0.10132
chrUextra_3961355_3962826_neg_403	-1.72633
chr4_1040472_1041362_neg_404	0.130117
chrX_15424440_15425815_neg_405	-0.142794
chr3R_21796386_21797093_neg_406	0.173184
chr2L_20466935_20467814_neg_407	0.201638
chrX_20882568_20882935_neg_408	0.0878051
chr2R_20190016_20191494_neg_409	0.0252588
chr2R_17827502_17828759_neg_410	0.169511
chr3L_14213686_14214298_neg_411	0.250322
chr3L_24274060_24275349_neg_412	-0.797368
chrUextra_17837159_17838552_neg_413	-1.23444
chrX_133464_134421_neg_414	-0.514004
chrUextra_10046033_10048223_neg_415	-1.69687
chrUextra_6552686_6554021_neg_416	-0.869989
chrUextra_12632700_12633488_neg_417	-1.69371
chrUextra_8863780_8865766_neg_418	-1.52179
chr2R_12818589_12820825_neg_419	0.11347
chrUextra_22650843_22652410_neg_420	-1.27358
chr2R_17761166_17763653_neg_421	-0.261009
chr3R_18914277_18915413_neg_422	-0.436091
chr3R_20890186_20890733_neg_423	0.115227
chr3R_22928421_22929006_neg_424	0.266964
chr3R_27028303_27030122_neg_425	0.535125
chr3R_22719982_22722231_neg_426	0.181419
chr2R_19603989_19605152_neg_427	0.600046
chrUextra_2471347_2474734_neg_428	-0.647951
chrUextra_6721982_6723501_neg_429	-1.60073
chr3L_15838430_15842029_neg_430	-0.137327
chr2L_855254_855903_neg_431	-0.19349
chr3R_11771024_11772989_neg_432	0.214595
chr3R_27242995_27244592_neg_433	0.204163
chrUextra_20944698_20945189_neg_434	-0.618637
chr3R_14742714_14744096_neg_435	-0.00928088
chr3L_746924_748162_neg_436	0.00115794
chr3L_3978913_3979232_neg_437	0.171505
chrX_19216906_19218136_neg_438	-0.336054
chr3R_16746562_16748568_neg_439	0.126309
chrUextra_10978232_10980095_neg_440	-1.066
chr2R_11163090_11164166_neg_441	0.548695
chr2L_964083_964740_neg_442	0.558404
chr3L_12835579_12836342_neg_443	0.123796
chr2L_14591925_14593255_neg_444	-0.179391
chrUextra_15647227_15648914_neg_445	-1.2371
chr3R_7045553_7045880_neg_446	-0.104207
chrU_7354853_7356013_neg_447	0.190759
chr2RHet_2860313_2861074_neg_448	-0.911343
chr3RHet_165342_166199_neg_449	-0.349222
chr2R_551609_552432_neg_450	-0.260128
chrUextra_14231129_14231746_neg_451	-0.761019
chrX_9351975_9353678_neg_452	0.937223
chr3R_1419183_1420097_neg_453	0.00735558
chrX_66010_68387_neg_454	0.00872726
chr2R_279127_279939_neg_455	-0.115248
chr2RHet_216588_217395_neg_456	-0.37689
chr3R_13717744_13719490_neg_457	0.0383619
chrX_13005175_13006393_neg_458	0.0781244
chr3R_5040132_5040478_neg_459	-0.0706634
chrX_20769104_20770124_neg_460	0.315914
chr3R_17589782_17591401_neg_461	-0.0418108
chr2L_8095285_8096277_neg_462	0.637502
chr3LHet_989649_990810_neg_463	-0.0476581
chr3R_14623665_14625307_neg_464	-0.262922
chrX_21279520_21279976_neg_465	0.141367
chr4_23795_24593_neg_466	-0.213211
chrUextra_6814046_6815480_neg_467	-0.827698
chrX_19200685_19201809_neg_468	-0.104886
chr2L_18485847_18487391_neg_469	-0.265479
chr2R_13778072_13779595_neg_470	0.792784
chrUextra_20948965_20950156_neg_471	-0.735803
chr3L_15364100_15365726_neg_472	-0.0310955
chr2L_3827065_3828155_neg_473	-2.0821e-05
chrX_4614103_4614911_neg_474	-0.406014
chrU_4321937_4322820_neg_475	0.157036
chrX_21996748_21998292_neg_476	-0.190945
chr2R_10694337_10695127_neg_477	-0.347059
chrX_20017026_20018094_neg_478	0.156071
chrX_15903922_15904198_neg_479	-0.425113
chr3R_2988796_2989821_neg_480	0.152284
chrX_2216546_2218756_neg_481	0.0995277
chrUextra_2956390_2958018_neg_482	-1.30336
chrX_17890678_17891782_neg_483	-0.0374192
chrU_7721568_7722218_neg_484	-0.678321
chr3R_17965336_17966204_neg_485	-0.0243873
chrU_3349609_3350569_neg_486	0.275899
chr2R_8963488_8964847_neg_487	0.21228
chr3L_4908753_4909422_neg_488	0.247251
chr3R_10360726_10362117_neg_489	-0.142669
chr3L_14967161_14968106_neg_490	-0.0379033
chrUextra_18880344_18880970_neg_491	-0.935754
chr3L_24232378_24233004_neg_492	0.275855
chr3R_4444802_4446046_neg_493	-0.134697
chr3L_14077219_14078968_neg_494	-0.106028
chrUextra_6770194_6771065_neg_495	-0.510691
chrU_7222798_7223487_neg_496	-0.227676
chr2L_22690959_22691783_neg_497	-0.349344
chr3R_18761879_18762592_neg_498	-0.163232
chrX_20837427_20837817_neg_499	0.148337
chrUextra_9254661_9256072_neg_500	-0.712294
chrUextra_24765812_24767952_neg_501	-0.615788
chrX_19703312_19703875_neg_502	0.5448
chr2L_6162486_6163882_neg_503	0.346951
chr2R_17739256_17739516_neg_504	0.569374
chr3R_3480906_3482698_neg_505	-0.706333
chrUextra_3120817_3124759_neg_506	-1.67579
chrUextra_17487074_17487877_neg_507	-1.72453
chr2L_9142633_9145053_neg_508	-0.210791
chr3L_10701744_10703194_neg_509	-0.0269874
chrUextra_4736836_4737454_neg_510	-1.58632
chr2L_19135016_19135729_neg_511	0.812699
chrUextra_14909333_14910423_neg_512	-1.6149
chr2RHet_2344577_2345169_neg_513	-0.402862
chrX_7525276_7526159_neg_514	0.354443
chr3R_22631857_22632826_neg_515	0.389089
chrUextra_5646870_5647483_neg_516	-0.00171664
chr3L_6663358_6663831_neg_517	0.323656
chr3R_10826448_10828590_neg_518	-0.102753
chr2L_21924890_21926754_neg_519	-0.10355
chrX_8924945_8925295_neg_520	-0.315518
chrX_21805484_21806364_neg_521	0.00769419
chr3R_254847_255739_neg_522	-0.444764
chrU_1796121_1796807_neg_523	-0.338934
chrU_2991902_2993186_neg_524	0.175408
chr3L_7020147_7021093_neg_525	-0.320846
chr3L_22923203_22924625_neg_526	0.217263
chr3R_20091330_20092260_neg_527	0.0983807
chr2L_1025986_1026432_neg_528	-0.183003
chr2L_11012754_11013632_neg_529	0.321302
chrX_15747118_15748461_neg_530	-0.0848268
chr2L_21953247_21954175_neg_531	-0.0780816
chrU_6947199_6949123_neg_532	-1.07864
chrX_20194708_20195366_neg_533	-0.00686979
chrX_1545207_1545754_neg_534	-0.0367087
chr3LHet_996617_997119_neg_535	0.0689821
chr2L_9283946_9285490_neg_536	0.0893595
chrUextra_11800896_11802493_neg_537	-1.24005
chrU_9342482_9343636_neg_538	-1.14975
chr2L_14041801_14044041_neg_539	0.886617
chr2L_10960061_10960928_neg_540	0.0243567
chrUextra_19189563_19191172_neg_541	-1.53073
chr2R_14975690_14977436_neg_542	-0.267596
chrX_15944767_15945324_neg_543	-0.313064
chr2L_15264923_15266971_neg_544	0.102494
chr3L_8007411_8008978_neg_545	-0.153546
chr2R_11779447_11780259_neg_546	0.00234256
chr3L_2996725_2997742_neg_547	-0.0615908
chrX_7167678_7168145_neg_548	0.440579
chr2L_6340592_6341633_neg_549	0.161495
chr3R_21554684_21555660_neg_550	-0.0589485
chr3LHet_1728119_1729197_neg_551	-0.357214
chrUextra_7547629_7548802_neg_552	-1.08307
chr3L_12892032_12893670_neg_553	0.624894
chrX_17308952_17310300_neg_554	0.271296
chr3L_22696208_22696879_neg_555	0.387992
chr2R_16771799_16773847_neg_556	0.27753
chrX_3375612_3376731_neg_557	-0.0733071
chrUextra_3050923_3051578_neg_558	-0.0541524
chrU_8271334_8272294_neg_559	-0.503511
chrU_1395894_1396862_neg_560	-0.567177
chr3R_22230434_22231342_neg_561	0.000608485
chr2R_1190704_1191913_neg_562	-0.309179
chrX_17665532_17666080_neg_563	0.0939132
chrX_13598951_13599412_neg_564	0.398899
chrX_7205257_7206329_neg_565	-0.5014
chr2L_12471468_12474442_neg_566	-0.0194829
chr3R_5732826_5734345_neg_567	0.253092
chr3L_3326292_3327499_neg_568	-0.0846356
chrX_11407392_11408051_neg_569	-0.00301647
chr2R_7798801_7799464_neg_570	0.229343
chrXHet_142007_142620_neg_571	-0.153077
chr3L_6457527_6458811_neg_572	0.259953
chrU_6881802_6882514_neg_573	-0.0901855
chr3R_16153477_16153979_neg_574	0.155932
chr3R_19106093_19107386_neg_575	0.0304506
chrX_37654_39796_neg_576	-0.645259
chr3L_18019394_18019864_neg_577	-0.0889704
chr2R_20911955_20913258_neg_578	-0.00216614
chrX_8925808_8926499_neg_579	-0.200527
chr3L_8903291_8903817_neg_580	-0.279572
chrX_5121748_5122880_neg_581	0.0873603
chrUextra_21308254_21309650_neg_582	-0.696354
chr2R_7533620_7534532_neg_583	0.128106
chr2L_10641251_10642342_neg_584	0.0444999
chrU_5060702_5060979_neg_585	-0.346588
chr2R_11460098_11461325_neg_586	-0.19861
chr2L_19541529_19545676_neg_587	-0.109147
chr2RHet_2449950_2451657_neg_588	-0.337244
chr3L_16791032_16791271_neg_589	0.815016
chrUextra_26942487_26943402_neg_590	-1.66881
chr2R_12510179_12510811_neg_591	0.0374339
chr2L_13630964_13631856_neg_592	-0.0324372
chr3R_14651547_14652335_neg_593	1.03775
chr3R_27856045_27856364_neg_594	0.194926
chr2L_20943877_20944595_neg_595	0.705531
chrX_15788610_15790883_neg_596	0.0580541
chr2R_18804145_18806393_neg_597	-0.0673251
chr2L_6936250_6937316_neg_598	-0.150148
chr3L_5305671_5308332_neg_599	0.323669
chrUextra_597380_599459_neg_600	-0.63763
chr2L_3692209_3692908_neg_601	-0.254573
chrX_6049092_6050803_neg_602	0.270946
chr3L_7326162_7327315_neg_603	-0.259812
chr2R_13856716_13858535_neg_604	0.118128
chr2R_14516852_14518248_neg_605	0.684573
chrUextra_26710820_26711278_neg_606	-1.7158
chrYHet_56768_57480_neg_607	-0.232266
chrUextra_13256724_13256910_neg_608	-0.717921
chrUextra_23977777_23978365_neg_609	-0.829961
chrX_9916814_9917004_neg_610	-0.100707
chr2R_6394892_6395087_neg_611	-0.0766655
chrU_7173844_7174804_neg_612	-0.120141
chr2L_10320577_10321307_neg_613	-0.405252
chrU_1851051_1851880_neg_614	0.0078794
chr3R_27454999_27455518_neg_615	0.183905
chr3R_26454549_26455137_neg_616	-0.119273
chr3R_27285971_27287790_neg_617	0.347603
chr2L_11593659_11594314_neg_618	0.543153
chr3L_5610951_5611814_neg_619	0.141467
chrX_3713712_3714607_neg_620	0.114143
chr2L_12713217_12713631_neg_621	-0.444507
chr2L_11903583_11904642_neg_622	-0.0776017
chrU_3900164_3900620_neg_623	-0.449882
chrUextra_6514135_6515173_neg_624	-0.44119
chr2RHet_415768_416575_neg_625	-0.529623
chr3R_20813440_20813741_neg_626	0.251435
chr3R_2321678_2322162_neg_627	-0.48675
chr2L_18659441_18660589_neg_628	0.193529
chrUextra_14258007_14259521_neg_629	-1.13955
chrUextra_2622531_2623850_neg_630	-1.23448
chr3LHet_2288106_2288370_neg_631	-0.181222
chr3R_16827292_16828091_neg_632	0.133145
chr3L_6987966_6989063_neg_633	-0.092674
chrUextra_10285854_10287197_neg_634	-1.6924
chrX_13732353_13735136_neg_635	0.335624
chr3R_13407663_13408836_neg_636	0.198059
chr2L_10627055_10627956_neg_637	0.0700194
chr3R_27014299_27014864_neg_638	0.0279366
chrUextra_19770582_19771895_neg_639	-0.818335
chr2L_15672563_15673590_neg_640	-0.459947
chrUextra_23395077_23395603_neg_641	0.128498
chr3L_9400121_9400706_neg_642	-0.286853
chr3R_4965291_4965817_neg_643	-0.117504
chr3LHet_1960099_1961332_neg_644	0.0306895
chrX_8618503_8619302_neg_645	0.38144
chr3L_24263326_24263479_neg_646	-0.714905
chrU_8333346_8334158_neg_647	0.102773
chr3R_22545668_22546429_neg_648	0.190883
chrUextra_14696625_14697882_neg_649	-1.69881
chr2L_21419941_21421279_neg_650	0.174424
chrUextra_12892286_12892914_neg_651	-1.85901
chr2L_2720953_2721988_neg_652	0.501782
chr3R_13393816_13394211_neg_653	-0.314693
chr2R_18998276_18999579_neg_654	0.960467
chrX_2279945_2280713_neg_655	0.0215224
chrX_6514273_6515034_neg_656	-0.336729
chrX_1453688_1454156_neg_657	-0.282193
chrX_16519393_16520544_neg_658	-0.138806
chr3RHet_153714_155132_neg_659	0.576002
chr3L_11223783_11224390_neg_660	-0.0922174
chr2L_11843118_11843565_neg_661	0.0810185
chr3L_13877888_13879102_neg_662	-0.0462552
chr3LHet_1719239_1720131_neg_663	-0.949113
chrUextra_8827990_8828409_neg_664	-1.68715
chrX_19441799_19441950_neg_665	0.11514
chr3R_13828990_13829173_neg_666	0.0253317
chrUextra_13009987_13010396_neg_667	-1.71868
chr3R_24595405_24595733_neg_668	-0.266095
chr2R_5434992_5435152_neg_669	-0.502509
chrUextra_12658389_12658550_neg_670	-0.31759
chr3L_4175163_4175365_neg_671	0.215446
