# Supplementary material for: The hourglass model of evolutionary conservation during embryogenesis extends to developmental enhancers with signatures of positive selection
Source: Genome Res. 2021 Sep;31(9):1573–81. doi: 10.1101/gr.275212.121 (PMC8415374; doi:10.1101/gr.275212.121)
Supplement: Supplemental Material [file supp_gr.275212.121_Supplemental_Code.zip › Supplemental_Code/data/svmModels/dmel68_specific_enhancer_gkmtrain.cvpred.txt]

chr2L_13237813_13239474_pos_1	0.000668925	1	1
chr2L_16252771_16253240_pos_2	-0.182108	1	5
chr2L_326727_328767_pos_3	0.0111342	1	3
chr2L_3719165_3720251_pos_4	0.103305	1	3
chr2L_7371933_7373465_pos_5	0.156642	1	2
chr2L_13204602_13205673_pos_6	-0.237874	1	2
chr2L_14368159_14369139_pos_7	-0.303675	1	4
chr2L_373563_374215_pos_8	0.287707	1	3
chr2L_485784_486349_pos_9	0.0580173	1	1
chr2L_1385612_1387811_pos_10	-0.178847	1	5
chr2L_1444921_1445955_pos_11	0.1421	1	1
chr2L_1455870_1457317_pos_12	0.248465	1	1
chr2L_1554039_1554593_pos_13	-0.15796	1	3
chr2L_1776183_1776445_pos_14	0.417454	1	5
chr2L_2127437_2127809_pos_15	0.863988	1	5
chr2L_2445582_2446132_pos_16	0.0241657	1	3
chr2L_2470156_2471393_pos_17	0.145929	1	5
chr2L_2483557_2484856_pos_18	0.170993	1	3
chr2L_2485562_2486390_pos_19	0.0248103	1	2
chr2L_2530083_2531671_pos_20	-0.530085	1	2
chr2L_3150693_3151547_pos_21	-0.0525247	1	3
chr2L_3497018_3497820_pos_22	0.0638212	1	3
chr2L_3600023_3601675_pos_23	0.12854	1	3
chr2L_3804348_3805181_pos_24	-0.207563	1	1
chr2L_3818601_3820777_pos_25	-0.436995	1	4
chr2L_3853128_3853531_pos_26	0.0970747	1	2
chr2L_3917971_3920309_pos_27	-0.140092	1	1
chr2L_4346474_4347219_pos_28	0.641346	1	2
chr2L_5106895_5108012_pos_29	-0.094125	1	2
chr2L_5239491_5240208_pos_30	0.440231	1	1
chr2L_5296800_5297338_pos_31	0.0609422	1	1
chr2L_5398977_5399592_pos_32	0.267671	1	3
chr2L_5416756_5417121_pos_33	0.247827	1	2
chr2L_5456061_5456746_pos_34	-0.226607	1	5
chr2L_5481304_5481981_pos_35	-0.110334	1	3
chr2L_5770587_5771629_pos_36	0.160906	1	3
chr2L_6184301_6185659_pos_37	0.251012	1	2
chr2L_6366928_6367312_pos_38	0.15106	1	5
chr2L_6797420_6797924_pos_39	-0.382374	1	1
chr2L_6846541_6847174_pos_40	0.373064	1	4
chr2L_7192845_7193586_pos_41	0.308638	1	3
chr2L_7314891_7315928_pos_42	-0.0823391	1	2
chr2L_7316633_7317818_pos_43	-0.0261832	1	5
chr2L_7332221_7333293_pos_44	0.228202	1	1
chr2L_7361135_7361818_pos_45	-0.523799	1	4
chr2L_7454832_7455899_pos_46	0.275316	1	3
chr2L_7536974_7537687_pos_47	-0.0865585	1	4
chr2L_7808977_7810126_pos_48	0.0360763	1	2
chr2L_8299503_8299918_pos_49	0.164694	1	2
chr2L_8295738_8296112_pos_50	0.0706542	1	5
chr2L_8421965_8422435_pos_51	0.0968168	1	4
chr2L_8533602_8535305_pos_52	-0.231694	1	4
chr2L_8760552_8762259_pos_53	-0.159849	1	5
chr2L_8762475_8762932_pos_54	0.0017979	1	3
chr2L_9073978_9074742_pos_55	-0.336921	1	3
chr2L_9095553_9097206_pos_56	-0.0287198	1	4
chr2L_9569700_9569955_pos_57	0.246228	1	4
chr2L_9602575_9603188_pos_58	0.228601	1	5
chr2L_9905704_9907959_pos_59	0.273994	1	2
chr2L_10334360_10335406_pos_60	0.100111	1	1
chr2L_10689778_10691041_pos_61	-0.119153	1	5
chr2L_10747253_10747740_pos_62	0.270632	1	3
chr2L_10795431_10796850_pos_63	-0.0998351	1	5
chr2L_11459400_11459819_pos_64	0.209973	1	1
chr2L_12487236_12487776_pos_65	-0.0454843	1	4
chr2L_12608261_12609267_pos_66	0.133884	1	5
chr2L_12622023_12622300_pos_67	0.135921	1	5
chr2L_13157276_13158509_pos_68	-0.0802086	1	5
chr2L_13670289_13670568_pos_69	0.299173	1	1
chr2L_13850354_13851721_pos_70	0.0419077	1	2
chr2L_13888917_13889976_pos_71	0.301244	1	1
chr2L_13929515_13930161_pos_72	0.116267	1	3
chr2L_14343369_14344822_pos_73	-0.0864794	1	3
chr2L_14428740_14429451_pos_74	0.130791	1	3
chr2L_14496622_14496843_pos_75	0.0390466	1	1
chr2L_14513910_14514234_pos_76	0.386951	1	1
chr2L_14621818_14623000_pos_77	-0.181672	1	4
chr2L_14726760_14727991_pos_78	0.0505237	1	3
chr2L_14972821_14973943_pos_79	-0.0523076	1	3
chr2L_15024239_15024992_pos_80	0.0363959	1	1
chr2L_15413684_15414622_pos_81	-0.15897	1	5
chr2L_15741170_15742318_pos_82	0.2861	1	1
chr2L_15738620_15739488_pos_83	0.0714042	1	1
chr2L_15955411_15956019_pos_84	0.28223	1	5
chr2L_16435260_16435648_pos_85	-0.178761	1	3
chr2L_17029844_17030497_pos_86	0.432875	1	2
chr2L_17264123_17264563_pos_87	0.452979	1	1
chr2L_17287567_17288311_pos_88	0.0209984	1	4
chr2L_17440881_17443015_pos_89	-0.127794	1	5
chr2L_17796182_17797037_pos_90	-0.084349	1	2
chr2L_18151134_18151896_pos_91	0.332939	1	4
chr2L_18540341_18541102_pos_92	0.0651002	1	5
chr2L_18555753_18557226_pos_93	-0.0712889	1	2
chr2L_18821752_18823125_pos_94	0.137286	1	5
chr2L_18892613_18893283_pos_95	0.387237	1	4
chr2L_18965249_18966220_pos_96	0.167713	1	4
chr2L_19287095_19288034_pos_97	-0.0200291	1	4
chr2L_19324669_19325088_pos_98	0.223391	1	3
chr2L_19935981_19937109_pos_99	-0.038688	1	4
chr2L_20017671_20018094_pos_100	-0.0103419	1	4
chr2L_21105023_21105508_pos_101	0.0406419	1	1
chr2L_21656406_21657104_pos_102	0.0936688	1	2
chr2L_21881095_21882626_pos_103	-0.169843	1	3
chr2L_21878556_21880240_pos_104	0.376046	1	4
chr2L_21951461_21951831_pos_105	0.0885495	1	1
chr2L_22009572_22010773_pos_106	0.252097	1	4
chr2L_22036693_22037385_pos_107	0.0778718	1	3
chr2L_22080880_22081690_pos_108	-0.201194	1	4
chr2L_22811797_22812287_pos_109	0.0132835	1	2
chr2R_7290687_7291656_pos_110	-0.0150607	1	1
chr2R_20265616_20267099_pos_111	0.074139	1	1
chr2R_5995652_5996559_pos_112	0.180564	1	2
chr2R_8780781_8782042_pos_113	-0.246647	1	1
chr2R_10665151_10665936_pos_114	0.211002	1	1
chr2RHet_2574906_2575100_pos_115	0.0434378	1	5
chr2RHet_2585832_2586408_pos_116	-0.015236	1	1
chr2RHet_3197140_3198829_pos_117	-0.10111	1	1
chr2R_1891761_1892686_pos_118	-0.128836	1	5
chr2R_2111334_2111757_pos_119	-0.00176031	1	1
chr2R_2449363_2451133_pos_120	0.227311	1	1
chr2R_2517382_2519330_pos_121	-0.848409	1	4
chr2R_2542288_2543014_pos_122	0.125946	1	3
chr2R_2647268_2648703_pos_123	-0.00571754	1	3
chr2R_2871519_2872509_pos_124	0.130288	1	1
chr2R_3058071_3058990_pos_125	0.764204	1	4
chr2R_3142569_3144370_pos_126	-0.132687	1	4
chr2R_3134103_3134782_pos_127	0.222728	1	5
chr2R_3219139_3221542_pos_128	-0.431451	1	3
chr2R_3320316_3321086_pos_129	0.283759	1	1
chr2R_3923809_3924721_pos_130	0.142053	1	1
chr2R_3946339_3946958_pos_131	0.280448	1	3
chr2R_4132078_4132991_pos_132	0.000926646	1	4
chr2R_4612846_4613637_pos_133	0.161284	1	2
chr2R_5036934_5038773_pos_134	-0.0313009	1	1
chr2R_5114822_5115261_pos_135	0.00195252	1	1
chr2R_5192056_5193193_pos_136	0.150415	1	5
chr2R_5427947_5428203_pos_137	0.388955	1	1
chr2R_5566077_5566778_pos_138	-0.280137	1	2
chr2R_6157616_6158001_pos_139	-0.0741593	1	1
chr2R_6964032_6965252_pos_140	0.40184	1	4
chr2R_7219088_7220045_pos_141	0.0903531	1	2
chr2R_7270025_7271087_pos_142	0.381556	1	5
chr2R_7379475_7380604_pos_143	0.063672	1	5
chr2R_7407625_7409058_pos_144	0.250665	1	5
chr2R_7422522_7423201_pos_145	0.311476	1	2
chr2R_7502469_7502966_pos_146	0.483633	1	3
chr2R_7642489_7643595_pos_147	-0.0426029	1	2
chr2R_7674392_7674964_pos_148	0.388778	1	2
chr2R_7904904_7905563_pos_149	0.706263	1	5
chr2R_8333148_8334107_pos_150	0.158798	1	2
chr2R_8341571_8341919_pos_151	0.403472	1	2
chr2R_8479776_8479986_pos_152	-0.284614	1	2
chr2R_8898586_8899398_pos_153	-0.163583	1	5
chr2R_9169536_9171503_pos_154	0.095045	1	5
chr2R_9890637_9890980_pos_155	0.19941	1	5
chr2R_9886166_9886440_pos_156	0.0965591	1	3
chr2R_9899148_9899934_pos_157	-0.033264	1	4
chr2R_10102038_10102530_pos_158	0.0624637	1	4
chr2R_10194376_10195205_pos_159	0.637484	1	4
chr2R_10303651_10304907_pos_160	0.430116	1	1
chr2R_10800106_10800913_pos_161	0.0444585	1	4
chr2R_10851467_10852648_pos_162	0.254856	1	3
chr2R_10896526_10896900_pos_163	0.365902	1	5
chr2R_11807621_11808341_pos_164	0.224935	1	4
chr2R_11886041_11887412_pos_165	-0.125694	1	4
chr2R_12105638_12106227_pos_166	0.473648	1	3
chr2R_12404466_12404887_pos_167	0.447096	1	5
chr2R_12524685_12525206_pos_168	0.639266	1	4
chr2R_13536882_13537444_pos_169	0.159873	1	3
chr2R_13903608_13905068_pos_170	0.149206	1	4
chr2R_14117981_14118254_pos_171	0.373569	1	4
chr2R_14178919_14179303_pos_172	0.206691	1	3
chr2R_14459527_14460636_pos_173	0.045661	1	2
chr2R_14561977_14562539_pos_174	-0.0709301	1	3
chr2R_14553578_14554302_pos_175	0.281091	1	1
chr2R_14561470_14561770_pos_176	0.155283	1	4
chr2R_15030431_15031019_pos_177	0.621725	1	4
chr2R_15168377_15170465_pos_178	-0.0831223	1	3
chr2R_15224773_15226106_pos_179	-0.045591	1	1
chr2R_15300737_15301384_pos_180	-0.220093	1	3
chr2R_15355437_15356332_pos_181	0.376024	1	3
chr2R_15538269_15539422_pos_182	-0.113641	1	1
chr2R_15949092_15951434_pos_183	0.30486	1	4
chr2R_15985890_15986754_pos_184	0.18468	1	3
chr2R_16010660_16011302_pos_185	0.244016	1	1
chr2R_16038880_16039522_pos_186	0.192298	1	2
chr2R_16409607_16410531_pos_187	0.0896399	1	5
chr2R_16442122_16442663_pos_188	0.662857	1	1
chr2R_16454113_16456269_pos_189	-0.0453286	1	3
chr2R_16731698_16732159_pos_190	0.182792	1	3
chr2R_16841055_16841928_pos_191	0.202281	1	5
chr2R_17269721_17270364_pos_192	-0.253858	1	3
chr2R_17761273_17761899_pos_193	-0.0362359	1	3
chr2R_18040513_18041229_pos_194	-0.167986	1	3
chr2R_18059012_18059832_pos_195	0.132469	1	1
chr2R_18130251_18130889_pos_196	0.340065	1	4
chr2R_18397774_18398511_pos_197	0.375783	1	1
chr2R_18531986_18532699_pos_198	0.273385	1	4
chr2R_19108957_19109845_pos_199	0.0221647	1	4
chr2R_19466697_19467151_pos_200	0.682449	1	2
chr2R_19521657_19522265_pos_201	-0.158576	1	1
chr2R_20893553_20894457_pos_202	0.161586	1	3
chr2R_20946480_20947320_pos_203	0.191621	1	3
chr3L_6153193_6153630_pos_204	0.0990769	1	4
chr3L_12444880_12445273_pos_205	0.19288	1	5
chr3L_441405_442548_pos_206	-0.760485	1	4
chr3L_10936686_10938331_pos_207	0.457001	1	1
chr3L_16917410_16918037_pos_208	0.201593	1	5
chr3L_18195577_18196628_pos_209	-0.144945	1	5
chr3L_18375343_18375975_pos_210	0.0526995	1	3
chr3L_22224844_22226800_pos_211	0.118214	1	3
chr3L_136441_136988_pos_212	0.0123934	1	4
chr3L_381086_381539_pos_213	0.189726	1	1
chr3L_551422_552634_pos_214	-0.055177	1	1
chr3L_645335_645776_pos_215	0.121023	1	2
chr3L_715719_716659_pos_216	-0.211265	1	3
chr3L_741999_743052_pos_217	0.210048	1	2
chr3L_1091006_1091769_pos_218	0.261035	1	2
chr3L_1120866_1122223_pos_219	-0.243825	1	1
chr3L_1351924_1352610_pos_220	-0.131112	1	2
chr3L_1403970_1404997_pos_221	0.0172366	1	1
chr3L_1843094_1845476_pos_222	0.0390881	1	3
chr3L_1915850_1916275_pos_223	0.106963	1	3
chr3L_2152788_2153291_pos_224	-0.298924	1	2
chr3L_2537033_2537872_pos_225	0.134292	1	2
chr3L_2815864_2816254_pos_226	0.244671	1	5
chr3L_2881278_2882107_pos_227	0.204888	1	4
chr3L_3035918_3036761_pos_228	-0.344839	1	1
chr3L_3073928_3074463_pos_229	0.457308	1	5
chr3L_3074919_3075225_pos_230	0.35048	1	3
chr3L_3107343_3107801_pos_231	0.0305364	1	5
chr3L_3339029_3339601_pos_232	0.0144367	1	5
chr3L_3394827_3395919_pos_233	0.0757388	1	5
chr3L_3391804_3392469_pos_234	-0.12497	1	2
chr3L_3542426_3542943_pos_235	0.596794	1	5
chr3L_3623351_3623868_pos_236	0.0417484	1	3
chr3L_3661250_3661796_pos_237	0.164783	1	3
chr3L_3802220_3802799_pos_238	0.183068	1	2
chr3L_4624058_4625162_pos_239	0.530128	1	1
chr3L_4993822_4995430_pos_240	-0.0458749	1	5
chr3L_5345569_5346429_pos_241	0.00201725	1	4
chr3L_5974654_5975532_pos_242	0.0709755	1	5
chr3L_6273535_6274976_pos_243	-0.118726	1	3
chr3L_6858753_6859220_pos_244	-0.0237818	1	5
chr3L_6915723_6917325_pos_245	-0.158467	1	4
chr3L_6934553_6935120_pos_246	0.0164395	1	3
chr3L_7364518_7364975_pos_247	0.439263	1	2
chr3L_7854539_7855735_pos_248	-1.13862	1	4
chr3L_7949023_7949457_pos_249	0.366525	1	2
chr3L_8444819_8445754_pos_250	0.212567	1	3
chr3L_8454417_8455198_pos_251	0.28033	1	2
chr3L_9345713_9346713_pos_252	0.208775	1	1
chr3L_9787495_9788421_pos_253	0.230586	1	4
chr3L_9825835_9826864_pos_254	-0.121468	1	3
chr3L_10290448_10291813_pos_255	-0.105901	1	2
chr3L_10372282_10372990_pos_256	0.00742928	1	2
chr3L_10766004_10766231_pos_257	0.224029	1	3
chr3L_10968245_10969534_pos_258	0.74114	1	5
chr3L_11137947_11138552_pos_259	0.178644	1	1
chr3L_11278853_11280729_pos_260	-0.132997	1	4
chr3L_12360664_12361642_pos_261	-0.649963	1	1
chr3L_12364652_12365946_pos_262	-0.0249253	1	1
chr3L_12399924_12401344_pos_263	0.00793316	1	4
chr3L_12498716_12500442_pos_264	-0.466174	1	5
chr3L_12562720_12563196_pos_265	0.112535	1	4
chr3L_12601092_12601644_pos_266	-0.0791207	1	1
chr3L_12823487_12824531_pos_267	-0.252216	1	5
chr3L_13069206_13069901_pos_268	0.250329	1	3
chr3L_13127883_13129094_pos_269	-0.303382	1	5
chr3L_13249304_13249959_pos_270	-0.274996	1	5
chr3L_13350659_13351770_pos_271	-0.123287	1	5
chr3L_13702837_13703639_pos_272	0.673254	1	3
chr3L_14456278_14456997_pos_273	0.416555	1	2
chr3L_14460696_14461474_pos_274	0.472769	1	2
chr3L_14515580_14516551_pos_275	0.3351	1	4
chr3L_14568696_14569113_pos_276	-0.0124736	1	5
chr3L_14570609_14570953_pos_277	-0.013788	1	3
chr3L_14588160_14588711_pos_278	0.361705	1	2
chr3L_14616793_14617135_pos_279	-0.00229575	1	2
chr3L_14945334_14945968_pos_280	-0.207481	1	3
chr3L_15007531_15009239_pos_281	-0.166568	1	1
chr3L_15073327_15073582_pos_282	0.0998198	1	4
chr3L_15238016_15239791_pos_283	0.261215	1	4
chr3L_15257390_15257776_pos_284	0.233021	1	1
chr3L_15286818_15287585_pos_285	0.0139429	1	2
chr3L_15810666_15811324_pos_286	0.104254	1	5
chr3L_16337216_16338211_pos_287	0.429727	1	4
chr3L_16487583_16488103_pos_288	-0.0753615	1	1
chr3L_16653145_16653515_pos_289	0.349221	1	5
chr3L_16903287_16903827_pos_290	-0.0383501	1	4
chr3L_17436660_17437013_pos_291	0.0406026	1	1
chr3L_17783151_17783663_pos_292	0.00477942	1	2
chr3L_17866898_17867544_pos_293	-0.158238	1	1
chr3L_18226449_18226779_pos_294	0.40506	1	5
chr3L_18318312_18318818_pos_295	0.128971	1	4
chr3L_18386368_18387153_pos_296	0.00250949	1	3
chr3L_18417008_18417752_pos_297	0.0882244	1	2
chr3L_18438565_18439104_pos_298	0.289652	1	3
chr3L_18445774_18446164_pos_299	0.373286	1	5
chr3L_18542436_18542909_pos_300	0.918905	1	4
chr3L_18793085_18793677_pos_301	0.238953	1	2
chr3L_18989450_18990419_pos_302	0.350841	1	3
chr3L_19296261_19297472_pos_303	-0.138925	1	1
chr3L_19338271_19338706_pos_304	0.147438	1	1
chr3L_19888491_19889096_pos_305	0.343602	1	2
chr3L_19890011_19891190_pos_306	0.156482	1	4
chr3L_19891713_19891990_pos_307	0.435644	1	5
chr3L_20435837_20436754_pos_308	0.470332	1	1
chr3L_20533812_20535117_pos_309	-0.427111	1	1
chr3L_20667954_20668892_pos_310	-0.129568	1	2
chr3L_20732805_20733441_pos_311	0.0226871	1	5
chr3L_20786848_20787334_pos_312	0.458613	1	3
chr3L_21059378_21060228_pos_313	0.126831	1	1
chr3L_21455418_21455974_pos_314	0.16182	1	3
chr3L_21441062_21441915_pos_315	0.377803	1	3
chr3L_21692776_21693828_pos_316	0.241409	1	4
chr3L_21731986_21732727_pos_317	-0.381778	1	5
chr3L_23942137_23942820_pos_318	0.0890134	1	2
chr3L_24360627_24362059_pos_319	0.151944	1	2
chr3R_11815843_11816963_pos_320	0.193361	1	2
chr3R_2607953_2608990_pos_321	0.0812779	1	1
chr3R_7523587_7525141_pos_322	-0.0924522	1	4
chr3R_9473394_9473827_pos_323	0.150113	1	3
chr3R_9767376_9768865_pos_324	0.043968	1	2
chr3R_10619108_10620898_pos_325	-0.0141943	1	5
chr3R_17337826_17339266_pos_326	0.0845475	1	1
chr3R_19270718_19271919_pos_327	-0.481118	1	2
chr3R_23988899_23992116_pos_328	0.0687653	1	1
chr3R_25202002_25202671_pos_329	0.245073	1	3
chr3R_27528479_27529236_pos_330	0.410237	1	1
chr3RHet_2508003_2509502_pos_331	-0.109789	1	1
chr3R_70109_71718_pos_332	-0.0136571	1	1
chr3R_186024_187824_pos_333	0.226848	1	1
chr3R_667433_667948_pos_334	0.0821872	1	1
chr3R_779903_780499_pos_335	-0.0983558	1	1
chr3R_881117_882342_pos_336	0.161965	1	4
chr3R_1040906_1041422_pos_337	0.115245	1	5
chr3R_1554807_1555656_pos_338	0.400665	1	5
chr3R_2586506_2587646_pos_339	0.244431	1	4
chr3R_2610761_2612286_pos_340	-0.701334	1	1
chr3R_2692279_2692871_pos_341	-0.0142159	1	2
chr3R_2704455_2704768_pos_342	0.313525	1	5
chr3R_2739947_2740739_pos_343	0.14001	1	5
chr3R_2772577_2773628_pos_344	-0.325371	1	5
chr3R_2963510_2964371_pos_345	-0.0847959	1	2
chr3R_2966779_2967085_pos_346	0.305137	1	5
chr3R_2959413_2960015_pos_347	0.0857202	1	1
chr3R_2960432_2960803_pos_348	0.506648	1	1
chr3R_2999821_3001439_pos_349	0.383813	1	5
chr3R_3013624_3014503_pos_350	0.157635	1	4
chr3R_3770327_3770900_pos_351	0.603779	1	3
chr3R_3766691_3767110_pos_352	0.0739269	1	1
chr3R_3779960_3780791_pos_353	-0.0835245	1	3
chr3R_4014647_4015285_pos_354	0.139165	1	4
chr3R_4041015_4041839_pos_355	0.274129	1	5
chr3R_4096306_4097167_pos_356	0.235199	1	3
chr3R_4097420_4098055_pos_357	0.0464363	1	2
chr3R_4161611_4161903_pos_358	-0.0617409	1	2
chr3R_4156085_4156903_pos_359	0.0717158	1	3
chr3R_4506125_4506804_pos_360	0.116433	1	4
chr3R_4507590_4508363_pos_361	0.1836	1	1
chr3R_4972185_4972980_pos_362	-0.0406317	1	3
chr3R_5051888_5052201_pos_363	0.234158	1	3
chr3R_5178260_5179149_pos_364	-0.100266	1	1
chr3R_5487225_5488132_pos_365	0.120099	1	5
chr3R_5994344_5995297_pos_366	0.228728	1	4
chr3R_6005183_6007187_pos_367	-0.0163505	1	5
chr3R_6077513_6079149_pos_368	0.133666	1	4
chr3R_6200929_6201938_pos_369	-0.284253	1	4
chr3R_6478750_6479505_pos_370	0.076726	1	1
chr3R_7022404_7022852_pos_371	-0.309934	1	3
chr3R_7355077_7358093_pos_372	0.743371	1	4
chr3R_8151076_8152239_pos_373	0.13319	1	2
chr3R_9685665_9686450_pos_374	0.23935	1	4
chr3R_9711195_9712070_pos_375	-0.254681	1	1
chr3R_9773046_9773818_pos_376	-0.0793064	1	5
chr3R_10414952_10415933_pos_377	-0.268776	1	2
chr3R_10421085_10421697_pos_378	0.145962	1	1
chr3R_10409140_10410271_pos_379	0.166575	1	2
chr3R_11244874_11245509_pos_380	0.364963	1	3
chr3R_11434755_11435726_pos_381	0.232188	1	2
chr3R_12142349_12142960_pos_382	0.447096	1	2
chr3R_12367915_12368949_pos_383	0.151763	1	2
chr3R_12512801_12513833_pos_384	0.139386	1	2
chr3R_12615828_12616966_pos_385	-0.0236748	1	1
chr3R_12677669_12678082_pos_386	0.229655	1	2
chr3R_12676295_12676828_pos_387	0.271177	1	5
chr3R_12691735_12692999_pos_388	0.0666798	1	3
chr3R_12759142_12759402_pos_389	0.0578381	1	3
chr3R_13803630_13805063_pos_390	0.0896021	1	1
chr3R_13822554_13823856_pos_391	0.366176	1	5
chr3R_13873445_13874204_pos_392	0.353821	1	2
chr3R_14566986_14567492_pos_393	-0.115517	1	5
chr3R_14880445_14881628_pos_394	0.137645	1	2
chr3R_14888581_14889297_pos_395	-0.125268	1	3
chr3R_15072125_15073273_pos_396	0.155069	1	5
chr3R_15079580_15080269_pos_397	0.282016	1	2
chr3R_15165661_15166141_pos_398	-0.174888	1	1
chr3R_15171894_15172678_pos_399	0.134167	1	5
chr3R_15180093_15180704_pos_400	-0.0379723	1	5
chr3R_15311206_15312342_pos_401	-0.457484	1	3
chr3R_15611933_15612669_pos_402	0.214134	1	2
chr3R_15613096_15614279_pos_403	0.289393	1	2
chr3R_15762434_15762937_pos_404	0.168833	1	5
chr3R_16613639_16615032_pos_405	-0.119802	1	4
chr3R_17152280_17153051_pos_406	0.33813	1	2
chr3R_17208019_17208746_pos_407	0.407551	1	3
chr3R_17280372_17281369_pos_408	0.261757	1	3
chr3R_17365352_17365740_pos_409	-0.0397984	1	3
chr3R_18001704_18003573_pos_410	0.102994	1	1
chr3R_17995768_17996770_pos_411	-0.178394	1	2
chr3R_18857188_18857738_pos_412	0.320993	1	4
chr3R_18868240_18869042_pos_413	0.28851	1	1
chr3R_18974228_18975323_pos_414	0.0907774	1	1
chr3R_19124412_19124874_pos_415	0.140471	1	4
chr3R_19498864_19500125_pos_416	0.0844451	1	2
chr3R_19643164_19643975_pos_417	0.10898	1	2
chr3R_20337250_20337947_pos_418	-0.0170856	1	3
chr3R_20440222_20440733_pos_419	-0.0534415	1	4
chr3R_20885699_20886485_pos_420	-0.178659	1	3
chr3R_20947531_20947995_pos_421	0.117317	1	2
chr3R_21352044_21353320_pos_422	0.109772	1	4
chr3R_21455276_21456091_pos_423	-0.0755151	1	2
chr3R_21853503_21854081_pos_424	0.307186	1	5
chr3R_21926282_21926593_pos_425	0.169049	1	5
chr3R_21993010_21994138_pos_426	-0.942596	1	5
chr3R_22429861_22431706_pos_427	0.285242	1	2
chr3R_22710065_22710790_pos_428	0.572926	1	4
chr3R_23243674_23244286_pos_429	0.277829	1	3
chr3R_23271871_23273213_pos_430	-0.22737	1	5
chr3R_23909781_23911175_pos_431	0.232665	1	4
chr3R_24211691_24212946_pos_432	0.749885	1	4
chr3R_24912650_24913406_pos_433	0.451535	1	1
chr3R_24936117_24936868_pos_434	0.0616813	1	3
chr3R_25365438_25366064_pos_435	0.130766	1	2
chr3R_26046804_26048006_pos_436	-0.159706	1	5
chr3R_26054799_26055895_pos_437	0.0963332	1	4
chr3R_26219201_26220362_pos_438	-0.0408959	1	2
chr3R_26603772_26604223_pos_439	0.0425123	1	4
chr3R_26732156_26733102_pos_440	-0.0309439	1	4
chr3R_26743015_26743618_pos_441	0.194083	1	4
chr3R_26890139_26890667_pos_442	0.411766	1	5
chr3R_26985368_26987229_pos_443	-0.0811582	1	5
chr3R_27206634_27207434_pos_444	-0.353666	1	5
chr3R_27350033_27350943_pos_445	0.0582896	1	1
chr3R_27431769_27432789_pos_446	-0.0206311	1	3
chr3R_27529446_27529848_pos_447	-0.0115116	1	4
chr3R_27607022_27608338_pos_448	0.0831228	1	3
chr4_507053_507701_pos_449	-0.362283	1	3
chr4_821684_822971_pos_450	0.134578	1	3
chr4_1107643_1108182_pos_451	-0.0697228	1	2
chrU_2157705_2158479_pos_452	0.128597	1	2
chrU_2179635_2179961_pos_453	0.0930378	1	2
chrU_2178970_2179383_pos_454	-0.096529	1	2
chrU_5896077_5896339_pos_455	-0.815234	1	4
chrU_6010572_6011719_pos_456	0.109388	1	3
chrU_6290826_6291479_pos_457	0.0317518	1	4
chrU_9353901_9354313_pos_458	-0.370628	1	4
chrX_1204605_1205437_pos_459	0.0708485	1	3
chrX_13263256_13264083_pos_460	0.447445	1	2
chrX_1040716_1043237_pos_461	-0.216423	1	4
chrX_4283486_4284951_pos_462	-0.198617	1	3
chrX_7151932_7152458_pos_463	0.298311	1	5
chrX_20924031_20924593_pos_464	-0.0399318	1	3
chrX_286285_286746_pos_465	0.35092	1	4
chrX_271521_272954_pos_466	0.178381	1	1
chrX_297434_298694_pos_467	-0.269048	1	2
chrX_291567_292533_pos_468	-0.512704	1	1
chrX_312755_313873_pos_469	-0.270886	1	2
chrX_306050_307562_pos_470	0.165578	1	4
chrX_481512_482200_pos_471	0.348399	1	4
chrX_997830_998287_pos_472	-0.00504278	1	3
chrX_1348900_1350341_pos_473	0.102304	1	3
chrX_1444759_1448002_pos_474	0.184968	1	4
chrX_1551486_1552278_pos_475	0.0331935	1	2
chrX_2148888_2149835_pos_476	0.930179	1	5
chrX_2975317_2977879_pos_477	0.236553	1	4
chrX_3019110_3020375_pos_478	-0.0715372	1	3
chrX_3288542_3289196_pos_479	-0.120617	1	4
chrX_3906655_3907467_pos_480	-0.0544472	1	4
chrX_4059698_4060554_pos_481	-0.0685251	1	4
chrX_4102941_4103701_pos_482	0.172884	1	2
chrX_4314221_4314493_pos_483	0.280217	1	1
chrX_4328462_4330031_pos_484	0.263567	1	2
chrX_4380671_4381139_pos_485	0.193717	1	5
chrX_4455911_4457404_pos_486	-0.487558	1	2
chrX_4804035_4805322_pos_487	0.579333	1	2
chrX_5065821_5066834_pos_488	0.605485	1	5
chrX_5311864_5312299_pos_489	0.802577	1	1
chrX_5492603_5493464_pos_490	0.687514	1	1
chrX_5483791_5484329_pos_491	-0.000966079	1	5
chrX_5522844_5523626_pos_492	0.173011	1	5
chrX_5910206_5910995_pos_493	-0.0660124	1	5
chrX_6492931_6493638_pos_494	0.107775	1	4
chrX_6768900_6769495_pos_495	-0.0374374	1	2
chrX_6960364_6961235_pos_496	-0.204135	1	5
chrX_7118761_7119325_pos_497	0.666541	1	2
chrX_7263560_7264287_pos_498	-0.0268863	1	2
chrX_7452994_7454078_pos_499	0.518741	1	5
chrX_7463489_7464618_pos_500	0.0270133	1	2
chrX_7519523_7519861_pos_501	0.387738	1	1
chrX_8564825_8565670_pos_502	0.269201	1	1
chrX_8971486_8972045_pos_503	-0.156456	1	3
chrX_9654101_9654688_pos_504	-0.125417	1	5
chrX_9669078_9670179_pos_505	-0.448541	1	3
chrX_10151126_10153103_pos_506	0.073174	1	5
chrX_11407125_11407829_pos_507	-0.0220479	1	2
chrX_12094566_12095428_pos_508	-0.147976	1	4
chrX_12112495_12113082_pos_509	0.688191	1	4
chrX_12125030_12125999_pos_510	-0.146911	1	2
chrX_12470350_12470759_pos_511	0.337314	1	4
chrX_12507078_12507497_pos_512	-0.00321591	1	1
chrX_13745802_13747837_pos_513	-0.103437	1	1
chrX_13959203_13960021_pos_514	-0.262575	1	1
chrX_14601840_14602857_pos_515	0.668392	1	4
chrX_15246386_15247661_pos_516	0.541747	1	5
chrX_15381563_15382547_pos_517	-0.134013	1	1
chrX_15560056_15561059_pos_518	0.160132	1	5
chrX_15624172_15625311_pos_519	0.187241	1	5
chrX_16053530_16054339_pos_520	0.303151	1	4
chrX_16250211_16251058_pos_521	0.169132	1	3
chrX_16665951_16666507_pos_522	0.181572	1	2
chrX_16670009_16670371_pos_523	0.187927	1	3
chrX_16844234_16844745_pos_524	-0.0671535	1	4
chrX_17067709_17068277_pos_525	0.370838	1	3
chrX_17221938_17222631_pos_526	0.17003	1	5
chrX_17222879_17223575_pos_527	0.300847	1	5
chrX_17429580_17430510_pos_528	0.704207	1	2
chrX_17925555_17926970_pos_529	0.118731	1	1
chrX_18023089_18023873_pos_530	-0.0472072	1	5
chrX_18157859_18158772_pos_531	0.333244	1	1
chrX_18163651_18165442_pos_532	0.206867	1	1
chrX_18430895_18431854_pos_533	0.33662	1	4
chrX_19189822_19190462_pos_534	-0.272401	1	5
chrX_19647425_19648600_pos_535	0.379882	1	2
chrX_20504292_20505051_pos_536	0.0391167	1	3
chrX_20903489_20903769_pos_537	-0.0963143	1	4
chrX_21248905_21249967_pos_538	-0.23062	1	2
chrX_22410478_22411106_pos_539	-0.00765964	1	2
chrU_4250993_4251227_pos_540	0.18442	1	5
chrU_6303546_6304613_pos_541	-0.0428945	1	4
chrU_6826828_6827349_pos_542	0.13751	1	3
chrU_9600485_9600760_pos_543	-0.214652	1	5
chrU_9877439_9877760_pos_544	-0.328168	1	5
chrU_2676263_2676721_pos_545	-0.0947209	1	4
chrU_2675112_2676078_pos_546	-0.465962	1	1
chrU_7176458_7177196_pos_547	-0.093019	1	4
chr3L_12011057_12012710_neg_1	0.123131	-1	4
chr2LHet_202986_203462_neg_2	-0.288783	-1	2
chr3R_3101483_3103523_neg_3	0.0430522	-1	3
chr2L_11065043_11066139_neg_4	-0.259102	-1	3
chr2L_1369617_1371129_neg_5	0.0741092	-1	2
chrX_10628438_10629505_neg_6	0.119316	-1	5
chr3L_23429895_23430866_neg_7	-0.505588	-1	2
chr3L_15205927_15206574_neg_8	-0.476239	-1	4
chr2R_17773181_17773740_neg_9	-0.218855	-1	5
chr3R_25984489_25986645_neg_10	-0.368252	-1	5
chr2L_19691419_19692439_neg_11	0.0358595	-1	4
chr3R_251255_252715_neg_12	-0.123638	-1	2
chr3L_4720100_4720659_neg_13	-0.0786259	-1	5
chr2RHet_1919044_1919306_neg_14	-0.0969841	-1	2
chr2R_5980548_5980920_neg_15	0.187186	-1	4
chr3L_22482998_22483548_neg_16	-0.00558824	-1	5
chr2R_9651798_9653054_neg_17	-0.125655	-1	2
chr3R_1623564_1624858_neg_18	-0.00421895	-1	4
chr2L_2588905_2589733_neg_19	0.188233	-1	3
chr3LHet_1401962_1403580_neg_20	-0.076036	-1	5
chr3R_12216955_12217809_neg_21	-0.116269	-1	4
chr2L_21930504_21931306_neg_22	-0.242063	-1	1
chrUextra_15468496_15470180_neg_23	-0.711562	-1	1
chrUextra_10825713_10826552_neg_24	-0.112577	-1	3
chr3L_2891829_2893963_neg_25	-0.707248	-1	3
chr2L_13890066_13890469_neg_26	0.0762447	-1	5
chrX_2715305_2717643_neg_27	0.638005	-1	3
chr2L_17726209_17726965_neg_28	-0.237433	-1	2
chr3R_21349418_21350519_neg_29	-0.163444	-1	4
chrU_374928_375644_neg_30	0.0972601	-1	3
chr3R_1466153_1466693_neg_31	0.00329484	-1	3
chr3L_6565557_6566162_neg_32	-0.0315232	-1	5
chr2L_6283745_6284115_neg_33	-0.0784515	-1	5
chrU_8396794_8397477_neg_34	-0.140901	-1	2
chr2RHet_1438092_1438777_neg_35	0.0388528	-1	3
chr3R_22446887_22447938_neg_36	0.115856	-1	5
chr3R_27497190_27498563_neg_37	-0.0609195	-1	2
chr3RHet_671634_672024_neg_38	-0.386848	-1	5
chrX_12310745_12311251_neg_39	-0.252249	-1	2
chr3R_7632202_7632835_neg_40	-0.181902	-1	1
chr3R_13865469_13866213_neg_41	0.309168	-1	2
chr2L_11060655_11061701_neg_42	0.279101	-1	1
chrUextra_7826625_7827788_neg_43	-1.05465	-1	1
chrUextra_4064386_4065437_neg_44	-0.31998	-1	2
chr2R_8419395_8420088_neg_45	0.370383	-1	4
chrUextra_15170506_15171568_neg_46	-1.43717	-1	4
chr2L_4102704_4103405_neg_47	0.149909	-1	4
chr2R_7997553_7998701_neg_48	0.067432	-1	4
chrX_15485315_15485736_neg_49	0.185901	-1	4
chr2R_5092917_5093288_neg_50	0.247296	-1	4
chr4_964417_964893_neg_51	-0.0481529	-1	4
chr2R_15202411_15204137_neg_52	-0.0461014	-1	4
chr3R_24473077_24474766_neg_53	-0.374491	-1	4
chr3R_6738811_6739275_neg_54	-0.109954	-1	4
chr3L_12254985_12255756_neg_55	-0.0611296	-1	5
chr3R_16486815_16488476_neg_56	-0.535043	-1	1
chr3R_1924225_1924480_neg_57	-0.115619	-1	3
chrX_4239443_4240051_neg_58	0.216019	-1	3
chr3R_16732815_16735070_neg_59	-0.347629	-1	3
chr3L_11409279_11410332_neg_60	0.152818	-1	1
chr2R_2159784_2161071_neg_61	-0.701972	-1	2
chr2L_8370773_8371260_neg_62	0.0380434	-1	1
chrUextra_18381675_18383115_neg_63	-1.13532	-1	5
chrU_948416_948829_neg_64	0.0889643	-1	3
chr2L_10740374_10740907_neg_65	-0.192603	-1	3
chr2R_17505898_17506901_neg_66	-0.206518	-1	4
chr3LHet_877986_878259_neg_67	0.223046	-1	5
chr3R_21993002_21994233_neg_68	0.737132	-1	2
chr3RHet_1645255_1645535_neg_69	0.287957	-1	4
chr2L_2285859_2287217_neg_70	-0.036618	-1	3
chr3R_21147997_21149069_neg_71	-0.128699	-1	4
chr3L_8197753_8198388_neg_72	0.0352657	-1	3
chr3R_10718486_10719946_neg_73	0.197894	-1	1
chr3L_5081320_5082033_neg_74	-0.409085	-1	5
chrX_4338864_4339085_neg_75	-0.315441	-1	4
chrUextra_2915920_2916246_neg_76	-0.125376	-1	4
chr2R_6218806_6219989_neg_77	-0.195552	-1	3
chr2R_14522654_14523891_neg_78	0.0385587	-1	3
chrX_17928908_17930028_neg_79	-0.146843	-1	1
chr3LHet_2075058_2075811_neg_80	-0.0206875	-1	5
chrX_17796295_17797233_neg_81	0.076226	-1	3
chr3L_24515291_24516419_neg_82	-0.231142	-1	3
chr2R_9734264_9735117_neg_83	-0.441375	-1	1
chr3R_4577513_4578121_neg_84	-0.135547	-1	4
chrUextra_11161438_11161823_neg_85	0.071453	-1	5
chr2R_14575245_14575891_neg_86	-0.0718107	-1	5
chr3R_938798_939235_neg_87	0.0983337	-1	5
chrX_17819667_17820404_neg_88	-0.587034	-1	2
chr3L_17333415_17335591_neg_89	-0.162708	-1	2
chr3L_19129566_19130409_neg_90	-0.126733	-1	2
chr2R_16800858_16801625_neg_91	0.555135	-1	2
chr3R_21579972_21580735_neg_92	-0.412549	-1	2
chrU_7557285_7558778_neg_93	-0.47557	-1	3
chrUextra_25572043_25573410_neg_94	-1.06381	-1	5
chr3R_22056063_22056740_neg_95	0.310912	-1	2
chrU_2797111_2798080_neg_96	-0.281037	-1	4
chr2L_12323841_12324766_neg_97	-0.0410499	-1	4
chr2R_17414900_17415319_neg_98	-0.370815	-1	5
chrUextra_11801921_11803061_neg_99	-0.763553	-1	5
chrUextra_2793728_2794151_neg_100	-0.475087	-1	2
chr3R_21680008_21680484_neg_101	-0.103079	-1	4
chr3L_16162206_16162914_neg_102	-0.343166	-1	5
chr3L_21881148_21882679_neg_103	-0.0893344	-1	4
chr3L_23369743_23371396_neg_104	-0.269634	-1	3
chrX_21270309_21270680_neg_105	0.173326	-1	2
chrX_3092042_3093238_neg_106	-0.249829	-1	5
chr2R_9839498_9840191_neg_107	-0.0831325	-1	2
chrX_17139852_17140670_neg_108	-0.0332009	-1	3
chr3L_11018864_11019351_neg_109	-0.318715	-1	2
chrU_8236927_8237886_neg_110	-0.472907	-1	2
chrX_4794578_4796077_neg_111	-0.434869	-1	3
chr2L_22471000_22471912_neg_112	-0.193904	-1	5
chrX_3212657_3213933_neg_113	-0.213654	-1	1
chr2L_3279265_3280039_neg_114	0.098304	-1	4
chrU_1936789_1936983_neg_115	-0.240542	-1	3
chr3L_5569403_5569968_neg_116	-0.241371	-1	2
chrX_10680574_10682263_neg_117	-0.554779	-1	5
chr3L_19784699_19785637_neg_118	0.114331	-1	1
chr3R_957750_958175_neg_119	-0.309172	-1	1
chr2L_19701374_19703175_neg_120	0.650978	-1	5
chr2L_17888695_17890643_neg_121	0.00768249	-1	4
chr3R_8362694_8363430_neg_122	-1.03865	-1	4
chr2R_15367944_15369384_neg_123	-0.3104	-1	3
chrU_2077278_2078273_neg_124	-0.143238	-1	5
chrX_9976879_9977803_neg_125	-0.102275	-1	3
chr3R_26621736_26623511_neg_126	0.00934906	-1	4
chrUextra_10899691_10900380_neg_127	-0.202121	-1	1
chr3R_27387648_27390051_neg_128	-0.134599	-1	4
chr3L_787635_788394_neg_129	0.0970257	-1	1
chr3R_10799428_10800323_neg_130	-0.0596974	-1	1
chr2L_5340546_5341154_neg_131	-0.0668638	-1	3
chr3L_9228682_9229594_neg_132	0.211547	-1	4
chr3R_10954654_10955439_neg_133	0.523875	-1	2
chr2L_842946_844807_neg_134	0.239769	-1	4
chr2L_3347803_3348238_neg_135	-0.154538	-1	3
chrX_9646161_9647309_neg_136	-0.144293	-1	2
chr3L_3382154_3382410_neg_137	0.0601176	-1	1
chr3R_10598805_10599497_neg_138	-0.344173	-1	2
chr2R_19990040_19990430_neg_139	0.00395407	-1	2
chr3R_23011609_23012820_neg_140	-0.257405	-1	2
chrU_959921_960878_neg_141	0.146147	-1	5
chrU_4394692_4395763_neg_142	-0.180051	-1	5
chr2L_13736411_13737531_neg_143	-0.329319	-1	3
chr2R_15878957_15880398_neg_144	-0.099469	-1	3
chr3L_22823162_22823850_neg_145	-0.258909	-1	1
chr2R_19613995_19614501_neg_146	-0.00240319	-1	4
chr2R_12558560_12559688_neg_147	-0.28861	-1	3
chr3R_4528356_4528918_neg_148	-0.237275	-1	1
chr3R_13556624_13557278_neg_149	-0.0211812	-1	4
chr3L_6976752_6977705_neg_150	-0.278912	-1	3
chrU_99297_99640_neg_151	0.174416	-1	2
chr3R_22038160_22038370_neg_152	0.0932482	-1	4
chr3L_21027545_21028365_neg_153	0.182954	-1	3
chrX_16928599_16930547_neg_154	-0.328975	-1	5
chr3R_7654442_7654784_neg_155	0.0962062	-1	2
chrX_21663376_21663651_neg_156	-0.0709846	-1	2
chr2RHet_7017_7790_neg_157	-0.0716833	-1	1
chrU_9263252_9263749_neg_158	0.139116	-1	5
chrX_5950953_5951781_neg_159	-0.155392	-1	4
chr2L_14483694_14484927_neg_160	0.0103094	-1	5
chrX_17024280_17025082_neg_161	-0.00791711	-1	1
chr3L_12413921_12415122_neg_162	-0.472042	-1	5
chr3R_12499460_12499834_neg_163	0.240716	-1	4
chr2R_2121534_2122254_neg_164	-0.284783	-1	1
chr3L_20625433_20626804_neg_165	-0.108523	-1	3
chr3L_4750319_4750907_neg_166	0.185511	-1	2
chr3R_5548179_5548598_neg_167	0.0366565	-1	3
chr2L_8915208_8915736_neg_168	-0.265641	-1	5
chr2R_6787218_6787790_neg_169	0.0333998	-1	3
chrUextra_25619819_25621308_neg_170	-0.696762	-1	5
chr3R_5266281_5266558_neg_171	-0.0907815	-1	3
chr3R_18104890_18105274_neg_172	0.235582	-1	3
chr2L_11529206_11530310_neg_173	0.176648	-1	4
chr3R_9662228_9662780_neg_174	0.0973746	-1	5
chrX_8214714_8215439_neg_175	-0.309695	-1	5
chrU_9680474_9680774_neg_176	-0.247976	-1	5
chrUextra_4143216_4143805_neg_177	0.0714853	-1	2
chr3R_15326407_15328495_neg_178	-0.0313057	-1	3
chr3R_18686748_18688064_neg_179	-0.405628	-1	5
chr2L_4316030_4316668_neg_180	-0.216931	-1	3
chr2L_19792938_19793816_neg_181	-0.0866177	-1	1
chr3R_25795639_25796786_neg_182	-0.211178	-1	2
chr3R_14417698_14420040_neg_183	-0.0754777	-1	1
chrX_14170299_14171170_neg_184	-0.0353395	-1	3
chr2R_16462010_16462644_neg_185	-0.0610678	-1	2
chr3R_5926146_5926798_neg_186	-0.0784045	-1	1
chrX_2940500_2941412_neg_187	0.00956684	-1	1
chr2L_19413881_19414427_neg_188	0.698417	-1	5
chr3L_6557004_6559180_neg_189	-0.385146	-1	5
chrU_7726456_7726913_neg_190	0.316216	-1	5
chr3R_7760542_7761430_neg_191	-0.0393295	-1	4
chr3L_21361941_21362583_neg_192	0.0727078	-1	4
chr3R_17423394_17424009_neg_193	-0.0775799	-1	4
chr3R_13349706_13350417_neg_194	0.0882282	-1	5
chr2R_16958784_16959617_neg_195	0.161069	-1	5
chrX_675319_675966_neg_196	-0.061339	-1	5
chr2R_5644222_5644967_neg_197	-0.0344007	-1	4
chr3L_17774665_17775376_neg_198	-0.0500698	-1	3
chr2R_13336516_13337387_neg_199	-0.463616	-1	3
chr2L_15420069_15420526_neg_200	0.0205048	-1	3
chr2L_10739967_10740586_neg_201	-0.175422	-1	1
chr2R_17459862_17460751_neg_202	-0.175767	-1	1
chr2R_4963813_4964658_neg_203	0.111445	-1	3
chrU_4511709_4512144_neg_204	-0.159736	-1	1
chr2L_22557708_22558098_neg_205	-0.0409621	-1	2
chr3LHet_1215676_1216805_neg_206	-0.119678	-1	4
chrX_20699358_20701011_neg_207	0.294331	-1	3
chrX_18610418_18611033_neg_208	0.0655423	-1	4
chr3R_3610651_3611704_neg_209	-0.503236	-1	1
chr2L_830261_830894_neg_210	0.233395	-1	1
chrX_8051742_8053709_neg_211	0.217836	-1	5
chr3L_1011770_1012326_neg_212	-0.216231	-1	3
chr2RHet_1278468_1278926_neg_213	-0.096125	-1	2
chrU_4060891_4062116_neg_214	-0.03117	-1	3
chrX_12256592_12257033_neg_215	0.199765	-1	2
chr2L_16769940_16770897_neg_216	-0.0846	-1	4
chr2R_19579700_19580732_neg_217	-0.00981956	-1	5
chr2L_4034151_4034914_neg_218	-0.103689	-1	4
chr2L_12865877_12867250_neg_219	0.153746	-1	5
chr2L_11077805_11078490_neg_220	-0.391075	-1	4
chr3R_4036175_4037221_neg_221	0.152913	-1	2
chrX_5112217_5114620_neg_222	0.702018	-1	5
chr3L_18605384_18605803_neg_223	-0.244955	-1	4
chrUextra_14958213_14958725_neg_224	-0.117973	-1	5
chrUextra_2875886_2876719_neg_225	-1.25822	-1	4
chr2R_21103543_21103931_neg_226	-0.0259697	-1	2
chr3LHet_384187_385027_neg_227	0.0169178	-1	3
chrUextra_22273150_22274000_neg_228	-0.308487	-1	3
chr3L_18290984_18291525_neg_229	0.0736599	-1	5
chr3L_16222847_16223147_neg_230	0.127261	-1	3
chr2R_4437615_4438073_neg_231	-0.205584	-1	3
chr2L_77329_77893_neg_232	-0.361713	-1	4
chrU_9622384_9623480_neg_233	-0.107719	-1	4
chr2L_824135_824794_neg_234	-0.0218609	-1	5
chr3L_1833836_1834353_neg_235	-0.0482724	-1	3
chr3R_14976244_14976759_neg_236	-0.30569	-1	1
chr3L_16437402_16437952_neg_237	-0.00698673	-1	4
chr2L_18011903_18012481_neg_238	-0.158173	-1	2
chrU_7282638_7283760_neg_239	-0.120734	-1	4
chr3R_7361670_7363279_neg_240	-0.273748	-1	3
chr3L_14157139_14158000_neg_241	0.401987	-1	5
chr3RHet_666272_667160_neg_242	0.0779163	-1	4
chrX_21317725_21319166_neg_243	-0.00106174	-1	3
chr3L_17958327_17958789_neg_244	-0.0690207	-1	1
chr3R_24649270_24650888_neg_245	-0.406752	-1	1
chrX_4674610_4675177_neg_246	-0.23458	-1	4
chr3R_7845721_7846179_neg_247	-0.106467	-1	3
chr3R_7589947_7591149_neg_248	-0.277649	-1	1
chr3R_4066994_4067435_neg_249	0.0617751	-1	5
chr2R_2422894_2423820_neg_250	0.101446	-1	5
chr3R_8709671_8710443_neg_251	-0.0674398	-1	1
chrX_6393338_6394333_neg_252	-0.168297	-1	1
chr3L_21127359_21128294_neg_253	-0.00319113	-1	4
chrX_634954_635981_neg_254	0.263519	-1	1
chrX_3104179_3105537_neg_255	-0.135835	-1	4
chrX_9477625_9478341_neg_256	-0.00797508	-1	2
chr3R_6535732_6535959_neg_257	-0.00143321	-1	4
chrX_22132100_22133376_neg_258	0.241149	-1	5
chr2L_12082175_12082787_neg_259	0.190384	-1	3
chr2RHet_1946990_1948866_neg_260	-0.125689	-1	1
chrX_13657325_13658284_neg_261	-0.554796	-1	3
chr2R_20490067_20491383_neg_262	0.215724	-1	5
chr3L_18419282_18420676_neg_263	-0.504665	-1	2
chr3R_4043492_4045218_neg_264	0.175265	-1	2
chr2R_2414986_2415462_neg_265	-0.251519	-1	4
chr3L_2530282_2530836_neg_266	0.0409726	-1	5
chr4_154054_155091_neg_267	-0.340505	-1	5
chr3R_26885501_26886198_neg_268	-0.204277	-1	1
chrX_15213435_15214655_neg_269	-0.127646	-1	1
chr2R_4672420_4673063_neg_270	-0.307873	-1	2
chr3R_5267532_5268636_neg_271	-0.265277	-1	3
chrX_11759646_11760456_neg_272	0.0317319	-1	1
chr2L_19043406_19044132_neg_273	0.14762	-1	1
chr2R_17755431_17756222_neg_274	-0.0280597	-1	3
chr3R_19912500_19913480_neg_275	0.188033	-1	2
chr3R_17144530_17144945_neg_276	-0.455257	-1	1
chr2L_44895_45233_neg_277	-0.218738	-1	1
chr3L_15740651_15741191_neg_278	0.330253	-1	1
chr3R_25068787_25069130_neg_279	-0.130142	-1	3
chr4_482729_483363_neg_280	-0.18522	-1	5
chrUextra_13676402_13678109_neg_281	-1.11621	-1	5
chr3R_27265690_27265945_neg_282	-0.0882192	-1	4
chr3L_15482467_15484258_neg_283	-0.842262	-1	5
chr3R_12346290_12346676_neg_284	0.132629	-1	3
chr3L_11615784_11616555_neg_285	-0.0777519	-1	1
chr3R_27538317_27538969_neg_286	0.0272212	-1	4
chr3L_20118376_20119373_neg_287	-0.296894	-1	4
chrUextra_5625585_5626100_neg_288	0.0823536	-1	2
chr3R_22210662_22211036_neg_289	-0.0724289	-1	2
chrUextra_1566991_1567531_neg_290	-0.113098	-1	4
chr3R_19921067_19921420_neg_291	0.158129	-1	4
chr3R_25317116_25317633_neg_292	-0.0783893	-1	5
chrUextra_16446359_16446994_neg_293	0.0721784	-1	4
chr3R_27108763_27109093_neg_294	0.0739514	-1	5
chr3R_18983877_18984374_neg_295	0.0238649	-1	1
chr3L_16995480_16996275_neg_296	-0.172492	-1	3
chr3RHet_1780791_1781544_neg_297	-0.269725	-1	5
chr3R_8082949_8083484_neg_298	-0.182018	-1	5
chr3R_13071577_13071962_neg_299	0.0682381	-1	1
chr3L_21222649_21223119_neg_300	-0.253483	-1	1
chr3RHet_1111315_1111911_neg_301	0.1271	-1	2
chr2R_13558474_13559440_neg_302	-0.439507	-1	5
chr3R_18411894_18413119_neg_303	0.153353	-1	5
chr2R_3865388_3865828_neg_304	0.218333	-1	4
chr2L_22930474_22931076_neg_305	-0.07745	-1	3
chr2L_13575057_13576240_neg_306	0.390751	-1	1
chr2R_9109930_9110202_neg_307	-0.0243272	-1	1
chr2R_9265685_9266598_neg_308	0.16627	-1	4
chr3L_18831804_18833103_neg_309	-0.576538	-1	2
chr3R_14282485_14283415_neg_310	-0.432532	-1	2
chr3L_8877166_8877801_neg_311	0.124283	-1	4
chr2L_5682524_5683004_neg_312	0.0235589	-1	3
chrUextra_7529575_7530439_neg_313	-0.232979	-1	3
chrX_11337569_11338131_neg_314	0.271315	-1	3
chr3L_17135437_17136293_neg_315	0.100419	-1	1
chr3R_9538035_9539097_neg_316	0.0462156	-1	5
chrUextra_4513318_4514045_neg_317	-0.425498	-1	2
chr2L_12024708_12025387_neg_318	0.0599837	-1	5
chr2L_5333290_5334731_neg_319	-0.170173	-1	5
chr3R_22533497_22534615_neg_320	-0.220215	-1	3
chr3L_3745772_3746804_neg_321	-0.278879	-1	3
chr3L_22754814_22756383_neg_322	0.31618	-1	1
chrUextra_12892129_12892562_neg_323	-0.342091	-1	5
chrX_20197151_20198640_neg_324	0.14456	-1	1
chr2L_9981519_9983320_neg_325	0.0968176	-1	5
chrUextra_11954426_11955859_neg_326	-0.960497	-1	3
chr3R_16107738_16108958_neg_327	-0.0957976	-1	3
chr2R_17913659_17916876_neg_328	0.155778	-1	5
chr2R_1349330_1349988_neg_329	-0.0193981	-1	3
chr2L_14285952_14286711_neg_330	0.144093	-1	4
chr2L_982334_983823_neg_331	-0.330861	-1	2
chr3R_16157593_16159229_neg_332	-0.531116	-1	3
chr3L_16764612_16766387_neg_333	-0.0163652	-1	5
chrUextra_5962294_5962811_neg_334	0.0664585	-1	5
chr4_862715_863317_neg_335	-0.113201	-1	3
chr2R_1687180_1688417_neg_336	-0.0835665	-1	2
chr3R_25972064_25972576_neg_337	0.0922311	-1	2
chr2L_7925053_7925892_neg_338	-0.160487	-1	1
chrX_16270070_16271223_neg_339	0.0507912	-1	2
chr3R_7326204_7327703_neg_340	0.0636332	-1	5
chr2RHet_1864251_1864847_neg_341	-0.0854271	-1	3
chr2R_18074918_18075231_neg_342	-0.103314	-1	1
chr3R_1791345_1792130_neg_343	0.00462702	-1	5
chr3L_4989750_4990817_neg_344	-0.644553	-1	4
chr2L_22346374_22347245_neg_345	0.00678934	-1	1
chr3R_4714083_4714389_neg_346	-0.0263169	-1	1
chr2L_17194729_17195331_neg_347	-0.340258	-1	3
chr2R_14383977_14384347_neg_348	0.115541	-1	2
chrX_9459297_9460885_neg_349	0.0853247	-1	3
chr3R_16473693_16474572_neg_350	-0.18403	-1	2
chr3R_25446642_25447218_neg_351	0.147912	-1	2
chr3R_23039843_23040262_neg_352	-0.121126	-1	5
chr2R_7779937_7780769_neg_353	0.144872	-1	5
chrX_5177931_5178566_neg_354	0.223665	-1	4
chr3R_5495328_5496159_neg_355	-0.548569	-1	5
chr3R_12354955_12355811_neg_356	-0.497415	-1	3
chr3L_13696116_13696743_neg_357	0.375302	-1	4
chr3R_12335341_12335633_neg_358	-0.266702	-1	3
chrUextra_21644508_21645317_neg_359	-0.262332	-1	4
chr2RHet_2274866_2275545_neg_360	-0.0192449	-1	2
chr2R_7637514_7638298_neg_361	0.311401	-1	1
chr3L_4762364_4763146_neg_362	0.16761	-1	2
chrX_17503976_17504287_neg_363	0.0263067	-1	2
chr3R_7389315_7390194_neg_364	-0.391338	-1	5
chr3L_22416051_22416964_neg_365	0.00471045	-1	3
chrX_8404774_8405745_neg_366	-0.142956	-1	4
chrX_7295623_7297627_neg_367	0.0314581	-1	4
chr3L_22070232_22071840_neg_368	-0.0914373	-1	3
chr3L_47435_48455_neg_369	0.260602	-1	2
chr3R_27126635_27127388_neg_370	-0.159007	-1	3
chr3L_6115892_6116345_neg_371	-0.0145242	-1	2
chr2R_11291314_11294330_neg_372	0.13463	-1	2
chrX_8270934_8272083_neg_373	-0.549714	-1	1
chr2L_3880968_3881738_neg_374	-0.32125	-1	4
chr3L_21044481_21045345_neg_375	-0.272837	-1	3
chr3R_23593404_23594164_neg_376	-0.269064	-1	1
chr2R_3313396_3314367_neg_377	0.0917651	-1	3
chr3L_24392655_24393257_neg_378	-0.0785079	-1	1
chr2L_3569977_3571120_neg_379	0.444085	-1	4
chr2R_5383648_5384275_neg_380	-0.0320046	-1	4
chr2R_17023644_17024624_neg_381	0.292661	-1	3
chr3L_1214654_1215265_neg_382	0.266055	-1	2
chr3R_10267740_10268786_neg_383	-0.125148	-1	1
chr3R_6202203_6203240_neg_384	-0.072466	-1	1
chr3R_10327929_10329047_neg_385	0.0255854	-1	4
chr2L_11196883_11197302_neg_386	-0.0185826	-1	3
chr3R_25432945_25433484_neg_387	0.0264337	-1	4
chr3R_10778755_10780044_neg_388	-0.240266	-1	5
chr3R_4747738_4747998_neg_389	0.0753551	-1	5
chr3R_15812971_15814412_neg_390	-0.494379	-1	2
chrX_20459024_20460300_neg_391	-0.20007	-1	2
chr2R_4196229_4196988_neg_392	0.0601232	-1	1
chr3R_20693870_20694381_neg_393	-0.0608651	-1	2
chrX_19711494_19712657_neg_394	0.101176	-1	4
chr2R_3123416_3124132_neg_395	-0.187419	-1	1
chr3L_16813452_16814581_neg_396	-0.296391	-1	4
chr3L_10018439_10019118_neg_397	0.0762604	-1	4
chr2L_10783565_10784052_neg_398	-0.177816	-1	3
chr3R_15664731_15665523_neg_399	0.0437493	-1	5
chr3R_15874975_15875586_neg_400	-0.175829	-1	3
chr2L_7044385_7045525_neg_401	-0.380293	-1	1
chr3R_9570864_9571601_neg_402	-0.763505	-1	1
chrUextra_26271206_26272385_neg_403	-1.12531	-1	5
chr3R_737693_738199_neg_404	0.301687	-1	1
chr3L_2362157_2363528_neg_405	-0.147725	-1	1
chrX_16124843_16125599_neg_406	-0.233712	-1	4
chr3L_23080795_23081533_neg_407	-0.0308375	-1	1
chr2L_19444050_19445059_neg_408	-0.0192933	-1	5
chr2R_4564865_4565253_neg_409	0.0599268	-1	4
chrU_1174321_1176197_neg_410	-0.0941689	-1	1
chr2R_4435090_4436085_neg_411	-0.0510558	-1	1
chrX_14688910_14689460_neg_412	0.101219	-1	3
chr2R_19311152_19311961_neg_413	-0.238737	-1	2
chr3R_5803662_5804763_neg_414	-0.24932	-1	2
chr3L_12414550_12415007_neg_415	-0.180579	-1	2
chr4_1329185_1330461_neg_416	0.0777016	-1	1
chrU_6958312_6959114_neg_417	-0.0776096	-1	1
chrUextra_11200813_11201502_neg_418	-0.988443	-1	1
chr2R_5357171_5357687_neg_419	-0.00349376	-1	3
chr2L_7028939_7029724_neg_420	-0.0687229	-1	5
chr3L_6628417_6628885_neg_421	-0.242829	-1	1
chrX_17858390_17859677_neg_422	0.0206761	-1	4
chrUextra_12716661_12717472_neg_423	-0.29466	-1	2
chr2R_7343074_7343661_neg_424	0.12896	-1	5
chr3L_3215673_3215986_neg_425	-0.0150037	-1	2
chrX_7418847_7419984_neg_426	-0.0764334	-1	3
chr3L_3120306_3122182_neg_427	0.320911	-1	2
chr3R_5678730_5679447_neg_428	0.216778	-1	2
chr2R_13916121_13916726_neg_429	0.657068	-1	5
chrX_9158746_9160104_neg_430	0.0815306	-1	5
chrU_1002438_1003832_neg_431	-0.686995	-1	2
chr2L_10516015_10517270_neg_432	-0.0646986	-1	1
chrX_20684443_20685184_neg_433	0.047493	-1	1
chr3L_15369524_15370275_neg_434	-0.0905791	-1	2
chr3L_15536927_15537563_neg_435	0.0408538	-1	4
chr3R_20672031_20673227_neg_436	-0.1175	-1	1
chrX_9432804_9433890_neg_437	-0.257872	-1	2
chr2R_14116674_14117837_neg_438	0.320652	-1	3
chrX_746642_747093_neg_439	-0.0419313	-1	4
chrUextra_9454554_9455484_neg_440	-0.187982	-1	5
chr3L_6022560_6023171_neg_441	-0.191408	-1	2
chr3R_23954585_23955106_neg_442	-0.112348	-1	2
chr3R_11632707_11634546_neg_443	-0.0261574	-1	1
chr2L_11948805_11949607_neg_444	0.264852	-1	4
chr2L_16266771_16267666_neg_445	-0.0528434	-1	3
chr2L_4912230_4913262_neg_446	0.584564	-1	4
chrX_10021580_10021982_neg_447	0.431638	-1	5
chr3L_12965762_12967064_neg_448	0.268539	-1	2
chrU_5103872_5104520_neg_449	-0.153802	-1	1
chr3RHet_1438575_1439874_neg_450	0.0273717	-1	4
chr3LHet_1185641_1186182_neg_451	0.0774041	-1	1
chr2L_5187949_5188722_neg_452	-0.059063	-1	1
chr3L_20008834_20009155_neg_453	0.133662	-1	5
chr3R_22659517_22659930_neg_454	0.101931	-1	5
chrUextra_16772613_16772875_neg_455	0.882312	-1	1
chr2R_8261694_8262822_neg_456	0.0820973	-1	3
chr2L_13150876_13151516_neg_457	-0.261679	-1	2
chr3LHet_929540_929957_neg_458	-1.33572	-1	4
chr3R_10249232_10250075_neg_459	0.0143076	-1	2
chr3R_19027016_19027827_neg_460	-0.0952232	-1	3
chr3L_19295535_19298097_neg_461	0.086275	-1	5
chr3L_12722376_12723865_neg_462	0.0228675	-1	5
chr2R_2869972_2870492_neg_463	0.0981305	-1	1
chr3R_26316006_26316579_neg_464	0.438603	-1	2
chr3L_24347730_24348188_neg_465	-0.283935	-1	3
chr3R_26657498_26658933_neg_466	-0.256219	-1	1
chr2R_17897544_17898781_neg_467	-0.091208	-1	1
chr3L_23397244_23398215_neg_468	0.0324413	-1	5
chr3R_10489768_10490907_neg_469	0.0826955	-1	2
chr3R_17014243_17015742_neg_470	-0.109487	-1	2
chr3L_3922112_3922800_neg_471	0.138468	-1	4
chrU_1175717_1176174_neg_472	-0.52207	-1	1
chr2L_22946744_22948177_neg_473	0.0287335	-1	3
chr2R_19928954_19932171_neg_474	0.104257	-1	5
chr3R_12407052_12407854_neg_475	-0.418781	-1	2
chr3R_19733485_19734425_neg_476	0.114533	-1	2
chr2L_13357260_13359781_neg_477	-0.730321	-1	4
chrU_100368_101629_neg_478	-0.259462	-1	4
chr3L_9231598_9232252_neg_479	-0.159608	-1	2
chr2R_16066373_16067185_neg_480	0.12263	-1	2
chr3L_17330277_17331133_neg_481	0.0395437	-1	1
chrUextra_23040983_23041753_neg_482	-1.30042	-1	4
chrX_21259974_21260251_neg_483	0.148358	-1	4
chr2R_4082832_4084386_neg_484	-0.0660326	-1	4
chrUextra_1638451_1638915_neg_485	-0.175949	-1	1
chr2L_11310148_11311660_neg_486	0.213857	-1	5
chr2L_4416308_4417607_neg_487	-0.0352896	-1	2
chr3L_14554952_14555965_neg_488	-0.537262	-1	2
chr3L_12623753_12624193_neg_489	-0.192149	-1	2
chr3L_8324829_8325697_neg_490	1.0774	-1	3
chrX_9366827_9367367_neg_491	-0.759333	-1	2
chr2R_16646439_16647223_neg_492	0.418605	-1	2
chrX_1504298_1505100_neg_493	0.267683	-1	5
chrX_11748690_11749383_neg_494	-0.116779	-1	1
chrU_2846487_2847083_neg_495	-0.302384	-1	3
chrUextra_4734953_4735824_neg_496	-0.76442	-1	3
chr3L_9869694_9870261_neg_497	-0.0409351	-1	5
chrX_3614237_3614954_neg_498	0.254409	-1	4
chrX_20720742_20721828_neg_499	-0.210809	-1	1
chrX_3190829_3191965_neg_500	0.00421196	-1	3
chr2L_10070572_10070910_neg_501	0.159946	-1	3
chrX_7512429_7513262_neg_502	0.0180237	-1	1
chr3L_6614662_6615224_neg_503	-0.782624	-1	4
chr3L_6022275_6022863_neg_504	0.151426	-1	4
chr3L_165612_166708_neg_505	-0.0324089	-1	2
chr2R_10588822_10590778_neg_506	-0.01842	-1	2
chrX_21142580_21143276_neg_507	-0.462613	-1	4
chrX_2852289_2853145_neg_508	-0.0564832	-1	1
chr3R_21543875_21544471_neg_509	0.0797594	-1	2
chrU_8821157_8822128_neg_510	-0.31932	-1	1
chr2R_18502233_18502650_neg_511	-0.386221	-1	5
chrX_3471169_3471590_neg_512	-0.074129	-1	5
chr3L_23673874_23675909_neg_513	-0.167479	-1	2
chr2L_22148401_22149234_neg_514	-0.194065	-1	2
chrX_19023529_19024531_neg_515	-0.459234	-1	3
chr3R_8487658_8488945_neg_516	-0.0335824	-1	2
chrX_12172522_12173500_neg_517	0.325904	-1	2
chr3L_12554416_12555416_neg_518	0.374869	-1	3
chr2L_19643868_19645011_neg_519	0.0777191	-1	1
chrUextra_1047114_1047921_neg_520	-0.585305	-1	4
chr3L_10422086_10422946_neg_521	-0.0343898	-1	1
chr2L_3482603_3483155_neg_522	0.136995	-1	3
chr3R_22019439_22019801_neg_523	0.218701	-1	1
chrX_8272864_8273381_neg_524	-0.303662	-1	5
chrX_13450469_13451041_neg_525	-0.156929	-1	3
chr3R_8031763_8032460_neg_526	0.209599	-1	1
chrX_15517821_15518509_neg_527	-0.231811	-1	2
chr3R_6397914_6398844_neg_528	0.545464	-1	5
chr3L_11692628_11694043_neg_529	-0.00273173	-1	5
chrX_16082905_16083700_neg_530	-0.879883	-1	1
chr3R_13580570_13581496_neg_531	-0.235208	-1	1
chr3R_20985809_20987600_neg_532	0.18669	-1	5
chr3L_13303569_13304526_neg_533	0.0420766	-1	4
chr3LHet_1647971_1648619_neg_534	-0.599187	-1	2
chrX_10314287_10315462_neg_535	-0.00785066	-1	3
chrX_16590790_16591549_neg_536	-0.324166	-1	4
chrUextra_728403_728678_neg_537	-1.29153	-1	4
chr2R_9539511_9540573_neg_538	-0.809792	-1	1
chr3L_13339968_13340596_neg_539	-0.339279	-1	1
chr2L_22440362_22440596_neg_540	0.0439975	-1	5
chrUextra_23372127_23373194_neg_541	-0.850256	-1	3
chr3R_14067233_14067754_neg_542	0.0237756	-1	1
chrU_6929580_6929857_neg_543	-0.8109	-1	4
chrUextra_19018010_19018334_neg_544	-1.12648	-1	1
chr2R_223735_224193_neg_545	-0.152081	-1	2
chrUextra_24945744_24946722_neg_546	-0.403314	-1	1
chr2R_2139702_2140426_neg_547	0.168893	-1	3
