# Supplementary material for: The hourglass model of evolutionary conservation during embryogenesis extends to developmental enhancers with signatures of positive selection
Source: Genome Res. 2021 Sep;31(9):1573–81. doi: 10.1101/gr.275212.121 (PMC8415374; doi:10.1101/gr.275212.121)
Supplement: Supplemental Material [file supp_gr.275212.121_Supplemental_Code.zip › Supplemental_Code/data/svmModels/dmel68_model_gkmpredict_dmel24_specific_enhancer_posSet.txt]

chr2L_376295_377184_pos_1	0.340284
chr2L_671172_672488_pos_2	0.106831
chr2L_2867033_2868241_pos_3	0.0627754
chr2L_3833723_3834500_pos_4	0.0611122
chr2L_4357242_4358566_pos_5	-0.15839
chr2L_9715056_9715768_pos_6	-0.0873982
chr2L_11108141_11109184_pos_7	-0.0808698
chr2L_12500375_12501031_pos_8	0.342768
chr2L_12729281_12731041_pos_9	-0.233478
chr2L_21544556_21546180_pos_10	-0.272833
chr2L_21592855_21595094_pos_11	0.207815
chr2L_21919641_21923109_pos_12	-0.1805
chr2L_21937004_21938739_pos_13	-0.296928
chr2L_22451909_22454133_pos_14	-0.323725
chr2L_22895446_22895913_pos_15	0.258855
chr2LHet_169535_171628_pos_16	-0.0804356
chr2L_6364_6938_pos_17	0.293715
chr2L_89116_90495_pos_18	-0.056048
chr2L_209015_210655_pos_19	-0.0753483
chr2L_234137_238097_pos_20	-0.212879
chr2L_582211_583952_pos_21	0.574751
chr2L_600355_600981_pos_22	0.0680001
chr2L_615988_616524_pos_23	-0.06224
chr2L_881101_882552_pos_24	-0.110348
chr2L_1478057_1479232_pos_25	0.232213
chr2L_1508190_1508635_pos_26	-0.0759866
chr2L_1508885_1511330_pos_27	0.00707555
chr2L_1870400_1870956_pos_28	0.401806
chr2L_2456363_2457444_pos_29	0.0421659
chr2L_2444091_2444580_pos_30	0.0781066
chr2L_2828368_2829027_pos_31	0.11285
chr2L_2919858_2920556_pos_32	0.0827666
chr2L_2957964_2958458_pos_33	0.849166
chr2L_2966681_2967692_pos_34	0.64415
chr2L_3078282_3079096_pos_35	-0.122784
chr2L_3602398_3603457_pos_36	0.157296
chr2L_3588662_3589909_pos_37	-0.047234
chr2L_3614188_3615760_pos_38	0.419295
chr2L_3610541_3611278_pos_39	0.304499
chr2L_3667220_3668091_pos_40	0.514064
chr2L_3822316_3823047_pos_41	0.182281
chr2L_3842235_3843216_pos_42	0.41963
chr2L_4169790_4170910_pos_43	0.248493
chr2L_4207801_4210642_pos_44	0.283557
chr2L_4202646_4203710_pos_45	0.0684756
chr2L_4354721_4355445_pos_46	0.0819297
chr2L_4547516_4549241_pos_47	0.247419
chr2L_4823398_4824330_pos_48	-0.186278
chr2L_5186357_5187241_pos_49	0.184137
chr2L_5315389_5315756_pos_50	0.0785075
chr2L_5363435_5364944_pos_51	-0.127522
chr2L_5464540_5465071_pos_52	0.240506
chr2L_5755698_5757712_pos_53	-0.216466
chr2L_5789141_5789825_pos_54	-0.152415
chr2L_5983408_5983797_pos_55	-0.0972092
chr2L_6155958_6157208_pos_56	0.184574
chr2L_6361133_6362398_pos_57	0.146481
chr2L_6362488_6363072_pos_58	0.337896
chr2L_6390305_6392107_pos_59	0.131356
chr2L_6543461_6544337_pos_60	0.307662
chr2L_6736320_6739924_pos_61	0.232707
chr2L_6926933_6927442_pos_62	0.537242
chr2L_7096112_7097061_pos_63	0.535013
chr2L_7247413_7248204_pos_64	0.0757365
chr2L_7304001_7305272_pos_65	0.227238
chr2L_7592471_7593292_pos_66	-0.0247446
chr2L_7594569_7595155_pos_67	0.0839736
chr2L_7832903_7833171_pos_68	0.321907
chr2L_7901768_7902560_pos_69	0.0820438
chr2L_8188206_8189217_pos_70	-0.18518
chr2L_8182064_8183627_pos_71	0.172784
chr2L_8208810_8209950_pos_72	-0.134781
chr2L_8322286_8322883_pos_73	0.405148
chr2L_8317142_8318753_pos_74	-0.0755677
chr2L_8386743_8387613_pos_75	0.0409068
chr2L_8510326_8511226_pos_76	-0.205113
chr2L_8796213_8797673_pos_77	0.00503842
chr2L_8811192_8811980_pos_78	0.198243
chr2L_8822101_8822504_pos_79	0.362222
chr2L_8875732_8876458_pos_80	0.115073
chr2L_8872302_8872891_pos_81	-0.231892
chr2L_8920012_8920351_pos_82	0.28407
chr2L_9061391_9062171_pos_83	0.123924
chr2L_9069837_9070488_pos_84	-0.137275
chr2L_9149799_9150508_pos_85	0.263333
chr2L_9270206_9271908_pos_86	0.151228
chr2L_9582848_9583623_pos_87	0.113671
chr2L_9577127_9577723_pos_88	0.0954054
chr2L_9584898_9585563_pos_89	0.279769
chr2L_9728722_9729289_pos_90	1.31592e-05
chr2L_9804372_9804936_pos_91	0.0889728
chr2L_9970362_9971085_pos_92	0.0421639
chr2L_10188456_10189722_pos_93	0.133658
chr2L_10214064_10215839_pos_94	0.00956756
chr2L_10282028_10285668_pos_95	0.0739492
chr2L_10547235_10547712_pos_96	0.339311
chr2L_10535191_10536395_pos_97	0.00244939
chr2L_10611277_10611904_pos_98	-0.0195262
chr2L_10660956_10661646_pos_99	-0.150911
chr2L_10835410_10836706_pos_100	-0.0615553
chr2L_11052771_11053131_pos_101	0.0394686
chr2L_11184450_11185420_pos_102	0.0583751
chr2L_11190759_11191321_pos_103	0.153713
chr2L_11214057_11214974_pos_104	-0.136481
chr2L_11455203_11456199_pos_105	0.13678
chr2L_11482342_11482866_pos_106	0.47223
chr2L_11756673_11757194_pos_107	0.564138
chr2L_11965098_11966050_pos_108	0.402385
chr2L_11981925_11983028_pos_109	0.0789801
chr2L_11995997_11996259_pos_110	0.0403113
chr2L_12080918_12081677_pos_111	0.176684
chr2L_12087092_12087899_pos_112	-0.011636
chr2L_12082425_12082970_pos_113	0.102774
chr2L_12364396_12364872_pos_114	0.0246954
chr2L_12466395_12467091_pos_115	0.0759224
chr2L_12478397_12478823_pos_116	0.0191269
chr2L_12501497_12502246_pos_117	0.768624
chr2L_12543873_12544302_pos_118	0.709496
chr2L_12606737_12607971_pos_119	-0.0494935
chr2L_12600418_12601584_pos_120	-0.250645
chr2L_12616553_12617104_pos_121	-0.112488
chr2L_12647573_12648230_pos_122	0.196989
chr2L_12679234_12679837_pos_123	0.291438
chr2L_12723702_12724636_pos_124	0.0538819
chr2L_12753874_12754958_pos_125	0.626772
chr2L_12968245_12968924_pos_126	0.680056
chr2L_13507369_13508395_pos_127	-0.317666
chr2L_13520986_13521914_pos_128	-0.353717
chr2L_14062214_14063734_pos_129	0.163653
chr2L_14367032_14367359_pos_130	0.137476
chr2L_14447525_14447953_pos_131	0.311692
chr2L_14489131_14489514_pos_132	-0.0572551
chr2L_14557584_14558420_pos_133	0.0960163
chr2L_14585060_14586707_pos_134	0.55868
chr2L_14661315_14662479_pos_135	0.0419006
chr2L_14724797_14726581_pos_136	0.201499
chr2L_14814905_14815550_pos_137	-0.0551696
chr2L_15016928_15017634_pos_138	0.520848
chr2L_15042065_15042647_pos_139	-0.134925
chr2L_15219550_15220030_pos_140	0.204779
chr2L_15313472_15314236_pos_141	0.162301
chr2L_15323193_15323793_pos_142	0.335103
chr2L_15319562_15320314_pos_143	0.649091
chr2L_15330696_15330994_pos_144	0.0395571
chr2L_15359561_15360080_pos_145	0.310098
chr2L_15438351_15439223_pos_146	0.0402403
chr2L_15482006_15482387_pos_147	0.176025
chr2L_15475752_15476094_pos_148	0.306064
chr2L_15782649_15783335_pos_149	0.170802
chr2L_15777818_15778562_pos_150	0.0765922
chr2L_16248490_16248966_pos_151	0.0990413
chr2L_16263628_16264034_pos_152	-0.0221431
chr2L_16319047_16320696_pos_153	0.0988658
chr2L_16371445_16372067_pos_154	-0.210477
chr2L_16439239_16439934_pos_155	-0.0115041
chr2L_16582582_16583232_pos_156	-0.0544388
chr2L_16746174_16746684_pos_157	0.961923
chr2L_16750536_16751863_pos_158	0.237656
chr2L_16757087_16759674_pos_159	-0.436852
chr2L_16770050_16771666_pos_160	0.241469
chr2L_16908386_16909604_pos_161	0.0410291
chr2L_17213179_17213950_pos_162	0.0705117
chr2L_17376010_17376740_pos_163	0.0161354
chr2L_17462195_17464491_pos_164	-0.0656563
chr2L_17551553_17552347_pos_165	-0.0217746
chr2L_17666110_17667423_pos_166	-0.186249
chr2L_17748625_17749226_pos_167	0.26609
chr2L_17756825_17757480_pos_168	-0.522661
chr2L_17854276_17856405_pos_169	0.367634
chr2L_18124384_18124986_pos_170	0.195972
chr2L_18301873_18302493_pos_171	0.732602
chr2L_18486632_18487255_pos_172	0.173385
chr2L_18597833_18598794_pos_173	0.000273848
chr2L_18719932_18721593_pos_174	-0.0742048
chr2L_18894632_18895966_pos_175	0.0536327
chr2L_18916981_18918038_pos_176	0.00571846
chr2L_18976182_18977427_pos_177	-0.212454
chr2L_18992527_18993359_pos_178	0.193114
chr2L_19156128_19156588_pos_179	0.561278
chr2L_19162375_19162782_pos_180	0.307339
chr2L_19172566_19173202_pos_181	0.0279975
chr2L_19308928_19309916_pos_182	0.0451492
chr2L_19462508_19463307_pos_183	0.197277
chr2L_19475179_19475934_pos_184	0.402391
chr2L_19596639_19598020_pos_185	-0.214379
chr2L_19712760_19715466_pos_186	0.270907
chr2L_19775885_19777971_pos_187	-0.135663
chr2L_19921284_19921985_pos_188	-0.00462677
chr2L_19918589_19919235_pos_189	0.0744441
chr2L_19937761_19938436_pos_190	-0.0303618
chr2L_20062499_20063568_pos_191	-0.00275772
chr2L_20109385_20111042_pos_192	0.151303
chr2L_20128385_20128832_pos_193	0.296799
chr2L_20198075_20198293_pos_194	0.0701437
chr2L_20423070_20423582_pos_195	0.130073
chr2L_20768362_20769328_pos_196	0.350601
chr2L_20799003_20799441_pos_197	0.374481
chr2L_21011345_21012079_pos_198	0.304158
chr2L_21109759_21110501_pos_199	-0.113859
chr2L_21293062_21293703_pos_200	-0.0137009
chr2L_21301330_21301830_pos_201	0.0990545
chr2L_21407167_21408661_pos_202	-0.420794
chr2L_21621266_21621610_pos_203	0.25462
chr2L_21644979_21646989_pos_204	-0.439109
chr2L_21803026_21803623_pos_205	0.340276
chr2L_21809090_21812223_pos_206	0.261834
chr2L_21835207_21838554_pos_207	0.313015
chr2L_21876773_21877787_pos_208	0.178788
chr2L_21912531_21913779_pos_209	-0.183971
chr2L_21925521_21926148_pos_210	-0.0532842
chr2L_21946246_21948306_pos_211	-0.0871337
chr2L_21979907_21981235_pos_212	0.177246
chr2L_22011092_22011931_pos_213	0.386181
chr2L_22039492_22041668_pos_214	-0.0692924
chr2L_22112664_22113335_pos_215	-0.0347526
chr2L_22116489_22116769_pos_216	0.168578
chr2L_22132916_22133302_pos_217	-0.228371
chr2L_22214647_22215927_pos_218	0.175329
chr2L_22226775_22228643_pos_219	0.0185479
chr2L_22237450_22237826_pos_220	0.0390542
chr2L_22256271_22258574_pos_221	-0.252969
chr2L_22279817_22280098_pos_222	-0.322508
chr2L_22290054_22292388_pos_223	0.0612852
chr2L_22298648_22300461_pos_224	0.0315248
chr2L_22319138_22320955_pos_225	-0.194784
chr2L_22343431_22344459_pos_226	0.062148
chr2L_22450344_22451688_pos_227	0.0327716
chr2L_22446010_22446864_pos_228	0.223357
chr2L_22479272_22479499_pos_229	0.182307
chr2L_22491310_22493827_pos_230	-0.035403
chr2L_22519141_22519737_pos_231	-0.015381
chr2L_22548520_22550216_pos_232	-0.0671389
chr2L_22606673_22609006_pos_233	-0.0332894
chr2L_22625509_22627136_pos_234	0.0177998
chr2L_22650810_22651228_pos_235	-0.256305
chr2L_22654727_22656869_pos_236	0.0168988
chr2L_22819865_22821840_pos_237	-0.379773
chr2L_22822841_22824081_pos_238	-0.164102
chr2L_22849217_22849804_pos_239	-0.0901956
chr2L_22869827_22870922_pos_240	0.0269405
chr2L_22941425_22941743_pos_241	0.131444
chr2LHet_22374_23372_pos_242	-0.276435
chr2LHet_213582_214548_pos_243	-0.0192883
chr2LHet_245167_247010_pos_244	-0.145605
chr2LHet_248136_251181_pos_245	0.179343
chr2LHet_244031_244906_pos_246	0.00349415
chr2LHet_318438_318918_pos_247	-0.50084
chr2R_1260068_1262267_pos_248	0.169561
chr2R_1391905_1392937_pos_249	0.145512
chr2R_9256355_9257057_pos_250	0.284015
chrU_33786_37497_pos_251	-0.263626
chr2RHet_206354_209085_pos_252	-0.645428
chr2RHet_401137_404688_pos_253	0.100247
chr2RHet_483597_487028_pos_254	-0.192535
chrU_1193893_1195242_pos_255	-0.449785
chrU_1343278_1345149_pos_256	0.278248
chr2RHet_1641686_1643460_pos_257	-0.207746
chr2RHet_3135208_3136035_pos_258	-0.0102211
chr2R_520873_524249_pos_259	0.155927
chr2R_588267_589784_pos_260	-0.687458
chr2R_916337_918240_pos_261	-0.0412368
chr2R_1046123_1048994_pos_262	-0.0823856
chr2R_2653090_2655310_pos_263	0.22452
chr2R_5864540_5865525_pos_264	0.0679963
chr2R_7306687_7307395_pos_265	-0.0273659
chr2R_11122776_11125120_pos_266	0.399268
chr2R_14581264_14582312_pos_267	0.147804
chr2R_15581020_15581434_pos_268	-0.0461946
chr2R_17103081_17104789_pos_269	0.102828
chr2R_17464326_17465973_pos_270	0.045863
chr2R_19413716_19415433_pos_271	0.105999
chr2R_20610957_20613768_pos_272	-0.077199
chr2R_20938232_20939297_pos_273	0.108869
chrUextra_949915_950481_pos_274	0.0262685
chrU_1552660_1552876_pos_275	0.0483345
chrU_3305814_3306578_pos_276	-0.22972
chrU_3292843_3293433_pos_277	0.0975709
chrU_3294559_3295274_pos_278	-0.142531
chrU_2662703_2662986_pos_279	-0.28062
chrU_2651819_2652735_pos_280	0.0661214
chrU_103322_105131_pos_281	-0.237691
chrU_121055_123418_pos_282	-0.264485
chrU_177938_178834_pos_283	-0.0606148
chrU_196583_197041_pos_284	-0.0770066
chrU_247210_248507_pos_285	-0.473422
chr2RHet_55113_56881_pos_286	-0.403482
chr2RHet_88811_90984_pos_287	-0.196176
chr2RHet_93857_95779_pos_288	-0.517733
chr2RHet_129602_130625_pos_289	-0.184149
chr2RHet_214163_215191_pos_290	0.0452377
chr2RHet_318613_319305_pos_291	0.055576
chr2RHet_392850_393375_pos_292	-0.430632
chr2RHet_440263_441712_pos_293	0.0369627
chr2RHet_478908_481430_pos_294	-0.570735
chr2RHet_495785_497482_pos_295	0.221067
chr2RHet_494662_495444_pos_296	-0.371659
chr2RHet_521595_523218_pos_297	-0.562093
chr2RHet_533133_533890_pos_298	-0.128483
chr2RHet_520021_521451_pos_299	0.306381
chr2RHet_563827_564986_pos_300	-0.650261
chr2RHet_576259_579060_pos_301	0.137738
chrU_1053816_1055429_pos_302	-0.0902512
chrU_1106270_1108218_pos_303	-0.211506
chrU_1185477_1186269_pos_304	0.321707
chrU_1215323_1215828_pos_305	0.114393
chrU_1338406_1341162_pos_306	-0.256705
chrU_1352683_1354674_pos_307	0.153923
chrU_1366354_1367587_pos_308	-0.0648224
chrU_1362569_1365154_pos_309	-0.32862
chrU_3692682_3693375_pos_310	0.12885
chr2RHet_663203_665006_pos_311	0.0563306
chr2RHet_665049_666326_pos_312	0.144653
chr2RHet_727795_729624_pos_313	0.0317144
chr2RHet_754980_757961_pos_314	-0.36609
chr2RHet_794952_795646_pos_315	-0.227526
chr2RHet_798647_800739_pos_316	-0.621977
chr2RHet_816591_817826_pos_317	-0.352432
chr2RHet_836355_838891_pos_318	0.150873
chr2RHet_890657_891176_pos_319	0.244088
chr2RHet_1111648_1112150_pos_320	-0.0129167
chr2RHet_1122123_1122355_pos_321	-0.125053
chr2RHet_1268809_1269581_pos_322	-0.0400778
chr2RHet_1320222_1320475_pos_323	0.0284869
chr2RHet_1333118_1334171_pos_324	-0.0150611
chr2RHet_1338237_1338686_pos_325	-0.34367
chr2RHet_1334557_1335294_pos_326	-0.158521
chr2RHet_1364444_1365705_pos_327	-0.367407
chr2RHet_1415858_1418092_pos_328	0.191778
chr2RHet_1420893_1421541_pos_329	-0.172741
chrU_1959143_1959373_pos_330	0.108627
chrU_1951001_1954279_pos_331	0.121189
chr2RHet_1551131_1551819_pos_332	-0.315115
chr2RHet_1544065_1545210_pos_333	-0.0167446
chr2RHet_1572646_1573540_pos_334	0.000158807
chr2RHet_1591061_1592174_pos_335	-0.138442
chr2RHet_1607112_1607898_pos_336	-0.142657
chr2RHet_1604946_1605402_pos_337	0.134798
chr2RHet_1595754_1596182_pos_338	-0.501033
chr2RHet_1605747_1606314_pos_339	-0.337353
chr2RHet_1630995_1632086_pos_340	-0.244257
chr2RHet_1638420_1640286_pos_341	-0.113629
chr2RHet_1643687_1644374_pos_342	-0.323381
chr2RHet_1661565_1662009_pos_343	-0.246549
chr2RHet_1680992_1681648_pos_344	-0.244852
chr2RHet_1720890_1723433_pos_345	-0.37561
chr2RHet_1734322_1736025_pos_346	-0.169891
chr2RHet_1754105_1754314_pos_347	0.212275
chr2RHet_1743498_1745891_pos_348	-0.459769
chr2RHet_1778336_1778932_pos_349	-0.0640708
chr2RHet_1929485_1931013_pos_350	0.118235
chr2RHet_2214537_2214754_pos_351	0.0105526
chr2RHet_2313757_2314173_pos_352	-0.296896
chr2RHet_2346176_2348007_pos_353	0.290075
chr2RHet_2358682_2360295_pos_354	-0.119187
chr2RHet_2356353_2357646_pos_355	-0.112357
chr2RHet_2405141_2405420_pos_356	0.033028
chr2RHet_2584842_2585511_pos_357	-0.186757
chrU_5776173_5776843_pos_358	-0.157949
chr2RHet_3130507_3130735_pos_359	-0.224248
chr2RHet_3133456_3133871_pos_360	-0.0402525
chr2RHet_3169735_3171209_pos_361	-0.24424
chr2RHet_3218094_3218322_pos_362	0.105318
chr2RHet_3229398_3229803_pos_363	-0.217286
chr2R_61764_62140_pos_364	-0.28214
chr2R_67923_69652_pos_365	0.160514
chr2R_88787_90750_pos_366	-0.703627
chr2R_109570_109939_pos_367	-0.184489
chr2R_108350_108971_pos_368	-0.289174
chr2R_146981_147253_pos_369	0.0794327
chr2R_136164_136439_pos_370	-0.502402
chr2R_208553_209839_pos_371	-0.253257
chr2R_198255_201346_pos_372	0.0669879
chr2R_211520_212178_pos_373	-0.253221
chr2R_232108_234461_pos_374	-0.112415
chr2R_234520_235525_pos_375	-0.151862
chr2R_265944_266792_pos_376	-0.224198
chr2R_283876_284940_pos_377	-0.10942
chr2R_313629_314668_pos_378	-0.0664151
chr2R_315614_319410_pos_379	-0.067909
chr2R_436991_437498_pos_380	0.114927
chr2R_437756_439844_pos_381	-0.297835
chr2R_453531_456081_pos_382	-0.0554829
chr2R_469587_473167_pos_383	0.02411
chr2R_498690_502012_pos_384	0.0516319
chr2R_517339_518378_pos_385	0.23099
chr2R_528484_529236_pos_386	-0.148845
chr2R_584912_585345_pos_387	-0.269733
chr2R_574738_578499_pos_388	-0.369117
chr2R_579262_580919_pos_389	-0.115197
chr2R_594667_596818_pos_390	-0.520584
chr2R_603557_604447_pos_391	0.0910646
chr2R_632725_635666_pos_392	0.0278214
chr2R_623489_624464_pos_393	-0.38462
chr2R_744222_745093_pos_394	-0.0888303
chr2R_742173_743617_pos_395	-0.00783657
chr2R_764705_766605_pos_396	-0.146779
chr2R_830627_831475_pos_397	0.172094
chr2R_962718_964513_pos_398	-0.190907
chr2R_1005881_1007056_pos_399	-0.262812
chr2R_1024556_1027799_pos_400	-0.290705
chr2R_1016433_1017605_pos_401	0.0124808
chr2R_1019919_1022083_pos_402	0.225717
chr2R_1036640_1038801_pos_403	0.0631467
chr2R_1059698_1060537_pos_404	0.282245
chr2R_1110568_1113820_pos_405	0.106059
chr2R_1128257_1130149_pos_406	0.0621308
chr2R_1127255_1128073_pos_407	-0.531322
chr2R_1114569_1114834_pos_408	0.0505319
chr2R_1153592_1154758_pos_409	0.418712
chr2R_1151862_1153033_pos_410	-0.0903641
chr2R_1169930_1170463_pos_411	-0.433675
chr2R_1196100_1196721_pos_412	0.0576675
chr2R_1226291_1227122_pos_413	-0.501083
chr2R_1212968_1215976_pos_414	-0.3318
chr2R_1253995_1255006_pos_415	-0.050356
chr2R_1252163_1253382_pos_416	0.0440092
chr2R_1305085_1305495_pos_417	-0.290859
chr2R_1318993_1320069_pos_418	-0.114188
chr2R_1332966_1334931_pos_419	-0.426942
chr2R_1402332_1403274_pos_420	-0.0373268
chr2R_1508093_1509394_pos_421	-0.0760782
chr2R_1560362_1561145_pos_422	0.354262
chr2R_1837453_1839818_pos_423	-0.158368
chr2R_2035408_2036003_pos_424	0.204461
chr2R_2032951_2033937_pos_425	0.105557
chr2R_2054173_2054877_pos_426	0.174993
chr2R_2074018_2074435_pos_427	-0.0353289
chr2R_2081298_2082107_pos_428	-0.11915
chr2R_2087304_2087564_pos_429	0.125276
chr2R_2142320_2143306_pos_430	-0.263663
chr2R_2172079_2172532_pos_431	-0.1258
chr2R_2213798_2215771_pos_432	-0.058834
chr2R_2323568_2324409_pos_433	-0.298111
chr2R_2415193_2416022_pos_434	0.070432
chr2R_2414051_2414495_pos_435	0.330843
chr2R_2453785_2454852_pos_436	0.0441081
chr2R_2485132_2485861_pos_437	0.067688
chr2R_2514704_2515197_pos_438	0.585684
chr2R_3380673_3381133_pos_439	0.418903
chr2R_3461119_3465808_pos_440	-0.172572
chr2R_3479941_3480778_pos_441	0.268997
chr2R_3492396_3493022_pos_442	0.217259
chr2R_3728242_3730650_pos_443	0.0957178
chr2R_3735613_3737214_pos_444	-0.123638
chr2R_4016547_4017854_pos_445	0.0932154
chr2R_4037907_4038589_pos_446	-0.0799328
chr2R_4135457_4136072_pos_447	0.197959
chr2R_4575652_4576160_pos_448	0.17501
chr2R_4753473_4754178_pos_449	0.00118265
chr2R_4924866_4925458_pos_450	-0.0511045
chr2R_5145105_5145843_pos_451	0.303806
chr2R_5322695_5323668_pos_452	-0.0642128
chr2R_5329557_5330259_pos_453	-0.0287407
chr2R_5404667_5405631_pos_454	0.498896
chr2R_5454405_5455644_pos_455	-0.196824
chr2R_5587365_5588305_pos_456	0.147458
chr2R_5608587_5609707_pos_457	0.381729
chr2R_5627068_5628074_pos_458	0.646824
chr2R_5741008_5741503_pos_459	0.104255
chr2R_5873074_5874160_pos_460	0.0839721
chr2R_5882572_5884638_pos_461	-0.011167
chr2R_6052115_6052753_pos_462	0.171173
chr2R_6095297_6096819_pos_463	0.138661
chr2R_6146486_6147790_pos_464	0.16735
chr2R_6174539_6174786_pos_465	0.217673
chr2R_6381453_6381889_pos_466	0.435499
chr2R_6379455_6380148_pos_467	0.125272
chr2R_6398001_6398699_pos_468	-0.00272263
chr2R_6391116_6391858_pos_469	-0.313024
chr2R_6436993_6437346_pos_470	0.693967
chr2R_6440287_6440811_pos_471	0.127224
chr2R_6449002_6449661_pos_472	0.191182
chr2R_6746156_6746711_pos_473	0.0350903
chr2R_6742181_6742960_pos_474	0.439116
chr2R_6872736_6873364_pos_475	0.170321
chr2R_6881178_6882301_pos_476	0.0562864
chr2R_6886726_6887794_pos_477	0.0103598
chr2R_7153565_7154327_pos_478	1.04673
chr2R_7287889_7288339_pos_479	0.157223
chr2R_7342986_7343521_pos_480	-0.5002
chr2R_7412265_7412573_pos_481	0.119971
chr2R_7424821_7425742_pos_482	0.0278543
chr2R_7443299_7444136_pos_483	0.222318
chr2R_7465337_7466266_pos_484	-0.252391
chr2R_7496504_7497191_pos_485	0.546639
chr2R_7596866_7597162_pos_486	0.0366788
chr2R_7687412_7688201_pos_487	-0.260371
chr2R_7998587_7999599_pos_488	0.448814
chr2R_8095754_8096875_pos_489	-0.372958
chr2R_8206932_8207463_pos_490	-0.0246701
chr2R_8342287_8342961_pos_491	0.181387
chr2R_8345611_8345996_pos_492	0.0898481
chr2R_8461330_8462636_pos_493	-0.128733
chr2R_8590919_8591958_pos_494	-0.526042
chr2R_8663173_8663946_pos_495	0.317742
chr2R_8657786_8658559_pos_496	0.0374197
chr2R_8801917_8802782_pos_497	0.165056
chr2R_8942612_8943808_pos_498	0.41794
chr2R_9029210_9032503_pos_499	0.0995356
chr2R_9032790_9033995_pos_500	-0.650637
chr2R_9082464_9082893_pos_501	0.42082
chr2R_9195357_9195881_pos_502	-0.12278
chr2R_9229788_9231290_pos_503	0.596316
chr2R_9334972_9335822_pos_504	0.205353
chr2R_9350262_9350806_pos_505	-0.010267
chr2R_9376072_9376577_pos_506	0.280976
chr2R_9702921_9705159_pos_507	-0.0480638
chr2R_9787527_9788562_pos_508	-0.297988
chr2R_9831538_9831860_pos_509	0.253969
chr2R_9956096_9957329_pos_510	-0.29511
chr2R_10055006_10055550_pos_511	0.275283
chr2R_10149144_10149901_pos_512	0.175745
chr2R_10187426_10189255_pos_513	-0.280247
chr2R_10198845_10199408_pos_514	0.16096
chr2R_10379831_10381432_pos_515	0.130326
chr2R_10687471_10688074_pos_516	0.0744168
chr2R_10723070_10723309_pos_517	-0.262778
chr2R_10883501_10883938_pos_518	0.0659724
chr2R_10945712_10947060_pos_519	-0.10835
chr2R_10944762_10945335_pos_520	-0.349286
chr2R_11016827_11017683_pos_521	0.641802
chr2R_11082519_11083626_pos_522	-0.101916
chr2R_11142928_11145470_pos_523	-0.0571482
chr2R_11150558_11152198_pos_524	0.00587291
chr2R_11740163_11742302_pos_525	0.256945
chr2R_11752489_11754508_pos_526	-0.184153
chr2R_11793891_11794434_pos_527	-0.0419925
chr2R_11817472_11817873_pos_528	0.728073
chr2R_11846722_11847547_pos_529	0.0599255
chr2R_12218583_12218983_pos_530	0.81238
chr2R_12210864_12211971_pos_531	0.0782333
chr2R_12366366_12368160_pos_532	0.0513859
chr2R_12395895_12396911_pos_533	0.438476
chr2R_12442498_12443961_pos_534	-0.0105136
chr2R_12522259_12522930_pos_535	0.10754
chr2R_12649673_12650943_pos_536	0.0498385
chr2R_12761797_12762333_pos_537	0.233823
chr2R_13227294_13227679_pos_538	0.37202
chr2R_13233001_13234212_pos_539	0.20625
chr2R_13369840_13371190_pos_540	0.217732
chr2R_13386116_13387122_pos_541	0.331333
chr2R_13485725_13486464_pos_542	0.0953312
chr2R_13739762_13740523_pos_543	0.0777162
chr2R_13784260_13784616_pos_544	-0.216498
chr2R_14090827_14091296_pos_545	0.0582236
chr2R_14142300_14143127_pos_546	0.227444
chr2R_14148629_14149975_pos_547	-0.257623
chr2R_14157898_14159343_pos_548	0.522088
chr2R_14192308_14192685_pos_549	0.353749
chr2R_14449000_14450438_pos_550	-0.17699
chr2R_14541285_14541994_pos_551	0.39413
chr2R_15150046_15150419_pos_552	0.189036
chr2R_15370720_15372973_pos_553	0.0292201
chr2R_15493433_15494159_pos_554	0.248981
chr2R_15587620_15588315_pos_555	0.333793
chr2R_15598708_15599421_pos_556	0.0282719
chr2R_15688668_15689535_pos_557	-0.326759
chr2R_15750328_15751238_pos_558	0.0948908
chr2R_15819601_15820036_pos_559	0.164061
chr2R_15922131_15923395_pos_560	0.3968
chr2R_15920949_15921668_pos_561	0.256017
chr2R_15939070_15940002_pos_562	0.127007
chr2R_15946994_15947523_pos_563	0.209345
chr2R_15941727_15942294_pos_564	0.136753
chr2R_16044215_16045747_pos_565	0.239702
chr2R_16061021_16061925_pos_566	0.107051
chr2R_16117981_16118909_pos_567	-0.172959
chr2R_16183005_16184842_pos_568	0.148727
chr2R_16429885_16430231_pos_569	0.305661
chr2R_16445102_16448514_pos_570	-0.0404153
chr2R_16838346_16840123_pos_571	0.0410937
chr2R_16849633_16850153_pos_572	0.341247
chr2R_16879085_16879650_pos_573	-0.0616101
chr2R_16910405_16911353_pos_574	0.0520592
chr2R_17117269_17118067_pos_575	0.262005
chr2R_17302414_17303142_pos_576	0.140938
chr2R_17340684_17343050_pos_577	-0.298887
chr2R_17348741_17349588_pos_578	-0.198712
chr2R_17364793_17365108_pos_579	0.482869
chr2R_17353947_17354336_pos_580	0.516989
chr2R_17479523_17480218_pos_581	0.12342
chr2R_17536449_17536730_pos_582	-0.0544864
chr2R_17734372_17734743_pos_583	0.10293
chr2R_18125780_18126337_pos_584	0.0961643
chr2R_18579364_18579876_pos_585	0.0360614
chr2R_18633215_18636282_pos_586	0.0754283
chr2R_18975870_18978511_pos_587	0.0548367
chr2R_19047484_19049428_pos_588	0.062883
chr2R_19124500_19124870_pos_589	-0.312293
chr2R_19405904_19407224_pos_590	0.0999605
chr2R_19622249_19626732_pos_591	-0.26943
chr2R_20444322_20445799_pos_592	-0.020937
chr2R_20532520_20533727_pos_593	0.740869
chr2R_20559450_20559966_pos_594	0.10892
chr2R_20604883_20607290_pos_595	0.36174
chr2R_20694895_20696506_pos_596	0.730248
chr2R_20944174_20945090_pos_597	-0.0621378
chr2R_21050824_21052327_pos_598	-0.0130339
chr2R_21090583_21091907_pos_599	-0.166979
chr2R_21098902_21099660_pos_600	-0.0773727
chr2R_21097397_21098359_pos_601	-0.334388
chr2R_21110371_21110911_pos_602	-0.0602009
chr2R_21105418_21105973_pos_603	0.161718
chr3L_9036518_9037148_pos_604	0.203632
chr3L_12705424_12707177_pos_605	0.157364
chr3L_278269_279037_pos_606	0.217461
chr3L_753488_754226_pos_607	-0.156012
chr3L_3701537_3702809_pos_608	-0.208501
chr3L_3865192_3867091_pos_609	-0.057008
chr3L_5268375_5269169_pos_610	-0.0894598
chr3L_11445458_11446165_pos_611	0.0716171
chr3L_13984330_13985170_pos_612	0.129659
chr3L_14492634_14493127_pos_613	0.142652
chr3L_14574451_14575373_pos_614	0.0875857
chr3L_15033404_15034104_pos_615	0.142491
chr3L_15803545_15804145_pos_616	-0.0928844
chr3L_20455991_20456879_pos_617	0.202484
chr3L_23601504_23603594_pos_618	0.0976475
chr3L_23733352_23734328_pos_619	-0.344228
chr3L_23946222_23949098_pos_620	-0.102154
chr3L_24158687_24159828_pos_621	0.131333
chr3LHet_1152912_1156958_pos_622	0.167266
chr3LHet_1252981_1255834_pos_623	-0.284715
chr3LHet_2253394_2256160_pos_624	0.0233393
chr3L_239178_240616_pos_625	0.0483298
chr3L_299569_300275_pos_626	0.144817
chr3L_374731_375130_pos_627	0.255551
chr3L_390099_390852_pos_628	0.151616
chr3L_396687_397300_pos_629	0.330153
chr3L_613003_615221_pos_630	0.462893
chr3L_617761_618288_pos_631	0.420069
chr3L_618699_619117_pos_632	0.336408
chr3L_717287_718133_pos_633	0.0736234
chr3L_744051_744764_pos_634	0.302336
chr3L_759855_760831_pos_635	-0.0937908
chr3L_885506_886829_pos_636	-0.0563049
chr3L_1108222_1110341_pos_637	0.171685
chr3L_1344067_1344794_pos_638	0.290733
chr3L_1484992_1485768_pos_639	0.319928
chr3L_1486892_1487261_pos_640	0.263747
chr3L_1821831_1822935_pos_641	0.709487
chr3L_1899217_1899989_pos_642	-0.096399
chr3L_2476518_2477474_pos_643	0.179167
chr3L_2830389_2831256_pos_644	-0.111817
chr3L_2880483_2880848_pos_645	-0.0632134
chr3L_2893237_2893954_pos_646	-0.0755474
chr3L_3043458_3046216_pos_647	0.307999
chr3L_3154365_3155916_pos_648	0.152032
chr3L_3188229_3188643_pos_649	0.0851494
chr3L_3304619_3305161_pos_650	0.285444
chr3L_3678344_3679017_pos_651	0.132494
chr3L_3747434_3748092_pos_652	-0.00939661
chr3L_3791106_3791433_pos_653	0.147356
chr3L_3848503_3849348_pos_654	0.111623
chr3L_3876669_3877357_pos_655	0.721557
chr3L_3926095_3926660_pos_656	0.62798
chr3L_4097998_4098461_pos_657	0.0822233
chr3L_4175301_4176305_pos_658	0.0119566
chr3L_4189503_4190504_pos_659	0.41699
chr3L_4326344_4328776_pos_660	0.0748746
chr3L_4645161_4646808_pos_661	0.0367791
chr3L_4643404_4644323_pos_662	-0.130694
chr3L_4679374_4680132_pos_663	0.506958
chr3L_5618263_5618628_pos_664	0.698633
chr3L_5826826_5829440_pos_665	1.34395
chr3L_5951181_5951892_pos_666	0.0635263
chr3L_5947225_5947510_pos_667	1.00014
chr3L_5949566_5950040_pos_668	0.146031
chr3L_5997650_6000371_pos_669	-0.133335
chr3L_6060729_6061677_pos_670	-0.0590622
chr3L_6311966_6312838_pos_671	0.012792
chr3L_6350437_6351026_pos_672	0.503582
chr3L_6384705_6385482_pos_673	-0.0162399
chr3L_6589823_6594537_pos_674	0.0261981
chr3L_6813957_6814641_pos_675	0.0771705
chr3L_7624661_7625035_pos_676	0.017524
chr3L_7995221_7997707_pos_677	-0.327292
chr3L_8032167_8032810_pos_678	0.627236
chr3L_8182246_8183376_pos_679	-0.0606176
chr3L_8426507_8429172_pos_680	-0.0449491
chr3L_8447457_8447861_pos_681	0.428232
chr3L_8471814_8474808_pos_682	-0.0363304
chr3L_8490417_8491151_pos_683	0.281172
chr3L_8658479_8660062_pos_684	-0.141108
chr3L_8679414_8681296_pos_685	0.279527
chr3L_8906860_8907304_pos_686	0.268242
chr3L_9003366_9004181_pos_687	0.0752988
chr3L_8995620_8996079_pos_688	0.388675
chr3L_9013703_9014601_pos_689	0.140378
chr3L_9006613_9007384_pos_690	0.0604954
chr3L_9022071_9023393_pos_691	0.129247
chr3L_9032042_9032657_pos_692	-0.205664
chr3L_9052826_9053072_pos_693	-0.308939
chr3L_9077762_9081412_pos_694	-0.186706
chr3L_9145610_9146567_pos_695	0.249667
chr3L_9383076_9384012_pos_696	0.456009
chr3L_9628538_9630121_pos_697	0.0929597
chr3L_9775893_9778095_pos_698	0.2028
chr3L_9822829_9823374_pos_699	0.224486
chr3L_10021170_10021932_pos_700	0.545375
chr3L_10440425_10441310_pos_701	0.265684
chr3L_10575670_10576464_pos_702	-0.0264238
chr3L_10756194_10757293_pos_703	0.0455575
chr3L_10914131_10914807_pos_704	0.216754
chr3L_10982492_10985018_pos_705	0.279126
chr3L_11011162_11011564_pos_706	0.00763515
chr3L_11022646_11024336_pos_707	0.291284
chr3L_11125753_11127422_pos_708	0.0814505
chr3L_11311730_11312629_pos_709	-0.352615
chr3L_11349706_11350732_pos_710	0.67255
chr3L_11426839_11427583_pos_711	0.180394
chr3L_11869007_11869441_pos_712	0.340378
chr3L_12015786_12016592_pos_713	0.0250467
chr3L_12021636_12022247_pos_714	0.0128329
chr3L_12112023_12112491_pos_715	0.0538068
chr3L_12164358_12165140_pos_716	0.240364
chr3L_12235351_12236605_pos_717	0.377371
chr3L_12536263_12537142_pos_718	0.110652
chr3L_12584640_12585708_pos_719	-0.0136296
chr3L_12626395_12626975_pos_720	0.773562
chr3L_12676274_12676943_pos_721	0.358468
chr3L_12716342_12716989_pos_722	-0.0237413
chr3L_12767242_12768798_pos_723	-0.0867701
chr3L_12815824_12817597_pos_724	-0.311984
chr3L_13049922_13050550_pos_725	0.0612902
chr3L_13070340_13070933_pos_726	0.417671
chr3L_13179069_13180184_pos_727	-0.0161559
chr3L_13293674_13294254_pos_728	-0.196066
chr3L_13339399_13340907_pos_729	-0.489561
chr3L_13392094_13392954_pos_730	0.571073
chr3L_13383644_13384333_pos_731	0.302997
chr3L_13455267_13458038_pos_732	0.128113
chr3L_13531095_13533282_pos_733	-0.139217
chr3L_13549844_13550564_pos_734	0.0464858
chr3L_13680256_13682947_pos_735	0.418849
chr3L_13709356_13710857_pos_736	-0.264008
chr3L_13933451_13934620_pos_737	0.467666
chr3L_14119472_14120448_pos_738	0.25281
chr3L_14148142_14148769_pos_739	0.402581
chr3L_14178190_14178599_pos_740	-0.178163
chr3L_14187319_14187692_pos_741	0.324485
chr3L_14218796_14219937_pos_742	-0.0198309
chr3L_14331592_14332518_pos_743	0.101382
chr3L_14350099_14350594_pos_744	0.362307
chr3L_14408494_14410297_pos_745	0.117912
chr3L_14412986_14413338_pos_746	-0.27494
chr3L_14447889_14448353_pos_747	0.136801
chr3L_14484914_14486120_pos_748	0.395795
chr3L_14540085_14540485_pos_749	0.226176
chr3L_14549186_14549922_pos_750	-0.16008
chr3L_14741016_14743076_pos_751	0.91681
chr3L_14911612_14912059_pos_752	0.399936
chr3L_15018750_15019549_pos_753	0.259228
chr3L_15162964_15163317_pos_754	0.562547
chr3L_15174371_15175150_pos_755	0.0647308
chr3L_15316166_15316844_pos_756	0.159743
chr3L_15531349_15531892_pos_757	0.369085
chr3L_15724838_15725130_pos_758	0.332344
chr3L_15828973_15829430_pos_759	-0.218583
chr3L_15856072_15857267_pos_760	-0.028496
chr3L_16050584_16051245_pos_761	0.552259
chr3L_16062885_16063786_pos_762	-0.143546
chr3L_16059697_16060575_pos_763	0.46803
chr3L_16071164_16073204_pos_764	0.254932
chr3L_16430414_16432187_pos_765	-0.29605
chr3L_16478218_16478846_pos_766	-0.0873227
chr3L_16617775_16621114_pos_767	-0.268649
chr3L_16624292_16625205_pos_768	-0.142669
chr3L_16794168_16795847_pos_769	-0.62621
chr3L_16844520_16845367_pos_770	1.08302
chr3L_16934190_16935265_pos_771	0.0692621
chr3L_16964265_16964940_pos_772	0.165988
chr3L_17021837_17023476_pos_773	-0.103831
chr3L_17045726_17046768_pos_774	-0.0115863
chr3L_17493450_17494120_pos_775	0.664133
chr3L_17534469_17537179_pos_776	0.283509
chr3L_17758271_17758880_pos_777	0.0140627
chr3L_17824584_17825376_pos_778	-0.00541825
chr3L_17979325_17979964_pos_779	0.523084
chr3L_18005832_18006807_pos_780	-0.716052
chr3L_18137494_18138808_pos_781	0.0902401
chr3L_18225742_18226092_pos_782	0.582441
chr3L_18270821_18271883_pos_783	0.174983
chr3L_18311444_18311979_pos_784	0.347843
chr3L_18321789_18322879_pos_785	-0.17945
chr3L_18334338_18334941_pos_786	0.148207
chr3L_18349090_18349925_pos_787	0.263962
chr3L_18380834_18381659_pos_788	-0.389852
chr3L_18459860_18461321_pos_789	-0.614341
chr3L_19051893_19052374_pos_790	0.31644
chr3L_19169819_19170207_pos_791	0.184231
chr3L_19364950_19367166_pos_792	0.151846
chr3L_19645247_19645663_pos_793	0.549149
chr3L_19821293_19822250_pos_794	0.20329
chr3L_20175883_20176464_pos_795	0.638318
chr3L_20333574_20333906_pos_796	0.0213425
chr3L_20562077_20564537_pos_797	-0.157787
chr3L_20616245_20616740_pos_798	0.26179
chr3L_20663481_20664819_pos_799	-0.0856424
chr3L_20689713_20690852_pos_800	-0.540951
chr3L_21073013_21074649_pos_801	-0.317621
chr3L_21137854_21138508_pos_802	-0.0904299
chr3L_21137149_21137531_pos_803	0.126155
chr3L_21442250_21442984_pos_804	-0.0773369
chr3L_21460530_21461508_pos_805	0.504762
chr3L_21464363_21465393_pos_806	0.392402
chr3L_21474864_21475559_pos_807	0.00227353
chr3L_21711994_21713674_pos_808	-0.07062
chr3L_21862398_21863274_pos_809	0.235253
chr3L_21883671_21884491_pos_810	0.456264
chr3L_21982670_21983097_pos_811	0.28514
chr3L_22071243_22071764_pos_812	-0.162346
chr3L_22212112_22214201_pos_813	0.17756
chr3L_22247937_22250803_pos_814	0.199895
chr3L_22317162_22317897_pos_815	0.550673
chr3L_22328834_22330160_pos_816	-0.0541723
chr3L_22498949_22500997_pos_817	0.0972687
chr3L_22677025_22678880_pos_818	-0.352782
chr3L_22976654_22979141_pos_819	-0.472914
chr3L_23013766_23014854_pos_820	-0.166189
chr3L_23015366_23015859_pos_821	-0.439531
chr3L_23018602_23019262_pos_822	-0.0699766
chr3L_23031852_23034312_pos_823	-0.2964
chr3L_23042747_23043237_pos_824	0.0786508
chr3L_23052505_23054806_pos_825	0.0225312
chr3L_23075830_23076522_pos_826	0.0480826
chr3L_23097577_23099102_pos_827	-0.0178058
chr3L_23138497_23139981_pos_828	-0.0820934
chr3L_23158556_23158997_pos_829	0.0405332
chr3L_23185742_23185964_pos_830	0.179027
chr3L_23197138_23199060_pos_831	-0.0211235
chr3L_23221317_23224985_pos_832	-0.056137
chr3L_23210631_23212949_pos_833	-0.093093
chr3L_23230180_23232091_pos_834	-0.0502233
chr3L_23310334_23311771_pos_835	0.0593611
chr3L_23315319_23316910_pos_836	-0.370792
chr3L_23335543_23337337_pos_837	-0.0486645
chr3L_23396830_23397463_pos_838	-0.177207
chr3L_23438811_23439751_pos_839	-0.248183
chr3L_23480474_23481547_pos_840	-0.165639
chr3L_23546194_23547071_pos_841	0.0147143
chr3L_23561340_23563317_pos_842	-0.0725008
chr3L_23583387_23584908_pos_843	0.127367
chr3L_23591686_23595462_pos_844	-0.117535
chr3L_23612839_23613779_pos_845	-0.107155
chr3L_23671157_23672785_pos_846	0.347775
chr3L_23697602_23698628_pos_847	0.0679687
chr3L_23714173_23715287_pos_848	0.0952331
chr3L_23710246_23711903_pos_849	-0.373611
chr3L_23722207_23724181_pos_850	0.148165
chr3L_23777934_23780302_pos_851	-0.233726
chr3L_23780542_23782307_pos_852	0.169128
chr3L_23800715_23800930_pos_853	-0.0982495
chr3L_23904691_23905493_pos_854	-0.102453
chr3L_23930429_23931866_pos_855	-0.0986016
chr3L_23956117_23958472_pos_856	-0.0434693
chr3L_23965674_23965911_pos_857	0.0343705
chr3L_23974320_23974657_pos_858	-0.524296
chr3L_24014012_24014563_pos_859	-0.211665
chr3L_24015438_24015868_pos_860	-0.450061
chr3L_24031240_24033968_pos_861	-0.0761058
chr3L_24052824_24054474_pos_862	-0.213077
chr3L_24062008_24062246_pos_863	0.118685
chr3L_24081261_24083237_pos_864	-0.331342
chr3L_24187591_24189138_pos_865	-0.0485453
chr3L_24197618_24198812_pos_866	0.00300441
chr3L_24203263_24206152_pos_867	-0.168598
chr3L_24201385_24202366_pos_868	0.62887
chr3L_24280454_24283075_pos_869	-0.0201549
chr3L_24275026_24276388_pos_870	-0.149511
chr3L_24499959_24501920_pos_871	0.0932545
chr3L_24497251_24499751_pos_872	-1.24488
chr3L_24510599_24511297_pos_873	-0.000153935
chr3LHet_256468_256882_pos_874	-0.153316
chr3LHet_303072_303735_pos_875	0.0627184
chr3LHet_394739_395868_pos_876	-0.20501
chr3LHet_398121_398486_pos_877	0.326448
chr3LHet_420766_421966_pos_878	-0.158994
chr3LHet_481175_482020_pos_879	-0.226402
chr3LHet_493062_494105_pos_880	0.104125
chr3LHet_542328_542694_pos_881	-0.811642
chr3LHet_577887_579208_pos_882	0.0108795
chr3LHet_590684_591759_pos_883	0.294702
chr3LHet_602652_604211_pos_884	-0.287594
chr3LHet_619434_619639_pos_885	0.184464
chr3LHet_661189_662406_pos_886	-0.00897515
chr3LHet_674649_676018_pos_887	-0.260223
chr3LHet_693443_695724_pos_888	0.15393
chr3LHet_704315_704818_pos_889	-0.4486
chr3LHet_719728_722252_pos_890	0.369981
chr3LHet_764173_764555_pos_891	0.0679206
chr3LHet_768996_771614_pos_892	0.00639917
chr3LHet_796110_797097_pos_893	0.116113
chr3LHet_826632_827197_pos_894	-0.0304677
chrU_2096294_2096611_pos_895	0.0628749
chr3LHet_909646_910718_pos_896	-0.108146
chr3LHet_930046_932201_pos_897	-0.205354
chr3LHet_993838_995380_pos_898	-0.318103
chr3LHet_1007536_1010815_pos_899	-0.0158833
chr3LHet_1016193_1016844_pos_900	-0.0534039
chr3LHet_1017218_1019099_pos_901	0.0606029
chr3LHet_1085357_1086514_pos_902	-0.867166
chr3LHet_1134753_1135360_pos_903	-0.0693527
chr3LHet_1246891_1247144_pos_904	0.262719
chr3LHet_1258660_1259376_pos_905	-0.0845876
chr3LHet_1277028_1277599_pos_906	0.0837535
chr3LHet_1304592_1305369_pos_907	-0.475578
chr3LHet_1342520_1343669_pos_908	-0.227289
chr3LHet_1380261_1380633_pos_909	-0.0826317
chr3LHet_1395078_1395542_pos_910	-0.0764907
chr3LHet_1389589_1391466_pos_911	-0.632158
chr3LHet_1397373_1398531_pos_912	-0.386448
chr3LHet_1559511_1559782_pos_913	0.0703458
chr3LHet_1563284_1563517_pos_914	-0.120564
chr3LHet_1578118_1578521_pos_915	0.00433243
chr3LHet_1610944_1611763_pos_916	-0.204714
chr3LHet_1628703_1629795_pos_917	0.00297981
chr3LHet_1672495_1673176_pos_918	-0.113223
chr3LHet_1689438_1689768_pos_919	0.228865
chr3LHet_1757942_1759396_pos_920	0.178425
chr3LHet_1848319_1849375_pos_921	0.0231074
chr3LHet_2108302_2108562_pos_922	-0.0764725
chr3LHet_2107083_2107450_pos_923	-0.446275
chr3LHet_2145649_2146812_pos_924	-0.0662834
chr3LHet_2195005_2197120_pos_925	0.0496532
chr3LHet_2209409_2214403_pos_926	-0.043069
chr3LHet_2230647_2234731_pos_927	-0.140735
chr3LHet_2258547_2259252_pos_928	0.0979694
chr3LHet_2267575_2270132_pos_929	0.290611
chr3LHet_2256446_2257734_pos_930	-0.375048
chr3LHet_2266057_2267310_pos_931	0.149578
chr3LHet_2279770_2280386_pos_932	-0.23313
chr3LHet_2274575_2275446_pos_933	-0.0919155
chr3LHet_2386475_2387636_pos_934	0.0634485
chr3LHet_2383514_2385273_pos_935	-0.140294
chr3LHet_2389661_2391378_pos_936	-0.147917
chr3LHet_2377542_2378022_pos_937	-0.391082
chr3LHet_2420671_2422930_pos_938	-0.117122
chr3LHet_2414520_2416364_pos_939	-0.228733
chr3LHet_2417570_2419013_pos_940	-0.145795
chr3LHet_2446069_2446712_pos_941	-0.0841993
chr3LHet_2462887_2465425_pos_942	0.0783517
chr3LHet_2456040_2458031_pos_943	0.0721449
chr3LHet_2458307_2459343_pos_944	-0.443003
chr3LHet_2475471_2477777_pos_945	0.04626
chr3LHet_2504070_2506207_pos_946	-0.0788413
chr3LHet_2507161_2507779_pos_947	-0.0653241
chr3LHet_2529394_2529689_pos_948	-0.258
chr3LHet_2518867_2521736_pos_949	0.303863
chr2RHet_3015955_3018109_pos_950	-0.203408
chr2RHet_3018424_3018896_pos_951	0.0687684
chr2RHet_2883935_2885476_pos_952	-0.2868
chr2RHet_2890398_2890713_pos_953	-0.365295
chr2RHet_2818419_2820960_pos_954	-0.166168
chr2RHet_2772862_2775334_pos_955	0.366434
chr2RHet_2640975_2641401_pos_956	0.171311
chr2RHet_2618634_2619748_pos_957	-0.233083
chr3R_674477_675591_pos_958	0.187515
chr3R_412065_413568_pos_959	-0.0816133
chr3RHet_569948_572224_pos_960	-0.103646
chr3RHet_219874_223816_pos_961	0.013344
chrU_1655661_1658387_pos_962	-0.222493
chrU_452439_453770_pos_963	-0.503545
chrUextra_2463_6316_pos_964	-0.462569
chrU_2214181_2215737_pos_965	-0.384076
chr3RHet_2122816_2124279_pos_966	0.357064
chr3RHet_2154581_2156696_pos_967	0.0621663
chr3RHet_1949474_1950680_pos_968	-0.237988
chr3RHet_2488298_2491690_pos_969	-0.351614
chr3R_4410558_4411300_pos_970	0.121668
chr3R_4524820_4525814_pos_971	-0.0346071
chr3R_5736831_5740330_pos_972	0.188616
chr3R_8849973_8851448_pos_973	0.211114
chr3R_12125210_12127822_pos_974	-0.035451
chr3R_12651704_12652574_pos_975	0.0545461
chr3R_15715629_15715966_pos_976	0.706193
chr3R_16878731_16880097_pos_977	-0.0716013
chr3R_18386469_18387669_pos_978	-0.28521
chr3R_20171982_20172992_pos_979	0.429093
chr3R_20892667_20893801_pos_980	-0.00191132
chr3R_23792866_23796310_pos_981	-0.32249
chr3R_27329193_27332183_pos_982	0.280791
chr3R_27839479_27840641_pos_983	0.103967
chrU_2011859_2013517_pos_984	-0.11422
chrU_1996281_1996545_pos_985	0.020276
chrU_1997054_1997518_pos_986	-0.478953
chrU_1994173_1994642_pos_987	-0.314003
chrU_3730969_3731281_pos_988	0.0813021
chrU_1819642_1820114_pos_989	0.151324
chrU_5945090_5945604_pos_990	-0.386609
chr3RHet_639470_641640_pos_991	-0.320872
chr3RHet_557142_558073_pos_992	-0.34793
chr3RHet_405302_405765_pos_993	-0.136369
chr3RHet_407149_407447_pos_994	0.0302523
chr3RHet_393720_394729_pos_995	-0.587287
chr3RHet_165349_166710_pos_996	-0.129854
chr3RHet_17261_17924_pos_997	0.148659
chr3RHet_10333_11449_pos_998	0.152616
chr3RHet_12044_12610_pos_999	0.0702298
chrU_594842_596179_pos_1000	-0.301161
chrU_1664190_1664702_pos_1001	-0.120481
chrU_1636780_1639201_pos_1002	-0.0871933
chrU_382141_388025_pos_1003	-0.401744
chr3RHet_785746_786524_pos_1004	-0.237208
chr3RHet_799975_802534_pos_1005	0.0194868
chr3RHet_811853_812463_pos_1006	0.749851
chr3RHet_836438_837713_pos_1007	-0.130873
chr3RHet_869700_873056_pos_1008	-0.48065
chr3RHet_912603_913628_pos_1009	0.276435
chr3RHet_904215_904851_pos_1010	-0.0269273
chr3RHet_900396_901265_pos_1011	-0.0276987
chr3RHet_949070_949634_pos_1012	-0.0849529
chr3RHet_1017012_1018359_pos_1013	-0.22331
chr3RHet_1096060_1096952_pos_1014	-0.00237939
chr3RHet_1103073_1104085_pos_1015	-0.110735
chrUextra_1673662_1673889_pos_1016	-0.23549
chrUextra_13795_14599_pos_1017	-0.692914
chrUextra_11583_12714_pos_1018	-0.9057
chr3RHet_1403118_1406784_pos_1019	-0.285334
chr3RHet_1425139_1427139_pos_1020	0.198279
chr3RHet_1441160_1443204_pos_1021	0.00123409
chr3RHet_1437797_1438410_pos_1022	0.139688
chr3RHet_1515885_1517543_pos_1023	-0.105146
chr3RHet_1565441_1567794_pos_1024	0.33543
chrU_902244_902735_pos_1025	-0.0374778
chrU_5639512_5641011_pos_1026	-0.140383
chr3RHet_2183750_2184650_pos_1027	-0.0728916
chr3RHet_2169892_2170087_pos_1028	-0.0841616
chr3RHet_2125670_2126594_pos_1029	0.116011
chr3RHet_2119053_2121404_pos_1030	-0.133562
chr3RHet_1998568_2000245_pos_1031	0.0588869
chr3RHet_2000523_2001886_pos_1032	-0.332447
chr3RHet_1968636_1974816_pos_1033	0.332186
chr3RHet_1924211_1931665_pos_1034	-0.122538
chr3RHet_1889833_1892702_pos_1035	-0.140983
chr3RHet_1834527_1839817_pos_1036	0.1305
chr3RHet_1821709_1822797_pos_1037	0.0747535
chr3RHet_1815228_1816259_pos_1038	-0.349469
chr3RHet_1809000_1809574_pos_1039	-0.26365
chr3RHet_1799622_1800151_pos_1040	-0.0586195
chr3RHet_1759545_1760361_pos_1041	0.069941
chr3RHet_1732188_1738679_pos_1042	0.0319645
chr3RHet_1739074_1739563_pos_1043	0.184439
chr3RHet_1718625_1718917_pos_1044	0.0540115
chr3RHet_1693214_1697881_pos_1045	0.195447
chr3RHet_1611668_1612329_pos_1046	-0.121787
chrUextra_455935_456153_pos_1047	-0.202301
chrU_3880811_3881257_pos_1048	-0.0176774
chr3RHet_2480169_2482132_pos_1049	0.0683156
chr3RHet_2493355_2496028_pos_1050	-0.281829
chr3RHet_2500545_2501025_pos_1051	-0.0532235
chr3R_27679_31634_pos_1052	0.105641
chr3R_37853_40055_pos_1053	-0.401242
chr3R_94856_96417_pos_1054	-0.205373
chr3R_103906_105363_pos_1055	-0.429509
chr3R_173838_174743_pos_1056	-0.324669
chr3R_189707_192046_pos_1057	0.0514274
chr3R_233031_234110_pos_1058	0.229003
chr3R_238529_239746_pos_1059	0.287761
chr3R_284048_284741_pos_1060	-0.083106
chr3R_371413_371910_pos_1061	0.186465
chr3R_424012_424442_pos_1062	0.0394601
chr3R_415814_419283_pos_1063	-0.372156
chr3R_439134_439750_pos_1064	0.087263
chr3R_613481_617295_pos_1065	0.000314078
chr3R_671179_671548_pos_1066	0.28389
chr3R_748236_749174_pos_1067	-0.10654
chr3R_753058_755148_pos_1068	0.228154
chr3R_766391_768683_pos_1069	0.0804593
chr3R_758533_763094_pos_1070	0.217892
chr3R_785378_786533_pos_1071	0.160962
chr3R_1050528_1051324_pos_1072	-0.214269
chr3R_1146323_1146825_pos_1073	0.0825476
chr3R_1160575_1162194_pos_1074	-0.245404
chr3R_1205226_1206838_pos_1075	0.275247
chr3R_1233010_1234254_pos_1076	-0.272207
chr3R_1544944_1545255_pos_1077	0.0742774
chr3R_1581832_1583584_pos_1078	0.0360089
chr3R_1734690_1735224_pos_1079	0.848784
chr3R_2031069_2032031_pos_1080	-0.0586978
chr3R_2161573_2162716_pos_1081	0.00353071
chr3R_2432532_2433417_pos_1082	0.24658
chr3R_2441554_2443460_pos_1083	0.0288811
chr3R_2470693_2471844_pos_1084	-0.218806
chr3R_2505118_2506098_pos_1085	0.0495679
chr3R_2540297_2541656_pos_1086	0.429283
chr3R_2581138_2581627_pos_1087	-0.0653536
chr3R_2616401_2616942_pos_1088	0.113634
chr3R_2630080_2630940_pos_1089	0.205019
chr3R_2682807_2683762_pos_1090	-0.319035
chr3R_2693803_2694425_pos_1091	0.303012
chr3R_2701023_2701619_pos_1092	-0.0912834
chr3R_2714422_2714883_pos_1093	0.082215
chr3R_2742342_2742894_pos_1094	-0.115716
chr3R_2766769_2768369_pos_1095	0.370396
chr3R_2832089_2833512_pos_1096	0.23767
chr3R_2822704_2823113_pos_1097	0.790631
chr3R_2861463_2862044_pos_1098	-0.107541
chr3R_2859338_2859671_pos_1099	-0.0120693
chr3R_2936933_2937801_pos_1100	-0.0297089
chr3R_3021136_3022523_pos_1101	0.222224
chr3R_3088266_3088826_pos_1102	0.223028
chr3R_3167477_3168208_pos_1103	-0.025533
chr3R_3359051_3360343_pos_1104	-0.245655
chr3R_3570467_3573481_pos_1105	-0.329554
chr3R_3788983_3789860_pos_1106	0.488379
chr3R_3853229_3853642_pos_1107	-0.0121251
chr3R_3926433_3927469_pos_1108	0.0951522
chr3R_3934412_3935006_pos_1109	0.362982
chr3R_3941901_3942367_pos_1110	0.216747
chr3R_3990895_3992128_pos_1111	0.384214
chr3R_4018795_4019310_pos_1112	0.488816
chr3R_4065151_4065566_pos_1113	0.168064
chr3R_4100663_4101056_pos_1114	0.0950691
chr3R_4259962_4260651_pos_1115	0.562357
chr3R_4446785_4449568_pos_1116	-0.140995
chr3R_4515239_4515781_pos_1117	0.468094
chr3R_4526287_4527380_pos_1118	0.101691
chr3R_4676338_4676704_pos_1119	0.20149
chr3R_4708321_4709971_pos_1120	-0.466168
chr3R_4801414_4802560_pos_1121	0.855604
chr3R_4791146_4791762_pos_1122	-0.0484771
chr3R_4943071_4943648_pos_1123	0.250423
chr3R_5042035_5042470_pos_1124	-0.125965
chr3R_5217396_5218816_pos_1125	0.0579845
chr3R_5372542_5373049_pos_1126	0.866947
chr3R_5520501_5521160_pos_1127	-0.0512588
chr3R_5542320_5544034_pos_1128	-0.0124688
chr3R_5928275_5929537_pos_1129	0.474051
chr3R_5981195_5982005_pos_1130	-0.320431
chr3R_5990450_5991530_pos_1131	0.240996
chr3R_6149981_6152116_pos_1132	-0.0271776
chr3R_6166997_6167280_pos_1133	-0.049294
chr3R_6289423_6290204_pos_1134	0.282209
chr3R_6373960_6374539_pos_1135	-0.0102295
chr3R_6749206_6749703_pos_1136	0.260858
chr3R_7071335_7072942_pos_1137	0.0394461
chr3R_7103103_7103853_pos_1138	0.301768
chr3R_7144483_7145242_pos_1139	0.132674
chr3R_7221213_7222561_pos_1140	0.385639
chr3R_7219434_7220060_pos_1141	0.16445
chr3R_7396604_7397541_pos_1142	-0.0621346
chr3R_7485297_7486299_pos_1143	0.342839
chr3R_7510510_7512420_pos_1144	-0.185893
chr3R_7738995_7740141_pos_1145	-0.239527
chr3R_7939267_7941029_pos_1146	-0.397686
chr3R_7948525_7949690_pos_1147	0.260468
chr3R_7967201_7968047_pos_1148	0.0466344
chr3R_8073798_8074552_pos_1149	0.526767
chr3R_8144008_8146125_pos_1150	0.00987306
chr3R_8183512_8183900_pos_1151	0.261792
chr3R_8471495_8472657_pos_1152	0.183752
chr3R_8861602_8862805_pos_1153	-0.384243
chr3R_8895776_8896450_pos_1154	0.102124
chr3R_9041148_9042265_pos_1155	0.285918
chr3R_9185605_9186272_pos_1156	-0.179907
chr3R_9247734_9248754_pos_1157	0.0815946
chr3R_9460612_9462364_pos_1158	0.093522
chr3R_9495805_9497363_pos_1159	-1.06361
chr3R_9585798_9586736_pos_1160	0.0220246
chr3R_9614172_9614907_pos_1161	0.0684856
chr3R_9631706_9632476_pos_1162	0.285938
chr3R_9667706_9669402_pos_1163	-0.667103
chr3R_9705128_9705762_pos_1164	0.159477
chr3R_9725175_9725908_pos_1165	0.203117
chr3R_9736493_9737486_pos_1166	0.100515
chr3R_9751400_9752025_pos_1167	0.350753
chr3R_9796478_9797002_pos_1168	0.235058
chr3R_9795430_9796233_pos_1169	0.102094
chr3R_9863057_9863537_pos_1170	0.444471
chr3R_10154718_10155120_pos_1171	0.0398287
chr3R_10269647_10270483_pos_1172	-0.0553131
chr3R_10328216_10328860_pos_1173	-0.732134
chr3R_10395968_10397192_pos_1174	0.194078
chr3R_10454263_10455190_pos_1175	0.00300785
chr3R_10465417_10466999_pos_1176	0.102879
chr3R_10598769_10599933_pos_1177	-0.549402
chr3R_11150999_11152438_pos_1178	0.052145
chr3R_11579348_11580757_pos_1179	-0.0513303
chr3R_11813814_11814508_pos_1180	0.458063
chr3R_11854228_11855676_pos_1181	-0.0241542
chr3R_11886449_11888517_pos_1182	0.0422888
chr3R_12262726_12262972_pos_1183	0.0912589
chr3R_12331804_12332485_pos_1184	-0.140819
chr3R_12340061_12340605_pos_1185	0.020077
chr3R_12510485_12512391_pos_1186	-0.15376
chr3R_12526390_12527344_pos_1187	0.027888
chr3R_12557125_12557552_pos_1188	0.134604
chr3R_12618348_12619094_pos_1189	-0.0725891
chr3R_12636305_12637112_pos_1190	-0.18635
chr3R_12689986_12691287_pos_1191	0.0419389
chr3R_12685269_12685913_pos_1192	0.0128538
chr3R_12704090_12704805_pos_1193	0.54563
chr3R_12727574_12728043_pos_1194	0.181486
chr3R_12741167_12741789_pos_1195	-0.0937694
chr3R_12761813_12762598_pos_1196	0.859076
chr3R_12923230_12924138_pos_1197	0.0189502
chr3R_13355791_13356197_pos_1198	0.500916
chr3R_13373504_13374509_pos_1199	0.565738
chr3R_13386288_13386798_pos_1200	0.0966029
chr3R_13600759_13601597_pos_1201	0.302228
chr3R_13641891_13642696_pos_1202	0.204226
chr3R_13656639_13657100_pos_1203	-0.10145
chr3R_13760848_13761504_pos_1204	0.510405
chr3R_13899969_13901327_pos_1205	-0.138279
chr3R_14106147_14107086_pos_1206	0.13487
chr3R_14421711_14422988_pos_1207	0.00869267
chr3R_14469187_14470626_pos_1208	-0.622885
chr3R_15164545_15165471_pos_1209	-0.398567
chr3R_15167374_15167983_pos_1210	0.327742
chr3R_15319341_15320094_pos_1211	0.0435515
chr3R_15315445_15316153_pos_1212	0.229042
chr3R_15331577_15332517_pos_1213	-0.0983986
chr3R_15356782_15357836_pos_1214	-0.222601
chr3R_15697146_15698205_pos_1215	-0.0919428
chr3R_16173904_16174468_pos_1216	0.46307
chr3R_16423196_16424072_pos_1217	0.220251
chr3R_16437242_16441482_pos_1218	-0.259289
chr3R_16453980_16456312_pos_1219	-0.403088
chr3R_16482822_16484623_pos_1220	-0.0378974
chr3R_16594635_16595296_pos_1221	0.262034
chr3R_16588991_16590336_pos_1222	0.336423
chr3R_16618621_16619229_pos_1223	0.428791
chr3R_16674632_16675631_pos_1224	0.147455
chr3R_16907008_16908555_pos_1225	-0.10907
chr3R_16995089_16996275_pos_1226	-0.276994
chr3R_16997860_16998998_pos_1227	0.419488
chr3R_17205453_17206130_pos_1228	0.536041
chr3R_17216652_17217221_pos_1229	0.354094
chr3R_17238902_17239216_pos_1230	0.241158
chr3R_17254571_17255232_pos_1231	0.184978
chr3R_17283855_17284786_pos_1232	0.0215249
chr3R_17373814_17374911_pos_1233	2.46138e-05
chr3R_17492744_17494232_pos_1234	0.199838
chr3R_17885632_17886960_pos_1235	-0.0169027
chr3R_17895524_17896263_pos_1236	-0.389255
chr3R_18158693_18159454_pos_1237	0.145454
chr3R_18200225_18201120_pos_1238	-0.165453
chr3R_18295616_18296724_pos_1239	0.637834
chr3R_18493591_18493998_pos_1240	0.264178
chr3R_18526146_18526852_pos_1241	0.0907104
chr3R_18579104_18579868_pos_1242	0.230331
chr3R_18613822_18615571_pos_1243	-0.135217
chr3R_18971104_18971817_pos_1244	0.207777
chr3R_19021218_19021984_pos_1245	-0.32709
chr3R_19089085_19090346_pos_1246	0.21556
chr3R_19186746_19188559_pos_1247	0.0147991
chr3R_19253385_19254336_pos_1248	-0.359931
chr3R_19554580_19555107_pos_1249	0.325538
chr3R_19705549_19706419_pos_1250	-0.332479
chr3R_19786136_19786927_pos_1251	0.145728
chr3R_19890801_19891817_pos_1252	0.434383
chr3R_19908040_19909988_pos_1253	0.070754
chr3R_20128815_20129558_pos_1254	-0.0284646
chr3R_20136964_20139224_pos_1255	0.133714
chr3R_20280650_20282569_pos_1256	-0.0936023
chr3R_20522966_20524030_pos_1257	-0.148477
chr3R_20795616_20796750_pos_1258	0.532756
chr3R_20917576_20918483_pos_1259	-0.0508135
chr3R_20911342_20912052_pos_1260	-0.00601641
chr3R_20922012_20922447_pos_1261	0.577399
chr3R_20988923_20989925_pos_1262	0.595293
chr3R_21412274_21412778_pos_1263	0.34651
chr3R_21427145_21429189_pos_1264	0.188861
chr3R_21442017_21443618_pos_1265	-0.124595
chr3R_21852360_21853114_pos_1266	0.158838
chr3R_22110170_22110962_pos_1267	0.00192203
chr3R_22469561_22472536_pos_1268	0.234055
chr3R_22481112_22481724_pos_1269	0.0822694
chr3R_22634772_22636125_pos_1270	-0.0573552
chr3R_22671596_22673222_pos_1271	-0.396728
chr3R_22765555_22766565_pos_1272	0.203643
chr3R_24140584_24141816_pos_1273	0.231647
chr3R_24204832_24206417_pos_1274	-0.0910854
chr3R_24457152_24457914_pos_1275	0.471782
chr3R_24826634_24829005_pos_1276	0.257075
chr3R_24898329_24899336_pos_1277	0.050123
chr3R_25114685_25115706_pos_1278	0.369777
chr3R_25132164_25133967_pos_1279	0.154239
chr3R_25123325_25124259_pos_1280	0.392743
chr3R_25145857_25146202_pos_1281	-0.16864
chr3R_25285273_25286061_pos_1282	-0.258208
chr3R_25373586_25374742_pos_1283	0.0939525
chr3R_25422561_25424541_pos_1284	-0.156601
chr3R_25533863_25535305_pos_1285	-0.0584157
chr3R_25554009_25554865_pos_1286	0.176307
chr3R_25596652_25597023_pos_1287	0.251392
chr3R_26056539_26058575_pos_1288	-0.109359
chr3R_26220647_26221868_pos_1289	-0.543052
chr3R_26410142_26412489_pos_1290	0.0329821
chr3R_26501379_26502111_pos_1291	0.397759
chr3R_26587787_26588403_pos_1292	0.195189
chr3R_26580379_26581524_pos_1293	0.0629812
chr3R_26675211_26675895_pos_1294	-0.178823
chr3R_26682041_26682679_pos_1295	0.0854019
chr3R_26867347_26869177_pos_1296	0.121179
chr3R_27312487_27313215_pos_1297	0.22492
chr3R_27347374_27348365_pos_1298	-0.020454
chr3R_27611910_27613376_pos_1299	-0.0146355
chr3R_27695176_27695868_pos_1300	0.149335
chr3R_27735776_27737413_pos_1301	0.126133
chr3R_27820014_27822567_pos_1302	0.156125
chr4_953369_954518_pos_1303	-0.14448
chr4_61792_62399_pos_1304	0.212777
chr4_93708_93976_pos_1305	-0.0730976
chr4_116554_117898_pos_1306	-0.448035
chr4_127315_130125_pos_1307	0.0151595
chr4_137230_139883_pos_1308	-0.454594
chr4_136223_136797_pos_1309	-0.0941924
chr4_218470_221928_pos_1310	-0.147481
chr4_275969_277250_pos_1311	0.0100611
chr4_293153_294307_pos_1312	-0.701704
chr4_324315_324792_pos_1313	-0.12448
chr4_419188_419601_pos_1314	-0.120386
chr4_513193_513911_pos_1315	-0.127232
chr4_530083_530936_pos_1316	0.185323
chr4_625154_626368_pos_1317	0.0129244
chr4_705093_706744_pos_1318	-0.211451
chr4_738300_738702_pos_1319	0.157532
chr4_801284_802901_pos_1320	-0.205589
chr4_870835_871253_pos_1321	-0.215935
chr4_895413_896339_pos_1322	-0.0771207
chr4_911503_912484_pos_1323	-0.150779
chr4_919129_920069_pos_1324	0.0476383
chr4_948044_948782_pos_1325	0.141962
chr4_1036780_1040803_pos_1326	0.123175
chr4_1042869_1044022_pos_1327	0.0706241
chr4_1100897_1101798_pos_1328	-0.314898
chr4_1147510_1148663_pos_1329	-0.395692
chr4_1165011_1165919_pos_1330	-0.771311
chr4_1189851_1190835_pos_1331	-0.322141
chr4_1196349_1197293_pos_1332	0.139991
chr4_1191021_1192856_pos_1333	-0.290941
chr4_1237530_1238195_pos_1334	-0.0297869
chr4_1238320_1238733_pos_1335	-0.260416
chrUextra_8358854_8359115_pos_1336	0.0919318
chrU_4701217_4702471_pos_1337	-0.352778
chrU_4693788_4694350_pos_1338	-0.0607465
chrU_4702643_4703448_pos_1339	-0.0291862
chrU_2822452_2823195_pos_1340	0.113221
chrU_2612731_2614037_pos_1341	-0.180969
chrU_2158722_2159409_pos_1342	0.0354415
chrU_2161273_2161732_pos_1343	0.377161
chrU_2150549_2151410_pos_1344	0.0976772
chrU_2183934_2184492_pos_1345	0.237232
chrU_6121590_6121843_pos_1346	-0.0316888
chrU_6449701_6450710_pos_1347	0.161878
chrU_6986599_6986820_pos_1348	0.124752
chrU_7264961_7265660_pos_1349	-0.0902281
chrU_7425525_7425779_pos_1350	0.283043
chrU_7888259_7888719_pos_1351	-0.0106164
chrU_8932157_8932589_pos_1352	0.152483
chrU_9139773_9140073_pos_1353	-0.109155
chrU_9258501_9258712_pos_1354	0.0706067
chrU_9458774_9459200_pos_1355	-0.0227059
chrU_9607415_9607667_pos_1356	0.0421058
chrX_16670832_16671423_pos_1357	0.337614
chrX_941733_943240_pos_1358	0.770213
chrX_2335063_2335609_pos_1359	0.446092
chrX_6938568_6939832_pos_1360	-0.0442827
chrX_8118737_8120394_pos_1361	1.2063
chrX_12542264_12542771_pos_1362	1.37579
chrX_13606113_13608259_pos_1363	0.171961
chrX_15540491_15541642_pos_1364	0.139542
chrX_175243_176105_pos_1365	-0.0930825
chrX_269044_269917_pos_1366	-0.186439
chrX_274398_275045_pos_1367	0.126815
chrX_293599_294107_pos_1368	0.41908
chrX_310996_312021_pos_1369	0.106316
chrX_347828_348772_pos_1370	0.0455568
chrX_347115_347531_pos_1371	0.0980207
chrX_477822_478618_pos_1372	0.273719
chrX_480004_480561_pos_1373	-0.137194
chrX_486643_487419_pos_1374	0.176288
chrX_575271_576157_pos_1375	-0.437441
chrX_610272_612247_pos_1376	0.549573
chrX_635299_637392_pos_1377	-0.16389
chrX_856327_857918_pos_1378	0.122183
chrX_969648_970997_pos_1379	0.0181947
chrX_1037058_1037440_pos_1380	0.251584
chrX_1036052_1036781_pos_1381	-0.0349295
chrX_1102009_1102822_pos_1382	0.294439
chrX_1549736_1551030_pos_1383	0.147422
chrX_1691320_1692940_pos_1384	0.175929
chrX_1753460_1754628_pos_1385	0.384353
chrX_2027920_2028302_pos_1386	0.115654
chrX_2162048_2162353_pos_1387	0.375553
chrX_2190602_2191022_pos_1388	0.286152
chrX_2332206_2333155_pos_1389	0.179988
chrX_2331050_2331681_pos_1390	0.561539
chrX_2563435_2564116_pos_1391	0.261347
chrX_2570492_2571628_pos_1392	0.107388
chrX_3245390_3246717_pos_1393	-0.0446121
chrX_3287910_3288404_pos_1394	-0.379215
chrX_3342002_3342644_pos_1395	-0.498861
chrX_3368969_3370110_pos_1396	-0.269127
chrX_3450602_3451457_pos_1397	0.236748
chrX_3656483_3657479_pos_1398	0.0114868
chrX_3691363_3692139_pos_1399	0.152691
chrX_3700957_3702225_pos_1400	-0.0622527
chrX_3741092_3741709_pos_1401	0.0924669
chrX_3737712_3738194_pos_1402	0.0814982
chrX_3826987_3829417_pos_1403	0.0700473
chrX_4105078_4105833_pos_1404	-0.0474276
chrX_4248034_4248809_pos_1405	-0.0312492
chrX_4426884_4430207_pos_1406	0.111639
chrX_4462927_4464478_pos_1407	-0.0755577
chrX_4507459_4508018_pos_1408	0.357424
chrX_4840306_4841373_pos_1409	0.532756
chrX_5406833_5407815_pos_1410	0.0821411
chrX_5427366_5427898_pos_1411	0.752845
chrX_5462780_5463785_pos_1412	0.297706
chrX_5499095_5499930_pos_1413	0.415127
chrX_5563738_5564280_pos_1414	0.117887
chrX_5638359_5639120_pos_1415	0.565594
chrX_5686813_5688242_pos_1416	0.180586
chrX_5759744_5760706_pos_1417	0.62627
chrX_5891514_5892735_pos_1418	0.542655
chrX_5961232_5961640_pos_1419	0.3751
chrX_6012624_6014331_pos_1420	-0.0335399
chrX_6011043_6011551_pos_1421	0.785387
chrX_6598918_6599740_pos_1422	0.571009
chrX_6751149_6752130_pos_1423	0.0961088
chrX_6771777_6774113_pos_1424	0.237644
chrX_6930881_6931911_pos_1425	0.099947
chrX_6928611_6929196_pos_1426	0.201217
chrX_6952604_6953499_pos_1427	-0.0399411
chrX_7048014_7048632_pos_1428	0.618123
chrX_7062999_7064183_pos_1429	-0.555062
chrX_7115046_7116018_pos_1430	0.0273111
chrX_7124554_7125293_pos_1431	-0.275525
chrX_7223696_7224856_pos_1432	0.188002
chrX_7243732_7244401_pos_1433	-0.211382
chrX_7450582_7451196_pos_1434	0.281073
chrX_7476301_7476791_pos_1435	0.142988
chrX_7932007_7932634_pos_1436	-0.937137
chrX_8104599_8105410_pos_1437	0.247642
chrX_8114325_8114725_pos_1438	0.61587
chrX_8199572_8200370_pos_1439	0.167214
chrX_8312256_8312758_pos_1440	-0.117598
chrX_8488183_8488717_pos_1441	0.105143
chrX_8547908_8549030_pos_1442	-0.112005
chrX_8568118_8569355_pos_1443	0.25992
chrX_8723394_8724165_pos_1444	0.252895
chrX_8722819_8723166_pos_1445	0.822475
chrX_9067195_9068073_pos_1446	-0.50067
chrX_9066026_9066977_pos_1447	0.165471
chrX_9187974_9189027_pos_1448	-0.206364
chrX_9248548_9248894_pos_1449	0.746595
chrX_9348023_9348354_pos_1450	0.154066
chrX_9561638_9563332_pos_1451	0.410972
chrX_9610391_9611338_pos_1452	0.67481
chrX_9652489_9652975_pos_1453	0.0991702
chrX_9661567_9661879_pos_1454	0.462535
chrX_9660935_9661280_pos_1455	0.0341604
chrX_9683743_9684266_pos_1456	0.0283675
chrX_9763458_9763920_pos_1457	0.0534188
chrX_10275822_10276678_pos_1458	0.192278
chrX_10614509_10615258_pos_1459	-0.102189
chrX_10645684_10646750_pos_1460	0.0362811
chrX_10832528_10833682_pos_1461	-0.068828
chrX_11188465_11188852_pos_1462	0.247386
chrX_11692403_11693014_pos_1463	-0.178888
chrX_11801522_11802247_pos_1464	0.117544
chrX_11887327_11888905_pos_1465	0.0288838
chrX_12163428_12163958_pos_1466	0.373349
chrX_12170260_12171394_pos_1467	0.253223
chrX_12534671_12535315_pos_1468	0.925643
chrX_12601067_12602643_pos_1469	0.478121
chrX_12641950_12642373_pos_1470	0.0532152
chrX_13912776_13913073_pos_1471	0.149422
chrX_14216685_14217006_pos_1472	0.260211
chrX_14721811_14722795_pos_1473	-0.242746
chrX_14820704_14821360_pos_1474	-0.12108
chrX_14879024_14879998_pos_1475	0.215875
chrX_14902939_14903959_pos_1476	-0.162727
chrX_15035952_15036559_pos_1477	1.08379
chrX_15389172_15389859_pos_1478	0.435643
chrX_15518337_15519152_pos_1479	0.0476584
chrX_15578114_15579023_pos_1480	0.0676761
chrX_15574717_15575086_pos_1481	0.56916
chrX_15574007_15574367_pos_1482	0.455126
chrX_15846938_15848494_pos_1483	-0.0903538
chrX_15966301_15966637_pos_1484	-0.165761
chrX_15987941_15988842_pos_1485	0.348881
chrX_16039137_16039564_pos_1486	0.178855
chrX_16093536_16093818_pos_1487	0.309747
chrX_16135615_16137121_pos_1488	0.238145
chrX_17064709_17065314_pos_1489	0.00122988
chrX_17065680_17066326_pos_1490	0.0648853
chrX_17209530_17210050_pos_1491	0.912038
chrX_17215913_17216484_pos_1492	-0.0974578
chrX_17236866_17237239_pos_1493	0.273721
chrX_17389596_17390161_pos_1494	0.379763
chrX_17376823_17377102_pos_1495	-0.150876
chrX_17388841_17389413_pos_1496	-0.319724
chrX_17591520_17592496_pos_1497	0.164847
chrX_17759090_17759579_pos_1498	0.250713
chrX_17778606_17779083_pos_1499	-0.0344918
chrX_18004565_18005478_pos_1500	0.817623
chrX_18106280_18106758_pos_1501	0.227423
chrX_18181353_18182185_pos_1502	0.407801
chrX_18184696_18185541_pos_1503	0.442835
chrX_18197478_18198672_pos_1504	0.032635
chrX_18478909_18479855_pos_1505	0.482002
chrX_18692967_18694100_pos_1506	0.108003
chrX_18871020_18873273_pos_1507	0.00192495
chrX_18869178_18870337_pos_1508	-0.221711
chrX_19116277_19117099_pos_1509	0.0619006
chrX_19442327_19442785_pos_1510	0.385864
chrX_19478137_19479601_pos_1511	0.192893
chrX_19605935_19606370_pos_1512	0.460768
chrX_19657723_19658042_pos_1513	0.282922
chrX_19680705_19681248_pos_1514	0.335143
chrX_19743316_19743653_pos_1515	-0.06087
chrX_20160893_20161574_pos_1516	0.26531
chrX_20510188_20510914_pos_1517	0.0399238
chrX_20512717_20513406_pos_1518	0.064043
chrX_20533919_20534952_pos_1519	-0.730737
chrX_20538111_20539056_pos_1520	0.185455
chrX_20550890_20551868_pos_1521	0.275571
chrX_20562541_20563195_pos_1522	-0.00336875
chrX_20552413_20553193_pos_1523	0.178727
chrX_20569098_20569627_pos_1524	0.342557
chrX_20588027_20589466_pos_1525	0.183767
chrX_20584310_20584821_pos_1526	0.180395
chrX_20605186_20606036_pos_1527	0.0970496
chrX_20622465_20623248_pos_1528	0.125774
chrX_20617617_20618904_pos_1529	0.0969593
chrX_20623951_20625183_pos_1530	0.169822
chrX_20670828_20671315_pos_1531	-0.101756
chrX_20669652_20670397_pos_1532	-0.207886
chrX_21295559_21296180_pos_1533	0.282195
chrX_22239173_22239848_pos_1534	0.413646
chrXHet_24633_27195_pos_1535	-0.238809
chrXHet_23573_24315_pos_1536	0.0649152
chrXHet_130745_131092_pos_1537	0.2446
chrXHet_199189_199502_pos_1538	0.199207
chrUextra_275017_277842_pos_1539	0.16632
chrUextra_3119661_3119911_pos_1540	-0.0194732
chrU_5898750_5899439_pos_1541	0.678722
chrU_6233875_6234097_pos_1542	-0.232659
chrU_6507953_6508461_pos_1543	0.283109
chrU_6910380_6910749_pos_1544	0.26
chrU_7211838_7212164_pos_1545	0.144603
chrU_7619617_7620040_pos_1546	-0.223569
chrU_8385195_8385499_pos_1547	0.137982
chrU_8972556_8972801_pos_1548	-0.0211621
chrU_9184285_9184530_pos_1549	-0.0277046
chrU_9994118_9994318_pos_1550	-0.186722
chrU_2938334_2938612_pos_1551	-0.183081
chrU_5768879_5769168_pos_1552	0.197903
chrU_5751496_5751847_pos_1553	0.120996
chrU_6735677_6737042_pos_1554	-0.298763
chrU_9521598_9521811_pos_1555	0.172702
chrU_9735331_9735633_pos_1556	-0.00374188
