# Supplementary material for: The hourglass model of evolutionary conservation during embryogenesis extends to developmental enhancers with signatures of positive selection
Source: Genome Res. 2021 Sep;31(9):1573–81. doi: 10.1101/gr.275212.121 (PMC8415374; doi:10.1101/gr.275212.121)
Supplement: Supplemental Material [file supp_gr.275212.121_Supplemental_Code.zip › Supplemental_Code/data/svmModels/dmel68_specific_enhancer_gkmtrain.model.txt]

svm_type c_svc
kernel_type wgkm
L 10
k 7
d 3
M 50
H 50
nr_class 2
total_sv 1079
rho -0.0437085
label 1 -1
nr_sv 546 533
SV
0.9891339267103003 CAATTGCAAATGTTTTTTTATACGATATTCGCCGACCGAGTCACTTGCTGTTGTAGATATAAATATAGCTTTTTTATGGTAGAAGTTAAAAATATATGACAAGTTCGCCGCTTAAGTCTTTTTTTGCCGGACATGTCACTTCCGCCGGTAAGGTAGACTTCTCCCAAGGTAGACCAATAGGAAAATTGCCGAGACGAACTTGAGACAACGAGCAGAACGAAACTCTTAAATGATATGCATGAATTTTCGCTCAACTCACTGACAAAATCAAATCTAATCAACAAATTAATTGCGCATGACGTTGACAATTATGTGAGCGACGAAACGTTTAAGCCAAAGTCGAACTGAAAATTCTCGGCTAGAAAACTGTCACGTTCTGATCATAGGCACATCGATCGTACGCGATATGGCTAACGTGTTTTATGCTGTACTAAATATGTCAAGGTTCCCATGCTCACCAATTTAATTTTTGTTTTTTTTTTTTTTGCTTGGCTCGGCATTCGGCAGCTGGGGATATTCCGACCTGCCGGGAGGGTGACATCAACATCAGCGAGTGCATCAAGCAGGGCCTCCAGCAGATAACGCCACGCATGAAGTACGGCATCAGCGAGCTGAACATTCCGCCACTCGATCCCTTCGAGATGGGAAAGAGCTCCTATAGCTACACCTCCGGCCTGCTCCAGGGACGGATTTCCATGAAGAACGTTGTGATCCACGGCCTCAGCGAGGGCATCGTGGACAAGGTCAACTTCCGGCTGAAGGATGGACGCGTGCGCATGGAGATCCTTTCGCATGTGCCACAAATGTTCGTCGAGGGCTTGTACAAGGCGGACATCAAGCTCAACGATCTCAAGCTGAATCCCAAGGGCGCCTTCAACATTACCATGAGTAAGTAACGCAGCAGAACACATGTAACTGCATGTTAAGTATTATTAGGTCACATAACAGTTTGCTATTAATATTATTATATTATTCAATGTTTTTGCTTCGCTTTTTTTCTTCTGCAGCTGATGTCGCGATGAGGGCGAGACCCATTGGCGAGCTCTACGAGCGTGATGGTCACACCTATCTGCGCCTGACCAAACTGGAGACTGAGCCCAAGGTGGGTGACCTGAAATTCTACGCCAATGGACTAGTTCCCGATCCGGTGCTGAGTACGTAATAGCCAATCAGTACTTACTTATAGTACTTACTAAACTGCTTTGTTTTCGTTCAGACGATGTCATCTTGGACTTTATCAATCAGTACTGGCGCCAGCTTTACCAGGCCATGCTTCCCGAGACATTGGACACCTGGCAGCCGCTGATCCTGAAGTCCACCAATGACTTCTTTGCTGCACTACCGTTCGATATGCTTGTTACCAAGAATTGAGATACCTAACTTTAATATTGTTTTACTATTTATACCTTCCGGATTCATCTGTTCTACTCAAGGTGTTAACATAGTTTGTACCGAAATAAAGATACAATTACCTAAATATAAAATATTTAGAAAATATTCTTATCTATGTTTGCCAGTTTATGTAGAATGTGTATTTTCTAGAGTGAAAGGTTGCACTTACACTAAACAATCAGTCATGAGTCAATTTACAAGTCAAGAGCAATTAAATAGGGCTTGAGTGGCAGATTGAAAAAGTGGGGCTATAATGGTCACATAAAAGGT
1 GTAGGCAAATGGCATGACGACACTAATACCAAATTGCGGCTATATTGTTACTCGCTATATACAAACATACATGCATACATATGTACACATTTGTTCCACTTGAATGCTCCTCGCTACATACACAGATTTTCAAATACATTTTCCAATCAGTTAATACATCATAATGTCTTTAAACGACGAGTTTAATGAAATCAAACTTTTGATTCAAATCAACATAAAGATATTCGTGCAATTAGACAAAACTTCTTAACAGACTATTGTATCTTTGACAAAAAATACTTTTTGTTCTCTCCGAGGTAGCAGATGGTTTTGTCTGTGCGGAAAGTTGATTGGACTTTCCCGAAACAGGAGCAGACGACTTAGACCGAGGGCCAGACAAGAAGGAAACAAAGAACAAGGAACCGATGAAATCTGGAGGTAAGAAAGCAAACACAACTGAATGCCGGTGTGTCTGAGTTTGGATTCGGGGT
0.879176089010766 CAATTATTCCAATGGGGAAATCCTTGGGCGTCAGAGCCGCTTTTTCGCCATGCATAAATCATGTTGGTCCTCCTAGGGCAACGCCCACCGCTCGCGGCCCCGATAATAGTTGCAGTTGTTGCTGTGGAGCGCGGCAGGCCCAAGGCCAAAGGCAAATGAGTTTGGTTTTCCTTTCAGTTTGCCCGAGGCAAACTAACAGCGCCGGAAAAGTTTGGAAATGAAAGCGGTCTTTGCGGGACCGGAGGAATTTAAACAATGAATGTTGACAACGCTCTACAAACCTAACCGCTAAATAAGGCGTGAATAAAAGATAGGCCAGTTTTGTAGGTTAAACTATCTGGTTTAAAATGAACTTATTTCCAATATTCGGATAGATGAAATTGTAGAGTGTAGAGTGGTAGAGTAACAATTCAATCATACACATTTAGGGTACATAAATGTTAAGAAAATTTGTGTTGTTGCCAACGAAACAGCTTTATCAGAATTAATGAGAAAAGCTGTCTGTCTCGAAACGAAAAACCCTTTGGCAAGGAATCATTCATTAATTACTCGCACGAGTTGGTGGGCGCTGACCACGCCCAAACACACACTCGCAGGCCCATGTGTGATTAACAGAAAGCCACGAAAAGCATAGCATACATTTAAGAGCAGAGACCCCGCCTTCGCTGTGTGCATTAATGAATTGACTACTAGTCCAGGGCTCAGCTTGGGATTCGAGTTTATTTAAAGGACGCAATTAAGATCGCTTTAAATTAGCACAATACCGTTATGACACAAAAACTTAGGCACAAGTTACAAATGCGGACTCGGACTCGTTAGACATCACCAAAACACAGTCGAAGCGGGGTCATCTGCAGTGACCATCACTTATTGTCAGGCTATTGCACAGCCTTGCTAAAAGTGAGTCCAGATCCTTGGAGATTTTGACATCGCCTTGTCGATTTCTTCTCTGCAGGATCTGCTGCAAGCTTCGCACTGCCTGGACTCTGGCGAAATGAGTTTGCATACGTGGATTGCTACAGAACTGGTTGTTGCACTGGATTGGATCACACTTATGGTGTGGGCTCGGGTATTTGAGGTCCTTGCACTCCATGTATTGCCGGTGACGCATTTGGCGGAGGTAATCGCGCACCTGGCGCTCTCGATCCCGCCGGCGCATCTCCTTGATCAGCGGAGTGTCCTCTTCTTTTGGCGGACAACAAATCTCGCAGGGGCAGTCCTTTTCACTCCGGTTGTCCTTGGTATTCTTATCCTCATCCTTATCTTTCGGTTTCTTTTTACCCTTTCCCTTCTTATTCATGCCTTTCTCCTTACCTTTGCCCTTGTCCTTGTCTTTTCCCTGGTTTTGATCTACGATACCGCTTTTCCCGTCAGGCTGGTTCTTGCCTTTTTCTCTATCGCCATCAGGACCACCGAAGTCGCCGTCACCATGGTGACTTTCTTCGGTCCCGTGAGTAGTATCTTTACTTTGGGGCACTGGAGGACGGTCCTCAGAGGATCTAAAGTTTGGCTCTTTGGTCTTCTTTTCCTTGCCTTTTTCCTTGCCTTTTTCCTTGCCTTTTTCCATGCCTTTTTCCTTGTCGTTTTCTTTGACTTCGTTCTGTTTTGCCGGTTTTTTTTCCCCTCCATCTTTTTCAGATCCCTTGTTTCCTTCTCCATCACCCTTTTCGTGCTTGCCCTTATCGTTCTGTCCACCTTTTTCACCGTCACCGTCGCCGATACCTTCATTTTCATTGTCACCATCACCCGTTTTCCCTTTGTCTTTTCGCTTGTCTTTGTCAATGTCCACGTCTTTGTCAATGTCCACGTGTATGTCAATGTCCACGTCCTTATCCCTACCCTTGTCCTTATCAACTGCCGACTCACCATCTCCTCCGGCGCCATCCGGAACGAACTCGCTGCAACCCTGTGCAGGTGGATCTTTGGGATCCCTGCAGCACTTCTCCAGCGCTTCGCAGAGATCATTCTTTCCATTTGGGTCTTGAACGAAACAAGTTACCAGCGATTTGTACAGTTCATCGTAGTTGCGGGGCTCCGGTTG
0.8884803409725938 CATGAATATTAAGCTAGAGTTTGGCAATCCCGAAACGGCAACAGAGTGTGTATAACATAATCATTAGCATTAATTGCAACTGAATTCCACCACTTTCTTGGACAGGAAAACTGCCCTCAGCGTGTGTTTGGCTTGTTTGTTTTGTTTATAAAGCCTCATGAAAATTGTGTGAGTTGTTTTGTATTTTTATGGCGCTGATTCGAAAATCGAGAATCCGAATTGAGGGGCAGCCGGCTGCGAGTAAACATCGAATGGACGGACAATGATGGGAATCGACAACAGAAAAAGAACAGCCGGACAGACAGGGACAGGCGGACATTTGGACCAAAAAAGTCAGACGGACATGACGCTGTTGCTCACTTTGTGTACATGATGTGCACACAGCCCGGGCCAACACAATAGACCCCTTTTCACAAACCATCTAGTATACATCAAGTATATACACAAAGCCAAAAAATGGCCGCAGAAATCAGAGATTTTTAGTAATATATAAAATCGTCAAAAAGTATGCAATAAATATATTCTATCTATCTATTGTTCATTTAGTTTCATGCTAACACTTTTATCCTTTACTACTGCATTTCGGCTGTCAGGACGTTTCCGGAATTATCTTCTTGGCCGCAGCTGTAGCGGAGAGTACCCAGTACCCAGATACATTTGTATCGGTGCGTGCGAGAGTGTAAACAATGCAGCGCCAAAACTAAATATTGTTTAAGAACAAATATTTGCCTTTTGTGCAAATCACGAAAGGCAATTTCATTATTCCGTTACGTTCAGCTCCTTTTATATATTTTTTTTATTATATACCAAAAAATAGTATTTTTCGTGCCACTCTCCTAAATTGATGACGCTATCGATGATATGGCTCAACTATATTTAGTCAGATCTCGGAAAAAGGTACAATAATCATCGGTGGGATGCGCTTCACGAGCTGCTAATGGGTCAATTCAATCGAAGCGAATATTATTGCCTATTTTCCAATTAAATGGCCTTAGCTTGAGCGTTGGGTTTGTTGATTCTAAAAATTTATGCGGCGTAGAAGTACTCGCTAAATAAAGTGAATCCAGGCATTGAATCATCGGATGCA
0.7539584888037494 CGTAATTTATTTGCATTCATCGTATAAATTATATTGTAAGCAAACCACTTCATTCAATTTCAATTTAAAAAATTGTTATCTCCGTTGACGGATGCTGCCGCATCCACTGACAACAAACAGCCCAGACAAACGAATGCTTTTTGGAGAGCAGAAGACAGGACAGGACAGTCCTGGGAATGGACATGGATATGGGCTGTGGGATATGGGATATGGGATGTGGATCTGGCTATGGATGTGCTTCAGTTTGTGGACACGGACAGAGTCCCAACATTGTCATTGTCATTCCTCTGACGTGATTATCAGCATCGTTACCGCTTCCTAATCTGACTAAATTCCGTGAAACAGGAAAAGCTGCCGCTTTTGATTATTAATTTTAATCAGAATCATAAGCCGAAATAAACGCTTTAAAAAAATAGTACCAATGCCTAAGAAAATTAATGTATCTGTGACCAAATCACTCCATTACACAAAATGTGCATATTATTTGCATTCGGGGGCATGACAGCCGATTGGGGCAAATACCAAACCGGCGGGTTAAAGTTAACAACATTGCCGAAAAGACAATGCCGAACAATAAATCTCCAAATGCATGCCACACCAGCAGCAGCAGCAGCACTTCCAAGTAACTCTCGACTAGCCTTCAGCCAATATGGTAAACCCAAGCTTATGTCACTGACATGTCTGAGGATCGTCCGTCTGTCCGTTCGTCCGTTTGTCCGTATGTCCGTCCGTCGGTCAGTCCACTGTCCGTTTGTCAACCCGGTCCGTTCGTGCGTCCATTAAATAAGGAAGGAACTGCACATAACGAGAGTCAATATTGACAGGCCAACAGCAACGCGTGCAACGATAGCGGCCAGCGAAGACGACTTATAAGGGCAGAAAGGCAGCCACAAAGTCAGGGATTCATTCGATGGACAGTGGACAGTGGACACTGGACGGTGGACAGCGGACCGTGGACGGTGGACATGGAACCTCAACGATGGGGCGACCAAGTGAAACGAAACAAATCAAGTCGCCCGGTCGCCGAGTCGCACAATGACTGACAATCGAAACGGCGCACGGACAGGTCAACTATTTTGCATACATCTACTATAACTTATGGAACTCGTCGATCGTCGATCGTCGCAACGTCGTCGTTGCAGATCGCTGATCTTGGATTGGGTTGCTGCTTCGGCTGCTGCTGCTGCTGCTGCTACCATGCATTATTGTCAATCAATTGGAGCAGTGAAGGGGTGGAGGCCCCTCCGAAAGGCTGCACCACAAAAGTAGTTAAAGGATTACCTACACTTAAACAGAAAGTCACTGTATTGAAGATTCGCTCCTTAAAATATACATAGGTTCTTGAAACATACAAATTTCTGATCATATACAAATCATTAATAAGATTCATGAGAAGAAGAAAACTCGGTGAAATTTTATTGTCATTTTCATAAAATATATTTCTTAGTGTGTGACTGAGGGTCGACCTTTATGTGAGGACCTCTCTTTCTCGCTCTCTATCTCTGAGTCCTCTTGGGTTTCTCTCGACTTGTG
1 CCAAATATCCACCCATTGCCGTCGTCCGGCTGAAATGTCTACATAATTCAGGTTCAAGGTCTCTCGGATCCGAAATGTCCATATTCTCCACGCTTGACCGGGACATTTGGCATTATATTTATATTTATACGCTATGCAATCTATTTATAATTGTACGCTTACAGTGGCTATTCTAAAACAGATTACTCAGAGAAAATGTTTAATTTGCCTTTTCCGGCGATACTCGCACTCTTTATGGCGCTTAAGCTAACAACAATACATATATCCCAAATTAGTTTGCACAATAATTAATTGCTATATGTGATAAACCGGGTGTTCGGTTCATCTAATGCATCTATGTATTTTAGATCCGCATATAGATACTATTGACGCACTTTGCCTTGTTTTGGGCACCATCAAATGGTTCTATAGGCATTGCGTTCCCCCATATATATATATATATATAATTATTTGATTCCGTGCAATGCATCATCAGAAACCGGTTTATCTTTATCGGTAATGACGCGTTAGACTGCGATATGGACGGATGGATAGATGGCCTACCATAACAAGTTTGCTTCATTGGGGGACGATAGAAATTTCCTCAATTGTGGCTACCGCCAGTCGGTAAAAATAAAAATATACCCATTGTTTATATGCGCCCTCGCTCTTTCTCTTATTTCCTTGTATTTCTACTCACCGTATAAACAATGGCACACGCCCAACAAGCAAATGTACATACATATATGTGCCATATACATGTGCTCTGGCTAACCCACTGTATCTGAACAGCCTGCCTTTCCTTCCGCTCTTCTGTTTTTGAGGCTTCAGATTTTCGGATGAGGGCTGCGTTTACGTGGCCCTTGTTGACTGTGGCTGCCCGCCGGTCGTCCGTCCGCAAACATCACGTGATTCTGGCATGCGCATGCCCTCCGCCTCGGCGATGGACCCCACACCCCTTTTGCACCACCATCATTGCCATTGCCTCGCCATTGACCCACAATGCTGTCGTCATCGTCTGGCGGTCTTTTGTGTGCCCAATTTAATTGGCATTTCGCTGGGCCTCTCCTGTACTGACTAAATAATCGCAAGG
1 TGCAAGTTATTTAAGCCATAAACTATAAGCACCGACCTTTGCAACTCGCCTCGTGTTTATATCCCATTTATCCACTCTGACACCTTGCACAAAAACCTTGGACCCCTAATTTACTCTCTTTTTTTGCAGCGCAGCCAATCAATTATAGTTATAAAAGGCAGTGAAAAGGGAAAACCATTAAAATCTTATCTTTTAGCCAATAATGTGGCAGATGGATCGAAACGAGTGAGACAAAAAGGCCAGCCGAAACATCTATTATTAGTGGCCATATCAAAAAATGATTAGCAGAGCCGCCAAAGTCGAAGTCAAAGTCGGTCGATGGTGTTGGTCCGAATGAGTGGATGGGCCTATAAGGTACATACATCAAAAATTATGAAGATGGACGGGTTCGCCTGGTTGGCTGGCTGCATCCACAAGACTGATTATAGACTTTAAGGTGTAAGCGGGGAGAGAAAACTACATAACACTAATTTCATTTTAAACGAACACAAAAACGTTGCGGTGCATATAATTTAAATAATTGCATAGGCGCTGCGAATAGCCGGGCTATTGATGATGTTATCATGTTATGTTCGCATACGATCCACACTTATACTTAGTTGCTTTCTTACAATCTTATCTACTCGTACAATTTCCGCTGCCAGCAGCTGCTGTGGTAGTCGACGCTTCTGGTTCCCCTTAATTATAATGTATCGCCTTAATGGGCTGCACTTGGCTGCTTCCTCTCTCTTTCGGCCCAAAAACATTGTACTTCGTACTTTTCTGATTATTGGTTACTAAAAGAGGAGCGCCATTTTAATCCACTGATAAAACAATTCGGCCTTCTCATCGTGGACTCGTTCCCTCATTGGTTCCACCGCCTAAATTATGGTTACAAAATTTTATGAAGCCATTTATATCACTCACGAGATGTGCCGCCCATGGCATGTAGCAAATCGATGGGCTGTACCATGAGCTCTACTCCTTTTAGCCAGTTTGTGG
0.6540830963651146 CAGAAGGCCAAAAGAGCCAGCCACCAAGGAAACAATCCTAGGTTAACGAGCAGCAGCTACGGCCAAAGAGAGGCGTATCAGCCATACGGAAGCCAGTCAAAACTGGGAAAGAAGGAAGAGGAACTGCTTCGGGCCCTCAACATCATTTACAAGTCAATAAAATCAATTTGGGCACCCGAAGAACAAACGAATTGCCGACAGCGAACCACACAATACAGGATATTAGCATTAGGGACAACACATCCATATATCTTACATCTTTTATGGCACGGCCCCCGGCCCAGACCAATTATAATTCTAACGATAGCCCCAGACGGACACAAGGCTCCCTTGTTCCCTTCCATCCACAGGACCAGAAGCCGGCCTCTAATTAATCAATTATATAAAATACAACTAATGCGATGATCGTGGCCAGGGTGGGCAAACGGACGAAGAGGGATAAAAAAAAGGGATAGGCGAGGACTCTGGTCCCAGAGTGCTGCATATTCTATAGCCTATAGACAGACAGATGCCACTGTCCAGAACTAAAGCGAAACCCAAACTGAACGAATGGAGAGCTGAGTAATTTTTTTGCAGATAAGAAAGAAGACGATGACTGAAAAGCGATGACTTTATTTCGTTTGGGGTCACCTTTAATAAAATTATCGTTGGAG
1 GTCGAAGCTTTCTTCCTCTTTCATTTCTGCAATTTATTACTGCGGTGTACTGGTTGGTTCTGTTGATTTTGCTGCCTTATTGACATTGTTGTGTTTGTTGGCTTAAGTGGGCGCGTTTGTGGCTGTGAATGGTGGCTGGCCGGCGAAGGGGGAGCGACTTCTCAGTCTGCCCGCTTATCTCTGGCGATTGCAGACAGACACAGACACGCATTGATTGTATGGCATGGCCCTTATGTATGTTACTCTTCCACTGGGAGAAGAGGAAGTCAAAATGATAGCTTAATGGTGAAAATCAGTTGGGCATAGAAATTACAAGGTATTTATAGTGTTTACCCCAAGAGTTGTTTAGTGCGTGGAGTTATTTTTCTCAAAATAATACATCCACTGTGTTGTTGTGAACTGGAATTTTCCCGAATTTACAGATTGCCTGATCCCATACTCAAGAATTTTCCCCCCCAACGATGAATAGTCATGAAGGAGAGGCGTGCACAGCGCTTTGGGTATTTAGCACATTTTCTATTGCCCTGCCCTGCTTCTGCTGTTATTTTTTTCGATTTTTTTTTTGG
1 GTCAATTTTCCGCTTGCATTGCCCGCTCACAAAACACAACAACTGCAACGCGGGTGCCGCATAAAAAATGCAACCAATTAAACTGTCCCCGGGTTATAACTGAGCATCAAGCGAGTGTTTTATAGCCCGCCACCTCTGGTCCAGAGTCCCTCATATTTTGCCTTTTTTCAGTTGGCTGCAGGTGAATATTCTGATCTCCCTCTCTGCAGCTTAGTTTATGGTAAATGGCGCCCATGAATATGCAACTTTTTGTGGCGCTCTGTTTCGGAGCATTTGGATTTTCTGGCTTTCACTTGTCTACGCTATTGTTGAGTGCTGAGTTTCGACTGAATTGCGTGGCGTCACTTTCAGCTTTAAATATTAAATTTGCTCAAACTGAAATTTGTTTTTAGATGTTTCGTTAGGAAGATCTTGGACCACTAGCCCTAGTAGCGCTTACAACCCATCCTAAATGCCCAATTCCCCAGCTAACATACCACTACCTTGCTAATTTCAATTAGACCACAAGTAGTGGCTCAACCCTCGTATTCCCATATCCGTGCGATATATATATGCACACATATATCGCGCTTCTTCCTGTTGGCCGCCTGACCAGCACACACACACACACACAACTTGTTGGTTAATAATGCACACAAAACTAAATGCATAATTGCAATGGCAGCCATTAGGGGGTTGAGTCGAGAAATTCCCGACTAGCGAACTAGGGGAAGTCACCGTCACGTGCAAAATGTTAATTTCTATTATGTGTGGCATGTGAGTGCGCCGATGTGGCGATGTGCCTGGTGCTCGGGGCTCCTATGCTCGGCCTGCTAAAATATTTATTCGCACCTATTTCGGTTTTTTTGCCCTGCCGCTCTAGTTGTTGTTATTGTGTCCAACAATGGGAAATTAGCGTTATTTATATATGCAAATGTGTGTGTGGCGTGTCTGGCAAGGAAGGAAGCGAAAACTAGCAGCTCGCAACGGATGCAGAGCCTGAGGGCCCGGAAGATCACAGGCGCCCTGCAACTGAGGCGTATGCATATGGGGTTTGAAATAGTGGTGTCCTTACACAGCAGAAAAATTTGTATATTTTGTATTTTCTAAATAACTATATTCCAACTAACCTAGTAAGACTAAACACTATTTTAATAAAGCGATTTTGGCAACAAGCACTTGGCACCCATTGTTGGTTTCACTTCCACGCCCCACGTTGGGCGCCACAAGCTGGGGTTTTTTTTTCAATGTACTCACCACGCATTGTATTTAGGGCCGACTGCTTCATCATCATGTGCTTGCGCTTCACAAAGACCATTGCGCCAAAGGACAGCATAAGAACGGCCAGGATGGCGCCCAGGAGTATTATGAACCAGGGCTGCGTCAGCACATCGTTAACATGGTCCTGATTGATGGGATAGCTGGAAGCACCAAACCAAAAATATAAATAGAAATTATCCACTCACTGCTGAAACCAAAACCAAAAATAGACAAGTCTTAAAGGACTCAAACCTACCGCTGATTGATGAACGGATCGAGTCGCTTTGTGATGGGATCCAAACGCAAAGTAGCTGGGACACAATAAGGACCAACTCCAGCGTTATTTCCGGCCGCCACGCCCACGGTGTACATGACGCCTTCGGTGAGATTGGCCAAAACCAGAGTAGGCGAAGCGGCATCGATGGTGACATTTGTCAAAATGCGTGAGAAATTGTGGGCAGTGTCAATACCTCGGACTATAACATGATAGTTCAAGAGAACACCTGAAAATACAATAGAATAAGTAAAATTATTTAAAATGTGGTGCTTATGGGAATGACTTATTTTCTATTAAACCTACCATGCCGATCCTTGAGTTCTGGTGCCTTCCATTTGAGGAAGACCGCGGAGGAGTTCAACAGCAGAGCCTCCATTCCATATGGTGCCTCAGAGGGAACTGGAAAGGAAACAAATTTCGGTTGGGTTAGATTTGAATTTTGGGTACGGCTGAGATTGAGGAGCAAAGTTAAATGGCTTTTTGATTGTGGTGCGTGATGTCACCCAGCTGACGTCCGCTCTAATGAGATTT
0.7921508818402789 TGAGTTAAAGTTGAATGCAGCACGGCATTTAACCCACCATCATTAGCAGGGGCGCGGAGAACGGCGGTGGTCAAATGGGTTAAGGAAGAGGCCCAAACACGTCGGGCTTTTGGCCCTCGGGCGCATGCCACACAACTCACCTTGAAGCCAAACTCAGAAGCGAAGATTAATTGCCGTTGCCTTTTGTTCGGCGACTTCGTATCTTGGGCCTCTCGGTGCTTCCACCTCTGTTGTTCATGTATCTGAGCTGTGCATCTCGAAGTTAGAGATGGTACACAGTCACGAGGAAAAGTACATTACGTATTACATATTTATTATATTTTGATATTATTAAGCTATGCGAATGAAAAGTGAACAATGCATCTGAAAATATTCTTTCAACCGATCATATCTCACGCCACCATCCCGAGAATATCCCTCTTCGGTGCTACTTGCATGGCGATAAGGAATTTTATTCAGGGCTGCTAACCCCGAACCTGGTCGATCCACCTACTACCATACGAGTGCGAGTTTATGTAACTCAAGGGGCAGGCAGCACACGTAATTGCTTTTTGTTTGGCGTCTCATTTTAGTTACGGTCTGCCAACTGATGATGCTCATACGCACGGATGTGAGTGCGACATGGGTTCCCAAATCGAGTGGATAGTGGTCGGTGGAGGGGCATGGGCATGGGCGGGGATGTCGCGCCTACGAAAATAGGTGTCGCCAAGGCGATTAGACCTGGCCAAGAGATGATGATGCGGAGGAGGGGCGGCGGACCAGTGACCAACGACCATGAATCAAAACCAAGGGAAGAAGCCGGGTTCCATTCGTTAGCTCCGCCGACTGTCAGTCGCACACACAACTCGCTTTGAGTAATGCTGCTCCCATTTGAATTATAGCTGTCGCCATGACCCCGCATTCACCAACCTCACTGTTAGTTTTTTAGGCCAGTTGGCTAAAAAAGGGTTCTTATTTACCCAGAATTCAAGTGTCCTAACACACCATTCGACCCCGGGAAATGATGATGGTGATGCTGATAGGAGAAGTGATGTG
0.8280717746595097 ATCTGGGTGGGTGGTGCTCGGTGGTGCCTCGGATGTGGTTGTAGGGGACCGATTTTGAACGCGAAACCGAGGCTAAGTTACCTTTTCGGTTAGCAAAGCAACAAATTATCTGCGAGATGCATCTGAATATTGCAAACAAAAGATAAAAGCCGAAATGCAACGACAACCGACTCATAGTTGGCTGCCACAGCCGCAACATGCCACGGATGCTGTCCGCCCGCCTCCCCCCGAACACCCTCTCGCCGACCTTCTGTGCCCCCCTGGCCGCCCAATCGCCATCTCCATCTCCATCTCCATGTCCATGTCCGTAGCGGTTCGCATTTCGCTTGCAGCCACGCAAAAGGTGATTTATTTGAACATGGTTATCAACTTAGTAGAATAACAGGAGCAGCCAAAGCGCCGCGCCGCCAACAAGAACTACAACAATAAGCAGGCAGCGGATCCCCCGAAAAAATGGAAACGATTGGAAATTATGTTCTAAAACTCTCTCGAACTTGCATTACTTAGCTCTACAATTAATTACAATTTTAAATAAATAGTTAAAGGGTTCATTATGCAAACTATAAGTATTAAATATAATCATATTCATTGGATTATTACTTTATCATTCAGCGATTTTAATCAAGCCCGATCAACAAAGTTTTCCAAGTGACTCGAAGTGCCGATATACCTTGCTAACCTTCTCATCCGCCGGGTATCAAAACAACAATGAAGAGCAAACAATGCCAGATGGAGAGCAACAACGTGCAACGTGCACCGTGCAACTTGAACTTGTGCTCTGACTTTGGTTGTGGCATGGGTTCGGGTGTGGGTTTTGGCTAGAAAGTGCACTGCCGTAAGATACGATTGCATTTACATGCATCCCATATCAGCGCCTGCATCGGGGCGTGTGTATGTGTCCGTCCGCCCCCTGAAGCCCCCTGTCCCTAGCCCTATCCCCGTCCCTGTCTATCTGTCCGTCTCTATCTCGCCGTCTGTCTCTGTGCGCACCCAAAACACACCCACTGAAGAAGGCAGAAGGCACCAAGCCAGGGTCCTCGAAAGCCAAAGTCAATACACTCAGGGAAAAAATAAATATTTGCTCTCCTCTTTAAATAAAATGTATACAATTCAATGCTTTCAAAATTGATACTTGATATCAATTTAAAATTTTATTTTTACTGAAAGTTAAATTCAAATAAATTCAGATTGGAATGATTTTTCTCAGTGCCCCACACCCATAGACCGACAACTATCCCGAAAAGAGCAACCGGCATACAATTTGGCCGGCAGCGAAATTTATTTGAAATCAATGCTTCTTGTTGCATTCTTCAGTTGCAGCGGCATCGACGGCAGCAGCCACAACTTTTTGACTCTGGTTGCAGTTGCAGTTGCAGCCGCTGCCGTTGCCGCCGGTAGTAGAAAAGGGTTCTACATTCCGAGCGACCGAGCATATGGGTTCTCGATGG
1 AAAGTTTGCGAGTAAGAAAGTGTAAAGGAGGCGGTAAGGGCGGTGGGCTTTAGTTTATGGAGAAACGCATTCGCATAACTTGCACATTCTCCGAAACTTGCTAAATCTTTGAAGCCCAACTCGAGCTGGCAGCTGGTAACTGGAATCCGGTAACTGGGAACTGGGAACTGGGGGATTATTTCAGGTATTTCTGGGACTTTTCTTAACACTCAACTATTTAAAGCTGCAGAGTTGCTCGTATATTGCCCCCACATAATTAGTTGCGCTTAAAGTTTGGTGCGTCGTTCCTGTTTTTTGTTGCCTTTTTAGTGGGTGCTCATTCCCCGAGAGGATGAGGATGTTTGGCATACATATATATAGGTCAGGGGGTAAGTTACGGTCTGCAGTTGATTTTACTTTTTATCTTGTTTCTGTGGTGCGTGGTCTCTGTTAACTGTCGGGTTTAGCAGCTCTGAAAACGCAAGCCGGTTGTTGCAGTCGCCTGTTACGTCTACGATATTGGCTTGTGGTTTATGTTAGTTAACAGTGTTACGTTACCTACGATATTTGACAAAA
0.4250130879046942 CTCAGTTGTCGGGGAATAGAGAGGTTAACCTAAAGGGGAAAGAGGGAAAGTCAAGTTGCAACCACTCCAGTCACGTCCTCTGTTCCCATTCCCGCCCCTCGATTGTGCGACAGTTGAACACTCGAAATGGGTCGAAGGTGTTGCATGATTTATGGATGGATGAAGATGCAGGGAGTCCCTCAAGGCGAAGTAGATGCACTAGGTGTTTATGTTCCAGGTGGTTAATATCCTGTGAGGAGGGAAACAACTCGAACAATGGGAAC
0.130313998793485 TGGGCGTTGGGCGTGTCGGTCTGCTGTTAATGATGTTTGGCAACTTCAACTCCGGACGTCACACACACAGATACATGACCGCAGCCATACACACATACAAACACACACACACTCACGCGGAGGACACCTTCAGCATCCAATTAGCGGCAAAACGAGTTTCAGGATCTCACTCACACATGCAAACACTCGTATGCCCCATCCATCTGGCGTCCCTTTCCCACCGCACTCGCACTCTTTCTAACAAGCACTCGAATCGCTCTTTTTTTCACAGGGCAAACGCAACTCTCATATGTTTCGTGTGCTTGTGTTGGTTGCTCCCACACACACACACTCGCCTTTGTGGAGCGACAAACAAACAAACAAGCCAAAAACA
1 AAGTACCCATGCATAAAAAACCAACAATGGATATTAGGCAACATTTATGTAAGTGGCGATTATTGCGCCATTACGAGTAGTTTATGTGGTAGCAACAAGACCAGAAGATAACGCCAAAGACTTGGCAACAGTAAATGAAACGAGTGTTTACAGCCCGAAGACAAAGTAAATTAATGTGTTCTGTTGCGGGATCCGAAATAGTTAGTGTAAACAAGGAGGCACTCTTGAGAACGCGAGGGGCAACTGTTGTGGAAATGCCCGAGATTGAATCGCTGGTTAAATATTTATGAAATCATAAAATTTGATGTCTCCCTTCCGTTGGCCACTTGACAGTAATGCGACCATTACGGCAATGTGTCGAAGAAGAACCCCTGGTCCTGAATCCCGACACAACCCAACTCCAGAGCGCCGGTGCTAATGATGATTTTGATGTGCAGTCAACGGATTGGCTGCAGACCCACGAAGACCCGGCGATTACGTGGAGTACTACCCATTTGGCTTCCCATTTCGATTTCCCCATGCCCATTTGGCCGTGCAATGTTTGTTTTATG
0.8347451681156776 GATTCGGAAATTTATGCGGCTGATTAGCGCTTCCCAAACATTTTTAGCAGCCAAGCAAATTAGCCCCACTTAAGAGCGTTCAGAAATTATTCCGTCAAAATGAGGAGACTTCCCAAAAAGCGAAACTGGCCAACACCCGAAGTGTCTATGCGGACACCTCAGCAACATCCTATGCCCAGCTCCGATCCGATCTGCTCCTCTGTCGAGTTGAAGTTGAAACAAAGATATAAAAATAAAAACAAAAATCATATAAAAAATCGTTAATAAATTTCACAGACGGACAGAGGTTCGGGACTGGATCTGGATCTGGAGATATTATGTGGATGGGGATCAGTTCGGTTCGGATCGGATCGGTTTGGATTGGATCGGGATGGCAGCTGCAGCCGATTGTGGAATGGGTAGAGCTACCCTTTTATGCGGCCAGCTTTGGGCCCCGAGCCAGATAATCTAAAGTAAAACCCGTGGAGCATAAATAAAAAAGAAATTACTTAATTTCTTAATAATGTTGATGCTGTGTTGCTGTGTTGTTGCCAATGGCTTGTTTCGACAACTTTTTTATAATCCTTTTAGGGGCTCTCCCAGGCGGCAGCTGCACTGTGAGAAATGAAGCCTGTGCGGGCCGCTGTTTAGGGCTTTTTGTTTTACATTCTGTTGAAATGAAATCTTTATTTCCTTTCGTGACTATAATTAATAATTTTTGGTACCTTCTGGGCGAGGAGCGGCGGAGCAGCCTCTGACCAGCGATCACACCACACACGCAGATCATCATTATCTCCAAGACGATGATGATCGAGTCGAGGTCTCTCTGGCTTTCTGCCTTTGTGGCCAGCTAAAATTGTTTTATGTCTGAAAATTGTTGGTTTGCCACAGCCCTTGATTTTGTTCCTGGCTTTAATGTTTCCCTGGTGGCCAGCATGTCTCCTGCGGTTTCGCTTTGTGTGTCTTCTCCAACTTTTTGGGTGTTTCCCTCGCCATATGTGTATTTGTACGGAGTTTGTAGTAAATCATTTGCTAATTAGCAGGCAGGATCGCAGGCTGAGGGCGAGTGGGCAGGCAGCGCTAATTTGAATATAATTGTAAGGAAACATGAAAATATATAATCTAAGAGAATATGTAAGCTAGCTGGAAATGCAAAATTCTTACCAGTTAATGCGATATATTCTAATAGTTTTCCTTATATCGGTCCTTACTTGTAATAGATTTAAAAAAATGTTTGAGCAACACGAGTGAAATGATTG
0.8142477816156448 ATTAGGTAAATCTATTCGTCTTCCGTTCTATTTTTGATTGCTCTAAAGTCATTGATCAAAACTAGTTACTCAGTGTAACGATAGTCTATAAAAAAGGGAGTTTTTATTGTGAATCAAGCACTAGAGTACCCAGATGTTTCTCTCTGCCCCCAGTCAGCATGCTCAATAAAAACGACAAAACACAACCACGTATCGTTATCTGTAATTTATGCACTTGTACTTTGAATCACTTAGTTGCTCCTGTCCTGCTCCTTGATGCTCCTCCCGCTCCCATTTTATTTATGCCCCTGTCAGTGGCTCATTGTTGTTGCTGTTGTCACACACACACACACATCCGCACAACACAGAAGTAGCGATTAAGGCGATGCGATTGTGATCTTATCAACAATGGGCAACGATCAACCACAACGACAACAACACCACGAACAGGACACACAAGGAGTTGCCGACGGGAATGGGTGCGGGAAGGAGGAGGAGGTGGAGGAGGAGGGGATGCGGATGGGGCAGGAGCAGGAGTTTAACCCAAACAAGTCACCAGTTGAAGGGGTGCGTGCGTAGAACAGCTTTATAAATGTAAATTAGATCTCGTTTAGCATCGACTATGGGCCTCGTAAATAAATGCCAAATGACATCATTATCATCAATGCTTTGTTCGCTGCACACAGTGGACTCTGCTCCTGCCGCACAGTGGTACAGAAACGTGTGAAAACGGAGGGCAACACATGATCGGAATGAAATAAAATTAACTATAAAGTTTGGGTGTATTTTTTATAGTTCGCAAAGCTTAATAGCCCCAAAAAGTATGCAAATACTTTTGCACAGTGAGTTTCGCAGTTTCAAGCTTGTGAGCTATATCTTAACTTTATTTTTATGTATATTTATTTGAGCTACACAACCAGTGTACCTTTTGGAAACCTAAAACTCGATGCTCGATTCCGATTCCGATCCCGATTTTATCCCTTTTCAGTTCGCTGTTGCTCCCGTTTCGATGACTCTGCTGCTCGTTATCTGCTTGTTGTTGCTGCCTTTGATGTTGTCGATGGGCGCGGTGATAAGGGGTGGGGGTCTGCAGAATGAAGGGATGGGGTGGCAGGATGGCCTGACCAGGAGATATCCCCGCGTCCACATCGCAGACCCTTATCAGTGAGTGGCGATCGGCTCTTGGACGGTGATAATGACTTGTAAGTACAAAATGGGTTGTCAGGATGGTTGCTGCTGCTGCAGATGTTGCTGCTGCAGATGCTGCTGCGGTTCTTGCGGCAATCTTCTGCTGCACGCTGCAAGCTGCACTCGGCAATTC
0.9444507100665518 CTCTATGCTGAACATGGTCAAGAGTCGGTGGCCAGTTGGTCCTCCAACTCCCCGAGTTGCGTATGCATTTTTCTTGGAAAAACCCTCGCCCACATAATTTCCCATTTTTCGTTTAGTTTAGTGACTGACTCTTCGTTCTGGGCGTTCTCGGCTTTCTCGGCGTTCTGACCACCGGATGTTGACGATTGCCGCTGCGGCTTCTAATTGCCGTCGGAGGGGTCAGAGGGCACTCGAGGTGCCTTTCACTGGGACATCTGGTGCTCGCTGCTGCGGCGGCGGGGCAACAAATTTTCAGGCAATTAGTGAAAATGTTTCAATTTACAAAACATCCAAATGATAAGCGGGAAATTAGTAAATAAAGACATCAAAGCGCAGGGCAAGCGGCGCTAATGGCGCTAGAGAAAGAGGATCGGACAGGTGGACAGGGAAGCGGGCTATACAACAGGTGATTAATTATAAACACTGACAAAACATAAAAATAAAAAATTAACCACGCACACACATAACTGAAAGGAGGGGGAGGGTTCCCGGCCAGAAGGAACGATGTGTAGGCAGTCGGAACATTTTTATTTTTATAACCCCCATTTCGAGGGTATGTGTGCGTCCATTAATCGCAAGTTAATTGCCTACAAAGCGGCAGCTAATTGCCCGAGTTGTTTGAGAAGCCATCGATGTGGGGAAATGGAATTTGATTCCAACCTCCAATTTTGGGAGACTCATTCCTAGCCAGGTTCGACTTACCGCTATGCTTTACTACTACAATTTAGAAGTACATCCCTGGCTGCAATCTTTCTAATCGCTCCTTTTATTTGCTGTTTAGCATCATTTG
1 AGCTGCAAGGATATTGCCCGCCCCCGCGCCATTAATATTAGAATTTATGGATGCCAACTAACAACGGCAACAGCAGCAGAAGCAGCAGAAGCAGCAGAAGCAGCAGCAACAATGGCAACAACTTTGACAACTTGCAACTACAGCGACAACGACAACGAAAACAACAAGGCGCAATGTTAACGCCAGCGTGCATTGTTAGCAGATTCAAGTGTCTGGCGCTACAGCAGCAGCGGCAACAACAGCAGCAACATGCAACATGCAGCAGCATCAGCAGCAACTGCAGTGCCGTGCGGAAGCAGCAACAGCAGTTGCTGATAACCATAACATTGAGTGATATACGAGAGCGGAGAGGGTTGATTGCTCGACTCGACTCGAGTGTGTGTGTGTGTGTGTGTATTCGTGAGCAAGGACCTCCTTTATTGTGTCGCTGTGTGTATCTGTGGGTGCTGCTTCATTGCTTAACGCAGCATAAGCAGCATCGCACAGGCAGTCAGCCAGACAGCAGAGACAGCAGCAGCGGCAGCGATGTGGAGGGGTTGTCGATGGCCCCACTAATTTCTGCTGCACATGCAATTTTTTTTATGCCACCCACGCAGCCCCACACTTTATTTCCCCCAAGGCACCCACACTTGTGACGGTTTTCAATACGCTTTCTTCTGCGAGAATGGCGCATGCAAATGCGAGGGGTTAGCAAATCATCTGCGCAGCACTGAGAGTGACAAGTGGCTGCACTGAAATATAGGATTTAATGCACATCCTATAATTCATACGGTTCATTTTTCGCTTTTTCTATTTTACGTTTTGAAAATTGGCAACAACGTAATAAACTTATGAAATAGAGTAAGTGCTCAAAAGCTATAGCTCAAAAACTATTATTGCTTTTAAAGTATGTTGTATTGTTAACTACTTTTTATTAATTTTTCTATATTTACTTCTGTTATATATATATTCCCGTGAAAGAGTATATCCTTTCGTGTCCTAGTCATGCTCTCTGCTTTTTTCGCTTATGTCAGCCCGACACTCCCAAACACACACACACACACACACACTCAAATGCAGTGAATGTGCAACGGAACTGCATTAAGCGCGCTCGATTGTGAGCTTTAAAAATTATGGCTAGCCCGATATTTTGTTTGGAGGTCAGCCATATTGTAAATTGACTGCCTAGAGCTCAATCAAAGTTTATATTATCCCAGAAAGGGCACCCGCTGGGGCCAAGAACACGCCGCTGCCAAGAAGTTGGAAGGCAAACTCGATAAGGGATACACGAAAATATATTGTATGGGTTTTTGTGACTCGACATATAGATTGTTCCGTTCGAATGGAACACAGACTCGTGAAAATGCTTGTTGGTATTGTGCTGTATTTTTTCGTTATTTTCTGGGACTCTGCTGCCTTGTGGCTTTAATCGAGCTTCGTGCCGCTTTCGACTTACGACGACTGCAGCTGCCAAATGTCTAGCAAATATATAGAAGTCTATTAAGTTTATGTCGCGTAATTTAGCAAACTGTCAAAATCGCTGGCAAGTGAACAGCAACTGAATTCGGTACCATTCAATAAGTTTACTTGACATTGCCAAGTTGTGGATG
1 TATTTCTGGCCAAATTAGCCGTTGCGTGAATTAATTTCGATTTTCTCGCTCAACTCGGGCCTAAAAATTTTGGGGCGTTGCCGTTTTCTTTTTTTTTTCGCAGCATTGACAATTTTATGTTGTCGCCCATGGAAGGGGGCGTGGTCAACGAGGACCAGTGGTTGGGGGCAGTCACTTTTCTAATTGCCCAAAGTCAACCAGAGCCTCCGGCGGTAGATATATTGCTCTAAGAATGCTCTAACTTTATCACTAGCCTACAAGAATATATTGAAATTAATGATAAGTCACACAACCATTTTGATTACCAAAACTAGCTTAAAAACCTCTTCCAAAAGATTAGGATTACGAACAAACAATCGGTACCTTATCGAAAATGGTACACCTTTGCTTATAACTAATCCCAAAATTAAACATACAGTGGAGTACCAGTTCACATGGTCTCTCCTTCTCAGTAACTCAGGATACAAACGGAGTGACACTTGGCGGACAGACTTATCGAGGGGGTTAGTGGAGATAGAGAACTCTACCCTACGTATTTACCCAGCTGACTAGTGTCGTGTGTTTTTAGGTGGCAATGGTGCTCTAGTGGAATTCGATTGATTTGAGTGGGGCAGGCATACAAATTTCGATAATGCCCCCGTTTTGTTTGTGCAAAGCTCGATTGCAGGTGAGGTTTTCGACATAATCAGTCGGTTTTCAAAAGGGGAAACTACCCCATTAATTCGCAGGAATTACATAAAAACTTTATTTACACGATCATAACAACATATTCAACATATTTATGATGTTTATTCGGAGATTTGATGGTTTTCCAAACAACAAAGTGGCTTTCTTTAGGCACTTAAACGATTTTCT
0.9026121938807969 CTTTTCAGCTCGAGGATGCCCCAGGGGGCCAAAGATCGCGTAACATTTGACTTTTACTTTCCACGCAAAAAGCAAATAAAATAAAAAAAAAATAAAAAATAGTAACATACTGCAAAGACAAAACTCGTTTGACAAAGGCAGAGGAACCACCGCACCGTTTGTGCAGCAAACCATAAATAAAATATCAGCAAGGTATAAATAAAAATATCACATGCCTTCGAAGAGCAAAACGCAGATAGCGGACAAAAAATATGCAAATTTCAGTCCAAAAACTGGTTCAGTGTACTGGAAGTTCTCATGGGGTCGACGACAGTTTCTTCTAAGGATGCACAGCAGTTGTCGGATGTTTGTAAGACCTGGCTAAATGTCAAGATCTCTCGATGTGATTAATGGCGGTCTCCATAGCCAAGCTCGGATTTCTAATTACCCAGAACAATGGGCAATTATTCAGGCGGTTTATTAAAGTTAATTCGGTGTAAACGCTTTGATTTCGCCCTATAAGCCTAATGAATTGATTGACTGCAACCAGCTGCCGCGATTATCTGGTTTATGTATGTGACAGAGGCACAAACTCAATTTATGCAGCCAGGGTGCGAGTGTAGCCACTGTCCTCCACTCTACGTGTATCTATCAGATACAACTGCCCCGACATTCATAGGCTCTGTCTCAGCTGCGCGTGCTAATCGCGATGACTTCATTTCGTGTTGCTCTTGATGTTGCTGCGGCTGCTGCTCATTTTGCTGCTGGGTTTTTGCTGCTGCTGGGTTCGCTGACAGAGGTCAGGCCCATGTATCTCACAGATA
0.8923096912239546 CTTCCCGCGATATTTCGATTTTGCTGAGCCACTCGAGGATGACTGATGGCAGGACATAACGAACCGAGAGCTCTATCTAGTTAGGTGGTCCATGAGTCAATCGCTGTGATCAGGTTTAGTCATTTCCAGCGCTCAAATAAATAAAAGCTTTGAGCGCCACATGTCGTCGATTCCTTGTAATCCCGAAATTGGAATGGGAAGGGGAATGAGAATGGGAATTGTAGTGTATACGTTCCCAGGGCACGCCGAAGATCCTGCTTAGGATGGGGAGCCTCTTATAATGTCTTATTTATATCGGATTATGGCCATCACACCATTGGCCCGCTTTTGTTGCTGTGTGGCCACCATCAGAGGGCTCAGAGCACACAAAGCCAGCGGGCGCATTAAAATGTCAAAGAGCCGAGAATGAAATAATAAAAAATAAAACAGACAACGGACAACAAGTGAAAACGCAGGCATAACAAACAAAAGAGTTGTCAAGTCCATGGAGGATGGTCCACTAACTAACTTGATACCGAGGTGTTTCCACTTTTATCTGTGGTTTTTTTCCCTGGTAATTCAATTAAGTTCCCACTGGGAGGAGTAGGAGGTAGTCCCATTCCAAATCCAGATCCCCCTATCGAATGGACTTCCAGGGACCTCCATGCCCGTCGGCTGTCCGTCTATAAAATTGATCGCTCTCTTAGCCCGGCTAACTTTATTTTCGGGGCTAACCAATTTCCCAAACTGATTTGTGCCCGGCGATAAATTCAGCAACCTAATTGACAGCACAGTCCCCTGTCTCCAGGCATCTTCTTCTGGGCTGCAGGGTTCTCCGGTTTCGTTTTCCACTTCTAGGTGTCAATTAATGCACTGACTCGGGGAGATTGAGCCGGGCTGATAAGGTGGAAAAGTCGGGGCAGAAAAATGGCCTCAGGCGATTAAATTGTTGGAGGTGCACTCGGAAAATTGTACTCAAATTGAAAATCTTATTCACTTGAAAAAATCCTTCCAAAACCTTCCGAATTAAATTTTAAAGGATAATTTTAACAGAAATCCATTGCTGCTGGAAAACAGCTGAAAATCAATAATGCCATAGTAATTTCTCTCAGTGCCAACACCCAGACAGTTGCTTTTGTTATGGCCAGTTAAGATTTGTTCGGGCCTAAGTAAGTTATATTTAAAACACCTTCTTAAGCAAAAGTGTCAAAATAGCCGATCGATAGAGGCGACGACCATAAAAACGAACCACCCAGTGAGCTCGAAATTGAACTCGCCTCGAGTGCTCGTCGTAGGTTCTCAGTCGAGTATATGAGTATATGAGTATCTGAGTATCTGCGCGCCAAAGTATCTAGGTATCGGTGTATCTGAGTATCTCCCCACCAATTTTAGTGTCGTCGCCTGACGGCGAAGAGGGGAGAAAAGGCTTGTCAGCCGAGTTTTCCGATCTTTTTCCCCTAAGTAACTACGCGTGTAGTGCAATTAGGCTGCGACATTGTGACACATGCGACTACTGTGCGCCACAGTCAACAACGACACAAAAAAAAAAGAACATACGTGCAACAATCAAGTGTTGTGCTGTTTAGCAGAGACGTGGCTGAAAGGGTGGCCTAAACGAATTGGGGGGCTTTCAAGAGGGCTGATTGCAGTATGATGTCTAATAGTTGTGTCCTA
1 GTAAGAAACAATAAATTGAGAAAACTGCCTCGAGCAGCCGAAAAACCAGTTCGTGCGTAGTTTTCCATGTCATGTTTTCCCCATGTTTTCCACATTCGGTGTCGAAAAGCGAGCTCCAAACAATTTCCCATATCATCGTTGCAACTTTTTTGCCGTATTTCTTCACCTCCCCTTCGTTTACTTCTCTTCATTTACTTGCCTCTTCTTTTTGCTGCCACACGTTACTACTCATAGACATGAATATATAGGCATATAGTCATTGGAATAGGAACTTGCCCGCTCCAGCTGCTTCTTCTTTCGTCTATAAGTACCAAGGTGCGCGACAAAATTGTATGTTAAATTGTATGGAATGTTATCTGAAAAATCCGATTACATTTTTAAACGTTCCGTTGTCAGCTGATCTTGATCTTCTGTCTGCATTATGTATAAACCAAACCTAACAAAGGTGTGCAAAAAAAAAAGTCATAATGACTTAATGCTACTTAAACTTATACTTTCGTTCGGCATCTGTCCACCGATGTTGGAGGCACGAGTTGAGCGCGCATGTACAAAAGCACGCAGCGATACGTCAGCCCCCCTGCCCCCTCCATTTTCCATGAGCGCCCACACGGGCATCATCGCATCCACATCCAAAGTGTAGTAAGTGCACTTTGTGAGTGCGGCCAGGGTTGCCAGCGCTATTGCAAGCGCTATTTGAGCAATTGTTGGGTGGGAACGGGCGAGGAATTCAATGAATGGGAAAACAAGGTGCACACAAAAGAAAATCACCCGAAAGAAATTTGCAGGGAATGTTAATTTCGCGCAGTTAATTACTACACGCCGATTATCCACAAT
1 TGCAAGGACCAATTATACCCTGTATTTACTGTAGCATGTTCCCAACTTCCTCCTTCTGGACTCACTGCATTCTATTTCTAACCATTCTCCTTGTTGCTCCTCACATATTTACCCAATGATAACCAAATATTTTCGATGCGAAGACATTTTCCAATTTGAAGCAATGAAAACATACAAGTCGCTGGCGGCCTTTGATGTTGCACGTTCATCTGCGACTTGCCTCGCTCGACTCCTTGCCGCATGAAATTTGAGTGAGTCAGTCAAGTGCTCAAGTGCGTGTCTGCCCTTTCATTTTGAATGTGTGTGTAGATGTTTCGATTCTTTTTTGTAATTAACCGACTTTCGAACACATCGGCGGCACCTCCTACTTTTTGTTTCCTTTTCCGTACGCGATGTTGCCACGTCCACGCCTAAACACTTCACTTGCCGCATGTGTTTCTTGTCCCCAATCCTGGCTGCACTGAAAGAAAACTATATATATCTAATGGAATAAGGTAGATGATTTTATGGTATGCAGTATGCAATACCCATTATATTGATTGATTTCAACTAGTACTTGAGTCAGTTAGCCATATACTTTTTTTTCCGGTGTACTCTGCATATTTTCCACTGCTGTATCGGATTTCCCCGATTCAAAAGACATTAGCTCGAAGTTAGGCAGGCGCCTAGAAATGTCAGCGAATTTTGACCGCCTGCGCCTGTTTGTGTTAATGAGAAAGTGTCATCGATTTGACGTGGCGGCAAAAGACCAAACGCATTTTCCCATCTTGTCATTATGTCAAAGAGGTGTGATCTGACTCGTTTTTTGTGGCCATAACTTGGGGAAGTTGTTCCGCAGTGTGGAGATGTGAGCCATGAATGGAGCTGACACACTTTCACGTGGCCACGGAAGGAAGTCGTTTAATTGGAAGTGGGAAATTCGATCGGGTAAATAGCCAAGTGTTAAATAAATTACATCTTGTGTTTGTCGAGGAATACAAAAGCTAGCAGTGAGATGATAAAGTAAAACGAAATTTTATTAATAATCCAGAAAGAATACATTAATCATATCTTTAATGTGGTATTCTCATTTCTCAAGGTGTTATTTTCTTTTTTTAAAATTTTCAACTGCCATTTTGATCTTCACACCTGAATTCGAGGCACATTCCGAACTGTCCATAAACCGATCATCTCGAGATCCTTCTCAACCATTGGTCATCAAAAATTTGCCAGCTGTTCGATCTTGTTTTTGGTCCTTTCATATCCTGTTGCTGCATAAATCGAACATAAATTCCTGCTCCTTAGCAGCCCTTGTAAAAGTTAATTGCTATGTTAACACGTCCAGGCCAAAACACAATGAGCCGTCTGCTGCTCATTTCAATAAGGCTCAAAAAGGAATCGATTTTTAAGACTATTAAAGGCCGAATCCGCTTAGCGGAGCGTCTGCTTTTCTGACTTCTTAATTGTGTTTCTGGTTTACTGGATTTGGATCGTAGGGGTTGGGGCGGTACTAACGATTCCTCAAACATTCTGCACGCGCTGCGATCATTTGTGGTGATTATATATTGTTTGAATTTCTCCTTTGATTGCGTCCACAGTCCACAGTCCGCAGGATCGAGGATCAAGGATCGCCGAGGCATAAATCAAGGACTCCCGCTGCGGTGCATTCCCAATCGAGGGTATATTTTCCAAAAGGCGTGGCCCAAAGTCGGTCGAACAGAATTAAAGTCAAAGCCAAAGGCCGAAAATAAGAAATAATTGAGACATTTGTTGGCAGCAGCGGCGGCGGCTGTTTCTTTTTGGTATATTTTTGGTCTACCCGCAATGACAATGTGATAAAATGTACCTAAAACAATGACATCAAAGTCGGTTTCCGAATTTCTTTTATTTCGTCCATGGGCGGCAGCTCCTTGCATTTTTCAGGTGACATCTTATTTCCACCTTTCGGCACGTTTCGAACAATGAGTGTCCTTTTTTGTCGTGGTACGCTACTCCCGCTCATCAAAGGATATATGCGGCCACTCTGATCTCTGCCGATCTCGCCTTGATTATGTTGTCACACAAGAAT
0.8963574573451258 ACAGCAACACCTCCTCAGATAAAGATCGTCCGATCGAGGGTGTATATACGGATATATGTATATATAAATTTGACGGGGGGCAGGGACACAATTTGTGCAACGATGTTGAAACCTATTCAAATTAACAAATGTGTTTTAATCTCCGACAACAAATTTGAATTGTATTTTGGTGGAATTTCGTCTTCACCTCCGTCAGTTTGATCACCCGCTGCTCGGGGACAGGTAGTGTGTACTGTACAGTGAGGCATCGGTTATACCGGGCATACAGGGATCCCTCCTGCGAGTGCGACTGCCACTGTCGTTGTTTTTGCTGGCATTGTTGGAACAGGTCGATCGATCTATGACAGATGAGATCATGTTGACTTGCCACAAAAAGGCGCACAGTCAGTCGCCGCAGTTGGGCT
1 TGGTGGCCAATATCTCATTCGAATATCCCGAGGTGCCCTTCGAATTCAGGGCATAAACCTTAAACATATAACTCTGATGTTGATCCAATGGTGCGAGTTTACAGGGGTTCTCCTTAAAGCAATTGAATTCGATCCATTCGTGGTTGGAATTACTGGACGAACTGCTGATCTGATAGCTGGGTATATAGCCATTTCCTGAACAATCGGATAGGGTTTGTTCCCTGGGTGTTGCCACTCTCCTGTAGCTCACCAGATATTTGGTGCTCATAAAGCCGCCATTAAATCCCGGTGTCCAGTTTAGGACGGCATAGTTGTGACCAACTTCGAGGATCTTTAAATTGGTGGGTTTCTCTGGCGATCCTTTGGGTTGCAGTCTTATTGGTGCTCTTATGCTGTCCAAAGGATTTACAGCTCTGCAAATATATTCTCCGTAATCAGAGTGCTGCAAGTGTGCTATCCTCAAAATGGAGGTGTACACATCATTATTCTCCATTCTCGTACTAATTTCATAATGACCATCCGAAGACATGGTCAATGGCGAAGGATTGTTGCCGTATTGCCATTGAAACTCCGGTTTCGGATAGGCCTGAACCCTGCAGACAACCTCAGCGGATTCTCGAAGATCGTAGGCCACTTTGTTGTACTGATGAATGACTATCGGTTCGTGCTCGATCCTCAGATGCATTGAAGAATTGGCCGAATTTACGTCGTTTTCGTAAAGGCAAGTATACAGACCTCTATCGTTCGGAAGTAGTTGGTTTCCATTCGGTCTAGCCTTACCCCTGAATCTCAGTATACTTTGCACCGCCACCACTCCGCCACCGGCATCCGTGGGTGTAGTTCTTATATCAAACATCTTGCGAGTGGGCAGAATCTCGGTACCATCTTTGATCCATCGAATTTGCGGTGTAGGCTTTCCCTTGGCACTGCAGGTGACCGCATAGTCTACATCGCCCACCCGACGTGTCATATGTTGCTGTAGTTTGGCCAGAAACTGGGGTGGCTGATGTACCTCTAAGATTATGGTGGCTATTTTACCAATTCCCAACTCGTTGACCGCATGACAGTGGTACTTGCCCTCGCTTCCCAAGTGAGCTTTCGGTATAGAGTACTGTGGACCTTGCGCTAAAATTTTCTGTGTATTTCCAATGTCACCATCCATATCTCGGAACCATCGGTATTGGGGTACAGGCCATCCGGGCGGATTCGCTGAACAGGTTAGAGTCACACCATTGCCCACATGAACGACTGGCTTATTCGGAGTTATATAAGCCTGGCCCGGCCGATGTCGAACCAATAGAGCCACCGTGGAATTGCCCACACCCTCTACACGTTTCGAACTGAACGGTTGCATAATGTTCACCGATCTGCAGATATAGTTTCCGGCGTGCTCAGCCCTCACTGAACCGAGGGTTAAGAGCTCGCCAGTGTATCGGAAGTCCGGAGCTCCTTCTTTTAGCCATTCGACATTGATGGGCGATGGATTTGCGGTGACATTGCAACGAATCAAAACCGTTTCACCTTCCTCCGCTTCGTGCGTTTTCGATTCGATAAACACAATCGGCGGATATAGAACATCCAAGACTATATCTTTTTCGCCAGTTTTGCCCAAGCCGTTGTCCGCACTGCAGGTGTACTTCCCGGCATGATGGCGATTTACTCTATATATGGTGTGGGTGGGCGTGGCACTCACATATTGACCATTTCGGGACCATCGCACATTGCTAACCATCGGTTTGGCATCCACTCTGCAGTCCAGTTTCGCCACATGATCCCGTTCTACTTTTAAAGGATTCTGGGGTCCGACCTCCACTCGGGGATAGTCTAAAAAAATGTGAAGGAAATAAGAGTAATTTTAATAAAAAGTTTAATATTATTCTAAGTAAGCCAAATATGAGAGGTATATCAATTTGAATTTAATATTCATTGGACTTTTTATGCATGTAGTAGAGGATTGGTTTCATCATTAAATAATGTTAAATTGATATGAAAAACTAGTATAGTATTCATTTTAATTAAATCAGTATCAACGCATCAATAAAACGGC
0.3919155360180762 AACTGATCATGGCCACTGAATAATAGTCTAGAAACGACTAAAATAAAATATCCCACTTTGTGCGGTGTTTAAAACCGTGTGCTTTTAAAATAAATGCCAAAGTATACATCCAGATAGCGGAAAATACACGTGTGAAAAGAAAAATTAAATTAATTCTCAAAATTGAATAAATTACGCGAATTATGTAACAGGCGAACAGGAATGTTCATTGAGCAGCAGCAGAAGCAGGAGCAAAAACGAAGGCAGCTGGGAAAACCGCTTAGGAGCACTCACATCCACATTCTCTGCCACTCTCACTCTGGCGAACACACACATTCGCCGCGGGAAATGCTTTTCCCCCAAAAAGTCAAATAGTATTAAGTACGTGGAAGAAGAAGAAGCAGCAGCAGCCGAGTCACTCGAGAAAAGCGGCGGTAGAGCGAGAGAGAGGAAGAGAGATGGCGAGCGGGCCATAAAACATTTTCACATTTTCCACCGCCACAAATGAAGAGGGGTGGCTTCTTAAGGGGGTTGTCACACTATCGGCAAATGACAGTGGAAGAGCCATTGAGTCGGAGAGGGATGGAGAGATGTGTGGAGAATCATCAAAGGTTTGCCGCAGCGGCTTTTCCGCCTTTGTGGCAAATCCTCAAAGGAATTTTCCGATATTTGTAGCAGGCAACCAGCAATCAGCAGCAGGAAAACTTGACCGAAGAAAAACCAAGCACACACACTCAACCCCGACATCGAATTTTCCGACATTTTCG
1 TATATTTTACAACTCGCACACAGTGGCTCACACCCTCGTAAACAAAATAATGCTATTAAATCAAATTGAACATGTGAATTCTCTCAAGAAGACGCCACTTTTTTTTGGGGGGCCAGCTGCAACTGCCACCAATGTTTACTTTTATCTTTAATGGGCACATGCCTTACATATACGAATTTTACACGATTTTTCAAGTGGCGGTCGAGAGTGGGGTGATAATTAATTAAGGTTGCCTTTAGATAAAGTATTATAGAGTTTCAAAAAAATGAAACTTAAGAATGGAATAGCTGCATTCCATTCTATGTAGATTTCCCTTCAAAATTATTAAAATCCGTTGACCTTTGTTCATTTAGCAATTAGAATTCGTCTATGAATAACAAATTAAATTGCGTTGCGGGCAAATTGCTTTAGGCCATTTGAAGTGCAACTTTATATCTCAGGGCCAACTTCTCGGCGCGACAACAATAAAAACATATACATAGATACACATATCAGATGCAATGCAATCACCACAGCGTGACGTCATTAGTCTAGGCTTGAAAATACACGGCAAACTTGTTTATAACTCTACGCTGATTACATAAGCCGCAAACACGACGAAAAAACATTTGTTTTGGTTTCAAATCCATGAATGACTTTCATTAAGTGCAGCTGTAAGCTGAGCTTTGCCATGCGCTGACCCATATTTTCAGCCTCTCGTTCTCTCTGTTTCGCAGATACTGTGAATATTAGTAAAACGATCCATAGGGGCTGTAGTTTATAATCATAATCAAATAGGCATAAACAACCACCAGCCAAGGGCTGTGTAACTGATATTTTCTCACGCTCCATGATGTCACGCAGCCAAAGGTGTAAGTAAGGTAAGCTAAGAGGTTTACAATTTCAGGCCAAAGGGCGCTACTTAACCAAAGCACTTGAATGTCACCCATTCATGCAGAAGAGCAAAAAGAGAGAAAGGTAAAGGTAACGAGAGAGCGAGCGGGGAGAGAGCTTAGGTGAAATGCGAGACCACGCGTAACTCTTATCATTGAAAACTTTACCACCCTATAAAGACGAACTTTTTTGCGTCGTATATGATTTTTATTGCTGGTGGTTTTTAAAGTGAAGGAAAATGCATA
0.5103458790346613 CATTAACACTGCACTGTTCCCCTCGAAATTGTTTGCTCTTTCGCTCGAGTGGAAATGCGGGGGCTAAAGGTTGATTCTAGCCATACATACATATTTACTTTGAAATCCAGACAATAGAAAATCCATGTTGGATTTTCGAGTATTTCGTGTGAAAAACGCTGGAGGGCAGGGGAACACTATTCCATCCATACAATAAACACAAAACGGGGCCGACACTCCCAGGGAAAAGGCCAGACAAGCTGGCGGGCCGAATGTATCTGTATCTGTAACGAATCCGACTGTATCTCTGGAAATATTGTTAGAACTGAGCATTAGATACACAAAGCTGCAGAGAGGTGAACCCCGGGTCACTGCAACATGGCCAACAGATGTGCGCAACAGGCTCCCAATCAACGAAATCACCAGAAATCAGACAAAAGACGAAGGTCTCGGAAAAGGTCCAAGATGTCACTTGGAGTGTGGCTGGGCCCTAAATCAAAGTCAGGCAATGCTACCCGATTGTTCTTGGTCTTTTTTTTCCTTTTGCTCCGTCAGTCTTTTGGTCGGTAGCACTGTCCAGCATCTCATGGATACCAGTCTGCGTATCTGTATCTCTGCAGCATGGAAATTTTCGTATTGTACCAGAAATTTGTGTCAACGTGGGCGACACTTTATTGTGTGCCCGTGTTGTTGGGTGTGTGTAAAAATAAACCAAAGACATTTCATGTTGTCAGCAACA
0.9218786055545115 CATAGAAGACTGGTCTTCTGTGTAATTAAGAACAACACTGCAATATCATCTTAAGTCATTCTTAAGAACTATAGAATGTAAAGCTTAGATGCAAATCTGCATCTATGCACATATAGCAGTGCAATTTTTACGCCTGTACCGCTGAAGTTTTCACCCATCTGCCGCTGCAGAAATGTAGAACAGTGCGTTGTTTGTGAGGGGGGAGGCGTGGTGGTGCAGCATGTTCGAGACGAACCTGCATGAAAGCCGGCCACTAGGTGAGCGGAGCAGCTGAGTAAGCCTGAGTAAAACCGATCCGCTGCGCAGAGAGCCGCATGTTGTAACCGGTTTGCGGTGCTCTCAATTTTAAAATTCGGTTTGTGTGCTGCGACTGAAGTTCCAAGGGGGGCAGTCGGTGGGTGGTGGTAGCGACAGGGGAAGGTGGCGGTGGCGGTGGAGTGGAGTAAGCGATGACGCAGCTTCTTACGTTCTTTGGCCGATCTTGCCCCAGCCCCAAAACAAAGAGAGTAACAGCGCGAGAGCGACTAACAAATCCGTTA
0.7683653725084941 GGATATCTGAGATATGGGGGGAAAACTCGCCTGGGCTCGTTGATCTTTCACACCTTGCACTGGAGTCAGCTTCCTACAAGTCAGGTTACCACCGCGGAAAGAATCCCAACCATTGTTGTACCGATTTTCATTGTTTTCCGCTTGGCGTTTTCCAGGGATCAGGATGCGATGTCCTTGCGATATAAATCGCATTAATCACACGATGGCAACAATGGGTGAGCAAGGTGTGATCACAGTTTTGACAGCGACAATGACAAGAGATTTTTATTTTTATTGGCCAAGAACCGAGAACAACCTCTGTCTCCGCGCCCCTTTCTTTCCATAGAATACCTGACTAGTCGAGCTGACATTGTGTCTGGCCGATCCATTGTTTGGTTTTTTTTTTTTTGTCAAGATCTCTCTTTTACGATGGGACTCCCCCTCTCGAATGAAATCCAACCCCGAGTCATTCGACGGCAATTTATTAATATTTAATAAGCCTCCAGCACTGAGCTCTTCATCGTGTGGGTGGCTCTCGATGTGGGCACATTCTTCGCATCCCATTGAAGACAGTCGCGGTGTGTGGTTCTACCCACCTCGGAATCTTCTCGTTCTCGCTTTCTTCCCCTACCCAGAG
0.7340213182973271 GCAAGCGGCTAGTTGCATGGGGAGCAGCGTGCAACTTGCAACCTGCAACACGTGATGCGCAGTCGCGCATGGCCACTGACATTTGGGAACGGCAATGAAATATAATTTATAGAATTTTGTGCTCTTTATGAAAGTCTAATTAATTACCACTCCGTGTTTTAGTCCATGTTGCTATTCGTAGTCGCAGTATCTGCCCCTAAAAGGGTTGCATGCCATCGACAATGAATGCAGTTGCACGCGACATGCGTCATCAATTTCTAATGATGTATGTCTGCTCCACGGACATTTGTTATTAATTTCTGTTGGGCTGCTCTTACACGGCCATTAACATTTTAAAGTGTTGTTTGTTCGAAAGGGTTGCACATC
1 CTTTATAAACAGATATATATCTCATAAAAATGCCATCATATCCCAAGTATAACCCTCCAAATCAATCCCATATCTGTCACAATTGTATGAATGCAAACCGCCTTGGGCACAACCCAAAAAATCCAGCATCCTGAAAACCACACACAAGCAACCTAATTATGATTGATGTGACCGAGCATGGTCCAACCGAAAAAGCGATTCCACAACTATGGAGTGCTCATTAAAACCGCATCAAAAGTCGAACAATGTAGGGATATTTCAAAAGGACGCTGTCTCGAATGCAAATCAAATATGAAATTTTTTAATATTTTGTTGGCACAACACAACAAATTTCAATATAATGCCAGGGAACGAACGCGCCGAGCGTGAAAAATGATCTATTGCCGAGAAAAAGGACGAAGGGCCGAGCCTGATCTTTTTCTGGGCAGATGCAGCAGCATCTTCGAGGAGTCTTCCCCTTTTCGTATTCGTCTACTATTTGAATTCAATTTAGAGCAAACGGTTCAGCTTGACTTGACTTGTGCCTTGTGGCAGCAGTGAAAAAAAAATAGTATAAAGGACATTTGGTTTGTTTGTTTTCAGCCTTCCCTCCGTTAAATTTATGACAAAAGGACATGTGCAACATTTGCAGGCTGCCCCGTTTCGTGTTTTTTTTTTTTTTGTTTTTGGGAACCACCATTTTGAGG
1 AGAACTCGAAGCCCTTTGTGTCGTAAAAAAAATGTGAGGAAAACATGAAAATATTCTGGGTGCCAGGGCGCCAAACTATTAACGGAATAGGAGTAAATTTGTTAATGCCTTTGTCTAAGCCATGTGCGTTGGCAGGTGGGAATGGTATGCTATTGTATGGTCTAGTTTGTCCTGCAGGACCAGCTGAACCCCAAAAGGGGTTAAATGTGTTTATTTGTTTATGGCCCCCCCCGTCGAAAGGGTTGGCTCTATGTTCACATATATATGTACATATATAGACCGATATTCAGCGGACCAGGCTGATGGGCCACTGCGTTTGACTAATGTCTCATTTGCATGCCAAAAGCAGTTAACAAGTTTTGCCTCGCCGTCAGTTCGCAGTAAGAAAGAAATTATGGCTTGTCTTGCTTTTAAAAACAACTTAGTGGATAATACACCCCTAGTGTTAAGCCAGTCAGTCAGTCAGGCATCCATGGGCAGCATACACCGCACATACCGTGTAAAGGGTAGGATGCAGAGCCATCGCGGCAACAACGACACATTCATTTCCTTCTTGGCGCGCCTCAAGTGTTGTCACCTGTCATAATAAGTGCGGAAGCAGCAAACGGCAAACAAAGAGACAGCCAGAAGGAAGGAAAAAGTGCACAAAATGTAATAAGAAATTTATACGAAAAAGGA
0.8723174376891741 TGGTGGTAGTCGTGGTCGAAGCAGTTGATCAACGATCGCACACGCTCCTCCAGCTCCTTCTCATCGCCTGTGACTATGTAGCCGCCGTCAGACTGGCTATTGTTCACCTCGGCGACACCGCCGGGCCCAATGTTTCCTATCACCTGGGAGGGATCGCCCAGAGCAGCCGCCCCGGCACCACTATCGTTCGCCAACTGCGGGGCTCCAGCACCGCCATCAGCCACCTGAGCCGCTGCTGCTGGAGGATCTGCGTTGGCATTGACCAGCTGCTTTTCCTCGGACTCGAAGATCTCGGCCACCTGCTAAAGAGGAAACGAGGCGTTAGTTCCAAAGTTCGCTTGAGCATTATCTAGATGTATCTTACGTTCTGGTTCTTGGGAGTGGGCTGCTGTTGCTGCTGCACCTGGGCCGCTGATGAGGCGGAGCCCACTTGCATCATTGACACCTGTTGCTGCTCCTGCAGCAGGAAGCCACCGCCGTTCGAGAAGTTGTTGCCGCCGCCGATCATCAATTGACTGCCAATGTACAGGATCACCGCCACATTGATAAGGATGCTGCAGCGCAACAACCAATTGCGGCGGGTGAACATTTTCTGGCCCAGAGGCTCAAAACGCATGTTGTAGCTGCAAAAAAAAATTAACATTAAAATATATGTTCATTTGTAAAACATGATTTGAAAAACAACAGATGCGCGAAACTAAAATCATGTCCATGCTAGCATGTAGATATCCATGTAGAAAACATGTAGTTCTACAGCAGCGCCCTCTCACAGATTTAAAAGAAACACCCTTTACGGTAGATGGCGTTATTCAAAGGTTTGAGAATTCATAAGTTTGAAAGTCATTGCTGGCCTTATGCTAGAAAATTGAGCCGTGATAACAGAATTTAAATTAAACTATTTATATTTTTTATGAATAAACTCGCACAGATTTATTGTGTACTTAGAAAAGTAAAAAATATAAAAGTTTATTTCTTATATAAGCAACGCTTATCCGAAGCGTGTAGTTTTAATTGAAAATTGCAGGCTGTGTTTAACAATTGAG
0.6926854280971326 CATTAAAGAACCGCTAGCTCCGTCTGGTCAAACGGAACGGCTGTGACACAATTTCTGTTAATACTCGTATGCACACATGGCACACTCAACGTACATGCATGATTTCAATAAGCCAACGGACCAACTTAAGTTTCGGGCTGCGGTCGGCAAGCTAATTGTGGTTTATTACAAGGCAAACCAGCCAGTAGCCAGCCCTGTGATTAGACCTACTATGAGTATCTGCAATTAGTTGTTGCGACCTTTTTACAACTCCGATCATATAGCTGATGATGAGCACATCCTATGCCCGGAACACCTGGATGTTTCGGATGCGTTGGATATGGAGGCCGCTACGCAAAATGCTCTGTTGTTGTTATCACTTACTGTGCGCGTAGTAAAACTTAATCATGCGTCACTAATTTGTCTGGCTGCCACCATGGCCGAGAGACAAAGGTTAAAGATGGGAATGGCCGGTTGGCCCGCCAGAGTCGCAGCTGCATTTGCACACTGAACCCGAAAACCGGGGGCGCGCGATTTCACATTGAACCCTTTGCGGGGCAGAAAATAATTCAGAAAATCGATAGAGCTCTGGTCTCAGGCCTCCAGCCCACATGTCCTGGATACGCTCCGTTGATCGGCCTAACGACGGCCTCTGCCTCACACCCCAACTCTTCAACTCCGGCGGCCTGCACCCGTTCTGGTTCCATCTGTGTGATGGCATTTCGTCCCGCCAGTCCTCCTCCTTTTGGATGTGCCTTCCTGTCAATCAGCGCTTTGTTGCTGCGAGCGCCTGGCAGCCACTTACTACCGCCTCATTGTCAATGTCGCTGCCTGTCGCTGTCATCCTTCTCCTCCGAAAATGTTTTCAAAAAAAGCATTTTTACATATTTCGCCGTTTGGTTTTTTGTCGAGAAGTTCGGCTTATAATTCATAAAAATTCCCTCACAGGCAGAGGGCCCACACACGATTCACTCGACGATGACAATGTGGATGATGACAAACCGCAGACAAAGCGGGTAACAGGATGTGCTCTGTGCGGAGCGACCGGCGAAGTTTCGGTTGAACCAGCTCCTTCAATTGACAGACCTGAGTAGTCCGGCGGCTGGCGGGGGTTGGTGGGTTGGTCTTTGGATGGGTTGCAGGAACGAGGCAGCCAGACAGGAGATCCGCTTTGATGCCCTCCACACCCGGGGAATGCCTTTGAAGCCGTTAGGAGTTGTGAAAGGCGCATATTACCAGATAAGAGTGTATCTACATGATCTAGTCGGGAAATTTATCCGGCAAAGAGTACTGAAAATGGAGTATGGTGTTTAAGTGCCTACATGTAGTTTGGTGCACACTCTGTTAATACCTAAAAACGACATTATTTATGAGGCTATA
0.918899485271377 ACCTTAAAGGCTTAAAAAACAAAAATGTAAAATTCGATACAACGATAAACTACAAAATAAATTATGTTTTATTACACACTAATTTAAGCAAAGGAACCGAAAAAAATTCGAATTGTTGCCAAACAAAAAGTGCAGCATACTTTTAGGGTGGAAAATCCATTTTGGCACGGTAAACATTTAGAACCGGAATCTGTAGCCGAAGGTTAACCGGTTCACTGTAACTGTAACTGAACCGGAACGGAAATAAAGGTAAATGTTGATTTCCTGTACCGAAGCGGTAGAACTGGTTAAGGGTTTAAACCTAATTGATTTCATTTATACAACGTTTTCGTTTTCTTACGACAAACTGTTACTTACCGAATCAAGTGCCCATCTGAAAAATCCG
1 TCCATAAAGATCGCTGCAAGTTAAATTTGTGAGAGAATGGAAAACTTTTCCAAAAGTCCATTTCGCCGAATTTCGCGGCTAACAATTGAATTTAAAAATTTTTTTTTACTAATCGATAAATTTTTACATTACTAATCGGTTTGTCAACTTTTTAGCGCCACCTGGCTGAATAGCCGTGGTACCACCAAAGACAGTAGAATGACTGTGAGTCTCCGCTATGTGTTGCTCGCTTACGCCGCTAGGTGTCGCTTAGTTAAAATTATAATATTTTTGGAGTCTTTCGGAGTTTTTGAAAATTGCATGCAGTTAAATAAATTAATCTAATATATACTTACTAATACGATTAACCAAAGAATGAACCCTTGCCCCTATGACCTCTGAAGAGGGCCATTGGAATCAACAAGAGCATTAAGGTCAGCAGAAACACAGTTATAACCAGGAAAATCGTAACGAGCGTCGTCGTCTCCACCATTGCACAGAATTCGAACCTTTGTTTAATCTGTTG
0.4929423692345125 ATAAAAACCGAATTCCCGCATTGTTTTTTTGTGACGTGTGTCGTTAAGTGTTTTCATTAGTGAATTTATGGAGTATTTACTATACCAATAATAAAACAGCGGCGTTTCGTCTTAATTAAGTGTCTAGATGATTCAACTCAAGTAACCTAAGACACGTGATCAACTCAGACAAAAAACAAAGGGACGGGTGAATCGGGCATTGGTAAGATAGTGTGACAATCGCTCGGATGTCATAGGAAAGTCAATAAGGGAACGGGAACCACCCATCCACCACCATCATCATCAGCCACGTAGAACCGCTGCCAGGAAGTAACTGAGCAGAGGAAAACAATGGTAATACAAATACAAATATTGTGCTGATGACTTAATTGATTAAATGGATAAAAAAAAAGAGGAGAAAGCTAGGAGTGCTAGTGGCAGTGCCACCACCATGCTATCATATCCATGGGAATATCTGTCTGGTCGGAGTGGAGTGTGTGACCCTAAGGAGGTGTTAAGGTGAGACCCTTTAGGGCGTCTATCTGTCGGACAGGCGGGCAATCAAGCAATGGGATGGATATCATTCATGATGTAATCATCCTCGATTTAGCGATTATGATATCTGGTTACAGGGACATGCTGGTCGAAAGCATTT
0.622650165415388 AACTTCCCGCTCATGGTTAACCTCCCGGCTGTTTAGATCTGCGCATTCCTCCTGCCGCAGCTGCGAAACTCGAGGCGTGAGACAGAGAGTGGCTCCATTGGCTGCCGTGGTCAGTGGACTATAGCTGGCCGAATACCTTCTGGCTCGAGGTGTGAATATATTGAAGACGGGAGCCGGTGAAACCTCCCTGGAATTGGGCTGCGATCGTATGTGTATGTTCTTGCCGAAGCAATCGATGGATGGGGCATTCGGCATTTGGATATCCACCACCTGTTGGCTCTTCTTGGGCGTCTGCTCGTGCTCCTTGGCCGCCAGAGCAGCCGCTGCGGCTGCGCGTGTGGTCATCGGCGTCTTTCCCGATTTGCCCGCCGGCGGAGTCCGGATTATTGGCACACTGAGGCAGCGTTTGAGGGTCTTGGAGCTGCCACACGGTGGCGGCGGATCCAGCGTGTCCATGGGCACTGTCGAGGGGTTCTCCTGCTGCTTCTCCTCGGCGCTCGCTTTCGTCTCCGATTCCATTGGCGTTTATCTAAAAATAGCAAGTGTTTACTTCTTGGTTCCCAGGGTTATTTTTATACCCTTGCTGAGGGTATGGCTAAATTGGGTAGCAGCTGTAATGCAGTATCAAGTGTTTACTGGGTGCATCTGCAGTCAGATGTCTTTGATCTTTCACAGCCTTTCGGTTTTGAAACTCTGGATTTGGGGTATCGGAATGAATATGTGGTGGCTTAAGTCGGGAATG
1 AACTGAACCCGCACAATCCCGAGCACAAGCCACCCGGCTCGAAGGACCTTGTCTATCTGGAGCCTTCGCCGAGCTTCTGCGAGAAGAACCTGCGGCAGGGCATCCTGGGAACCCATGGCCGCCAGTGCAATGAGACCTCGCTGGGCGTCGACGGCTGTGGGCTGATGTGCTGTGGGCGTGGCTATCGGCGAGACGAGGTCGTCGTTGTGGAGCGGTGCGCCTGCACCTTCCACTGGTGCTGCGAGGTGAAGTGCAAGCTGTGTCGGACCAAAAAGGTCATCTACACGTGTCTGTAAGGACACTGCCCGCCTCCAGCCCAGTCCCGTCCTCTGAAGCCGCCCTCTTCGTTCTTTGTATGTGTTATGTATTTTGTCTACGCTTAGCCTTTGTTATTAGCACCTTAAGAACCTAGACTATAGCCTAGTTAAAGATACGACTAACCGCCCCTGAAGTGTACCATGCAAAACCCTTTAAGCTCTCACTTTTTTTTTAGCAGTATTACACAAGGAATATTAACGAATAGATTTCAAGAAGAAGTGAGGAATACAACATGTGTTTGCCCAGTTTTTAGTCATGTAAGCCAGCTCCCAATCGAAGCAAAATATTTTGTAAATTACAAAGCCCCCATTTTTTGTACCCCTAGATAATAGTAATCGATTTAAAATACTTTAGTGTAGCTTAAAGTCTTCGAAGCGCGCCCCCTTTCTGCTGAATCCCTCCTCATGCTGTCGTTTAAAATCTTTTTAAATCATTGAAAACAAGACTGAAAATTCAAAAAGCGCGCAGCTCCTTCCTTCTCTCTAGCGAGCACTGCTTGAACTGCTTGCATACTGCTTTGGGCAGGACCAAAACGTATGCGAAGTGGACAGTATAATAGTTCGAGAAAATCGGTAACCAGGGCTGGAAAACATTTGGAATGCAACAGTAAAAATTCCACTATTGTTTTTCCATTTCCATGGTCATACAAAACAACAAATTCTTTTTTGTACATAAATAAGCTTAAATTAACTTTTAGTTTTAGATTAAATTCATACCAAC
1 CACCGCCCCTCCTTCGACGCCCATGCCAGCTGACAATGCGAACGACAATTCCGCGCTGTCAGCGGCCAGCCATCGAATGCGGCTTTCAAGTTTTAGCGACTCAGGATTGAGGATGTGGATGTGGACGCGGATGAGGTTCAGCTTGAGGTTGAGGCAGATCTTCGGCGCTGGACGATCGCGACATGCAATTGCCGGCCCAACTATGCAACCTGACATCCGACAGATCTAGACGAGAGCAGGCGGTAGAGATAAACCTAAGCCTGGATGTGGCTCACATTGATCCTGATTTCAGCTACTGATCTGCAGATGAAGATGAACCTGGTACTAGAGCTGGAGCCGAAGCTGGCGACCCAGGCTAGCTAAACACACTATCGCCGGAACAAAAAAAGTGATCGTGCTACATGTGTCCACTCTGCTTGACAGTTTTGTTTCGCCTTTTCTTATTGCTACGGGTGGGAAAACAATTTTTCGTCCAGAAAGCGGGATTCCATCGAGATGTTTGATTAGCTCGAGATTTCTCTGAGACCTTGAGCTGAGTGATCTTTATCTAATTGCTCGCCATTACCAAGGCTAACACTATCTTACGTCGCACTATCGAAACACGCCTGTTTAAAATGTTATAGTATTCCCCCACATTCGAAGATGGATTTCTCGCTTCTGACATCATTTGGTTTCCATGTACCTTAACCCACTTCATTCCCATTCCCCATTATGCCACTTGTAATTAGAGAATATATTCCAAATGGCCGGCAAATGATTCACAATCTGTTGACTCCAACGATGCACTGAGAAATAAGTTATTTCATAATTGGACCACATTTCTTGGTATATTATTATTGTTATATTACTTTAGCAATATTTGCTGTTAAATTCAAATGTTGTACTTTAGTAACACTAAGTGCATTCAATTTCTGATGGAGTAACGTTGATACGTTTTTCTCAGTGGAGCACAAAGACAGCCCATTGGGTCTATTGGCATTATTGGGCATCTCATAACCCCTGGGGGCACACAGTACGCCCAGTTAGAGAGTGATGTGCCATTGTTGTTATTTAGTTGGCACCGCGAGGCGACAATTGTTGTCTCCAATGAGTCGTTGTCCTGGTGTGTTGTCGCTGTCTGGTCCGAGGAGACATTGCTCCTAATCAATAAAACTAACGAGAGGATTAAGATTATGTTGGCATGGAG
0.753652634897461 CCCGTTTCTGTTTTAGATGGCTCTTAGCTTCTTGGCCATCAGCTGAGCTCTGTGAGATGTGTTTTTTATGGTATTTGAAAATGATTAGCCGCCCAGATACGAAGCAAACGTGTCTGGGGATGGACGTGGAGATGGAGCTTATGCAAACTCAGTGGCTTGGACGCGAGATTTCCGAGTGACTAGGATAGTGATGGAGTTCAAAAGTGGCACAATTTTTATGATCATGCGACTTGGTTTGATGCTCATTCCTATGTGTGTTCCACCACTCTTTTTTTTTTTTTTTGACCACCAGTTGATATTGTTTCTTCTTTTTATACTTTGTTTGTTGTTACCTGAGCTCGTGGCCTAGCCCAACAACCGGAGAGCATGCCAAAGACCAAGTCGCTAACCTTTTTTATCATCCGAGATGTACACGAAAAAAAAGATGACAAGTTTGTCGCGTGTAAACAATTCGCGGCGGCCAAAACAGAGCGCGGGTGGAGGAGCCATTCAAGGGGGATGAGTTCCCGGAGGAGGAGGGTTCAGAGGTGCGGACTGGATAGCAGAGCAGTGTCACAGAAACGGAAATCAAGAGGAAAGATGTCGGGCTGAGTCGGTGACCGTAACAGAGTCAAAGAGCCTACAGTGAGTAGGAAAAGCAGGTTTCAATAGAGTGGGCAACCGCAATATAATATTGTAATATTCTTAGTGGAATTTTTACAACTCAAGAAGCCAAATATTGCCAAATAAGGTGGGTAATGTAAACTAACTTTAAGTTCTTTGGTTTTTAAATCTGCACCCTTAAGATAAATAAATACCGGTACGTGCAATTGTCTTATTTTTATAACCCCACTTTCACTTAGTTTGATTACAAATGGCAAGCACTGTGTAGAAGCCGAATGCCCCGTCAAAAAATAAAGCACATCCAACACAATCTACAGATACATTAGAAAATATCTCAAAAATCAACACAAAAACTACGGGCGGTGGCGTCGCAGCCAACTGAGACGTCAACTGCGCTGGCGACGTTGCACAGTGGGCTGGATCTGCTTTGTTTTTTATTAAGCTTAAACAATACACTTAATGAATGCTTG
1 CTTTCCATGTAATTTGCATGTGCTCATTAGATACATTTCCCTAGTTGAAAATTCAATAAGAAAGCCACCCCTCGCCGGCAGGGGAATCCCATCAACACTTGCCCTGGCCCAAATACTCATGTTAATATCTGTGAAATTGATCTGATTGTAATTTTAACATCATGCTTACCCAAAACCCTTCCATGTCTGAGCGTTAAGCCCCAGCCTCGGATTCCTTGTTCCTGTGGAATCCCTTACGGTTCACTGAACAGCGGGAAAAACAATGATACTACCCTCCGGCCCTCAGCTGTCTGCGTCTGGTTGGTTAATCCTTTTGGTAATTTATGCGCCCTCATCCAAAAAAAAAAAAAAGCTGCCACTTACCGAACTAATCATCATCAGGCTGATTCCGATTCCAATTCCGAGTCCAATTCCTGCTACTACTCCTGCTCCTGCTCCTGATCACGTCACGTGTCCTCCTCATTGGCAACATTGTTCTTGTTGTCGTCGTGGTTGTATTGTTTATTGTGACAATTCTTGTCAGCGGACCAAGCAAATGTCAACGGCACATTGATGGATGTTCCTCTCCTCCGGCAGAAGCGACTGTGCCCGCTCCAAAGGCAGTTGAAGCCACCGCCAGGTGATGGTGATTCATGGCAATTGTATGCGGTAGATGTGATGGTCAAATGCCCGCTGCCGTTGTTT
0.771224172853413 TTAAAAATTTATTTCCAATCGTTGGTTTATATTGACAGAAAACACTTTTTTTTAGCAACAACAATAACATTTACAAAAAATACACATTCTGCTGGACGTATTCAATACCATTTCACCGACTCCATCGACTTCCTTCGATTTCCATCCCCCATATTGTAATGACATCGATAGCACATCTAAAGCGTATGATTCGTCATATTATTGAAGGTCTCACAGCAAGAGCTGCCATTCCCATAACCATTGTTCGGGGAATTGGATGTGAACTGCAGCAAGATGATGAGATAAGTGGTCAAGGCCCCGCTGATCTGTTGTAAATGATTGTTTCATTAGGAAAATTGCGAAAATATGTAGATATGTGTAGCAACTAACCGTGAAATACAATGTGCGGTCGATGTTGAACAGACCAGCTGCAGTAAAATTAATTTTCAGATGCATCAACTGCATGGAGAATTGCTGCAGTTTCTCCTTGACCTCAGCACTTTTGGTTTTATTGAGTAGGGAGTGCACTATGCCTCCAGTTTTCTCGCTCTTTTTGATGGCTCGATTACTTCCCTCGACAATGGAAATTATGGCGATCAGATACAAAATCATTTGACACGAGAAAAATGTCACAAATTCCACAGTTTTGAATTTGCTTTCGCGCTTCGATTTTCCCAGTAGCGTCTCCAGAACATAGTATGCATCGAAAACGATGATCAGAAATGCTATGGATATAATGGTCAGCAATTGGTAGGTAAAATATTTGTTAGCCGTGGCAGCTGCCTCGCAAATGAGATGATGTATCTCCATGGACTCCTGTATAATCTCCGCAGGATCCTTGGTTACAATGGTGTACATGGAAAATGAATCGAGACATTGTAGAGAGCGCTGTTTTTGATTCACTGCCTTGAGGCTTCGGGTGTCCCATTGATGGGCTAGGTTCTTCAACACCTGTAAGTAGAATCAAACAGAAAATATAAGTTAAAATTTTAGAAATGCCTAGCCAAATTAACCTCGTTAAGTGCACTCAGATATATGCGTAACTTAATCATTACATTTCCAGCCAGAAAAGAAACCGCGCACACGATA
1 TCACATATATTTCCTTTTAGATTCTCCACGCTCCTACCAGAAATCTTTATTAGACTCGCTCGTCTGAAAGTCAAGAACTCTCTCTGCATATCCTGAATCCTTTTCTTTGACTCTTCGAACATCTCGAGCAGCTCTCACGCACTCTTTCAGAATTATGAGTGGCCACTTGAACATATTTCTCCTGTTCAGTTGTGAGTTCATATTTTTCTCGAGTTTATTGTCACTAGCGCATGTTTTTTGTGAGCAGCTTGCTCTTGCTTTTTTTTTTCTTTTTTTTTGAGAAGTTTATGTTGACATACAAACGACGAACGCCTCGAAATGAACACATAAAACTTAAAGGAGGATGTTTACCCTGATGTTGTGCAATGTCCTTTGACGTTGCTGCTATTGCAGCTGCTCCTCTGCTCCACACTTTCCCAAATAGTCGAGGAGAATCTCTTCGCCGGCTCACATCTCTGTTTATTTTTAACAGGAGGAGCTCGCTGCTGTCACTCGTAAATTAACACCTACCCATTCCCTTTGCCAACCAAATGGAGCTCGCATATGAAATGATGACAGTTATGGGAAAAGGATATCAAAAACACGACTGTGATGAGCCTGATTGAAGTTGGAGGGCTCGACTCCTCCGAATGTGACTGCGTGTTGATAGTTTTCAAGAGTGTTGCGAGCAAAGTGGCGGTGAAAGTGATATTTGGATGTAATTTGATATGAGTG
1 CTGATTTGATCTGTCTCGATTGGTCGTGTTACTGGTTTCCGCCTATTATAGTTGCGACCTCTGGCGGCGATCGTGGATAATATTCTAACGGTGAAGAGTGAATCTTTCAGTCTCCACCGATCTCTTCTCCAACTCACACACACTACTCCACTTCTATTCTGAATGGAAGATCATTGCTAAATATAGCGGGAATATGCAATTAGCTACATTCATCCCCCTCCCACCACATTGGTGACTCTTTGGAGTTGACTGAAACTACAACTTCCACGTGAAGACAACAATTTCATATCACACTCATATCTATAACCATATGTATGTATAAGCATACATATGTGCATGTAAGCATATGCACATAATCGGGCTTATCTGCTTCCGAGCTGTACATAAGGTCGTCAAAAAAAAATGCGATAGAACGCAACCTTCCCTTTTTTCCAGTTGGAATTTGAGACCTAGCGATCTGGGCTAGGTTGGTCATTAGAAACAATGGACAAACAAACGAGTTTTTATTTTTTTCGAATGACGTCACCAAGAATGACAACAAAAGGCGGTTTAAAAATAAAAGCAACGTCAATAGTATGTTTCTTTTTAGCCAAGTTAGTTAGTTGGAATTGGAAACGCGGTGTTAAGAGATTTTGCCGCGCTCGCATACCACAACAAAAACAGAGCGCACACAAATACACATGGTGATTACAACGCCAACAGCATTCACCTGTACCCGCTCACTTTCCCCCACCCCTTGCTAAACAACCCACTTTTCTCAAGCGCATGCGCTGACTCTCTCAAAAGCTGCTCCATCTCACTCACTCCCTCGCTCGTTTGCTCTTGTGCTTTGGCGGCTTTTTGTATGTGTCCCGCTATGGCACTCCTCTCTGGTATTTTTGTGGATGTGCCTGTGTGGAGCATAAATAAAAGCAACCGACGCATTTTGCTACTAGAAACCCATAGAAATCGAAAAATAATACTGGGATGTACTGTGTACTGCGTAATCAAGTTTTTTGGTAAAAATTTCTGGACTATTTTCGGTGGCACTACACTGCACTACAAAAACAAAATATGGGGGGACTGGAAGAGAGAGGGAGAGAGAGTGGGAGCCGTTACAATTACACAGTTTTTGTTGGTACGTGGCTGAAGAAAGTATTCAATGGGTTGG
0.7707153187225273 ATTGGCTGGATCTCCTGATCAACTCTTCCTCCTCACCGTCTCCTGACGCCCCCCACCCCCCACGCGCTTTAATCAAGCAGAGCCGCTACAAAAACAGGAGCGGAGTGCGGGGGCATGGGCGAACGGAGCGTAAAAAGAGAGGGCGAGAGAATCAGAATCTTCAGCGCAACGCGCATGGCCATAAGTAATAAAATAAACACGGACCGAGGCACAGAAAGGAAAAAAAGGATGGCAAAAAGGCAGAAGGCGCAATGTGTACATAAATCTTTTTGGTGGAGCGAGAGGCCCAAAGACCTGGGCTATAAGCACATCAATATACATACATATAGTATATATGTATATATACATATAGCGGGCGTGGCCTGGCAACTCGTTTTTGACTTTGAATTTCGCCACGCAAATGGTCGCGCTTAGTT
0.9682666955085607 GTTGTTCGGCTCAGCTTGTTGCTGGCTAGCCATTAATCAGCCCGCCCTGCGTCCAAAGGGTCTGACCCCAATAAACATGACAGGCTCGGACATTGGATTACAACCAGGCAGGAAGACGGACAGACTGAAGAGTGCCAGGCAGCTGGATTCATACTCGACTTTAGTTGAAATGGGGTGGGTGGGAGCTCACACAAAGAAGCCACCGCGAATCAATCAATTAATTGCACATATTTTCTACACGAGTTCATCGAACCCCCGAACTCCGCAGCAGCCCTTAAAATAGGGACAAAAGAAAAGTGCCAAAGGAAAACCAGCGAAATGTATAGGAAAATGATGGGATCGAGTGACAGGAGTGATTGACAACCGACAGTGTCT
0.9923655624393041 AGAGCCGTGTTCCTGCACACTAAACTCCACCCATTTCCCAATCGCAGCCGAAACACGACTTCCTCTGGTGTTATCGTCATTATTAATACAGATATAGAAGAATAGGTTTCTGTGTACCGTTAACAATGATTGTATATTTTATTTTTGGCCCTGTGAATGTATCCATATCAAATGTGATTGTAAAGACACACGAAACTTAAATGGGGAGGGAGCATGTCCGTTGTCCGCTGTCCGTACAGAACATTCCGAATTGACCGGAAATGATAATTGAAAAAAATATTTTCTCTTTTCTTTGGGTCTTGTCAACCAACTTGTGCGTGTGACATGTGTGTGTGTGTGCAAAGGAGGAGTGTGGAGTGTGTGTACTTGCTTGCTACTAATTATGGAATGCATTCATTTTACGTATCGTATCATTTTCATTATGCCACAACTCCAGTACAGCACTCTCGCCCAGCAACAACAATTGTATCC
1 CAATATTTCTCCAACCCCCCTCGTGGTGTGTTGTATAACGCATAACGCCATTCGAGTTGGAATGAGTTTCACGCATAAAACGTGTAGACATCAACAAATTGCATTACACGGCTTAAAGTAACAGTGACAACGAAAAGGTAGCAACAAAATGAGTGCTATTCATTTCAGCGCAGCTGATTGACATTCAATTACCAATGGCCCCACCCCCAACCCCTTTCACGTCATCGTAGCAAGTTTAATGAGTGTTGAGCGCTTTTCAATTCAACTGTCGTCGAATGCTTCGAATGCTATGAATGCTACGAATATATCTACGGCTTTATCAAAAGACAAACAATTGATCGATTGTCGCAGCTGGGTCTCACATGATCATGATTCGCTGTGGTCTATGAACTCAGGAGAAGCTAACACACGAATGTTTAAATTTCTTCTTTTTTCGGTGTTAAACATATCTTTACAACCGGCAAACAATTGTCTTGGTTCTTGACACCTTAAAGTCAAATCAAATCGGGGAGTTAACTTATCTGCATTCAGAGATTAGGTTCGTAGAATGAACTTGGAGATAAACCAAAAAAGAGGTTTGAGCAACAAAACATTGTTAAGCTGGCGCAATGAAAGTAGTCATTTACGAATTAACTAGTAATAATAAACGCATTCGTCTGCACTTGATCACTTGGTCTCACGGCTCAGTTTGTTGAACTCTGTTTAGGGAGTTGTCCTTTATCAGCTCGTTTGAATTCAATTAGCAATCTTTTGATAAGAACTTACAAAACTGAATTAGTAATCTATTGATATGAGTTTACAAAACTGAATTTGCAATCTATTGATAAGATTGTAAGGAAGAGAAAACGCTGATAGCAAAGAGGCGAAGCTTGTGAGTAAAGGAGATTTTTCATCAGCCCAAAAGTATGCTTATTGGCGAACCTTGGGTGGATTCCACGCCTCCCACCACTCAACGCACTCACCTGTGCAGAGAATGTGGCCTCAATTTGCAGAAACGCTTATCGTTCAAAGCGTTAAGTAAACGCAGGCAGGCAAACACGAGTACATGTGTAGCGAGGTTATCTTCGTGTGTGCACGGTGCAAGTTTAAAAAGTTTCAATTACTCCACCAACACACGCCCACCACTCACACACACACACGCGACAGAAGTGCAAGGCTTGAGCAGGTGTCACAATACTGCAACAAGTTACAGTGGGACAAGAGTAGGCCACATTGAACTACATTAGTCCATGCTTATTATATATTTTCTATCATATTGTTTTCTTCATTTACATTATTAAAATTAACACTGTCTATAAACTGCGCGTTAAGCTCCTTGAATGTCTGCGAAATAATGCGAACGGAATTTAAGCTGAACGGTATAGAATGAGATAACGGTTGCTCATAAATTATAAAATATTCTTGCAATTTTAATCTGATAATGTTGTGGACGCGCCTCTCGCCACCTGACCCACGGTGCACAAGAGAGCGCGTAAAGAGAGAGTTGGCGCTGTTTAATGGGGAGAGCAAAAGAGCGCCTAAAATAGTTAAAAATTGTCGCAAAATCATCACTCTCTGGCAGTAATCTATCATGCGCGATCGATCAATGGCTCTCTAAAAATGTCTCTGCCCCAGCCCACCACCCCCTGCCATAGCTCCACTTCCAGAGAGATGAGTTCATAAAGTGGGTGAAAGAGAGCGTTCTCCAGTAGCTCCTCTCAAACG
1 TCCCATTGCATTCACATGGCCATAAATTAAAAACTTAATAACGAGCGGCGCGCAGGAGCCGAACCGAAACCAGGACATGCCCAATACGTGTGTCCTGCTCCTGGCGACATCCGCAGTCACGTCACCAATTCCCTCCCCCTCTCCTCGCCAGCCCACCCCTTCCAATCCTCCGGACGATGGGATGCGGCTGCGGCAGCAATAAATCGCTAACAGCAAATAAATCAACGCGCATAAATTCCAATGTTCGGCGAGGATGCCTGCCCTGACTTTATTTACGACATTGCGACAAAGACAGAGTTACAGCAAAATGCACCCCGTACCCTCGGGTCCTTTGGCCCTCTACATGGCCAACGTCCGTGCCCCTGACTCCGCCCCTGACCCGCCGTTGACCCCCTTGCAGGGAGCGGTACGAGGTCAAGTCAATGGGACAGATGCAGCATGTCTTACAGCCAAAACTCCTTGACATAATAGCTACGCCGCTTACGCTTTTCAAAAATCATCTACAAAGTCTTGTTTTCTTCATTGAAAAGATATTTTCTATAAGAGTCCTTTGTTGGATGAGACAATTTACCTACAAATATATAATGAAAAATGTTTTGATTTCTAACTGGTGTAAATATTTATAATTCTGGAAATATTATCAGTATTCGTTTAAAGTCCACGCATGCCAAAAGCTTGGGTTCTCACAAAAGTTATACCCGTTTTGTGTCAAATTAACAATAATTAGTTGGCCTGGCCATATGAGAGAGAAGTAACCTAACAATTTCGAAAAACTGTTGGGACCAAGCGAATTGCATGCTGCAAGTGGCAAAGCCAATGAACATGAAAAAGGTTGACCTCAGTGTCGTGGCAATATGTCCTGGAAAAAATGTCATCCAGCGCTGTCCGTGGTTAACCAAAGAGTAGTTGCTTGCCAGGGGTTAAAAGGGTTAACCCTCGGCTAAAACAAAAAGGAGCAATGGAAGAAAAAACCAACGAAAATGGTAGCTGGCAGGGCAGTCAACGTCGGCAAGGACGAGTATATTTGGCGCATTTAAACAAAAGGATGCCGTGTGCTAGGCAAATAGACAAAGGACATGTCCGGACACATGCGAGGCGCCAAATCAAGCTGTGATTTATGGCCTAGCCAAAGGATTGCCAAGGAGCTGGAAGAGGAACTTCTCGCACACCGAACCGGAGAAAAAGTGCACAAAACTAGCATTAGCACCCTTGTAAATGTGTAAAACCGCCAGGGACACGGGGACACCAACAAATCATAAAAATCCGAGTGGTATAAAAACTAGAATCTCATCCTGGACGGAACGAATAACCAGCATCCATTAGATGCGCCACTCGGGCCGAGAAACCGAAAAACCTCGAGGCGAGGCGATAATTTATTTATTTCGGATTATTTATTGCACATACATCATAATTTCTCGAGACTCGCTGGCAAATATATTTTATTCCTTAAGCACCCCCGGCCCCTTCTCCCAAGATGCAAGACTTATAACTTTCAACAATGAAGGATGCGCAATAAATTAAAAATTCCAAACTTAAAAACGCAACAATAAATACAGGACTCTCGTGGGGAGAGGGAAACGAACCAGAATTCCTGGCAATCGCCAGAAACAGGACATGCAGTTGATTTATTTCTCCTCTATGGAAAATCACAGAGGAGCGCAATTTTCCACCCCGCATCCCGCCAACTCGGGAGATGTTTCAAAGAACG
1 GGGAATCTTCGATGCAGTGTGCTTCACAGTGTGAATGATTCAAGGAACTGCGCAAAATTGAAAGGACGAGTACGAATAAACCGAGACACATCCTCGACATCAAAATACGTGGCGCATATTAAATTCTTATAAAATCGGCACTCAGCAAGGGATGCTCGGCTTGTGGAGGCACCGCGGGGGGAAGGGGGCGCGAGATGGGATATAGATAGACTAGGGCGCTATTGTTAAAAGTTGCAAGGATTTTAAGGAACCCTCTGCCTCTACCTCTGCTCTATCTCTACCTCCATGGATGTGAGGTCCCGCTGCGATATTAAAAACTTGTTGCTAATAAAAAGATTCGGATATGGTTGTCGATGTCGCATTTTCATAATGCCTCCGATGATCATCACTGGCTGCAGTGGCAGATGATGCTGTTGATGATGACATCAATGACATTTGTTGCGGTTCAATAAATTCGC
1 CATGGCCTAAACCATCCGCCGCCACCTTCTGCGGATTTCCTTTGTGGCAAGGCAAGCTTAAGCCGATTTCCGCTTGTTTGTCACACAATTACAATTTGTCAGTTGAGGCTTAGGTCGTCGGGATTGCTCTTATCCTTCGCCTGATTGGCTGGCAAAGGTGTATATATATATATCCCAGTCTAATGAGGGATAATCGCAAAGGAGGAGGCGCACAAGCAAATAAGATGTAAAATAAAAAATATTATAGGAATAGGTATTCGTTTGCTTATATTTCTCTTTGACTTGGAACAATTTTTTAAATTAATACAAAAAAACTGCATTTAACATTGACCTTAGCTTTATAAACGTTTTTCACAATGTCAAAAAATTTATGGAACTTTTATTTTAACCATAATTGCACAGTTGGCCGTAATCCATCGATAACCAGTACAAATTGCTTTCATATGGCTAGGCGGTAACGCCTATAAGCCTAATGACCGCACGTAGAACATCTTGTCCTGCGGTCACCATAAATAACAGAAAAGCGCATTTGTCATACGACCTCCCTTCACCTCAAAACCCGCTTCCCCAGTCCCGAGTCCCGATGCCCGATTCCCGATCCCGATCCACTCCCCTGCCATTCACCTTTTGGCAAACTGCAGTCCTTGGCCTTTGTCCTGGACGTGTTGGGCTGTAAATCAGCTCATTAGTTAGTTGGCAGCACCTCGAGCTCGGCTAAGACCAGTCTATGAGTAACACGTAGAAGCTGCTACAGTGAGAAAAATA
1 TCACTCTTAATTCTTATCAGTTCTTATTTGTGTAGTTCACTTACTTACAATGATGCAACTGAAACACAAGTAATGTATGCGTATTTGCAATTTAATCTAAAATCACATATTTGATCCCACATCTCAGCTCGTCTCGGATTTCCCCTTGACATCCATCAAATCCAAGCGAACCCGCTGTGTGCAATCCCACATCAGTGCAGCCACTAACGGGTCAACTGCCCATTTCATGTGATTACTCACAAAACACAGCTCTGGGAGGATAACCTCTCCGATTCGCAGGACCCTTCCCCTAATCACAACGCCAACAAGTCCCTGGGCGCAGGACGCTTGTTATTGTTATTGTTATCAACGCTGTCACTGGAAATGGCGACACCAAAATAGCAACAGCCAAAGGAGCAACTGGGACAGGACATTCTGGTTCTACTGGTCCTGCAGTGTCTCATGTGGGCATATGTTAAACATTTTGACACTTTTGCGCACGGTTTAACCGAAAGCCTCCGACAACCGCTGAACTTTGACACTCTAATAGTAGTTGATGAGGGTTCTCCTGCCTCCGTGGAATTCCACACTTGGCAACTATTTAAATTTAGAAATGCTAGATCCGTATTCGGAAAATCGGTTACAGTTCGCCATAGTTGTAGTACACATTGGATTGTGTAATTTGTGTTGTCAGTGCGACGATAATCAGCGAACTGAAATCAACTGCCGACAGAGTTTTACATCGAATTTCCAAATTGTGGGTAGTGGACGGACTAAACCACTATGGTGGTTCGCATCGAGCTTTGCCGTGGTTGTTGTTCGATGATTTTGGGTATAGCACACGGCATGAAGTTATATCGAGACTTAATTAAGTGCCGGGTCCAGAGGACCTAATTCAACTGGGTCCTGGAGCTGGAATGGAAAATGATTGTACGGCGGTTACTAACAAATTCTAACGGATATGGGTTTTGTGTAACAAACTGCTAGTTGATTTTTGGGTTTTACATTTAAATGGAAAGGAAAAAAAAAAGAAAACAAATTTAGGTGCTGGAAAAACGTATTTTAAGCACCACTCTGTGTAACCCAATATTTTCTATGGCTTTATCTACATCTCACACCTGAAAATGATTAATTTAAAAATTTCAATGTACTTCGATATAATCTAGGCGTTCCTCATCCTCCGCTAAATATCACCATTAATGTGCAATAAAGAATTATGTAGAGACAGTTAATACCCGCGAGACAAAAAGCGGCTGGCTTATCTTAGCCACCACCCCGAAATTCGCGTGCAAAACAATTTTCAACTCGCTTCCTTTTGGCTGACGACGAAATTTTCGGGATATACCCCGCCTATTCAGGCATTTCCCCCACATTCTGTCTGCCAATTTACGTTATCGTTTTCAAATTGAAAATTTGCGTAATCACATTTTAAGTGAAAATCGCTTTGCAAATTAAATTAAATCGATTTTTTCAAGACGATAAAATCGGGCTGAGTGAAAATCGTTCTACCAAAAGTTGCAGGGCACGTAAATATACATTATGGCCTTCTTTTTATTTCCGTTTCCGGTTTGGCATTAGAGCTTTAAGCTCTGAAATATGCATCTGCAGTTTTACTTTGGTGTCTGCATAGTCGCGACATTGCATCTCAAAGACCCATCAACGTCATCAAATCGTT
0.6763947200682727 TAATACAATAAATATTGCCATATAGCCCAGGTTAGTTGTTTTTCTGCCCCTTCCAGTCGCCATTCCCATTCCATTCCATTTTCCCCCCGCCCACACCGCACACAGCAATCCAACAATAACATTAACAAAAACAACAACGGGCAGAGCCAAAACACGCGAGCAACGTTCGCCTTGATAATGATGTTCGCTGATAATAATGATGACTGGCCAAAGAACACAACAATGCTGCCAGCGCACAGTGGGACCAAAGTGTTAC
0.7392599099252962 GATATGGAAAACAGCGATGGTAATCAGTAAGGAATTCGATAGATGATATTGGCAAGCATGACTGTCAAAAGGTATAATTTATTAGCCCGAAATTAGCATCGAATTTTGTTTTGGGAGTGGTTCTATTCATCGGGCCCAACCCTCACCTCCCCTCCGGAAAATGTCCTTTGACTAATGAAACGTTTGCCATGGTTGCAGTTGCATTTTTCGAGTGTCCTGCTGACGAGGTCGTTCTGGGCCAAATGATTCGAGTTATTTATGGGCCACAAAATCGCGGTGGTTGCTGCTCCCTTCATTGTTTTGTTGTTTTGGTTGTTTACCTACCGTTTTTGGGCCTACATAATTCCACATAAAAATTTCCAAATATTTCGCCATGCATTTTGGTTATCCTATTCGACTATTATTATTGTTATTTGCCTGGTGTGTCCGCTGCTAATTTGAATGCGATAATACGCCCGCGATTCTGTTGTTAATTAGTGGGATTTGTTTAGGTGGTTTTTATGATTCCGATGGAGCCTCCGCTTCAGGCACGCGACAAAGTTGAAATGGCAAATGCGGGAAGGGAAAAGGAATAAAGTGCATCAAATCGTGTGTTAGTAATGCTTTGGGCAAAG
0.7849681757381611 CACTTGATGTGTTTGTATTTCTAAGCCACCACTAAAATAATACCGATTAAATATCCTCGAAATATAAAAATTCTCTATTATATTGAGTTCTTTAACTTCTTTAGCACCGAGCACCCTGCCAAGCACCCAAGCGAATTAGAGAATTTATAACGAATGACTAAAACAACTCACTGGGAGGCCTGTAGATATCCATGGCTGGTTTGCCCCTCATCTGTCCCGTCTGATTGCCAGGTACGTTGAAAGCCAGACTTCGCCGTTTGTTGATATTCTGAATGAACAAACAATTATATAAATATGGCTGCTAATCGACATCGATATGGTGTACCCACCTGTTGATTTGAGGTGCGCACAAAGCTGCGTTCGCGGGAGATAACGCCGGGCTGAAATTCCGGTGATTTGCGCACCTTCCGCGTATCATTCTGTTGGCCATTCATGCTGGCCTGGGCCAGTAGTTCCACCTTTTCGGCCATCCTGCGATTTTTGCGCGAGTACTGCTTCTGCTCTATTTGGGTAAAACCTAATTGAAGATGAAAGCCTAATCTTTGGTAGATTATCCTCCGGTTAATCGATTCACAACTGGGATTCCGTCGAATAAACGTCTAAATGTGTGGCTTCAGTATTTGAGTAAATTTGTACATATCACAATAGTTGGTTTCCTTTCCTCCTTTATCGAGTTGAGTTCTCTTCTTAATACGATGTTGAGGGATATCTTCCCCTTTTGCAGATTCAGATTGCCGGGTCTGGAATACAATGAAAATTAATTATATACTTCAGCATATCGCATTATATTATTGTCAACATATATCAAGTAAGATACACAAAAACTCTTTAACCCACATGCGAGAGGGAGGCGCAAACTACTTGATCTTGTCGAGCAACCAACCGGCTTTATGGCCGAGCGTAGGAGTTGCATCTGGTTTGGAACCTCTGGCTAGAGCACTTCATCTCCGAACATGACATCAGCCCCCGAGTAATTCTTATTCTGCGGCCCACAAGAAGTCCGAAGTGAGTCTCCGCGAAAGATACATACGAAAGATACATTGTACAGTCAGGCCTCTCTACCATCTATTATCACAAAATGTGGCTTGAATAAATCTTTGACTCTTCTTACTTATATGTACCATCCACTTATATCAATAAAACAATGAACTTGTCAAAATGTGGTAATTAACGAACTTAGAGAATCTTACATAGGTTAACTGCCCTGTGAGAGTGACTACTATCATAGCAATGTGAACTTGCCTCGCTAATTGCTCTACACTTCCCATTCTCAGATTGCCAAACAGAGTGCTCGGAATAAGCTAGGCTGGTATTATGAATCAGCGTCGGATGGACGGATATACTCACCTTTTAGTGCAAAAATATTTCCTTCAAATTGTTTCGTTGTTGCTGCTGCTGTTGCTGCTTGAGCTTTTGTTTATCTCTGTCTATAGTGTATATATAGATGGGTTTGTTTGTGCGTTGTTGCTATTCGTCGATTCGATTGTTGCTTGGTGCCGCAGCTTAGTTGTTCGTATAAAGATATTTATCTACTTCGTAGATACGCTCTTTCGTGTCTCGTTTAATCATGCTTGGCATGCGCCAAGTCAAGCCGTAAACAGTGTCAGAAATAATTAATATTTCGAAGCGTCCCTCCACGCCCAAATAGTCCGCATATGGGGTAATACACTAGATGGTTATGGATTGCGGGCCTCTAGACACAGATACAGATGCAGGCAGATACAGCGGCAAATGCAAAAAAAGGCACAGATACGCATACGCATACGCACTCACACAAACGCACTGTGATCACAATTGATTTTAGTGCCTATTGTTGTTGCTTTTGCTCGGATGACTGGTGGCTGCTGTGCGAGCGAGAGGGCGAGATGAGTGATATGAGCGGGTGGCTCGTTAAGTATACGCACCGTTGGTATCGTCTATTTTTGGTTTGTCGCTTTGTGCTGCTTGTTCTCGGCTCGTTGTCTGCTCGTCGTCAATTATTACCGATTCCGTTTTGGTTTCTTAATTTTTGTTCGCGTTGTTGTGTTCGTTCGTTTTTCTTTTTATT
0.9335644956640827 GTTTCCGTGCCTGTGCCCGTTCCAAGCCAGCAGATCCAATCGCAAACCCTTCACCATCACCAAAACCAAACTAAAATCCATTACACGCCAAGTGTGCCTTCTGCTGCGGACGCAAAGTCGAGTGAGCGCGAACGCCAATGCCAATTGGAGTCGGACATCGCCGAGAGATCAACAGTATTCAAAAGTCAGTCATCGTCGGATCACGAACATATAGAATATAGCGGGGAGACGCCATCCCCCTCCGCATCGCTATCCCAATCCCAAACAAAATCGGAGCCAATGCGCGAGGAGGAGGAACATCAGCATAATCATAATCAGCAGAGCGGACGCGAAGAGACAAGTGTGAATACAACAAATATAAGCGGAACCGATAACTACGGCAAAGAGCACGGTCGGGATGATTCATCATCACCACATCTTACATTTCAGATATTCAACTGTCTCTCTATTAAGGTAAGCAGATTTCCATCCAACACATTTGCAAAGAAACGAATTTACATTAATTACGCACATACACAAGCATGCTCTTACCTGTGTGTGAGTTGGATATATCGCGTATATGTACACGATAATGCCCGCACACACGCGCACTTTTGCGAGTGCTTGCCGTGCGCTGGTGTGTGTTATCTATGTGATTACGACACCACACGTCAAAATAATAGGAAATGATTGGGCCGCTTTTATCCCATGGCCTATTAACAATCGGTATCAATTGTTTGGTATTTTTTCGATGAACCATTGCAAGGCATTGGCCCAGGCCCACGCACACCACGCCACACTCGTACATCAGTGTCCAGCGCACGAATGTAAATATTGCTATGTACATACGTGTGTGTATATGCACGCATGGATGTATGTTAGAGACCTACATACATTAATCCACCAAAGAGATAACATTCGTTTCGATTGTTTAAGTGCGGATATACCGACGTACATACACCTTATATGGCCCCAATGTGTTTTTTTTACATACTTCGAGTACTTTCATTTGTTATTATGTATTTATTTATTTATTGATTTGATAATTTGTGCTCTTAATGCATTTCA
1 TGCCGGGGGATTCCCACACACACTCCCACGAAGACACATGATTGTCGACCCCCACTCAAAAGATGACCCAGGTGGTAGTGTTTGAAAAATGACAGCCAGCTTGTTTACATGTAGTTCTTCCTGATCTGCGTAGTTCCCCACCAAGATCAAGAGTACTCCTCGGCGGTTGATTTCGATCGCCTAATGCCGATCATCTGACAAGTTCATCTTGAAGAGTTTATTCCCCCTATCTTGCTTTGTTCGTCGAAAGCGGTTTCGATGGCGATGTTTTCAATAAACACCGGTCGATTGGAGTGGGCCAGTTGGAGGTGGTGAGATCACTGACTGATCGCCGGTGGCTATTGGGCATTTCTCCAGGTTTCGCGACCATTCTGCTCAAGAGAAGGTTCAGTCTGCCACAGAAAGTCTTCAGTTCCGATCGCGCATCAATTATTAAAATATACCCGACTAATCCTGAAATTATTAGAATAAAACCAACTAGTCCTGAAAGTACACATGTGGATTTGTTGAAAACAAAACAGAATCATATTTCTTATCTTAAATTAATACAACTTTACTATAAAGCCAAAATTTATTATTACTCATGGTTTGCTCTGTGTGTTTAAATGAAGTGATCAATTAATCTACGGCCAACACATTTGAATTCTATTGATTCTATTGATATTGTATTGTAGTGATATGCATTATATATCGAATATACTATTTGATTGATTTCTAAAAGCATTTTATCTTAGTTCACAGTATCGGCCAGCAATTGCGATTGGTTTCACTAGCGCAAATATGTAAATCTTGTGCAATGAGTAAAATATAGTATCAGAGTGAAATCTCTCATTCATGACTAAGTTTAGGTTTACAATCTCTTAGCAATATGATATGTTGACACTGATCGTTAGTGGGGAAAAATCACACATTTTAATGAGACAGTGCACGATAGCAATCGCAAAATCCCCATAATTCGGGCTCTTAGAGATCTGAGTCTTAACAGTCCATAACAATAAAGTCTCCCATGCGCGTCGAACAAGATTTCAGGGGTTGTTAATTGGTAAAAAAAAAAATCATTTCTTTTTAGAATATGAATACGAAACCCGTTTGGGTGTCGTCACAGCCAACTTTGAGATACATTTGTGATCGTACACATGTGTGACGATTAGCGACTCACATCCGAAGGGGTTTTCCTGGCCAGCATTTGTGAAAATCGAATTAGCACAGTCGTCAGAACTCGGTGATTTTTGGTGGTCGATTCAGGCAAAGGTAAACTATTGGA
0.6666834981689963 CGCCGCTATAAATACATAAACAACAATGCCCGACCCCGCCACATTTTCACACAGCTGAATTTTCCAGCCCGTGCGAAATCTGATACCAGATTTACCCGAGAGCCATGAGCAATTATGAAACCGGCGTTTAACTTGTCACTTGCATGTCGTCCGCTTATCGTTCTGTTTTCCCGGCGGAGCGAGGAAATCCGTAGATTTGTTTGCCTCTTGAAACATGAGCCGGTGCAGATCTGACCCTCTGGGGTAAAGAGTTCCATAGTTTAGTTTTTCTTGGGGCTCTGGTCCCGGAAATTACCCTAAACGAAGTTAATTGTGTGGATCTGTTTGGCCTACTACTAACTGGAGTGGGGTAACCACTCCTACGTTCCCGCTGATGATGGACTGGCGACATGATACCATTTTAGAGGTATGGAAAAACGTGTGAAGCGGTGGATGAAATTACCATCTTAGAACACCCAACTGGGAAAAAACGCGAGATCGCTTATATC
1 CAGTTCTTATAGTTAAATTCTTGAGTACCAAGACTGTGTGTCCTGCTGCCATGGAAATTATGTTATATTGTAGTTGACTTAGAACCATGCTGAAATGGCTAACTAATATTCAAACCAATCAGGTACAATTTCCGGAGCACCCTTTCTTCATTTATTTGGTTTGGACAATTTGACGCAACTACCCTTTAGCCGAAGACAATGACTCCATTTTGGAGTGCGCCCTGTGTCAGCGCCACGTTTCACTTCGTTCTTGACATTTTGTTTAAAATGTGTGCTCTGCATTTTGCGACTAGCCGCAACTTCGTCAAGCATAGTGAGGGGAGGGGTCTCCAAAAGTCAAAAGCGGCGGCAAGTTGGCGAAGACGAAAGGCCAAGAGGGCTGTCCAATTTGGCTTACTATACATGTGCCAGCCGAATCCGTGGGTCGTTCACTTCACTTGGTTCGTCTTCAATTCGGGCTGGGCTGTCTAAACGCCTTCGAATTTGCGCTGATTTGACACAAAAATGTGATGTAAAGTAGTCGCCGCCTCAAAATGCAAATTGTGCATGAATATTTACCCCTCTATTCCCGATTCCCAACCGCCTGTCGTTAAAGGTTTTTGTTTACGCTTGTTTTGCTGTAACTACGATTTTGGCCACGGATGGGCGATAAGGTGAAGGATGGCCGGGTTTTGGGTTTTGGGTTTTTTGAGTTTTCCTGCGCCCTGTTATAAATTTCGTATCCAGCAGATACTTACAACAGCTTTGTGGCACTTCGCCTACATGTGGATACTATGGCAACCCAAAAGGGGAGCAAAGAACATCGAAAAATCAACAACTTGTAGTGCAGAGAATTTACTTGGCCCCAAGTTTGTGCAGGCGAAACTTTACTGCAAGTAATGATTGTCAAAAGAATTTCTTGGTACATTCGATACCAGGCCGAAATGACTTTTAACTTACGAGATTATTTGTATATCTCGTGTTATTGTAAAGTTAAGACATTGTGTGTCACTAGTGAACTAGCGAACTTGTATTTTCTGAATTCGTTGTTCACCTGTCAGGAAATAGCGCAGTTCTACGTGAACCTTATCGCAAAGTATATTTTATGCATTCAACCGACATTGATTAACCAAAATATCACGCCTTAGCGCTAATTGAACATTTAGCTTAATGGGAATTCATAAATCGCTCGAAAACCCTCATAAAGTCAAGACGAAACAAGTCGAAAGGTATTATTTGCGGCTCTATAGTGCAGGTGATTAATGCCGGCAATAAATAGTAATGCCGAGAAAAAACCCGAAACTAAATACGGATGAGTCAAAATGGATTGGACTGGGGAACTGGACAAACACAGCCCAGTTCGTCGGATCGATATTCAATATCATTTCAAAATGAGGCCGCCACATGCGAAATCAGTTTTTACACACGATTCGAAATTGTT
0.7724936773778549 GCATGAAGGGAATATGTATTCCTCAGGCGACAGGCGACGTCAAATCGCAGGATTCGCGAATCGCTGAGAGGGCGCATCAAATCCGCTGACAGACGACACGGAAATTCGCTTTTTGCAAGCCCAGGAAAACCCTTTGCCTAGTCGAATATGGGGTAATATTTATTAATCTCGGGCCCCTCGAACGCGGCGATGCGTCAAACAAGATTGACAATGTCTCATTCAGATCAATAACTCGAAGCGAGCTCTGCCTGTTAAATGTTCGAGAGTCAACCCCCAAATGAAATTTTGGTGACACACACGCATTAAAAAAGACGCCGTCATTTTTGCAACCCTTTCGCGGAGTGGCATAAAAAATTGCGCCACTCTGGGGCAGGCGGAACGAACAAGTGCTGGACATATTGCACTGGGAGAAAAGTTTGA
1 AGCATTTCGAATTCCATAATTATCCATCATACAGTTTAATGACACTCACTAGGAGCAAATGTCACATTGCGCACAACTCTTGCGCTTTCATCTTTGAAAAGTGCGTGTTCGCGTAGATCTATCCATATATATAGACACTCGAAGTATTCATAAATCTTTCAACAATTTGTTTGTTTGATGGTTGGTTGACGTCATGTGTTCGTTTGTCGGCCGCCTTCACTGAACATTGAAATGTTTGCACTATGCGTATTTATCTTATAATTGAGTCATAAAATCAACGAAAAGCCAAAAAGGGGCCAGTCGAAAGACGAAAAGTGGAAATATTTACAGACAAAATACGATCGGTTTGCGATGGGCAAAGAAAAGTAAAGTGACGTCAAAAGTGGCGGGAAAAAGCGCAGAGGACCGCTCTTTGAACACATAAAGTTGGCTTAAACTAGCCAAGGTTGCAAGGTTGTGGTCGCACCTCCATAAGTGGATTGATTTTCGATGTACAACTGAGACAGACTGGCGGCAGTGGAATGTAGTAGTATATTTTATA
0.9046545102833323 GCATTGGAAAATGTGAAAATTTGTCGCAAATTACTTTCACTCCCGTATCGTGTTACAGCAGGAAGTCAGCGACGACAGCTCGAATTTGAATCGAATGTCACCAAAATCGAAATCCTTTCGCAGGACTCCACCAAGCGAAAAGGGGGAAAAATATGTGAAAATGTTTGCATGTCAAATTTAATTTCCAAACAAATAGAGCGACAGCAGCTGCGACCCGCAGACGCCGCAATCCTTTGGCCCAAAAGTGAAAGGATCTCGAAGCAGGATATTCGATCGACGTCGATATGCGTGTGCCGAGCCGAACCGAACCGAACCGAACCGCCTTTAATGATGATAAATGCGATGCCCTTACCATTGGAAGCTGCAAGTTCCGCCACATTTAGCTGCGACGACAAAACATTCTCTGTTTTCAGCAAATACCAGCTCGACTCACTCGAAACAATTTTAAAAAGCGGGGTCCCCGTCCTCTAACCCTTGCAGGAATGCCAGGATTGAATTACACAACGGGCACAATAACAAACAAGGCGCGCATGCGCAGCACGCTTGGCCAAAGGACTCGATCGATAGGCGCATCCTTTCGCCCCGCACGCGCTGATTTCGATTTTCATTTTTTCGTGATGAGCACAATGATATCTCCTCCTGCCCATTCCACTTCATTCATTATTGCAGACACTTTTTTATTGGCCCTCGGCTGTTTCATAACTATGTTTTTTTTTTTTTTTGCTTATCATTCACGTTCATGCAAAATAGGGTTGAAAATGCATGTGTATATGGTTTTTTATTTTTTTTTTTGTTTTTGATTTTGATTTTAGAGCCATGCCCACATTTTGTGTCAGCCCCCTTTCCACCCCTTTATTGCGCCATGAGCAGCTGCCATTAAAAATTCCCATTTACGTTGCGCGCTCAAAATTTTGGTAAAAAACAGCAAGTAATTGCCTGAAAAAATGTCAGGGTGCGAAAAAAAATGAAAATCGAATCCGCTTAAGTGACATTTAACCTCTTGAAAG
1 CCCACCTCCACCGGAGTTACATAATTTATGTGGCATTTAAACGCCGGGTTTCTGTAAAATGCTCATCTACCTAACTCTAGCCGATATATACAACATATACATATATATGTTTGTTGGATCCTCACATATGCCGCACCACTTGAACGAACTGGCAGCAGTTGTGCCGCTTAATTAGCGGCTCAAAGGCGTGGCCAAAAGGGCGACAGAAGTGTGCCAGAAGTGAGAGGAAAGATTGTGGTTGCATAAGGAAGGAAATCGAGCTCAGATAAACTGATTCA
1 AATCACATTAAATGCCAACGCATCCAAGTTCAAACCGGGAAAAATATTGATCAAGTGTGGGAGTGGGAGTTCAAATATTGATAAATGACCCGATTTAGATGGAGGAGTGAACTTTTTGAGTGGCCACATGTGCGGTTTGATTTATGAACGAACCGGCAAAGAGTTGAGGTTCATTAAGACCGTTTTGATAAATGCGATAGACGTCTAATTTGCATGGAGCTGGCAAAATGTTCATCGTGCACACATCGAAGCATCCAAAGCACATCCATTTGAATCCATTTGAGTCCATCTAAGCCAGCCACTTTGTAATTATAATGCCGAAACGTTTCAGTAACCCGTCTGCATTGCAATGGATGCCATTTTTCCCTTTAGAAAAAAAAAAAATAGAAGTGAAATCCGCAAATGCCGGAAAAAAGGATAGATGGAGCAGAGTGAGAGGATGCTGTTTAAACGGATATCCTAAATGTCTGCCCGGATGGGCGATGCTCCGCACTTTTGGCCTGACACTCGTTTCCGTTTTGAAGTTTTTCATTGCTTCCCATGGCGATTTTACGGGCGAATGGAGTGTTGAGGTCCTGATGAGCGGACCTGTTGCGCGGAGACAGATTCATGGCATCGTAAAATATGCCATTTGAATTTGGGAATTTAGTTTTAATAACCCAAAAAGGAAGCCAACGATAGCGGAAAGTTGTGTTTATTTAGGTTTTGTTAGTGATGCGCAATATAACAGTTTCACACACTACTATATATTGTATATTCATTTACACAATCAAAGTTATAAATCTCTTATTGGCTTATTATTTAAGTGGTCGCCTGGAAGTATGCAATATTTGTTTTCAAATCAGAACGATAACATCCGGTTTCGAAACCCCTTTATAACCCCTTTATTAAACAATATTTGGACTCTGCAAAAAAAGAGACAAGCTTTTGGAATCATCACTATCTAAGGATTCCGACACAAAATCCGTTTGAGCAAATACACCAAAATCCAGACCATCCTCCCACGCACACACACACATACACGCTTCGGCCATTAGTGTGAGTGCTCGTCCTTTCTCTCTTCCAGCGGAAGTTGTCTGTGTTAATGGAATTACATGAATTCCAACTCTGAACCGCAGAGTAAAAGCGAGAATACACTGGCAGGCGACATTTCCGCAAATGCATGGCCCATAAACTTTGACGGAGGTGGTGGGGGGTGAAAGCAGTCTAAACGAATAGAGAGAGAGAGAGAGAT
0.7395651534163677 TAGAGTGTAATTCCGGCTTACTAACCTCATGCACCATACAATCATCATTGCCCACGTTCCTAACCCAACTCACCAGCACCATCCACATGCACCCAGCCCTATCTGTTTACCCCGTGTCTCACCACCCGATCTCCCCCGAATCTCCGCAGGAGCGCGGCCTGCAGCTGTTCCTGCGCTACGGATCCCGATGGGGCATGGAGGCCCTGAGGGGCCTGGTGGACGTGACCCCCTTGGAGCCGGGACGCCACTGCGGACAGTTCCAGTGCCCCTGCCAGTACAT
1 AAACTTTCTACATTCATAGCTACAAGATCTAAAATCAGTATAATAGAGAGCCTTTAACCTAACAATAATTTGTAGGTGACTAAATATCTATTTAAAAAACAGTTTCCTTAATTATAATTAAAGCATTAATAAATCATTTTTTTATTCTACTCTCTTTACAGGTAAGCTCGATTAGATTTCCCGTTGATTGGCAGTGAGTATATGAAATATTCCCGGCTTTCATCATCAATTACTATTTTTGGGGACCTCCATTAAGTGTTCTAATCACTTTCGACCATAAATTATTGTTGATCTTTGTGCGCCGTGAATTCCCTCAATCGAAAGCAAAGTCCCTAATCGGATTGGGAAATGAGAAAACCGCTGCCGAGCAGCAACAGCAGGACATCTCAATCGCCGGGCTGAAAAGCGAAGCACGAGTCCTGTCGCAGCAGGACTTCAACGGGTGGTCCTTTGATTTTCGGTCCAACACTTTCTAGCCTCAGATTTGCGAGTGGCGTTGCCAGCCAGCAGCTGCTTGATGTTTTTTTTTGTCACTGTTTTTTTTCATAGACTTTTCCGATTTCGTTGAGATTATTTTTTAGATTGCGGTCTAATGTCATCATTTGTTGTTAATTAGTTCAGAGTGCTGTAGTGTGAATCTCCTGGATTTTTTTTTGTGGTCCCACTCAAAACTCTCTGCTCAAAATCCTCGGCATTCTTTCACCGCAATGGAATTCGTTTTGGCTCATTTCATTTGCAATTTACGAGCCATCTTTCTCTTTTCTATGTGTGTCTTCAGGACACACCTTGCGTCTCATAATGCAAAAATAAACAAAAAGCCGCTTTGGGTTTTGTCATGAGTACGTGCTCGGTGCTCGGTGCCCATCTGTGGGATGTCCTGCTGGTTGTGGCATTGTCTGAAAGGAAGTTTTACGACCTACCAGACAGTCTGTTGCATTGAGCATTGTCCTTGCCTACTAGCAGACTTTTTGGCCACATTCCCATAGCCCATAGAAACCTAAAAACTAGCGAAATCTACCCAACCCCATCCATTTGTTGACATTTACGAGGCAATTTTCCAAAAGCCATTAAATTCCTAAGCTGAATATACCAGTGCTCCGGGCATCGCTTGGCCTAGTTTGATTAGCCTCGATTTGTGTATGACCACATAAAAATCTACTGAACTCATCTCATTTTCAATGAGACACTTCAGTGTTGGTTTTTGCATATGCCAGAGGCACCCTGGGTGGCTACATAAGGATCTCAGCTGGAGGTAGGAAAATATTCCAAAGGGATCTCAAGCAAGGTCCTCAGTGGTACTCCAAAAAAAAAGGAAAGAACTCTTGGATTGTTTACTTATAGGGATGGTTAAAGGTTTGAAGTTTTCTG
0.8723298125304856 CCTTCAGCTGTATTTGAGTAAAGGACAGTCGTAAAATCATATATGCGATGACAGTTCTAACCGCTTCTTGTTGTGGCTACCGTAAACAACTAAATGGTTATAAACAATTTTACGACTTTTTCGCTGACAATCCTTGGCGCCTCCTGGACAAATAGAATTGAGGTATATACATTTATGCTTCTCTTGGATGCCTGGCACGCTTCTTGGTGATAAAACTCAGTCCGGTTGTTCGGTTCGGTTTTAGTTTGAATACAGCTGCTGTCAGTCATAAAACTAAGCTATCTATATCTTTAAGTTTGGGGTCAGAAGGTCGGTCAGCTGTTTGTTGGGAAAACATGCTTCCCAAAAAGGGATATGAATATTTCATATTGTTCGCTAATTAAAATGCTTAACCCACATCAAGAGCTGTAAATCCCAAGCCTTCTTATCGCCTCAATGGCAAAAGTGTACAAACACAAACAAACAAAGCTAAAAAAAAAATAAAGGCAAAACAAATCCCAGCCGAAGTGAAAAACCCCTTCGATCAACAAACACGGACACTTTCTCCTCCCCAGAACAAGAAATGCAAATGGAAATGGAAAAACGGAAAACTCGGAAATCGAATGAACGTCTTTTGGGTTCCAGCTAGTTTGCATACGTAATTGTTTTTTTTTTTTTTGGGAGTTTTGACAACGAAGGCGACATTTGACATGAGTTTGAGTTACGATCCCGTTGAGATAAAGATGCAGCAATCACGGAGGGATAGTGGTTACAAGTAAGAAAGGGTTGCCCTGGGCCAGCGGTTTGAACTTCACACATAAGCCGATCGTCAAACCCAATTCCGATTCCGTTCCCGATCCCGATTCCCTCAGGTGATAGTTAACCCCCAGTTCGGTGTCAGACATTTGACATCATTAGTCAAACTTAAAGACGCATTTGTAACTGGCTTGTAACTCTAAGCGCTTTAGCCTAATGACGAGCCATTAATTAGACGGGATCGTCTGTGGTGCACAGCCCCTGCAATTTGTTACAATTCGAGCAATGAGAACCGCGAGAAACCAGTCGCCAGAACGCCATCTTT
0.8488014828604462 ATGTGGCAACACATTTGGGTTTGGAAAATTTCTTTGCAACCGAAAAGTTGCGGGCAAAAGAAATTGCAAGTCAATTACCGTTAGACGGTTTGCATGGCGCCATGACGCAATCGCCACATGTGGCAGCCACACAAGAAACCACACAGAAACCAGCCGTTAGCAGCCACAATAATATCAGGCAAGCCGACGTCATCAGCATATCGCTAATTGATTGCGTCTGCATTGGTTGTTGCTGTTGTTATTGTTGCATTCACTTTGCTTTTGGCTTTTTAGGTCGAGCCATTCTCCATTGGCACACACACATTCGCAATTGAAGCGGCACGAACAAGCGGCTCCGTTTCTCGGGTTAGGACAAGATCAATGTTGTTGGCGTTGGTCAATCCAGGCAACAGGTTCTCCCAAAACGAAAGACTCAGGCAGCGAACTTGAAACGCGTATTGGCTCTTTCTGGACTGCCTGTCATTGCAGTTGATTGCGCCGATAAATGTTAGTGCTCTAACTCACGTGCATTAATTGTTGCATCACTTTTACCCGCCTTGCTTTTCATTTCGTTTTTTGGCAAATATTCACAATATTTTTCGCTTAAGTGCCTGATAGATTATATGTATGAGATGTTGTGGAGTAAGGGGGAAGTAATCTGTTTGAAG
1 AAGTAAGTTCATCCCTATTAACGCTTATTATTAATGTCAATAATGAATTGTTTCAATATCCAATCTAGCCAAAGATATAGGCGTGGCTGTCTGTGGCCAGGTGGCCCTGAAGCCAATGGCATCCCACGATCTGGAGTTTGTGCTGGCCTGGGATATGCCAAAGATTCAGTTCCCCAGGAAGATGCAGACCCATACACGCTACTACACCAAGTACTTCGATGACAGCGGTGATTCCGGTCCCAGGATCTGCGAGTATGCACTCAGGCAGTATTCCACCTGGGAGCGATTGATTGATGCGTGGCAAAGACCCATTCTCAATGATGAGTAGGTTTAGCATGTGCGCTGCTTCCACAGAGCCAATTTTCATCATCTACTTTCTAGAACCCTTCCCGACTGGTACAAGTGTGCCATCTTCAATCAACTTTACTTCATCTCGGATGGCGGAACCATTTGGTTGAAATGTGATTCTTCGCTGGGCAAGGAACTGGCTTATGATGATCCCCGACTGGCTTATGGCCGTTTCGGTTACCTGGAAGGCCACGAATACCGCATGTACAACACCTACGATGTCCATTTCTATGCATCGCCGGCTCTGGCCCACCTGTGGCCCAATCTTCAGGTCAGTCTGCAGTATGACTTCAAGGATGCCATTGCCGCAGAACTAAACGATACTCGTAAAATGCTTTACGATGGCAAGGTGATGCCGCGCAAGGTCAAGAACTGTGTGCCCCACGATCTCGGGGATCCCGATGAGGGTGAGTTGAAGCAAAGGCTCTAGAATATAATCTTAAGTAATAATATATGCATTTTCCAGAACCCTTCACCTTGATCAACTGCTACAACATACACGATGTGAATGACTGGAAGGATCTCAATACGAAGTTTGTGCTGCAGGTGTATCGGGACTACTATGTCCTCAATGAACTGGCCCAGGCCCAGTCGGATAATGCAAGCAAGTTCAGCTCCATCGAGTTTATCGATAAGGAGAGCCTTTATGAGCTGTACAGCCAGGACAACAAGCGCAAGAATTCAGCTGATGAAAAGCAACGTAAGTTAACAACAATTCTTATTAGTTTCCTATGAACTGGAACAACAAACTTTGGCTCTTGTAGAAAACCGTAAATCTGCATCGATGTACATCAACGAAACCAATGGAAAGGTGTATCTAATGGATGCCATTGGCTACTTGAAGGCCATGTACGCATCGTGCAAGGCCATTATGGAGCGAACCATTGAGTACGATAAGGACAACGACGGTCTGATCGAGAACACAAAGATGCCGGACCAGACCTATGACTCCTGGGTGATGGACGGACCGAGTGCCTACTGCTCCGGTCTCTGGCTGGCTGCTCTGCAAGCCATGTCCGCCATGGCTACCATTCTGGACCAGCCGAACGATTGCCTGCGCTATCAGGATATTTTGGAGAAGGGCAAGCGATCGCTGGAGGAGAAGC
0.8154168815993257 ATACGCTTAATAATGGAGCGTATCGCGTAATCACAGCACTCGTAATTGCCTCCCATAGACTCGATCGGAACAGTAGCCACTGGATATAAGCAAATTATGCATGCCTCCAGTCAAGTCTTTCAAGATTGAAAGACTTTTTCACAAAACATCTTACCAGTCATTATAAGCACTTGACATTAATGACATTTTGGTCGCCGATACTTAAGACATTATCTCCACTCAGGTCCCACGAGTGAAGTAGAATAGTCCCGGTGGAGTGGAGGGGAAATAAGGCAAATTGTGTGGCATTTCCTGCCACTTGAGAGTCCGTTTCTCATCTGATCTTTGGCGGCAACCAATAATTATATGCGCCATAAACGCTTTGTCATCTCGCTCACGATGGGGCCTAGAAAATGCAGATTAATGCCCGCTTCTGGCCCGGCCTTTTGTCATGAGCATAATTTTCTCATCGATCTTGTGATTAATCATAAAAATTGTATGCCTCGTCTCGAACTGCCCGCTCTTTTGTCCAAAAGCCGACACATATGCTTCATTAAAGCAACTTCTTTTTCTTCCTTTTGTCCAAGGTGGCGGCAGCGACTCATATAGATTAATTTGTGGCCTGTGGGGCCTGTGAGAGATCACGTTCGATTACATCGGCTGCCAGCTACCAGTGTTCCACATTTGATCGATCTATCAATGATATGTGGGCCATTATAATCGAAATAAATGG
1 CCCACTTCTGGGTATTGTTCACCCCTCTAGTCAGTAAGAGTATTTGAATGGCTGCCTTACGAAACCCATTGATTGAAATCTTCATTTGTTCCTTTTGTGATATTGGTTCATTATTTATTGGCACCTCAGAACTGACAACTTGTGGGATGGTTATTGCTACAAAGTCGTAAAATCGATTTTATTGTCCGAGACGTATATAAAGATGTTCAAGATTATGCGACA
0.5511015316080095 CCGTTTATCCGTCAGTCAGTCGAGTCATCGATCCATCAGCCATTCAATCATTCACTCATTTCGACTGTTGTCACTCACTCGCACTCGAGTGGAAGGAAAAGAAGGGAGCCGGGGCAGACGAGGCAGACGGGGCAGGAGACTTCAGGCAACCACGTTGCACGATTCCGTGGTGCGCTTCAATGAAAACAAACTGATATTTGCCTGACACTTGAGATTGATTGTCATCCATCAAGGGAGCTGCTGCTGTCGTCTGGCTGAGTGATTGAATGGCAAGGATGCGCTGTTTGCATTTCGAATTTACATGCCAGCCCCGTTCTCGTTCTCG
1 AAAAATGACAGGCAAAAACGTTACTTGCCCTCCGGGGGTCGTCGCATCCACCTTATCCGCCCCACTCCGAATATAGCACCATTGCTCCCCCATGGACAACCATTCCCCATTCGGGAGTGGAGCGAACTTGAGCCGACGATCTGAGATTCCGACACGTGCCGGGCGACAATGGGAATGGTCCAAAATGTCCATAACAATGGCGCTGGAGTACAAACAGCAAACATTTTGTAAATTTGCGTCCATTGACACTCCGAATGATACAGATCTCGCTGCTCTCGATCTCGTTTCTGATCCAGAGGGTCACCCTGTTTAACCGGGAGGGCCACATAGCCGGTAGATTGGCCCACGCAAAGTTCCTACCCCTCGCCAGTTCAGTCCCCTACCTGAACTACACTCTCGTGGTACCCATTTCAGCCTTGAGGCAGCAACCACTTTGTATGTACAAGAGACGAATGTGAAATGATGTCGATGCACTGCAAAAATGAGCTGGATATTGAATTAAATCGGTGAATTTAGTAGGTTGACGAAAATCCAAAACATTTACTAAACTAAAAGATACAATCTATACCCCCTTTTCCAGTTCTACGAAAATTCCACGATTTTTCTAACTACCCCTCTCGTTTTTTTTTTCAGTGTAAAAATAAGTAATATTCTGAGAGGGGTAAACGGGTGAAAGGGTGCTGACTGAAAGGGGGAGCTCGGGACCGGTCCTGGGTGCATGTAACACAATCAGGAAGTAATTTTTATGCTATGTACCCATAGCATGTGTCGCCGTCATCGTCGACGTAGCTGATGCTGCTGCTGTCGCTGTTGATTTTGCCCAGTTTGTTGGTGTTGCCACAGCCGAGGTGGATGTGGATATGGATGTGGATGCGAGTGATCCGGCCAGTCAGCGGAGACAGTCGCTCGGTCAGGCGGCAGCCGGGAAGATGGCAAGTTGAGCTGGGTTCTCAACTCTCTGCCGAGTTGTCGGGGGAATTGCATTCGAGCGCCCGAGCTCAAGCTTGAGCTCCCTTCTCCCTTTGGGAGGCAAAGTCGAGGAACTGGGTGCATTGGGGGGCATTGATTGGCAAGATGATGACGACGACGATGATGTGAGGCAATCGCTGAATCAATCTTGGCCAGTAGTTCAGCGTTTACTGTTATTAGTTGCTGGAACATTGCATTTTGATCGTTCCCAATA
1 TCATACGGATGATGTCTTTGAGTGGCTATGACGCCAAGAAAGTAAATGCACCTGTACAAGAACCATGTACTCATCAGCCAGCTATTGATCCGCACCAAAATGAGTGGATCAAACTTAATGACGAACGGCTTCTCCAAATCGATTATTTGCAAATTCATGCACGCGGGATTATGTAGACTACACATGGCGTTTGAATGGCTTTCGGTTTTTTTTCCTAAAATGGACATAAAGAACATATGCATGGCCGTCAACGAATAGTAGCCCTCCCGATGAAGCCATTCATGCTCCTGAACGATCGCCGAGAAGCTGTCGCCCAAGTGGCTAAACATTTCTGCCATGACGGTGGCTCCACGAAAATCGACTGGATGCAGCCTAATAAGCATGTGCGAGCTCAGCGTGGTAATCTGCTCCATCTGCGACCCCGTTGAGGCGACCAAGCCAGTCAGATAAGAGTAGAATTCATCTCCATCGATTGACGTCTCTATAAAAGTGATGGCAGCTATTCCCATGATATAGGCCCTATTCCAATGACCTCGCTTAAAGAAATTCGGCACATAGTTCATTACTTCTTTTTGCCCCGTTAGCATGCTTTTATCTATCGACAATACTTTCACTTCTACACGTTTTTCGACGCACATGTCAATGGCATCACATATCGAGATCATGATAGTCTCTGCAGCGGGTAGGGTGAGCACAATCCTTGAGTATGGCACATTCGAGGCCACAACTCCATATGACACCATATAGCGATAGGTTATTGGCGGGAAAGGCGACTCAAATCCGGGGCAATCGATCTCGAACATTGTGAAGCCCTCGACGCCCAAAAAAGGATATATTGTGCAACTACCATGTTGAGGGCCATTGTTCCGGCGCAGCGTGTAGAACGCATCTGCCCACCCTTGGCCCTTCACCCACACTCTTAGACGGATCTGAACGAGGGGCTCTAGAGTGTGGAGAATCAGATATTTATGAGAGGATTCCAGAGTGGGCTGTGATTCTGTGTCCAACAACCACCACTCATATCTTTTAACCGTACCCGGACAGTCATCGCATTTCGAGATCAGGTGTATGCTGTCCAACGGCGCATAAACACCTAGAGCGCAATTTCGACGGCAAAGGATTTGGGGCGTGAAGGTTGTTTTAGCGACGCCTTTTATTGTTTGGGTTGTGGTCATTCGATTCCGCGGATCGAAGCGTGAGATGACGGTTAAGCTGAAGTCGTAAACGGCATT
1 CTATAATAAGTGTACTTATTGTCTCTATTATCAATCGCCTATATTTTGATCGGTAATTGTGAGATTTAAAAATTGGAGATAAGAAAACATGAGAATTTCATGCAGTAGCAGAATTCAAAGTTTCAAAACGAATAATCACAGAGCAAAAAGCAAAGAGTAAAACTCTTATACTTTCCTCAGTTTTGGTATAAAAGTGGTTCAATGCTTGGCTAAGCTTGGACTCCACCCACTATGTAAATTTGTAGTGTAAAATGTTGAACATTGTGTAAAATGTTGCCTTCTTTCAATTTAAAAAAGTTGTTGAACTAACATAATGCTGAAATTAAAATTAATAAGATAGTTAAATAATAACAAGGTAAAGAGGAAATATTTCAAGGAATTAATAGCTATCAAAAAGCAAAGCGAATACTGAATAATTGAACTCTGTCAAATAGTTGAAAGGAAAAGCGAGATTTGATTTTGATTTTTTTACTGTAGCTTTTACCTTTCCATCTGTCACCAATTACAGATCAAATCCAATCAAAACTAGGGACTACCAGCTAATTAACTACAGAGTTACCTCATCCTCTTGCGCCATGGCCTCCTTCCACCAGAGTTTTATCAACCTTCGTCGCATCGCTTTTAACTGCAATCACTCAGAGTAAAAATTGTCGTCAAGATACGTACAAACTCATACAAGACGCGTAAAAAATGGCAAGCGAAGGAGACAGACAGAAAATAAAACCCGAAAATGAATTGCAGCGAAATGTTCAAACACACTCTACGAAATTGACTTAAATAAATAAATGGCATAAAAACAAAGACAAAACACATGCGCAGCAAGAAAGTGAATCGAGAGGCAGGGGACAACGGCGTGTCATAGAAACAAAGTGCATTCCCAGTGGTGGAAAATTGGGTGGGAAATTCCTAAAGATGAGGCGGATTGGGGCGGGGCCGGTCCGGGCTTGGTTGTTGTGTTAGCTTGTTGCAACATTTTCATTTCATTTTATTCAGTTCAGTTCAGTTCAGTTCAGTCAATGCAATGCAATGCAACGTTCGAATGCAACAATTGCAAGTGCAGCAAAGACAACGCTTAGTAGCTCATCCATTTTCATTTGTATTAAGCAAAAGGCAAAGGACATGG
1 GCTTAGTTGTTCTATAAAATCAGTATGCCTCTGCCCACGAAAAGGGAAACTATTAAATTAGAGCGGACATCGTGGCATGCCTCGGTACCCAAAGCCAAAGCACACACCCAGATCTGAATAGATGGAGTAGTACGAACAGGATAATACTTATGCATAAACAGGGACTGGACATGAGAAGGAAATGAAAGGAAAAAAAAAACCAATTAGAATGGTTGTTTACACGCAAACCAAGTAAGAAATATGAAAATTGTCGTCAGAATGGGGTTTGGGCCAAAGTAAAGGAAACGCCGAACAGGGAAACGAGTTTGCCATGTAAATGAATGAATGCGAGAATGAATAACTGAATGAATGAATCATTTATGTGGCCAATGTGGATGGATACACGTATGCCCACGTATGTATGTATGTATATTCACAACTTCGGCACAAGGGAAAGGGACACACCTTCGTGAATTATTCATTGTCATGAATGAATCTTGTTTAATTGATAAATGCTATGACATGGGGATTAATGAAAAGCATAATGGAAAAATATCAACCAGGTGGCACATAAATTAGGCAGGACTTGGAATATGGAAATTTAACTAGCTACATAAATATTGCTACAAATTCGTATAATAAATCACGCTAAATGCAACAATTAACATGCATAGTTTAAAATTTGATTGATTATAATTTTCAATTTTCTCTGCCAGCAAGTTTTTAATTAAGCAGCTTAATTTCGTAGTTTGCTATGTCAAATCCAGCATTCCAT
1 AAAATGCAATATACGAAAATATGTGCCGGGAAGAAGCCGCCAAAAACAATTTACCAATTTATGTTGAACTGCGATGAGGCGATCTGATCCGATATGTTTCGTATCCGTATCGTTTCTCCAACTTGCAGGGCTCCGAGTCTTCAGAAGAAGCTTACACACTCGTTGACTTCGAACTCCCCGACTGGCAAATCACTAAATTTATATGTTTTCTGATTCAAAATATTTATTGCCAAACCGCGCACAAATCCAGAGGAGTTGCCCCAAAAAGGGCACCAAAGTGTTTGGATTGCCTGGGTTTGCTGGGCTTGCCTGTGTTTTCGGTTGGTTCTACGCTTCAGGAAAGGAAGTCCCGAAGACGCTGCGCTCAAATTGCCTGAAAAATGGGAGGAGGACATTAAAATTCACCAAATGTATTTATTACGGCACCAAAACCACCGCAGCAAGTCAGAAAGTGATGCCCACATAAAGGACGGAGGACTGACTAAGTGCACTTAACAAAAAGGATACAAATAAATGTAATATCTATCAAAACTAACTACATATCTATGAAAGTATTTTATTTTTCTTGTGTATATATGGTATATTTCATGGCACTTTTTACTAATTTAATTTATTTAATTAGTATCATTCGACTATTCTCACTGTGTACCTGGCTCTGGGGTCTCTGGATCTTACACTTGGCTTGGCGGCATGTTTGCAGATTGATTTGCTGCGCCTTCGAGGGACCCGAGACACTTGCCAGACCGACCAAGAAAAAGAAGGAAAACACAGAAATCAATTGTATACCTGTGTGTGTTTATGTGTGTTTGCCGAGGAGCATTTAGTGAGCAATCAAAGGAGTTGGGGAAACAGGCAATATCCACACCATACTATAGCTAGTCTTGGACCTAGGCAGCAAAAATTTATTTGCACTGCCCCTGCAGCTGAATTATTTTATTT
0.6700400648098263 GTCTCCTTGCATCGAAAACCCCAAACAAATTTGTTTACGTGAGTTTTTCTCGAAAAACATATATATACACCAACTTTTTGCTTTTAGCAAAACGAAGAAAGAAAGTAAATATTTTTCTTTGGGGTGCAAAGTGTGTCTAAGATATTCAAATTACTTAAATAGAAAGATGGGTGGGAAGACCATTTTGGAGTTGGGTCATCTTAACAGGTAGTCACGGAATGGTCATCTTTTTATCATAATAGAATTTCCACGAGTCTCGATTGATGCCTTCTGCTGCAGTTTCAGCTTCAGCTGCTCCCCTTGAATTTCCTTTACACTTGAAAAACATAACTATACAATTCAAACAACTGAAAGTGCTATTAAATTATAGAAATCAATAGAGTTCTGTTGTTGCAAGTACGATGTATTGTTGATAAATACTTTTTTAACTCCGTAATGCTTGACTTATGAGATAATTTAATTTTTTGAGTGTACCGATGTCAGGTGCATCGCATTCGGCGCATGCGCAACGTCCGCATTTTCTAGTGGTTTACAACGCTTAATTATATCGAGGAGCCGAGTCCTTAGTGCCCCTGTTGCACCTGTTGTGGCTAGAGTTGATCGCTGACCTTCTGTTAGAACTGTAAGTATGGGTTCGATGCGATGCGGGGCAGGTGAGTAGAGTCGATGGGATTGGAGAAGGGGAGTGGAGTGGCAGCTGTTGAAGATCCTACCCCAACTAAAAGGATTCTGGCAATGTCTCTGCTGTTGCTTTTGTAACTTCAATTGACTTCCCCCTCGCTAATTGTATCCTGTCGCGTTTCCTTTTCCCCTAGCCCTACCCCTCCCTCCCCTCCTCGCTTCCTTTCTTCCTTCATTTATTTTCCTTTTTCCGTGTGACATATGGGCCTGGCGTTATATTCGCCACGATTTATGGACCTCCCTTCGGCCTACCATTCAGTTCGACACCTTTTTTTCCTACCCCATATGCGAATGCTTTTTAGCCAACGACTTTCTTTCCCCTACTTTCTTGTTCTTACGCAACGGATTGTCTATTTTCCTCACTTTTTGCCTCGCTTTTCTTTTGCGTTTTCCGGCCTTTTCTCATGCACAATATTTTGCTGTTTCCAACCATCATTTTCACACTAATTGCGGATATGCCTTCTAATT
1 CAAGTGTTGCGATCCAAGCAACTGCACTTTAAGCAATTCGATGCGCGAATTTTTGCAATTTGAGCGAGGAGCTCAGGAGAACGAGAGAAAAAAAAACGAAATCTAACCCTTGGGACCAAAAACCCTTCTTAAGGAACTCGTGAAAAGGGATAATAGAAAAAAAAAATAAAAAAGGGCTGCTGCCCATACATAAATTCAAATGCTTTAGCCATTTCTTTCTTGGCCAGAGGCTCGGCATTGCAGCCTCCTGTTTTGATCCTTGCCCTGCACTATCGATCGGGTTTAATGGTTTAATGAACAAGAAAAAGTAATCACGTAGTAAATTACGAGGAAATGAAATCGCTTTAAAAATGAGTTATGGCGAGAAAGGACTAATGGAGCGTACGTGCACGCGGCCTGCAACTTTTTCCCGCTTTCTTTCATTGTACTCAGGGTTTCGGGGTCAGGGGTTTCCAGTCATCTCCGCGGCTTAAGGTTCAAACTGAAATTTGTCATTTCGAGGTGAAAGTTTCCTTTCCTTTGCGGCAAATGCAGATACTTTGTTTCGGTTTCGTTTCCCCTTTTCTATTCCGTTTCAAATCCGAATCCCTGTAGGTAGCAAAAGGCTAGGGTGACTATCTCGGAGATGATATGATGAAAAAATTCGAAGAAGTATTTCCTGGAATCTGGTCCAGTGGATAATAAGTGGACTATCGAAGGATCGATCTTTCTCACATGATAAATTATAAAGCAACGGCGACTTTTCGATTAGAAATTAGTTATTTATGCGTTTAACTTGGTATCAACGAAACAGTTATGTTTCGGAATTTATGTGTTTGATCCTAAACTCTTAAGGTTACAAGAATTTTGTCATTTTTTGAACATTTTTA
0.654147395096299 CTCTAGCTGCCGAGGCAACGTTAAACCATTTTCGTAATGGAGGCTACAAAGTATGGTAGTCTTCGCAGACGACAGAGGACCCACAAGGCAAGGCAATGTCCTCCGGACGAAACACAATGCAAGCGGCAACCGGAAATGAGTAAACAAGCGTCAAATAGTGAAAACAGCGGACCCAAGTACAATGCAATACCCAGTTGTCCTGGCTCCATCAACATCCACTCCTCGAGTCCGTTTTCGTGCCTCGGTACGAGAGAACAAATAAATGAAACATTAAACAAGACAAGGAGCGGCACGAAAGGAGAAAAAGTAGTGCTGGAGGGGGAACGCGTGCCGCATAAGGACGAAAAATGAGCACCGAAGACAACAACGGGATATCCTGGAACTTTATAAGGAGCTCCCCCAAAAAAGGACAACAACAACAGCGGCAACGGCAAGGACAACGAAGTTTATTTTAACTTTTGATTTCCGCCTTTTTCGGCACAGCCCTCGAGTGCATTGGCAAATGATTGCATTGAGTGGCAAAGTTGCGCTTTCCAGAGAGAATATCGAGTAAGTCGGCTCAGCATTAAAAATGAATTAAACTGACAATATTCTGTTGTGCTGACGGAA
1 CGGCACACTCGCACACCCAGCTCAATTGCATGCAGAACCAGCCACGCCTCCCTCTCTGCCCACTCGGACGGCCTTCCCTCCCCCTTTCCACGGAAAACTATCCACCCCGCACCTTCCCAAACACCCTACCCTGCACCACAGACACCGCATGGCCGACAAAATAATATCATTTGACGATCAAAGTAATTATTTTGCTTTGGTCTACAGCATAATTGCGGGTTCTACTCCGACTGCGGGGTTGGCCAAGGGTTAAGGCTGGGGGGAGCGAGGTGATGGAGGAGGAGGCACTGGGAGGCGGAAGAGGAGGAGCGGTCTTGGTGGCTTGGGCATTGGACATCGCATGGCCGTCGCTTTGGTTGGCTGATTGCCCGCCCAAATGTACAGTGGTG
0.7055685581395373 GTCTGAGAAGGAAATGTGAATAGTCCTTGGCCTCGCAAATAAATTATTGATTATTATTGCATTCACGTACCCCTGCTATTTAAAATGGAAAATCTGAGCACACACAATAAGCAAATGTGTAAATCAACAGAATGACAGAGATATTCCAATTGTTCAGATTATAACATCCCTACAGGACCAATCATCATCATCGGTGGCACGGACAGGATTGTCGGCGATGACAGGGACAATTGAAGGGAGCCAAGCATAAGGGACATGCAGCTGGCAAGGGAAAGGGAAGAAGCAAAAGAAAGGGAAGCACGAAGAGGAGAAAGTCCACATTGTGCCGCTCGTCTCGCTCTGATAACCACCAATTATGATTGGCTTCCTTGATTCGCTCGCTCGTTCAATCGATTCGTATTCAAAATTAAATGCAATTATCCCTGTGCAAATAGGCGGAGAAATGCTGGCGACCTTGCGAGGATTCCTGAGTGCGATGACAGGTCGAAGGAAATGGAAATGCGATGTATAAAGTGAAATAAAAAAAGAAATTAACTGCGGTTTGCAATCACAGGAATTAATTGGTAATTAAGAAATGCGTTAAATATTTATATGAAATGGCTCATTAAAATAACCAATTTGAAAGCCTATTTTGTACAGTATTGCTATTTAAAT
0.5218607369205249 CGTGTCATGGAAGAAGAGCCCCGTAGACGAATTCCCCGTTTATTCTCGATTTCAGCTGCTCTCTTCCCTTGGCAATAAAGAAAAAATAGATCAGCCTTGAACCTAGGAACAATAAAAATTAAACCACGTATTCGATTCGTGCCAGGACTTATTCGCCCCGAAAAGGGGATGGATTTGGTATTTGAACACATGTCAAGCTGTCAATGTTTATCTATTTGGGGAAGGTGCCTATCTCTTCTGTCGCACTTTCAACTCTCCACGTGAAGTGGCAGCCGTGAATTGAGGATTATCGGGCGTCTTCTTGATTTATGGTCAGGCAAACACACACCGAATGTACCAAAATTCGAGTCAAAATGTGATTGAAAACTGATAAGCCACACAGGATTGCCTTTGGGGGAGTGACTTGGAAGGGGGCGGGCGCTTCAGAGGTGCAATGGGGGC
0.9928755581005306 AGCGGAATTTAAATTTTTAATTATACATGGTAATTCAAAGAAAATATTGTCGCAGGCACACACATTATTTCTCATTACACCAACACATAAGCCATTTAAATTGACATTTTTAAGATTCCATTGTATTTAGCTTTAAAAACCCAGTTTTTAAATGTTTAACAGGCTTGCTTCTTTTCACCCCTAAACGCTTTAAATAATCATTGATTCCAATTTGTAGATAATTTGTGCGAAAATATTAAAATATTCATGCGTGCTTGAAAGATAATTATGTATTAAACATGAAAGAGGAGTGACGAAGCTGGGGTTAAATTTTCCACAGCTGCGGTATTTTAAGCAAACAAGTCACGCCAATCCTTTAGGAAGGGGGACAGCTGGCTTTCTAATAGATTGCCTTATCCTTTAATTGATTACGAATAAAAACAAACAGAGAAAGACAGAAAGTAGTAGGGGAAAACAGGACTAAAAGGACATTTTTCCGGTTCTTATCCTGACTACGTGCTCGCTCTTTGCCTGCGTGCATTTCCATATTTGTTTAGGCGAAGTAGGAAAAAAAAGGTGACCTGCGTGGCCGTGACCTCTAGCTCGTGACACCCCCATTCTAAATCCTTACCCACTCCGAAGTCCTTTCAGTTTTTTGTTTGACCAGGTGCACCAAAAAAAAAAACAACAAATTTAAAACTACATAAATCTTTATTAGCTTTTCCAGCTAGTTTGGTGGAAAAAGAGAAAATTTGAGAGGCAATCA
1 GACGGGATTCTTGAAGGCAATCTGTAAGCTTGTGTAGGTGGCAGCGTCATCGAAGCTATCCTCCACCTGCAGCGGCGCACGACCCTGAAGTCCCGCCAACTCATTTTGTATGGTATTCTTGTACGTATCCCTCTGAACTTTGAAGTCCGTGTATATCTCATCCAGTTCGGCCACGGTCTCAAGGAGTTCGTCAAGGGTCTTATCTGCCTTGGATATCTCAAGGGCGGAGTCCAAAACATCTGCCTCAGCAGTGGGACTGGGCTCATGGACTTGCTGTTCAATCTCACTGGACTTCATCCACTCGGTGATCTTATCGTTGGCCGTCAAAGGACGTGGCTCCAACTGCTGACCCAAATCCAGTTGCTCCAGTTCTCGTACCTTTTCATCGATAATGGTGTCAATCTCTTTTTCCTGCTCGGATCGCAGGCGATGGGCCTCGGCTTCTGCATGGGCATCCGCCGCCTCCATGTCCTCGGGAATATGATCTGAGGTGTGATCGGGCAAGTGATCTATAGCCTGATCGAACGATTGCTGCGCTGGTAGTTCCTGATCCTGTTGCATCGGTTCTTCGAGCTGAAAAGATTGCTGCTGTTCTAGTTGTTGTAAATATTGTTCCTGCTGTAATGATTGCTCTTGTGTATATTGCTCTTGTTGCAATGATTGCTCTTGAGTATATTGCTCCTGTTGCACTGACTGCTCTTGCTCAAGAGCTGGCTCTGATTGCTGAGATTCCTCATGATTAAATTCCATTTCCGAAGGTATCTCACGTTGCACATCTATTTTCGGTGTATCCAAATCGATAACCTCAATCGTTGGCGGCTGCACTTCCCGTTTGGCGTCCAACCTGAGGATCTGCTGAAAGAGATCTTCGTCCGGCTTCCGCTTGAGGTGCCGATGAAGATTCCAGAATGTATGTTTACCTGAGTCCATTGGCACGTACTCGAAGGGCAGGGCCTCGCTGGTAACTCCATCCGAGGGACGTCGCAGTTGAATAAAAACCTAATGGAACATAGTTTCTTTTAAGAGCTGAGGAATCCTTCTTGATAAGCTTTAACGCACCTTGGCGGGCTCTGTGATGTCCAGGGTATGATAGCGCGGCGTCTTAAAGGTAATGGCAGTCTGCTTGTGGACATCCGTGTGCTGGAAGTCACCAAAGGCCTCCCAAACACTCTGGCCATTCTTCTCCTCAAAGAATCGCACGGAGATGTCCTCCTTGGCCACCTTCTCGCAGAGCAGGATGATCTGGGTGTTGCCGAAAACGGTGGCCGAGCAGCTACACAGCCGGCAGATGACCAGGTCGGACATGGCCTTCTTATCGAAGATGGGCTCCGAAACTACCGGCGGCAGTGGCGAGGTGAATCGACCCTTCTGCTCGCTCTCCATGAATACTTGAAAGCACAATCGCACCGAATTCAGATCTATGCTCGAGGGCTGGAAACGATGCGAAAAGCCAGCTAAAGAAAGCAAATGCAAAGGGTTAAACTTTAAGGCTAACAATTTTTGTGTTGTACAAGACCACCTACTCTTAAACGGATCCACACGGATCTCCTCGCGCGCCTTGAGCGCCGCCTCAATGTCCTTCTTTTTGACACACTGGATACCCAAGTTACTGAACACCGCTCGCATTGTCTCACTGTTGATCTCCAGTGTACAGACGCCCTTCTTGCAGCCCTCCTTGCCAACTAAATTGTGGGGATGAGGACTGAAATGGGAAAGGGAACACAATTATTTAATTATTTTATACCTACATATATATGTATCCTTAACTCACCGATATGGCGTATCCTTTGTGACGCAGGAGACAACAACTACGGCGCGTCCCTTGTAGCCCACAATTTCGATTGTCGGATAGGTCTTGTTCTCCGGCGTAGAGTTCACGCCCGGAATGGATCCCGCCGAGCGTCCCTCGCACTCGTAGCGAAACCTTAGCGCCTTTCCTGCCGGTTGTTCGGTGATCTTTACGTAGGGCTTCTTTCGCACATTTTTCGTGGACTGTGCCAATTGCTGCTGCTGCTGGGCGGGCAGGCCGTTGTAGTTGAGGCTCTGT
1 TTATTAAATTAGTTTCTTATTAATTTTGTATTTACTCACTATCTTTTCTATACTTTCGTTTTTTTTTGTGTCTCAATTTTTCTCAGTGCATATTTCCATTTCTTGCGGTGCCTGAGTTGCATGAGCGAAGGCAGACAGACAGGCAATGACAATTGATATTATTTGTTTTGCATTCGAAGTCAATTTGCTGTTTGGCATTGTCTGTGTGCCTGCAGTAGGAAAATGGCAGGGAGTCTTACTCGGAAATAAATAGATATGCATATAGCACTCCAGGTTGCTTTTACCCTAATGGCGTTCAATACCCAAAGTTATGTTTCCCTTGCTTAGGACTCACAAGTCAAAGTCAAACAAAACCAAAAGTCTGCAAGGTAATTAGGTAAATTCGATCTACTATTGTCCAATAAATAGTTATTCTATTTGTAATTGATATTGCTGCGATTTAATTACTACTTTTGGCCTGCCTTCAAAGGCGAACAAAGGTAACTATGATTAAATTGGAAGCCCAATAAATTACTGTGCACCGTTCACAAAGCGAATGCCCAGGATGTGCAACTGAAAGGTCTATACTTACGTGCACTCGTATTCGTTCCACAAGTCGACGCAGTCAAAGGGATCGGGACAGATGACATTCGAGCACGGCCTGTTCGAGGGGCAGTTGCGCTCCAGGTTGCGGGCCATCGTCGCCTGGCCCCATTGGGTGCCATTCATGGCGGGCGGCAGGGGCAAGTGCTTTCCATCCAGCCTGTTGTTGGTCGGGAGAGGGGAAAAATGGGAAAACTACGCATGAATGCCGGCAATCGATGGGCTATAAAACTGTGTCCTTTTCCTTTATCTTTGGTTAACAGATGTTAAGATG
0.4474826801851546 TATCCTACATAATTCCTACGAGATATTCTTAATTTTTTCACGAAGTTACCGCGAAGTTACTTTCGAGCGACAAGCACAACAGGGGTTAATCAATACAAGTTTTGACAGCTCATGTTATCAGTGATATTCGATATGGTTATGTTTGGCGTGGGAAAACGCGGAGTGGAATGCGAGTAAGTGGTTGTATTTTCTTGTGGGTGCGCACGCCACTGTCGAGGCTTCACTGTATCCGCATCTGCTCGTGCGCTTGCATCTGCATCTGTATTCGTGTCGTGTGGCGCTGTGTGCGTTTCAGTTTCGAGTCTGTGTGAGGGCCAGCTTCATTTCAGCTTGGCTTGCGGTGTTAAATGTTTGCAGCAGCATTTTTCATTCAATAGCCCGAACAACAAGAACAACAACAACAACAACAACGGCAGCTGGCTGCCAACATCATCACACAAGCGCACACACACAGCCGCGCGAACCACTCAGAGTGCCTGCGTGTGTGTGTGTGTGTGCGTGTGAGTCCGCTTGTGTATCTGTGAGAGTGAGTGCGAGTACGAGTATCTTTGTATCTGCTGGTTCGCCTGGGCTGTCTGTCACTTCTCAGAAATCGGTCTAAATTAGAAAATGCGTTTCTGGGAATTTCGTATCGCTCTTTTGGGCCCACGGAGCTCAGCGAACAACATATATAAAAAAATATACATATATATGTATATTGTCAGTATATATTGTAGCCATTCCCCTTACGTCCAGTTCGCGGAATATTGCGCCTTTCCCTAAT
0.9952563279870612 CCACAAAAATGCAGCTATATGAAGTCATCAACAAATTGTTGAAAATAGCTAACGCGGAGGACTAAAGTAACTGGCTGATTGCTAAGCGCCATGAACCAGTCCACTTTTGTGCTATTAGAATGCGAATGATTTATGATAGATGGCTGTCTTCATTGCAGCTCTCTTCATAAACTGGCGAAGCACTGGGAAGTTTACAAAATTTAAGTTTAAAGATATTTGGATGATGTGGGGACTAAATATGGAATTATCCTATAGTTGATAAACGTTATCTGGCTAACTAACACTTACTTTTTTAGGCCATCCGGTCCGTTGCATCGTCCTTGCACCAGGAACAGAGATCCTCGATCGGCATTCAGCAGAATGGACACGTTCTGGAGTATCTTGTGGCACAAAGTGCGCACCTCGAGCTCGTTGCAAATGTCCTTCACCTGGTGGCGATAAACAGCACAGTCCGGTTATTTACACGACTGATAAGCAGTTGCATTTGAAAAAGAAAGGGAGCCATGGGGAAATACAGACTGTGTGACTGACGTCTTTCGAGTGTTTGCCGATAACAGCGTCAATGGGCCGACAAACAAACACGTTTGCGGAACTCAACAAATAATCATTGACGAGCTATCGAGATTCGCCGGAACCTTCACTTTGATATCTAATGGTTAAGCATTTAGAGGAAACTTTACTCATTCACTTATTCAATTACTTTTATATAAGCGAGTGTGTCACGTTATTTCCGAATCAATTGCACTTTTGAATCATATTGGG
1 ACCAGCGTGTGAAAACCTAATCAACACGCACACGATCTTTTTGAAAAGTGCCACAAAGTCGAACACAGTTGAAATAGGTTGAAAAACTTTTCAGATGCCGATTATTTCGATTTAAAGCCATTCGCATTTGCAGCAAAGTAATTAATTTTATAAATGGAAATTTGGCTAAATTTTGAACGTTTGCCAGCTGGCGAGTGTCGAGAAACGGAGGGCAAATATTTATGAGTGGGCAAGGTGAGTTTTGAGCCAACAGATAATTTGGCTAAGTATGGACTGGAAACAGTATCAGATAACAAAAAGGGAAGAGTCGGGGAGAAATTGTGGAGGAACTTATTTTTTTAAGTCGTAAATGTGTCCATTAGGCCGTACTACGCTTTAGGAATATGAATTAAACTGTTTTTCTCAAACATATCATGTGCAAGCAAATAGTATTTTCCATAGCACAGTCGAACGCGGGACATTTTCCAATCTTCCCTACCGACTTCAAGCTCAGTTTCAATCAATTTTCCGTCGATCCAACCCTTGACAACCAAACGCGTTAATAACGTGTTAATTAGCCGTTGATCAGACGTTACGTAGCGTCTGCGACAATATTTGTTTACTCGCATATATGTATATATCGCTTGACTTTGATCTGGAAACGTCCGACAATGACACCGAAAATAAATAGAAATATCTTTACAAATATTATTCATTAATGGAAACTTTTTTACACACGAATTTTGGAATTGTCACGGAGTCTAATTCAAGGAAATGAGTCGAGCAAATAAACAATACGGAATCGCCTGTACCCGTACTCGATGCTCCGTTACCATAAGGCAAACAAATGAATATATACAATATTTATTTGAAATTCTGTTGGTTTAGTGCGCGGGAAGATGGTGACTGGAAAAGTTTCAGAATATGTTTATGCCTTCGATCCACTTGTTTGTTTGGTTTAAGCCATAAATCGTAAATAGAGACGCTTAACGAGGATCAATATCGATATCAGTTGGGTCAACAGTTTGGAAGGAACTTTTCCAACTCTTTGACAGGTTCGAGTCTCTAGAAGCCCTCTCCAAATAAACACCGCCACGAGTCTGGGTAATGGATATTCGACTTGGCTTCAGTTGACTTGGCTGTATGCCCGTCAGCAGCATAAAATGTAACACGATGCCTGGATGTGTCTGGGACCTGGGTGATCCGCAGAAAATACAAAAAGTTGCACACAACATTCAAAATATTGCTCGACATTGCACATTAATAAGTAAACAGAAAGGGAAACAGGAAACAGGCCACTACGGCAAACTTGTTCGACTTCTTGGAAATTGGGAAATTTGAAACGATACCCAGTGTATGCCCTTTGCGAACTCACTGAACAGCTGACGACGGAGGAAAGGTTAATTCTTTTGAAGTTTCAAAAGTCTGCACAAATGCAAATGATGTTGACGTCTTGTCTGATAAGGGTAATGAGCAGACTAATGAAATCATAAAT
0.813972970476048 CAATGGAGTAATCTATATCAGCTGGGGCTCCATGGTAAACAGCAATACACTTCCTTCGGGCAAGCGAAGTGCGCTTTTCCAAAGCATTTCCCAACTTAAGGAATACAACTTTGTAATGCGCTGGAAAAGTTTAGAATCTCTGGAAGATAAACAGCCCTCGAACCTCTACACTTTCGACTGGCTGCCACAAAGAGATCTTTTGTGTCACCCAAAGATCAGGGCTTTTATCTCCCATGGCGGACTTTTGGGCACCACGGAGGCGATTCACTGTGGAGTTCCCATGCTGGTGACACCTTTCTACGGAGATCAGTTTCTCAACTCAGGCGCAGTGAAACAAAGAGGTTTCGGAGTTATCGTTGACTTCAGAGACTTCGATTCGAATCACATAACCAGAGGACTTCGTATTATACTTGATAAAAAGTAATGGGTTTCTAAAGAAGCAATCTATTCAGATTTCCTTGATAACTGTTTACTATTAACATTTTTTGATTGTATTATTTTACAGATTCGCGGAAAGAGTTAGACGATCCAGCGAAGCATTTCGCCAGCGTCCCATTCCCCCTATCAAATTGGCCACCTGGTGGATTGAGCATGTCATAAAGTATGGGGGAGCTCCACATATCCAAAGTGAAGCCAGACACATAAACTGGATCGTCTACAATTCCATCGATGTTCTCCTGTTCTGGCTGGGAATCTTATTTCTACTGATTGTCGCCCTGCGGAAGCTCATAAAGATATTCAAAACAGCTTTTTGTCGGGGGAAAATCTCTAGAGATACTAAGACAAAGACGCAATAAATGTTTATTTGGTTCAATGAACTTGAGATTTAGTCAGAGAAATTAATGAATGTCAGGAAAATGGGTCGCATGTCAAAAAGCGTATTCCGAACAAAATTATATTGTATAAATATGTTACTGAGACAACGATTTTGCTTAATTTATTCGTAATTAAAAACATATATAATTAATGTTACATAGCTCAGCTTTTTGTGAATGGAAAGGTCAGCAAACCAAAACTGATAATGAAAACGGCTTTCACTTTCAAATTTATACAATATTATCAGCTCTATTATTAACAGTGTCGTTTTGTTTGTAGCAATTACATTTTTGTAACCGAATTAGTATTTTTTCGAAATATTAAAAGAGCTTGCTAACATGGAAAATTTTAAAGATTCCTAAGAAATGTCTATTCTTGTCTATTGTTCATATATGTATGGTATGTACATATGTACAATATGTACCTTCCGTAAACCGAAAACAAGCCCGTACGATGAATTGTAAACAAGCGGAGCCTTGGGGCAAAACACGCATACATCGGCTGATAATAAATCGGCAGACTTGTGCTTGTCTTGATAGACTTTCTCTACATCCGGTA
0.6412823922323105 GCAATCTGAAGCGTGTGCTGAAAGTGTTGACATGTTTCAGATACCGAGCTATGTGGCGCCTCTGGTAATCCGACTCGAAGTGTAGCGGGATGGCAGCTGACTCGAGGATCGACTGACCAAAGGATATCGCGTTCTGTGACAGCTGCGCGTGGCACACGTTTCAACACACTGAAGTTTCCACACTTTTGATTTCGGAGATCCTTCAGATCGGAGTGCCAACAACTGATGCTGCCGTTCAGCGCAGTCGCGTGTTATCCTTGAAGGGTCCTTTCGGCCTGCCCACTCCACTTGCAAACCCATTCCAATCGCGGTGCCCCTGCTCCGATTCGGAACTCCCGATACTCGAGCAGCACAGTTGCCGTTTTTGTGGTTTTTGTATATGTGTACTTTTCGTACATATTCCATTGGCATTCTGCTTTTATTGGTTTCTACAAATATTTAATGGATTTCAAGTGGCGGCTCCGTTGTTGTCGCTGGCACTTCATAATTTTCTGTTTCAAATAGCAGAAGGGGTTGCCTTTTCCCGTGGCCCCACACCCCTTTTGGTTACTTTATTTGTAAGTGGAGTGCACCACTGTGGCGTATATGTATATGGTATGGTTATATCGATACATGACTCATGTCAGCGACTGAACCAACTGAAGATACTCGCCGGCAGCTGCTATTTGGTT
0.9703050328018973 CTTCGTTTACCTCGCATTCATCATGGCCAGCATGTGATGCTTGCAATAGGGCATCAGGAGTAGCACCTCGCACACCCCGTTTCCCGTGGGCGTGATGCTGGAGTCCACATAACCAATGATGTTTTTGTGCCCACTCAGGTTGCTCTGGGGGAGTGAAAGTGATTGCCCTATTAGATTAGGTTTGTTTGTCCCGATTTATTTACTCACCGCAATCTGTATCTCCCGCTTGGCTACGTTCAGATCGTGCTCATTGTTGACGTACATGCGCTTCAGGGCGTACTTGGTCGCCGAGGAACTGCCTCCGCCGTTGCCCCTTGCCAAAAAGACCATGGCGAAACCACCTGCGTGAGTTTTGAAGAGATGGGGAAGAGAAAAACAGAGCATTAGAGCATGGGGTAAGTTGACGGGCTAGACATCCATAACAGCTGTCAGCTGTAAACAACATAGCATATTTGAATGGGGGAGGAAACTGCGAGTAAGCTAAACCCGATGAATACCCTGTTATTGTATATTCATAATACATATATACGAATATTTTATTTTATATGGCAGGAAGTAGCTAATTAATAAACTAATTTGTTTATTAAAAGGAAATATGTGTCACATTTTTATAGCACACGTATCTTTGGCCATTCCTTCCCACATAATTTATGCCATATATCTACGTGATAATAATGGAATTTCTTTACTATAAACATTTCACGTTCACAAATATCCCCCCGTGGTGTTAAAATAGTAGAGGGTACCCGAATTCGAGTGATAGCAGTTACTGTCTGGCCATGGAACGATTTACACATGTTTTGCCTAACAGGCCATTTGCATGAGGTTTATTTCAGTTTATTGCAAATAGAATTTCAAGTAGAATGCCCCCACATTTCAGCCCTCTCCACCTGTCGCTTTACGCCACTTCAAAATGTACGATAAAAAGGCAACGCAATATAAACTAAACTATTGAAGGTCACGTACAGAAAT
1 CGGGTCGAGCAGATAAAACGAATTGTGGCTAAATGTCGTTGTATTTGAAACGAGTCGATAAAGTGTACAAAAATCAGCAATAGGCGTTTGATAAATACATAAACTGCTATATTTATTAGTTGAATAAAAGCATCGAATAGATGTTCCTAATTATACAAGCGCCCACTTCAAACTTTTCCAGCCGACAACTCATAAACACTCCATCCATCATCGGTGCGGCGAACATATCGTATTTCTGAATAGAAAGCCCCATGCAGTCCCGGAAACCCTTTGCCAAATGAACAGGCTCGTGTCTTTATGGGTCATGAAAACAGACAGGAACATCTGCTGCTAGGAGAGAGCTGTAAAAACCTATTAGCAGTCTAAAATTATTTACGATTTGCCGCCGCGTAATTTACGAGTCTGTCGAAGCGGACCAGAAATGAACTCGCAACCGCTTCACGAACGTTTTATGGTTGTTCGTTCAAAGTTAAACTACCATCCTTAAAAAAGAGCGGCGACTAATTGAAATATATATTTTTATACGTTTATGGGCCGCAAGCACGTTCGACGCCCAAGGATCAGCGGCAGGGACATCAAGGATGGGGTTTGAGCTCGGCTTCGGGTCCGGGTTCGGGTAATGTGTCACCAGAGGGTGACTAATGCTGAAGTCCTCGCACTTGGGCTTGTTATTTTTTGTTACCTCACCATATGGCAGTTGACTTTTACGACGGCCATCCAACCCATTGCCATTGCCGCCCTCCAACCTCCGTCCTCCTCATTCCTCAATCTCAATCCTCATTTCGCAAAAAGTTTCTCCGGCAAGCCAGTCGCTGTCCTCTAATTTATGCGTCTCGTCCTTGCCCAATTTGTGCCCAGATGGGTATGGTAGCATCTCAAGTTCTGCAAGTTTTTACATCCACGAAGGAGATTCATTAACAGGCAATGCGTCGAAAAGGAC
1 CCAGGGAAATCATTATTCATTGCTTGAATATTGTTTTACTCGAAACCAATCAGGTTTTATTTCCTCGACGGCAAAGGTCGCAGGCGCAATTATGCAAATTACCTTTGGACGGTTTATCATAAACGCGTAGCGTTGACATTAATCATTTAAACGATTTTGGTTAAATGTGAGAATCTTTAGGAAAACTGTCTTTACGCTGGTGACTGGCGCCAACTGACAGTTTTTTCCCTGCTGCTTTGATTTATTGTCGTGTGCGTGTGTGTGTGTGTGTGTGTTTATGTGGAAAATATTGTAGAAATGATTTATAATCCTTATCTGCGCAGACTGATCGTGTAAGGGTCACGAGATAGCCGAGGGAGATATACTGAGAAAAGGGAATGGATACCAGGTAGTTGGACCACTTCCATATGCCGCTTAACC
1 TGCCTCACTCTGACACTTTTCTCCTTTCCCCATTTATTTGTTTTCTTTTCATCCACCAAAATAGCTACAAATTAAACTGGCTCCATGGAGATTTGCATAGGTGCAGGGAGATGTGCAACAATGGCCAAAACACTTAATGGAGCATGTCGAAATGGGATGGGCGTGTTGCTGAGTTCAGTTCTACATATGCAAGTGATGAAAAGGTTGACTCAGTGGCGTAGAATGGCAAAGGGGGCTTTTACTTTAGATACAACTAGAAGTATACTACTTACATCTGATTAATCATTAGGCACTCCATTCAACAAACGTACTTAGTTTTCCGATCATTTGCATGTTTGTGCCACATGAAAACATACCTTTGCTTATCCATCTACTCCATTAGTGCCACCACCAGCTTCAACTGCATACAAGCAATATCACTTTATGATCTTTATACCGGACCGTAAATCACCCCCTAACCACGTCCATGTCCCCTGCAATTGAACCGAACAGTAGCCTACACACAAATTGCACAAACATGTCAAAAAGGGGAATGGAAAATACGGGGTTAATAAAAGACTGTCTGCTGCATTGTGGAGTTTTATTAGGTTTTCTGTTCGTCGCCGTTGGTTCAACTTATAGTTATTCCCATCGAAAGTGGAGTATTTTTTTGGCCAGCGGATTGCCTTTCAAAACGCTGGTGGGAAATGCTTTACGATGTTGCCAAATTTCAGCCACGTAAATAGTCCTTTGTTTTCGCTGATTTCCCGCTAATGACTTCGGTTCAATATCTCACAAAACAAAAAAGAAATGTAGACGAATCAGCGCTGACTGTACTGCTTGATGTATGCTGTGTGGCATCGTTCAGAATAATCCAGGGAAACTCCCTCACGGATCTCCCTCGCATATGGGCTCTCTCTTTTCCGGGCAGCTGTCCCAGTTTTCGGGAGGTGACACCCTCCCTCACGATTTTTCCACTTTCCACATTTCGGGTTGCGTGCTTGCGTGGAAAGCGATCAATTAAAATCGGGGAAAGGAGACAAAGGGAATGATACTCACTCGTACGGTTCCCATCATTCCCTTCATCCCTATATCCTGTGAAGTATGTGTAATTTGTGTGTAAGTTCTTATTGGAGGGAAATTACAGACA
1 TTTCACATTTTTTAAATCGACAAAATTCATCATCACATGATATTATTAATACTTGATTTGATTTATAAATAATCAAAACATGGTCAATTCTAACCTCTATCATATTTGCATATCAGCTGTTCTAGAAGAGCTCACAACCTAACTATTCACAATTCCGAATCTGGTCACGAAAATGACCGCAGAGGCAGAAGCAAGGGTTCGAGAAGTAGGATTGTTGTTTATCTAATAAAAATAAGTTTAGCCAGAACTCAAAAGTAAAACTCTAAATCTCAATTTTAAGGGAATTGTTATTTTATACTTTAAGAAGAATTTAAGCCCAAGATTGTTGGACTCAAACACCAGCTTGTTCGAATCGAACTTCAACATGCCAGCCCAGAATCGAACATGCTGGCAGGTTGCAATCAAACTATCTATCTATCTAACA
1 CTCTTACATAATAATTAGCTGGCGTTCGATTATAGGGCTTTGTCAAATTATGTGCGACTTGCGAAATAACGGAACGAGAGTTTTGTATTACATTCTACCTACTTTTCGGCTCTCGATTCCTCACAATTTGACTTTACCAAAAGCAATAAGTCCTGCGAAAAAACATTCTGTCATCAGGTGCAGAAAAAAAAGTATCGTTCTCTCCGAGTTACCGTTACTCTCTCCCACGCGCCCTCCAAGGAAGTCGGCAAACAGATGTTTTTGCTGCTCTCCTGTGCGCATGTAACGGTGCCTATGCTAAACAAAAACAAATTGTCCATGCCGACGCCATTTTTACGTCACAGCTGCCGCTGCAACTCGTAACAATAACAAAAACAATAACATCTGCATTCGGCTCTCAAAAGCAGGCAACACTTCCTGTATTTTCGGTGGGTGGGAGTTTTATATAATTCAGAAGGCACCGCAAGCATTTTGTTTTGTCCTTGT
0.8934825954969022 CTGCTGACGTCGATCGGAACTTGCTGCGCTGACGTACAAAATCGCGAAGTGAATAAATAATATGGATGAGACTCCTGTTTCGCCGACATATATAAGAAAAATTGTCTTCTCAAAAATTGTGAAAAACAAATTGTAATCCAACTTTTTACATAAATAAATAATAAAAGTAAAAATCTTTTAAGGTACCGTACAACTTGGAACAGGTTCTGTGAGCGAAGTAATTAATATTTGTAGTTATCGTCGGAATCTTGTATATGTCGAAGAGTCATCAGGACACTCTTTTTCCTCTTCACTATTCTCGTTGTTGCATAACGTTTTCTGGCGCGTGAGCGAGACATGTCTGTTCTGCTCAACGATCGATCACTAACTGACCCAATCTCTCTTCACAAAATCCGAATTACGCGTAATTCTTAACTCTACACGCATTGCCAACACATTTTGGAGACCCACTCCAGTCCGCACTAGTGCACACCGCATTTTTCTGTACGCTTCCGTTATTCCTGCAGAAATCTACTTGCACCCGCTCCTACCCGCGACCAGAAACTCTAACGGTTCTCTGCCGCGCATCAAAAGAATAGAAAAGGCAATTACTAGAAATGTCGTTACATTTAAATGATCTGCGACATATACAAGTTGTCCACGTACATGTTGATATACAAATTCAAAACTCCAATCTCAGCAGCAGATAAATAACCAAAC
1 ATGCGTTTTCTTTGCAAATCGATCGCATCAAGCGAGCCAAAAAACAATGGATTCGAAGCTCCAAGCCACCTCATGCACCGCCCGGCTGGCTATTCTGGTCAAACATTGACCAAAAGGATAAGGCTAAGGTAGCCAGCGAGTGACGGAAAGACAGAGAACACAAGCCCAAAATTCCAGAGCAAAGACTCCAATAAATTTCGATAAATGCGCACGCGTGCGAAGAACAACAGACGAGACTCTGACTCCGCCTGATTCTCATCCGCATCCTCGGCTTAGTCCCATCCTCCATCTCCTCCTCGATGTTGTTGTCATTGTCAAGGATCGCGCTGCGATCGGTAATAAGGCCGAGAGGAGCAGCTACTAACTCAGTTACCGCCATGCAATTTCGATGGACATCTCTCTTGTTGCCTCTTCATGTCTCTTTCTTATAGACTTTATATACCGGTTGCTTGTAGAGAAGAAGAGTATATTGAATTAGCTGAAAAGCATGTTACAGGTAGAATAAAGCGTCTCCGGTCCTATAAAATAATTAATGTAGTATATGAATTATATACGTTCCTGATCAGGATCACTAGACGGGTCGATCTGACCAATTCTTCCTCTCCGCGACGATCAAAATTTTCTACTGATACGCCAACAAAATGTTGGCTGGCTGATCAACGGGTATCACACAGTCGAGGAAATCGACTTAGGCGTTCTCTCTTGTTTGGTCTCAACTTAATCGATCGGATCACTTTGGCTCACTCACTAGAGGTGGCCTCGTGATCCCAAAAGAATTAGGTAAAATTCATCAGTTTTAAGTTCCGGAATTCATAGCCATGGGAAGAATTAAATGTCAAAATAAACTAAATGTTGGTTTCGCAACTTTTACCTGTAATTTAACATTTACATTTAAAATAGATTAATTAGCTTTTATATGTTTCGACCATAATGTATTTTATTAAATAGTTATCTTAAAAAGTCGTCAATATAGAAGAAGAAAAACATTTCCATCTGTTACAATACCCCCTTGGTGTGGTTGACCATCGCTAAGTCCAAGCTTCCAAGCTGTATCACAAGCTGGAGCATTTTTCAACTCCCTAACAAGCTGATGAGACATGGACGCGCGCGCTTAGCAAATTCCAAAATGTCAATGGGAAAGATCACATTGTGTGCCATTATTTTCGTTCTCAATGCAATGGCATCTGGATCTGGGTGGACCTGGCCAAAGCAGGGTTTTGGCTCCGGCTTCAGCTTTAGCTTCAGCTAATGCAATGCAGTGTTGTCGTGTCTCATGAGCCATAAACATAAATAAAGGCACCTACTCCAGGGGCCATGCTGCGGAGTTTGAAGGGAATGGCTCGCCAAAAATGTCACAGCGAAAACAATGCCGTATGAGAGGAAGAGTATCAATATTATGGATCGATAATCTAAGGGGCATGAATAATCGGACGACACACAATAGCATGACAAAATATAAATCCGACTTTATGAAAATAATAGCAACTGTGAACGTCAGAATCTTAAGAGAATTTCCATTACGTAAAATTTTG
0.4851560352330293 GATCTACTAAAAGCACTATCTTATTTTGTTCTTCAACCTTACGGATTTTGGAAAGCCGAGGTTCACACCGACCGACGGACAGACAGACGGACATAGCAAGATAGATGGAAGCTTGTAGTGATCCAGAAAAAAGCCAATACACATTATTGGCTCACTACCGCATTTGAATACCTCGTACCTCTCTTTCGAGGAATCTATTAAATTCTACATTTTGAGTATCAGGTACGAATAGAAAATAGAGCTCTGCGTTTAACCAGCTTGGTTATATTTTATTAACATTTTAGTACCATGAAGAGCATTATTTTCAAAATTCTCCCTAAACCATCGATCATTTGTAGGCTGCTAAATAATTATCCGTCAACGAAGCCGCCGTTGCTTGCATAATTTACTTTATAGCCTCTTGGCAGGCGGAGTGCAATGATTTGAAACTCAAGCGGCAGCCAATCGCTGACCAATGGCCGCCAGTGGCATAAACAAAACGCTGCTGAGCAACACCAGCACGGAGCAGGCACCAAATGTGGCAGAAGCAACAAGGCAGCTCTATACATGAGCAGCTGATATTTCACAAAAACGACATAAACACTACGAGAAGATCGAGTGCATTCGACGACCAGCCTCGAACGCCATCCTCCAACCTCGAACTGCAATCAGCGGGTTTTTCGGAGGTGTAGGAGCAAGGCAGCGGCAACTCCTGCAACTGTTGCAGTTCCGACAGCTACCAGCAAAATCAGCGGCTTATGCTGTCCCAGAAACAACAACGATCGCTGCGGATGGGCCACAAGAATACAGAAGGCGGGAGGCAAGAGGCTGCAACAACGACGCCATTGCCACCACATCCAATACATCCAATGCTGCAGTTGGTAAACAGTCGCGGAGCTCGAGGAGCAAATATATCAAATGCGATCGATCCCCAATGTCGGGAGCAGTAGGTGCCTCAGCGTGGAGTGAAGGTGAAAATCGGAATTGGATCTGGGGATACTCTTTTTAGTTCTTTAAACATTGAAAGTCAGGTGTGTCAGTCCGTAGTCTTATATTATACAAAAACATTAATGTTTATTTTGGTTTAAGATTATTGTGTTATGTTAAATTGTGTTAAATTACAATATTTTTTAAATTGCCTCTCCAATATAATAGTCCTGAAAGCCTGAACTACCCTTCATCGATATGGGGAACAGTTGGGGACGTAATTTTAATTTGATCTGTGCCGAACGCATTTTGTTTCGGTGCTGATGGTCTTGAAGTGTAGGCAAAACAGTCGGACGGCAGCGAAATCTTGCAGTTTTTCTGCAGAGATCGGAGATTTGCTTGTGTCGCCGTTGTTGTGGACAGCCCGAGACCTGGACATGACTATCGAGGATGAGCAGTCTCCCCATCGTGCTTTGTGCTGGCTTGTTTCCCTGGCTTCTTGATACCGATTGGCAGCGGCACATGCAGAGGCCCTCAAAACTTTGAACTGTTGCGCAGACGACTGCGGACTTGTGCCGGCTTTCAGTTCGTTTTGGCCATCAAAGAACGGACTGGGTATGGCGTACAAGTGGGAATTCTTGTTGCAAGGGATCGAGCGACTTTTGAAAGTCCACAACGGATAGCGACACTTTTTCTTGCGCTTTGTGCATTTTGCAGCAGTCTCTGAGTCCTGAGATCTACGCTCAGATACAACGTGAATTGGAATAAAGCGTGCCAGA
0.8716243098841141 CTTTAAAGTCTAGTCAATCCGCACGACGAGATCTGAGGGCCATCGAGATGTATTAGCACATCTGATCTATAAATTTATTGGCTGATAATCGATCCACATGACAATACCGTTTCTTTGCCCGTGAATAAATAATAAATCAAGGAATGTCAAGGAAGTAGATGAAATGCATCCAAGCATTAGTAGCCCATGGAGACTAAAGGGAGCAACATGCATTCCCAATGACAATGTGATGTGTGCTGCAACGGATTCTGTATCTAAATATGGAACTAATGGGGGTGATGATGACTTCGTCGCTGCCAGACAACATTAAGAATAACCGCGAAGATAGGAACACACAGGGAAAAAAATTTAATATTTGTTTTAAGTTAAAT
0.7736905307093759 GTTCCGGAATCTCGACGTTCATACGGGCAAACGGAAATGGCCAGATCGACTTGGCTGTGGATCCTGACCCAGAATATATGTATATACTTATATGGTAGGACATGCTTCCTTCTGCGTGTTACATATGTACCTATTAATCTAGTATACCCTAAATATGAGACAAGGGTCTTTAGATGGTAAGTTTTATACAAAAAATGTTTATCTAATTATAATCTTACTGTGTTTTCCATATAGAAATCTAGGTTTATGGATCTATCTATCTTGCAGTAGGCTATCTTCAGGTCGCATCGTAATGGGCTCTTTTTATTTACCGTTTGGATGTTTTTGGATTTTTTCTAGCAATATGTGCTACCAAAGACCAGTTATGGAGCTATGGAGCCAGTACCGGACCAGGCCCAAAGGTTTATTCTTGTATAAGGGAAAGAGATACCCGAGAGGCGCGAATAAATTACGAACATCTGCCAACTTTTGAATTAGCCATAAGGGCGCAAAATGTGCACCATTAATAACGGACAAAGGAGGCTTGATTTGATTCGTACCGGAGGGTTATGCCGCAGTGGACTCCTGTCCACGCGCTATGTCAATGTCAACGGCGGACAAAAGTGGACAGTCAGTAGCCGAGGAAGATGCAGAACTGGTGCGCCTGCGTAGAATCGTAATTGAAGAAATAACTCTGAGTCGACCGTGTCATTTGTCAAGTTTTTGTGTTGCCACGGCTTAGCCTGAAGTTGCATCTTTCTTTCCCACTCCCGCCTATGGGGTGATCTTGCCAAATGGAATTACAACGAATAAACTCGAATTGGCGAACGCGCTGGCTAGCTCCTATAAGTTCACGATATCGTGTTAATTTTTTGAAATAGTATAAAAAATAGAGAGGATATGGGAATACCATATTCAGATCCACTTAAGTGTGCATTCTATCTATGTAAACTTAAATGTTAACATGACTGTTAACAGTTTTTTCATTCAAATGACGTAACTCGCAAACCATCATCGCTCACGTGTGGAAAATCAAATGACAGAAGCCTTGTGTCCGCCAATGCTTCAACCAACTGAAAACGGACATTGATTTCAAACGGTAATGACACAAGCATCAGCAGCAATACTCGGCCAGCTCATTGTGGTCGTTCGACGCGGTCAGAATCGGATGCCAACGGTCAACAAGCACAATGGAAATGGCTTATATTTGCCTTGGAACCACA
1 GCAAGGGTATAATTAGGTCGTTAAACTAAGACTAATTTTTAAGCTTAAACTAATTCGAAGTTAATTTTTAACTTAATAGATATACCAAGAATTATAACATCTATGAACAGCTAATTTTTTGCTGCTTCACATTTGTCTGAGAGGGAATTACAAGTTTTCAAGTTGCCAAACAATTTTCAAAATATATGGTTGTTTGATGGAGGATTTTCACTTTGTAAAAGACGCCGCCCTTTGCTCAAAATGCAATCCCAATCCTCTTCTCATCGGATCTCAGTTTGGTACACGCCTTGTTTGCCTTTTGCGTCTAGCAAAATCAACATGGTACGGGGAAGAACAGCAGCTGAGTTCTTGAAATCTTACACATCTGGCAAATATTTACATAAGTCGGGCAAACGCCGGCGAAGGCTTTTTAATTGTTTCTAATTTTTAATGTTGACATGGCGGCGTTGAAGCCACACAAGACATCTGTCCCAGGAAGCCGTTTCTAGTTTACCGACATGCAACGCTAATGTCTATTGACACACCCACATGGTGTACACTTTCTATCACAATAGTTTGCCGGAATCTTTTCTTGTTGTAGACTTCTGATTCTATTAACGGTTCGAATTTTTAAATGAAGATCAACACTAATTAACTAGTATTTTATAAAATAATTTGTTTCGGCGAATGTTGTAAGAAACTCGATGTGTAAAG
1 CCACAGAGGTTTCGATTTTTATATCCGTTACCGAAGTTTAAATTGGTCTACTAGATTTACTGCCAAGCTAAACACAATTATACCCATTACAGGTTGAGTAAAAGGGTATACTAGATTTGTTGAAAAGTATGTAACAGGGAGAAGGAAGCATTTTCGACTATATAAAGTATATATATTCTTCATAAGGATCAATAGCCGAGTCAATCTAGTCATGTCCGCCTGTCCGCCTGTCCGTATGAACGTCGAGATCTCCGGAACTATAAAAGCTAGAAGGTTCAGCATACAGATTCTAGGGACATTGGCGCAGCGGCTTAACTCGAAAGTACGGCATGAGATAATTTTTATGGAGATGAAGAGCTCTGTAGAGATAAATATATTGAAAGAAATCCTTGAGGGTCGCAGATATAATTACCCGTGAAGCGCATTATATCAAAAACATCTAAAAAATCTATATTGTAATTATTATTGAAAGGCTTGACTGCCATGTGTCCAGATTATTTTATTAAACTGGTAAGCGGTAATGAAACACATGTTAGGTAACAAAGGGACACCCAGAGGGGTCGCCCGATCGCACTGTTGCTGCCCATACTATCCTTTTCGAGGCACTTTACGATGCAAAAAGTTTAAAATTTATGCGAACTGAACCAGGTGGAAAGGGTTTAGCGCTGTAGGAGTCAGATGGACATCCGGAGAGTAGAGCACCACTTTTGTGCTTGACCCCGCAGCAGCCTGCTTAGTCTCTTGACTACCGTTGGCAAAGCCGGAATGGGATGTACGCTTGTATACGTATGTGGTCGCCTCTTCGGTGGTG
1 CCTCGCCGCTCAAGATAGGCAGATGTGCCGGAGCGTGGGACCCCGATGAGGCGGGGACTATTTACTTAGGCCTCTGCGTAGGCCATTTACTCTAAGATGCAATTCTCATGTCACCTATTTAAACCGAAGATATTTCCAAATAAAATCAGTTTCTTACAAAAACTCAACGAGTAAAGTCTTCTCATTTGGGATTTTACACCACCCAAACCAGTTGGCTTCGAAACTCCTGACGAGGAGACGGGTAAAATATTCCAGTCTGTATGTGTGTTCTGAGTCTATGTTGTTGTCCATGGCATAGTTTATTTCTGAACTAAAGTTGTTTTCTTGTAAGAGTGCATTAAAATTTTTTGAAGTGTTCCCATCACATGGATCTAGTTCTTTGTGAATGAATGTTCTTTCGTTAATTATTGTTTCCTTCCGAAAGTAGTCTATTAAGCCGTTATTTTCCATCAGTATTTTTCTTCCTAATAATAAGGTGAAAATGAATGAAT
0.9895840480830742 CCATCAAAAATCAATTTTCGAGTCAATAGCTGGTATTAACAAACAATTGACAAATATTGAATGTGTAAAAGTAGAAGGCAAACAAACTGGATGTTCTCCCAGAAGTGTTTGGCGACAATGAACCCCATAGAAGGGTATAAAAACAAACAAAAAACGCAAATGAAACGGAAGTTTGATAAAACATACATATGTATGTGTGTGAGCGACCGAGAGCCATAAAGAATAAAAAAGGTGGACTAGGGAAGAGGAAATAACAAAATACACTGTAATTAACGGGCGGCTCTTAACAAAGAAGGGTGTTGAGGGGTGCATCATTTATTCCGCATGAATTTGCATTCGCATTGGCCAGTTGCAGGGGCAAACCAGGGTCAAAAAGTGGACGAAAGCGATTCGAAATGCATTGGAAAATCCAGAAATGCATAGCCACTATGACGGGATGATTAGGGGTTGCAACTTCGAGGATGCAACTCTCGCAGAGTGATAAATATTTTGCGCCTGGGATGACAGCTCATAAACATTGCGATTACGACTATTGACAATGTTCAATCAGGACCACACGGGGCATCCTTTGAGTGGCTCTACTGTACTACAAGCCACTGTGCGTACAAGTGACAGCTGCCGATCCGCTGTAAGCCCTGATGATTACATTGTTTTTGACATAGACACAGACATAGACCACCCCTTCATTCCGCCATGATTGATGATTGATGACAGAGGCGAGATGTACGAGCTGTCATGTCCAGTTGTCATCCATAAATGTGCACTTTACAACACTACTGCCTGGAATCGCTTAACTCAGAGAGAGGGATCTCTTTAAACAAGGGGTTACAAATGCGCAAAGTCAAAAGCGGGGCGCTATTCAACAGCTTAAAGAAATTTGCATACTTGTATAGCATAATGTGCACCCTTACCATAGGTATTGGGTTTCGCTTTCCTTTGCACATAATGAATTTTCACGGCGGGACACCCC
0.9452337940398594 GAAGTCTTAGGCGTAATGCCTTGCGCCTGAGTGGATGCGTAGCATGGGCTGCTCCAGTTCCAAGACCTCCGCCACCGTAGAAGACACCAAATCATCGAAGCCCTGCTCCTGCTCAGCCAAGTCCAGTACAACGAGAATGGCCGCCAAGAAGGAGTACCGTAGGTTGAGATATAAAACCCATTAATGGGAATCTTATCAGGCACCTCGTTTCAGCTGCCTCGGAGGCCTTCACCATTCCTTTGGAGAGCGATGACGGTCCGGAGATGCCGCTAAACGAGACGGTTCGCCAGCCACCGAAGAGGATTCAGCAACTGATGCAGGAGGCGGCCAGCTCGGAGCCACTCACCTTGGAGGAGCTGGAGGAGAAGCAGCTAAAGGCCGAGCAGAGGCGCCAGGAGCTCATGCAGCAGAAACTGGAGATCATACAAAAGAATGCCCAGATGCTCATGAAGCCTCATGAGGAAACCGTTGGCGAAGGCGAAGGAGACCGGAACGAAGGCAAGGAGGAACTACCCGAAAAGGTCTAGCTATGTACTTCTTTTTCATTCACATTTTTATTGTTAGCTTTAAATTATATATGTATTACTATATATCGTAGTATATTTCCAAACAATTAGATTGTATGCAATTAAATCTGCTCTCATCGTCAAAATGCTGTCCATCTGTTCTTGGTTGCAATCCTATATGTCGAACCTTTCTCTTGGTAGTCAAAACGTGATCTATTTGTAATCGAGTGTTAAATATGTACGTCTAAAGGCTAAATGTAGGTATTTCGGATTGGTTTGCTCGACTCGCGTTGACTGGGGTCGGATATATATTGTTTGCAGTACTATATGCTTCATTAGGATGTGTGTGCGTGGTTGTAAATCATGTCTTTTGGGTTGGTTGGTTTGGTTGGTTGTTTACGCTTGTTCTTGTTCTTGTTGCTCGGTATCGTTACTTCATATTTAACGTTCATATTTATATATATGTACTTGTATATATCGTATCGTATCGTTAGGTATAAATATGCGTACTGTGTCACAGACACTACAAATGTCGCTTTGATTTCGGCTTGATTCGCACCAGGCCCCGCGTCACTCGGATTAACTGGGGCCAACAATTTGTTAATATTTCAATTAGTTACCTACACACTCATTAAAAATGTTCGCTCCCCGATCGCATCGAATATATCGTAGTACCTGGATGTCGTTTGCTTACACTGTATGTATTTTACTCTCTCATATGCCTTGAATGTGAATATGCTTGCGGTTCACTATTAGTTAGTTACTGGAATTGGTGCACTTCGAAGAAGCAATTGGTTAATAGCTATGAGTTGTGGTACGATTCGGGATGCTGCCCAAAGAGATGGTCCGCCAGTCAACGGATTGGCCACTTTCAGCACAACCTATTGTTAGGGTTACTAATACTATCCGTCTAGTGTCCGGGTCCGCACGCGCACTCCCACGCTTATGATCCTTGATCCTTGATTCCCGCCCCACGTC
0.8316410049662765 CCGATCGAAACGGCCAAACTCTAGATGCTCCGAATTTGTTCGCCCTGGCGGTGCCTCGTGTGGATTTCCTCCTTACAAAACAACAAAAAAAAAACAACTAAATAATATTCCTAACTGTATACACAAGAAATGAAATGAGATAATCGGTTATTATACGTTTTTTGCAACAGTCCAAATTAATATTTAATTTTCGTATGGCAACAGAAACAACTGCAAAAGATACAGCAACAACAACAACAACCAAGCGAACCAAATGAGAAAACAAAAATAAAAACAAACTTATGTATTATTTGTAATTCTTTTTCTAAACAAATAAAACCAAAAAACCTAGTTTCCCATTTTACGTTTATTTCATTTCGAAATTGGTTCACTTTTCGTTTTTCAACCTGCCCCCCACACACACAAACAGAAGCACACACAGATACACACAGTCACACACAGACAGGGCTGCATTTATAATGCACGTGCGGAAATCGGTTCAAATCCCATGAATCAGGAACCATATCTGTTAGAGGAATGTGGCGAGAACGGAAAAATACAGAAAATATATAATTGTTCATTGCTATTTTTTATACATGTCTTACATAAAACAAAAGGGTTAAATCTACAATTGCAATTTCTTTGTTGTTTTTTCTTGGTATAAACAATTGTGAAAAGCATAACTCATATAATACATACATATAACCAACTGTCGTCTGTCAAATGAATTTTTCGAACGAAATGAAATCTAATATCCCCTCGCGGAAGTCCACTAACATTTTTTTTTACTGTGCAACATGGCGAAGGCACGAGTTTTATTGTGCGCAATGTCTGCCCAATTTCCCATTTATTCGTTAGTTGGGTGTAACTTTTTGAAGTACATGCATAAATATGTGTACGTTTAAGCCCAGAGAAGCGTTTCCCCAACA
1 CTTGTCCCGGCTGTCAGTTTGCGTGTTTGCCTCGATTTGCGGCAGTGTCCCACTTGTCCCCCAAATGGGGGCATAATTAGGTGAAAAATGAGCCAGCAGTTCCAGCAAAGTTATTAAAATGTTCTCGGAAAATTTACAACAGGCAAATTATGCCTTTCGGAATGCATTAGTGTGTGGGAAAGAATGAGGTAGCTACATATCTAACAGAGAAAAATGTAAAATTTACAATTTGTGAAGTGGTTTTAATGTCTGAAGCACTTCTTCTTGTGCTTCCCCAAACTCAAATGATGATGACCTTGTATCGATGTTGAATAATGTCGGTTAATGTGTGTAAACTTTGGGAGCGTGAGTATATGGTTGGGAAAGTATTTAGCCTTTCTAAAAAGATGAACAAGTTTTCACAACAAATCGATATGCCTTTAATCTTTGAAAAGTTCAAAATTAATGCTTTGTTGTGTGGATATACCTAAAGTTGGCAATGGACATGTATTTAAATCGATTAAAAATGTGTCTTAAATTTAAAAATTGCATTAAGATGCTCGCCTTTAATCCAACATTTTCGTTCGAAAACTATGCAAAATATTTAAATTTTCGCCTCCACTCATTGTCAGCCATTCGTTTATGGGATAAAAACACTTTAGGATGGCACTTTGTTTTATCCCCTCCACAAGTTTGTGAAATGTCTGTGAATGTGAATGTGAATGTGAATGTGTATGCGAACACTCTCTCACAAGCACACACCAAAAACGGGCGCACAATAAAACAAATAAATCAAGTTGCCACTTGCCACTCGCTTGTTCTTTCGATTTCAAAATTAATTACCTCCTTTAATGAAGATAAACGTTTCGTTTGTTCATGCCTGTCTGTTTTGCCTGTCCGTCGTCTATCTGCTGCACACTATGTGCACGGATCAACGTTTATATATATATGCATATATATGTACATATGTATGTATGTATGTACAAAAATACCCCAACATGTGCGTTGTTTATTTTTTGCGTCTCACTCGATTTTGTTTTTAATTTTAATTGCCCTGTTGCAGTTTTGTTCAGCCATAACGAACGAAGCCTTGTCAAGTGAAGATTTTCATTATGATCATCTATGTATGCTGCTCTGCTAACTGGTGTCCATTGCTCAATCAATCTATTATCCTCGCATTTGAATGCCGAGCAGGTGTTGGCTGGCGATGCCTCTTAATGTTAATGTTTCGTACGTGCACCGCCCATGGGGGCGATTATCCTGATTCCGCCCCCTCGATTGGA
0.7798152638852555 CTTGTTATTTACAAATATGTAAATAAAATTGCTAAAATTCTAAAATTGCTAGGGCATAGAAACTTCGGCTTACTAAAATAAATTTGTATTGTATTACTTGTATATTCAGCATTAAAAGCCAAGTGTGGTGCTTATCGAGAATGCCTGTGAACTTGTTGGACTTTGCGAAGAAAAAACAGATGTGAGATGTGGATGGATGTTATCCATTACGGAAAAAAAAGAGCATCGGAGCGGGCTCATCATCATTAACACAAGCAATCCAGTGCGCCATCCCTCGAGATTTGAGAGCCGTGTATATCTGTCAGATACAATATCGAATTACGGTGCGGCAACGAACGTGGAAACTCACAGATGCAACTGCAGTTTGAAATTTGAATACGGATCGAGTGTCTAAGGACGGGGGATCCTCCAGGATAATGATTTCACTTGCCCGGCGATGACTTCATCCCCGAGACACCAGAGCCATCATCACTTCGAGGCCAGCCTGCATTTTTATGGGCAGCTAATTGACTTTCTCGGAAGCATCCTGCCCCTCGACTTGCTTGAATTACAATGTTTTCAAAATATCCTGACAGGACACATAAATTCACGCGGTGCCCCCTCCCATTTGCATATGTCTTCAAGACGAGGATATTGCATTTTGGGGAAATCTAACCGAAAACACAAGTCCTGACCAATTCAAGGATTTTTCCCTCGGTAAAACCAACCAACCATAGACAACCACCACCCACTTGGTGGCAATTAAAAATTCCACTCGCGTCCTGTCAATAAATCAAAGTGTCTCCC
0.9963621443506899 CACATTCAGACATTCTCTTCACAATAGCCTATATAAATTAGACGAAACACTCACGCTTCACCGAAACATTAACCGCGCATATGCCAACGACTTTAACATCAATATAAACTAAACTAAACTAAACTATCCAAAAGCATGCAAATACAGAACGTAGCATCGCTAAGAATACTAGGAATGCACTATATTAACTGATAC
1 ATAATTAAAGAAATTTCACGGCCTCCCACTCGGCATCGTATGAACTCCTCTTCATCTTCACTTGACATGCTTCGATCACTTCCTCTAGTGATTACTCCTTTCCCAGGATTTTATCCTTTAGACATCTATTCTCAATCTCCGCTTTTGAGGATCCGAATGCACATCGTTGATTTGTTGGCGGAGTCGCAGCATGAAATCACCAAAGCTTTCTGTGTCCAACGGTATCAGGCCTCTGAATAGATGTCTTTCAAACGTTGAGTTCTGCTTCGGTGAGAAGTGTTTATTTAAATGGTCGATGAGGATTTTATAGATGTCCTCTTTATTTCCGTCGCTGGGCTCCACCAGCGCACCAGGTAGAGAGTATACTACTGACTGTAGCTGGACTCCTCCCAAAAGCAGTAGCTAACTCCTCTTCTGCTTCTCGGTATCAATACCCTCGGCCTCGAGGTATATTGTAAACGCCCTCAACCACTTCTACCATTCATTTCGGAGGATTGCCTTGTCGATCACCTCGCACAGAAACGGTTTAATGACACTGTCGGTCATTTTCAATACGGGACCCCGAATTGGAGTTTAC
1 ATATTTTCCACAGAGCGATTGATTCCTCGGACCCACTATTATCAACAATTTGTTTTAAAGAAAGAGAGAGAAAAAATGAAAAAAAAAACAGTTCCGAAGGCAGTAATAAGTTTTTTTGGAAATACAGTCTAAGTGCAGGTTCAATTAATTATTTGGCAAATTTGAATACTTTAAACTTACTGTCTTATTTTGATGCCAACTTTGGAGAAGCAATAAGTTTTACGGCACCTGAGCTGTGCAGCATTATCTTTAGTTATCTAAGCTCCCCTCTATCGAGAGCTCTTTCTATTTTACTCTTTCGGATCTACACTTGGCCTTCTGCTAAAGCAAAATCTCGTTCGCTACAGTCAATAAAACATATCGTTCGAAATCACATAATAAACCCTGTCTTTTAATTGCTCAAAAATAGCTAATAAAAAACATTTTAGCTCAACACTAACTAAGAAGTAAACTATTTCGGCTGATAAGCAGTTTACTTAAAGAAAATATAAAATATATAGTAAACATAGCATAAGGAAAATCTCATCTTATAGACGTAATCTTGAAACCCTGTTAAATTAAAATCATAGTACAAATTAATCTTTTGAAATCGTGAGAAATATAAATATATATAATATACATAATATACGTGTGGGAAAATGAAAAAGTCCTTTGTATATCTGTATTGTCATATTTCCAATATTTAACAAAATTTGAAAAAGTTTAATGTATCAATTGACTAGGCTATTATCTAATAATAATTCTTTGGGATGATATGTTCGGATATTACACGAATTATTTTTATTTAGCCCAGTGGAGGGTGAGTTAAGTCTTCCGATGGGCTGCTACTCGTTTCCCTGAAATGTCACTGCGGCTGGTGGAAACTACCTCCAGTGATAAGAGTTTCCCGACAATCAGATACCCGTTACTCAGCTAGTGATAGTGCGAACGGGATATTTCATAATTTTCTGCGATATCGATAAATTTAATGAGGATGGGGAATAAAATGAGAAAGGGCGTACAGCGTTAGAGGGGGCTAGGTAAACATTTTTGTGCAAATTGATCGAAATTTACATGACTAATAAAATTAATAGAAGGTATAAAAAAATTTTTCAAAAATGTGGAGTGGCAGTTTTGGGCTGTTTAGGGCGTTTGAGTGGGCGTGGCATTTTTTTATTTTATTTTTTTTATGCAAGTCGATAGGAATTATATACAAAAATACAAGAATAAAATAAATGTGAAGAAATATCAACACATTTTAAAAAAGTGTGGGCGAGAAAGTTTGGTGCGGTTTTTGTAGGCTTTGCATCATGGGTCAACAAACACGCGCAGCGTCTCTAGAATCTTTATGCTAAATCTCAACCTATTAGATCTTATAGTTCCTGAGATCTCGAGTTCATACGGACAGACGGACATGTCCAGATGGACTCGGCTATTGATCCTGTTCAAGAAGATATATACTTTATATAGTCGAAAATATATAGTCCTTCTGCCTGTGATATACTTCTCAACGAATCTAGTATACCCTTTTACTCTACGAGTAACGGTATATAAGCACTCGAAACTGATATATGAGATTACAAGTGCGCCCTTTACAAAACAGCTGCTAGTTGTGGTTACTAGCCTGAGACTTAAGACTTTGGCCTCATATCAAAAGCGACCTTAGCATTGCAGTATGCATATTACTGTGTACCTTTTTTTCTTGATTTAG
1 CAAGCCACTCAGTAAAAAGTCTCGAACGAACATTCAAATCAAGTTGGACTGTGAGCGATAAAAGTTACATACAATGGCAGTCTATTCTTAACGACTCTGATTTCTATCAAATTACCGCAGTACAACTCGAAAATTTGACAACCGATCTCCGATTACTCTCGCGTGTCAAAAGATTCCTTATAGTATTAAATAAGCAAAAGCGTGACCGGAAATCAATAATTGCTACTTTTTTCAACGCATTGTTATAAGGATTGGCAATGGCCGTCGTGGACGTTTCTGGAAAAATACTTATCGACTGTGGAACCTCCCTCGAAAGTGAAGCCTAGCATCACCAAATTATTTACTCATGAAAACCAAATCTACTGCTCCGACCAAACGCCAGCGGGCAAGTCAAGCCTAGCCATATTTATTTTTAGATGCACCGAACTGGTTGCATTTCCAGCTGCTCGTTGTCTGCATTGATTTGGAGTTTGTGCAGCAAGTGCTGCGTACCAAAGTCTGGCTCAATTAAATGAAACCCAGTCCAGCAGCTCGCATTTCACAGCCAAGAAGAAAAACTGCATTTGACCAGGCACATTGTTATTATTCGATCTATGCATTGCGGCTTGAGCTTATTTAACCATCATGTCCCGATTGGCTCCGTCGTCAGCTATGAAATTGCATTGGAAATTCACTGCAATTGGCGCCGTCCAACAATTATGTGTGGCTCCAATCGCTTTAACATGAATTGGCCTGGCTTGGTTTGGTTTTAAAAATAGACACATGCCAACCCATTTGTGGTCCACAACTGTCAATTGCCGAGTGCGTATCCAAGGCTTGAGATAGCTACGAACAGTAGCTGCATTGGCAAGATTGTATACCGGAAATCATTTTTTTAAGCAATAGGTAGGCAGTGCTTTTATATTTGCGCTCAAACACACAAAGGA
1 ATTTTTTGGCTTGTCCTTTCCAATCTTGAATATATGCATACTTGGGTAGCAGATATATCTATTGATTACAGCAGATCTATTCGAAAATTGTGTTCAGACGAAACAACAACCACGTCAGCATGCAGACTCATCTCCCTGGTTTCCGGGCGGGCTAATCTGAACATTCACTCATACAGATATGCACATACACACATTTGAGGTCACTTTTTCATTACTTTTTTCTTGCGCTGTGTGTGTGCTCGCTATTCTGATGAACCTATGTAGCTACCCTTTCGGCGCATTTAACAGATAGATCTCAAGTCGATTTTTTGTATGAAAAGAGACGAGAATATTTTAATGTAGAACAATGAATTGTTGGCTTAGATAATTAATTTGGCTGTGTTGGATTCTGAACCTTTCATTTAGGACATCAGCAAGCATAAGG
0.7365544073596627 CCCAAAAAAAAGTTTGAGAAGAAAAAAGCTAAAAACCGCAGACAGAATCCTCTGGACTCGAGGACTGGGAACACAAAAATTCGGCGTCTGCTGCTGCAGGCAGCTCAAACAAGGGAAATCACCCAACCCAAACGTAGAACCAGCTTCAGAATGCCACTCATATCGTGGCTCAGCTGTTCGTGGATGTGTGAGTTTTGTCTTTTACCCTTGAACGGGGTATTTTAATTTTATTAAGTGATCTGTAAGTGAGTAAATCAGGCTCCCGCCCGTAAAAATCCTAAAAACGGCTTTGTCTGACGTTTTTATTTCTTACGTTTATTAATGGATTCGGTCTACAAACAAAGTAATCCAACCTAATATCTTCGAGTTATAATAGCCCTTTTATGTGTATAATATGAAATAAGAACCTAATGGACCAAGATGTAATGCCTACAAAGGTTGGAAAATAATTATATAGGAAATATTCTTAAGCTTCTCAATGTTTAACGATGATTGCTCTATTGCTTTTCATCACTGAACATAGCTTTAATTAATATTTAAAAGAGCATTTCGAGCTTCAGTCCCAGAAGGCAACCCTTCGTTCCTTCTTGTTCGCTCCCATGTGTTTGGTGGTGTCCCCAAATGCCATTTAGCATCTGACTTAGCGGAGCTGCTGCTGCTGATGGGAAACTAGTGGGCTCCAGGACCAGAAGGGGCATAAGGTAGCGACAACCTGCTGAGACGCAAACCGAACCGAGCAACATATGTTCGTGTGTATCTGTGAGCCACGTTAAGAACGTCTGAAACCTTCGCCACGACTCCCGCTTCTCCAGTAGTTTTTTGTTTGTTTGCCACAGACTTCTTCTGCATCCTCTCCCCAAATCCCCAGATCCAGTTTGCAGTCTCCGGCAACTATTAAGTCACATGTCTGTCTGTCTGTCTGCCGGGCGTGCGCCACGTGACCCCGCCCCGATCCCGGTCCCTTCCGCCCTCGCCATCGCCATCACAGTGGCTCTGCTATTAGACTTTTGAGTTATGACTTTGCATCCTTGGAGGAGAGTTCTTCTTAGGAGCGAGCCCATCTCGAAAAGAGGAGTGACGGAGCGAAGCCAGTTTAACCTGAATTTCCACATTAGCTCCTCGCCTCGCCAGCGTCTCTCGTTCGTATTTGTCTTTGTTTTTATAGCCCTTTTCAGCCAGGTAAACACGGGCGGGCCAGGAACCAGCCGGTTGCTCACAGTCAGGTCCAGACAGCATCATATGGTCACTCCGGAGCGAGGGGGACAAGCGTAACCTGACTCATCCGACCAGGCAGCTTCATTACGCGCCTGTTTTTGCCGGCTCTGTTTGTTCCTCTTTGTCGCAAACTTATTACTTCTCCCCGAGGGCAGGCCAACAAAGGGAATCCTTCTCCCGAAAGCTGGGAGGGAGGGATGCAGCGACTTGCTGGGTGACATAATATGACACCAGGCTGCCAAGGACTCTTGTCAACTGTCTGATTGCAAGTGCAGCAGCCGAGCTGCAGCCGAAAACTTTCTTCCTATAAATTTGACAGCATTCGGGGAGGAGGAGATGGAGTGGCAGCGGTGGGACTCCCGTTTGCTTTCCATTAGTCGCTGGTCTAGACAGCCTCCTGTGCTGAACTTCCTTCTGCCAGCCTTTATCTATTAAACATAATTTACAGGATTTCGCTAACTTTATCTGGCCCGTGAGGAGGGAAAAACTAAAGTTAGCTTAAGCAACTCCCTGGCTCGACTTTCCGCCGCCTTATTCTAAATGGTCTTCTCTCTCC
1 CAGAAATAAGTGCACTTCGGACATATGTGTAGCGCAGCAGGTGTGTTTGTTTTTCTAATCTCTCCTGCGAGCGAGAAGAATTTGAACGGGAAACGGAAAATAAGATAAGATAAGATAAGCGCCCACTGTATTCTAGGCTGTACCATGAAAACAGCTTTGACGTTCATTGATTAAAATGCAATACGAATGAAAGGCATGAGCTCACTCACACAGCAGCATCCCTGTTGCCGAGTCAATGTGTGCGCTCGTTTAAGTCGGGGATTACAATGGTGGGGCCTGGCCAGTGTGGCATGTGCCGATATGATGAAAATTCATCACATGTGGCAGCAAATTATGCGTTAGTATAACCGCCTTTACATAATTTACTAGACCAACTACCATTCTATGTATATCTGCTACTATTCCCGCTACTGCGATTGCGCAGGCAAACGTGCGAGTGTGTGTGTGCGTCCTCGAGTGTGTTGGAGGAGCTGAATGTCATTGTGTGAAGGATTTTCGTGGCATTTGGGTATTTTTAGCCCAGTGCGAAGCGAGGATGTGGACCAGCATTCCAAGTGGCGACAAGTGCTGATAAAGCGCAGCTGAAAGCAACGCCCATTGTTCGCAGTGCAGTGACTCAGTCATCGCATCTGTCATCGAAAAAGACAAATGCATTTGCCAGCTGAAAGAGAGTGAGAGCTGGAGAAATAAGTAACTGGAACTCTCATTCGTCGGCACTCATGTGATCGTCAAGCGGCGTTGCCAGATCACCAGGCCAGTTAGCGCTGATAAAAACTGGAAATTGATTTATGCTGTTGACTCTAATTGCATAAGCAGTCTTTAAGTCAGATAAATTTACTCATTGGGTGATGATAATGGGGCAGGTAAACACCACAGGAAACCTTATTGTTTACTATCAAATTGAAATGTCGGGTGTACGGTGTTAAGCGCAAATCACAAGACATTACAGGGTAACATGACATAAGAATTGCGTCACAATTTGATGGAAAGCGGTGTGGGGGTAGCCTAAATTAGCTCTCATAAGCAGCAGCGCGTGCTCGGTTTTTTTTTTTTTTTTTTTTTTTTTTTCATATAATGCCTTAAGTTCGTCTTGCGACAATCGCTTGGGAACTTGCTATCTTATCATGGCCAACTGAATTGGTAAATAAGCCACTTATCAGTAAGGTAACTGAGAATGAGTGGTCTTGATAAGCCCCTGAAAAGATCGTCAGCTAACCATGTGATGTGGGCTAAAAAGTCGATTGATCATGCACCCAACGATTTGGGCATGTGATTAACGACGATCATTTACATTGGGTCATACATAAGTTGTCTGCTAATTGGGCTGGAGAAGATATCGATAGGAAAATACTTCATACTTCTTTCGCGCCTTAACAAAAATATTTGTTGTCTTTTATGTGATTTTTCTTTGGCATGCAATTCCCGACAACTATTGTTCGTTGTTCGAACAATAAATATTGAATCATAAGTAGTCAGTTAATTGGGTTTACAAAGAGCGAAAGGCGAGGGTTTTATGTTCTTCAATAGGGTTTCTAGTCCATTGTGTGCCCAAGCTCTAACCAACAAGATGAAAAGAAAAAACTTTAATATGGCAACACTTCCCAACGGTCTTGTGACTGTTGTGAGAAAAGGAAAGCGCGCTTCATAAACTTCACCAAACACAGTAACTTTGCTCGCTCTCACACACACGCGCTCAATGGCATCGAGTCCGAGAGAGTGCGCATCGCTCATAAGAGCGAAGCGCTCACATGAGTGTGTATGAGTAATGCCGTTTTTAGCATGCTGAAAAAGCGAAATTTTTTTTTTCAACTTGGCCACTGCGAAATTAAAATTGCTAATTCTTCACGTTGTAAAAAGGGGGAATACTATTCGTTTCAAAATCGAGTTTGCCAATCCAAAGAGTTTTGGATATTCTGCTTGTCACGCGCATGCATATGAGCACCTTAATC
0.8528157548746541 CAAAGGAAGTGTCGGCTCTGGTACGCCGAACATTAAGAGTGCGGCCACCTCGAAGAGCCAGGCAGCTGGGAAGTTCTATTGTAATACTTGTGGAGCTGAGTACGCACGTCTCTTCGCCCTGCGCCTGCACATGAAGTCGGCTCACGGTTTGGTGGAGGAGCAGGAGAATCCCGCCACCTCAACTGATGCTGCACACGTCGCTGAGACCGATGATTCCGAGACTGCGGTGTTGATAGCGGCAGCCGAGGCAGATGCCGCTTACATAAACGCTGTGGTAAACGATGTAGACATCGTGGGCACCGTACCCACCTACGAAGAGTGCGTTGTGGTGAGTTACTAGTTCTTTGTATCTCTTCCCAAACTTACCTTTTTCTCTTCCTTTATTGCAGTTTGACGTGGATAACTTCCACAGCGAGGAAGTTATTACAGATTGGCTTAAGTAGCAGTTCACAGTTTTACATCCAATAAATATTTGTCTCAAAAATATGTTGTACCTTGAGTATTTTATTTTTGCGTTAGCTCCCCACACATTGAAATCCATCCGCATTGATGTAAGCTAATAAACACATTTGTTTTGATGTAGAATTAATGAAAGGAAAAGAGCATATCTAAACTAGCATATGGATGCGAAATGGTTTATATAAGTTGCACATAAAATACAGGAATACGAATTAAATATTGTGTGCAATTGTGCAAATGTAAAACTTTATTAGGATTATAACTGGCG
0.9669010041739099 CAAAGATATATTTTGTTACGCTTAGGTTCAACATTTAGGGTATTGAAATATCTGCTCTGCATTGCACAAATCTCACTTCGGGGTATGGGTTTTCTGGTTATTAGAATATGTAATTGGTAGTACGGCTAAAAGATCGCTGCTTCTGCTGTACATACCATAATCGATGGATTAATTACTTCTAAGTGGTTGTTGGTGTTGTCTTCTTACTGTGAGCTCTGTGAGCCGTCTCGTCATCCCCATTACGAACTATTTAATCTACTTTGCTATTTGGTAGGTAAGTAAACTTCGAGATTGTTTTGCGTTAGACATGTAAACACTGATTTGAACATTTATTGGTTAGAACAAGTTACGGCTCAAACATTTACTGACTGATTACGACTGATTGGCTTTAGCTATATCCTGTTAACGGAGGTATATACGTATAGCATGAATATATCTTTTTTGTGCATCAGTGAGTTACCCAATGATGTTGAATTTATGCAAGTGCCTAGGCTATATTGGAGAAAATAAAAGTTCGTAGAGTTATGTTTTGAGATTGTCAAATCGAATCACAAGTGAAATTGGAAATTTTCCCTTTTGGAGTACTTGCATATTTGATATATGTACTATATAGTATGCAAAGTGTATTATTGAAAGTGCACAACAATAACAATAGTGGTGGTGTATTGTTGGTATTACGTCTACATATGTAGCAGTACTAAAAATGTAGAAACATTTTTGGTTTTGACACGTAAGGAGTTTCCGTTGTGGGAAACGATTTCTTAACACTAAAATAGTTTCTACGGTCCATATGCTAGATTAATGCATCTGCTAGATAAATATTCCTAGGTATGTGTACTTTTCTTGTGCCATTAGCACCAAAGAGTTGGCTTATTTCGAATATTTCCTCAGAGGATTGTAAGATTGCGTTGGGTTTAAAACGCCTACACAATTCTATGTGAGTGATTCTGATAGATTCTACCCGTTTCCGTAGCACGTGGTGTAGATAAAGTAATTAATGGCTTTCCAACTCTACTTACAAACTGTACCATACTAAAATTGGTGTTGCGTTGCTTGTAAATCAATTCGAAATTGTTACATCTCATTAACTATGAACTAAAGAATATTGTTTCGTTTGAATCGGTTCGTTATATCTATAAAAGTATTATTGAATATTCGTTTGCATTTGCTTTGTTTTATTTTTGAAGGAGAAACCACTGGATTATAGTTGAATATATTGTTTGATTTTGATTGGTTTTCGTAAAGAAAAGTATTAATTATTACGACATTTACATTCTACGCATCATGGTCAAAGTTTTGGTTACATCTAGGAATGGTGTTTACGTGATAAATCGTTGTTCGAGAGACCTTTACTTGGGAGAGGAGTTGGGTTAGATTGGTAACTACAAGTACAATTACTGACTGAGGTTGGCTAATGAAGGCGAAAAATGATATAG
0.9096555314206746 ATCTATAGTAATGTCGAATAGTATTTCAATGTACTATACTTCAGGTATAAAACTTATGTAACACTTAATGAATGCTCCGAATGACAGGTCTTGAAAATCATATATTCAGCGCAAGTTTCCCAGTGCTTGCATATGAATTAAAATGAACAAGAACCACGAATTGTTTTCAGTGTGGAAATGGGTCTCGCTACGCTGGGCGCAGCTGGTGGGTTCTGTAGACAAGTGAGGTGTACAGTGGTGTGGGGATTGGGATGCAGCACCCCTCCTGAAAAAGGGGAAGTTTCGAGGCCGGGATTGCCGGCGCGTTCAAGTGCTGTTTGTTGTCGTTCTGCACAGGTTCCCCTCGGGAAAGGGTATACAAACAGTACAGTCTGTGGCCAGTGTTTATGTATGTGTTGATTCGGTGCAGTCACGTTTGAAAACTAAGAAGTTTAGAGACTTGTTTACGTTTAACAATTCTCATCGGTGACTGACCCAAATATAACACATCCAGTGCGTACGTTACACATCCAACTACACTGAGAAACACAAGAAAAAAAGGGGTTTCTTTTAGTTAGTCACAGCTTTATCTTGACAATGACTGCGCTTTGACTGCAAAGTAGTATCGAATTTTAAGCCCTTTTAAGCTTAATCTGTGAAGATTGTCCTAATTGTAATGTTTATCAACAATTCAACAAAGTTGCCATAGATTTCTCACTGTGCATGACTTCATCGTTTTGTTTGCTATATCACCCCCCGTGGGGATAAAACGAATTGTGAGGACTGCGGGGAGTGTTGCGACACGCCGGTAAACCTGGCACCTCGCAGGAGGCATATTCTCATTTATTAATGCGTCGTCACTGCTGTTCCCAGTTCCCATTCCTATTCCTCCTGTGCTGCGGTGGAGTGGGCGGCTCGGGTGGCGGGTTCGTGCAAAACGGTGGTGGCCGCTGTCTCAGCCGCACTTAATTCCCGCCAGAACTGCCGGGGCCATTAAAGGATAAAAGAGCGG
0.189511483910634 CCTGCATTTTGCGTGGGGGACAGCCTAGAAAGTACAGTTGCCTCCGGCAAACTCTTTCGTCTTTCGAATGCTTAATTGCTGGCGAAAGCTCTTCTTCTCCAACTGAACGGGAAAGGATGTCTGCCTGTGTGTCCTGTTTGGAGAATGAGCGGCATATGAAATCATAAAATTTAACGATCGCCAGAGTGTCTGGCTGGTGCTGCCCACGGGGGTGGCTTTTGGGTGACCAGCTACCACCACCCAACCACCTACCATCCACCACCCATACCACCCAACTAGCTCAGCTGCTCGGCACGTGTTCAAATTACCGTGAAGACGCTTAGGGGTGAATTCTCCAGTGCAGCAACAATAGCAGCAACAACAGCCGGCAGCCAAACGACTTTCAAATTGAGTGAGTGAATTAAAAAACCTGGCAATCAGCACAGGTCCTGGCGAGAGAGCGAGAGAGCGAGAGACAGAGCCTGAGAATCTATCTTCAGAGAGCCTCTGTTCCTCTCAGCGAAGTGCGTTTGTAGCAAAATATGAGCATACGTTCGAGCGCTCGCTTCCTTCCGTCCTTTGTTCCTTTTTTTGGGGTTTTTTCCCTTCGCTCCGCTTTGAGTTTCCTTTCCGCGTGAGTGTGTGTGTGTGTGTGAGCGGCAAGAGCGCTGTGCGAGAGTGTGTGTGAGAGGTCACGGGGATCGTGGCTGCCAGACATTTACGGTTATAAGTTTCAACTGAGCACAGTGGTTCGAATATTATTTAGATTGAATATTATTAGACTGATTAGATTAGATTATTAGATTCGACATTTTTAAAGGGAAGCAGTTCTGCTGGCATATATTTCGCTCCATGCTTACTGATTAAATACATTTGCTTCTGCACATCCCTCTTTCGCAAAAGCTCTGAATAGGTTTTTACTAAGAATTTAGGGTATATCA
1 ATTCTTAACGCGCCCCAGTGGTCATAATGAAGTTATCGCATGATCGGCGATCGGAAACATCCAAACAACCAAGCATTCGCGCTCGCCAAGATCAAGGAGGCCTTGCCGCCCACCCAACACGCCCACACACGGATTGTTTATAATAATAATATAATTATGCTCGTGTATGCCAGTGCAGCCGTAATAGTGACGAAGGCGCATGTCTTTGTGACGTCAATCTTTACGGGAAACTTCTTCAGCGGCGTGGCGATAGCGGTATAAACGTGGCGAACCACTGACTGAACTCCAAATGGTAGCGTGTGGCAAATCTGGAAAACCACATCCAGCGAGACTTATGCTAAGCTTCCCACGCGTGGATGCTGCGATAAAGTTTTGTTTTCGAAGGAGTCACTTGTTTACTGTTTACTGTTTAATCTGATTAAGAACACACTTTCCTTTTGATTCAGTTGCTGGGGGTTCCCAAGCCGAGCAAACAGTATTGAAGACAGCTGAAAGTGAGTAAGCAATGGCATTGCTATGGCCTGCGATATGTAATTTTGAAAAAGACGCGTTGTTATCAAGCTTAATATAGTACTAGTATATAGTATTTATAATTTGCCTAAAATCCATGCCAGCAGCTCCACTTGTTTGTTATGGGATCCGAAAACTTTATCGCAAAACGTGATAATCGCACGCATGTGACAATCATGTCACGTTTTTGCTTTCATAAACCATTACTAAGTGGCTGCCTAGAACTTTTTGGCCTAGCAACAAACTTTATTGTCACCCAATACCTCGTATATATATATATGCATGTGTATTTATGGTATATTTGTATATTTGCGTTACTGCGGAGGAACTTTAACATATGGAGCACCGCAGACAACAACAACAATTGTCTACGGTTTCGGGAAGGGAAAGTGCATAAAAATAAGTGATCATTAAATATGGCGATTTACTATTTCCCACTATCTTATCGGTTACGTAGTGAAAACAACCTGTGGTGTCGGGGTGAAAATAAATCAAGGTCCGCCGTGGAGAACCCTTCTGCTCCTGATGATCAAGACCCACTTTCTCGCCTTATCTTGCCAATTGGACTTATCGCTAATTGGATGTTCTAGCCGGAATTTGCGGACTTATAGCCAAAAGCGCTTGGCAATTGCTGGATGGGCTGACAGGAGCATGAGTGTTTCTTTCTTCATTATCGCTGGCGGCGCACTAAGCGCGGACCAAAAATAACCCGGAATGTTAAAAATAACTCGCCACCTCGCTGAAATCGCCGGCGACAATAACAATAACACATATTCTGCATAAATATCAAGGCAAATAGCTGTTGGAAAATTTGTATCAGCAGTTCTGTTTGTTTTTCTGGGCTCTCATATTATCGCTATCAGTACTTCCAAAGAAAACACAGTTTAGGCGACAAAGACCGAGACTGCGACTTCCAGCCAGTTGTTTGCTCGCCACTTGATGACTTGATGGGGGAACTACCGGACTGACATTTCCTTTTATGGCCAAGGAGACGGCTGAAATGTGGGTGCTGTTACTCTATTTATGGCAAGGTCGTAAAGTGCGATTTGATAGGGTATACTGGCGAAATCAAGCCATTGCAAAGTGGATTGGGGTTGATGAAGTGGTTTAGTGCAACTAACACATACAGTTTGAATAACAACACCACCCATATTTCTTTTATACTAAAATGTCTTACAAGCATTCTGTAAAAGGCAGACTGATAGTAAAGTAAAGTATTTACATACTTAATAGCCGAAATCGATCTTAATTTACGGTTTATTGTGATCTGTGTATTTGGGAATATTTGTGAC
0.7344387422483889 CGAGATATCTCGTTTTCCAGCGTGATGCTGGTGCACGTGAGGATTCGGGCGGCATTCATCGGCCATTCATGGTGGCTTGGTGACCGGTTGCAGGTACTCAGACTTGCGGACTTTGGACCGGCCTAAAATGGAATGCCGATAGCCGAATGCCGAATGTGGGGGAACTCTTCAAAAACCAGTTCCCACTCTCTTTTGACTCTTTGACTCATTTGGCTCTTCGCTTGGCATTTGGGTTTCGGTTTGGGTTTGGGCCCAGTTTAGTGCTGCGCCGGCGTGACTCAGCAGTGGGGCAACCGCCGGCGAAGTGCCTCCGATCCATGCCCGATCACTCCGTGGGCTCCACGATTCTCCCTCGAAATAAGCCAGCAATGAAATCCATCCAATGTGGTGGCTTCACATGTGATGGGCGCATGTTGCACACACAACTGGGTGGCATGGCACACAAAAGCAACGGGCAGAGGTGCCATTGAAGTCCCACGCAAAAGGCTAAAAATATCTGAATTCCTTGGGTTCGATTGTGACGTGCGGATCAAGCTGGATGAAGAACCAAAACTTCTAATCCGCACGTTCGCCGCAGCAATAGAAAATGCTGTAGTGGTGCCCTTTATGCACTTGTGACAACTCGAATTCCGCGCTGGAATGACAAGGCAATAGTTTTATTTTCTGTCACTGCAAATGCG
1 GTCCAGAGGGGAGTTGCCATCGTAGGGTTGCGCCCAGCTCAGCTGCACGGAACGTCCGGATTTGTCGAGTACCTTCAAAGCATATGGCATCTCCGGAACTTCCTGGACAATCATATTTATGCTGGCGTCATCGGATCCAAAGGCATTAGTGGCGACACAGGTGAATAGGGCGGAGTCGGATCTCTCGGTGCGCTTGATCGACAGACTGGACATAACTCCGGTGGAAAGGATCTCCTCACGAATGGTGTACCGATTGTCGTTCTTTGGGTCCAGTCGCATGTTGTTCATGTTCCACAAGATGCCAATGGGCTTCTCGCCCTTCGCCTCGCACTGGAGTACGGCGGGTTCTCCTCGTCGGGCGGTCTGGTTGCGCAGCTTCTCCGTGAACTCTGGAGGGGCCTGAACGCTGATCATAATCACAGCCGAGAGGCCGGAGCCTATTCCATTGATAGCCTCGCACAGATAGTAGCCCTCGTTGGTCTTTTGGATGTTGTCGACATGCAGAGTGCCCTCTTCCACGCGGATGTTGTCGCTCTTCTTTAGATCCTTGTACTCTCCGGGGGTGTCGCCTGCAGGATATCATTTTAAGTGGGGTTTTTCCAAGGGATGCTACTGATTTGTACGTACCAACTGCTTTCTTCCATGTAACTTGGGGTTTGGGGAAGCCATCAGCCTTGCATTCAACCTTGGCATCGGATCCCTGGGCGAAGGCCTTATCGGTGGGCTCGAGGATCCATCTGGGAGGTACTGTTGGTCGGGTTTGATGACGCGATTGTGGAAAGAAAATACGTTAGTTGAGCTCTTGTGGTTTCTAGCATAAGGTGTTGCATGCAACATGGTCAAGAGTATCGACGGAAGCGGATAGACGGACTTAGTTTCAAGCAAAGTGAAATGATCATTTGAAGCACTCAACAATTCTCATTTAATTTGATAACTATGTTATAAAAAGTTTTGGAAAAATAATTTATTATCATTTCAGTTTTCTTTATGTGTGGAAATATTTTATTGCTATCTCATTCAATGCAAAAGTTTAAGTGTTGATTGAACATCGTCTTATGATACACAATAGAATATTTCCACACGATCGCTTACAATCGAGATTAACTTAAAAGGCCAAACTACAACAGAAACATTAGCACAAATAACCAAGGTGATAATAGGACAAATAAAAGTGGGGCATTAATAAAACTTATGTTATACCAAAGTAAAGGTTAAATATCATGCAATCAGTGCAAAACGAAGTCCTCGTTAAAGATTATCTTTGTCATATTGTGTTTCCTTGCCAAAGGACTTCGCTTTGTGCCTTAACGCCTAGGTAAATAATGATTAATAAACAAGGAATACTTAATGAGGGATTGGATGGGGATGTCGGTTTCTTTTTGAGATCAGGGACAGATCAGGGCGAATTGTTTACGTTTGTGGAAGCGCAAAGAGTCAGTCTCGTTTGGTGGAGGACTGGGTTCCATAGTTACGATTAAGTTTATGTTTAGTTTCGGTTAAGTAGACAATTAGAAGCGATTAGGATATTAGATAATAGATCTTGCTGTTATTGGTTTATTCGGTGTTGGAGCATGAGCCCTGTGAACTTGTATTTTACATAGAAACCATAACCCTCTAAAAGTCACTCGAAATCGAAGGCTGTAGGTCGTATTTCTGAGTTCTTCTCAGAATAAGTGCTATGTGTAGTGCTGTGTGTGGATTTTGCTGTGCATGTATGTGTGTGCAGGGTCAGATCTGAGCTGTTTTGACATTTAGGGATAACAATCGAGTAAGCTGATACGCAGTGGGACCTAGGTTAGATCTTGGCTAACTTTGCCCAACGTTGATTGGTTTTCTGATGCGGTCGAATGCAGAGTTTTAACTTCACATATATTTACACAAACTATAGTATAGTATAGACCTCGTTCGACTTGGTTCAACTTGGTCTTTGGCCTACGGATGTGGAATATGGATAGATTCAGAGAAGTCGAGAAAAACTGGATTAGCTGCAGCAAGAGGAGTCAAAAGTAATTTGGAATTGGCATATCTGATAATCTGATAACCGCCC
0.6826981938244886 TGTTGTTTGCTGATGTTGCTCGTGGCTGTCATCAATTTCTTCGCAAACTGGTTCCGCGATGCGGCTGCTGATAACCGATTACTGATTGTGCTCGGCCATGCAATTGGCGACAAGATTAACACTTTGCCGATGATTGCCAGCGGAGTGGGTGAGATTGCGGGAGGGAGATTGGCATTTGCTCGAGTTTCGGTCTTGTTATGGTCGGGTATTAGCCATTAGTGCAGGGGGCAGGACTCACATTAACCCCAAAGTGGCGTTCGAGTTTCGAATGAGTTTCAGCCACAAACAATAAAAGTCAGCTACTTAAGATGCAAGCGGGGGTGTGCAGCACTCGCACCCACTTGAAGCAAACCCCTGGAAATGTGGAAAGTCATCCTGGGACTGAAATCAGATGCCTCATATCCGAATGCCCCGGGGAGGGCATGCCATCTCGCTTCCTCATCTCGCATGCTCCTCACTCCATTCGGATTCCCTGAGGCGACACCTCAACGGCGAACATGATACCATTTATAGAAACGCGAGCGGCAGACGATTTCCTTCCGGAATTCGTTTCAATTGCAATGCCTGTGCCCCTGTCATTTGTCATTTGTTTATAAATAAATTATGCACTGGAGTGCGTTTGTGTGTTGACAGCACTAAATTAGTTGCAGCAATTGACACATTTTAGCGTAAGCGATGCTGACATCCAAAAACCATATGCCACGGGTCACGTCTTCAGCAGGCGGAGCAGGCGATAGTTTCAATTCGACATAAGGGATAGATGAGACCTGG
0.8631717751920901 TACCTTTAATAAGATACATAAAGTATTAGTATCTTTGGTTAAAGAAAGCTGCCTTAAAGCTGCCAACTCTTGGCCAGAACAGAAGTGCTCCGAGTAAGGGCATGGATATGGCAGCTGGAGCTGGGAAACGAGATCGTGAAGGCAGAAGGAGCCGCGATGTCAAACGGCTGTTTGCTGCTCCGGACGAGATGGTAAATCAATCAAATGCACAGCTCCAATGCAATCCACTCTATTAGAAAGGCTCCGCGGAGAAAGGCAGCGGCTCGGCGCGTTTCCCGCTCCCGAATTGAGTAATTAAGACATCGGAGATTGATCGACTCAACTCGACTTGAGTCGTTACGGCGGAAACTTGGCGCTGCTGACTTGTCATGCTCTGATGCCTCCAACCACCAAGTGGCCATTGCAAGTGGAGTGCAGTGCAGTCGCAGTTGCAGTTGCAAGATATTCAAAATCAAGATTGCCGCGCATTATACAGGAATTCTGGGCAGGCATCTGAATGGCCTGCCGTACCTCACAGATGCCCCAGTCATCACCATTTGTCTGATTCAGCGGAACCCTCGAGGCGTGCAATGCCCATTGAAGAGCGGATGGGAACGTAATTTATCTGGCATTACTAAAACTGGATATTGATTCAGTTATAACTGACTTTGTTTGAGAAGAATTCTAGAATTTTTTCGATTATAATACATATGTATGTACATTACATACATGAAAACATCTACCCAGATCGTACTATTGATACTTTCCTTACTAAAATCATAGTACAAATGCTTTAATAACACATCCTAAGTTGTAAAACATCAATTTCGAATGTTAATGTTAATGATACTGTCATTGCTAGTTGAATGGATTAAGAAGATTCGATGCGCCCATTAATGGCTGAGTCACAGAAGATTTCACAAATCATTGGAGA
0.7369496020175735 GCCAGACCACTCGAATGCTCAAATGTTGTAAACTCGTAAGCTTTGGCGGAGCGAGACCAAGAAAAACGCACAAAAACTCGGTTTGCATTTTCAGTAATTATGAGGCGCTGTGTTGGCTTTGGCATTATAAATGCCATAGTTGCCAACCCAATGGAGTCATTGGGTCAAGTTTTAGAGTGCAACTGGGTCAGGCTTTATCATTATTATCATTATCGCCGCCACCTCTCTATAGCCATCGCCATCGCCACCACCATCATCATCATCACCATAATCTCTGGCCAAGCTCGCTGGCTAACATATGTATCTACGACCCAACTCGGGGTTTCGGGTATTCGGGGTGTCCCGCATTTTCACTTGCCCGCCGAGCTGTTCCCAATTCGAAGCCCCGAAAGCCGAGAGCAAAAGAAAACATAAAGCGCTCTGGAAATGAGAAATGGTCGGAGAAATGCGAATGGGAGCACACACACACAGTGAGCGACATAATTGGAGCGCCCCGAGAGCCCTTAATGATGTCGCACACTGTCCGCCGGGTGGGCATAAAGTGGTTGCCCACGTGGGCGTCTAATATTTTTAGGGATGAGTCCAAAAACATGTGTGGGAATTCGAACTGAGTTATGATT
0.9418012695070778 CCCTGTCGGACGACCCTGTCACTGCTGGTCGGCCTTTTGTGATGCATCTTGGCTTGTGCCACCCTTTCGTTTTGTGTACTGGCCTGCTCCATTGAATGTCTCTGCATGCTGAGTACTGTTCATCCTCTGTGGATGTCGGTCGGATTGTCGGTGCCCCGTCCCCAGAATCCCCTGTCCAAAGAACCCCCTCAAACGCATCAGCATCCATTCAATGCGAGTCTGTGCTCATAATTGATGTTCAAATAGCTGGTGAATGGTGATGCAAGCGCTGCTGCGGCAGAGACACTTGCCACAGATTTGTATTGTGCTGCTCTCGATTGTGACACGTTGGGACTGCGGCATTATTATTATTATTGTTATTTATGCTGCAAATCGGGCAGATGATGGTTTTGTGTAGCCACATTAAATTGATTTAATTAGACTAAATTAGACAGCGGAAATGAGAGGAGTGGGCGACTTTTTGAAACGCGGCACACGTGCCAGGAAGCTATCATCTGCCGAAGAGTAATGAGGAAAATACGTTACTTTCTGCAATGTTCGAAGAAGCAAAGGATCCCGCACAAAAGACGGTCCCCTCTTCGCCGGCAGGATCCTCCTTGAGCGCTGCAAGGAGCTCTCTCTCTTCGGGGTTGCAGTTGCACATTGAGCTGCAGCGTCGTCCTGTTTGAGTAATTGTTATCGGTGATCCTGAAACGAACGTTACTTTGAGCCCTAGGCCCGGTGTTCTTTTCCTGGCACGCGCCAAAGTCTCCCCCACTCCGTTCTGCTTCGAACAGCTGCTCTTCCTTTTTTACCGAGTCCTGCAGGACATTTTATAGTAATTGAAGTGCCAGTCCCGATTCTTTTTTTTAGCTGATCCGCCGAATCTGTGAGAAAGGTAGCACTGCTACGACTCAAATCTGACAGAATGTGTC
0.7568632755886174 ACCACCATCGAAACAAAAGCTTCAGGCACTGCAAATGTTTCAAAAAAATTAAAAATAGTTGACTATAATAACATGTATGTTTACCCTAAACCTTCCTTTAATTTCTAAACTACGACTTTTGGAAACTCGGGTTATACTTGGAGGTCCGGCTTTGTTTGGTGGTCTTGGTCATCCCCCTTTTGTTTGTTTCCCTCTCAATCTTCAATTCTCTCTGCTCTCTGGCTTCAAGTGGTGACGTAATTTAAAGCGCTGCAATCGTCTTGTTTTGGTCTTATAAGAAATACACGCTTTGGGAACCGGTTTGGAACACTACTCTTGTTTTCGGAACTGCGCCACACCAAAACAAACCTTTCTCCACCACGGCAAAATCATCATCATCATTATTTTATGCTTAGTCTGCGTCCGAATAGATATCCATAGTCCGAGACTGTCCGGTCGCCCATATCAATGAGATCCAATGAGGTGACGAAAGCGTCCGTTTGATTGTTTATGGGCAGCAAATACACATATATACGTGTAGTAGCAGTAGCTTCCAACGCGGCCTTGACATGGTTACATCAGCTCGTCCAGTTCCAGCATTTGGCGGCAAAGCATAAACACAACATATACGCGCATGGAATCGAGCTCGTTTGATCTCATTCTAATTATAGAGTCCCGCCCCTTTAAAATTACCCAAATATGTTTGCGCTACAGTGCGGTTCAGGTCGTTAAAATCGCTTTGAACGGATGCTTCTCTGTTTCTTACTACATTATGTATTCCATGCACACAATCTTAATAGACTCTACAAATTG
1 CCTTTGTCGCACCTGTTTTTGCTTATCAGTTGACCGCAACAAAAGTAAACCCAAATTGTTTATGACTAATGACTCGTCTTATCACAAAAAGTTATCGACCACAGTACACAAATCGGGAATAATATTTCGACATGCATGTGTGCAGATATTTAAGCCCGGCCAAAACACCTAGTGAGTCATGGAAACGTGACGACCGCTTGACGGGCTTATCAGCCGGCCTTTAGAGAATCCCCTATCAACAGAGTTCCCATTTTGCAGAAGATTGAGGGGCAAGTTCAGGAGTATGCCTCGACCATCACAATGATAAGCTCGATGCTCGAGAGCACCGTTCCCGCCATAGTAAGCCTCTTCCTGGGACCCTGGTCAGATAAGTTCGGCAGAAGGCCCATCCTGCTATCCACGTTTACAGGTGAGAATGCCATATGATAATCTCATGATCTAGTGAACTCTATAAAGTATCAGTCTTATTTTGTAGGCTACCTTTTCAGCGCAATCATCCTGGTTGTTCTTACTCAAATAACGACTGCTGTCAATATCAGTCCCTGGTGGTTCCTTTTGTCCTCTGTGCCATCGGTGTTCAGCGGAGGCACCTGCGCCCTTATCACCATCCTCTACTGCTATGTATCCGATGTGGCCACCGAGAATAAGCGGGCCATGAGGTGAGCGTTTCAAAGAGGTTACTTCGATTGAATCTTATTGAATGAATTCGATGAACGTTTGATCTAACTATCTTATATTCATTAATCCATTTTTCTCCCAGAATGGTGACCATGGAAGCTGCCCTTGGCCTGGGCATGATGGCTGGCGGAGTAGCTAGTGGCTATATCTATGCGGCTACTGGAGCTTCAATACTCTTTATCTTGGTGGGATCGATTATCTCCATTGCGCTCTTATACGTATATTTCTTTGTGGCCGAGAGTCTGAAGTCCGAAGATTTGGAAACTGGGGTAAGTACAATGTTCTCAATCAAATGTCAACTGTTACTTAATTACGTAATTATTGCCCAGTCCCGAATCCGCGAGTTCTTCCGTTTGGACCTGGTTAAGGTCCTCGTAAAGACCTGCATCAGGAAGCGCGAGAACTACGATCGTGCTATCATCTGGTTTGTGATGATGTCGCTGACACTGTGCGTTTTTGCCATGGGTGAGTGACATTGATATAGATGCTTGCTCCAGACGAGGAACTTACTAGTCGGTCGCATTCCAGAGGGCGAGTCCACAGTGAACTACATGTTCATGCGGAAGCAGTTCGATTACACGGTCCAGGACTACAGTGTGTTTAACGCGGCGAGGGTGGTCATTCAAGTGGTTGGCAGTACCATCGCCATGATCCTACTGCGCCGCCTTTTGGGACTGTCCACCATCATGATGACACTCCTGGCCTTCGCCTGTTGTGTTCTTGAGAGCACGGTCAGAGCCACGGCCGTATACGGCAGCGAGATGTACTTGGCCCTCATGGTGGGCATGATGCGGGGCGTCATGTCGCCCATGTGCAAGGCCATCCTGTCGCACGTGACTCCCAGTTCGGAGTTGGGTAAGTTGGAGGAGAACACGGACCTTCTATATATGTTCTAATACCTGTTCCATTCGTAGGTAAAATCTTCTCGCTAACTACTTCCCTGCAGTCCATTTCCCCTTTGGGAGCGGCACCTCTCTATACGGCCGTGTACCAGGCAACAGTTAACTTCTATCCGGGAATCTTCAACTTCATCAGTGTGGGACTGTACTTCCTGTGCTTCTGCATGTCGGCGTGAGTTTTCCTTTTGAGTTCCGAAAATTATATGAAGCTCACTAAGTAAATATCCCATTGCAGCGCGGTATTCGGCATTCAAAAGTCAATG
0.9233016616804391 CTTAATCTAGGGTTATGGATAATTTCCTAATTGAGGTCGGACTTTAGATTACATTGTCACACTTGGTTTTTTTTCATATAAAAGGTCACATGAAATCCAAAACAAAAATGAATTGGAAAATGAAGATAGAAGATTAAACATTCTAAGTTGCAATACACTTCACAGGCTTACAAAGCTTTTTTTCCAGTGCAGCTCACGCTTATGAAGTTGCTTTGGTTGCTGGTGTAGATGTTACTGCCGTAGATGCTGCTGCAGTAGGTGCTGCTGCTGCTGTGGATGCTGCAACTGTATGTGTTGTTGCTGCAGGGGATGTTACTCCTGTGTGCTCGCATTAGCAGCTGGCTTAGGCGAAAGAGAAACACGTGCACATGGATTTCCTTGGCACACTTTCGCGGAGCTAACGGATACATTACATCTTCAGAGAAGTCCCACAGCCAACA
0.9029429578831962 CTTTCTGAAACAAACGTATCTTCTTTGAATTTAGCAAAACTAAATAAAAATACCTGCTAGGCTGTTCTAAGGTTGATCGCTCGTACGCCATGTGATATTTGCTTATATATTTTGTTTACAAGCAGTTGGTATACATTTGCACATTTTATGTGAATGTTGTGAAACGATTTCGCAGCCCCTACAACCAGCAGTAGCAATAATTGAACAGTAAAATCAAAAACTTAAGCTAATAAAATGTATTCTAAAACAGCTTCTTAAATTGGGATGACTAGACTACTTCATGTATTCGTATTCAGTTTGCAAACCTCATTTATCTGTTGGCTAGCAATCTACATTATCTTGAGATTTTATACCCCTAAAAATGTATCAAGTATTTTTGGAACACATACATATACATATATCGCAGGAAGTAGCAACACTTACGTCTGCACCTGGCGCGTGGAGTAGATCGAAAAGGCATCCAGATCGTGTAGGGAACGAGCCAACTTGTCCCAGAAGTTGAACAACTTGGAGTCCCCGGCGTACTTGATGTGCGTGTAAATGCCCAGGGTCTGGGGTATGTGCATGTCCGTTTTGTACAGAATCGGTATGATCTTGCGAGTGTGATTCTCTGGGGAAAGTCAGATCGTTGAACTTGTAATGCGACTCTGGCTCTGCGATACAAATGCGTATCAGCTACTCACCAATCTGGATCTTTTGGGTGAAGTTCACGAGGTACGTGTTCTCCGGACTCCGAAGAAACTCCTCTGTGAGCACGACGATCAGGTGATTGCAGCGGGTGGCCATGAAATGGGATAGCTGGACATGCTCGAACGGAACGCCCATTAGCATGTCGCGGTGGCGCAGGAATAGCTGCAATAGAACGATCCCATGGTTATTTAATACAACACACAGCAACCGAGCGCATCCCACTCACCCTGAGATTGTATCGCTCAGACTCTAGATTATTCATGATCTCGGTGGCATGATCGATGTCTGCCTCCGCGTACAGAACACATGCGTTGTATCTGGGCAGCGGTTGGCCCATCTGTACACATCTCTGGTCCTCGTCGCTGAGGATCTGCACACTTTGGCCCACTGTGATGTTGTTGCTGCTGCTGTAGTTGTTGTTGGTCTCGAAGCAGTCGCTGGGGGGCGG
0.6421191945337997 GGAAACAAAGCATATACATAGCAGATATGGAAAGAGAGCGCAAATTATATAGATAACTACAGCATCACACTCATCAAGAACAAAACCGAAGATCGTAGTCAGAGCGAAAACTTGGATGGATAGGCAAAGAGAGAGGCAGAGAGGCAGAGAGGCAGAACAGAAGTCTAGACCTAGACACCCCAGACACAAAGTCCCCAAACTGAAACCGATACCGAAATATCCGCAGATGAGCAACAAAAGCATTAAGTAAAACAAGA
1 TCACGGCGTCGTGTCGACGATTCGAGCGGAAATATCTGTTATTGTAATTGATAATATCATTAATGTGGAGCTCAATTTATTAAAATTCCACCCTGTTTTTTTTCCCCGGCTTTTGAAACAGCACTGAATCAGCAGCTTTGACTTGACTTAATGTGCTTGATCGTCGACAGTTAATTAATAGCGGCAAATTTAATCTGTTCCAAGTTGGATCTGACTCGATTCACTCCCTCGTTGTTCCTGCGTCCGATTATCGCGTATGGAGTTGGCATTTAAAAATTATTCGATCCGATCTGGCTACGGCTATATACATACGGATACATATACTATATGACTGTTACCGCTCGATGCACTCAACTGGCGCTTCAAGAATTGTCATAAGCCTATTAAGAGGCCGTTTTTTTTTTTTTGTTTTCGTCAGAGACTTGGGGGTGCCCTTTCCTTTACTTCTTGAGTGTGTCATAAAAGTAATGCCACCGATCGGGGTGGGTATAAATTTCGAGCTGGCGACTGGCTCTCCTACCAGGAAGCCGTAAAACAATCAACGAAAATGCTCAGAATGACTTCCATCAGCTGCAACTGCGTTAATTGCATTCCGAAAATGAGGAATTTGGTGGGTCTGACAATGGATCAATTAAAAATGAGTAATAAAGCGTATAAATGCACTGTGTGAATTGCCTTAAATGGCTACATAAATAAGGATTG
1 ACTTTACCTAAAAGAAAAGTCAATTGCTGCTATTCATAAAACATGCTACTGCATAAACGAAAACAAGATCATAAACTGTTTAGTGGGGAAAGCAGCAGAACTGAATAGTTCAGTCCCTCGCAAATGGTATTGGAAATATAATAACTAACAGTCCACGCCGGGCCATTTCAGAGCGAACCGCTTTCAAGGAAATCCCCCTAAAACGCTCCCCACTCCACGCCCCCCTCCAACATTTCAACCCTCCTGACAGCGCCTCTGGCCATCTGGAGCTCGACGACGCGAGCGACACGTCGATGACAATGACGCTGGCATTATGTGTTTACGGCGGAGTATGACAGGCGGGGAAAGGGGGGCTGAAACGGGGGGATAGTTCCCGGGAATATGGG
0.5359876151489764 CCTGTGGCCGAACCCCTCGACAAGATGCAATTGCCATCAAGTGACCTTGATGGCCCCCGCATGTTGCCATGAATGCATATGCACATTTAGATAGCTAGCCAGATAGATAGATAGATAGATAGATAGATAGATGGATAGATGGAGACAGAGATTCTTGGGTGTGAGCACAGTCTGATGGTGACTTGTGTTTTACACAAATTGACATCTGAAATGGCAGATTCATTTGAGTAATGCGGAAGTGCGTGTCTCTGGCTCAACAGGCACACTCTGTATCCGTATAAATGTATTTGTATCTGTATCTGCATCTGAGTTTGGTCCTCCTTTCCCTGGCAGCATATCTGTATCTGTATCTGCTTTGTCCATTTGCGGACGCTTCGCTTTTGCTCATCAATGCGCAATTATTTATTTATACAACATGTCTAACGGCCGTCTGTCTGTCTTTCTGTTGCTGTTGCTGATGTTGCTGCTGCTGCTGCTGCTGCTGCTGCTGCTGATGTTGTTGCATGTTGGCATGGACAAAACCCCAACAACGACGCCCACACAGATGTTCCAACACCTCTGCACTGGCTCCCCCCTTTTGGGGTATCCCCACTACCCCGCACACCCCAGCGCATCATTAAATTAAACTTGTATGAGAATTGTTGTTTGCGTAGCTGTTGCTCTTTCGGCCTTTTCACATTTCATTGCCATTGCCGGCATTCGGCTCTTGCCAATCAGTAATTCCACTTTTGTATGCCATCGCCCCGCTGCTCTGCGTTGTTGTTTCACGCAGCTCCTTTTGTGTTCCGATTTGAGCTATTTCCGCTGCTGACAGCAGCAGGAACCCCCTACAAACATGGAGTACACCCTGTATTTCCACTTGCCCGCCTAAAATCGTTGCGCTGATATCTTAAATGACACTCGCCGGTAAATAAAGATTGACGTCAAATTCATTATCGCCCGCAACAAGGGACCTTTCAGCAGGGGGAGTGGGTGAGTTTGGAGTGGGTTTCCACTGTATAGATGTGTCAAGTGCAGGCGCACGCAGTTGTACTATGCCAAAAAGTTGAGCTCCATATGTGCTGTGGCCATATTTGAAAGCAAACAATCTGTACATGCACAATAATTGTTATCGATTTTTAATTGAAGTCACAAAGGGAGCTGGTGAATGTGCAATTAAAAAGGGGAATAACAATATTTGAATATGCAGTCGATGCTTGAATAGTTCATGCCAAGACGTTG
0.8702036885508738 TGCGGAACCCCATAGACACCGACTACCCGTTTCGCATGTTCCGCGATGAGGGACGCAGCTTCCTCTTGTGGCTGGGTGAAGCTGATCTGCGCCAGAAGATGCAGGGTCGCCTGATTGTGGTGCATCTGGTGTGTCGCGACATGACGGTGGCCTTGAATGCCAGCAATCACGTCAAGGGTGAACCCCTCATGCCGCCCAGGAATGTTCACTCACCATGTGTGGCTTTCAGAGTGAATGGCAGTCCCGTAAAATATGCCCACAGTGAGTATTAATAATGAGCAACATCAAAGAAATCCAAGCTTATCCTAATCTCCTTATACATACAGATGTCCCCGAGGTCTTTTTCCAACCAGCCAACTCCACCACTTTGGCCTCCACTTCGGATGGCATGACCATGCGTGAGTACGTGGTCATTGGGATCTGTAGCCTGCTCTTGGGTCTCATCTATGTGGCCTCAGTGTTTCTATATCTTTACATGAAGAAACGAAAGCGGCACAGCTCTCGTCATTCCCTAGACAATCTGACAAACGACATCAATTATCCTAAGAATGATCAGGTTACGTATGGAGCACCCTTTAGCCGAGTGGGTAGCATATACTCCTCCAATAGCATGGGTCTGGGAAATGGAAATGAGTCCAATACACGTACAAGTATAGGCAGTTTAAAGGAGGATATGGGCATTGTGAAAAATAATCCATTGCTGCAGCATTTTCCACAGTTGAGTGAACGAGAACACAATTCCGGGTTTGCCAGCGATATTTCAAATTCGAATTCTGAGTGTGAAATGGAGGAAAAGATCAAGGTGGGTTGGCTATATAATTCTGATTGATGAAATATACAGAACTACACTTTATAGACATCCGTGCTGGTGCATCCACAGCTCAGTAAGTCGCCGAAGCCTTCGGGTGGAACAGATAACGCTGCAATGGATGTGGATGACTTCCTGCAGGACAACGAG
0.6998415104908675 AAAAACATCTTCCAAAACTATTTATATAATGCTTTATAGTAAAGCTTTAAATGATTTGGAACCAAATACTTTCAGTTTTGGGAAATGCTAGGAGGGTTTATGTCTTGTAATCTCAAATTCCGTGATGCCAACTCATCTCTGGCACTTGAATTCCAGCTCATCTCTGGCTTGGACGTCATCAGGTGTACATTCTCTTGATTCCATTTAAACGGACAGTTGTGTGCGGAATTGAAGCGCCTAGCCTCAATTTATGAAACGATTTGTGGGTCATATATGATGTGCGAACGGGTATTATTATTTATGTGTGTGAATAATGAGCGATACCCAAACGAAACTAAATGCAAACAGCCTTTTTCACAGGGTTAAGTGCGGCTGCGGGAAGGTCAATCAACAATCTCTTTTTCGTACGCACTTCGCTTCCAAAGTTCCACAAATGAAATGGATGGGTGTCACACTTTATCGGGGCAATATTTGTTTATGGGTCCGGTTTCCTTACGGTCTTATCAATGTGTCTGCGATATGCTGGCGATCTTGCACGCTCGAGTTCTGAAACGATCTTCAAACGCGGTCAGTACCTGCTCTACACACGTATCCTTATCTGCACTTGGAATCGGTCCCATAATTTACGATTCTCACGCTCGTAGAGCGACTGAATTTCGGAACTAAAAATGCCATTGTCATTACGTATAAGTATTTTAATCTGTTTTTTGCCAGGTATTTACTTATTCTGGTTCAAACTGTCACGAAATGGGTCACAAATTGCAACTAATAGCCACTGCTTGTCCATCAAATAAGGTTTATTAGGGCTCTTGCTTGCTGATTAAATATGATTGATTTGAAAATAATAACTCAGTTTGAGTTTTACCGTGAAACGATATGCTAATGAAGATGCTTATCTGAACAATTTGATCGCAGGGCTCTCTTCGTGAATTTGCAAACAATACAGCCAAGATTACTTGATTTCACACACAGAGACTTCGCGTCTAATTTAAACGCCGAAGCTATGCAGTTTTGAGATAAGAACAAGCCATAATTTTACATATATGAAAAGATAGAATATCGT
1 CGCCGTCTTACAACCAATTAACCAGCGAAGATTTCCATTGCGCTCACAAATCAATCGAAATCGGAGAGAAAACAAAACCGAAATCGATGCAGCAAATACCAGAAACGGGGCCAAACAAAGGGGGCACTATCGGGGTGGAGAACGTGGAGAGGGGGCGCCACACAGACTTAATTAAGTCATCAACCAGAAGGCAGGCTAATTGGAGATCTGCGCCGCGATCGCAGCATCCGACGGATACCAGAACCGGGGAACAGCCAACAGATACGTAGATTCAGCGAGAGGGTCTCTGGACTGGCAGGAGGGATTGATGCAGGGATTGGGCATTTGGCGATGAGAGCGGAGGGGCATCGGATCGAGCCAGATCAGTGACCACGAGACGCACCCGCAACTCGAAGGCGGCAGCGCACACAAGAACCACATGATGAACAGCCAAAGAGATGATCATCATTGTGATCTTCATTTGATGCACTACAAACAAATTAGGGCTTAATAAAAATATGCTGAATACTACTAACCTAAGATATCAACAACAGTTATAGTAACAAAAAACGTTCAGCTTTTTTAAAAATGTATCTTTGAAAGGTTAAGATATTATGTCTTTTTGTTGAAGGTTCAAATCCTCATAAATGGTTAAGTTCTTAGACTTGTTGTGTCTGTGTTTTGATGGCTTTTTTTCTCAGTGCACTTTCCGATGATTCAGTAAATCAGCGAGGACCACACACATGTGTGTGTGCTGCGGTATCTGTGTGTCCACCTAGGAGTTCCCCCGACTATCGCTCTCTCTCTGTCGCTCCCCCCAGAGATTTGAGATGGAGAATGACTCACGGATCGAACCTTTAAGCTGCCAGCTTTTTTGGCAAGGCGAAGAGCACAACAACAGCAATGAGGAAAGCGGAGCAGCAGCCGTGGACCACCTAGCAAGATGGCCCAAAGCTGGGACCCATTCCCATTTCCATTCTCAGGCTGCCTTTAGGGTGGTCCACGGCTCTTAACTCTCAGCGAAGAGGGCTCTCCCCTAACACTCGACGACATAATCTGGGGACAGGCCGAAAGACGAGACACTTTTTGCGGTCAACCTGGCCTGTCAGCGATCGTGTAAAGTTTGGTTATACTGTCTAACAAAAGTCGGG
0.7834623148457149 CCCATCGATGGGGGTAAGTGAAGTGAGAGCTAACGAATTAAACTTTCCCAAGCTTTTGAAAGAAAATTTGCAAAATGACCAATGTAAAGGGAATTTCAAGTGAATATTTAAGAATTGTATTTCGTTAAACCACAACTGCACCTTTGAACTGAAAACGTGCTCCATTTTTATCAGCGCTCAGATAAGTTTGAATGCCACATAGATACACTACCGGATGGATACTGTTGCCTCTAATCATATATGGTAAGCTGGGAGTTCTGAGCCATTGATGTCGAATCGAGGCGCCCGTGTTGACCATCTCAATTAGCTGAGCATTGAGAGCAGTTAGCAGCTGAGGAGGTGCAAATCGCCGGCCAAACAAAGGCGCAAGCAGCTGGGTAATTAGCAGGCAGCGAATTGTAACCGCTCACGGAGTCCGCTTCCAAAAATCGTAATGCAGAATGCGCCTAACGAAAGACAATCAATTACAATGGGTTAACAAGCGCGGCTCAAATATTTGGCTAGTGCTAAGCGCCAGCTAAGGGGAAATGCTCGAGCGTTGGGGAGGTGCAGATACAGATTCATCCACAAAGTTACTAAAGATACACAACAACAGAGATCCGTACACGCAGGCCGATCAAATGCGTTGAGTCAACAGAGCATTGACGTCTCGAGTTGAAGGAGATGATGATGCCAGGGCTTGAAGACTCAGCCTGCCTCTCTGGCCATGTTGGCGTTGACTTCTGCTGAAAATCCAAATCCAAATCCGAGCCAAGTGTGTGAGCCATTTGAATGTTTGTTTAGGCTGGAGCTGAAGCTGAAACTTGGCAGCCCATAATGTGGGATACTCATGAGATACTTACTCCTCATGCCATTGGTAGCGCCGCAGTGTAAAAGTATCCAAGTGAAGAAAAAAGAAGCGGGAGAGCTGGCCCGCGACTTGGAGCGCCTGTCTGTTGGCCATAATTGAGTGCACTTTCCACGGAACTCTGGCAGCAGCAGCGATTATGAAATGCCAACAGCTACAGCTCCAGCTCCAGCTTCAGCATCAGCTTCAGATTTAGTTTCACTGACAGCAAATGGCGAACATCAGGCGCTCGTAATCGTAACGTTTAAGTGCGACTGTTTCGTATTTCCATCATATGCTTTGCCCATCGGGGAGTCAGTGCGTATGTACATATGCACATATATCTCGTAAATCAATTGATAAAGCGAAGCGGAAACAAGTGGCGCTGCGATGGGCCAAATAAATCTGCCGTCGCCCGTTTGGACGTTTACTAGATGCCGGCATCGTGGCAATTAAGGCGACAAAACTGCAAAGTGCACCACCCAAAAAGCGCAATTAGCGATTCCGGCGGCTCTGGCGATGAGGGATGTGGAGCTATGGGGGTGCAGACACGTGTCCGTAGTCTCCAAATCAAAAGGGGCACTACTTTTCACTCCGGCATCTTGAGC
0.6033041887250353 CCAATCTGCAATCCACTTCGACTTAACAAGCTGACAAGCCGCCGATCGGGTTTTCTTGGCTTTTCAGTTAATCATGCGGCGAAAGCCGAAAGCAAAATATTGTTATTACAATCAGAGGAAAGCACTTACAGGCTTTTCCCCGGCTGATCGTAAATTATGAGGCGAGTGGCAAGGGGTCAGAGAATTTGAAAATGGTATGGTTATTTTGTGGCATGGGGTTTTCCCGTCTATTATTCCTACCTTCCATTTGTTTCGGGGCAATCCGATAAGCGGCGGTGGACAAACGAGAGATGCCGACACCGACAAATGCCATACAGGACATTAGTGTCACACGGAACAAGGGAGATGGAAATCCAGGGCCCTGGAAGGGGCACTTTGGTCTATGGGCCATCGGGATGCTGCTGCGGTTGCATTTTGGGGGCACTTTGCGGTCAGGTCATTGTCATCTTATCGCGTCTTAGAGGCGATGGCAACCTGTTGGTTGCCTCATTTTTCATTGCCCCTTTGTTGTGACAACAAATGGATGTGCGACCGTTGGGCTGCCGTCTGTCGATTTACATTTAAAATGCCCCCTAATCTCTAGCCTCTCCAGCGGACCGGACCGCGTGTGTGGTCCTTGTACTTGGCAATTAAAAGGGAGAGTCGGCCCAAAAGCCGCTTACCGCGGTTCCCGTCCTTCG
0.4531252797578342 TGCAAAAAGTAAGTATTTTACGTAGATTCTTGTTTAAGTTGTCACTGAAAAGGAATATATTAATTTCAACTATCCATGCTGTCCGCCCAAACAAAGTCCCACTGTATGTTGTATTTGCTCTGGCCAGCAGAGTATGCTCGCATGCGTGTGTGTGTGTTTGTTGGCCGCGTCGTGTGCCACTGCTTGTGGCAATTTCCAGAGTTCGCCGTTCGCCGCCTTCATTGCTCACGCTCACTGTCACCGCCGAAATACAGCAAGAACAAGAACAAGAGCAAGAACAACAAAGGCACCACCAACAACAACTACAACATCACAGGGGCAGCAAAAGCATGTGGAACGAAATGAAATGGAATGAAGGACTGAAATCGGCGACGCTACTTCTTTCGCTTCTTCCTCTTTTTTATCCGCTTCGGTTTTCTGCCTATTTTATTTGTTTGCGGTTGAAATTGGGAAGGGGAGTGGGGAGGGCTGATAAAAGGGGGCGGGGGTGTTGTATTG
1 TGATCGCTGGCGGGAGTCTGGGGACGCCGACCATCTGATAGGCCATTTGATCGAAAGCTTCGATATCCGAGCGGGCTATCTTCCCTCTCGCCCTGCATCCCTCTCTTTCGCTCATGCGACGGCGCATTTTTATTACAAGCGAGCGCCACCCGCTGCGCAGGTGTGTAAGTTTTTTCTTTTTGTTTTTACGATGCTGTTTTCGCTGTTCGCCTTCTGCTGTCGTTGTTGTTGTTGTGTCCTTCGGATCGCTTTGTCTTTTGTCTAGAGCGGGTGGCTATTGCCCTCCCTTTCGGCAGGGTCCACGCATGCCTTCTCCCTCACTCTATGCACTGTAATAATCATTTCTCTTGTGCCAAGTGTATATTATATAAATATATAAAAATTATATTCTTTCAGAAATATACTAGCTGTTAGATATCCTTCTCAATAATTAATTATATCAACGAATTGTTCTTGCCTTGGCACCTCGAATTTTCTCTCAGTCCAAGCCATTTCGCAATTTGTTACTCTTGGCGTGTTCACACCATTAAAGATGGCCCAAAGAGAAGCTGTTTTGTTCCGTGGCGTTCAAATTAATAGGCCTCGTCCCGTAAGGATCTATGATTAATGAAGCGCGACTATCGCTGCCTTAATGCTGTCAATATATCACAATATGCACAAAACACTCGGCTAACCGATTACCGTCCCCGGATCACAGAAGGTGTCTATAATCCCAATCCCAATCCCGATGATATTGCGTGAGCTGGACATCGCGTGAGTAATCAGCTGCATGTGGGTAATGATGATCTCTACTCCCTCGAAAAGATCTTGGCCCAAAAAACAAAGCATAAATGCTTTCAATGCCAACGACTTGACTCACTGCCACTTTGCAACATGTTGCTTGGATCATGCAACACGCGGCCAAACTCAAACCTGTTGTTGTTTCTTTAATGAACTCTCCATGTGTGTGTGGCAAAAATCGCATGGGAGAGTAGTAAAATGTTTCGATGGTAATAGACTCGAACAACCCCAAAAGAAATAATTGGGGTGACCAGTTTTTATTAGGTTATAATATGTATTAAATTATAAGGAAACATGTTTTTAAATATAAATATTTCTTTATATTTA
0.5393863896236444 CCAATCATCTCACTGTCATGCTGCTAATTTCGCCAGACTTTAATGAGCTTAAAGTGCCTCCCAGTGGGGCAATCGAATCCAATTCAAACCAATCCGTATCTGTGCCAAAATGCGTCAGCAATCAACCGGGGAACCAAGTGGCTGTCATTGGTCGTCATCGGCCGGCGTCAGGAATCAGAAATCAGGCGTCCACATCGAACATCGATACTGACAATGGCCCATTATCATCGGCGCATTACAAGGATGGCAAGGAGGACACAAAAGAGCGAGGAGCGGTCTGCTCACGGTGCACAAATCGCCATTGTCTCGTCGAACAAAAGGAATCACAAGAAGCAGTGGCACTTCCCCATCCACACCCACACTTACATTCATGTCCGCGTCCTTATCCAAGTCCATGAATCGATTGCCAGTGGACCGCGCCCCCTTCTTGTGTTTCGCATCCTGGCCGGGAGCCATTGTCAATCAATGTTCAATCAACTGCTGCATTTTTGGCAACTTCCGCTGGGTGAAGTAGAGTAATGCTGTCCAATTGACACACTTCTTGTGCACTTAGAAAAACGACAATTTAAAATG
0.3328702849909945 TTGCCGAAGGATGCAGACAGGCGGAAGGACCAGGGGCGGGGGGTGTGGCAGTGGCAGTGGCAAAGGTTGGTGAAGGGGAGTTTTGTAGTTGCCACAGCTGCCCTTAATGTGGGATGTACGATGCTTTTGCTTTTGGCCTGGCATGTTGCATGCAGCATTTTGCATGCTTGAATAACAAATTATGACTGCCACACAAAAGGAACTCACACAAACAAGCACACACACACACACACACACTGACAGCCACATTATTTGCCATACAAATAATGGACCTCTGTAGTAGCGTTGCACAGATTTTGAAATATGCGAATCCAAATCCCCCTATCCTCGCTGTCTGCCGGCTGGCTTTTGTTAGCGGCTGTTTGCCTTTGTGCTACTTAACAGTCAGCAGTTTTCAGCTCTGTCCTGTCTCACACACACACACTCGAACGCACGCACACACATGCGTTGTTAAGGACCTTCGTTTGCATAATCGTGTCCCTCTTGAGACCCGAGATCCCCCTCCTTCGGGCACGATCCTTATCCCACTCGTAATCCCCGCTGTAAACTATATTTGATTAGCCGAAATTTCGGCGTCGCTTGTCTCACTTCAAGTGGGTATCGTGATCCTTGGCAGGATGGTCCTTATATTTCAAGTGTGTGTGTGTGCTAGCACTGGGA
0.9173782568834595 CTGAAAATAACATTTAGAACAATTATATTGTATTTTCAATATGTTTGTGCGCGTACTCAAATTTTTGAAGCCAAAAGATAAATTTCAGTCTCAAAACGCTAGGAATATACAACTTCCTTGGTACTATGCACATTTAAAATATAACATTGCTTAGTTTTTAGAGAGACTATAATTTCTTTTCGTGTGTTTATAATCGGCGGGTGGCCACTTGGCAGATGCTCATGCGATGAGGAGCAGCAGGATGTCAACGCTCGGGGCAAGTGGCAGCATCAAAACTGCAGCAGCCGCTGGCAATGCGGAATTCCCATCCATAGCCATGGTCCCCCGTGCCAATCCTGCCACCCGGACACCACCCAACCACCACTACTCCTGGCCGAGCTGAAATTATTCAGCCAGGTCTTGTTGCATACTTTCGAGCGCAAATGTTTGCAGAGCATTCGCCCCGTGCCCCAAGAATTTGTGAGTGTGCTAGTGCGAGAACGAGTGTATGAGTGTGGGTGTGAGTGCATATTTATATACGTATGTTATGTATGTCCTAATGGCTGTTGTTGCTCTATTTACGTGCGACCAAGTGGTGGAGCGAAACCCGAGGAACGCCGGTGCCTTGTGACTCATCATCCTCAATCTCCAAACATCCGGACTATCATCCACACTTAGGTCTTGAGAACTTAAAGTCCGAAGGGATTTGCAAGACACTGAAAGATAGTATCCGAAAGTGTGCTAACATATGTCTTTATGCCCATTATTATACAATATTCTTGGGCTACTTTATTACTTTCTTTAATTTATTTTATTCAAGCTGTTTTTGTGATTGTACAATTGAAATGAGATATGATTTTCTCCCAGTACAGCCCATTCCACTCAGCTACTTCATCATCTCAGCTCCAGTTCCATTCGCAGTTTGCAGTTTGAAATTGAATTTCAGTTTGGGCGTTTCTCCCCGTCTTGTAATAACACTAT
0.6594390989833504 CATTTATTTGTGGGTGATTATCTTGGGTTACGCTGGGTACGCTGGCTAAGTCAGCTTTCGTTTGGTGGGGCGCGTTCTCCACTTCTCTCTCTCCCTCTTCGCTCTCTCTCTCTCTCCGTTCTCTTGGCTCCCGCTCTCTGGTCAGGTAGCTCTGTCCGTCCCGCTTTGGCATTAGGTTTTAGCTGGGATGGCTGGGAATGGGGGCTTTTAACTGGGCTCGATGCTCTGGGCTCCAGTGTGAGTGACCGTGACTCACTCAGGCGTCACCTTAGTTTTTCAGTTTTGTTTACTCGGCTTGGGCTGGCTGTTCTGGTAAACGGGGTCTAGCCCTGCCCTGCCACCCCCCACC
1 CACACACAAACACTCGACATGCTCACAAGAGCGCGCACTTTTATTTTTCTATACATACCTGATATTACTAAGTGATGTTTTTGTTTTTAAGTCTTTATTTCTTACTACTGCCAGCAAGCAGACTTTTGGAAACTTTTGAATGTAGTGCGGCTACAACTTTCAGCTGCTTGTAGAGCTAATGGGGAGGGGGCGGAGAGAGAGAGAAAGGAAG
1 CCCAATTAAGAACGTATTAGTTTTTGGGGTGTCCATAAAACCCGAATTGCCCGAATCTAATCTACGCTGGCAATTTTCGACTTTCGAGCGAGAGATCGGTGGCGGCGATAAGTGCCGAAAATAAAAGGAGGAAATCTCAACTTTGATCCCCGATCCGAAGAAGGTATTATGCGTCGTGTATAACCATTAAAATTAATGAAGAGCCCGGCCAGATGATGCAGGGCAACCGAGCGAAAGGGACAGCGATATGTACATATAAGGCTGGGGAACAACAAAATGAGCGTTAACCAAGCGAATCCTCGGCACGTTTTGGAATTTACACGAGGCCAGGAGTTACGTGGCTGTGGAGACTTGTGGCAGGGGTCCAAAGGGGGCACTTCCTTCCACCAAGGCTGGGCATGGGGGGGGGGGGTTGCAGACGATGTGCGGGGTGCACAGACGTTATGCGAAACACGCAAAACGAATTTGATTTCGCTGCATCAGTTTAGTTGCCGTGAAGCTAACCAACCAACCATCCGAGCAACCCCTCCCGTCGATCCGATCCAAACCGATCCCTCCTGGCCGTGAATGGCATGGCTAGCATGGCAATTTGCCATTTTGAACACATTGAAGCGCAGCGCCGAGGGTTGGGAAATAGGGGGTTCCAGCGGGCATCGCCGGGGGGTTAAGCGGGGTTACCAGGCATTACGAGGGGCAGCGGCGGTGAGGGTTGGGGTTGAGGGTTGGCGATGGGAAAGCCGAGCGAGGAGGCCGAACCGCAGTTTTGCGGCTTCATTGGATGCCAAAGGCGGCGACTTGGTTGCGTGGGACGGG
0.9864607163073486 CAGGACTTCCTACTTGCTGGCATTGTTATCACCCGATGATGACGTACAATTTATTCAAAAAAAGAGTTGAAATCATGTTCTCCACACTGATAGACTCGTGCTGCTCAAGATTCCCATTCTAATCGAAAGTTGGCATCCTGGGTTCTTCACCAGGCGCAATGTCCTGGGAATGTATCATCATCACGCAGGTTCCTTTGTTGATGTTGATGAAGTGACAGCTGCTATGGGTACGATTTTGTAAGCGTGCTGGCTGATTTATATAGCAGTGCACTTGGCAGCGTGGAAAGGAGCTCATATTTCAAATAAATATAAAGTGTAAACACCGAATCGCTCAACAGGCGCTGCCCAGATCCTTCCGACCAAATGGGACACTACTTTCATCGCTCCACAAGCGGATGTATCTGTGTTAGCCGGGATTATGCTGGTTGGTTAGCTGAGAAGAGGGCGATAAAAATGTTGCCAGAGATTACCAGAACAAGCGATTTATTTATTTTCCACACACACACACACTTGCCCACTTGGCCATTTGGCTTTGGGCTGAAAAGCGGCGAACGTGGAGCGTGAAAGCCGAGCCCTAATGGAATGGAATAATTTATAAAACCCGTCCGGCAATGAATTAAGGAAAGATGAGGCTCTAAGTTCGTCGGCCGGCCAAAAAAAGGAGTTTCAAAGGAGCGGCGGCTCTAAGTGCATTTGTGCCACAATCTTGCCTTCAGCCCTGCTCTTCCACTCTCTACTCCCAACTATGATGTTTCCCTGCATCCTTTGAGCTCCCTATACCGTCGACCTTTGTCCTGGTTCATTGCTTTTCCGCTGGTCTGAGCTGTAGGTGGGTTTGCGGTGGGTTCTGAAATGAAATACGTGCCACACGTGCTAAATGCCTTGTTCTCACTTCCTCCCACCAACAATTGCACAATTTGTTCGCGCACTGAATTTGCATGTGTCTAAACCCGGCAAGGTGTGAGATCTGAAATGGACTTTGTTTGCCGTCTGTTGTTTGCTCTTTCACAAATGTCTTGCGGTCTACTCAAAAGTGTGCTGAGCACACACAATAAACACCCACAGATTTGGCCATAACAATATATCTCAACATGGTTTTCTTACTAGACAACTTGTACTATCATGATGGTTAGTACACACATAAGATATATTATTATTATTATTACAGGGCTCTTGTGCCTTAAATTTCATCCTTTTTATTAAAAAAATATTATTATCCTTTATTTCCATTTCTTTTCGTTTTTTTTGGACTTAATTCTGTCAGTAAGTTGCTATTTCTTCCAACCTAACAAAGTGCTAATATTTTGAACGGCACTGTTTACCCGCATACGTATGTATATATAATACATAAACTCAAGAACAAGAAGCCCAGCTGCTCAGAGGTACAATGCATGTGGCGTATCCTTTTCGAAGAGTGACAGTCCTGGCAACAAGCAGGGCAGAATCCCTTTCCGCAACTTTTTATTTAACTTTGTCATTTGGCCAAAGCCAGTGAGAAAATTCGTACTTTAACTGCGCTTATTTGTTGTGCTGCTTACGTACTTTGATTTCAAGAACTTTGCGTTGGGAATAAATATACTTTTCCCCCACTTTTTCGCGGCTCAAGTGCACATTTCTTTCATTTTGTTATTGTTTGGCCAACTTTTTGTAAGCTTGGGAATTTGTTTTTCGGCTGCCTCTTATAATAATTCCGGTCGAGGCGTGTTCATCATACAATTTGATTATTTCTCTGCCGTTGCTAGGACGGGGAATTTTCGACAAATACTTTGTAGTCCAATTGAAATATGGCCAGGCGAAGTGGTTAAAGTGGGTTACTTTAACTCAAACAGAAACGAAAACGAAAACGACAGTGAACTTGTGGCTAAAAGCGTCTTGAGAAGTTTCAAAGTTCAGAGCAAATTTGCGAAATTGCTGAGCAAATCTGCGGCCTAGAAAAAGTTTACAATAAATTATTCGTGTTATGTAAAG
0.8167365136963469 TGAATAATTTGGAATCGTTCGAAAAGTGGTACGCTCATCGGCAATCGTGTTGCATGAAAACAGAAATAGAAAATTAATTAAAGTTGGCAGGCAGTCAGGCATTTTTATTCATTGTCCTATTCATTTAATGGGGTTTCCTCTCCGACCGTGGAAAGTCACCCCTGTGAGCAAGAAGATTCGAGCGGCAGAATGCAGAAGCGCCTCAGCGAGTGGTTGGCCGTTAAATTGTTGTACAACATGGGTTAAATGGATGCAGGCAGCTGTGCAGAGACGGGTTCCAAAAAGTCGAGAAGAGTGCGATCTCTATATGAGACATAGTAGCTGGGCAAACAAAAATTCAAGGC
0.9221345025301352 CTCGGGCTAACTAAACTCGGTTTCGAATCAATCAAGGCTAAAACCTGGCCACACACACACATCAACGTCCGCAGAGCCATCGTTTCGGATTTCATAGGAAAATGCTTTTGGGTGGGAAACGCAACGGCAACAATAATATCATGAAGATGGAAGAAGGGGATAAGAAAAGACCGTAACGAAAATGGAAGTCAATTTATTAACTAAAAAAAGAAGTCATGGAAAACTGGACAACCAAAAGAGTCAGCCTTTGTGTTGGTGTGTGTTTATGGAAAGGG
1 TGGGTATATCATCAATGCACAGTTGCCTCACATTAGAGCTGGTGCAGTCCGTGGTCTCAAAAGAGCAGCGAAATAAATACGAAGCCAGCAATCCAAGCGGAGAATGCACGTACAAACATACATACAAACATATATACACAAAATAATAATGAGGTCAGCGATTTTTTGTATTTTTGTGTGCGAGAGTGTGCTGGTTTTTTTTTTTTTGTTGTACTCTTTCGGTTTCAGTTCAGTTTCACTCACACACAGCTCGCATTCGAACTGCGCCGCCAACTTGTAGCTACAAGATACATTCGCTGTAGCTACAAGCAATTGTAGGTACTACTTAGCTGACTTTTTGACGTTCCTTTGGCTGCATTTGAAAATACCTTGAACAGCAGCAGCACCGCAAAAAAGTTGTACACTTGTGTATAATTTTGCGAATGAAAAGATAGATTTTTTTTTCTGAGTGAGTGATGCAAGCCGCGATTCTCGACGGCCTCTGGCTTATATAATTGTTAGTTCTGTCGACAATCCGTCAAGCGACCCCATCAGAGCTTGTAATTACCAGAGCCAGCTCGAACTCGAGATACTGATTCTCTGATTCAGAATCCGTCTCGGAGTTTCTATTTCTTTTATCTGGGCAACTTGAACGCGGAACGTGAGTTATTCCTCAACTGGCTACCGCACTACCGCGATCTGTTCATTTCATTTCGGTACGGTTCGGCGTGGATTGGAGTGGAAAAGTTTTTCCGCATCCGCCTGGCCAAGTCAAGTCATTTGTGTCGTTTTGCACTACTACTGTGCA
0.9685575826931165 CAAATCGAGCCCGATTCGAAGTGCTCCGATTTCTCGCTGTGCACCGCCAGGTAGGAGGTGCAGTTTGTGACTCCTTATCGCTGATGGAGCCCGGCACACGTTGCTGTGGTCCAGGTCCGGGCCTCATGCTTTGATGATGGCTGTCTGTTTCCGCGGCTCTTGCCGTTCTGTTATGTAAGAAATACTTGGCAATAGCAACTGCGGTAGGTACGACCGCCTGCAGATCGCACAGTTCGCCGCATCGAAGGAGTGTTCCGGCATCGCACAATTTGGTGGCCAATGTGTGGTTGACAATTAAGTTATTAGTGGAATGCATAGTTTTCGAAACTGAAACTAAGAGCAAGTCCTGAGTTCGCTTAGGCAAATTTAAAAAATTCGAATTTACGCGGCTAATAGTGCTGGAAAGCACTCGAGCATCTTCGCTTTGCATCACTACCATGGTTGCCAGGTAGTCTAAAAACTTGATTAATAATAAGATAAACATATATTCTTT
0.2713230934762118 CGAAACCCCGACTTCGTTGGTGGTCTTGGGTCTCCTGCTACGTCTTCTGATTCTCCTGAGAGCACACACACTTAATTAAAAATAAAAATCAACTTGCGCTGAAAATGAAAAGTGCAAACAGAACATAAATCAACTTTGAGTGAATCAGAATAAGAATCAGAATCAGATTCGAAATCGGAGTCCTCAAGAACTCAGTTTTGAAAGACTGGACCCAACGGCCTTGCTTATCAGCCGTTTTCCCTTGCTTTCCTCATTCGTTGGCTCTTTTAGACGCACGATCTTCTTATTCCCTTTTTCAGCTTTTTCGGGTTCAGTTTTTTTTTTGTTTTTGGCTAAGTTGCCATTTTGCCGTTTGCGGCAACAGGTTCTTGGCTCGCTTCTTGGCCCCTCTTTCTCTCGCGCTCTCTTTGTCCGTCCCTTCCCCCTCCCATTGATATGGATGAGTACTGGACAGCGGCAACAGGTTCTGAGCGAAAAGAGCCGACTCTCTCTCTCTCGCTTTTACCCTCTCCCACTGAGATAAGTGACTTTCAATACGAAATACAAACATACCTGTTTGCTTCGGCTTTACTTGATAAGAGGCTCTAACCCCCATTATTTAGCACTAAATTTACCACTGGGTCTTGGACCCATCTCTCTCTCACACGCACACACATGCACACGCTACACTTGCAGGTAGAGCTACAACAACAACAGCTTAGTGGTGTCTCAAGATAAAGATACTCTCTCTTCGGCTCTCTGGTGGACTGATTTCCAGCTGGCCGCTAACGTGGCCTAACTGAAAAATGCAAGGTATGATCGACTGGTTACAAATAACGTAACAAACCGAA
0.678370684726183 ACTCGAAAAACGCTTGCCATTTTAATTGCACAACTTGGGTGGATTGCGGATTTTTTCACCAAATTGTGCCCAGCCCCACACATAAAGAAACTATATGTTGAAACTTTAATATAGATACACTTATAGATATAATTGCTTGACCCTCAATCGCAAAAATCGTATACTAACAAGTGCAATTGGTTAATTGTTTGTATTGGTTAATAGATAGTATGCCACAAGTACAAGGAAGCGTTCCCAACTTCATAACTTCATTCATGCATATCTTCATATTTCTCGCAGGGAGTAAGGGGTATCTGATAGTCGAGGTGCTCGAGGTACAACGTTCTGCCTTTATCTGCACAACTTGTTATTCTCATTCGAGACATTTGTAACCCAATTCTGTCGCACGGGAAAGGAGGCAAATGCACTTGGCGATTTACATTTCGATCTGCGGCGGCTTAATTAAAAGCGTGCTGCACAATGGCCACGCATTCGAATTCGGATAAAAAAATATGCTATATGTAACGCCATAACCTGGAGGTCATTCCGTTCGTTCTCCAACCTGTTGCATCCCCGACCACTCAACGTGTCCACCTCCAGTCCAGTCCAGAATCGCGGCACAGTCGCCGGCGGCGGCATCGTCTTCCTGCCTCCATCGGCGATAAATTGTGCTGGCATCAGCCTCTGCCAAGGTCGCTTCCTTAATGAAGTGCCGAAACTTGGGCTCGTTTCGTTGCAGGCACTTGACTTGGAACTGGTTTTTGGGCACCGCTCTCAAGTGGATGCCACCACCAAGATGCAGGTGGTGATTGCCACTTACACGGCGAAAAAACAACACATAAAATTAGTTATTTGTTTAGATCTTAAAATATTCTTACTCTTAACTTGGTAAGCAGATTCTAAAATGATTATCTTTATGATTCTTGTTAAAATGACTCAATTCTTTACAAATGGTGCGAAGATCTAGTTGGTTTTCTCTCAGTGCTGACCAAAACAAGCCGAAGGTTGCACTGCCCTTGTCCCGGACCTGTTTTTCCCGCCTGGTTGCTGCCACTTCCATCCTGATAAAAGGTTCTGAATTATGTAATCCCGCGCTGGAGTGCAGTGCCTTTGTGTGCGGATTCTCATGACCCACTTTTGCGACCATCCATGCAATTTGCAGCCATAAATCCGTTTAGCCGGACACGCAGGATATGCGATCATAATTCATCAGCATTGCACAATGCAAGGAATTAAATGCATTGCAAAAATAGCAGCAGCATTGAACTTGAGGTAAGG
1 CTTAATTATCATCGATCGAAACACACACACCCCACCCACATAAATATGTACACTGAAACACCTATAATCATATAATCACACAGACTATTCAAATTTGGCGCGGCTTCTACTGGTTTTTTGTTTTTTTTTTGGAATTTAGTGGGCGATTGAGGAATTTGAATTCATAAACGACCCCCAATTGACGGCTATTTAATGCTGTCTGATTTAGGCTTAAATGGCCAAGACAATGTTTTACTTTTCGAACATCGACTTTCTCGCATAATTGCTGAAGCAAATTACTACTGACATTTTGCAAATACAATCTGTATGCCACAGAGTTTACAACTTCATTTGGGCGACAATCTGCCAACCATATAAGGGCGCCTACATACATACATAAATCGTATTGTCGCACCCGACTCACATAAAAATTAAGAAATTAACCCGGCTTGATTGCCACACTTGAATTACGATCATGCTCGCCAGTTCCATGTACCGTGTCCCATGTCCCAATCATCATCATTATCATGATCGTTTCCATGTTGATCGGACCCCTCTTGTAATGACTACACTTTTTTTTCTGGGTGTAGGCGATGCAGATGCTGTCCAGCATACAAAATGAACTCGACTTGTGAATGAACTGGCAAAGAAATCCCAATTTCCAAATTTGACTCGAAGTGAATATACGCTTCAGCTTTAACAGGTTGAAATTGGTAAGTAACTTGGTAAGATAAATTTGTAATGTCCAAATGTACTTATATACCCTTTTAGCCATGGGTATGGGAACACCAAATCCGAACTGGTTGTCCAACTGACATGTGCGCAATTT
0.7960099092828655 CTTAAATGGGTCTTGGTGTTTTTGGTACATTTCGGACAGGCGGCAACTCTTTTTTGTGTTTTTATTTTGATGCGGCCTTCGTCCTGCGCTGCCTGCGTCGACGTCGGCGTCGCCATCTGTCACTTATGAGGGTTGCCAGCTGTTTCGATGCGCCTTGTATTCAATGCGGCATCTTTAGCATCTGCAGGAAATTGGGTTTTCAACAAAAAAATAGAGGAAACAAAAGACAATCAGGAGGAGGGGTACTCACGACTGCAGCTGCCGCTGTTTAGGCTTATGTAATTAATAAACGAACACGTGTCTGGCATTGCGAACGACACGTGACAACTCTGGTCGTGAGTAGTGGGAGTGTAATAAAACTTAAAGTCTTGTTCTTTATTGTTTTCCTTTTTTTTTATTAATTCTCCGTTTGCATAATTGTCCCTTGCCATAATTAAAATCGAGACCAGCGCTCTACGTAAATTTTTTCTGCTCTTTGGCTGTTATAGCTCAGATTGCGCCATAAAACTCATATAAATCAATAGAAAGCGCAGCAGTACACACTTACACACACACAGCCGGAAAAACCATAACTCACTTGCCATAATAAAACGAGTGAGAGCGAGATAGCTGGAGATGTAGAGAGAGTCCGCGCTCAATATGCAGAGATTTGTGTGGGAATCAAATGACTTGATGTCGTTGTCTCCAATGAAGTGTTAGAATAACGGTTGGGGAGGGGAGTCGGGCGGCAATGGCTCCACCAAGAGATTAGAGGCAGAGAAAGAGAGCGAGAGCATGCAGCTGCGCGGTTCTCAAATAGAGTTACCGCCGATGGAGCCTCGCTCGCTCTTGCGCTCTCTCCCCAAGTGGCTCCATCTCTCTATTTCTCTTATTGCCTTGTGCGGCATGAAAAGTGGTTGTGCTTGGTTCATTCGCTTGTGTGTGTGTGTGTGTGTGTGTGTGCGTGCCTCGGTTTGTTTGTCTTTTGCGTGGCATTCAACGCACAGTGGGACAGATAAGGAGATTATCAATTGCTGTCCCCACTCCCTCTCATTAATCTTCTCGCTGCAATGGAAAAGTAAACCAAGTTGAACGATCTATTAATATCTTACAACTTGAAGTTATATATAGGAACATTGAACGTATAAATAGGGCTCTATCTTTTTGAAGCCCAACTTAATATGTTCAATCTTTATATAGTAT
0.5579609418276532 TAATATATGAACTGACCTTAACAACTTGCACAGCAGCACTAACAACAACAGCAGCATCAGAAACAGCAACAGCAACAGCAACAACAACAGCAACAGCAACTACAACAAGAAACGTCAAGAGGAAGAAGCAACATGTTAGCCGGGTCAAAATGACGGAGGGTGGGTTTTGTGGGTTTCGTTCACGGGGACGGGGTAAAATTTACTCGGGCAACAGAATATTAAATGCCGCGTGGGAATTCTCGCCGTTTATGGTTGCAGTTGAAATGGGCCAGCTAGGCGAAAAGAGATGGCACGAACGGATGAGTGAGACAGATGGTGAGATAGCGACGAGCACGGCCAGTTACGCTTCAGTAATTTCACTTAAGTCATTATGAG
0.8185499454179636 AGTCAAGAGTATCGATTAAAATGCTTTTATTGGAGCAAACAACAAAGGTTATTGAAAGTTATAACGGAAAGTTGTCGCGACTTAACTTCTGGCATGTGCACCTTTTATGATAATGTCATTGCGTATATGCCCCCGCCCACACTGTACAGAGGATATCGGTTAGTCGTGACTCCCGATCCCACGCTCCCTCCTCCTCAAGTGTTTATTTACACTTGTCTTATTTCTTGTTTGGAGTCTTTGGCGTGGTATCTTCTTCATTTTTTTGGTTTTTTTTTTTGTTTTAAGTAAGCGATTAGTGGCGGGAGACAATGAAAATTTGTCACTTGACAAGGCAAAAACAAAACGATTTCCATTTGCCCGACGACAAATGAGACATAAGGCAGGCACATAAGTGGATCCCAATTCTGCCCCTTAAATGCCAATGTATTGGAAGTAACAGCCAAATCAACAAAACAATCGTCTTGAGAGGACGTATGTGTGGGATGGAATGGTTCGGGATGGTATCGTATCGTATGGTATGGTATGGTATGGGATGAATCGGAAGCCCGCCCGCACACGCACTCGATGATTGTTATTAGTACATTTGCTGTGGAGTATATCTAATTTGCCATTGATGTGTGCATTAAGTTTGTACTGGGCGGCATACGGCATAGGAATTGTCGTAAAGCATTAGTGTCCCCCGAGATTAGAGCGAATGGAGGAGATAGGCCGAGGTGGAAAG
1 CAAACAGTCCGACTACGAAATATCATCCGAGATGTCCGTCAGGCGATTCACTTTGTCGTGTAATTAAAGCCGAAAGAACTCCCATTATGCTCACTAAATTTCGGATCTATCTTAATTGCATATAAAATTACGAGATCAAAATATTAAACTAATAGCTCTAAGTGAAACTATTTAAAGGGAGTTGTATTGTGTTTGATTGTTTGCTTCTCCCCCTTCAGTGGGGTAAACATCATTATCAGTAACGTAATAAAAGTATTATGCACTTCAAACGAAAACGTGACAACAAGACAATAAGTCTATTAAATCAGAAAGTTAATACCTTCTATCTGCATGTCATAAATTAAAACACCTTCCTGATAATCAGAGTTTCACAATCCTGCCTTTAGATTACTAAGACTAAGTATAGGGACGCTCCCTCTAGAGTCAACAAACAACTTATAGATAAGTTTTAACTGATCACATTTCAATAGAATATATTATTTTGCGAAAATTGTTTGAAAGATAGTAGAGTAGTTCCCTGAATCCCCCACTCGACTCAGCGACACTTCGCCACTTTAAAATCTCCGGCATATTTGAATTGAAATTATTCTTTAGAAATTCAGGCGGCGCAACAATGCTAGGTAAGGTCAATAAATTGAGACGCTCCAAAATCAACAAATAACTTGATGATAAGATTTCGAACATATGGATTTCGGTGATAAAGGTTTTCTAAAACAAACACGGAACATGTTAGCTTCCCCTTATTTCCCACTCAACCGTTATAAGTGCTCAAGATAAGTACTTGGCTACAGCCAAACTTTCCACTATCGATCGGAAGGTCAATCAGAGATAGCTGCGTGATCGTGAATCCCAATCTCCACGCACGCTTATCGTGTTCGCAAATGAGGTGAGCCTGATCCGCCGGCGGATAACCAAAGGGGCCAAGACCACGCCATGCCACGCGACCTACGACTGGGTCCCCGGCAATCTGATAAAAACCAGAGTGCGCCATGGGGTGAGCTGTCGGTCTGCGCCCGCGTCCGTCCGTCTACTCCGCAATTTCCAGCGATCAACTCGCGCGACCGACTGGCGCCCAATTCGCTCTTATCAGGAGCCGCGCTTAGTCATTCGGCATCGGCGTGGTGGTCGAAGCGTCCACCACGAGGTCAAGTTCAATGACAATCCCGCCGAGCGTTTGTTGTCGCTGGCCCAATTGTTGTTCCTACATATCGGCTGATTCGCAATCGTCGAGTTCCGCGAGTTTCGCGGCTATTTTTAACTGGCACTCACCGTGGTCAGCAGCCAGGGATGGTCAACGGCGAGCTTGGACCAATCTGTCGTGGAATTTACTGTGGAAAAACGGCAAGTGGCCGCGCCGGCGCCATGGGTGTTG
0.673214862690833 CCTAGCGAAGACAATGGAACTAAAGCAAATATAGTGTAAGCGATTAAAAACAAAGTGAATAAGATATTAATACAATCATTATACTGAACTTCTTTCGTTAGGCCACATATTGTCATTAAAAATTCTTTTTTCATAGTGTTAAGCAATCAAGTCCTCTGGAAGCGGAACGGAAACGGTCGAGGCTGACCCAACAATTCAATTAAGTTGACTCCTCCTGCACATCTGAACGATCGAGCCCGAGTGGAGACAACTTGGTTCCTACCTGCTAGTCCGGCTGGCTGATGCGGATTGAAAACAAAACAAACAGAGCTTAGACAACTCACAACAATGCGGTCGTTGGACGCGCAGGCGCGCAGCAGGGGCCGCTTAATATGCAGCCAGCGTAGCTGGTAAGTCGGAGATGTATACCCATATACCCATACCATATAGCCAGCAGCAGCTGGCGTCTTTCGTTCTTGCTGTCGCTCAACTGATCAACTGGTTTAACAATAAAAACAAAGCTCAGGCGGCGTTGGCGTTGCTTGAACGTTCAACAGAAACGAAAAAGTTACCGTCTTTTTTGTTGCTTCTCTCATGCGCTGCCATCGATT
0.6324594686882176 TTCCATTGCAATTGCCGCAAAAGTGTGTAAAAATAATACAAGTTAAATGTGTTAACAGTTATTCGTGGGAAAAAACGTGCCGGTTTTTATTCATCAAACGGTAAAATCAACAAGCAACCGCCTCTCGCTCGCTCTTGCACTTTAATCCAATTGAGGTTGGTGGGGTCGCATTCGGCCCCCGGTCGACCACCCCTCTCGCTCGCACCGCCCTCGCAATGTCGCTTCTACAGCTATCGCCGCTCCTCGCACTCCTGCTACTCCTCTGCAGTAGTGTGAGCGAGACAGCTGCGGACTACGAGAACACCTGGAACTTCTACTACGAGCGTCCCTGTTGCACTGGAAACGATCAGGGGAACAACAATTACGGGAAACACGGCGCAGGTAACTAGCCAACTAACGGTATAAAAAGGGGCGGGAACACG
0.287530372128471 CACACATTGCCGCCATAGGAGCAGGACCAGCAACAACAACAACAACAACTACATTAGAAGGAGCGAGTGGGGGCTGCGTCAACGTCGCAAATATTGCGCTGCCCTCTGTGCCCGACTCCAATTTAGATGGCGATGGTGGCAAGGATTTGCCAGGATGCGAGACGCAGCCTCGGTATCGTTGACTGCGCAGGATACACACACACATAGGACACTCTTCGCTACTAATGGCGCAGACAAATTGTTTTGCGTATCTTACAGATACAGAGCAGCCGAGGCGCACAAAAGATACTACACAAAAAAACACACCACATACACGCACACACACACGCAAGCTTGGAAGTAACGAAATTTTTCCTGCAGCTCAACAAATTTTTCATTCGATTTTTCACTGCTCATCATTATTTCAAATTGAATGCAATGATTTCACATTTCAGTTTCGAATATGTAATCACTTTTACCATTACGCACTGATTTGTGGCTCAACCGAAATTTTCGTAAGCTCTGCTTCTCTTGAATTATGTA
0.8951975997951994 TGCCCTCTTACTTTCCGAGTACCCATTGAAATGAACACAAACAAACAATGGGATTCAGAGTGAGCAAAGCACCCATAATGGAGATATCGGGGAGAAATTGATTGTCCGACATCCCAGGCGAACAAGTGTCGGACAAATGGCAACAACATTACTCATACGAAGGACCCTTTGTGAGCAGGCACGGCGATATGTGCGACATATCCTTTGCTGCCGGCAGGTTCCCTTTTTATCCGCTTGACAAATTGACTTTCCATCCATTCATTCACGAGCATACATACACCACATGCCCAGTTTAGCATCCCTCCAGGGAGGTGGATCAAAATCAGAGGACGCAGAGCACTCACCAGAAGTAGAACCAGAGGAAGAAGACGTGGTAGGGCAGAAAGCAAATTCCAAAGATGACAACGAAGGCCAGCACAGTAACAGCCACTTTGCGACGGGCACGAACCTGAAAAAAAAAAAATGCAACACAAACATCAACATGGGTTAATCGGTAATGGGAAAAGGATAGCAATGCCCGCGGTTTCTACACATCTAACATAATCCTCTTAAAAAAATTCATC
0.8413945830540387 CACACTTCATCGATTTTCGTGTGTTAAGTGAATACCACCCATACAACTAATTAATGGATGGAAAATAGCTTTATTTTTTAGGTAGAATAGCCATGGTAATACAGACAAGTTCTCATTTCACCAAGTATTTATTAATGCGGCGAGCTTACCTAACAGGTTTTAATGTCACATATTAAATAAAGCATATTTTTTTAATACAGCTTAATGACAGCTTAAAATTGACAGCAGCAAAAGTAATAACTGCGGTTTAACTATGTATACTTGTCATGCTTGCTCAAAATCATTGACCAAATGAATATTGCGCATTAAAGCATAATTGATTTACTAATCGGTAAAACGTTCTGCATGTTTAATTTCCTTATATCAATATCTAAACACCAAATAAAGTTATTTGTTTACGTTTGTTTGATTCTAAATACATATGTGCAAATAAAAATGTGTTTACACTTATTGGCAATTTACGGACACTTTCACGGAATTTTAGCTGTATCTGCAAACATAATCTTTTCGTGTACAATTTAATGAATGTAAATTCGTGTTTAATGCTTTAATGTCTGCTGCAATTGTACATATAAGCAAAAGTAAGATCCTTTTCGCGGTGCTTGCACCATCATCTGCTGTGCTCTTTTCCGAATGCACTCTTGAAATTAAAACTGCCATTGTGCGTGACTGTCTAGACCCCGCATTTATTTGCCAGTCGAGCTGCAGTAAACAAAAGAGATGACAGCGCCAAAGGATGAAGCATTAACAACAACGGCCGCAAACAATGCGCAACAATATCCATCCTTACCATTCTGTCGCGCACCGTACGCAGCATTCCATTTTTAATGACACCAGTCAACAGCAAATGCGCGCAGCTGGAGGTTGTGGGCCAAAAGGACCTTCCGCTGGTATTTAAAGCGACACTCGAGCTGTTTTCCCTCATAACTCGCATAAATCATTGCTCTTTTCGGGACCGTGTAATGAAAGTGCTTAACAGCTACTCGAGATCTGAACAGAAGCTGAAGAACAAGCTGAAACAGATACACAAGCCGCAGTGTAAAGCCACTTCAAGCGCATTACATGACTTACCACTCCATGGATGCCCAGGAGTAGGAGTCACTCCACACCAAAGGGCGTGGCATTGCGAGTAGGAGTGGTAACCTGGGAGTTCAGCCATCAGGCTGAAATGATATGATATGACACCAACAGCGACAACCCAATCTGATTTGGGAACGTAGGGGAGCCATGACTTGTGGCTTACCTTGGTGACTGTCAGGACAAATAAAACGGCTGCCCACATTCAAATTAGCACTTGTCGCCCGGTAAATCTTTCTCCCAGAAAAGTTACACTCGAGCAGATGCGCCTGGCAGGCAGAAACACTGAGAGAAATGCAGCACGTAACTAATTATATTCCTATAGCTGCCTTCATACATACACTCTTATCAATTGATATTTTTATATATATGGTTATTTTCATG
0.6084089796898721 ATTGTCGATTCTTTAAATATCGTATTCCTACTTCAGTTCTTCTCTTCTTTCTGCCTTCGTTCTTTTGGATGGTTCACTCCTTGGGTATTTCGTTTGTCTCTGAAATACTCTCCCTTCTCCTTTTTGTCTCCTCGGAATAATGATGATAATCCTGAGGGGTCTGTTCTTCCACTCTATTTCTCACACGTTGGTCATAACAACCAAAACGTTTTAATCCAGCGACAAGATATATTTTCCATTCTCTAAAATATTTAAATTGGGTGCTTCTTAACTA
0.7828730650810429 AAAAAAGAAAAAAAGGAAGAAACATCCACAGCCGATGCTTTTCACAGACGCCGCCAACAAACACGAAGATTGAAACACACCATAATTTAGACAAATCAATAAATTACTAATAGCCCCCGCCACTTTGCTCCATCCATGCGATCGACATTCCACCGATTGCGAGCGAGGTTCCAGGTTTTTGCGGAGTCCAACACCAGGGGCAGGGAGAAAGGTAACCAGGTAACTTGGCGAGCCCAGGTAGAAACTGGCTGGCTGACTGCCTGCCTGGCTGACTGACCAAAGGCACAAAGACAGCGCCGGTCAGCGTTCAAGTCGTGTTTTAAATTGGGTTTGCGACCAAGCTCCGATACCATAATGCCATTACATACTGCTCCCCACTTCTCCG
0.9523738957042238 CACTCCCTCCGCCCACAAAATCGCAGTGGCTGTTGCTGCTGCTGTTGTTGCAAGTTGCTGCTGCAAGTTGCCAGCAGATGCGAGCACAGCGATAAGGCGCCAAATGTGCAACAGCCATGAACCAGGTAGCCAGGCGGATAAAGAAACACAATTCAGCCTTGGCAACGGGCGCAGCCTTAGAATGACGTTGCAGCTACGTTGCAGCAATACAACTGCAACACCGCCGCTCTGCAACAGCAATTGTCATTTTTCACGAACGAACGCGGCATGCAAATTGCCGTAAATTGAATTTGTCTGATTACGTTTGCGCCGCAGTCCGGTAATCGATTGTCTTGGGACTTGCAACTTGCGGCGACTCCTCCTAGCATCAATATTTACTCTTTCGCAGGATTCGATCGCCGGTTAAAAGGAAAAAATGAAAAATTGTGCCAGCCAGGCGGCAGATAAATGATTGCATTTGAATTGCATTTCGATGATTGCGAAATTGCCGAGTTGCAGATGCAACGCACCAGAAATTATGTGCTGCATGTGGCAAACGGAGATGCGAGCGCCTAATGGAGATTACAGGGTGCGAGATGCCAATGAAGAAAAAGGGTAAGACACAGAGAGAATAATATTTGTAGATAGTATAAGATCAATACAGTCACTTTAATTTGTTAGAACTTCTTTTACATTTAAAAACTTATTTTGAAAGCACATTAGTGCTAATTTGCATAGGTTTTTTCTTTAATCTGATAGAGAATCTTAATTGTCGAATGCCGCTCCAGAAATCACAGCGTTCCATGTGGTTCAGGTTGCCAAAATCGAATCCGGCGGATGTTTATCATGCCACAGTCACAACAAACAGCATATCGATTACCCCCACAGGCAGTCTGGCTTTCGTTCACACGCTGCTCGAAGTCTGTGAAGTCTGGTTGGGGAGTGATGCATGTTCGACAGGATGAGTCATTTCCATATTGGCCGTAAATTCCAACAGTCTCGGGATCTCGAGGGGGGACAGTAGGAAGCTGTCAAAAGGCGAGTATGAAGCCAGGTTCAGCGATCGGCGATGCAAACAAAGAGCAGCTGCGACTGCTGTTCTGATTCTCGTAGTGCGCGAAGTCAGCGAAC
1 CTTGTGCATTCATTAATTCTGTAAGTAACTAACTCATTAATTTCGTGGAACGTTCCTAATTATTCAGCCAGCATTGATCGTCGAGTAATTACAGGAAATCCTTTTCCTGCCGCGCACTAAAAAGCATTTCAATGTTTTGCGGCTGGCACGCATGCCAAGCGATATCGGGATACCTCTGGAGATCCTTTTTGGGGATTCGAATCGGAATGGTATAGCATATGGTAATACATACATATATATATTTATCTGTACTGTAGGTCAGCCATGTGTGCAGAGCTGTCAAGTGCGTGCTGGAATCCTTTTAACCATCGCGTGAGGCGGGATCATGCCGCTGATCGAGTTACGCCAGTTTTTACTTGGAAATTTTATCAGTAGTTGCAGGACCACGCCCACGGGCACGCGTACGCCCTGAAAAAGGTGCATAGGTGCAGGATCGATCAGCTGCACTCGAATTGCAGCGCAGATGCAGCAGCTACTCTTTGAAGCGGTGTCCTGTTGCGATCTCAAGTGCATCTAATGGCTTGTTTATCAGCAGTTGTCGATCGCCGGGCAAATAAATTGAG
0.7952381731759306 AGAGTATGTTAATTTAATAATTTTCGTGGTTGAATTATTTTTAAAAAAAAGTGTAGTTCTGTTTACACATAATCTTGACCTGCTCGAAAAAGATGAGTCCTAGTGGTTCTGCTGTATTTGTAATTGGAGTTCAAATTCCTGTTTAGAGTATCTGGATGCAGCGGCGTCAGCTGGTGGACAAGTTTGTGGTCTGTGCCCCTGGCCGTGGCATGTGTCAGGTTGCGACATCTGTTTGCTGTTACTGATCGTTTTATGTTTGGGTTTGCTGCTTTACAAGGTAACGAGCGGGCAGGGAACTCGGGTCTGGCTCATTTGTCTCACTTCCTTTACCTTTAACTACATCCCGGATGCTCCCGAAAAAAACCAACAGCCGAACTGCACTAAATGCAAACTTACAGAGACCAGCGACAATGAGCCACATGGAGCGAAAAAAAGCAGCAATGCCAGCAGCAGGAAGAGCATCCAAATGTATCTGATTCTGTAGCTGTATCTGGGTATCTATGCAACTGTGTATCTGCCCATTCATAGGAGGCACAAAAAGAAAAACCCAAATCAAATGAGCGGATGCACGGGCGGATGGAGCGCTTTGAATCTGTATATATATACTATACTATACATATGTATATGTCATCGCACTCACTCGCCCACACACGGATGTATCTTTGTATCTATCCGGGTTCTATTTGACTACCGATGCTGATTATCGTTATCCGTTATTGTTATTG
0.7908121610134217 CAACAGCTAAGGTCAATGAAAAGAGGTTCTTTGGCTTCCAGAATGAAGGAAATACGAATAGTTCCTTGGCCTATAGAAATGTGGGTTAACTTTAGCTGTATGAACTTTTTTGTTCAAGGATTAAGGGATTTGAAAACAGACTTTATGGTATTTGTATTCTTATTTATAGGGGTATTAAGGAAACGAAAGATTCACATACAGCCAGAGAAAGGCAATCCGTCGGGTTAATCCCTGCATTCGAATGTTCTAAATATCTTTTCTGGAAGCTGTCATCGAGTGTCTTTGACACTTCTGTGCGCAG
0.3537198885523734 TTCCAAGAAGAAGAAACGGGGCAGCTATTCCTTTTCGACTCTGCTTTAATTACTTATTTAGCTCCCCTCTCTCGCTCTCCCCTTCCTTTGTTGTTGTTATTCCTCTTGTTTTGGCTGCAACTGCACTGCCTCTTCTTCTTCTTCCCGGGCTTCTTTCGCCGCAAAACAAACAAAAACCTGCCAAATGAAAAGGAGCACAAGGAAAGAGCGAGGGGCGCGGAGAGAGCGAGCTCCCAAAAAAAGAGAGAGAGAGAGATGCGCAGATTGTGCGGGTGGGGCAGCCTCGATTTTCCTCCTCTTCTTCGTGTTTGTTTGAACTTTAATTTATGCCACAGCTCTCCAGTCGCCGTTTCCACTTCTACTTCAAGCTCTGCCCCATTCCCCCCACCCCGTTTAGCCAGCAAACATTCAAATGTCAATGCACCAGCAGCCAGCAACTGCAACAACAACAGCAACTACTAACCAACCAAGACTGCAAAACTCCTTTAGCCCTGAAATGGCAGCCAACTTTGTCATGACTCATTTTTCGGCTTTTACGCTCGCCTGCCAAATGAAGCGGGCCAAAGACCCGACACAAACAAACACAATG
1 CTGTTAGCGAGATATTTAAATCGTCCTGGGTTGAATTTATAAGACTGACACCGACTCAAACGTACCACGAGCAAGAGCACACGCATTAAAATAAAATAAAATAAAATTATAAACTAAACTTAAATACGAATCGAGATCCTTAGTTGAAAATCTGTAAGTTTCCCGCAAATTGATTAGTTCTAAGGCCATCAACTAAACGTAAGCACTAAAACTAAACTATTTATAAGACAAAACAAAACAAAACAAAAAACAACACACATGAAAACATGCGCTGGGGGCAATGCAATAGGCTCTTTAATTATAAACACCTACACTTATGCAACTTATATAGTCGTACGGTCGATAATGTTAAATTGTTATACGAGTAACTCTGTACATAGCATCATAGTCCACACATACACATGCGAATTATAAATCTAGTTTTAAGTATTCCGAATTGTACTGCAATTTAAATTATCCCTAGACACCCGACTTTCATCATGTAAAGATCAGCGAAGGAACGCGAAATAAACTGACTGAAGAATCAAATAACTAATGCTCTTTTATCTGACAACGGCACAATATTTATTATAAAAAATATGCATATCTAAATTTACTAGAGTTGATTATACAAAGAGAACGCAATAGTCGAGTTCCTCGTTGCTCGACCAAAGAGTGTGCATATTAGCACTTTACACTCTACTAGTAACGTGTAGCATGACCTATTCGAATATATTGCAGACGAAGAATGGAGCTCACAACAAGTTCGTAATCAGTGACATCCAACGCAGTTCGGATTTCGCTCCTCGAAATCACATATTCCGATAGCGAAACGAAAGGGTTTATGTTGAGGCAAGTGCATGGGCTGCGTGGAGGGCATCGGTATTCGCGGAATATAGAACTCACGTTCTTCGTACGACTTGACTATTCGAGAATAGTCCGATGACCGTGGCACATGGCAGTTGACAATCGAGAGCGAACGATCAATGCTGATGAGGGGCTCGTCGTTGGGACTGTGCCCCAGCTTTTTGCAATGGGCCAGCAGCTTAGCCTCGCTAAGAAACTCCAATCGGCAGAAATTGCAGTGGTAATTGATCCCTTTCCTGTGCAGCTGGAAATGCCGATCTAACTGGTGCTGCAACTCAAACTCTTCGCGGCACTTATGGCAGATGTAGAGGCCGCGGTTCTGGAGATGCATATGGTAGTCTAAAAAGACCCTGCAAGGAACACAAATAAACCAATAAACTACTTTCTTTAAAAAGATCGCTGCCCCACTTACTTGCTGGTGAACACATCGCCGCACTTATGACAGTAAAACCAGCTCATCTTCCAGTGCTCCATGTAGTCGTGCTTCATTAGAGCCACTAGGGTGTCCGTCTGGTAGCCACAGTCAGGCGTGAAACAAGTGAATGATTTCAGTCGCACCTGCGTCTTGAGCAGGTCCAGTAGGTAAAGATCTGAAAACGGATAGCAAGACTTTTTGATACAGAACGATAACATATTTCAAAGGATATTTACCATACTCCTTGTCGGTGGTCATGTGCGTTTCCACCATTCCGTAGTCTCCGTACAAAAGGGAGAGATTACCAGCGCTGTTGCTATTGCTGCGGCTGTGGTTAACAATCCAGTCGCCAGTAAAGTTCATACGTCGCGCGTACATGGCATCCTCCTCGCCCTCTTCTAGTTCCTCCCCACCGCTTTCTATCTCTTCATCTTCTTCGTCCTCTTCCTCCTCATCCATGTCGTACCTATCCCAGGCTTCGGAGCATGCCCGTGAGCGAGAGCGCATCGAGCATGCCCTTGGCACCCGGGAAGTCATAACGGTTTGGCCAGCTTCCTGCTGCTCCACAATTGCTAAGGCCTGTACAGAAAAAACGGAACATATAAGTATATCATTTTTGGGGGATACATGCATACTAACCTCCTGCTTGGCCTGGCAGATGGTGTGATGCATTTCCCACTCGTACTTCGTGTCCAACTGGGCTTCGCACAAATCACACGGATATCGCTGCTGATGCTTCATTCGCTCATGCTGTCGCTTACTGATTAAGGTCTCAAACTCTGCGTC
1 CTTGTTATAAATATTTATTGCTCCGACTGCATCAGAAGCCATTCAAATAAAACAAAGAACATAATTATAGGCAGAAAATAAAAATCACTTTCACTTCGTTTATTTGTTTCGCTTCGTGTAAACTGCAAAAAGGTGTGCTCGCTGCAGAAATTGTAAATTCACTCGCCACGAAATGAGGACGCCACGGAATGTTGACAGTTCTCGGGAGGATGGCCATAGTGATGGGTTCTTGCTGCGACGCGATGGAAATGGTAATGCCAATGGGAATGGGAATGGGAATGGTTCCACATTTCTGAGTCAGCGGGTTGTCTGCGCTAGATGTTCAGCTTTTGGGGCTGGGGAATTGCAAATAGTTCAGTCCGATTGTGATTATTCGACGCTCGGTCTGGTTATGGCCAATTGGCAGTCAACAATGGCTGGGTGTCCCGATGATTCCATCAGTACCAACCAGTGCGTTGAACCCGTCCGTCTGGACGGCGTGTCTGGGCGATTCTTTTGCCGCTCCGGGAATTGGAAATAAAATAATGGCACAAAGCGAGCGAAATGCGTGCCCCGGAAACTATGGAACCCATTCTCTCTCTGCTCTGCAATTGCCAATGCATTTGTAATTGTCTCTGGGTGCGGATACCTTGTCCGATCCGGGGTATATTGTTCTATTAAACGGACAGTTTATTCCACTCGAATGCGAGTCATACATATACATATATCCGCTTCTATAGACACGGCTCATCAAATAAAGCTCTGAGGATGTGTTATAAAATTATACAATTCATTTTGACAAAATTCCCCAAATTAATATGCACCAAAAACAACAGAAAAAAAATATAATATATATGAAGGCGGAACAGGCAGAAGTGAAAGCCACTTGATTTATACCTTCTCGGGATTCTTGAAGCAAGGTGGACCCCAAAAAGAAAAGAAAACAGAAGAAAGTAGAACAGTTTCGGGAAAGTGGGCGTGGCACCTGCCAAGAGGCACGTCCGCGTTTCCCTGGCTCTTTGCACAATTCTTATGTATAAATTTGTACAGTGGCTTTCGATGTGGGTTACCAATGAATAAAATATGAGGAATATTCTAGGGGCTGTGCCAAGTTCGTGCGGTTTTCTTTGATAAATGAAAATTTAAGTAAAGTAATTAAAATTAAATAAATAAAGTTGCGGTTGCTGGCGGTGCGGTTTTATGACTCTTTACTAAATGACATGAATTGAATTTTAAACTTACCAATGGCCTTAAAAGTGGAAACTATCTTTTCCTATAAACGTTATTCATTTAAACATCCCACTTAAGTTTTAATGACTATATTTTATCGACAAAAGCCGACTTTGCTGCCTACT
1 ATCACTCTTGATATTTTTTCTCTCTCTGCGACCTTTTTATGCGGAAGACAATAATTAAATTTAGGAGCAGCTAATGCCACAGCGACGCCATCATCGTCGCCACCGGCGCGTCAGCGTCAGACAATTGTTGTTGACATTATGCAATTACATCACACTTGTTTGCTGCGGGACACACCCATGTCTTTCATTGGTTAAAGTGTGCCGGCTCCGAAACCGGCAAACAAAAAACATACATATATGTACATACACGTTTTTCGTCGAGAATGTTACGAAGGCAAGGCCGATAGCACAGGTCTAACTGTCAAATACTCAACTAAACACAACATTTTCACCAAGATAACATAAATAAAAGTTAAACAAGATAAACTGTAACCAAATGACTAAATAATACTAAGGAAATGATCTTTTACCTGAATTGTTTAAACTATGAATATAAATAACATATCATGGTCTCGACCTAAAGTTTAAACCGAAATACATTTTGCACTTCAATTTGCACAGCTCAAGCCAATTGACCCAGAGAGCCAAACACCCTCAATATTCATATGGTTTTCACACATACGCCGTCGTTAATTAAATTTCCCAAGTATTCAATTATCGCGCAACGGAAGAGATCTTACGTAATCTTCCACTCAATCGAGCACAGAC
0.5015144427485395 TGTGTTGGTGCGACCGTGCATGTGTGTGTCTGTGTGTGTGCATTGGAGCTTTTCGCTTTGCTCACTGAAGCAGCGACGAATAAAAATGGAATATAACCAGCCAGCAACTAAACGACTCGTACGGACGAATTGTTCAGATACTTGTAGATCTCCACATCGTAACTATTTAGACAGTAATTAAAAGCAACAAAGGAAAATAGCGAAAAGGCAAATGAATCATAAAACTGAAAAGAGAGCGTGGGAGAGGAGGGTGGGGGTGGGGACAGGAAAAGCGTGACACACACACGAGAGAGAGCGAGGGCATCTCAGCTGAGCTTGTGCAACAGCAGTAGAAATAGGAGAGAGCAATTTAGAGAGAGACCGAAAACAAACACACGCACAAGAGCTCACCTCCACCACAGGTGTGTAGGTGCCACTTCGCTTTTCTCTCTCGCGCACTCTCTTTTGCTATGTATGTAATTGTGTGTTTAGGTATATTGCCCTCCCTTTCACATCCCCACATCGCCTGCCGTGTGTTTATTTCAGTGTCACCGGGGAGACAGATTAGCTCTTGTCCGCCTGTTGTCGTAAATATCACGCACACACGCTTCCCGTCCGCCCATCTGTACATACATATGTACATACGTAGAAATGGAAGTTGCTAGCTGTGTGTTTAATTCATTTTCGAGGTTTTAATGCGCAACAACTGCGACTTGTTGTGTGTTGGTTAGACGACAAAAAACAAACAAAAGTAACGTTGAGAATTTAGAAAGCCCAATGCAAACGAACGCACACACAAGCACTTACTCCTGTCGGTGTGAGCTGCATTGTACTTCCGAAGCCCCAAGACCAATTTAATAATTTTCCCCAAACTCACAGTGTAAGAACAATAAACACGCCAAGCGCAACTTGAAAAA
1 AATGTCGGCATGCGATTCAACGCATAAAGGTGGGAAAATGAAAAAAATTAATTCGATAATTAAACACAGTGCGCTCATCGTTTTAATCTCTGCGCACATTTTGCATATTAATCACTTAATTAGGTTAACATTATTAAAATAAACACGCCTGTCTCTCTGCTGTTTTTGCGTTCGTATTTATCAGAGAAACACACACGAGCACATACGCACATACATACATATCAAGTGACACAGGTGCTTGAAATGGTGGGCTTAAAGGCTCATTTAAGCCCTCTTTGTGTGTGTCATTGGGCCAACTCACTAGGTGGCTGCGCGAATAGTTGCACTTGATGTACTCCTAAAAGGCCTGCTGCACGGAGAAAAATGTATTTATTCAAATATCATGCGATCATGACATCATAAGTCTAAAGAGTTTTCAAATATAAAGTTTTTTTTGGAAGCTAGGAAATGTATGTATGTGCAAAATGTGCAATGACGTTTGTATTATAAATAAATGTATATATTTTTTTAGCTTCATGTTTTCGAAATAATTGTAGTAATAAATATTTAACTGTGAACATGCTAGGAATGCCAACGATTAGATACGGGAAATTCATACGACAGTCAAATAAACGCGGACTGCAGCCACAAAGAAATGTGTGTGTATCCTTATCACACAGCACATAAATAATATTTATTGTTCTTTATGGGGCAGCGAAGATGCCAACCCCACGGCCTAGTGTCAGTTGGGAAACATTCAAGTGTTTCAAATATTTCTTAACAGCCCTCCCCTGACACTTGTTTACACACACACACATACACACTTTGCCTCGGAAAATGTCTTCATTGCGCTTTAATGAAATACGTAAAAGAAAACGGCTGGTTGACGGCGAGTTTGAGGGGATTCCCCGCTTGCTCTTCTTATTTGCACTTTAAATTGCGCACAAAAGTATGCTCGAGCCTTCATAATAAAGACAATTTATGTGCCGCTTACCTTTTCGTTCCTTTTAGCAAACATTTCTCTGTCAGAACTTTGCGATTAAGTAATTCCAAAAGTTGTTTGTTCAAAATTACTCAAGTTCATGGAATGTGTTTGCTAGTAATATTTTAAATTGAGCGACACTGTCATTTGATATATTCGGGCCATGAGCCCTGTGTCTTTGCCCAAACTTTCA
0.6399679767935136 GTGCTGGGTATTTTAACATCCACATCCGACAGCCCTGAACCGTGTGACACAATTATGCAAATGCGGCTGGGCTGTGCGAGAAACAATGTAGAGAAATCATTACGAGACGCAAATTAATTACGACCTGCAAATGCATCTGGCAATCGAGTGGGAGGCGCCTTGTTCTGTCACGCTAATGAGACAATTGCAATTGTTTGCACACAACTTTCATCTGCTTTGTGCTGTGCGTTTGTTAGCCATGTTCGCTTGTCTTTCACCCATTAAGATGCAGCTTACTCGCCTGTCGCTCCGCAATGACAGCTCCGTCAGCAGGCTGTGCCAAATGCAACTTGCAACTTGCAACAGCAGCAGCAGCAACAACACCTTGACATGAGCCCCCACTGACCCAATTCTCAGCATCTCCCGGCATCTCAGCATTGTCAACGTTGTCGTAATGTGACATAAGGTGCAGGCAATTTCAGCTTCAATTACACTGAACAACAGCGACTTAGAACCGCTGGCACTGTTGTAAGTTGAGTTAATGCCAAGGCGTTTGAGTTGCAAACAAGTAGCAAGCTCCGTACACAAGGAGAAAATATGTTCGGATTATATTACAAACGAGCTACGTATATGCAATAAATGCATATGCATATATATGCAATGTATAGTATGTGCTAAATGTATAATTCCTAACTCAGAATAAATATGAAGATGGTTTTCTTTGCTGATCAGTGTCGCTGGAGCTTCCCGGCCGTTGTAGCATCTTAATTTGTTAAGTGTCTTGCTTCGAGTGCAATTGTTGGGTATTGTATTGCCTGACTGTCTGGCTTAGTTAGGCAACTGTCATCATTATTTTTTCCAATATGCATTTAACGTTTTTATGGGCATGCGTGTTTGTGTCTTCGACTGCGACTTGAAACCCTGGCTGACCAGCAGCCTAATCAGCATATCATATTGATGCAGTTGCTGCGGCTGCTGCTGCTGCATGTGGCACGCAATTGTTGGCCATTGTTTGGCAGGTCTCTACGCCGTATCCTTGGCCATTGAACTTGCCTTCGTGACACTCATCATCATCAGCAACAGCGTCATCAAAGCCGTTGTTTATATATCATAGAAATTTTACGCCGAAGCCTTTGGACCAGGTCCAGCAGCAATTGACGTGGCTTGACGTCTTAATTCTCTCGTCCAGCGACCACAACGCGTCGCCAAGGCACTTGAGCCAACTCCAACTCGCCTGCATCACTTAAGCCTCTTACACTGGGAAAAAGTGGGCAAGAAAAGGCAATTGCCTACTTGCATTTTGGTTAGGTATAATGAGTATTTCTAGAACACATTTTCAGAATCAGTATCAATATATCTTTTAGGATATTTGCTAGCATTTTATTTTTAATAGATTCCCTATTTTTTCGAGTGCACTTTCGGTCAATCTACATGTGTGTGTGCGTGCAGCGTCGACGCCTTCCGCACACACTCGATGGCGTCTCATCTCCCATCGGTTTTCGGTTACCATTAATTGCAATTGCGTGTCCCAAAGCTGGCTGCTCATTGTTTGTTTTCCCCTTTGGCCAGATTTCCCCGCCGGAATATGCTGCCAATAATGCAGTTTTTGGCCCTACGCTGGGTAAATAAACATTGATCTTGAAAACTTATATTTACCCAAGTCATCGGCACCGTCATCATCTTCCGTTGGCATTGTTTTCTTTGCTGATTGCTTTGTATGACCAGGCAGATGACAGAATGTCGAATGGTGAGATGGTTTCAGCATTTTTCCCCGTTTTTCTTTTGCAAAACTTAATATGCTTATGCACCTCGGCGAGGTGTTGATATTTGCTTATTAAACACGAAACGCTTTTTTATGTGCCCAAGCTAAATAAGCTGACTGCCTAATGAGCCCAATCACGTTAATTTCTTCAGCAAATATTGAGCCGGCACAGCTCGTGCGGAAAGTCAACGCCTCGGGGTCTTGGAAACGGAATGGCAATAGGACAGACATCCTGTGGGGAAGATACCCGTTTCCATTTCACACATAAATGACCGCAACTAAGCGGAATTCGATGCAAGGGCGTAG
0.7800612411807542 TGAAACCACAAAAGATCTGGCTGGCTGACTGGCTGGCTGGATGGCTGGCCCAAGGAATCGTTCATGTCAATTATTCCAGTTAAGTGAGCAGCAAACCAAAGCTTTGGCAATTTTTTGAGTGCATTTCAGATACAAAAAATTACAATATGAAACCCAATACGATGGGCGTAATTCAAGTTGTGAGAAACTCAGCAACGACCTGCATGAATTGCTCAAGATCTCTGGCAGCGACATAATAAAGCAATAAACTGCTTGCAGGATAACAAACACAAGCAGCAAGATACCCAAACAAACGGCTCCCCGTATATGTGCAACTTATATAGTATAGGCAGATGCTCCGACGATCTCGAATTTCACATGCAATCAATGACAAATTTATGACTCGGCAACAGCGGGCTCTTCAAAATGCATTCACATCGGGATGTTCAGGGACACTAGTCCACCAGTTCCAGTTCCATCTCCGTCTTATTTTTCGCGTGCTCATATTTCTGTCAATTTGCTGCAACGCCCCCGCCTCCACGCCAAATTGAGTTATAGCCCGAATGCGAGCATTATCCTGACAGCTGTCCTGGCCCGACATTTAAGTATCTATTTCACGCATTTGCCAAAGATCAAGTGCAAGTGCTCGAAGGATCCACTTCAATTGGTTGTACCTCAGCGGAGTGGTACTCTCCTCGTGGAATTTCCGCTGCATTGGGTAAGTCGGGAGTTTTTAAGTGGAACTCGCTCTTAAATTTGTCGCGCAATTAGCTGCTCCATCGGGATCGATTTGAAATTGAGTCCTCTTGTGCAGTGTGACGGCAATTTCTGGGAAGGAAACGGAAGTCCTGTTCGAAGCCGAAAGGATGCCCTCTAACTCCCGAGG
0.6410397108523248 ATCAGGAAAAGATTTAAATTTTCCTATCCTTCCAGCACCGAGAAACACCTTTCCCTTTGCCAACTTGTGTCAGGGCTACCAAAATGAAGCATGTCATAAATAATGTATGCATCCATAAGATATTCAAACTATTGCACAAGTGCTTCATTGTGGATGGATTTGAGTGGGGAAAAAGCGAGTTCCCTGAGCACTAATTGACCGAAAAGGACCACCGGACGAACAGCACCGACACGTAGCCACTGTCATTTGGAATGGCTCTCGGATTTCCCCGCACCCAGTGTCTATATGTCCAAAAGGATGACAAACTGCAACGTGACTGCAGGTGGATGCACGTGGCCCTAAGTTGCATAACTGTGCTGGGGCTTAAACAATTGTTTGACAATATTCAACATGACAATTGTGTCGTGCGCATAATTACGCTTGTCAATATAAAATGGGTTAAGATTTCATAAGATCTGCTGCCTGCCACTCACTGATTATAACTGCATGCCACAGTCGATGGGACAGCCACTTCCTCCACGACATGACAAGCTAATTGAAATTTCATTAGCGTTGGCCCACCAGGGGAACCTGGCTCCAGTAATAATTTGTAATTTATTATTAATAATTCTTAACACTCGAAGTCAGTTTTCGGTTGCCACAG
0.7410157700668286 ATCTCGTGAGCATCCGATCCTCGCCAGCACCACCTTCGCATCCAGCATATACAGTGCTGATTTCTCCTAATTTGATTAAACAGATTGAGTTTAATAAGGTTCGTGGCTTCAGCACGAAAAGAAGAGAAGAGAAATGCATCAGCACTTGACTGGGGCGGCAACAAATGTTGCCTAATTCAAGTGCCGCATTTATTTTGTAAACATTTCACACCGCACTCTGTGTTCTGCACCAGGAATTCCCTATCCGCATCCGCACGACTTGTTGTCATACAAAATATGCCGGCTGCGCAGTGATAGCACTCGAGAATTGCCCACACAAAAGACCGCATCCCTACTCCTAACCCAATCCCAGACCCGAATCCAATACCGATCCCATGCCCGGACCTGGAACAACCCAATCAATGGCCCCAGTGTTCGCCCGTGCAATGTGCGTTTTGTGTGCACTTATGCGATCATTTGTTAAGTGTCATCGCGCCGGCATATGGGCAGGAAAACAACTCGAGAACAGCCGCAACATCAACAAACTGGGCTGGTGGCGAAATTTGTCCCCGGCATCGGAATATTTTGATGCCCTTAGCTTAATACAAAACAATCTCGGCTTAAGGGTTTACTTTTAGATGGGAGTGAGATTGATTAACAAGAA
0.9424739538452842 TTAATGAGCTCAGCAATCGAAAATGCGTGTACACCCTTTTTCCAGGTCCACATCCTGCATGGCAATGATGCTAAGGACGACGATGATGATGATGATGATGGTGGTGTTGGTGTCGGTGATGGTGATGGCGACTTTCTAACAATATGCAGCACTCTAATGAGCAGCCGCTTGAGCATAAGGAAGCAACGATTCCGCGGAACAGACGAGGCATTCCACTACTTGCGGTAATGGTGCCTCTCTGCCACTGGAACGCTTGTAAAGTTGTCAAGTAATTAATTTGTTCAATGGCATGCTGGAGGTGTAAGCGAAACCATTTAAAGTTGACGACGCCAACGACGCCGACACTTGAGAATTCAAAAGCAACTACAAAGTGGCAAAGTCCTCGAGGGTTCGCAGCCAGGAACGCCAGCGGGATATGGGGAAACTAATACTAGTGTATGCCCAGCGGAGTATGTATCCGGCTACGTAGTGCCCAGAGGTTGGATCGAGGAGTTTTCCTTAGCCTTGTATACTTATAAAGCAACGTATTCACTTTTTGAAGAACAATGAAGATTTATGCAACCCTTGTCCTTTTCCATCACCTATTTGAATGTTTCTAATGTATCTGACACTGCGTAACTGCAAACAGCATAAAGCAGCTAGCACTTAATTAAAGCGAATACTCGACGATCCACCCTCGCAATATCTAGTGCTCATGCCCCCGCTCGTGTGCGTGTGAAATCGGAAGTGGATGCCAGATCCACGCCCCAAGTAACTTCCCCACCCGACGACGACTGTCCTGAGTGGAGTAACATCTTCGAGTCGCAGTCACTGGGTTTCCTCGGCTGGGCGACAGGTGCTTCCGCATTTGAATGTCAACGGAAACCGCAACGGTACAACTTAGATAAACGTTTGCTCTTTAAATATGTGCGCAATGGCAAAAGGA
0.2536803561389215 TGGTATCATATTTCCATAACCAGCTCTAATAGGTCTTCACACAAATTAGCCTCGAGGCAAACAAATAGACAGCCCAACGAATCAATCAGGATACAGTTTCCCAAGGAGTTCAATGCTCGCCCGCAAAAGGAGTTCCAACATCACCTTCGGCGTAATCGGAAACCACACGAATATCCGAGAGTCAATGGCGTGGGAGTGTCACCGATGCCCGTTCCAGATACAGATTCAGATACAGATACAGATGTTAGTCCGGAGCAGCCCAATGATCGATGTGGCAGCGAGGCAGCAGTTAGATGTAGCTAACACCCTGCAGGACTTGATGCATCATTAGCTGGATGCGATGACAAAAAGAGGGCACAAAAAACATTGAAATTCTGGCCGGAGGACGGACTGTTCCACGCGACTGCCAGTGCAACTCCGGACGTGATTTATGCTGCGTGCGCCTGACAAACACTCGAGAAGTGATGATTTATAATGAAGATGCATGCTCGGTTATTAATTAAATTCTGACGCGACTGCGCTCCATTTAGTCTTAAATGCGA
1 CCCTTTCCCCCTGCACTCTGCGACTGTGTAATCCGAGCAACTGCCTCAAGGTGGGCGCAATGCAAGCGGCGCCCAAAGAAATTAAAATAAGAGTCAGCCTGCCTACAAACGGCAGCTCGACTTCCGCCAAGAAACGAGGTCTGGCTCTAGAGGATGCAGAAGAAGAAACGACAAACAAAAAAAGAGAGTGAATGAGCTGGAAGACAGAAGGAACGCCGCCAATAAAACAAATACCACGGCAAGGGCATTAATAGAGAATTAAGGACGCCGGAGATGAGGCGTTGAAAAGGTCTGATGGACTCTAAATTACACACAGGCATGGCAGCCAGCCATTCAATTCCTCCGAGCGGATGGGATAAGATGGCAGTGTGACTGGGAATGGTGATGGGAATGGGATTGGGATTGGTTATAAGGATGGACGGAGTAATTTGGTAGTGGCAAACAGGTTGCTTTGTTTCAAATCAAGTAATTTGCGGTCCCATAAATATTTCTTATTTTATACTTATGTTCTTAAATTTAAATACGCTGCTGTTCAGTTTTCTTACTATACGCATTTGCATAGATTGTTGCTACCAACTTCAGCTATCTACATATTTTTCTCCTCTTCTGCTAGAGAAAAGAAGTGAGAGAACTCCACGAGACGATGTCCAGTCAAGTCTGGGAAGTTTGGATGGTGGATGCACCCAGAGCCAAAGTCTTGTCCAATAAAGTTGTTGGCTCTTAAAATTGGCTAGTGGGCGAAGCGGTCGACTGCAGTCGGAATAATTGAATTTCAAAGTATCTTGGCCCTTGCCTGGCTTTTCTGCAACTTCTTTTATTGAATTTTTATTGCTGGCCGCTGATTACAATTTATTTGACACCGTTTTTATGGGGCAAGCCAACTCGTGAGAACCCTAAACCGCTTCGAGACAAAGTCAAGACTTAACCCACATTCGGAAGGAATCGCTGTGGAGCAGTTTTTTTGGGGGGCATCGTCAGTACTTGAAATCAGATTGAGTGAGCCAGCCAAGTGGGAGTCCGAATCGAAGACTGAGTGTGCCGAGGCATTAGCATTTAACCTGCGAACATGACAAATCAGCAAAACGTGCCACATGGGCCACATGGCCACATTGCCACATGCCCCGCCGCCCAATCATGTAAGCAGCATGTCGTTGCCGCAACCGTTGAGAGCGTAGCATAAATTTCCATTAACAATAAATTTAAAAGAAATAACATTACAGCCGAAAATGACCCGTAGCGAAGTTCCCTGGAAAAAGCTGGCGTTGAGTATGGGGAGCATGAAATATCATGGCGGAGCAGCGGCAGCAATTCGGGGAGTCATCAACGGGCGAACATGCCTCGAAGCCTCGAAGGTGGATAGACAGACGGGACAGTCAAGTCAGCACCACTCTGCCAAGTGGCTATATATACACATACATACATATATACTCCTATCGCAATCAGCAGCCACGACAATGTTTTTGGCCCCAGCTCTCGGCTCTGCTTCAAACAATTTGGCAACAAATGCGCGCGCACAATCAAATGAATGCACAAATCAATAAGACAACAACTGCTGCAACTGCAACAGCAATAGCAACAACTACCGACAATTGCAACGTGCAAAATCGTTTACAAGCCACGCCAAGTCAACTCGAGCCGAAGTAGATTCCAAACGCCGGCGAAGAGAACGAAGTTTGGGCCAAAATAACCAAATCATTGCCATGCAAATGGCATCGTTTTGTGGCTGAAGTCATCGCCAGCCTCTCCGACTTTTCCACTTTTTCCGCCAAGGAAGAGTAGTCGTGAAAGGTGGGAAAGACATCTCCGCCTGCCACTGCCTGGATTGCACTTTGTCCCCACTCAGCTGGTCTACACTGCAAGAAAAATGCACAGGAAACCTTTTGCCATGTTCTGTTCTATATATGAAATGGCAAAAAGCTTACACAAATATATCCGTATAACCAATGTACTTCGCTCAGTGCAGCCTTGGGGCAGGGGCAATGTTGCAACAATTGTTTCCCGGGCCAATGTGTCTATGTGTGTGTGTGTGTGTCTCGTCTGGGATTGC
0.8300457576143729 GGTAAGGGGGCAAGGATCTGGATCTGCCATTCGTGAATGCTTATTTATATATTTCCCTATCTGCGATGAAAAGTGAACTATTATTCAGTGGGCCCTGACCAAGAAGCGCTCAACTGAGACGCCAGCGGCGTGTGCCAAGACCTCGTCGGCACCCCACCCCCAAGGAGCTACAGCGTCCAACCCTTATCCTGGCACCTATTCCCGAGGAGGATCCCACCCCTCCGCCTGTCATGTCCTGCGTAGGCGCCGCGAAGCGTGGCCAGACAGACGGCTGGCAGGCGTTAGGACACGCGTCCTTTTTCCCAACTACCATACACCACCGATATTCTTGTTGCTCTTGCTATCCTTGTGCTCCCATTCGGGATAAGAAAGTTTTCCGGTTGTGGGCTTCCTGTCCCAAGGAAATTAAAGCCAGCACAACAGCTGCAGATCCTCACGTCCGCCGCTCGAAGAAATCATTAG
0.7743832628289108 TGACTGCGACAAATCCGTTAAGTCGCGCATTTCGCTCATTATTATTTGTGCAGGGAATTTGGCTCTGACCTCGCCCCATCCCCAAAAAAAACACTGAGAGTGGTAAGTGTAATCAAATTGCAACCCGAATCCGAATGCGAATGCGAATCCGAATCTCGGTGAAAATCTAGACAGAATCGAACGAACAGGAACTTGACGGCGTTTTTATTATTAAATTTGAGGCCATCGCGCACACAATGCGATATCCTGCAGCGCGGACGAGCGCTGTGCGAAATTATTAAAAAGTAATTATGGCACAAATTACGAGATATCAATATAGCATTTAGCTCTGCATGCGGCCTCGAATGAAAGGACTTGGTCTGGTTCCTCTGTGCAGCCACCACCACTTGAATACGCTGCGAATCCTTCGGCTTCGACACATCCAGCCCATAGAGCTGCATTTCCTACACGGCTGTCTGGCACAATGCGATAGATTCCTTCTGGATTCCCATTGTTCTCCGGCTCCTTGGTCTACTTGGTCTCCTGCTCCTTGTCCTGCTCTTCACATGTTATGCAACATTTCCTGCGCTCGGCAATTTTGACATAATATCGAGATTATTATACGATTTGAACTCTGGCCCCTTCTTCGATTGTCGGGGTAGGTCGTCGAATATCCTCGATATTCGGCCCAAGATCGCTTTCATTTGACTCTGGCAAAAAGGAAAGGTCGAGTCGAGTTTTGTACACAATCAATTGTAGCATTTGAGCGATTCATAATGGATCTTTGTAGGGTCATAAGCCCTACTTAAGGTACAAACTTTTTGCGATTAATTTGCCGCGCGGCGGGTAGATCGGTGTATGTATGTATGTTGTGGAAAATTATAAAAGTCCTTCC
1 CATTAACACTGTAATTAGGTGTATCCAGTGTATCCACTGCGACATACGAGTATCAACAACACATTGTCAACTTCTTCTGGCTTCTGGCCGGGCTAATTGAAAAGCTCTTTTGCACATGTCCATTTATCTATATAACAATAATGTGGGCGGTGGGCGTGGCCGGGGTCAGTGCATTGCCAATTCGAAAGGGCTGGCCAAGGGGGCGTGGCCATTTCGTAGTATTACTTACCGTTGCCTGGGACAACGTGCAACAATACCCAATATGCGTACAGTTTCAGGGGAGTGGCTCTAAAACTGTTGGCAAGCAGTTTGAGAAGAATTGAAAAGGGACTAAGAATAGTTTTAAATGCCGATTTAACGATATATTGTACGTTTATAAAAAGCCTGAGGTGAATTACTGCAATGAACATATATTCAAATGAACTCGTGTAGAGCTGAAAAACAAACCTTAAAGCATTTGCTGGCCAATCATCCCATTTGCATGCTATTCGCAACACTCACCCATTTCAAGATAAAAACCAAACTTGATCTTAATTGAGAGCCTAATTAAAACGCATCGAATTACAAGCGACCACGGCCATGCAATTAAAATCGAACAACTTGCCGGCTGATGCGTCGCCGCTGATAAATTCGGAAATGCCAAT
1 TGAGCATCGCATGTGTGTGTCAAGTTGACGGAAAATTGTGTAGGAAACATTCTTGGCAAATATTTACGTAGAAAAAAGGAAAACAGCGCTCTCGCTGAGCAAAGAGTTTACCTCAAGTGGACTTTCTCAAGTGGCTTGGAAAACGAAGAGGGACCTGAGTTAATTAAAAAAAAAAAAAAAATCCACAGGAATGGAAATTGCTTTTTAATATTTTCAACAAAATGCAAACAGATTTCCACTTACAGATTAGTCGAGCGAGAACACTGCACCTACACACTTGATTGAAAGACAGGGGTCGCGGGGGCACTGGAAGGAGATGGCGGACCCACGTAGCTATCCTCCATCTCTTTCAGCCCCGGATGACAGCAACTGTCACACGTTACGCATTAGCGATCTTCCCTTTCCATCTCTCTCCTTTTGTATATCTTGTATTGCTTGTGCAATGTTTGTGTAAGTGTGTCGGATCGCAGCCAGCTGACACAACTTGGCCCACCTCTCCGAAATGAAAGTGTGAATGAGATGTGAACTGCATTAGTAAATCGAGTTAAGTCGGCCTAAGTAAGTACTTCGTACATTTCCGTTTTGGGTCTTTAAATTTGTCGCCCAGTTGGGGAAAGTGTCAGAGGT
1 CTATACTTAGGTTCTTTTCCAGTTAAACGACTTTCCCGAACAAAGGAAGGGGAAACGGTCGGCAGAATACTTTCTAAATGCACAAATCATGGCAGTGGGTAAAGAATTCCACGCCGTAGAATAAACATTTCGGGGTTTCGAAACTCCTAAATAGGCTTTAATTAACAATTTATGTGCAGTGGCGGTGGCAGCAGCACCAACTTGATGCATCATCCTCGCACCGGCGAGGGATTCATATCTCCATCGGAGGCTGTAATCTGCTGGCTACTGTGCGTTGTCACAGCCAGCTCCTGCGGCCTCTGTTCTGCCTAGTCATCCTTAATTATTATGATTATCGATGTTTTATGCTCTATAATTGCCGCTGGCGGTGCGGAGTTGGCAGTGACTTGGAGTTTTTGGGCGTCTCCCAGCCCAGCCTCCAAAATTGCTGTCTTCATTGCGCCTACCTTCTCCTAAGGCCCTTATCTAATTGATATAATTCTGCAGTTTAAGTTTGGCTTACTTTGCTGCATGTCTGACGTTCGTCACGTTAAGTTCGTGTCCTAAGTCTTTTGTTTTGGCCGTCAACTGCCTCTGGTTCTACATAAATTACACCGAGCTAATGATTATCTCTTAGTTGGTTAGTCAAGTGTCAGTCTAACACAAGACAAACACATATATCCGCCGAGAGTGAAGAACCAAAACACCGGCCAGCTAACAGCCGACATTGGGTGAAAA
0.903273289403674 GAACCCGCAGCAATTTGGCCAGCGCACTCACTACGCCAGAAACTCCATCAATCTGGCCAACTCGCATTACCGCTCGCTCCGATTTGCCCACTCGCGGCTGAGTTCGTCTCGCCTTAGTCTGTTCATGCAGGCACCGCCTAACAGTCTAACCGTCGGAGAAGGAGTCGCTAACACCCCATCCTCTACAGCTACCACAACCACTGATCTCACTAACCAGCAGCAACAGCAGCAAAACCAGCAACAGACACACCAATCACTGTACATCAAGCACTCGCCAAAGAGCGTCTCATTGTTCTCGCCTAATCCCTATGTTAACGCCTCATCCTCACCAGCTTCGGCATCCACATCAGCGGGTGCCGGCTCCTCCCTGGCACCGCCAGCCGCTGCCCTAATGCATCACAGGCCATCGCTTCCGGTGGCCAAGCTAACAATACGCGACGAGGAAATGGCGGAGGTCATCCGTGCGTCGATGAGCGAGGGTGAGATTCAGTAATCTAATAATCAGCTAAATAACTTACTAGAGTAAATCAAGTAATTTACCGTGTCAAATACTAAACACTTATTACAAATTATAGGTAGTGGACGTTGCACCCCGAAGACTATAACCTTCTTTAAGGGACCTGGACTGAAATCGTTGGGCTTCAGCATAGTGGGAGGTCGAGATTCGCCAAAGGGCAACATGGGAATTTTTGTAAAGACCGTGTTTCCCTCAGGCCAGGCAGCCGATGATGGCACACTGCAAGCGGGTAAGTTTTTTTTTTAAAGGCTTTTCGATATCTATAGCCACAACTAAAATACACTCCAAACAGGCGACGAGATTG
0.5396637273181869 CTTCGTGCCGTGAACTCACGAATCCTCAACGAAGGCCGTCGCCATTCACGGAGGTGCTAAATGCCGAGTGGGTGTAGCCCCCCGACCACCCACCGCCCATCGAGAGGAATAAGCAATGCCGATTTACTCTTTCATCCCGAATGCCCGAACCTATTGCCGCACTGCTCGCACCCGCACCGTCGTAGTTCACGCCCACGCCCACTCTACACGGTGTAGGGATATGTGGCTGTGTGTGTGCGGCATAATTCCACCCGAATTTGCAGCAAATCCATTCAGTTTCGCCACAGCGCACAAAAAATAAAAGAAAACGCGCAGCCGAATGAGCAAGTGTTTGTCGGGGGAGGGGGTTTTAGGCGGGTTGGGCGAAGGCTGCGGCGACGACAAGTGCAATTGTGCGCCGGAACAGGTTTACCCACTGTTCCTGTGTGTGTGTGAGAGAAAGTCGCTCTCTGCATAGCTACTCTCTTTTCTCTCTCTGTCCCTGTGCGTGTGCTTTGTTTTGGTCACTCACTGACGCACACACGCAGAGCTGTTTGTTTGCCTCGCTAACCAGAACGAAATTTCGCAGTATTTCTACTACGCTTTGGCATCATTTCAATATTTTAACAAGATGATACTGTGGGAAAGTGTTGGTAAGCA
0.6291377548032087 CACGAGGATGAGGGCGAGGAAGAGAGACCCAAAAACAGGAGCTAGAGGATCCTATGGGTGCGTCTGGTCACTTCATGTCTTGTTTTGTCTGAGCTGCTTAAGTAATTGGCATACAAATTTACTCACTCACCCGGTAGGATACCCATTTCCCCATCCCCCATTCGAATTCCCCCTTGAAATTCCCCGAGGTGGCTCGTTAATGTCTTTCCTTCGCAGGATTGCCTTGTCATTTAGCTGCTCCTCTCTGGCCGGAGTTTGTACATTAATTTCCAATCCCCCGAAAATCCATGTTGCAACACTCAAACGCACAGCTGCCAGGCTGACATTTTAATTGAATGTCTGTGCGTGTGAGCAAGAGATACTTTTATGTGCGGGTTGCCTTGTACAGATACAGATACAAATTGCTCGAGTGTTTGGGTAATTCTCAAAGTGCGAAGAGTTTATTGTAATCGCTACTTAGTTGGGGGGCCCCTTCTCTAATTCAGACATTTCCTCAACAGCAGAAGAATAGAATAGTATAGTACCTCAACATTTGTTTGTTATTTTAATTTTATAGCCTTCACCGAAACATTTCCTTCGGTAGTTCGATGGGGGAAGAAGATGCTTTTTCAAAAGTAAAGCACACATGTTCCGGCCACTGTTTACACAAATTATTATCATTTCAATGCGATTTTCAATGCGTTTATTGCCGTTGCTGGGCAAATATTGATTTTGGCCCCGGACAAGACAAAACACAGA
0.7785634661029158 GAAAGGAAACTTTCTATAAAGAACAGGATACTTGATCGAAAGATGAGCCAGTGGCACTTATTTAAGTATCAATCGACCCGATTAACTTCTGCAGAGACAGTCATGCACCTGTTCATTCAATCATATACAATTAGTTCCCAGCAGGCCCAAACAAACTGAATAAATATACAAATGAACTCGTCTGTGTGTTCTTTAATTTGTCGCAAGTGTGCAAATCAGAAAAATGTGACGAACCGAGCGTTGTTTATCAACAACAAAGAGAAAAAACAGACAGAACATGGGCAATCTAAATCGAGAACGGCACAACATACAAAGGCAAACAAATTGGCGAAGAAGGCACAAACCGGTTGCCACTAAGGGAAGTCAGAGCCAAAAGAAAGCGATGGAACCAAAACCGGTTCATTGAACCTGCACACCACCGGCATCATGGTATAGACACACAGAACGATTCCAGCTCTTTATCACACAAAAAATCATTCTTTATTTATGCCATTTCTGTTTTTAGTTGAGCACAATTACTTGCTTACGGAACGAAATGTAAATAAACATGGCGAGCTATGGTAAATGCAAATGTCTGGAAAAATCGATTATGCGTTTATGCTTAGTTCAAATCGGTTATGTTGCTGATGGATGACATGCTCCCCAAACACTTTAGTCGGTGGCATCGGCCTTGGCCACGGAGAAGGCCTCCGAAACGGGCAGGGTGCCGCTGTT
1 CTGCAAGATGCGTTTGCTGCATCACTACGACGAGCTATTAATTATCTAAGCCAGCAATTCACAAATAACCAAGAGATAGTCAATCCCAGCCACATTTTCGACTGTCACAATGCACAATTTGTGGCCATTTAGGGGAGAGGCGCTCAAATAAATTAAATGAATGTTAACCCCAATACGAAACGTCATTAATAAATCCCAAAGCTGACCAATCCAAAATCAGACGTTAGCAATGTTTGCGCAAAATGACATTTGACCAAAATGTTTGCCACACACATATGCGAGTGTATATACATACGAGTATACAAATGAAAAATGTCGGAATTATTTTGTTTGTCAGGTCACCGGTAAGGTAGGTAAACCGAACTCAGCTGGACTGGGACGGACTGCATAGATGGATGTGCAGATACTTACGTCTAATGAGTTAATTCAATTAAGAAGACGAGCTGCAACAGAAATGATGGGAAGTGAGGGGTCTGGAGACAACCGATGCGACTGCAATTTGACAGTTTTCAATTAGTCAAAGTGTCATTGGGTCATGAAAAGTCACAGAGGTCAGCCTGCGTCCGGATTTCCCAACCCACCGACCTCTTCCACCTGTCTAACTGCTAGATGCTAGAGTTGTACTTAACCAACCTACTTTTTAGCCGGTCTAGATACAGCAACCGATAAATGCATCGAATTCGAAGTGCCCTTCAAGGAAATATGAGAGTAAAATGAAGTAGAAGTCCATTCGATCGATAACTAAAAGCGATAAGTGTGGCCGAGGCCATAGTTTCGCGGAGTAGTGTGACCAAGTCTGCTACTTTTCCCATTCGGTGCCCAGTTTAATTAGCCCATTGACACACCTTTGAGGTAAGAGTGAGTGCATTTGGGAGTTGTGGGGTTCGAG
0.4566563071052833 GCCTTTTTTGTTGTTGGTCCTTCGGTCTTTCGGTTTTTGTTAGTTGCCCTACCCGCCGCCCTGCCGTTCTTCCCCCATTCCCACGTCGAATTGTAAGGCGAGAAGGCAAAAAACCCAGATGATGATGCCGATGCCAATGACGATTACCACGCCAGGATGGGGGTGGTGGCATGCCAAGGGGTGGTGGGTTGGGTTGGATTGGGTGGTGGTTCCTCAACTTCTAACTTGACTTGTGTGTGTGTGTGTGTTCGCCTGAGCACAATTATAAATTTTTGGAATTGTTGTAATTTAGTTTGTTTGTTTGCCAGTTGGATGTGCTGGCAGCTCGCTCCTGCTCGCTCGCTCGCACCTACCACACGCGTATCCCTCGCTCCCTCTACCGGCTAGTTCGAATGTATATTTGCGCTAGGGTTTTCCCTTTGTTATGTACTACTGCTAGCTTTGCTCTTGCTGTA
1 GAGATTCAAAACGGAGGGAGCTGGCTCTTTTGGCTTTTTGGCGTTTCAGTTTGCCGGAGAGCCGTTAAAAGGTGACATGCTAAATGGTCGCATACAAGACGATTGTGTTGTAGCGACACACTCACGTCCAGCGCGATATACACTCACACGTTGATCGAGCTAAGTGCATGGCACACTCATAAACACAAATAGATTCATCTGTTTTGGTCCCACAAAACCGAGCGATCGGCGTACCGACATCCCGAGATCGTTCACAATTTCCACCGATTGAAAGAGATCTTTCAATCCAAGCTCTTTGATGGCGTTCATATGTAAATAGATTGTTCAAATATTTGCATTATTTGTTAGTACCTTAAATGAATATTAAATGGGTTTTATTGCCTTTCAGGCCTTTCGGCCATTCGCTTTCAGGTATGCAGCTTCATCTCCATCTCCATCTCCATCTCATCGCGACTTCTTCAATTCAATAAAACTCTTGTTAGTCTTTTCCTGCCCCTTTGTTTTCCTTTCATTTTTATTATTGTTAATAGACATTGCCGGCTCGATCAACAATGAGCCAGACTTTATACACTCACTCACTGGCCGGCCGGTCGGTCTGGCTATTTACAT
0.8500465777743579 CTCCACTTCGACCTCGTCGCCATGCTCCCGTTTAATACTGGCGGCCACGAAGCCCTGTAAAAGAAAATAGAAAGAGTTATTCACGGTTGCCATCTCTGTTTCTCTGCAGTGTGGTATGAGTGTGTTACGCGAAAACAGGACGGGTACGCTTCTGTTCTTCATCTCAGCGGGAAGGCGATAAACACAACAAGTGCAATGACGCCGCATGAGTCAAGCGCCAGAAGAAAAACCACTCAGCCTCCGCTCTCTCGCTGCCAATTGAAATGCATAGAGAAGAATGCATAGAAGACGAAGCAAGAACCAACCCAGAACAACGGGAGGCAGATGCAACTGTCTGTCCGCTTGTCTGGTTCCTTCTCTCCGACCCGGGTACTTAGCAAGTTCAAGGCGCGGATTTTGGGGAAGCATCACAGTTTTGATGTTGAACCGTTCGCAGCGCAGTACCCATAACTAATTTAGGGTACCAAATGGGGTTTACTTCCGAGTCTTCTCCGAAACGTCTGCATGAAATTTAATCGAACACCAACAGAATAACATCCTCAATTAGAAGTCAAGTGAAACAACAACAAAGGGAAGCATGTTCACGCGACGCATTGGCATTAATCAAATCAGGGGCAACCCGTAACTCAGTCATTAAAGGGTGGAGTGGCGTGCCGCCGCTGCAAAACAGAAATGCATTAAGACCAACAACGGCCTGCCGATGCAGGGCAGAAGCATCTGCAATACATCCCAGCCCGGTTCGGGTCCATTAAGTTAAATACGCACACGCCCCAGCGATCAGTTTCGGAAAAACCAGAGACGTGGTGGTTCTTGCCTTGCCTGTGTTATCTTTGCGCTTTTCCGGTACTGTTGATAAACAGCCATAAGAAAGTCGTTATTCTCGGGCATATATGGCGTATATGAAA
0.7583608708273405 CGCCATAAACGTTTAAATGGACGTAAAGAAGTTTCGTCAAAGAATCCTTATAAGAGGACGAATAATCAAGGATCGGACCAAAATTAACAGCAATGCGATAACCAGGGGCGCTTTGCCGTGTCAATTAAGGTGGATTCTATCTTCATCTCTATCATCATTTCCGACGTAACGTTTCAAAGAATCCGTACATTTCAGCGACTGTGACCGAATTTCAAACGCATTATTTACGATGAAACGCCGACGCGGGCTGTTAAAATTCACACATTGATGGTGGTGGTCCAGGTCAGCGGTTTGGGTGTCCTCCCCTAACTCAGCTCACTCCACTCTCCTTCGCAGTTCACACTTTCGCCGACAAAGCGCCGCAAACGGAGCCGCGCGGACCGAAAGGGAAACCACAGATCATGCACATAATGGCATTCTTTGTGCAGCTAGCCGAAGTCAAGCGGTACTGGGGTCCTGGGTCTAAGACATTCTTTGCCGTGTCATCCCGGAGGTGCGTGTGTCCGCCCGCACATCATTTCTGATTGGCTGCCACATCCTTCGGGCAATCTACGCAATTAGTCTTTTGTCTTCTTGAGTCCGCCAAATGGCACTGCGCATGCTTTGGGGAGGTCTCCGATCACACATTATTAATTCGTTTTTAACCGTTCCGAAGGAGTGATATATTTGTACATATTACTCTTCTCACCTCGCCATCCAACTGCCCGAGCTGTTCTTCCGATCCTCTTCCAGGTAGCCCCCTTCATTAATCATCTCCCGGTTTTGGTCGTTCGGGGATTTAAGTTTGGAGTCAGTTGGAGGCTTTGTGCCCGAAGCCGCCCCTTTTCGATAACATTTGGTG
1 TATTATATATCCAACAATGAAATATAAGTAAGTCAGTTTATGTTAATCAGTTATGTTAAGGTAAGTTTATTTTTATTCTGATAACTCATTCATTAATCATTCCCACTTTATATTAACCTAGCGCCACTGTGCACTAGCTGGCAAAAAGTTAATAGACGATTGACTAAAGCCGACATCCCTGCCGTTCGGTTTCAGTGGGGTGTTGTACTCGAAGGTCCTGATTCCTGAGCGCTGAGTCCTGAGTCCAGGTCTTAGCACCCCTTGGCAACAGGCAAAGTGCATTAGACAAGGGATCCTGCGGGGTTGGGTTCGGTTTTTTGAGCTGAGATGAGTTGGGCATGCAGGTGTTGCCCGATCCTGTTGAAAATTGCTTTTGAATTAAAAGTTTTTGCTTGTGGCCGGGCGGGTTTTGTTGTTTTTAGCGATTAGCTGAAGGGG
0.7046392446036104 GCTTTCAAATTCAACATAATCTAATTAATATAGTCCGGAAAAGGTTACCACAAACTCTGTTCATTTAAGTGGTATCATATTCCCTCAATTTCGAGAGAGCATCTGCATGTAATATTTGTTATTTTAATAACCACTTTGCATCGGTAATGACTCCTCGAAAATTAATTCCAGAGCATTTCAGTAGGTGTAACCCATGACCGAAAGGGTAAACCAACATCTGACCGAGTTCCGGACTTCCAGCTCTTCTGCCCCATCCTCGATACCATACCCATTCCCATTCCCAGGCCCTATTCCATTACAAGCCAAGCGTATAATTGAGGCAATGTCGATGAGGCAGTGAGTCAAGAAGTTGTGTCTCATGAAGCAACCACAAGTCACATGTTGACCGCAGAAT
1 TGTGTACAAAAACACAAGACAGCAAGCACGCAAGCACCCGAATGAGAGAATTCTGAAACAGAACTTTTGAACTTGGTTTCGTCACACGCAATCTCTGAAACACATACCAACATATACATTGTATATCATTAGGGTCGAGAGCTCAAGCGGCAAAAAAGGCCAAACAGCATTAAGAAAAACAAGTCTATATTTCAAATGGCGACGTCATTTTTTTCCCAAAGCAACCGAAATATTTTCGAAAAACAGACAACGAAAGCTATTTAAGCGATGACGACATCAAAGTCAAAAGCTGAAGCTACAGTTTGAGAGCGCTTCGAGTGAAAACAAAAACGCTACTCAGCGGAGATCTAAGACACCTCACTATGCAGTTTTGAAAGCATTGTGTCGAAGATTTCTCGATTTTATCAATATTATAGAACCCACCCTCGCACAGAAATGGATGTTTCACGAAGTCATCACATTTGTGTATTGTTTATAAATATTCGCAGCAGGCGCGTGACGTCAGCAGACTAAAATAAATTTGCTCTTGCTGGGGGTCAAAATTAAGCAGCTGGCTAGCGAATATTTATATCGCTAAAATAAAATTAGGCAGATTTATGGTTAATGCAAGGAAAACTTCAAAGAATTTGGAAAATTTTTTAAAAAAATTTCAAGTTTTGTTCACCAACGGCACAGTGCTTTCTAAACTTTATCACGGACGCAAACCTTAATGTAGAATTATACTGAATTGGTGTAGATACTTTTTCCTAATGGAATATGCTATTAAAAACGACGAAAATTGCCAGCTTATGGAATATCATACGAGTTAAATGTAAATAAGATATTAATCCTTACTATTTAAATTATGTTAAATGTATTATCTCAAGATCTCTTAAAGAGCACCTGTATCTTGAGCATACCATTACCGCTTCGGAAACGGGATCGATATTAGTGCTAGACTACACGATGATCTCAATAAGTAAACTCAAAGCAATCTAAAAACAACAGTTAATGGATGATTGTTAAATAAGTTTTGTTAATACATTTGACAAACACACAAGCATTAGCGGCATTACGAGAAGTTAACAGATCGGATGATGGAATGACAGAACACCAAAATAAAAACTAAGTTAGGAATAGTTCACAGGACAAACGGATACAAACG
0.4885622807643584 CGCTCCCTGCTTATCGCAACTCATTTATCGCTGGAAAAATTATGACGCTGCTGATTGCCAAGGCCTTTATCTGATCAGCATTTCCCCCTCTCTGTATTTTTCATCCTTTTTCGCTTTTCGTTGGCCCTTTCGTGTGGGTGAGTGAGTGGAGTTTAAAATAAAACTCTTTATGGGCGGCAGCCAAATTGATGACTCATTTGTAGCTGTTGCTGCTGCTGCTGCTGTTGATGATGTGGCTGCAACAAGTGCACAAATTGCCGCATATCGATGATTAAATATTACAAGACAATAAATGCTTTATCTTCATAGCGGGTGCTAAGCAAATTGCCAGCTGCCAGAAAGGAGATTATGAGCCAGACACGACCACACAAGGCTTGTGCGGGCCACCAGGGCGTATACGTAATGAGATGCACTCGGCAAAAATGTATCAACAATTTAAGATGAGAATTTTACAAATATTTGTTTGAAATATATATTTTTTCTGAAAGTTAAATAAATTATAATTAATTGTTTTGAATTTAATAGAATATAGAAGAATGCCTTTTTTCATAAACGAGAAGTGTGAGGCTCACTTAATTATTTATAATTCATGGTATTGTATTATGCCCATATATTTTCCTCAGTATGGGTGTTTATCCATTAGAAGGCAAGATAAATGAGGCCAAGGAGCTGCTAAAATCCCGCGAAATGTAAGTTCTCAATGGAGCAGGCACGGCAACCTCTTCGACAATTTTAATGGCCCCTCAACGCATTTATTTTGCAGTCACATTAAGATAATGTGCTGCTGGTAAGAAGGCCTGAGGACTCCACATCATCAAATGCATCGCCGATCAGCTGCCATTGATAAACGACAACAACCAAACGGGCAACATGTTGCTGCCACAGCAGCAGCACCACCACCACCACCACCACCACCACAACCACTACCATCAACCTCAACTGACAGCCAAAAAAATGGATTGTGGTGAGCCTGGAGCCTGCGGTCCTGTAACGTCCACGCGTTCTAGAACATATCACATGATAATCTTCATGCATCACTCCAACGTCAGCAACATGCTGCTGCTGTTGCTGCATGCCGCATGCTGCATGTTGTTGCTGTTGCACCGGAAGCATTTTATTGCCCGTTCGCGATTCGCCTGCGCTGATTATACTGGGGCAATCGTAAATCCCGCTTTTGTGGGGGGCACGCGCGATCTTGCAACAGTTGCTGCAACATTGGGAGCAGGTGGGTATTTTTTTCGTTATTTTCTTTTTTTTTCAACATTTTGCTGCTCATTTTTAGGTAGCTGCAAGTCAAGGAGGTGCGAAATGGCAAAACGCCCGCTGGCATTGAATTACCAGACAAAGTGTGGCCAGCCCCGAACATTAGATGATGTTGCCACAGATCGCGCAGGTCAACAGCAGCAGCAGCAGCAACAGCAGCAATCCGAACGTGTTGCTGATACAATTTGCTTGATAGGCGCACATTTTTACGCTTCAGCGCGGCTCAACTCGTGCTATCTGTGCGAAATCTAATACATTTTGTTATAGGCCACAGCTCCGGTTCGGAAAAAAAAAACGAAGGGGGAAAGGAGTTGGAAAAAATCCAAACAAAGAAGCTGAACGAAATCAAGTTGGTGAAACAGAAGCGTCGCATTGCAGGGCCA
0.7196810421285839 AACCTAAAATTTCCATTCCCTGCATTCTACATTTTACATTCACTTTTTTATTGTTCTGTTTTACGTTTTCAATGTTATGGTTAATGAATATGTAATGATGATGATGAATACGAACGTTTCGTGATGATAATTATGAATGAATGTCTCTTTCTCGTTTCGTTGCTGTTAATTAATGTCTGGAAAATGGAAAATGTTGCGGATGCGTGTGTTCTTGTTAGTAATTAAATGTACGATTGGTGGGTGGATGGATGGATGGTGGATGAGGGGAAACCCCATGACCCGGTCGTCATTGCGCCGGGCCAGCTATGTGAATCAGTCGTAGAACCAAAGCTGCCCAAGGGATGAATGAGATTCAAAGATGAGTTCTGGTTCCAGCCGAGGCTCTAAGCCTGCGGCACAATGGCATCGGCGATGATCTCCTGCTGCTTCGGCTGCTCAGTCTGGATCGCCTCGGCGGGAAGAATCTTGGTCTGTGGCTCCGCCTGGATGGGCTTGGTGACCGGCTCGGCCTGAATGGTTTTGATCAGCTCCTTCTGCTGCTCAATCCTGGCGGCTGTGAAAAACATGACATGGTCAAACCAATAAAGTGTGCTTAATAAAAAACCTCACATTGTTGCTTCAATATCTC
1 TGGCCAAAAGATGGCTTACAAGAGGCTGACACAAAATCGTGGCATAAACGAGGAATTCCAATTTATAACTAAAAAGATATCAGAATTGGAGGCAAAAGTTGGGGATACCATTTCATTTCAAAGTATTCAGCTAACTAATGGAAGTCGTATTAATCTGAATGAGAACAACAATTGGCTAATCGGACTTGAAGAACTATTTCCCTATGATTGGACACAATTAGCTGTGGATGAAGTTATCGAAACTAATATTTTACTGGATATTCGAACTATAGTGAGATCCGAAGACTTTTATTACTATGCTGAGCGATTATTGGATTCTTATCGCTGGTATCGTCAGGTTTTCCAACCGAATAACCAGAAAACATTTATTCCCAGTGATCTTCGCATAGATGATATGCAGATAACTCCTTTGATTACCTACGATCAACCTGTTGATGTTGATATTAGTAATATTCTGGCCGCCCAACATTTTTACTTAGCCGGCCAGTTTGTGTGGCCTTTTACTTTGCAACATCGACAATTTCGACTGCAACATAAGGATTTCTCATACAACCTGCTCATATCGAGTAACAAAACACAATCGACCATTTTCCGAGTTTTTCTAACCACTTCTGAGCGAGGAGGAAACATTCAAAGAGAGCCATTCTATCAACTCGATTCGTTCCTGACTGTGATATACCCTGGATTGAATCGAATAACCAGGGAATCGAAGGAGTTTAAAGGCCTCGCTGGAGATCACATCTCATACACCGAACTCTATCAGTTTGTTAAATTGGCCGAAAGGGATGAATTCGACTTTCCCCTCAATATATCAACTGCAAATTGTGCATTCCCTCGACGTCTGATTTTACCGCGTGGTGGTTTGGGAAATCCCCTTAAATTGCGTCTTCTGATCGTGGCCAGTGTGTATGATTTTAGGGCTCGGCAGGAAAACGAACTTAATTGTGACTTTAGCCAGGGTGTCAGTCGATGGGATGAACTGCCCTTGGGTTACCCCTTCGAAAGATTTCTGGAAGATGACGCCCTGGCTGTTGAAATCTCCGGAGATCATG
0.9161985511974026 AGAGGCGGGGCAATTGGTCGCTAAAAGTGACGTAACACATAAGCCCGAATCGAACCCCGACCCAAGGCAACCAACTTGGTCCCAGTCGCAGTTCAGCCCTCCTGAGCTGAACTGCCCCGGCCATTAAGGACAAAAGGATGACCCTTGATGTCGTAAAAAAGAGCGAACCGAAGTGACTGCCGGACAATGGTCACTTGATGATGCGGGCGCGCTGTCCACTGTCCGTCCGTTTTATTTGCTGCCTTTTTACGGCAAATGAACGGAAGCGACTCGTAAAACTAGCGAATTGTGAATTATGTTTGCTGACATCTAGACCGAAATACAGCGACGACCGTCGATAGTTGGCAATAAAAAACGACGGAGGAGCAAAACGTGTGCCGATGGTCAGCTAAGCTCCTCTCAAGCTGAATCCAAAAATCGACCCCATGGGGTCGCCTGTCATCGTCTATTGAACTCGTGTTCCGACCAATAAAAGAGGCATTAAAACTCTGAAATATGGACTGGGAAACGAGTTGTTGGGCGGCGGCGTAGGACATGGAGTAGGGCACTTGAAGGATCCCATAAGTAGTGCGAAAACATTGTCGTAAATAAATTTTATTGTAAATTGTGCCGTAAAATGTCCTGCCCAAAAGG
0.872803528244008 TGTAGCTTTCCAAAACTCGTCCTTACCTCTTCGCCTATTCCTCGACCCGTTATCTTCATTCCACCCACTCGACGTTGTCGGGACCCGGCTTGTGTATAAGGAAATTCGGTTTATTCCTCTGTTGACTAAAGTAATTGGTGATTTAATGATGTTGTTGCATAACCAAATCACCTAACGAACGCAGAGAGTCAGGATAGGAAGTGCCAGTGGGAACAGGAGGTCGGAGCTCCTCGTCGCCGCACTCCGGTATTCTCAGTTCTGAAGTATTTGCCTAACAAACAATCGGAAAATGAACTGAGCACTGCACCCGGCTCTGCTCTAATTGAGAATTGTGAATGTGGAAAAATAAATTACGAGACAGCAGCAGCCCACGCCACGACATCGCTGCGGAGAAGGGACCTCGCTTTTATTTAGAAAATATTGATTTCTATTACCGTCAAGTGGTAAATAAACAGCGAACTGGAGTCTTGGCATCCGACCAGCCATCACACCCCCTCGTCACTCGGGGTCCATTCAGGGTCCTTTAACCCCCATCGTTCACCACCCACCACTTGACTCTTCAATGGTTGCGGCAGTGCAGCCACATCGGTCTGGGATAAATCAGTCCGGCACCATAAATATTGTATTAAAGCGTGCGCTGAAAATTAGTCGAAATTAAGCGAGGGTCGGGGCAAGGACTTGGCACGCCCTATTAATCACTTCGAATCGAATCGAATCGAATCAAGCCGAATCAAAGATAATTTTCTACGCTGTGCGGAGAGACGGAGAAGCACCGCAAATCAAAGTAAACGGCATAAATGGATTACGGTTGGTGCGGCCAAAAAGGTGAGGAGCGGAAGACATGGCCACGTAAATGAGTTACTCGGCTGGCCAAGATTACATTTGAATAAAAAACGACCGTTGCGACTTCATTGGTTTCGGACGAGATGGAAGCGAAGGGTTAGCAGCGGCTACATTCAATATACCACCAAAGACACTAGTGTCTTTGATACCACCTAGCCCCGGATCCTATCACATCCCATCATCACATTTCACGGCACTAAGCCCGCACAATCGAACCCACCATCCACCGGCTTTGTTTGCTTACAACTTTTTGTTGTAAGTGATTGCGGAGCGAAGGCCCATGGCGCATCCACTGGCTTTTTGTCCAGACAATGTCCACTTCATGGACCCAAACATCGCATCCCCCACCCGACCGCCCGACGACATCTGAACTGAACTGCGTGTACCCGAAATCGACATGAATTGATAAAGTCATTTGCAATTGTCTGTCGTTATGGGACTGCCACGGACGGCCGGATCAGGGAGTCGGGAGTCGGAAGTCGGGAGAAGTACGGGTTCAGGCCATCTCCGCCTGTGTTATTGTTGGCCTTGTTGTTTCACGCGCTTGTTGTTGTTTGTTTAATACAATGCCCCCTGCTCCCTGCTCCCTGCTCATCACATTGTTGCCATTGTTGTTCTTATTATTGTTGTTGGTCAGTTATTATGGCCACTGCAATTTTGTAGCGCTTCATGTCCGGCTACGGGCAGGAGTCCCTCCTCCGGTCCTGAATTCGAATCTGATCTGGGATCGGAGCTCGGGGTTCGGGGGTACGGGTCTGAAGCTCCTGCAGCCGAAAGTGCGAATGCGATATGCGGATTAAAATTCATAATGAAAGCTCGAACGACAACAAGCGAGTGAAATCGGTGGGCCTGGGAAAGGGGCACAAGGAGTGATGGCACTGCACCAGTCCCAACTTTAAATGGGTGGTGGAGTGGAAAGGTAGTGAGGACCGGCGAGAACTGCGGCTCCTATTTGTTCTATGTCTAAATATGCCCTCAGGTAGTGCATGTTGTACGCTTCAGGTTTAATTAAACAATGATAGAAAGCGAGCACATGCGAAACAATAACATCACTTTGCCATGGGAATGGGAACTGCGTACACTCGTATGTGGTTCGTTTAGAGGGCTGCCCTTG
1 TGCTTGGCGCCAGCGCGAGAATGCGGTCGCAATGTAGACGCGGCGCTTTTGTTGCCACTCCGCTTAGTTTGTCACCTGCATCGCTTATTTTCAATATTGGGATGAGCCCCAATACAAACGCGGGCCGCTGCGTCTTCGGCGTCTTTCCTTGGGAGTGTTTGCACGATTATCTCATATTCAAACTGGTCAACATGGGCATACGATTTCTTGCGCTCCTTGCTTTCAAACAGCATTTTCTACCTGCTGGGCACAAAATGAGGAAAAATTTTGGGGACGCTCACGTGACCCTTTTGTTATTGGTAATTTCATCAGTCAGTCTATCAAACTTGCTCGAAAACGACACGGGCTGTTATCAGAGTGATAAGCCAAATTTCGTTCTGTAGCTCCTTGCTTTTGTTTTGCTTGTTTATCGATTAAAGCCAAAGCTGACGTTGGCGACTATCTGGCGTCGGGCTCGCGCGCACCATCAGCTGTTTAGTTTTTTTAATGCAATTTAAATTAACGGCAAATAAACCAGTCTGAAAACGAGCTGAAAAGCAGCTTTTAGG
0.7793934259773758 CCCAATTTTTACCAGTGTTTTTAGTCACTGATGCTGCAATCCGCCCAAAAAATAGTAGCCGGAGAAATGCATTATCTTGTTGTCAGATCTGAGGAGATTTTTTTTGTGCCCTAACTGTTTCTCGATTGTGTAACACAACAGAGAGCGAAACAACGAAAGCAGTGACAAAAAGAAGAACAACAATAAGCGGAGTGCGGTTTATAACTCAAAACCACAGGAGAGACACCAACAATTAAGCAATAAAACATCAGTACGAGAGGTGGAGAGCGAGGGTGAGGGTCGAAGTCCATGAAATCGGAGTAGTGCAGTTCGGGAGCGTGATTCTTATCGCAATTGTGCGTGCTTCCGATGAAAGGTTCTCCGAGATCTTGAAGCCCCCCTTCAAATGAAGCAGGGGCCATAACTTTTTACGTTTTGTGTGGATGCCATTTCTTACTTTCTTTTTTACTTGTGA
1 GCAGATACAACGAAAACCGAAAGACGGGTAAACAAAATTTAGATTTGGTTTCGGAATGGTTAAATGAGCCAACGACTCCGACCCGCTGCAAATTCATGAATATACTCGTATTCATGGCTCTCTGGGGTGAATATCTTACGGACTGAAGGATCCTACGATCGATAGGGCGAGATCCGCACAATCGATGGCAGAAATGAAATTGTTTTTTCACAACTCAAAACTCGGGAAGGTCAAACTGGGGTTGGGCGGGCACTTAAAGGGTCCGCCACTCAGGGAAACTCGTGAAAATGACAGCTGTCCGTGATGACTGTATGTATCTGCCAGATGCACAGACACTTAGATACTCAGCTCAAGTCGACTATGGCAAACATTTCAATTAACCAAAACGCAAGGCAGCAGTAAAAACGAGGGGCCAGATACTAGATACAGTGGATAAAAGAGGACAGGCACCAAATTATCTTAATGATGTGTATTTATTTTGCTTAGCTTTTCCCTCAATTATTTCTGACATGCCACCAAATTTGACTTCTGGTGTTGTCATACGTGGCCTGTATATTGGCTAATATATGGTGGATGGGGTCAGCTAGTCGAGGCCAAATGGATGGTATTTTCCCAGATGTATGAAAACTAGTTTAAAATCTATATAAGTTTGTCAATACCTTAAGTGGAATTCCATTACAATTCCTTCAAATTCAATACCCAAACTGTAAATTCATTACACACACACCACACTATTTTATTATTAGACATTAAATTAACTGATAATTGCCATACTTTAATTACATATTCATTCTCTTCCGTTGCAGGTAAGCCAAAAAATAGATTTGATGATCCCCACGAAGTGATTAAGTGAGTTTCAATTTGATGTATTCGAATATGATAATTCCCGGGGAGATCTGAACTTTGTGTACTGTTCCTGAGGCTGTTTTCGTTCATGGTTAGATGACTTTCAGCCGTCTCTTTCTCATCATGGATGTACATACATTGATTTCAACTCAGTTTCGGTTGTTTTTCGTTGATTTTTGAGCCTGGGTCTCGGTGCTCCGAAAGATCTTCGCCGAGCGGAGCAGCAACTCTGAGAAATCGGACCAGTTTCTTTAGTCTGAGAACTTGTTTCGCGTGTCTGTAGACGTTCATTGCGCATACAGTTGGCAGTTTTAATTGAGTTTGCAGTCCCCGAAAAACAAGTGAGAATTATGGGTATGTGTGAGTC
0.7953287928434353 TGCAGCAACCACCACCGCAGCCCTGCGCACTCCTGGCTCATAGTTTTCCCATTTTCGCAACAATAAACATGCCCCGAGGGGGCAGGCAGCCAACAGACAACTAATTAAATTTTCTATGGTATGAATGCGCTTTTTTCGAATTAACCCCGTTCCAAATAGCGAACCCGAACCCGAACGGATCCGATCCGATCCTCGGGGAGAAGAAGTCCTATTAAGTTGCCATTACCTTCGTGATCCGTGAACCAGGTAGGAAGTAGGGCGATCTATTCATATTCATAAGCCCATTGCCACCGCCATCAATAGCTCGTAAAAGTGTGTGAAACCGGAGGGTGCCCAAAGATCCACGATCCCCGATGCCCGATCCCCGATCCCCGATTCCGTTCAGGGTGGTTGCCCCTGTTTTTTGACTATATCTTAACCCGCCAGAGCCAGGCAGCACACG
1 GATTTTTGCGATCCCCGCCAGCAATCAATAATAACAATAAGCTCACATAATCAAGGTCTAAACCGTGGCATCTACCCATAGGGTAAAATAGCACACCCATTTCGGGGCGTTTCCCCGTCGATGAGCAGGGGATCCTTCATGGGAAGTCAAGCGGAGGACAAAGGTGTTCGCTGACTGGAAGGCGTCGAGTCCTGCCTCTAAACACCCGGGCCTCAGATGAATGCAAATATCTGGGAATAACAATGCGGTGAATCACATTGTGACGTCACAATGTCGCAGTATGTCAGCGGCTGCTTTATCGAGATCCGACCAGATGACAACCCCTAATTGAGGTTGCCGCTTTGCCACGGCAGGTTGTCCCTGACGGCAGCTCTCTGTCTTCTTCTACCCCAAGGACGCTAGTCAGGACTCACCGGGCGGCGCAAAAAACAATCGCGAAAAAAAAGAAATCAAGCCGGGTACACTGGTACGAATATGGACAATTTAAAGTAAAACTAACGAATCTAAGTCAAAATGTTTCAAAAGAAAACAAGAAGTCACTTTAATATCGATTGTAAAGGTTTATAGGTATATAAGTATGCCACAAAATATGTTACAATTTTAGGTCCGATAAATATCGTAAGATGTTCATAAATTAATCATTTAATCATTTCACATTATCCGTACTTTTTTTTTGGCTTGACAAACATATTGCTTTCTTTATTGAAATATTTTTCCTCACTGTAGTCGATGAAAACAGCGCGCAAAAGTGCAGCTGATGTTGACGCAATCGTGGGAAAAGTTCGCGGCACAACCCTGACAACCCCGACCGAAAACGACAACCCTTGGCCTCGTGGCCGCAACGCAAGGAGCCACACAGCTGGTCAAGATGACTTCGATCCCGATCCTGGTTCCGTGATCCCAGCTGCCAGCCGTACCCGTACAGTCGCGTCTTGTTTAGC
0.7866361944153138 GAGTGCACCTGGACACATTTCACCTTGCCCCGGCCGCCGTCCCGATGACGTTGTCGTCTCGGATCGATCCAGTTCGCGTCCAGCGTCCAGAGGCTACTTACTCCTCCTGGCCTCGGTGGCTGGCAGCATCTGTTTGTTTGTGCGGAGTGGTGCGGAGTTCGTCTTTGCCAGCTGCGTTGGCCGTTAGAAATGCTAATGAAAGTCAGGCAGCAAGTCCGTCCATCGGCATTGGCAGCTGCTTGGCTGCAGTGGCTCATACTCAACTTCCCAGCTTCCCTACTTCCCACCAGCCTGCCAGCTTGCCAGCCTCACGAACTCGCCGCTTCCCTCGTTTGCGGTGCGTTTTGCGATTTGATTGCATGGGCATAGAAAGTTGCACGGCTACCGTTTTTGGTGGCCAGCCTGGAGCAGCTGCCTAGGGGATTTGCTCTGCCATTGGCAGTATATCGATAGCGCAGTCTGGGAATGCTCTGCATCCATCCAACATATGCGATACATTTCCACACACGTTTTCCTTGGCGATTGCTGTTTGCCTCTTGCCGGCGAGCGCGCGGAAATTCTGCACACGTGTCGATCGTTCAAGTTTTTATGCGCAGATTGCGCATATGTAGCTTCCTGCTGCGGGGCAAGGACGTTTCGGTTCGGCTTGCCTTTGTTTCTGCCTGCCTTTCACCCTCCCTACCTCGCCGCCCAACCCCCTCGGCAAGGCCCTGCCATCACAGCCACATCCTCCACCTCATCCTCCCAGCTGTCCACGTCACATGTGTGCGCTTTCCTCGCCCCGATGCCCTATTCCCGATCCGCGATCACACATGCAGCCGGCACTCTGGCATCAGAAATGCCAGCTTGGCTACTTCCACGGCACATATGCCGGATTCTGAGGGTCGTGGAGCGGGAATACTGTACTTTAGCTAAAAAGGATGATTATATATTGTTTATTTTAAATAAACGAGCTCTGACTCCTGGAAATTCTTCCATTTAACAATTGTGCTAATGGTTTTTGATAACTAAAATGCAAACTATTTAGAGAGTTTCATACAAGTTTTTATACAAA
0.7901169769258389 TATATTACGCTCTTCGTTTTCGTTATATTTTTATTTTTATTTTTATTCCCCTTTTCTCTCACTCACTCACTCACTCACTACTTCACTTAACTTTCCAAAGGGCCAAAGGGAGGGGTCGCGGTCTAAATTAAAGAATATTTCTTTGCCGTCGTCTTGAGTTCGCTGCCGCTTACCATTTTTTATTTTATTCACATCTTCTGTTTTTTGTTATTTTATTTATTATATGTATTTGCCGTGGCTGCAGCCCCGTCTTCGCTTAAAGTGCGGTTCCTTGTCCCTCTCCATATATATTCATTATTATGGCCGTGGCGGCGACGCTGCTACACATAACTTCAACTTTGTATCCGTATCTGGGTATCTTCGTATCTTTGTATCTGCGCCGTGGCGAGTGTGTGTGTGCGGCGTGTATTTAAGGCAAAGAATGATGCGAAGACGATAAAATATAATTTCGGCTTTATATTTTATTTTAATGATGAAAAATGTTGAAACTTTATTACGAACTCATAAAAAATTTAAACGTAGGTACACACGCACACACAAAAGCCTGGCGAGCGGGGTAGAGGTTATAACTTCTTCTCGGTTTCTTCGACGTCGTCTTCTGCTTCTCACTGCTTCTCATTGCTTCTCTGCCCTCATAAATAACAAACCCAAATGCTCTGCGAACACTGTTAAATGATATAAAAATCCGAAGCGCATTTACTTTTATTGCACAATGCAGCCGTGGATTTCGGATTTCGGATTTTGTGGCAGGGGCTTAAAGTATC
1 AGTTTCCAGCCGACAGTGCCCCCGCGTGCCTCCAGGGAACCAGGAGCTCGAGTGCGGAGCTGCCCGGCCCACACCGTTCCTCAATTAGTGGCATAATTCATGTTTCGCAGCTGCCAAGGCACGGGGCGAGTTGTTTACAGTCGCCACATATTTTGTCATTTAATTAAAGGCCAATCAAAAATGCAGACGACTGCCAGTTGCAATATTCATGTAGCGCGTATAGTATGTATCTGGGTAAATGACGGGGCATAAACAAAACTTTGGACGCGTCTAAATTATTTCCGCTGCTCAGAGTCAACGATCTGCAATCGACCATCGACCATCGACCATCGACGATCAGCGATCAGCGATCGACGATCCACAGACGATGTCTAGCGGTAAACTTCCTTATATAAATTTCAATAAAAAGCATATTGACAGACAAACTCACGCGACAAATAATGCGTAAAAATTATTGAATTGCAAATTGAAATAAAAAACAAGAATGCACACGAGTGAGTTGGCGGACAAAAGAAATACCCTGTACATATATCTTTAGCTAACTGTATCTGATGTATCTTTAGGAACTGGACCACTAAAATGAAGGTCTAGTTCACTTCGAATCCATCTAAAACTATGTTCTTGACCTTTTAGATTCGCAGTGATTGTAAATTTTAATGAGATATATATTAAAAAGCATGATTTCATTTTGATTACTGGCTTATCTGGCAAATATTATATCTTTTACAACTTAAAGGGTACTGCCTAACGCAATCTGTTTGTCCGTAGATAACTGAAGAAGAAGTGTGGGGACAGAAGAGACCACTCCGGAGTTGTTTATGCATTTTGCCGGCAATTGGATTTGCTGTCTTCGACGGCCACGTCTCCGTCTTTCTTTCAGTGTCAGTCTCCGACTTCAAATCGTCTCTTTACCAGTCGTAGTCTTAGTCTGAGTCCCCCAGTCCGCATCCATATCCACATCCATATGCACATACTTGCGTCTCAGACATGCAACATTGTGTGGCAATGTGTGTGACAACGACTCTGGCGAACTGGTTCGCTGCAGCGTAATAAAATATTTTATTTAATGTTTAGTTTATTTTGTGCAGTCTTCAAATTTATGGGCTACAGTTTCGCCAGATCGGGGCAATGTCTTATGTGTATATAGTCAGTCTCGGTTGCGCCCTTCTCCTGCGATTTTTGTTTGCTTTAAATCCGAATCTGAACTCTTGTGTTTGCTTTGGCTAAACACTGTAAAAATATCGGCGGGCACATCTGGGACTCGGATCACTTGATCTGCCAGCCAGCTATCGTCCATCGATCGAATCGACTCAGCTCGACTGCACTCAACTCAACTCAACCCAACTCTCCTCTCCGGT
1 GGCTCCGAATTCGACCGCGAAAGCCAAAAACCCACCAATCCCTATGGCGATATTTTCATGGCTCAAACACCCCTTTCTTTCGTAGACAAATCGAAACTAAAGACGTAAAATAATACATTTCACTATTAATAAAAAAAAACTCTTTAGAGCTGCGTACGTGCGAGATCACTTGCAGTGTGATTTGGAAAAACAATAAGGTATGAATAAATATTTCGTGTCAGACTTGTTATTCTCGTGTCACGGCCAAAATAACTATGCGATCGCCCATCTCTAGTTTCTTACTGGGTGCATTCGCTCAGGCAGCCATCTTTAAAATAACTGTAATTTTTATTAACATCGAGCTCTAATAGGGCAATAATAGCCATAATCCGTCAGAATATGACAGCAGTATTTCCAAACAGGAGCTAAATTCTTTTGTAGATGGCCAAGCGACGCTAGCGCCACCTATTTCTGAAAATCTGATAATAACAAGTGCGCACTAAAGTATACTGCAAAAAATGAAAATAACTCTTCTTTTCAGAGAATAAAGGCAGATTCCCTTATATCTATGAAATGTCACAATCAAATTGTTATATATTTGATATGTGATGTATTTTAATTTGTCTTTATCGAATATTGTCGGTATATCTGGTTGTAGCAACGCGTCGGAACATTTTCTCCATTCAACTGGAAGATGCAACAATAGAC
0.9733222267779804 ACTTGGATTGGATTTTAAGATTTTAATAGTCTAGTCTTAAAATCTTCCAATTAATTGTTGTAACAAAAAAAAAGGTGGCATTAGTGACCACAAACACCACAATGAAGGGCACCAAATCAGGTAGTAAGGCGAAGGATAGGTGAAAGTGGCAATACCATTTACTCATTCCATCGGCAGCTCGTAAACAAGGTGTGCTCCTATCCAAGATGCTGTGCAGGAGATAAGCAAGTGCAGTGGCGCTAACAGGATCATAAATCCAGCGATATAAATCTGAGAAGGAGGTGGAGTGAGATGTACGAGATATGTGTGTAGGTGGTGTCTCCCAGTCCTGCTTCTCTCCCAGGTGATAAACACCCTCGCACACGTCGAAGATTTTGAATTACTTTCGTTTTTATCGCCGGTTTTCATAATTCACACGCGACTTGCCTAGGAAACGAGGAAGATTCGATTCGGATTAATCGAAAAGGGCGAGGTGAGAGGAATAATGCTGACGACTCACTTCATCATAAATTCACCTGTCGTTGCCAGCTCATCGAGGGGCAACGAAAATATAACCGGACCTGCAGCGGAAGTTGTCCAACATTGTCCTGGGAAAATCGAAAGGAGGCAGGAGTCTCTTGGTCCGAGGAATTTATGAATTTCGTTGGCGTGGCGAGTGCGCGAAAATTTCGTGGAATTTTCCGGCTTCAGGCTGCCCGTCAGGTCGCTAGCTCCGGAGACGTTGTCGCGTCATCCGAATTGAAATTTCATTAGTTTTACGAGGGGCCCAGCCTTCGATGGGTTTACGACGCTTCCAGGGAAATCTACGACAGAGTCAGCCCGGCCCAATCCCCGTGTACATAGTATATAGTCGTATAGTCGAGTCAACGCGATGCGATGAATTATGGAAAGCGATTTACATTCGCTGGCTCATATTTTATTGCTGCTTGTTAATGTTTTCATTGCTCCGCCTTTTCCCGACGACGCTTTTCTTATTTGGCGAATGCATGAATTATGGATTTTCCCCTTATGGCGATGCCAAAGAATGC
0.8433087929916612 CCAGTGCACTGACTGTTGTTCCTACTGACACTTTTTTAATTGCCATGTAGGCCGTTTTGCTTATTAAACCCATCTGGGAAAGACAAGAGGGGTGTGCTATGGGGAGGCCACCACCCGAAGACGCTGTAGAAACGCCTTTGAAGTGGGGCGCAGCGTGGCGCCACATCATTATGGCCAAAATAGACGCCAGTTCAGCCCCAACTCATTACCAGGCCAAAACTACGAACAGTAAAAAAGCAAAAGCGTTTGGTTTTGTCATATTTTTGAGGGCTGCCTTGCTTTGTTTTACGGCATATTTGCGCCAGGCTTATGCTACGTACTTGCCCTGCTTCGACTCATTTAATAAATTGTCTCGAATTAGTAGCTCGGCTCTGACATTCCCCCTTTGGTGCCCCCCCCCCCCCCCCCCCCTCTGAGCCACCATTTATGCCAGGCTGGCCATCGCGTACTACAAATTGAAGTAATCATCTCAAGGTTAGCACGACACAGCAGCAAACGACGTGTAACGGATCACTAACAGTTTTAATCTCAGCAGGGGCGTAGTTAAAAAAGAGGGTTTACTTATCCGAAAGTTAGTCCAGATTACTTTACACATGTTGATTTTCGTAGAATGGGCAGTTGGGAATGGTTAGTTGGTAAGTAAGTAGACAATGAGCTTCCTTAGAATTTAATTATATTTCTTTAAAGTTTCCCATCCCCCCTTTATGATATACCCCTCTAAATATTCAAACTGCATCTTTGAGTTTGCCTGAATTAGAGCACGATCTGATTGCGTCCTTTGTTTGCGGAAAATGACGCACCGTCGTGGCCAATTAATTGAATTTTTGCAGTCGAGACTTTGAAAAACTAGGTTTCGATTGGGTTCGAGCAAAAATGCTGTAATTGATTGCCTTTTGATGGAAGATTGAGCCATATTTGGGAAGAGGTAGGGCTGATCAGTGGTTCGCATTGTGTCGATAGAATATCCCTGATAAACAATCGTTTCAAGCCACTCAAAATTTTATTACAACTTCTAATATAACAATGCAATGCAAAACCAGTTCCACCAACTTCCTTGATACGCGGTTTCGTTTCCTAGGTATTCACCAACCCGTTAGTTAAATGTGTGGAAATTCCTTGAACAATCATATGCCACTCACCGCGGCAGAACCAAGTCCAGTTTAAACAGACTATACTATAGTAGACTAGACTAGACTAAGCCCAACAATGACAATTACGAATTCGTGAATGCGAAACTCTTTGGCCACATTGCGCGTTTCCTTTTCGATTTAATTATTCACCCCTTCCGCTGAAACTCAGATTTGAGTACGTGCAACAGATCCGCTCCACATGGGCGCAAATATATATCTTAACAGTTATGAGTCAGGCGCGGAGTTCCAGAGACCACCCATTTTGCAGTCGGCAGCCGGATTCGCAGAATCATAGAATCGCAACGCCCAAGTGGCCAGCAGCAGTTGCAATAATCTTGGCCCGATCTTGGCTCGTCATGTCAGCGCACCAAGATCCGAGATCCGAGTCTCTGGCCACTTGAGTGGTGTCCAAACGAGTGGAGAGCCGCCGAGCTGGCCATATTTTTTTTAGCTGCGGGTGCACGACGTGAATAGTCACTGTGACTCGCGGTGTTAGAGAGTATTTACCTAGACTATACTGCGAGAAAATATAAGAGGTTTTAAGTACAACAAGCCCGGAATTTCTAATGGCAAGTAATGTAGCCCTCTTAGGAATTTGTACTAGTCGTGATTTTAGCCTTAAAGGAAGACCTTTTTCTCGCAGTGCACGCGCTTGGACTCAGCTCAAGTTGATATATATTCAAACAAATTTGTTGTAATTAAAGCAATTTGTGTGCGTTGCCTTAGCTGCACTAGCTGTTCGGCTGCTGATTGAGTGGCAAATGTTTGCAGCTTTTCCTCGCATTGTTGTTGCGGTCGTGTGTGCGCAATATGCGAAACAAGTTCGTTGCCCAAGTCATTCGTTTGATTTTGAGTTTCGTTCTGTCAGATGCCTTGCGCAATACGATCTGATGGTAGCGAGTTCACAAGTCAACAGT
0.9533685693025276 GCCTATGTTTCATAAATAATCATTTCATATTTTCCTAAGCACGTGACCAAAACTAATTTTATTTTCATTATCCAATTGCATTTCCCCGCACCTAATCCCCGTGCCCTATAAATATAGCAGTATAAAACGGGGTCACCCTTTCGCTAATTTAGCAGCGTGTCTAAATTACCGGGCATCCCTTTGTCCTTTCCTCCGTTGGTGGTGGTGGTGGTTTGATTTTCCAACCTTTGCATACATTTCAGCGCAATCTGTTGCCTAACTAGGCGTTACATTGATGCCATTTCCGGAGGAACAGGACTTATATAGAGGGTGCCACTCGCCGGCGTCAGCTGGCCAAACTCTCTAATTAGTCCTGACAACTTGTTGTGAGATCACGCGAATCGAGCACTCGGTACTTGCCAATTGGGTGACACTGCCTCCGCCGGG
1 CACCACACTCAGAGCGATTTATTTATATGTTTTTTAATTGAGATTAATGAGCCACTTGACGAAGCTCACAAAAGCAGCCAACCCCTCTTAACCCCATTTCCCCGCTGCACCCACTGCCAGTTCACATTTCAGATAATTGAAATCACTTGAGGACCACTTGTTAAATGTTTGGGGGAAAGGGCCACCCACAGAGGGAAATTGAAAAAAATTATTTAGGGTGGAAAAGTCCAAAAGAGCACTCAAGGGTTAAGTGCAGATGATGGCAATGACTTTTCACGGATGCAGCCCAAAGTTATGCAATGTTTTCATGGATTTTCGAGATTACATTCAAATTTTGCAGTTACGAGTTACTTACTTGCTTAAGCATAAAATTTAAAACTAAATACCTGAAAAGTTAGGAGGTATTGAAAAAAATTATAAATGATTAGCTTTATTTTTGGGGTAAAACATGTTCGATATTAATTGCACTATGTTTTGTGACTGTGACTGTGTGGGAGAAATAGT
0.8788908992785106 TGAAGAATGGTTTATAACAATCTCCAGTAAAGTTAAAGTTAAAGTAAAGCTTTTTAACCCTGCTCGTAGAATTTTATAACTACTAATCTCCGCTAATGAGCTAGGCTAATTTTATAAACATTACCCCAACCAGACCAAATTAAGACGCTTGAACAAAACTAACTTCTTTATAATCATAATTTTCTGTGTATTTTCTGTGTGTGAGAGCGAGAGGCGAAAAAAGCGCAGTTTGTGCCACACAGACTATCTGAACGGAGCAGAGACAGTCGAAACTTATCGCAAAGTCAATAAGAATATGCGTCTAACTAGCTGGAAAAGAGCAAACACAAGCGAAGAAGAGGTAAACAAATTGCCCGATAGTGAACTCACACCCATGTCCACACAATTAGGAGGAGCGACCAAAATCGAGACAAAGGTCGGATCTGAACAGTCGGCCGCACTATGCAAATATCTGCCCGGGGTCTTGTGTCTTGTAAATATGGAAGCGACGCAAAAGTCAGAGCCCCAAAACACGAGACAATGGCGACGGATAGGCGCTAATCTAATCTAATCGAAATGCACAATGCATGTGACCGCGAAATAAGGATGGAGAATAAGGTGGATAAGATAAAGATTACGGCGAGATAAATATAGCCGATGATCTCGTCGGATCATTTAAAATCACCCGTACCACATGTCGGATGAGTTGAACCATAAAAGCATCACTTAAAATATTACGCATCCGCCGCGTTGCTTCTTCCCGGGGGAAAACAACATTGCACTCAGTGCATAGTATCCGTGGTAAATGTTTAAAGAGCTTGCAGATTTATTTGGCTGCCGAGCTGATATTGATTTAATGAC
0.7505151553256993 GCCTGTCTAATTAATCATCATTAATTTTTTCGAGCTTACAATGAAGTAATTAGGAAACGAGAACACCTAACCAATCAATTTGGATAACACACACATCCCAACTAGCACTCAGCTGGATTTATGGACCTTAGCCCAAGGTGAAACCAGATAGATGTAGGGGAGATTTTCCCTAGAAGGCAGCAGCTGCAATACCTGAGATTAATGAGGGTAGGGGTACAATGAAGACAGGCCGTAAAAAAAGGGTTGATAAGGAATTTTCGATTAGAACCTGAAACAACTCTGCCCAAGGGTTAGATAACTTTTTTAAAATTCCTTAAACAGAAGAAAAAAAAACGGAATTTAATGAGTTTTTTTTTTGCGGGGAGAAAAGGGGGATTCTTATGAAGACATG
0.7328375764263079 AGATGCATGGCACACCCAGCAGGACTACAGCATCCTGTGGCTGCATTTCCTCGCCACGTTTTAATTTATTTCATTCCGTTTAAAATCCGCCAGTTGGCCGCCGGTTTTTTATCAACTTACAGCTCCAAAGGAGCATTTCCAGAGTATCTCGGTATCTCAGCATCCGAGTATCTCAATGTTTTCTTCGTTTTTTTTTTTTTTTTTAGTTCGGAGTGGCAAATGCACACGTAATACGAGTAAAGCAAGCCAAATGCATTAACAGCAACAACAAGCCGCTAGAAAGAGAGGGGCATACCCGGAGCGAAAGAGAGGGATAGACACTCCGCACAGATGCATACATATATATTTTTATTTGTGCCATTACAGCCCTCGTTGTTGTACGAGTTTTGAGTTTTCCGAAACTGAAATCATGAAAGGAGCAGATGTTAAATTTTTATACACAACGCACAACAACAGCAACAACGCCTAAGCTGGCAGCGCTGCCGCTGCATTGTTGCTGCTTCTGACTTGTTGTTGCTGTTGTTGCTTTTGATGCCGCATTCTGCACTGCTCGTCATCAGCAGGACATCTCTTTCACTCGCGATTCGGTTGCCAAGCAGCCGCCAGTGATGCCCTCTCTTTCTGACCGCCTCTACTGGTGTTGTTCGACTGCCAGAAACTTCAGCTGCTCACTGCTGTTGCTGTTGTTCTTGTTGTAGTTGTTGGGTTTTCAAGGGATTTTAAAAGGAGAGGGGTGGGTAGGGGGCAATATGGATATTGACCGTCCTTAGAGGAGCCTGCAACCCAAAAAGTTTCACTGGCAAAATCAAATTTGGAGCTGGCTCATTTTA
1 AACAACAGCAAGCCGCGCATAGAAATTTGAGCTTTTTCAAAATATTACACCATCCGATTACATAATATAGTTTACAAGTCGTGCTTTGCCGTTCCGTTTTGTTTCGCTTGTTCGCCTTCTTCTTGAGGTCGTTTCTTGTGCTTCCTCTTCCAAGTGAGAATTCCCAACAACCTGTTAGAAGATTCGGTCCCATTGGGCGGCGCTCTAGCTGGGTTTATGCGGGACTGTAATCAAGATCTATCAATGGAACTAAAAATTTAATTATAGTGTGTTAACAATCAGGTAGTAAACAAGTTAGCATTAGAAGCACATTCTAAAAAAAAAAAATGGATTTACCTCTTCATTTTTAACACGGCTTTTATGAATATATGATTCATTTTTATCATACGAATTTAGTATCTAAGCTCCCAAATGTATTTCCGCCTGTTTTGCCTGTGCTTATCAGGAGTGTTTTCAATTCGCCTAATTATCGTTAATGGAGTTCCCGCATAAACGACTCACTATACACGCACGCAGTCAGCGAATTGAATTGATCGATGGTTTGTTCACCTTCTCCACCGCTTTCTTCCGCAGCGTTCTGCTCTTTCCACCTGTGGGCAACTACCGCCGTTATCTCATCCACCAAACATGTGAGAAATACCGCCAGCAGTACGATCTGTTCACCTTCTCAGTGGGCCAAGGGCCGCAGCGGCGCACCGTCCTCTGCTTTCGAAACCAGCTTCTGGATCCCAGCGGCTTTGAGAAGTGAGCATCTGATATCTGACAGTAGATTATTGTTCATTTCAATTTGTCGTTAATGCACAATTAACAGCCGCAAGCAGCAGCAGCAGAGGGAGAAGGATAG
0.5262302675836397 CAATTACATGGACGTGACCGAGGAACAAAGGAGGCGAAGGAGATAAGTAGGCAGAGAATGCGAGAGTGAGAGAGAGAGGGATAGGGACGGGATGGAGTAGCGGCCTAGAACAGAGAATCTTGGCATAATCAATCTGCCCCAAAACAATCTATACACTTCCCTTTAATTACGTACATTCCTCGCTGCAATACCATCGATTATCGTTTTGTTATTCCTGGAAACGCTCAGATTCCCATTTACTGCTCCTTGCAACCCCTCTGGGATCAGGAACAAGTTCCACACACTCTGCATTCTCCTCATGCATTTTCTTTGTCCTGCGAAAGAGATGGTCATAGAGAGGCCGAGACAGGGAAACTCATACAGGTACGGCAGGAAAAACCACTTCCTCGCTTCCCTGCCCTTTGCCAAAACCAGAGCCAAAACAATGAGACCAGCACAAAGGCTGCTTTCCAACGGGCACTGAAGCTTGGGATACTCTCTTTAGGGTGACTTTGTACAGTGTAACATTAACATATTATCCCATTATACCATAAATA
0.5706184970721073 CACATTGACTTTGGTGATACGATGATGCTGATAGGATGGACAATGGTACAATATGATGGCGCTGGTTACTTCTGGATGGTGCTGCGTGGCCTGTAGGTGCACTGGGTTACCTGTTGATGGCCCTGCCACTCACTCCTTCTTCTCCGCTTCCTTTTCCGACGGCGTCCGTTCTGGTCGAGTGCGGTGGAAAACTGGTTTACCAACTCGCTCCTTCCATCTTCGCTTGTCCCTCCTTTGTTTTGGGCCGATTGGGCCGAGCGTAAACAAGAGAGGCTCAGACGAAATTGGAGATCTTCAGCTCGGCAGT
1 GTGTTTGGTGTTTTGTGTTTGACAACGGCTGAGCTTCAGTTTCAGGTCCGCCACGTACGACGCCATATACGCGCAGTCCAACAACAAAGCAATGGGGCAGTAGCAGCAGCGGCAGCATAAAAACAGTTTTCGGTTTGCAGCCCGCGCTGTGAGCTGCATGGAAAATTAAATTTGCTGCGTTGCCTTTGCTCGGCTCTTTCGTTCACCACTGTTAGTTGGCAACAGAGGGTTAACAGTGGATTTGGTGGACTAGACCATATCCGCCGGCCATCGATTGCCTTTCAATTCGCGTTCAATCGAACCACATTCAACCGGTTTGATTTGGGTACTTATAATCACAGATTTAGGCAATTTCAGTTTCTTTGATAATTTATTTTAAAACTGCTTCATTTATTGTGCCATTTTATTACAGAAAATTGCGTATTATAAAGACTTTACTGGAATTTGTGGCCATTTAGA
1 AACCTCTTTACGAAGGCATTGCAACAAAGAGTTTAATTATTAAAGTGTAGTTGTTTTTATATGTTATGCGTTACAGCGATTTGTTGAACGTTAACTCTATTTGGAACCAAAGTAATTAAAATGAACAACTAAAGGCTCTAAACTTACCACCCCGAGTGTTTCTGTTTGTAAACAGACGCCGATCTCTGCAGGAAAAGTGCAACAACAGCAAAAGACAGCAGTCGTACAGTGGCTGTCAAACTGGCAACGATATAAGTAGAATTCCTATTGGAGTGGAGACCCAGTTGGTCCATTTTTCAATTCTTTTTACATTCCCCTCGAAAAAAGACCCAAGCACAACCAAATGACTGCACATGGACTTGTTTATATCTTTGCTCTTTGTTGTTGTTTTTTCCAATTAGATGTCTGCACTGCAGCTGGGCGGTGTTGTTCTTGTTGCTGTGGCCGTGCTCTTATTGGAGTTTTTAAGGCGGCATTCTTTTGGATTTTGCGCAATTTGCGCGCTGTACTTTTCGTTTCAATCGATTCCATTTCAAGTGACTACTTTCCCCTTTTTGACCAGTGTAAACTGTG
0.8221515324973886 CGACTTTGCCTCGATTTTTGTTGGAGGACGAATGCGTGTGCAGTGCAAGAGCAGAAAAACACAACAACCAACAACCCAGTGGAGGAACAACACAAGCAAAAACAACTGCACAACGTGCACAGTTAAAGAAAAAGGCCAAAGAATATGGTGGCACGAAAGGACGACTATCAGAATACTCATGTTTCATATTTTTAAAATTCCTTTTTGTGTTAAATGCATTTTCCATCAAATAGCTTCTCTTAATTTCTAGTAAACTTAATGTGTGAGCTTTTTGATCTGGCACAAACACCGTGTCAAAAGTATATACCCAATGACCCTTTCTGCCGGTTTTTCTAGGGTATGCAAACAACAACAACAAACACAGAGGCAACGAACGCAGATAAAACCATGCAACCGGCAAGGTAACAGCCCCAGAAGCGAACGAAAACCTCCGCTAGCCACCTGCCCCTGCCCCGCCCCACGCCTTTTCCCCGCCCCCTGATCACCACCACTTTGCTCCCCCCTCCCGTCAAGCAGGTAACCTGATCGCCACAAAACAGAAGAAACAGAACGGAGAGTGAGGAGGAGAAGCCGGAGCCAGCATATCAGGAGACGTAGTCTCTTCCCAGAGAGCACTGCTCGAAATTGGATACCCTTTTCAAAGTAACACGAATGTATTCTAAAATTGACTTTACTGTTCTTATAAAATCTAATTAGAAAAACATATTATTATTGCTAGGGTGCAATCTTAGTTTCTCCCAGTGCACCTGCCTCTGTGTTGGTGCGTGTTTGTGGAAATCAAGTGTAGCAAAGGAAAGGAAAGGCGGAGGCCAAAGAATAAGAGCACCGGGCTCAAAGAAAACGAGCAGAAGAAGAGGAAGAAGCTGAGGAAAGCGAGGAACGTCGCGTCACGGAAAACTCGTTAATGCAGGCGAAGATTTCACTTGGACTCCAGACCCACCTCACCCATACACACGAACATGTGTGCCCCTCCGTATGCGTGTGAGTTGGTGTGTGTGTTGGTGTGCGTTTAACGCATTTTAATCAGCGTGTCGCATAATTACCGGATGCTGTACCAAGAGGCAGGGGTGGGGGTTTTTGAAAAGGGGGGCAG
1 CCCTGCACACTTCAGCCAACCCCCCCTCCGGTTTTTCTTTCGTTTTTTTTTTCTCTGGCGGAGTTCTCCAGACATCTCGTCATTCCCACGCATCTGGGCACGTACGAGAATCTCAAGTGGAGTAGGAGTAGCCGGAGTTGGAGATGGAGATGCAGCTGGAGGAGGAAGAAGGCGAACAGCAACTGGGCACTTAAAAAAATATCCAACAATTTAAAAAAAAAGTGTGTGTTGGCTATAGAAACTAGATAATTGTTAGCAGATTCTTAAAACTTTTGAGAAAAAAGTATTCAGAGTTCCTTCATTTTACGGCCTTTGAATTGAACTGATGAAAGATCCCAAATGAAGTACTATTTTTCCAGAGTGTAGGAAACAAATGTCAGGCCAAAAACTCAGGCCGAGATCGGGACTCATGCCCATGGGTTGCTTGTGTTACAAGTGTCGGCCCACAATGAGGGATTTTTTATAAACCGGAGGGAGGGCAGCCGAAACATCCGTTAAGCGTTCGTTAAGTGTGCGCATGCGTGGAGCTCTTTTGTCGATTCCACCGAACCAGGGATCGGATGGGATCGGTTAGGATCTGCCCAGATGGAGGGGCATATAGTAAGCAGTATAGCACCATAGCATATGCCGGGGCATATCCTGGAGGGCTTATGAGGCGGGCACTTG
0.2949389610800722 CGCTGGCTGGGGAATTGTCCAGAGAAATGGAGCAAGGGAGCGAAAACAAGAGGGTGAGAGCGTGAGAATGCCTCTCTTTCGGCGATATTCCCAGGCTTTTAATAACTGAACAAGCCGCTCATTAATAATTTAAAATAGAGCACCAAAATATGCGATGCCCCAATGGTTGGTGACCTCTCTTTCCCACCCCTCCGCCCTCTCCCTCTCTTACTCTCTCTATCGCTTTTGGTCTTGCAATGGAAATGGAGTGGTGAAAATGTTGTGGATGTCAAGTTATTTGAGAGAGTTGTGCTCTCTCATTTGTTTGTTGCGTGGCCACATTCCTTCATTGGATACTCGTTTTCTCCGCTTCTCTGTTGTGGATGCCTTTGCACGCGTCTCTGCCTCTCTTTCTCTCGGCACATCCCCCTCTCTTTCGCCCCCCCCCCCCCCGGGCAGACCCATCTCCCTCTGTTCGCAACGATGATTCATGCTTTTTGCCCACTGCTGCATTAAACAATGGTTTCTTAAATAATTTA
0.942527471048846 TATTATGCAAACAAATAAATTCGAGCGATAAGGTTAAGCCGAAGAAATTATGAAAATATTTCCCAGAAAATGCGCAGACAAAACAAATTGCCGCGTAATCTCTGGGACCCTTGCTCTTGGAAGAAATAACAACTCCAGGTTGACAATGCACGGCCCGAATAAATCGAAATCATTTGGGAACTTGTCCTTCTTTATCGGCAAGTGCCGCCAAGTGGAATCAATCAAGCGGAGAACCATTTCCTTGGAGGCTCTCAGATCGTGTTTTTCATATTATTTCGATTCCGATTTCGAAGCGTGACAATATTTTGGCCACAATTCAAACGAACTGATCTCGAGGGTCTTCGGTGGGCAATTAATCATGTCGAGCTGGCCGATAAGTTCTGCTCGGTCGAGTGCAGTGAATTTCTGGGGGGAGAGTCCTCGAATCTCCAGTCTCATAACAGGTAGTACCCATCGACATCGATCTTTGTGTGAGGTAAGAGCTGAAACAGGGGCTTCCATAAATCCCGCAGATATCG
0.7521814392281528 ACATGGGCGGCCAGGCCAAAACATTAGCCAAAACAAAAAGAGGGGGGAAAAAAGAAGAAAACCTGGGCCACATTAAAGCCCACGAACTGACTCACCGTGGAAGATGCGTTGGACGTTGGATTGCCAGGCGCAGTTTGGGTAGTGCAACATAGAACCCCATTTGGTAGTCGGCTGCGACTGTTGCATGCTAAACGTTGCTAAACTCAAGAGCGACCAACATTTATCACACTACGCCTATCGCCTTTTTGTGGCCCCTTTTCGTCGCTAATTAATGATAATGTCAGGAACTAATATGCAGAGGGAATATAGGAAAACTCCTCCGTCCGCCAGTTCGCCAGTTTATCATCAGTTAACGTTTTCATTAACCATATGTCACACGCACGTCCCTCGCATTTTCCAACCCTCAGTTCGTCCCGGGGATCCTTGAAAATTAAATTATGCGCTCGGGGTCGCGTGTCCTGCCACGATTTCTGACCAACTTCGGATGACTCAAAAAATACATTAAAATGCATACATAAATACACTGGCGAAAAAAAGCTAGCTAGTA
0.842205044578808 ATAACTATATTTCGTTATATTTCGCCACTGTATGAAACCCACATCTGTGGGTTCATTCACCCAACCATTCGACCGAATTGTGGGCGGACAAAATGGATGACGAGGCTGGGGTTAAACAGCTGCCCCTGGGAAATGCTGAGTAACTCTTCGCTCGATGGAAAGCTTCTCTCGTTTTTCCGAAGCTTTTCAGGAGACACGACTGCCTCTAGTCCAAAAATAAATGCGAGAGCACTAGCCCAGCGGAATATGTTTTGCTTTGTTTGGCTTTGCCATAATTTATTTATGCATTTGTCACTGTTTTTCGTAAATTTTGATAAAGTTGTAGCCAGATAATTTCGACAGGACCCACGGGAAACCGAAAACATAGGGTTTCCAAGGGGAATGTCGCCAGGCTGGGCTCACTCTCACTCTCTCCCTTTTCCATTTTTGTTTTTATTTCATTTTATTTTAGTGATAAGGCTCGGCCCGAGAAAGTCGATATCGTAATATAAACACGAAATAGGAGCCCAGCACCGAGCAGCAAGCATCCCGCTGTTGAGGGAGAAAAACCAAATTGTAGATGCCATCCGCCAGGAAAACC
0.5764841784981571 CACCTTAATTAATCTTAAAGAATCAAATCGAGTTCTGACGAAGTAACGCTCTCAGGACTGGAATTTCTCTGCACTTCCTGAAATTAAGTTTCCTGTTTCGTTTTTAGTTACCTTTAAGCGATAGCCACTGTACACAAAAAATGTGAAGCAAAGACAAACTATTTGCGGTCTTTATCAGCGGCTGGCCACAAAAAGTAAAAGGAGAAAAAAGGAAAGACAACTGAGGGAAAAAGGAAAGAAGTAGCAAAAACAGAAAACAGACGGCAGCAATGTTAATTGAAGGGGTTTAAATTTTTGGAGTGAGGGTGAAACTTTACTGCAACAGATAAGCTACAAATGTACAAAAAAAAAGAAACGAACAAATAAAAAAAATAATAAAAACAAATTTTGTGGCTTGAACTTCAAAGCACATGGAGCGATTTAGAGTAGAAGGGAAGAGGAGGGGTTAATAAACAAGCCACCAAAAGGTAAATAAATAAGCACAAAATGCCGAAAATAGCGCACAAGGGATAAACCAGATGGAAAGAGCGAGAGGAAGAGAGAGAGAAGGAGCAGCTGCTGCGCCGACGCCTGCTGCTCTTGAGCTTCTTCTTTCCATCTCCCTTCCCCAACCCCATTCACTCGTCATCCAATGGCTCTCCACAAATTGGAAGCAATTACAATAGCAGCAACAACAAATGCTCTTTGACTTTTTACAGCAGCCGGAGCAATAACTAAATACGGTAGACCGTCGATAAAGTGAACCAAACACAATTTAGTGGTTGCAAATAAATTTTTAGAACCAAATTATCATAAAGCTTGAAATGTTTTTTTTTTTTCAAATTTACTCCAATTGGGTATTTTTTTAAGCGCAAAGAAGCCTGAAGAAATGGTTAGTATGTGTCGAAATATAACAAACAACAAGTCTTAAGATTCCTTAAGTTAAGCTTTATTCCATTTCTTCATTATTTTTTCATCTTTCGACTTTTCACTGTACACATTATCAGCCACAGAAGCATAAATAGAAATGCAGCGGGAGAGCAAATCTAGCACTCTTTTTTTTAGTTTTTGTGTTTACTTATTTGCGTTCATTGGCTTCTCTTCCTAACGGCACTTCGGGCCAAGG
1 AATATTTCACTTATAAATAATAATAAATTACAGCACTTTATTTAAAAGTAAAAAATTTAGCAAAAATATAAATAGTTAGTTTGCATTCAGTAAAAACAACTGGACAGACATGCAATGAACGTTCAATATTAAATATGGCCGAGCAAACAGCCAATCGCCTTGCATTTCTTCACTGTTTCCAGCAGGTAGTTCAAACGCAACAATTTGTACCTTCGCTCAAATGTGCTAGTGGCCTTCTGGCTGCGATATTCGTCTACAAGAGCTCTGGTTGTTTCCCATCGAAGGCAAAACACTTTGCTCAGTGTAAGGATCTCGGGCAGGCTGCAAGCGAATTGCTCCTCCAGCAAATACTTTCGAATGTGCAACCCAAATATTTCCTGATTCCGTCTAAGTTGAGTCAACGAAGTGAATTCATTCAATTCAGAGTTATACGAATCAAGGTTCTGCATTTTCCGAAAGAGTTTACACGGATGCGATAGGTGCTCCTCGAAGACGGAGATAAGGGAAATCTGTATGGATCTCAGGGCTTTGAACAATCGCTCATACTTGCAGTAATGAAAGGGAGGCAAATGATTTAGCCGATAGTGCGAGAAGTTTAGATTTAAAAGAAGACGGAAGCAGGAATTCATCATATCCATTTGCTGCTGGCTTATAATACGGTTCAATAGGGTATCATTCCTGACCCTAAGGCAGATAAATTCAGGATGAGCTTCGGTCACGCAAACCTTAAACATATGACCCAGAGTGAAATCTTGGCATAGCACGATGTGCTTCAATTTGTTAGTGGCCTCCACGAGGTGTTTCCTTCTGAGAAACTCAAAGAAAAACTCAAACTCACTTCGAAAATGGTCATAGTTCCAGAGTAGAAACACTGATCGTAGGTGCCTTACTACCTTGTACCCTTGAAACTCCTGCAACAGACCAGAGATATAGGAGTTAACCAATCTTGTCCTTCGATTTAGTAACCTTTGAAACTCCTGACTAATGATTTCTGTAATGGGAGTGTAGTCAGCACAAGTGAGAAAGTTCCTCAGCAACTCGTTGATCGAATGACCCGCTGGCTTTCGCGGATCTGGCCGAGTTTCCATGTGAAAGGAGTAAAACAATCGACGTATTCCATCGTGATCAGTAGACTGCAGCTGCTGCAGGATGTCTGGAACATAGTGACTGGCCTCAATTGCTTTAATCTGATAAGGCGCTATTTCCCCTATGACCGCGTCTATTAATGAATTGTGTAGACGTATCTCTGGCTCTATGCCATGCAGAGTGTGGAATTCACTTATTGTTCGGGAATCGTAGAGAATGGCAACTCCATCACTGGATTCAAGGAGATGCCGCTGAATAATACGAAACAATTCAGAATTTTGAAGTTCCGTTTGCATCAATGATTTTCTTAAGACGTACTCTGTTCGTTCATCGGTCACAATCTTTTCAAAAGGAAACTCTTCGTGATAGTCTGCAAAGTCTCCTGTAGACCACCAGTTATCCAGAAATTTACAATAGGCACGCACGGTGTGCAGAAGTAAGGATGCGCTCAAAGATCGCAGCAATTTGGGTTGCGTTTTCTGGGAACTCTTGGTAAAAAGGGTATCCAAAGTTTTTAGGCTTC
0.963597003294616 GAAATGAATTGAAATGGCGACATTTTAGAGCTCGAGCATAAATCAAGCATACATATATTCACATTTCTAGAGCGCAAATCGAATGGCGGGGATAACCTTGATTAGTCTTTATCTCTTTTGGTTTTCCCAAGCCATTTTATTGACAATTGTCGGTCAATATCAAAGCTAAAAGTGATCTGTACAAAAGGGTGGATTTTCTACAGTCTCTAGATAGCCTGTTTAAACATTCCCTTTATTCATACTGGTTCATTGCTCTGTGCCTTCCTGTTCTTCTTCTTGGATCGTCTGCATTCCTTGTAGCTTATATACAGTAGACATTCTATAACTTTAACTGCTCTAAGCTAAATCATATTTGAGCTAATTAGTTAATCGTTCTTAAAGATGTCACCTATATAATTTATATTGAAATCAATTTCATTGAAAACTATATTTTCGAACAGTAATCTATTGAGGTCAGTTAGAGGTAGGGAGTCTCTACTGTACGCTCAGGCAGTAAGGACAAGAACCTCAAGGATTTTGACCTCATTTGTCTGGCGCTGTGGGAACACGAGAATGTGAGCAGGAGATGCCGCCGGGCCGCCTGGCCACTTCTCGGAAAGACCTGCCCCCCTCTTGCTTAATAGTTTTTATTGCCTTTATTTGTTTGCTCAGACCGAAGAGACTTCGAAGAACATTCATTGAAATGAGCCGCGCATGCGCAGCGGAACAGGGGCAAAAAAAAAAACTTGTTGCTAGGCGGCAAAATTACCCCTTTGTTCCACGACGATCGTTTTTTCTTTTTTTGAGGTAACTTGAGAAGTTTTGTCTTGGTTTTCTTATATAGTATTTTTTGTGGAGCTTGTATTCTAGGCCATTGGCTTT
0.9500453629440754 GGAAGCAAAGTTCTCATATGTAAGCACTTAATGACCAGCAATACCAACTAACGACTGCCTTAGTGACCCAATTTTCCTGGCCGATATGCTGCCTGCTTGGAAATTTCATGTAGTGGAGAAAACCCACCGAAGATTAATGAACTACAAAAGATGGGAACACAAATCATGTGAAATTGGAGAGAGCCAAGGAGACCCAGAGTTATATTTCCAGAAAAGAACAAATGTGTGACAATTTCTCAAAAGGAAAAAGGATGCGACTGCTCTCCACGCAGTAGGTGTCACGGCCAAGTGAGAATGTCACACTTGCAACTTAGTTGTATAAAAAATATGCCCCAAGACCCGGACAACGATTTTGAATCAGACTAAGGACACCTTCCACGCCTCATGACGCGACATTCCGGCGCGACCCTTAAAGGTGCATTTACGACAGGAGAAATAGAGAGGTTCGGAGGTTGAGAGGTCCTGGTACGTGTGCGTTTGCCGCCAGGATGTGGCATAATCAAGATGAAGACATGTGCAGTCGTTAGGCTTGTTATCCTTTACTTAGCCGTCGCCCTTCCTGTGGAAATTAATGGCCCAGCCCAGCACAGCAGCTGCCAGGCCCAGACTTTTCCTCCTTCGAACATTTGAATATGAGCAAGGATGTAATTTGATATTTTTCCCAGACCGAAAATCCCGTTCCGTTCGCAGGAAGTGCGACTTGTAATTTTCGATATGGGCGCCTCCTGTTTGTTTGGAATTAATGAAATTTAGACATAAAAATGTATTTCCACCACGACAGGCAAACAAACTGAAGATGGTGAAGAATAGATAGCACTCTCTCGTTTGAAGTGACTCATGAGGGTAATCAGTGGAAATTGAGTTATCCTCGAGGACATA
1 CAAACTTCATGGAATTATCAATGGGCACTATGCCGCATTATGCATTTTCGAAAGTATCTTTCTGCCCAAATGTTTCGGCATTATTTATAATCTATCTACCTTGACGAGTCCCATAAATTAGCCATTTCCATTTCCATATATATTTTCATTTCCATCTCCATCTCCATTACCTTTGCCATTACCATTTTCAATTCCATTTTCATTCTCTTCCTGCGGGAAAGGCTGACAGCAATTACACCAGGAAGTAAGCGACCTACAAGCGTTTGTTTGGGACTTTCCAGGAATTTTCGAGGCGTAGCAACTGTTTGTGACATGTTTTGATTTGTGTTGTCGACGTTTACGAGCTTGTAACTCTTCTTGGGACCCTGGACCTGGGCCAAAAGCCAGGGGAGAGAGTCCAAGTCCAGAACCGAGACATAGGTATCCATCCCAGGGACCCCACAAACTTGGTTGGATCGCCGCCACTCACTCGACACAGAATCGAAATGTTATCGATGACATTAATAGCGATTGGGGGCTTTCATCAATTACATGCCTTTGTTGGCCAAGCCAGTTGGCCAAGCGGGCTAACATCCAGATCGTTACAGCCAACTTAGTACTGATCGGCCTACGCAGCGAAATTGTAAATTATTACAATGCAAATGATTTCCATATTGTAAATATGATGTGAGTGCTGATAAAGCAGCGGGGCTGGCAAAAGGGAACCGCCTCTGCCTGTTGGCCAAGTTTATGCAAACAAAAGTTCAACGCATTCAAAGTCAAGGCAAGAGTCGTTTCAGAGCAGTTAAAGTAATTTTGTGAGTACCGTTTTGGGCCCGGATCTTGGCCTGACTTTGGGCTCGGGCTCGAGTTCGGGGGTTTGGGTTTGAGTTTGGGCTTAGCTATGGGTTTCGGTTTCCTTTGGCTGCCTTGACCACCACCAACGTCGCCGGCAATCAAGTCAACTCCGCGCCGAACTGTATTAACTCTTCTGTCTCTTCTGGACGGGGCCACAGCCACAGCCACAGCCATAGCCAAAGCCAAGCCAACTGTTGCTCTTTTGGCCAAGTTGTGCCGTCTGCTGTCAGTTGGCATCTTCCTGTTTGCACAAAACGTCACGTTCGAGTCACGTTTCCAACTGCCATCAATGGGGTGCCCATTGCCAGTGCCCGGGCACTTAGTCTCGCCCATAGCCGCAGTTGATGTTTCCCACAAATTTTCAGCCGCGTTTTCAGCTCTCAGTTTGCAGTTCACCATTTGGCCATTCGGGGATCTTTCGGTTGGTTTCGCCTGGGCGCTGGCGTAACGCAACAATTTCGCAATCACCTGACAATGTGACAGGTAATAGTCGTGTCCAGCATGCTAGACATTTGCATACTCATAGGCACGGGCAAGAACTGTGAAGTAATTTCGATGCCAGGCGAGCATCGCTCGATGGTCACCTCATGTCTGGCTATGGAGCA
0.9367605973291377 GAAAGTTGCCTTTGTGGAGAGCATTTGGACGGGATATGCCGCAGGACCACACAGCCTGTCGGCGCTGGCGTCGCGAGTTAATGAAAAGGATACACATGTCAACTCCAATTTCTGTTTTGGCCTTGGCTTTGTTCGATCTGGTGCGCTGAGGTGTTTGCCCGGCCACAAGGGTTGCTCAAATTAGTCGCTTCCTGCCACCGGAGCTATCCGAGTTATGTCCCGAGGGTTGACTTGGTGGGCCAGCCTCCTTGGCTTGATTTTATATTTCGCTCGTAGGTGTGGCCTAGTGCAATCTGTTACATTTTTGAATCAGTTTGGGATTCAAGCTCATTTCGAGACCATACAAATATTTACACTTGCGCCCCGGCCGAGACGCTAATTCACCCACAATTTGTCCACAATTGTTGGCGAGTAGGCTTTGTTTGGGCCCGAATATTTGCTTGTTTGGCCAGCAGTTTAATGCACAAT
1 CAAATCCCATCGCAGCTCACATATCTTTTTCGGTCATTAATCTGAAAATTAATTGCTGACTTGTCAACAAATTTGGCAAGCATTTTACGAGCGGCCATAAACTACGATAACTACCCTTGTATAAATTTTAGAGAAGCCACCTTCCTCCCCAGCCCCAAAATCGAGAAAATCGAATCTATTAACTAATTAAGAGGGACAAACGGGGGAGCAATAAAATTAAATCACGCGCACGCACTTTCCCACCAATGAACGGTGGCTATCAATTAAATTGGTGTAGAGGCGTTGTTCGAACAAGCGTATCAATTATTTTAATGACACGCGTTTTTAGGTTGTTTTCAGGCTGTTCGGGGATGTGATGCGTTGATGTGATGGTCACTGGCCAGTGGTCACATTAGAATGCACCCCTCATCGAAACTGGACTCATTTTCTCGATCAGGGTGTGCGATGAGGCGTGGAGGTGGCGATGCAATTTTAAACAATTTGTACCATTTGTTCGGCAATTTGCGGTTGATTGAAATGAAAACAATAAATTTTCATCGACCGAGGCAATTAAATGGTGTTGGCCCTAATGACTGGGACATATGTGAGCGATTTAAAGAGGGGAAAGCTACACACTCCATCAGTGATCAAGTTTTAATTGCTTATTAAAAGTGCACAGTGAGTTGGCCAAAAGCATGCTGCATTTTGCTTAGCATATAAATTGAAAATTTTCGCCACAATGCAAATTTGGTGCAATAGTTTTGGGCCAAAGAGAACTTTAAGTACGAGTTTGAGGTGAAAGCAGCTTAAGACCTGGACAAAGCCTTTCAGAAATTAATGCCGTTTTATCTCGCCAGCTCGACCGATTTGCATAATCGCTGTCAACGAAAATCCAGGGAGTGAGTTGCGCATAGTTGGAATGGAATATCCTTCGAAAGGATGTGAGAAATGCCGTGGCATTCATGCAATTGACACACATCATTTCACGCACTGACGCCTTTCAATAAACCAAATTCATCACCCGGGCGGGCACAAAGGAGCAAAGAGCAAGGGAGTCAGTCGAGGACAATTTAAAATCCTTCATATCCCTTTAGCATATTGAGCCCTGTACACAAAACAGATACAAGTGTAATCAGTCAAGCGTTTTGTCAGCCACCGAATGACATCATCATCGGTCCCCTTTCTACTTTCAATTTTTTTTTTTCTGAAATTTCAAAAATCTGCATATCAAAAAAAATAAGAGCAAATGGGTAAATAAAATAAAACCAACCCAATTTCGGGGCGAGATCCCTCACAAAAGGGTTGCTGATTAGAGAACGGTTCACGATTTCGTGAACCATGAATGAATCTGCGGTCGTCGTTTATCAAGCCATCAGCGGCAAAGGTGTGACTGGGAATTTACCACCCACCAGAACCACCGAGCCACTAGAAAACCCAAAACCAAACCAAATCCGAATCCCAAACCCATACCAATCCCATCTGAACTAATTCCAGCAGCCGAACGAGCAAGGAGACATTTGTAAATCTCGACGCGTTCTGTTGATGTTTTTAATTAATTTTTGCTTTTCAGGGGTTTGCAACTCGCAACTCGGAGAGGGTTCAATTTCAGGGTCTTCTTTTTTAC
1 ACTTAAAATGCCACCCTGCTTTTGCTCAATCCATAGATCAATGGGAAGATATCATTTCGCATTTGTTGTATATTACTTCCTGTTTGGCATGGACATATACATTTCATATTTTTCCCACCAGTCCGTAGTGTCCGTAGATGTCCTAGATGTCCTAACTGTCCACCCCTTGAGAGCGATATAGTCGCATTTCCAGCCCCCTGACGACGACACACGTCCGTGGCAATAAAAGCGCAAACGTTTCAATTCCGTTGCGGCTGACAAATGCACGGAAAAAATGCCAGCGATTCTGCCCCAAAAATATATTATAATGATAAAAAAAAATCGAGTGAATGGAAACGGACGAAAGTTTATATAGATGCTGTCGAGTGTTTTGATTTGTAACGTTTCTCACTTCATTATTATGCAATAAATAATGCCATCTACATGTTCCATCTAATATTATGCAGAAGGGCGAATCGCAGGGGGTAGTTTATTTGTCCTGCGATTTCTGTCCATCGGAAGTGGAGCGGAGCGATGGTCAGAAAATCATTGCTGTTGAAATTAATGAGGCCTAACATGACTGGGCGCG
0.5105448437740689 TGTTTTGTAGCGTTGAAGCCTCAAATTATTTCCAAAATCACGCCCCATAAGCGATAAGATAAGAGAGCGTACAATTGTTGCCCACGATACATACAAGGCGAGAAAAAGTCCAAATTGCCAGCATTGGCGGCCATAAATCGCTGCACCATTTTCTTTTATCGGCTGCGTGTGCGTGAGTGCACGCCTGTGAATCCTGTTTTTTCCTTGAAACCAGTTTGCGTCCGTCTTTTCTTTGCCAGCAAGGTGTTCACTTCACCTTACTCATTCATTGTTTGTTTGCCCATTGCAGCCGACGCTTGATCTTCCATCTGCAGCATCCATCATTTGGAATCGAGGCAATAATCAGCATCTACCGACAATCAAGCAAGCCATCTATCTATCAGAAGACCACCGGGTAGTAGAACCTCAATCATAGCGATGGCCTGTGCAACCCTGAAACGAGCCCTAGACTGGGAGTC
1 AGCAGAAACAGCGGCAGCGGCAGTGTCAACTGTCAATTAACGGAGCATTAGAGGGGGTGGATTTTGTAGGGGGTGACGCCCGCTTACGGGGTGGAGGTGAGTGGGGTAAGACATGAGCTTAGGTCTTTTGATTGATCTGTACGGCAAATTCTTGGTTGGGGGGGGCGTAAATGAGCAGCCGAAAATGTCTGAACAGCACCACCACACTCTTCACTCCCCAGACAAGTGTCACTTACAATGAGTTTTAGTCGGAAAAAATCACGAAATTAGAGGAGAAAGTATCCAATCCTTGGAACTGTCAACGCTTCAACTTCACATGCTGTTCACCTTTTTCAACACACAACAAATACCCACTCTTCTGCAGGGACTACCAATCTCTCTTGCCCTTTCACTGTAACTGCTCCTGCCAATACATCAAACCGAATATCGTCGGGAAGAGTACAAAAAATGGGTACACTGAAAGAAATCACTATATATTTTTTTAAATCAATTCAATTTCCATCAAAAAAATCTTCATCAAATTAGTTTAAATGTAAGTAATCAATTTCTCGAAAGAAATTAATAAATAAAATGTGTTTGTAAAAATAAAATAAATAAAAAAGTTTGCATTGCATGAATTAATTTATTTTAGTTCACCACTCGAATTGATTTAGTAAATAAAAAAATATACATTTTCCCGTTCTTCTTTAGTTTTTTTTTTTTTTTTTTTTTGGTTTACCCGAATCGAAGTGGCTGAGTTTCGGTTTCATCGGCTTCGTCCTCAAGTGGCGCATTTTTCATCATCTGTTGACACTTTTGGTGCTCCAACGGTAGGCGACCGCAAAAACAAACACAAACAGAAAGAAAAAGAAAAACAAAACCGAGCTCACACAGTGCGATAAGTGTTGGAGCGAGAAGGAGACGGAAAGCGAAAGAGAAGACACTTAACCTGCAATTTAATACAAACTCGCTCAAAAATCCGCTGAGTACTCTACAAATCAAGAAGGAACAAGAATGCATTCTGCGGCACCACGTGGTTACTCTTAAGTCGGCTTTTCAATTAAACTTTTTGCCGGTCGCTATATTTCCTTCTCACTCTGTATTTATTGAATACCCATCCCATTCACTTGACACAGTGGGCTGAAATGCAGTAAATATGGGGGTACCACAATTGATTGTTGTGGCTGCTAATTAAGCCTGCGTGTGCCATTCATTAAC
0.6302686630547319 CGCTTTTCAAATGCCTCCTTTTCGCTATCCTTTTTCACTGTTTATTCAGTGGACGCACGCACGGCTTTTCTTTGCTTCGTTTATGGATTGATGGCAGCCAAGTTGGAAATTCCTGATTGCTCTTGGACAGTTTTGTGTTTGCCCCGCGACTGTCTCCCGCTTCGGATTTTCCTCAATTTTCCCTAGCCACCAGCACAACCCCTCTCCACGGACGTCTCTCTATCTGTTTGGTTTGCTGGAATATAGCCAGATGGATTGTGTAAACATGCTGGAAATTATGGTATTAGTCGCGTATCACGAGTTCGGCATTCCATTCTCAATTGGGTTATGAATTGATTAATGAATTGATAAATTTGTCGCCAAAGGTTGTGGGTTTTTTGTGTGGATGGAGGAGATTATCATATGGTTAATAAACGGGAGGAACGGGTATTTAGG
0.7800483838340522 CGCTTAATCATCTCCATCGTCTCGGCTCTCACCTACGTCATCTCTTCGCCTTCCAGCTGTGTTTGTGCAAATTAACCGAAATATACATTTCCGGCTACTCGCTGCCTCCTCGCTGAGCAACAACTACAAAAACAACAACACCAATAACAACAGCAGGAACAACAATATCAAGAACAACAGGAGCAAAGCAACAAGAACCACCACGACCGCCGCCCACCCCCTTTGAAAATCCATCGACACAGCACCACATCACCATCGTCGTCATCATCATCATCATCCTCAGCAACTTGGAGTCTGGAATCTGGAGACGGAGACCGTAGACCGGAGTTACTTTGCCGCCTGCTGCTGGAGAGAGGAGCATCTTCGTGCGGGACGCCTCGACGATACACAACCCCGACTACGGATTCATGGTGAGCCAAGACATCTGTTCGAGCCCGGCGCACACATTTAATTATAATTATTTGTTTGCTTAATTCGATACTTCACGCTGGCCCCCGTCTCATGTGTCACATCCCCTCGATGGGGTTGCTTGTTCATTGTGCCGAAGGGTTTCCACTCGGCTAATGGAGGAAACTATTTTCCAATGGTATCCCAAAGCAATTAGAAAACCGGGGGGCGCGTGCCCCTAATCCGTTGCTTTGCTATTGTCGCTCATATTCGGATTTGTGGTGTTCATTTTGTGGGCTGGTGGTATTTAGGGGGAATTGCGATTAGATCGATGATAAGGCTTACACATACCCTAAACCCACTGAAACAGATCTTTATCGCCGCACTTGTATACTGCTAATGAGTTGCCTTGTAGGCCAATTAGTACACCCTTGTTCGGAATGAAAAAAAAAAGGGTTGACCGGGATCAGACAGTTTAGAAACTCTTTAGCGCATTGTTGGAAAATATTCCACTTGTTAATAACTATATGAATCTATCAAAACTAGTTT
0.7037872017706569 TGTAGGGAGTCGAAGCTGGTAGTACCCTTGTGATAGCTACACCAACTATATATATGATTATATAATGCAAGGTTTTTTTTTTTTAAGTACAAAATCATAATAACAGTTCTAAACATATGGAATTGGACACAAAACAAAACGATAAAATCGTTGTCAGGAATAACAAGAAGATTATAAAACAAACAATTGATCCCAGCTATAAAACCGAGTAGTTTATAGGGTAGAATGAACATAAAGCGTACCGTACCGAAAGCAAAACCATTCGTCTGTCAGTGCCGCCAGTCCAAGCCTCCGATCCTTCTCCGAATCCCTTGGGCTCTGTACGTGGCGGGCACATTAACATATGCAGGCGATTAAGTGGCAGAGAGCTCAATCGTCCGACAGCGTAAACCCCTAATTTCCCGGCCCCGTCAGCCGTGTCCCCCGGCCACTCCATCCACTCCATCAGCTCCAGCACTCACTCATCGCCACTCCATCGTTCGCACATTACACGGCATTATTTTTATGGATTATTTATTTATGCATGTTGATATGAACTTCATCGCTTTATTGAAAATGCTTTTTACAACACCGCCCCTATCGCCGTTGTCTCTCTATATGTTTGAATCATTTTTTTTTTAACGAATTTTCTCTGTGTGCTTGGATTTATTTGCAGTTGAATTTTCATATCGTAGAGGGCATAAAAAGGCTTAACACTGGACCGGAAGCGTGTTTTTAAAGGGTGATGGCGGCCTCCACTCAAGGAGAAATTCGAGTGGGTCCCGGCCACCAGGTAAACGATG
0.862378107176449 CACGGGTCTTGTCGGTGACCTCCATGACAAACTCCACTGGAGTAGTGGCCCGCTCCTCGCCCACCAGCTTATTGAGGATGTTCAGATCGACGGTGGCGCCCAGGTTATCGATGTTGGACAAGAAACAATACTCGCGGCCCTCCTCGATGAACTTCTTCAGCAGGCCAGAGTTGCGGAAGGTATCGTAGAAGTCACCGTGTCCAGGTGGATACCAGCTGAAGTAGGAATTTCTTTAACACGGAACATTTACGTAAGTTCGAAGTACTTACGCTTCCATATCCTTTTCGACATCAAAGTCTTTGGCCACCGGCAGGTAGTGCTCGCGACTAATGCGCGGGAAGCAGCTCTGGTTGAAGGTGTGGATCTGCACACGGAATCCTTTGTACTTGCGCACGATCTTCTCGGTATCCTCGTCGGTGTTAAAGGAGTTCATCAGTACCAGCGGAACATTGGCATCGTAGGTCTTGTTGAGATGCTCGATTTGCTGCACGGTCAGATCCAGGAAAGTAAGATCCGAACGCACAGGAATCACACTCTTGGGACCATGGCAACCCATTGAGGTGCCCAAACCACCGTTCAGCTTGATGACCACCAATTTATCCAACATGTTGCGGATCTAAATGCAAATCGATACAATTACTACAAATACTTCAACATTAAATAACATTAGGGTGGAATTGGTTAAGCTGCAGTGATAGCCGAATTTCATTTGGGTTTAGTGCTACAGCGCAATCATTACAAACTAAAGCCAAACTACAAACAAAACTAGGTCCAAAATCTAAACAAAGCGTCCAAAGCCCATTGAGATTAGATTTGAGCGGGAGCGAAATAGATACACATATGTAAATTGGGAGTGAGAGCCGAGAAGCGTAGAAGTTTAGGTAAGGGAAAACGCTTTACCTCATTCTAGGTGCGATACACACGATTATGCATAGTATTTATAGGCAGACATAGCCATATTCAGTATTCAAATCAAATAACATGAAAATATGCAGAGTTGG
0.7554621064784031 TGTGGTTTGTGAATTTCTTGAACAAGTAGATTACCTTGAGCAGGGGCATGAGGAAACGTTCTTGGGTTGTTAGCCCGCTCAGCTGTGATAAATGGTCCTCGGTGGATGGGATACAAAGAGTAGTAGTAAAGGAACCGGACAAGGACGAGGACCACGACCACGAGCAGTAAGAGAACGAAACGGAATGGTATGGAATAGAAGGATGGGAAAGCTCACCGGTAGACGCCAAAATAGAAGACGCTTCCACTGCCCATAATGAGGCGGTGGGCCTCGTCGTGGGTAAGGGGCGTGGCAGCCGTGTCATTGATGCGCACGATGATATCCTCGACCCGCAGTCCAGCCTCGTCAGCAATGCTGCCCTCGGTCACCTAACGTTGAAGCATATGGACATGTTTAGATCTAGATGGGAATGCCTAGATATCGCCCGATTCAGATGCGGATATGGGAATGTGGCGATAGAATGAGTGCGAGGCCGAGATAGTCGAGATAGCCGAGATACAATACAATGGGATGCGATGCGATAATGGGGAAATTTCTATTAGCCGACAACGGCGACGTCGCGTGCTAAGTGCATAAAAATAAAACGCGCGCCAAATGTCAACAAAACAAAGACCAGCAGACCCAGACCCCCGAACAGACAATCATACAATCACGCACAAACCCAACAGAACCGAAGACAATGCCCAAGGAGATGGGGGGGCTACAGAGGATCTGTGGGGGCTGGGGGCTCAGAACGAGGGGTGCTCGAGTAGAAGTGGCAGCTCATTAACGACACTTCAGTTAAGCGAGTCAAGTGGAATTACCCATGTCTAACCACTCAAATATTGCATTGTTTCGCCGGATGGAAATGTTTGAGTTGAAGGATGATTCTACATACGTACATATATACAAAGTTATGAGTTCACTTAAAGAGAAGATTAATTTGTA
1 CTAGGAGGCAGCAAATTGCGCGGAGATTTGAAATGGCCACCACCGGAGTACAAGGAGGCCGCGGCTCGCGAGAACGAGGAACGACGCCAGTTGGCGTTGGGTCCCGTCTGCCGTCCCAGGAGAGTTAACCGGGTAGGATATAGCCGCTTAAGATACATATCAATTCGATATTAATGCATATGTGTAATAGCAGGACTACACACCCTTCTTTGCCAAGCACCAGTTGAACAATGGCTATCCCAGCTACAAGGTGCCTCCGGGCACCCAGCACATTTTCGGCTAAGTTTGGGAAAGACTCTTTCAGATGCCAAGAACAACAACAACAACAACAGCATAAAATTCAATGGAACCCACTTCATAATAATACTGAAAACGATCAATGTCTATGTTACTAAAACGAAACACTAACGAATCAATCTATCTATATAGGATATATACAATTGTTATACTAATCTTAAATGACCACTAACGACGCCATATATACTATACATATATTACGAAACGAACCCATGTTAGGTGAATGCAATACTACAGCAGGTGTGACACCAACCGGTGAATCATCTTCAATATTATCCGTATAAATATAGATGCTCGCTGATTCCACGATCAGATTGCATCCACTCGAGATAATACTAATGATGATTCGTGGGCTTGGAACCCTGATCCAAGCTGCCCAAACGGTGCAGCAATGGATAACGAAAATCTCCATGCACCCATACTATATACACATATTTGGAGCATGTGCATATAGTATGGCTTAGATTGGAGACCAGAACTATATGCTATATGCTATATAGTGCTAGATGCTAAGATGATTGTTAAACTATTAACTAGCAAATGAAATGGAAACGATGCGACCCAAGACGGAAAAATGATAATGAGATTGAACCTTGTCTTAGATGTAAGAGCAATACTAAACTATTTATTGTGAGCATATTCTATTTAACGCAGATCCCGTGCAGCGATGAGCTCAAGGAATCCTCTGGGCGAACCACAATCACCAATTGTAAATTGTTCCCCGATATCGTGG
1 TGTGCCATGGATAAATAGTCTTTTGTTAATCCTCAATTGCCTATTACCTATTATTTTGTTTACTCAAAATATCACAAGTCTTCCGGTTTTTTGTTAGCAAACCACTTTAACCATTCGATGAACATACCAAAGAGTCACCCAATTCTCGGTGACATCGAGAAAAACACTTGAAATTTCATGGGCAATTCAATGACGAAACCCTTTCACCCATCATTTCTACCCGTAAAATTGAAAATCTAAAAATAATAAAATAGAGGACACGCAAAACAGCATGTAAATGTGTTGTTAAATGCGACGGCGACATAAAGAAATATTGGCATTGCGAAAAATCGAAATCGGCGGGCATAAATCAACAATTTTTATGCAATTGCCAGAGATATCAGAGCACTAACCCCATTCACTCGCCAAATGGGAAAGGGGAATCCTCAACATATGCCAGCCCATTAACATGCGATTGTCAGTTCGGTTGTGATTCGGCATTATGAATATTCATAGCCGGGCATTGTCTGAAATCGGCGTAACGTAAATTAAAAGGCAAATTTATAATAATGCCCGAAAGCCAGGGGGACAATGGCAGATCACAAAGGGGTTAGATCAGATAAATGCTCTATCTCTCTGGCCAAAAAAAAAAGCACTTTCTGCGATCCAAAGGGGCAAATCGGCAATAAATCGCCTTCAGACAATGGGTGCGGCCCGAAGGGCGAATAATAAAAAAAAGGGTTTCGAGAGCATCCTATCTCCTGTTTGCCTACTCCCGATTTTATTGACAATAGGGGTAGTAAAAATATAAACACCGCAATACCTGACTTTCCATCGCTCGCCACGCAAAAACATTGAACTCTATACGTTTCGAGTGTTTGCGGTTGGTATCGGTTACTGCGATTTTTTTTTTTAGATATCTGGTCCGCACTTAATTAGACTTTTATGCCAAACTTTCAATACACATTTCATGCTCAGATGGCTGATGTGGGATGGGTTTTCACATCCCGACGAATCTCTCATCTGCATATAAAATCCAAAATCTAGGCCCGCATGTAGGGCATCGTTTCCTTGGCTACCTGAAGCGAATTCGAAACGCTTTTGTCTTTCGTCTTCACGCATCATGAATTTGATTGAGGATTTTATGCTTTGCATTCAATAATTTTACGCAGCTTCTCCGCATTCAGCGCGGAACCGGAAGTTGCCCGCCGGAAATATAATGTATTTATATCTCGAGAGATTTTCTCTTCCCTTGTAATTTACTGCGCTCTGGAAACTTTTTACTTGTTACAGGTTTTGCAAGTAACGCACTTGACAGTCCCCTTGGATTGGTTAATGAGAGAGGAGCTATTGATATTAAATTGGTTTTTGAACATTGGTTTTTAGA
1 TGTGGAAAACAAAAGGCGGCCATGTTGCGGCCAACCGCAGAGTTATTATTTAAATGTGCATTGCAGTTAAAATCGACAGTTGGCTGTCGTTGGCAGCCTGCTTCTCTTAACCCATTCCGGTATGAAACATCTACCCAAAAACCCTTACCATTACCATTACCATTTCCACTGGGCACAACCATTCCCCCATGACTGCTGACATGTTGTCATCAACCCTTTCGCTGCTCTGCGGCTGCGGCGGCGTCATAATTAATAAGAGAAATCCCTTTTCAATTTGACGGAGTGCATTTGTCATTGCATTTAATTTGCGGAGTACGCCAAAGGACGCAGGACTCCGGAAGTTTCGGGCAAAACGGGGGGGATCGTTTCAATCGTCTGGTGTCAAGTAGGGGCTGTTCCCTTCTGCTCCTTTCCGTTTCAATTTTTTCCACTTTTTCGTTTCTCATTTTTTTGGTTTTTTCGGTTTTCACACGAAACATTATTTAAATGCCCGCCTAGAAGGACGCGCGTTAAGGATGCGAGCCAAATGAAATGCGTTAATTGATTTTTATGTCGTTATGTTTGTCGCGTTCAATGGCATTGGTATTGGAAAAGGGTTTTCTTTTTCCGAAAAACAGTTGGCTAATAGTCATTTAAGTGGCTAACAGTTGGTCTAACTAGGTGGGATGGGGCGATCGTGGTTATGGCTGATTGGTCGTGAAGGAATGCA
0.6232485211399206 CCCCAGTTCAGTTCAAGTCCCCCCATCCACGGATCCCATCCCAGTTTTAAGACCCCAAACCCAAAAGGGCCGGGCCACACACATCGATGGTTTAGCTGATGACGACGATGATGACCGCTTTGTGCCGCAGGAAGGAGTTGGGGGCCAAGTGCATTGGAAACGCCGTCTGGTGACAGAAGCGGCAACGGGAGCAGAATCAACCATTCGAGAAGGAGGATGTTAAGGACC
0.2279482777984711 AATGGCCCGGCTGTTGGCGCATTCGAGCACATATTCACCGTATTCACGGCAATCTGAATGGAGACCCTGCGAGGCAGAGGCAAAAAGTCGTGCCACACGAAGCCCCAAAACTGAACCAAATGCGGCACGACTCTTTTTGCAGCTTGTCGTGCGTTGAATGGGGCAACATTGTATACACGGCGATGGATGCGTCCGAGTGTTGCAACTTGCAACAGCTCAATGCCCACAGCTCAACACCTGCCGAAGCATCATAAATTCGATAAATCACACAATCTCACAGGGGAATCATCGTAGATGAGTAGTGTCTAGGCTTCGACAAAAAAAAAAGCTGTCAAAAAACAGTGATGCGTGTACACCCGCCTGGCTTTGGATTTGTGTACTTGTGTATTACTGTTGACTCTGAGCTGCGATGCGGTCGCCTCGCTACGATTAAAGCCAGCCTAGTGTGTTAGCGCTAATGGCTAAGACACACAAGTCGCTGGGTGTTCGCCAAAGGGGGGGAATCCAAGGGGCACAGTCAGCTCCAGACAATGCCACAGTTTATATTGCAGCCTGTGCCTGGTCATTAGCAGCATTGCAGCTGCAACAGCAGCAGCAACAGTTGCTGCATCGATGTTGCTGCGGTGTAAGTGAGGTAGCTGCAACTCCAACTCCAGCGTCGTCTCTTTGGCAGCGTAATTGTGTTAAAAATTACTCAGGCATCTTAATCACTTTGGTAAATATTTTGCCAGAGTCGGAGAAGAAGGAGTTTTCGGATTCGGATTCGGACTCTTACGAGACGAGAGACGCAACGAACGAGGTTAATGCGCTGCAGCTGCAGCAACAGACGCAGAATGTTGCTAGTTCACAAATCGAGGCATGTGGGTGTGCGTGTATATCGGAAAGCCGAAACATGCAAACTCCACAAACGAGCCAAGTTTTCATTCATGAAATTGCCCAGATTGGCAAGGAAAAAAAAACAGGCAGAATCAGGGGAGTGCGAGGGCAACTCAAGTTGATTGCATGTTCGGGCTCAGTTCATTTTCAACAGCATCAAGGATCAAATGCATTAAATACAAGAACGAGACCAAGTCGCTGGCATCGGATGTTGCAACATCAAACAGCAACAACACATCTACTTACGTGCAGTTCGCCGCCTTATCGGCACTGCTCATCTGGCGTCCTCCGCCCAGGGTCCAAGCTACATCCCCAATCCCCCCCGGTATCCAGTGCCCAATAGCCAATACCCAATCCACTGCCACAGCCACATCCACATCCACATCCTATATACATTCACATCCAGGGCGGGTG
0.8412227029079403 GTACTGACAGATTCTTTTTTTATAGCAACAATCTTTGCTGCTGTTGCTTTTGTTCTCAGTCAACTGATCTTTGTTATTTGGGCTTGTTGTTGCGGTTGTTGCTGTTCGTAAAGTTGCAATTTTGAAAATAAAAGTGAGCGCCGTCTTCTCTTAGAGGCTTTTGATTGTGGTTTGCCGTCTACGTATTTGTATCTGACAGATATTCAATCTTCATCTTTGCCATCGAATCGTTCGTCAAACGTGTTTTATTGTATGAGATACTTGCGCTATTTTCTGCGTCTTGTCTTCTCATCTCAAGTGGGTTCTGATCCCCCCGCACCACACGTCTCAACTATATATGTACATATATCTCTTATTTATGGTCGTATTGGGTATCGGGTACGAGTATTACCTGGGTCTGGGCCTGGGCAGTCACGACATTTGAACAAGCAGCCCCATATTGCCGACGACGACAGCTCAAGGTCGCATTCCTTGCAGGTGACGGAGTCTCGAGTCGTTTGTCGATTTCTTTCACATCGGCACTCGATGTCTTGGTTAGCTCTCGTGGTCTTAGGACTCCACTCTGAGTATCTTTATTTCGTTGATGGCTGAGTGGGCGGACAAATG
1 CCCAAACCCCCGCCCCCCACACAACCACGCCCCTGTGCAGTGAAAACACAGAGACCAAGTGGCAGACGATCGAGTTGGATTCGTAGAAAAACAGCGCCAATTCTACGAACTGAACTTGGGGATGTCGACGCCTATATCGGAAGGCAAATGGCACTGTGGACACATACATACGTACATACGTACGTACATACATGCGTACATACACACATACATACGTACGTACAGATGTACATAGTATTCGTGCCTGAACATGATTGATATTTGCCTGCCATGATTACTCGTAGTCACAGGCCGTCAAAAGTGGTGATAAAACGACAAACACAGTTTGAGATACTTATCGTGTCGCGAAGGAAATTACACAAAAGTTGGGGGTTGCAACTTACAGGGTATGCGATAACTGTGCCTGTGTTTAGCCTATATTTAGTAAGTTATTTCAATTTAATAGTGAATATCACATTTTACTATTATAAAAGCCAAATAAGAAGTTATTTATAGAAGCACAATCTTGTAGCCAGTATGAAATCTTAAAACTTTACACTTATCAATTGAATTTTTAAGACTGCGCTTGCAACTTGTTGTTGTTCATCCTATAAAATAGTAACTTCAAAAGTTTATTAAGCACTAGTGGCAGCCCATATCTATTCCACATCCGCAAAAGGAACCTTTGGAACGGTCTATAATTGGATGAGCTGTGGATGAGCGTAATCTACATTTGCAGACAGTTGGGCGACTTCTTGTGGCTGCAACAGAATGTTTTGCTTCGCTGGGGCAGATAACTAACCACTGAATGCTAAATTGCAGTGGGGTAGGGCCAGTGGCAGATGATTGGCAACGACCTTAAATAACCTACTGATTCTATAGTAGCGTCTTGAAACTATTTGCTATTTGCTTTTTCGAAACGAACACTACTGATTCGAGTGCAAATATTTACCATCTGCTCGGGCTTTTCTTTGATCGCCTAAAAGCAGTAGGTGGATTGCTTTTCTTTTAGAGGCGGAAACCTACGTCAATGCGGGATCAATGGGATTAAGCACTGCCATTGTATTGCTCCATTTATCACTTTTAACACCGTCTAGTGCAAACAGACTGTTTGAGTTATAAAGCAACTAATTTATCACTTATCGCCGATCAATGGGAAAAATGAATACAGTACAAATACGAGCGAAAACCTGCGGCTTTTCACAAATATCACAAAGTACATTTGCTCATCACAAATAAATAATAATAAAATTTAAGTTAATAATCGATAGTACGAAGACGATTCGTCATTTTATTTACCGTGCAATCATGGACTATTTATATATATTATTTTAACAGGATTTAAGTGTTGTTAATTGTGAATTAATAACTATTTAACCATTAGATGTGAAAATCAAGTATTCAATTTGCGTCATCGGTACCTTTTGCATTAATGATTAAAATCCAACCTTAGAGATCCAATTCAAAATGAGTGTGAGTGAAACCAAACAAAGATCGGAAGTCTATTCCATCAAGAACTATCAACAATAATAGCTTTTTCAAAGAACCATTCGGATATTATCATTTATTCAAGGCTATAAAAGCGATGCGTAAACAAAATGCCCTAAAAAAGTGAAATTTGCTTAGGGCAATCCATAAAAGATAAATTAGTTATTATCATTTTTTTTGTATATATTTCCGAATTGTTTATTTAGCAATTAATGTTTGCCTTGCGGGGCCCCTCCTTTAAATTGCCTAGTTCTTTGATACAGTTGAGAGCGTTTGTGATTTATGGACGAGACCCTCGACGAGCATGTGAGTGTAAATGTGAATACGACTGACTATGAATATGAATAATCGCAGCGAAGGCGAACAACAGGCCTCATTGTTCTGGGCGGTAGTTGCTCAATAAGTCTGAC
1 TCCAAAAAAAGTCGAGTATCCACTAGGAGAGCCATCATTAATAATGGAAGTAGTCTTCATATTTGGCTTTAATGAAAACACTCATTATAGTTTAATGGCCAGGCCATGAACCAAACAATAAACGAAGCTATGCGTTATTACGCGTATCCTCGTATGAAACAACTTGATTACAACCAAAAAAAAAAAAAACACGTCAGCAAATGCCTTTCAGGCGTTTCTACAGCAACGTATGTTTAACTGCTTTTTTCGGCTCCAACTATAAGAAAACAAACTTTGTTTGTTTGGGAGTTTCATACAAACTACCATTTTGTATCTAAAAGAAGTAGCTAAAAGGAATTTTTTCTAACTAATTGAACCTATGTAAGGTATTCGTTTTTCAATTAGTGGTAGTTCTTTGAACCAAATTAGGTATATTTACGGAACTCAGGAATTATATATATAGACGGTTCGACAACTTTAATTGGAAACATCAAACAGATTTAAAAAATAAGTTAATTAATTAGCTATCAAGCTCACAGGTCTGCCGAAAAGCACAAAAAGCAAGTGAAAGTAATATGTTAAGAGTCTAATAATTTATATTGTATATTTTCAAGCAAAGCTAAGATATTAAGTTATAGTAAATATTATGATTTTACTGTTATCCTTAAGCAAAGGATTCTAAAACAGTCCTCTAGAGATGTTAATCTTAAGACTTCTGCCCATATGACCTCATCAAGCCTCATGCAACTCGAACATGTTGCAAGCAATTTGGAGTTGAACAGAAAAACCCTACTCCTATGTATGTAAACTATGAAAAGACAGAGAAGTATATTTATAACATGAAGGTTGTTTGACAATGATTTGATGGATTGATGTATAACGAGGGGTTTTTGCGGTTACATAGAATATATGTAATATAAACATTCATTCATAAGAAATCTCCTCACATATATACATACATATGTAGAATGTATGCCTCCTATAATGTGGACTTCAAAGG
1 ATCTTCAGGCTGTTCTGCTCGCTGTGGACCAACTGGTTGCGGTTTCGGTCTTCTACGTGATTGCAATTGTGGTGCAGAAGGTGCAATTGAGTGGGGTGGTGCGATTTCAAGGGGGTAAAGAGAGACATGCGGAATATAATCGAAAGATATAAGTTAATTAAAAAATATCATATAGCCGATCTCGTTCCAAGTGGACTCCTGTCCCTTACCTTGCGATACATTTCTGCTGAGTGAATCAATGCTGCCACTTAAACCGTTCCTGACACTACTGTCCACCGCCTGCAGATCCCCGGAACTCTCGTTTGGCTGCAGGGTTCTCGGCACATCCGAAACGGTCTTCCAACCATCCTGCGAGCCCAGCACCTGCGAACAGTCCAGACCCTGGGGCACACGCAAAATGGCCACGGATAGGTACATGTCCAGTGCCTTGTGCATCACATTGAAGTACTGATCCAGCTCCTTGTGATCGCACGTCTGCCAGTCAGTCTTGTAGCCCATCAGGATGATGTTCGGCTTAAGTTTTCCAATACCAGTTGCTTGCATCAGAGCCCGAGTGCCGGACTCAAAGTCCTCACCATCCACCAGGGCATAGAAGCCCTTAACGCGATGCTTCCGGAACCAATTGCCCGCCCTTTCCTGCAGATATGTCCGGTACTTCTGCGAGCTGGAACCTTTCAGAACGTGACCACAGACGAGCAGGGATAAATTCTTGGTTAGCATGTAAGCCAAGTCGACGAGCACCGGCCGTGTGTTGGGCAAACCGGAAAGAACCAGGATCTGTGGCCGGTAGTTCTTCACGTGCTCCTCCACATTGTTCAGCTGCTGCACCGACATCAGGGCGTTCTTGTACGTCTGAGCCTGGGTGGTGGAGCCCCAGTTGACATCCGGTTTCCGGTAGGCCACAATTAAGTACAGAGCCAGCACGGCGGCAAAGGTGATGAGCGCTGTGGCCCACGAGATGAGGAACATGACGGCCACACAGAGGATGGCGCCCAACAGGCTCAGCCACATATTGTAATACTAAGTTGATTGCGATCCAAAGTTAGCATCTACTGCCGGAGGACTTAAATCAATTTGCTCACCTTAAAGGTCGGTCGCCAGCCCACTGGCTTGGCCAGACTGGCATGGAAGGTACTGAAGTTGATCAACATGTAGGCGGCCAGGAAGAAGTTCGAAATGAGCGGGGCAATCAGGTTCAGTTCGCCAATCAAAATGAAGCTAGAGGGTCAGAGGGAAAAATTGCTTAGTGCTTACAAAATATTGTATGGTTTAAACCAATTTAATATGGCCTTTTT
0.9912734931657008 GGCTTTTCCGCAACCATGAATGAACAATCTTTGATCACAAAGAGCCACTTACAAGCTTTTAAACGCCTTGGACTAATGAACTAACATAAATTCAAGGCGAATACGCTTGAATGGCCGATCAAGCAAGATAGCAAGGCTATAAGCCATCGCTGTACGATATCTGGGGTTTTTTTTTTCAAGGCATATACATAGTAGGTAGGGTGGATCATCGACCGACTTGATGAACTTGACTCATGCCCGCAGAATTTGTTGCGTTGATCTTGACGCGGGTTGATTTCCCCGCAACCGACGTCAAAGTAAACATCAGTGTAATGTAAATATCAACACGTTTATAAAGAGAGAAAACTGCTAACGTCACACAAATTGTGGGGGCTTGACCAAATTGTGGATAACGAGGCAAGAGGGAGAGCGGGTCAATCACATGGCTCTGACTCAGTCACTCACCCACTGTGCGTATACTTGTTACACTCATATGAATTATGCTAAGGCGCGTTAACACACATACGCCCTGTTGGCCAAGAGCACAAAAGCGTGACGTTTGCAGGCGCCTAGCAACAAGTTGGCAGAAATACTCAAATACACGAGAGAGTAAAAAAAAAAAGAGGGAGAGCCACGCGAAGCGCAAATCTTAGGCCAAGTGCCATGTGTGCCTTTCTGAGTAAAGTATGTCGTCTTCGCCGATCGTAAAAGTTAAAGTCTGCCTGCTGTTGGCGATTTCGGGGAGGAGGGGCAGAGCAGACCGGTTCCATATCAGCACGTCACCCGACGAAGCTCGCTTTTGGCGCGTCATCCATCGGTGGAACGTCTGTTGCTAGGCGACTTGAACGTCCATGGGGCAACTTAAAAACCCGAATACCAAAACCACGACGCGGCACCAAACGAAACATTGTGTAAGTGTGCACAAGTGCAGCGAACAATTGCAACAGCTGCGAAGTTGAATGGGAATTCAATCGCAGACATTTTAAAGTATATTTTTAGATGCACAACAGGGAGGAAGTAGCGCGAAAATAGCACACACGTGTAGCATTAAAGTAAATCCAAAGCAAAGGCACTGCTTTGTCCAAGAAAGAGATCATTAATATTACTACTTTGGGTAAGTCCCATCAAGCAGAGACTACCTTATGGCAAACCCCGTTGAAGTTCCAGGGAAAAACCACACGAACGATAAGATAATCACAACAAATAACTGGCGAATGAGTCAGCTTCCGCTGCACTGGGTCGCATAAAGAATTATGGAATTTTGGCCTACAAAGGGTCGTAGTAAAAGGGGCCTGTCAGCAACGTACCCGTCCCATCATATCGCGAAATATGACCACAAAGTCCTCCATCATGTCGCCAGCGACTGCCATTTGCTGAATATTGTGGTAATCGACGGGCAGATTGTACTGGTAAGTGCTATTCCGCAGCATCTTGTCGCTTTT
1 TGCTGCGCCGGCCATTATGTGAATGTTAGCTAATTTTAGGGCAGCCTCATCGATTCGTCAACCATTCGCGTCGTCTTAGTATCTCCAATTATGCGGCATTCTCCCACAATACTGGCATAACAAAATTCCAAGTAATTCGAATCATTGTAACAGTTGTGTTAGCTTGATGTTATTGAAACCACAAATAAAACGAATTATTGAACTACATCCATCGCTTTGTGTTTCCTCCCGTGAGCGTTGAGCTCCACGCTGTTCTGGAAAATGCGTCCGCATTTTCTGCATCTGAGCAGCAGATTCTTATTGCCGTGCTTGCGCAGCAGATGATCCACCATGTTCTCCTTGGTGTAGAATCTGCGATCGCAGCATTCGCAGCAGTATCTCCGACCCTCAACGCTACCATGGACCATCTTGTGGCGCGTTAGATGTGCCTTTCGCGCAAAGCACTTGCCACACTCCTCACAAATGTGCCGCGCATCCGGGGACTCTGACTCGTGATACCTTTCGTGCGTCCTTCTCATGTGATATTTGAGACTTCGGTTCGCTGTGTACACCTTGTTGCAGCTCGGACAGGCATAGATGATCCGCGCAGCGTCGGCATTGTTATGCATCTGCCGCAGGTGCGACTCCAGCAGATTGGCCCGGGCATAGCTCTTGGCACAATGGACGCAGGTATACGGTCTCAGACCCTCATGCTGCTGCATATGGGCCTCCAGCAGCGACGGTTTGTAGAAGCCACGGTGGCAAATTCGGCACTCGAGGGTGTGTCGCACTCCTCGTCGTTTTCTGGCACCCAGCAACTTGCTAGAAATGGATAGCTTCTCCTGGCCCAGATCCTGTTTGGCTGACTCGTCCTCTATTACGTAGACTTCCTCCTGGAAAATTTAGGGTATTATATATTTAATTACCATAGCAAACTGAATGGTGGTGGTTTTTTTTTTTTTTTGTGGGAATTCTGTACATATCTATTATGAAGGAATTTTTTATGTAAAAAGGGTCTAAGCATATAAAAACAAACTGCTTTTGGTTGAGTTAAGTAATTTGTAGTAAGGGTAGGAATTACATTATGTTTACTCATTACTTTAAAGTGGAAATTTTTCCTTAATTTGCTATTAAGATTATCTTATCGCTCGACTTAGAAGATGATAAAATGAAAGTAATATTTTGTGAACCGAACTTTTGGCGGTCACTTATCTGTTTAGTTTAGTTTTTTAATGCTAAAAATATTAAAGGCGCTATAAATAATATCTAAAATGAGTGAAAGTTAGGGAACACATTTATCTATTCTAGATAAAACTGGCCTTTAAAATCGACTTTCTTATTTGGAGGAGCCATAAATCGAGGCGTGTTGCCATCTTCCCAATTTTATTAGTGGAAAATTTAAAAATACCCAATAGATTGGGACGTGCCTCCTTTTCGAGTGCTATCACCCACCAAACAAAAATAGTACAACACAAACAAACGCTGTCGAAATGTTTTTGTTTATGGCGGGGAATGGGGAGCAGTATTGTCTTTGCTTGGCTGCTAGGCAACACACCTCGAGCGAAGCACCCAATGTGATTCTAGATAAGATTACGGCCAGAGGCAGGCACACTTGTGGCCAGATAAAACTCACAATCTCCTGCGTCGCTGCGATGCAGGGTGCGTGCGACTGGGCTTCCGGATTAGTGGACTCGTTGCTCTCCGAGGGGGTGTCCAAGTCGTGCCAAGTGTGGTCCTCCAGTTTGTGG
0.8992884228365996 TACCATGTCCGAGTGTCTGTACAAATAGGCACTTAAGTTCGCTTCCCGATGTTTTAGTGGGATTTTATAGCATCTGACGTGCCGTTGACAATCCCACTTTGATGTACATCCACTGCTGCGGAGCATCTTGCTCTAAACATGATACAATAGATTGGAATGGAATGGGATACGGATGCGGATGGGACCATCCGTCTCGCAGACAGACTCCGATGATTTATGCACTGGGGATATTCGTTTTCAACTCTAAATTGCGTGATTGACGGGCCTAAGTGGATGACAGTTGTTTGACAACTCGGCCCAATTGCACTACTATAGCTTGTAACATTAACTAAGGAACGATTTTTCCGTAACGCTTGACAAATTCCACTGCCACATGCTCACCCCGAGATTGATATTTTTTCTAAATTAGAATCTCGAAATGGACACGCTACAAATTATATGTATGTATGTGTATTTCGAGTTGATTTTGTTGAAGTG
1 TATTCCAGATCCCCAGACTCATGAAGTGGGTGTAGAATTTCGTGGCGCCGCCAAGAGCGTCCAGAAATTGAGTACCGATCAGGAGTTTGGGCATTCGGACACTTTTCCCAAAAATACCCGGTGCATTTTCATTTTCCTATGCAAATGACACATTGCTACACACACATTTACATATGCGTTCGTTTGTAAGTACCGAAAAAAGTGCCACATGTGCGTCTCTTTTGACTTTGAGATGCACTCGCATTTATAATAAATGGCAGCGCGTTAACACCCCAAAACATCAAAATACTCATTTTACAAAAATTCCCCAAAAACGTTCAGTTCCCCTCCCCACCCCGCCCGCTCCACATACCATTAATTAGAACGCACTCGACTCGAGGACCCTCAAATGGACCGGCCACGCCCCCTTCCTTGGATCGAATGGAATCGGATTGTTTGTTTGTTTTTTCTCCTATTTCGGTATCTTGTTACGATTAGCTAGTCCCAATTAGCTGCGATTTTCGTGATTTGGCCTTGAGATATTGGAGCATTAAGCACTTTTATGGGAAATGTA
1 ACGATGACAATGAAAGTGAAAACGGTGATGGCTTTATAACCATCATAGCGAACCATTTAGGGCAACTCATTGATATTCAAAAAATGTGCCACACTTCATTATCGAACTGGCCGAGTTTTTTATAATTTTGTGGGTCGCATTTTAAAACGTATTCAAATGGTAGTCATAAAATCATTCCAGTGTCTATATAAGTGCATTTCTTTTTAGAGTTAAAGGGGTGTCGCATTTATTTAATGCGTGTGTTCTTTGTACTAAAATAAACACCCACAAAATTGTTGACTCATTTTGGGAATTCAGTGTATTCAAATTCAAATTTATTTAATGCGTGTGTTCTTTGTACTAAAATAAACACCCACAAAATTGTCGACTCATTTTGGGAATTCAGTGGAACGAGTTTCAATTGAATTTGTCTGATAAAATTCATATATGTACGTATGGTTTCGGTTATTCCAAAACAAAACCGTATTGTGACCATTGTTATTTCTAGTTTCTACTTTCGGGGAATCGGGAATACGCCCCTATTTTTGAAGTGCTCACTTATCACATTATTCTTTGCAAGGCAAAATTAATTTTCTATAGGTAATGATTTGTATTTCATAGCATTTGTTCGCCTATTGTGACCATGTTCAACATAAAACCAAATAAAAATAGAAAGTTTCCACATTGTTTTTGGAACGGAACTCATTAGTTTGATAAGCTGTGCGATCCATCAATGAACGCTTAGCTACCAGAATGTAGCAAAACGTACTGGATTTAAGATAAAGTCCACTGAAAAACATTATTGTGTTTTCATTGTTTATCGCTTAAAATACATGTATGTATGTTAAGCGGATAAGGTATGTGAACTCGTGCGGTTTCAGAAAAGGCAAATTATACTCTATTTTCTTTGTTTGTGCTCTCGCTTGATAGAGATAGCTTTTGGAATTGGAAAAATACTCATTTCAGCCTGATAATTGCCTGGTAAACTATTTATATCTCGTATCTTTTAGCGGCAACATCTTTCTGCTTTCAGCCCCTCATTTACTTCTGCAACAACAAAGATTGT
0.7504130650948376 CGTTTGGCCAGGCTATCAGGCTGATCAGTTCGCTTGGTGGATACATTTTCCAGCTTGCCACCAAGTTGAAATCGTGCGCTATTTTGGCAATTTTAATTACGCCAGAGTGGCGGAGGGGCGGGGAAAACACTTTCCCATTCGGCGGAATGCACCTGCACACGTCAGAAACGCAGTTGATAAGGATCGGGATCGGGAGGAAATGCCTTCACGCATTGTCCTGGGACTGACCCCATAATTTCCGTAATCGCTTGCGTGTGCTCTGGACCTGCATTAAAACCAGTTTTTAGTTTACCTTTTTTAATAACGGACATCAACTTTGGATTTCGAGGCGTTTCTTATCCTTAAAGGTAGCGAGTTCGGGGATCTTTGGCTTACCTGTCGCCTAGCCATCACCATCATCATCATCATCATCGTGATACATTGTTCCTTTCTGATCTCGTCCTTGCCTTTCCCCCATCCAAGAAATGTATTAATTAAAGCAAAATATGACTCTCGAACAGGTTCCTCAGTTGTAGCGGACCCTACCTAATTGTATCTCTTCGGAAAATTGTTTCACATAATTGCAGTGATTTTTTCTTTCATTGTTACAATTTTGCTCATTCTGATGAGTTGCTGTCAACTGGGATCTTCTCGAGTTGATTGCCGAGCTGTTAAGTGCCAGCGATTAGAGGGTCTAGGCGAAGGTCGAAAATTGTG
1 CCATAGCATAGCTGTTGATGGTCGCATCCCCCCCCCGAATCCTATCCTTCTTCCCCAACCCGGCCACCCTTTCACTTGGCTGGCACACACTTTCACTTATTACCGTTTTCCGGCCGCCCCCGGGGGACATGGACCCGCCCAAATGGCCGACCAGCACGTAACCTCCACCCGCCTCGAGGGTCCCTGTTCGGCCGCTATGTCCCCCATGTGGACAACGTATCTCTTTTCGGCTTATCTGCCACAACCGCTGCCTGTGCCTGCGTCTGTGACGTGTCCCGATGTCGTTAACTCGCGCGTGCCCCATGCTGCCGGCATATAGAGTATGCAGTGTTTTCACCTGTCAACAATATTTCATGCCCACTGTGCATTGTGCATTAGAATGACGGCGGGGCAACAGCTGCCCCGTTCCCGTGTTTCTCCATTCCGGTTTACCCATTCCATAACCCCGATTTCCTTCCCGTTTCAACTTTCTCCCTTTTATTAACCATCCCCTTTCCTTTGCCGCCATCCCTGTGCGCCTAGAAAAGTCGATCAGGTGGAACGCAGCGTGCAGTGTTTACGCCTTCTGGCTTGCCGGTTGGTTCCGGCCTTCTTTTGCGAAATTCCCGCTATTCCCAGTCAACGTTATCAGCTTTTGCAGCCAGCTTATCAGTGATGTCAAGTGTGGTCGTATGCATTATTAGAAGATATTTTATTTAATGGATCCAGATAAAGAAGTAGGTCGTTAAAGGTATAGCAGTACTTAACAACTAACAGAACTTAACACGCTTCTCATGAAAGAAGATGATATTCATGATAACTGAGGAACTAGCATTCTTAAATAAGCAAATTATATATGGTATAGAAAATAAAATATATATGCGTTGAATGAAAACATCGCTAGTTCGACAGCACTGCTGCACACACATGTTTGTCCTGCGCCTAATTTTGGGTTGCGTGCACCATGCGTCGCGTCACGTTGAATACGAATTGCGTGCAGCAAAATAACTACTTCGTGTTGGCAGCTCTACGTTGTTGCCGCTTATCATGGGCCCGAAAATTGCCATGGCAACAACAAGTTGAAAACGCAATTTTCGGCTTTTGCATTACAGTTTTACCCCCAAAAAACAGAACAGAACAGTCCGCCCTTTTACAATGCGGGCAATTTGAATGGAAACAGATGTATGCATCGATTATGTATAATGATGCAAAATTTGACAGGTTTTTTCTTTT
1 TGTTAAATAAACTTTTAAGCCAGCCCTCGTTTACTGGCAGCCAGGCTGTCATCTTGAACATGCAACATGACCGCAGCTCTGAGGCAACAACTGTTGCCGCCGCCGACTGTTGCTTTATTTTACAGCCCGTTCTGCGGCGTTTTCCCCTCTCTGTCACACCGCTATAGCCGACTCTTTCTGCTGCCAATCATTGGCCAAGGCTTGCGCTGCTCATCTTTCGACTTCATTCACTCAAACATCAGCTGAAGTGGTTTCTCCTTAACCCTGCCACACTCCATCTGGGACCCTTCGTTTTCCACTTGTTGCAGCTCGCTCGAATGCAAGTTTTTATTTTTATTTTTATTTTGCTCGAGTCTGGCAAAAATGCTTATTAAAAGGGCTTTTCAACTCGAATGGGTTTCTTTACGGAGCCAACTTACACTTACACTCATTCACACGTAGTTGGATTATTTTGTGGCCCTAGAACCAACAACTGGCTGCCCTTTGATTCCCGACCACCGCTGTGTATTTGAAAATAACATTTATGAGCTCAGGAAGGCTTAAGACTTTTTATTGGTTATTAGTTGTTGCCATTTCTGCTGCCAAGCTGTGTGTTTTGAGTCCGGGATTTATGTCTTGAATTTTCGGTTGCAAAGAGTTTGGAGCGGAAGGTCTTA
1 AAGAAAATTGCAGAAAATCAAAAATTATTGCCATGATTTGAGTTTCGTAAGAACAACTGGCTTTGAAACGGTAGCACGCGTGAAATATTTGTCAGCTATTTTGCACACCTGTTTGGCGCAGCCAACTCGGGGAATGGAGGACGAAATGTGAGGGCTTTCGAAACCATGAATAATGTATTGGCATTTGTACGGCATCGCATCTCGGGGAATCCCCTCCGATCGCCCAATCTAACTTCATCGCCGCGCACGATTGCATAATACCAAAGTGGATTTTTGCTTCTTCCAAGGGATTTCGTATCGAGCTTTGGGCCAAAAATGTGGGTTGCACAAACGGAAGTTTGCAAAGGCGGATATTGCCAAATTGTTGCTTAGACATATATTATGTAGTCGTGCTTACCTGTGTGCTCCCATCAACGGACATCCTTGTCCAATTTCTATGGCATTGTTGCGTGAAATTTATAAATGTTTTTGTTTCACTTCTAGAAGGTTGTCTTATTCAAACCCGCCGTGAGTTACTGGTTTACTCAACGATTCGAACTGTGAATGGAATGGTGAATTGTCAAAATTTGTGAAATGAATGAAATATGAAATATGTTCTTAAAACTAAACCGTTCAGAAAAGTAGGAGTTTATTTTTTAGTGCTTTTAGTTCGTTTTTTAATTATTTATCTATTAAAATTGTATTAACTACTGCTAAACAATCGCAAAGAAAGTGGCCAGATATGAGCGGGTGGGATGCGATGCGATGCTCTGCTCTGCGGAGTTATGGGAGTACAACCAAGTTGGAAAACTCTCCTCCTCGGCACTGCAGCAAACAGTTCCCACAGCAACAATATGGTTGCGATGTCACGCAGTGCGTGCGCCAGTGTGAGTGCATTGTAATGCTAATTTAAATAACGATAAGCTCAACAACAGCACCAGCTACAACTACAACTACAACTACCACTGCAGCTGCAACTACAACAACAGCAACTGCATCTACAACAGCGACAACAATGGCAACAATAATACGAAAACAATTTGGCATTCTGTGATTTTGTCATCCTTTTACGATTGTTGTTGTTAGTTTTCCACTCTCTTCCATTGGGTAAAAGTCCTTTTACTAGGAGATTG
0.3084461991250034 TGTTCGCCCATCAGTCCCTTAATGGCCAGCTGTTGTTTTTGTTGTCCTATACTTTCAACACGACTTGACAAAAATTATTAATAAGCTGCCCGACGACTGGCGGGCAAATAAATGGCCAGGCGAGAGTACGAAGGACGATGGGGACAAAAACTGAAGGACGAAGGAACATCTCATGTATGCACAATAATGAAGTAAAACCATAAAAAAGAAGCGAGGAGATGAAGGAGAAAGACCACACAGAAACACACACTCGCACTTAGGAGAAAGGACCCCGTGCTTCGCTTAGGGACGGCAACCACCGGCAACAACAAACAAACAACATGTCACTGAAGGACACTTGAAAACTACTATTTAATAAATGAGCGCACAGAGGAGGGACAGGGCGACCATGTGAGATACCCGAGTGCTGGGTGTTCGAGGGTGTGTGTGTTGCGAGAGTGTGTGTGTGCCCCAGAGAGCGATGGCGGAAGGCAGGAGCGACAGGATTCGTCGTCGTCGTCGACGCTGGATAAACAAACAGAGTCATTTTGCAATTCATGCATTTCCTGCGGCAACTAATTAAAAGAGTCATTCATCACAGGCACAGGCAGTGATGTGATGCGGAGTCCACAGCCACCCATCTGCCCCATCACCCCACCACCCCATCCTTCTGCGGTTTTTCCAGCAGCACAGTGTGTTGGGCAGGGGGCGGGGGGTCAGTTCCTGTATGCTCTGCTGCATGCTTATTACTGTTTGCTACGTGTTTGTGTCCCATGTTCCCCCTGATCCTTCTGCTCCTTTTGCCAGCTTGTTTGTTTTAACGT
0.5082487102395441 GCAGGTTTTGTTCTTTTCTCCGATTCTTTTCTTTTCATTTTCCTGACCATTTCGGTGTTGTGCTTTTTGCGGTGGGCGTTCTCTTTTGTCCATTGCAGATCACCCCGCCCCCGCATCTAGTGACGCTGACAAATTGTTGGGCATATCAGTTTATACATGTATATTTCTCAGCTCTGTTCTATTCTTTTGTTCATGTGTAACAAATGAGTTTGCTGCTAAGGTAAGGTCCAAGAAAATCGAGAAAAAATCACGCCCAAAGTCCACACACACCAGGTTATATCTGTGTGTGTGCGGGGCTGCACTCAAGGTCGTTTCATTACTCAGCGGCGTCCTTGGATAATTACACACACGCCAAGAGACCCCAAGACCACAACAATAATAACCCAAAAGGGGAGAGGAGGGAGGACTCTTGAGCTTTTACCGCAGCTTCGTTTTTCAATTTTAGTCATCATAAAAAATCGCCAGGCGTACGTAGCAGAAAGAGACGGACTACGCACGTAAGAAAGAGACAGGGACAGTCCTGTTCTTCCACGCAGGCGCAGCGGCAATCTGATCTGCTCCCTCTCTCTCTTTCAGTCTCGCCCCATCTCGTTCCCGCTCGCGTTCGCTGGTTTTTGCATTTTCTGCAACATTACTTCCTTTTAGGCTTCTAATCGCTGCCTGACTCAACCCCAAGTACAGTATTCCCTTGTTAAGAAGGACTGTCTTATAGTTTATATA
0.4617247111849389 TATTTATTTCTAAGCTACGGAAATAATGGTAAAGCAGTCCTTGGCGATTAGAAATACGACCATAACCGGTAATGAGACACATTTTATATCTTCTTCCACTATAAAACTCAATTAAAGTGCAATTGCATTGTTAAGCTCCTAAAAAGAATGGAAGCGATAAAGCTATCAACAAATCAAGTACGTGAAATGACTTAATAACATCAGGAATCACACAGAGTGAGCCGAATAAATGAGACTAGAGTTGTGAGGAGAGATCTTCAAGATACTCAAATGACTTAATGCGAGAAGAACTGTAAAGTCCCCACACATGCAACATGTGAACCCACATAAATGGGGAAACAGGCAACTCAGATCTTGATCTAGATCAGGAAGGAAATCAAGAGTCGTTATAATTGATTAACTGCAACAGAGTGCAGCGATGGAGAAGGAGTAAAAAAGAGGCAATGCTAAAAAGAGCCATAAAATGCAGATGAAGAGTAGGCCGAAACAGGAAGACTTTTTTACTAAAGATATCCATGAAGAAGAAGCACCACCAGAGTCACGCATGCGCATTGTCCGTCTCCCTCGGCTGCAATAGCCCCATCTCTTTCTTAATATATTTTTCTATTTTCGGATGCTAGCCAGAAAGGGAAAACAACCGTTGAGCTGCGCTTCGTTAGAGAACAGCTCCAAAGAATTACGGTAAACGCCGTTGCTGTCCTGCTCTAGCCTTGCTAACACTGCGAATTCTAAAGTTAGTTCTAAAGGCAGTGTTGAATTATATATCCTAATCGAAAATC
0.7717613991527035 ATCCGAAACGATTAAACCTATTTTCTTTTCAACCAATATCACAACGGAAGTGTTCGGGAACGCCCATAAATCAAAAAATGTTCGACAAACCCGAAAAAGATTTCCTCAAATGAAAGTAAATCGACTTCCCCAAATCAAAAGCCTAACAAGAGGTCCATAAAATCGTTCGTCCCACAACGCGTTATATTCTTAAGCCGTTCGCGGGGAAAATAGAAAGTAAAAAGAACTCTCAAATAAATTGGGTCAAACTAATGAAGATGCCGATAAAGATGCGTATAATCGAAAACCGAGCCAGAGGACTGGAAATACTTGTAAATGGGTTGATGTTTATAATCTGTCCGCTTGTTGAACCAACAGCCAACCCAAACACCCGATCTCTGATCGCCAACAACAAAAATGACACAAGGTGTACAAAAAAGTCAGGCTCAGACTTCGACTTCGACTTGGGATCTGACCTCCGGAGAAAGAGCTTCCAAGTATTTGGGTCAGACGAAGAAGTGAGGCGTTAGCTTAGAGGCATTGAATAGATGATGACACCAAAGCCAAAGCCACAGACTCACGCACACTACGCCAGAAAGAAAGTCTCTTTAATTTATTTATTTATATGCAGGCCGCTAGAATCAATGAGAAGAAAGTTCTTCCACGCCACTCCAGCATCCCAAATGAAACGTGTTTCTCTCTCTCTCTCTATGGATCTGTCCAACTCTCTTCCATTCAGAACGAAGCCTGACTTTGAGCCGCATCTCCATAGCATTCATTCAATAATGCCTTGGGTAGGTGCCTCATTGAGTGATGTTTATTTGGTAAAAGTATAATTTTCGTCTAGTTATAGACCATAGTACATTGGATCGTAAACATTAATAGCACATTAGCCAATAAAACTGAGCAATTTATGGTGTTAACTTGGCCGTTAAAATGTTAAAGTTAATAGACAGGCAATCAAAATCGCGAAGTACGTCATATGATTTTATG
0.9528944958470378 AGAGCGCCATCTTGTCGCCATTTCATTGGATCGATTTGAGTGTGGCCGCGATAATGATATTTCCCCTTTTAGAATATCCCTTTTTTTTTGGAGATCTGCGATTTCACACAAAATCAAAAAGTCGCCTCGTTTCAATTACTCAAATGACAACAAGAACTTCAAAACGGAACCAACCCCTAATTATGTGCTTAGCTTACCCTAAATATGATCGGTTAATGATAGGGGGAAATCGAGGGAAGGGCTGTACGGGATCAACCCCCTAGTTGACTTTTTGTCCAGCCGAAAGTCAATTGGGAAAAATTAATTTGGCAAAAATCCTATTGTATTTCACAGTCGAGCCGAGTGTTTTGCCACGATTTGATGAGGGACTGACAGTGGCACTGAAAAGTAATTTGTGCACTAATAATGTAGCCATTCA
1 CATTTTTGCTACTGCTCTGCTTTTATTTTTTGCTTTCTCGCGTTCGATTTCCAATGGATTTGCAACCCTCATATGTGATAGATTATGAACTCTGAAACTGCAACAGTAGCAAATAGCAAAGAGCAGACAATTCCCTTTCATCTCATGTGGGTCTGTCTTTCTCGAGGGGACACTTTCGCCAGCCCAGCCCAACCCATTAAATTAAAAGGCCATAAATTACGGAATTGCTTTAATGTCAGTCGAAGATTTTCCAGAGCAGTGTCAATTGCATCCATCGATTGCCTGTCTTTTGTCCTCCTCCTGCAGTTCATTGAGTTGGACAACTATTTTATGGTTGTATCATTG
0.6743331138604313 TATCTGTATCTGTGCTCCTTTCCACGATCGCATGAATGTAAGAAAATTGTGAACGATTTCCGAGTTGTGGGCCAAGATTTTAGTGCACAGTCATGGCCGCAATTAAAAGGCGAACAGCAGCAGCAGCAGCAGTAGCCCACAGCACTAAATCAAATCAATTGCCAATGCGAACCCGATGACGATAGTGATAATGACGAGGAAGAGGGGCCTTTAAACAAATAAACAATTGGATGTTGGAAAAGGAAAACGAGTTTCGAACTGGTGGCACATTACTTAATGAGCTTAGCGATGCCTATAAATAGATGTAATAATGAAGTAACCAGATCAGAAATCAGAAATCGGTTGCTCGCCCGTTCAGTAAATTAATATTTCATATGGCCAAGAAGGGTGGATTGGCATACCATGTCCCATCCCGGCATCATCATCGCCATCATTATCGACTTTTGTGTGGAGTCATTCCGAAAGAGAGCTCTCCGAGCCCGCTGATCGTGTTAAAGTGGTTCCTCAACACTTATTAATGAGTCGGACAATGCAACTTGCCCCCGTTGTAAG
1 TATTAGCACTCAATTACACGTTCCCTTTTGCTAACTGAACCCTTTCGATTCAATACCAATATCATTTATGGGCACTGACCTTCAATGACAGGCCCGACACGAAACAATAACAGTGACAGTAACGCCAGTACACTCATGGTAAATCCCGACGAGCCTTGGCCAATTGCTTTGGCATTGAATTTACCAACAACCCCTAAGGGAGTCGCCTAGAAAACTCCCCCAAGCACCAACCACCCTCGTAAGCCCACATCGCAAAATGTTGCATGTTTTAGCCCCAAACCAAATGTTTCCCCATACCAAACGTGGTGTGGGTCTCAATGGGGTCAAAGGCAAGTGCAGTAGC
1 GTATTTTATCCACAGCATTACTTTCCCATTTTGTTGTTATTAGATTCTTTTCTAGGTATTGTTAAAAAACAAAAGTACTCAAATTGCCACCAAATTGACGTGAACAAAACGAGTAGAACATCTGGGTTATCCCATGGATTACTTTTAGGTACAGTCACAGTGCAATAGTGAAAATTTTTTTGTTGGATATGGATATATAGTCCCTTTTGAAATTGACTCGAAATTTATGGTCATCCATTATACGATTATTAACAATAATTTGCCTTTTACCAGGAATCCGCAGCTGACTAGGTGCCTCAAAAGAGCAGCTCTTGAAAAAGAGTGCTTTATACGATTGATAATTGCCAAACTATTGTTTGCTACTTAGCGACCGAAATTGCTTTCAAAGGACTCCTCTTTGTCACCATTAATGGCAGCAGCACCTATGAGTAATTGAAGGTGGGAAGCTGAAAAATGAACAACAATATGCCAACTAAACAATTAATTGCCTGGAAAATGCCGTGGATACTTTATAAAAATGGTGAACGATCTTTTAGGAGGCTATGACGAAGGCGAAACTTCGGAAAGCCTGTGGAGCTATTGTCTATCTTAGGACAGAAAAAATGTTTTCAAATCGGCAATGAAACGATTAAGCA
1 AAAGTAAACATATCCAAATAAAAAAGTTTAGTCGCAAAATACCAAATAGGTGTCCTTGCTAACTATTAGCCGAGTCACGAACCGGCAGTTTTATTTTCGCATTGCCAACTGATTCGAACTGCTTGAACTGCTTTTAAGCGCCAAGTTCAAATCTTGCTTCATTTCTAACATAGTTTCGGGCACTTTTTTCAAGTGGTCAGATCAGAAGGCCCATTGAAAATATATATTTTGGATATAAAAACCTCTTGAATAAAGCTCTTCTTTGTTTTAGTTATTTATTTACCGAATAATTTAAATTCACATACATTTAAGTTTACATATACATTTCATTCATATGAATATAGGTTGTCTTGTAGTTTGTATGTGTATATATTTATATATTAGGTGGTGTTAACCCTCATTTTTGGTTTAGTTTTCAACAGTGTCCCCATTAGGCTACAATAAATAAACACTATTTGTAGGAAATATATTTGTAAGTATATGCTGAATTTGTACATTTCGCTTTGCTTTAAATGTGTTGCATTGAATTTTGCATTCCGAGTGCATTATTCACGTTCTCGTATATGTTTTAAAGTATCTTCTGCTTAAATCGGAGGTATTTCAGCATATATCCTGTTGTTCTGTTGCTTCGGTTTATTTTATTAATGTCAGCAATGTTGTTCTTGTGTTTTCTCTTCTGTACCCGACAAATTGAAACGTTTGTGTAGAAGAATTGGTTTAGAAAAACTTGTACAAGTATAGTGTATATGTATATATTTCATTATATTTATATGCTTGGCTCCTTAGAGTATGTACTTTTTGTCTAGTTAACACGTGCAGTGCTATGTATTTTTCAAGTCTTTGTTTAAGTTTAAATTACACACATTCAGTTGTTGGTATTCTGCAATATTTACTGGGATTAAGTAGCATATTTTACACACATTATAAGTTCTGACTTCCCATAGGTTCATACGACAACACCGAAAACACACTCATAGGTTTATAGGAAAAACGAAAACGGCCAACCCTAATGCATTCCCCTTTCAAAAATTTCTTATAGTTCATATGCCTTGAAATACTCGTTGTAAGTACATATAAATTGGGTTCAAGTGCTCGAGAAATTCTCTTTGGTGTTCCTTGTGATAGACGTACTCGGCTGGAAGGAATAAATGTATTTAACTTAACAATTAGCATAAGTTCTCTACACCTCTCGCTCTCGTCGCTTTTTTGTATACTGCGGGCTAAGCTGTCAAACAGTTGACGACGAAACGACAAACGCATACAGGATCGAATGGCAAAAGGACAACAGGACGACGATGGCAATTTGTCAACTGTCGCCGGCACAAAAGGGCGAGTCCTGCCTCGAGTTTTGGCTTCCTGCATGATTGACGACCATTCACCTATATACGAATTATTATTATTATTATTATTCCCGGTGCGGTGTATTCATAATTATTTAAGAAATGCACACTTGAATGCCTTCCTTGAGCGTAGAAGGATGAAAAAGGAGGCGGCAGGCTCCTCGAGTGTCTGCTGAAGTCGATGGAAATGTCAACAAGTCTGGCTGACAGTTTTGGATGTGCGATTACCAATTTCCTATTGTATCCGTACTCGGTTCTCTTCTGGTTTTGTGTGTGTGTGTGTGCTATTTTCCCAAGAGGTTGCACAAAATGCACAACAAGAACAAAAATCAAACCGTTCAACCAATTACCCACAAATACTCATAATTC
0.9310570895197501 ACCTTCGATGGATTTATTTTGGTGTCGCACAAAAGAACAACAAATAGTGCCCCGTGTAGCGCCAACTAAAGGGAGGTCTTCTCTATTTATCCCAAGCATTTGCTGACACGTGGCCACCATATTTGGTGAGGTGGCGATGATTGAGGCAGCTGCTGGAAAGGATTGAGGCATCTGTCAACGACACAAGGGGATCATTGACTGGTGGGTATAAATAGCGGCATCCCAGGTATCAAAGTGCACACTGATTTAATGCTAC
0.8740599363682552 TTCTGGCCGAAACCTCCGTCAAAAATTTCCCTGACTGCAGTTTAGAAGTTTTTATTCGCTCTCGCATTTTCCGACTTTATTTTTTCCTTGCCTTTTTCCCGGGGCCCAAAGTCAAATCAAAGTGCTTGGCCTGCGCTAAAGCTTAGTGCTAATGCCAGAGCCATCAGTCTGAACTTTTGGGCCATCTATCAAAGGTTTTGAAAGGGAAAGGAAAAAAAGAAGGAAAATCGAAGAGGCAATCTCATTAAGAAGCCAGCCGCATCAACACATTCCGCATATGCGAAGGCTGAAATATTTTCCCATGTGCATCCGGCGGAGACCCGTCAATTAGGTAGCCACCCAATCATTGCACCCACCACTTGGCTCATTAGACTCCCAACGAAAACGAATCGAGGGTCGTAAAACTCGGGTCTCTGGTCTTTTTTTTTTTCTTCTCCTGGTTGCTTTCTGGTTGCAACAGGGCTATGTATAAATAAATATGCTTTTATTGGAAGACGACTACAACTGTTTGCAATAAAAGCAACATTTTTCTTAATTTCCATTTCTTGCTAATTTACCAGCCATAAATTGCCCGCCCGTCTGCCCTGTGGGGCAATGAAGTAACCGGGGACGGGGAATCCGGCGGAGGGATGGCCGAAACAAGCGGAGCTGAACCAACCGATTCGACGGTAGACACATAAAATTGACTACAAATTATTGCACATTGTCAAAACAACATTGGTTTGCAATTTTCGCGCTTCAACGCAGATGCAAAGAGATAGTCGCTGGCGATTTTCGGACGGGCAACTTCGAGGGGCATGGCGGAGGTAATTCCGACTCATAGAGGGTTAGACTCTTTCGGTGGGGGAAGTGGTGTGTGAGGGGCATAAAACAATCAGGTAGGGGAGTTCGGTATGTGGCACATTTTCACTGGAAATGCACTGCAAGCTAGGGGTACATTTACTTGGACCTAATGCTGGATAAATTGTGGATGTTTATATTAGACTACATCCTATATATTTTTCACAGACTTATAGGGGAAATCAAATTTATATTTTTTAATTTCAATACAATCTTAAAGTAAATACACTTTAGTTTAGAGGGATGTTCAAATTGGTATACAAAAACTGAAAAAGGTATCTACATATATGCGTTTCATTAACACCTCTTTAGGATATACCCCGATCGGCTTAACCCTCTCTAGCCCAGCAATTTTTTACAGTTACCCACGATAATTTGCGCTGCAAACGGTCATATGCAACTGTGAAATGGCAAATGGAAAATGGGTTTAGGTTTATTGCCGTCGACCAACCCCGTCATCATCATCATCACCATCGCCATCACAATCACCACATCGCCATCGACCGACCACATCGAAGCCAGGAATGGGAATCGAGTGATGCGGATCGGGCGGTGGGCATGGTGGGTACGGATATATACGACAAAGTGGAGACATTGACATATTGCCAACCGATTAATGAGCCCACAAGAGCGGCCCTGGACCTGAGCAGTGCTGATTGTTTTCATTGAAATAAATGACAGACACCGGGCCGTTGACACACGCGTTGAGGGAATATTTGATACCCTGCATAAATAATAATCATTTTCACTGCTCACCAATGCTGCAGGTCTTCGAACGCTGACTCCGCATAAAAGCAAATTTGTATGCAGTTTATCTTATCGCGATCACGTTGCATCTGAAGTTGTGGATGCTGCGGAAAAGTGCGGGGAAGTCGCCGAAGACGCGTAAGTTTCACGTATTTTCATGCACGATTAAAGCCTTAATTTCGAGCGAAC
0.8639091760273011 CTTTTTTGGAGTGTGCCAAGGGGTGTGTGTCTTGGCTAAAGCGCAGCGTTTTACTTAAAATAATTATGGAAAATGCCAAGTTAAATGAGGAAAACTGACAGGGGTGTGGCGGGGAAAGGTGACGGTAAGCGAGTGAGTGAGTGATCGGGGGAGCCGCTTCCTTTTTACCTACGCGCATGGGCATGGTCATGGTCATGGCCAATGAGCTAGGATGAAAAACAACAAGATCATAATAAATAATAACCAGGCTGAGCTCAGCTGCGTTAGTTGCGGGATTGCTCGATGGAGAAGGGGAACGAGGGGCGCGGCAGCGGTAACAAGCGCTAATTATCGACAACAAGCTAAAACAACGACCTACAATTACGCAGCTGAGGCGGCCGAATAAGT
1 ATGCATGAAAATATTGCATGGTTTTCCCTGGGTTGGCGCAATTTTCAGCAAAATCCTACCTCAGGGCCACCACCTCATCAATTTCAGCTTGTTGCATATATTGGAACTCTGAACCTCCTTTTTTTTAGCCTCCCTACCAACCCTCATCATTTCTAATCAAGCGATAGAAAGAGGTCGGCATCGAAATAGAAATACCTAATGCGCCTTCCCAAAGGTCGCATTAAACCTGAACCAAAATTGACTTTGAAAAATGGTGTGAAAAACACAGGGGAAACTCCGAATGCAATGATAGAAAAAAGTTCGCATTAAATGCATTTTGCATGACTGTGTTGCAATTAACGGCATGGAGCAGCTGCAATCAGGCATAGCAACAATTTTATACTTATATTTACAGAAATAGAAAGGATACAATACAAAAGAGTTTGTAAAATATATGCTGCATAGCAGCAGTTCTTTTTTTGCAAGCTATATTAAAACAACACCCATCCGAAATTGTATTCCAATTAAACAACGTTTGTATTATTGTACCCATCACTGTAAATTCATTGACAGCGAAATTGAAGCGATGATTATTGTTGCAACGCCTCAATAATTCTGGCAGTTTTTTTTATTTGCCCTTTTTGAAAAATGGTCACAAAAAACAACATCAGAGGGAACACAACCGTCAGGCAAATATTGGCTGCCAATGGGCAAATGCAGAAATGCAAACGGAGATCTGCTGGCCATGCAAGTGTAAGTTGACCGTGTGAGATGATGGCCAGAACGGCC
0.9023415582352239 CACGCGATGGCTTGGCAGTCACCAAGTTCTTCAAGGACAAGACCCAAGCCACTCGGATGCTGTGCACCTGTTGCGGCCATGTGCTCGAAATCCTGACCCACATACGCATGCATTCTTGTAAACCCCGCCCGAATCCGGTCTACTATTGCCGCGATTGTGGTTCAGAGTTCCACAAACTACACGAACTACATGAGCACATGAAGACGATGAAACACAACAAGACCATGTGCGGCGCAAAGGATTTGGAATTTCTGTGCCTCAGATGCAACCAGATATTCCCACGCTATTTCGACGTTATCCGCCACGAGAACAGCGTTCACAATGTATCCGATTTCATCTGCGTGGAGTGCAACATGTCCTTCGCTAACCAAGGATCCTACAGGAGGCACACGAGGAGCCATAAAGTCAAATTCACGCAGCAGCGATTTTATGAGTGCCCATATAAGGACTGCACCTCAAGTTATCGAGTGTGGGCGCGCTTAATGTCGCACATGAGTTCCCACGGCCTCTTTTCTGGATTCAAAAGCAAAGTGCCGTCTACCCAACAGGAACGACGTCTTCTGGAGGGCAAGTTTATGACGCTGGACCCCATGAAACGGGTTGAACCCGATCGCCGAAAGTTGCCATACCGCAAGAAAAGCTTTTACGCTAAGGCAGAT
0.6151261265827959 ATATTTCACCAGAGCATTAACCAATTGCTTCTTTCTATCCAGTCAAAATGGCTTCGATCTTCGTGTGCGTCTGGGCGAATGGGATGTCAACCACGATGTGGAGTTCTTCCCCTACATTGAACGCGATGTGGTTTCCGTGCACATCCATCCCGAGTACTATGCCGGCACTCTGGACAATGATCTGGCCGTTCTGAAACTGGATCAACCCGTTGACTTCACCAAGAATCCGCACATTAGTCCCGCCTGTCTGCCCGACAAGTATTCCGATTTCACTGGAGCTCGTTGCTGGACAACTGGATGGGGCAAGGATGCCTTCGGCGAGCACGGAAAGTACCAGAACATTCTGAAGGAGGTGGATGTGCCAATCCTATCGCACCAACAGTGCGAGTCCCAGCTGAGGAACACGCGTCTGGGCTATAGCTACAAACTGAATCCCGGATTTGTGTGCGCCGGCGGAGAGGAGGGCAAGGATGCCTGCAAGGGTGATGGCGGTGGCCCATTGGTGTGCGACCGGAATGGAGCCATGCACGTGGTCGGAGTGGTGTCCTGGGGCATTGGATGTGGTCAGGTGAACGTTCCCGGCGTCTACGTTAAGGTCTCCGCCTACCTGCCCTGGATCCAACAGATCACCCAGAGCTATCAATGATTAACGGATCAGCAGACTGACAAGGAGGAGGTGACTGGCTACCATGCGAATATCACCGGATCCGTTCCGGTTGACACCTCCTCCGATGAGTTCGTTTTCCACTTCTGACCGAAGCCATCTTTCAACACTCTCGCATTCCAACTACCGACCGAATCGTTTCGATAGTGGCATTCGTCATCGTATTTATCACTCTTAGTTATTACGGATGTCTCCTTGAATACCTGTTATATTTTGTTATATATATGATTCACTTCCCTTCACTTCACTTGTTGACCCACTCATTAGCTACTCACAGTTGTTGCTCAATTGAAGACGCACTGGCGTCGCGTCACCTTGTCACTTCTTTGATA
1 CTTGTTCGTCGTCTTACGCTGTGCGTTTAAAACTCGTTTTAAGCAATAGATGCTCTACAACCCTTCGGTTTAGTTTCTCAATTGGTTCACTGAACAATTGCTTGATTATATTAATGTCTTTTGCTATCGTTCAGTTGTTAGTTACTCAAATAATTTCAGGTCTGATTTCAAAAAATCGTTTAATGATGCACTCTAAATGGTAACATCCCAAATGTGCTCTTTGCTCCAACTAGAACTAAGAGAAACTGAGGTTGTTCACTGCTTATGACTTTAGTGTAATTATAGCAACAATTTAACTGAACAAGTTCATATAAATTTTCTTATAGCAACAATTTAACAGAACAAGTTCTTTTAACATTTTCTTTACAGCTTTGAATTGCATACTAAAAGAGTATTCGTAAGTCACCAACACTTCATCATATTAATACCGACCACATGCTGACACCTTTATTATTCGTAGGTGACAAACAATGATATAAACAATGATATAATTTACGAATGTTTCCTTTATTTGCGTTTTG
0.5448336714415996 CACACACACAATCAGGCACATAAAAAGCCCGCGTTTTGTCGCATAAATTTCTCGGCGACCTTCCTTTCCCCTTCGTCCCACACCACTCCTCCTCTCATTCATCCATTTCATTGATTTTGCCAGGCAACAAAAAAAACACCGTTGGTCCATGGCTCTCTCTTACTCAATCTTTCTTCCCTCTCACACCCCTTCAAACACCTTCCCGCTCTTGCTCACTCTGCAAGGGATGTGCAACGCTTTCATGAATGGCGCACGCTTTGTGGTTATCTTCATCTACATTCTTCCGCTTTTCACACTTTTCACACCTCGTGCTGAAGCTTAAATGGATACACAAACAACTTGATACACAAAGAGAAACATTGCTCGTCAAT
1 AACTGATATAAACGTACCTATTTATGGTATTTCACAATTTCGGAATTCTTTCTTACATTAAATTGAGATTATTTTTCCAATTTGCCGGCACACCTGTTGGTTCATTTCAATTCAATAAACATTTTCGCCCATTGGCAACTCAATGTCTGTCTGTATGCCAAATGCTGTAATAATGCAAGAAAATCAAGAATGCGAAAATAAATTCCATATATTAATACAATTTCGATAATGTATGGCCTGGAGATCAATTAGGGAATCTATTGGAAAATTCAAAAATACCGCAGGGTGCGATAAGCCAAAATGCCAGACGCACGCAGATCATCGTTTTAGAATCGTTTTAGAACCGATCCAAGGGAAAAGCGATCTATGCTCAACTAGATTGCCGATCGTGTCGTTTGTAGTGCAGTGTGGGAAGCGAGAGAATTTTCCTCGATTTTCCATTTGCGCTAGTGTTTGTTTGGGTGTGCTGCTTGTGTGTCGTGTGCACAAGCGCCACAGCAACAACAAGAAAAACACACTACATTTCATTTGGTGAAAAATT
1 CGCACACATTTCCCGCGGAAAGGCGACACCAAAACCCGTCCCCTCCGAAATATTCCTCCCCCGCACTAGCAGAACAACTAACAAAGATCATTACCCTCGTGCAGAGGGTTGATTTCCCAGTCCCGCGACTCGTTATAATTCCCATTTCCATTTACATTTTAGAGTCCACGCATAATTTCAATTTGATTTTCATCAGAAATATTAATTGCAGTCCACACACCGCAATTGGGTGGGGGTGTCCTGTCAGGATCTGCTTTTGAAGGCGTTAGTGTGGCATATGGGCACAAAGGGCGTATCAATCATAAGCGACATTTCGTCAGGACACGCTATGCAAAGGGTGCGAAGTGGGTTGGG
1 CAAAGCTTGGATGTCAAGTTGTAAAACCAAGATAGCTTAGAGATGGATAAAATTGTATCGATTCATATAATGTAATGTTCATGCCCCCACATATCCGACGAATTTTGGGAAACAAGAATTTAACTCAACCGAATTGTTCTGGCATACTCCTGCGGATGCTGACAGTTAAAACTCTTCACGGCGACGTGGGTTTTCGATTATGGCTAGTTGTTAGCCCTGGAGGCTGAGCTATAGCCAACATGTTATCCTCGGCAGGAGTATGAAAAGCGACTGACAGAATCGATTTGAGAGAGTGCTCCTTTGTAAAACAAATTGCCAAGGCCTTCTGGTGGAGCTAAAACTCGAAAATACTGGAATTCGCCGAATCGGCCTTCTTCATTCTGCGCCATAAATGAAAGCCGTTAAGCGTCCTGAGTGTGTACCCATGTTGCCTTCGTATTGGGTCATCGTCAAGCGAAAGCCGGCGCTCCTTGTGAATATTCCCAGTCCTTTTGGGTTATGGTATCTACAACG
1 GATTTCGTCACGAAAATCGTCTTCTAGCACAACACGCACACATATACGCGTTCTCTTCTCTCGTTTTTACTCACACAAGCAAGAAAATTCTATATTAGATTTCTTGCACTCTCAGCGTGAGCGAGAGGAAAGAGAGCAATTTTGGCCATCACCAAAAAAGTGGCTTCATAATGCCAAACCAATGTATGGCCGTTACGCATCTTGTTATTTTAGTGTCTTTGGTTAAACTTCGGTAGCGTCACCTTGCTGGATTGCGTCCTCATTTTGGAAGTCTGCATAGATTTAATCAACTCCATGAAATTTTTGCTTTTCGATTCTAATAATGCTGATCACTCGAGAGGTCTTGGGAGTAGGCCGATCCCACTTCTGATGCCGGAAAAGCCGAGCGCGACTCTTCATTCTTGTCTATCACAGCAAGTCGCTTGCGTGTTGTTCCTTTTGTCGTTCTCACCAGACTAATTTACTCAAGCGTCGCCCTCTCGATGCTTTTCTTCTATTCCTCAACTTCACTAAATTATTTTGTCCTTACTTCGTTTCCACGAAACTCTACCACCACAAGAACAACAGGCGCCATGTTCATGTGAATACACACACAAATGATGCCCACTCAATAACTGAACGCTTTCCGTAAATTTCATTACCCGCTG
0.5525395489143718 TTCTGTGGCTCCAAGAAGAACTTGCAAATTGACGTCGTGGGGCGATCGTGTGGACCCTTCAAGAAACAAGTAACGTTGCCTGGTTTTCTTCTCGTTCTCCTCCTTTCGGCTATTCCCTTCTTCGTCGGCCTTCTCCTTTCCGCTTCTGCTGTGAAATTAATTCAGCCAGAAAGAGACACGAAGAGAAAGAGAAAGGGAGACGGATCGAGGGTCCGTTTGGGGTTATTACACTCTCCCCAGTGGAAACGCAGCCTTTTCTTTATTCCACCTTGTCCGCACGCCGCTCAGTCCTTTTTCAGGTTTTATGGCACCCAACATACATAGGAAGGAC
0.8910731832905167 CTCTGTCCGCTGCATTAATTTTTAGTGTCCAGTTTGTTAGCGGGTTGAGTTGGGCAAATATTTTGCCGAGCTGCGTGTGCTGCCAAATTTGTTTGTCGAGGTAAATGCAACCAGGGCCGCGTTGGCGGTGCGTTAAGGCAAATTTGTAGAGCGCAAATTGTTTGGCCACTGCAAAGATTTAACTCTATTTCAGGGGCTGTTTGTCGGCCAGGAGGGCCTATGGCCGGGGGGTGACCGGCATACATTGTACATTGTTTCAAACGCCTGACAATTTCTAATTTATTGCAATTATGTGACGCACGTCACACTCAACTGACCAGGCCAGAATACAACTGACCAGCGGCTGACACGTGACCACTGTCCTTTCGGGTTCCCCTGATTGGAAAACACTAAAACAGATACGAAGCGGTTGCAGTGGGCCGAGTTTCCTCCTCGACCATACCATGGAGATTTATTTTACGCCGATAACACGCTTAAGTAAATGCTGTCCAGGGCACTCTGTGTCCA
1 TTTGTCTTCATCATTGAAACAATGATTCCCAATTAGCACCTACATAAATTCCAATCACCTTCGCGCATTCTGACTTATTCTGTATTTAAAGATTCAAAGATAGAACCAAGATGTTAAGTAAATATCTTGGGGAAAGTAATCCGTAAAGGTTCTCTGAGGGTTGTTTGTCAACCAGAGTCAGACTCATAAAGGTGACACTCAAACCGCAGATTTTATTAGCTGACATATTTATGAATATTATTAACATTTCGTTTGGCAAACATTAACGCGTACGAAAAGAGCGCTGAATGCGAACAGGAAAATGCGCAAAATGAAAATGTTTTTGCATTGGCCAGGATCCGGATCCATGATTCTGGATTCTGGATTCTGGATTCCGGATCCCGATCCTGAATGCGATTTTCCAAGGGTGCGCGCCTCCGTGGCTCATTAATTTTTATACGCGGTGCGTGTGTGTTGCATTGCAATAAAAACATATTTTATTAGTCGACGAAGAGCCAGAGGCTGCATTCTGAGCCACCACCACCAAACCTCTGATGACTGCCTGTCAGCATAAATTCATTATTTATGGTGCAATCAATGGAGCTGCCGAGCGAGCGTATGTCGAACCCATCAAACTCGTCAGTTCGCATCGGAGTCATCATCGCAGTCATTTTCCGAGCCGGTCTGCGTCTGCCACAAAGCGGAAGTTTGTTTATTTTATAGTTTCTGACGCCCGTCGTTGGCCTCCTGAAGGCGCGAAAATTTGTCCTTTTCAATACGGGGGAATACGGGTATTTTCACTTCAAT
0.8816447109859148 GTCTGTTTTAGCTAATGGAGTCTGCCGATAGGTAAGAGTTATCTCGAAAAAATTGTCAACACAATGTTATGATTGGTTTTTGTTGACTTTTTAATTAGTTAGGCCCAGATAGACACATCAACCAAAGCCACAAAGGAGTCCGAAAGTAACATGGCCCGCAGGGTCCAATGTTGTACGGTGGCTAGAGTTTATTAATTTTTGGGGGAATACTCAGAACTAGAAAAAAGCAAAAACGAAATGCATTTGTGCCAGCAGACACCAGGAACCACAAAGGGAAAAGTATTGAGAGGAACTGGACATGCCATACACTGTTGGTGTTCGCCTGTGAAGAACGATAAAGTTTGTCCAGCAGATTTGAGGAGTCCTCCTGCCCAATTCCGACCACATTGTTTGCCATACACTTCATTTATTTGGAATTAGACCAGGCACTCCACTCAGCTCCGCTGGATGCACTCGAATTTGAATCCTTTATGAAGCGTGGCACCAACAACTGGACCCAAAAACAGGACACGGCACACATGCTCATGCATACACATCTTCGCAGGACTGCACAAGTAGCCTCAGCTCCTCTGTTTCCCAGTTTGAGTCAACTTCGGGTCCAGTATGTGCAGCAGACCAAAAACCATTGATTGTCATCGAATAGCCCCGCAGAAGTGGAAGAAAAAGCGGCAGGACGATGAAGATTATGGGGATGTAGAACTTCGAAGGAAATGTAAAGATTCCAATTGTCTACTACCGTGTAATC
0.6715867741893934 ATTTGCTCGATGCAGAACAATTGGAATTTATGAAGGCTTCAATTTGGGGGCGTGCGCTGCACGAATCAAATAAATTTAGCGATCATAAAATTGTCTGCCAGCAAATCCATCCAATATATCAACATATTTGACTACCAATTACAGACACCTTCTCGTCGGCGTTTGGAGGTGGGAAAATTTTGTGACTCAACGCACATGATAATTTATCGCACATGCCTACATGAACACATCACCCCCTCGGAGTTACATGTTCTGTGGATGTGTGTGTTCCTGTGAGTATATTCATATTTTCCCCATATGACCATTGTCTTTATCCCTTTTCGGGGCTCAGACTTGGGCGATGATTTGCAGCCGCTGCCAGTAAATCAAGCCTGCAGTATTAGATCAGATCAGCAGCCTGCATGGATAATAAATGAATTGTTTATGGACCGACAAAGTGGGCAAAGCCATGTCCCCTGTCTCTAAATTTTCTTCGTCTCTACTTTTTTGATATACTGCGTCTTATATTGAGGAGACTAAGCTACCTACGTGAATCTGACG
0.6822731073284659 AGTGAATATGAACTACAATATATTATATTATATGTTTTATCCATTTTAATAGCAAAGTGGAAAACGAAACTATGATGCCCTTCTAAAAATACCCCATATTTCGTCCTATAAAAGAGCAACGCATGGCTGCCGCTGACGACGTGTGGTATGCAACAAATTGTTGCATGGCCTTTCAAACTAATGTCCGTTGCTGCTTCCCTCTCTGTCTATCCTGTATGCTGCTCTCGCTCCTTCTCACTTGGTGAGCGGGCAACAATGTTGTGTTAATGTTTACACATGTCCATGACACGACCACAATGAACACGATTCCGGGAGCAGGCACCATTCCGGACCCATTTCCAGGCCAGTCCAGACCCTACACAGGCAGATTGTTTTAAATTTAGAATATTTT
0.8069115419993115 CATTAAAGATGGTAAGTGCAGTAAAATAAAGCTCACCCAACTAGACAAAATGGAAAAGGAGGTTTTTGGGGGGTAAAAGGTGAGCGAGAGGAAGTCGTGCAGCGGGGAGAATTGAGAATTTACCTTTCATGCAGCTGACGTCGTTGTTTTTCCTTTTGTAGTTCTGTGTGTTGCGCATGCGCCCGGTTCCATGAATTCCAAGACGAAGATCGCGGAAGAAGAAGAAGCGCTGGAAGCTGTCCGTCTCTCTCTTTCTCCGTCTCTTCCCCTCTCGCTTTTTATGTATACAAAAACCAGTTGGAAGCGAAAGCAAAAGTTCTATTATTATGTCTTGGTCTTCTTGCTGTTTCTGTTTTTGTAGCCGTAGCTGGTCTCCCTCTCTCTCGCTGTCTCTGTCTCGCTCTCAGTGTGGGAATTCGCATGTGTGGAGAACGGAACGCGAATTTATAATTCGCAAAACAAAGCTTGTGTGTGATTCATTTCGCCGATCGTAGTCGCTGTTGCCGTTGTTGTTGTTGTTGCTATTTCTCCCGATCGCATCTCTCGGCGTCTCGTTCTCTTTTGCTCTCGCTCTCCGAAAGCTCTTTCAGCAT
0.6860277748185005 AAATAATGTTTACTCATTGATTATCTTTTGCCATTATAAGTTTAAACATACTCAAACCCTTTTGCATACCAAAATTCACAAGTGAAACCCAATCCCCGGCCGAGTTACGTGAGGTCAGTCTTCAAATATACCCACATTCACAGGGTATCCCACTAAAACTCCCCATAAAATGTGCTGTGTAGTTGCGCTGCTCGGCGTAGCACGCAATCCAAAAGCTCGCAGCCTGAGCGCGGATGACAACAAGAGCACATTGGAGAACCCAAACCCCGGTCCATCCCCCACTATGCCACGAGGCCATTTGCTCCGCCGAGAAAACGTGTTGGTCGTGTGCAGCTGTCGGCGGCGATGGTGTTACGCACGTGAAGCGGTTTTCAGTCCGATGTGTGGGGCGTAGTCGTAGCCAGGCCCTCGCCGCAGCTTCTCGTCCACATCCACCAGCACATCGACATCCACATCCACAGACATGGCATCAGCCGAAAAGCTCTCTCCGGAAGACCGCCATATATCTCTCTCTAGGGGAACCGGTTTTCGTCGGTTGAAAATTTGCTGTTTTCCTCGCTGTTTGTTTACATCGCACAGTTAGTTGAGTGTTTGTTTGATAAGGCAAGAACTATTCAAGCTTTTCGGCTTCGGAAACAAAGCTCTCCGGTCAAGGTCTTGGGCTCCCTGTTCCGATCGTAATCGCATATTTTGGGTGTTGCTAGTTGTTGCTATATCTTGGCTTACACGAGGCCATAAATATAGCCGAATGAATAAACAAATTCAGCCGCATTTTATTCACTTTCCTGCCAATTTCTCCTTTTCTCTTGATTTATAATAGTTGCGGCGCACAATGTTTTCATATTTATTTATGTTGCTATATTTTGTACAATCAATTTGCCGAGTAGCCGAATCGCCCCACTGGCTCCAAAGTCCAATTTATTTGTTTTTCTTGTTTATTTCGTTAATGTTTACGAAAGCTTATTTTGGC
1 CCCTCCACATCGCGAACTGCCAATGGAACATACTGGCACTCGGGGTCACCACTTCTTACACAGTCGTTGTAACTCTTTTTGAACCAGGCCGTGGGCTTTAGAGGAGCCAGGGGATTGTTGCGGTAGAATATGGCATTTCGATAGGAGTTCCTGACGTAGTAATACCAGCTTATCATGCGCTCCACGGGGTCACGAACCAGGTTGATAAAGATGGGCTTGGGTAGATTGTACTCGTTGAAATCGATCCAAGGCACGTGCTCTATGTAGACAGATCCTTCGTCCAGGTTATAGATATAACCAGCTGTCTCGGCCTGAGCACGTGGTTTCAGTTGCCTTTTCGATTTCTTCATAATTCCGTACTTATCCACTTGGAAGTTGTTAATTTTCTGCAGATGCTCCATAAACTCCGTAAGCGATTCGCTGCCCACTTTGGCGCATCTCGTGAAAAAGAGGCGATCCATTTCGGCCTTGGCTGTGTTGTTCAGTTGGCTAGGTGTTAGGCTACCTAACTGTTTGGGGGAGGGGGTATGGGATAAGGGTTTTAGTGGCTTCATGGAAGGGGTTTTAAGGCACACAACAAACGATAAGACACAGAGATGGGTTCAACGTGTAAAGAAAAAGTGTGGGTCTAGTCTACGGGTTTACTGACTACTGTTTATTGAATGGAAGATTTGTTCGCGCATATATCACCTACTAAGATCTAAGGTCGGACTCCAAACCAACTAGTTTAACAGACCATGCACCTCCAACTCCTTCAGATTGAGGGCCAAATACTGTTTGTACAAACGCTGCTTGCAGAAGTAGTAAAACTCGTACTCGTTAGTAAAGTTCTTGCGAATCATTTCCTTGACCTCGGGCTCTACGAACGGCTTGCGTTTGTTCTTGTTTCGATTGGTGATCTTGCTATTGTGCACTGTTTTTAAGGATTGAGAATACAATGTAATTTCGCTGGACAGGAAATTGATGATAAGGGACCTACTTTCATACATAAGCTTCGCACCGCGAAAGAATCGTGGAATATAGTTTTCGAGAACAGTCAGGGTTATATTCGTGTCCTCCCAGCTGCCCACAACAGCATAATCCCTTTCCACATGCTCCTTCGCCATTTGCACGGCAGTTGGTGAGTTAAAAGGTCTAAAAGATCACTATTAGCTTGGTCCATGTTGTTGGGGGAAACCTCATTGCTCCTATCTACTTACAGGCAATCATCGT
0.9017355755102843 TATTCAGAAGCCCTTTTCTTAAGTAGTTGCCCATTGACCCGAATTGATGAACGCTCGAAAGTTTCTTGTTCACGTCGTCTTCTATGCACTGCTTTGCATGTAGTGGTTCCATCCCAAAAACCCATCATTCGGCAAATCCCTGAGAAATGGTCTGTGGCCTCGACTGGCAATCTGTACTCACCATCGCACCACAAGCTGGCCGCAATGCATGCATCAATTTCAGGACATTTGTATTCGCAGTCGGACTCCTTGGGAAAGAATCCGAACTCGTTCAGCGTCTCGTTGGCCGTTGCTCCGCCAGCAGAGCCCCCGGCATTGGCAGCAGATCCTGACCCACTGGTGCCCAGTCCCCCAATGCCCGTGTTGGAGCCGGCTGCGGACTGGGAGGAGGTCTGGGAGCCCATGCCCGTGGTCACGCTAGCGTTCACATGCAGGT
0.739431779101324 GTTAAGGTAGGCATGTATTTTTGCTCTCTTGTCCCTGTTTTTGTTGCTCTTACTAATGTTACTACTGAGCGAGGAAGCTGGGGGAAGGCTTACTGCTCTATTCGCCTCTCTCCCTGTTGGTTTTGTTGCTATTTTTTAATTTATTTGAAAGTGCCGCAAGCCGCGACTCCTGCGCCAGGTGTCAATGTGTGTGCGTATGTGTGTCGCATGCTCTTTCTCTCTCGCTTACACTCGCCTACTGTCTGCCTGGATGATGGCGTTTATATGTATGTAAGAGAGCACCTCAGGTCATAAGCAAAATCAAAGACAGCAAATCAATGCTCCGCTCCGCTCGCACACGTCCGTGACTGGCCTTACGCTCTCTCACTTGCTCATACGGTGATCGTAACGAGCGCGTTGAAGCGAGACAACTGCTGGTTTGATTGGCTTCTCTGCGACTCTTGCTGTTGTTGTTATTTTTGTTGTTGCTGCTGCTTGATCTTTTTCCTTTTCGCTTTTTCGCTAAAAATCATCTGTGTTTGTACGGTGATTTTTATATATTTTATTGGCACTGACTCTGCTTATTATATTTTTTAGTTGCGCATAGATACATAAGTACGATTTGGC
0.9121745172223817 CAATTGATTATGTATTCTAATAAAAAACAGATTGGTTTTGCTGTTGAAACAGCTGTTTTGCCACCTGTATGCCCCCACACCACGTCACACGTAGTAGTTTGTGCTGCTCTCCCTCTCGCGCTCCGCTCTCTTTATCGCTGCAGCGATAAAGTTCCAACAAAACAGAAAGAAAAACAGCACGACTGCAACAACAACCGTGTGCCAGTCGCAATCAGCTGTTTTGCCCGCTCACTCGCTCTGCTCTCTTGCCACAGCAGTGTTGGTAAATGCGTATTATCGATTTGGTGGTCTAGACTTATCGGTCAATCGAGATATGAGCTTTAAATTGTTGGACGTTGACTTCTTGTTGCTGCAAAATTGTGACCAATTTTAATATAAAATCACGTTTATGGCTTTGTTTGGCCTACTTGTGAGTTGATTGTTGCTATACTGTGCAAGCGTATACGTGTTGTTGATTTCTGTTCCGTTGCCTTGTTACTGCATTGACTTAATTTCACTCTGCACTTGGGTAATAAAAAAAAGGAAAACACTTTAGTATTTTATTTGGTTTGCACTTGAGATAGTTTTGTTTCCACTCTCCCGTCACTCGATCGATTTTTTGGTTTGTTTTGCGTTACGCGTTCGCGATCATACGTTTTTCGCGCTCAGCTGTTGTTTACGTTACTCGCTCTTGGCTCTCGTTGCTCTCTCTCCCGCTCCCTTACTCATTCAAAATTCAAGGTTCTCTTAGCAAAGAGAGCACTAGTGCAGAGCACGCGACATTCGTTGTCATATTTTAGCCTCGACGTTGTTGTTTTTTGTATTTTTGTTCACTTTTGACATTTTTGCATACGAAAATTTTCCGCTTTCAGGTAGATTTACCGTACCGCGGATCTTCTAACTTTTAAGTAATGTAAGTGTGTTTGTATGTGTGCGTGAGTTTGTTTGCCTGTTTTTTGCCTTAGTTTTTTGTTTAATGAATTTTGCCTGGCTTATCTCGTTTCTGTTTGTTTTATGGTTAGAAATTTTAAACCGCATACTCGCACACATACTCAGTAACACGTGCGTAAATGTACGTAGGTAAGTGTTGTTCTTGTGTATTCCACAATGAAACTGTATTTCTATTTGGTTTTTCCCCATACCAACGGCTAAAAGTAAGGTAAAACAATCAAGGGCGCACACCTGCCCTTGGGAGCAAAGG
0.5659403490476955 GGCGCAGCCAGCATAATACAATTTCAAGTTTCGTTTTTGTTCAAATAGCATTGAGGGAAAAACGCCGAAAGGCCAATGCACTGCGACGACACAAAGTGAGTTGTGGAGAGGAGTGCGGAGGGATGGGAAGAGGTGGCACAGGGTCAGGGGGCAAGGGACAGGCAAAAGGAAATGCGAGGACCTCGACAACAGCTGGCCGCAGGAAACAGGAGCCATAAACCGCCGCCGAAGAACCAAGGGAAAAGGAAAACAATGAACAAGTAGGAAGAGCACGATCC
0.4389514489092636 AAAGAAAAAAACAACAACAAATGGTTGGCCCCAAACAAGCGAAAAGCGAGGCAAAAAAGTTTAAATGTTACAACATAAATTATAGGAATTGCTGTGCTCTGAAAGCATTCTCTAGTTAGTGGTTCAAGAATAGTTCTTATGTGTTATTTTTGCGATTTTGTTGATTGATTGTGCAGTGTGAAAACGATCATAAATTTGGTAAAGCCCTAAAATCATCTGCGACTCTAAAACCGTTGCCCCGTCCAGTGTTCGCCAAACTGTAAGCTGTGGGGAACGAGTTTTTGGTTGAGAATGAGCCCTTTGTTCCTCGCGAACGTGCTCTTCTGCAGGACAACTGGCCCTCTCTCTCTCTCTCTCTCTCGCTCTCTCTCTTTAGCTTCGTCCTTTACCCTTAAAGGAGTGCTTTCCCGGGGTGTTTCTTTGCCGATAGGACAGGGGTTAAGAAACTCCATAAGAACGCATGCGCGCCATTTCCTTTGGGGTGGTGAGATTTCCCATATGAATGTTGGTCCCTAAGCAGATGTTTTCCTTCGGATACGAAGTTTCTTAAGGTAGGTCCGTTGATCTGAAGACATATAGTATTCGAGGACATAACAGTAAGTGGCACACTGTATTTTAAACTGATACATAGTTGTTGGACGATGAGGAAAAACAAAAACCAATAAAGCAGTGCTGATAAGAAAAATCTCCATCATCCACTTATCCCACCCACTAGACACTATATTTGCATGCAAGTTTGCGAATCTAATGCGGCTCGCGTGCCAAAAGTCAATCGGAAAGCATCGACAGAGTCACTTTATCCATTACCTGGGCATATGGTCGCGCCCCTTTGTGTGGCATGCCACTTGGCTAGCGGGGATGTGGCCCATTTAAGCCATAAAAACATTACCAGCGGGGGAGGTAAGCAGGTATTCTCAG
1 CACTTGCTCCAATACATATTAAACATTGCTTTATTATTCGGTTATGTTTAAAAAGCTAAATAATATCATCAAATTTGTTGTAGAAAAACAATTTATTTTATTTGCACTCAGAATTTTGAATCCTTGTACCACTGTTCGTATGCTTAATAAAGGTAAAATTGTTTGTTTATAGTGCGTATACGCGATAATGCTTATACGTTCGTTGTGACCTATCGATTATTTCGTGCGATGTTATATCGATTAACGACTTATAGCTGTAAAATGCTGATAAGCTGCACTGTTAATTAACAGAGCTGCTAAGCAACCGGATTGAAAAAATTACTTAATTTTGTTTCTGGCATTTTCGTTAAAAATCAATTAGACATTTGAGTGGTAGCTAGGAAGGGTGCGCGGCTACTGCTACGCTACTTCTCGCACAAGAATGGCAGGCTTACCAAGTATCAAGTACCTTACATAGCATTTTAAATGGCGATCTGCCGTTGGGCTGCCGTATAGCTTAAATCACTTCTAGTTTGAAAGAAAAAAGCCCGCCAAGTTCAAATGCCACTTAAATTTCAAAAAGTTCGTCATCATATGCTGTTTACGAAGCGATGGTTGCGCACATTGATGTGATAGTCGTGCGGTTTATCATATGAGTACACTGAGTACACTTCGATACAACTTGCGTTTGCGCAGTGACCCGTCTCCAGTATAAGCACCACTTAATAGTATTTTAAAGCTGTTCCGGTAGGTTTTGTAAACCATTTGCGTTGTAAACGAAACAAAACCTAACAAAATAAAGTATCTAGGTTTTATATAGTTAGTTTGTAAAGTTAGTCTGTTTAACTGGCTTAAGTTTAAAGATTGCCAAACTTAATTGAGCCTACAATATTGATTAAGAAACAAATTTTTTAAAATTTTGAAAATATTTGCATTATTTTGTCCCTTTTTAAATACATAACTGTGATTTTTCTCTTCGTTTATTTAACATAATGTGAAATGCTGATAAGCTGTTACTAAACACAGTAACCAGAAGAGGGAAATCACCTTTTTTGTCTGATCTGGCAACTCTGAGCATGGCACTAAATATATGCAGCACGCTTTTGGGATAAATTGATAAAATGGTTTTCGAAGAAAAATGTGGACAAAACTTTTGCTTTGATATAAAAAAGGAATTTAGTTTTCATTACGGCCAGACAAAAGTGCCCGTTTTACAAATCGAAAAATTCTTACAAATTCGAAAACCGTAGCATGACCGAATAATAATAATAAATTGCTAGATGAGAAAAAAGTTAAAGTGTAAATAATTCAAATTCCTGCTAGGATG
1 CACGAAGTCGAGCCCACAACTGGACAGAGATTACATGTCTCCGCGCCCATCCACCCGGTCGGTCCATCTGTCCGTCTATATATATAATACATACCCATGCATACATATATATCTTCCTAGGTGCTACCGGCTAGTTCCGCTTTCAGCTGCCGTGGGGGCATTAGGAGCGTCAGCTACGGCTAATGCTTGCGATAGATAATAATAGATTTTCTCACGCTTGATATTTCAGCCACTGAATGACGTTAAACAATGTGTGCAGTCTGTGATATGGGGGGAGTTCAGGAGGTGCGGCCGAGAGAGGGGCCGGAAATCGAGCTACGACGACGATTGTGAGTATAGAAATTACGTGCGGCTGCGGGAAAAATATTAATAAGTTACAAATACGGTTAGGGCGAGCTGCAGCTCAACGCTCGGCTAATATGTTTATTGGAACTATAAAAAGTAAAATGATTTGCATGATTTGTCAAAACAGCTTGCAGCCACATTTCACACCTGAACATGCCAGCCTTCGGACGTTAGACGAATGGCGTAATTATATGGTGGGGCTGCTGGAAGACATCTTCGCTAAATTACGAATTACGATTACGACCGCAAGTGCATATATGTATGTACTATATGGAGCTGGCTTTCGCTGGGTAGTCGCTGCTGGAATTTTGTATGCATTTATGGCACTTAGTCATGCTCAAGTGATTTGCTAAACTAGTTTAGCCGCGCACACAGAGCGAATTCCCATTGGGTAATTCCAAAACATTGCGCCACACAAAAACAATGGCAGGCAGCAGTGCACTCGAGTACCTAATATGATATTAAAATTGAACTTTGCCGCCGAGTTGCACTTGCATTTGAGCCGGATCTCTTCCCTGGCAACTGTCCGAAGCTAATTAAATGCACTTGCAAATTGCCGGCGACGAATCATTTATTGAGTTATTCAAATGAAAT
0.9446608809177899 CTGCAAATGTGTTCCAGTTGTTTCTTTCAAATTCTCACAAAATTGTGAAGTCGTATGGTAAGGGCCAACTTCCATTTATGAACGATTTGTTTCCGAGTGTGGTTACGCCAGCTATTAGCCTGATTGAATTTCGTTTAGCCAAGGCGTTCACTCAGCCAGATAATCTGTCCAGATAACACACTCAGTGAGCAGCCCAATAGTGCCACAACAAAAGGGTTTCGCCGATACATGGATGCATGGACGGATGGCTGGATGGCTGATTGGCCAACAAGACAGGGGAAAATCACATTGGAATACTCGGATGGAAATTAGGCAAAAACTGAGAGTTTATGGTCTGTCCCTCACTTTCCACCGTTGTATGGATACAGAATGTATCTCACAAAAGCCAGCCTTCGGAATCAGTCAATTTTCAAGTGGCTTCATGTGCTTGCACCTTCCACCTGCCGGTTCGCACCTGTAAATGGGGTTAAACTGGATTTGCAATCAGTGCCGAACGCAGATAAAGCTAACAATTTAAATTCCTGAAACAGTTGGCCCAGTCTCTCTCTCTCTCTCTCTTTCGCTCGCTGTCGACTGAAGATCTCGTATCTTCGCATTTGTATCTGTATCTGCAGGCCACAAAGTCAGGACGTTGTCG
0.5365028313416471 ATAAAGTCAGACGCGATGCAATTTGATGCTCGACTGAGGCTGAGTTTGGGAAAAATTCCTTCTGCTGCGCATCCAAGGCGATCAAATTTCAATTACAAAGCGCTGCTCTCGACTGCATTCGGCGCAAAATGGTGTGATGGAATAAAATGAAATAAAGTGACATGACAAAGGTGACAATCCACAAAAAGGCCAAACAATTGCGTTGCCCCCGGGAACAGGAGCAGCTAAAGCAGCAGGAGCAGGAATAGAAACAGGAGCACTCCTCGGATTCCGATTGTTGTCGGATGGGAATTCATTAGCACCAAAAACCGTGAGGGTTGACGATTTCGTCACACTCGCAGTCCCAAAAACCCAGATTTGTCACACCGAACATCATCAGCACTCCCCCCGAACAATACTTCAATACTTCCTATCCCTTCTGTTTTCATCACAGGATCACACAGGTGTCGAGCGTGATGGCGGATTAGGTCCACTTACTCGGGGATTA
0.880126579588802 CCAACCCCAACGTGTCTGGCCCGCTTGTGGCACACTCCATAAACGTTAAGCCCCCTTTCAAAATGCACATAAACGAACCCGAGAAATCTAATGTAAAATCAATAATAATTACGCCGAGTAGGCCATCGGCGGTTGGGTCACGTCAGCCGATTTGGACACTTGTTGCATACGCAAACAGGAGGAAGTCCGGTGCAGTTTTGGCTCGCGAGCGTCAGCTGAGATACAAGATACGAGCTACGATGTGCGAGATACTCAGATATACAGGGCGATACACAGATACTTTCTGGGATGGTCAAACAGACGGGCAGTCTTGAAAATTTAGCTCCAACATGTGCAACGTGCAACGGCAAACAATTAGGGCGACGTGTGGCAGATGTTTTTCCTTCTCGAAAGCAGGACTCTTAAAAAATCAGAGGGTTGCGAGGAAGGAGAAGTGGTACAATAACAAGCCAGTTCGGCAGGCAAAAACTACCTGCCGTTGTTGTCCTTTCAGGAATTGAAAAAAATTTTTATGTATATATATCCCAAAGAAACCCATGCAAAGCCACGCCAGGTGCAGCTGGAAAACTGGCGAAAAGAGTGTGGAAGAGATAGGCAGCAACAAGGATGCCCCTTTCAATTTTGTGTTTTCGTTATCCTTCGGTTTTCCTGCTGATCCTGTTTTTGTCCAACTCCCGGCTATAGGTGCAAATATGCAGCTGCCCTCGAACTTTTCAATATCGATCTTCTGGGATTGTCCCGCTGCGAGAAGATTTCTGGTAGTCATTTGTATTGCATACGTAGATAATGAATTTGCTGGGATTTTCGAGCAAATCGAATTACGATTTCCAAGCCAAGGGAAAATCGAATAG
0.9246103825450214 ACTCCAAGCGGCTATCCGCTCGATCCAAATGAATTTCATTCGGCATTCAGCTGAAATTGAGTTTCCAATTAAATGGAAGCACTCCAGTGGCCACAGCCGCCGAAGGAGTCGCAGTTGGAAGAACGGGATGGGATGGACATAAACGAGGCAGATAGTCGCCATTACGAATGCCAATTGAAAAGGCGACAAAACGCAGTCACGAGTGGATGGATAAGGGGATTCCAGGCGAAGGCAAAAGGCTATGGCTGTGGCAATGGCAATGGCAACGGCAACAAAACTGAAACTCAAATTTCAAATTCGGGCATAAGTGACAATTCAATAAGCCATGACGTGCCCAAATGTTTACTTAGCATATAGCGACGGGCGAATGAGCGACGCTCGACTGGATCGGGGATGCCAGGAGCTGGGGAACTCGGCACTAGGGGAAGTGGCCATGGCTATAGCCACATCGGTGCAGGAGCAGGAGAAGAGCTGCGGACGGAAGTGCGCGAAGGGGAGGCGGAGTGCTCTGCTTCTGCCTTTAAACGGTGGTATATTTCAGGCAGACAATTTACTCG
0.6026911759914618 AGTATTGATTAACAACTGTTGGCTTCAAATTCTAATTATGTTCCGAAACTCATTCGCCAGCGCTTTGTATTGTATTGTATTGTATTTAGAGTTAAGAGGCAGAGGAAGCCATATATGCGATGGCATACACACATGTACGAAAAATGAAATAATAAACATGAAAATCGATCCTGCGTGCGTTGAAAACACTTGGAGCACTTCATTTAGGGCCCGACCTGAATGAATCAATGAATGGAACTCGCCAGCTCTTCTGGGCATTCGGAGAAGTGCATGGTCATCGACTCCTCCTTGGCTTAGCGATCATTAAGATTTCGTGTTGGCCATTGTTACGCATGCTTTAGCGGCTTAGGAGCTCCCATCTCCCGACTCCCAACCCGATCTCGATCCCAAAACATTGGTACCAATCCGACTATGTGTTCAGCGAGCGCACACTCTCCGATGGCACATTAATGCCGCGACAGACCTGGATGCGGTGGACCCACTTCAGCTTGCTGCATCGTTGAGGTGTGTCAGCCGGGGCTAAAGGGTTTCCTCGTCGCCGGACCCCATCTTCCTCCACATTTGAAATTCCAGCTCCGCAGGCCTGCATACAAATTGAGTTTAAATTTTTTGCCAATTCACTGACATTGATAGTTCGTTTGGGCATCATTTGTGTGGTGGCTTCTTATCCACTTGTTGGCATCGAGTGGTTTTCTCGCATGCATTTAAGTGCAGCTCATTTCCTTCTCGAACTCGCCCCGGGGCTCGCCAACAATCATTTCCCGCCAAGTCATCCAGTTTTTTCTGGCCCAAGTCGTTTCGGATCTCTGCCCTGTGGTTCGCGGGGTATATTGAATCATTCAGGAGAGTGGATT
0.8048991207117059 CCATTGGGCCAACTGGTTTACGACAATGAAGCAACCATTTGGAAGTATCCATCAATAACACACGAAACCTCGGATGGAGCTAAGCTTCAGGTCCTCAAGTGTGCGAAAAGTAAAAATAACAGATACAAAGCCAATCTCTGGACTGTTCACAGTTAAATGACGATGTGGCCTCCCTGGGCTCTTTATTGACAAATCCCCATCGATCGATAAACATATAAGACAAATAGAAAAAATTTCCGCACGGGTCTCGGGAGTGTAGCGACAAGCTTTAACCTTCCAAGGTCTGCTCGAATCTGTTGGATCTGCCCGGCTCCACGGGCATGAATGATCAATTTTATGTTTGTGGCTGCCTGGCATAAAGTCACTCAATAAAATTACAAAAAATTGCGACGCCGAGAAGAGAGAACAAAGACCGCTGGCAGATGCCCAGATGCCTAGATTGATGGGCCCGGCCCGTCTTACTGACCAACTGGCCAAGTGGCGTCATTGCCAAGTCGAAGATGGGACACTCTGCGGACCGATAAGGTCACTGGATCGTCTTCCAGTTTATTCCAGTTGCAGTTTTCCCACCAAGCGTTCGGCGGGGCCCAGGGGTTAGGGTATTATGATAACATCACGCAGCGGCAACGGAAGTATGTACGAGTATCTATTTTTGTGGCACCGCCTGTCATCGCGCCGCTCGTTGTTAACAGCTGCCCGAAGCGCTTACAACAATGCGACTTCAATTAAAGCAGCCCAGCAACCTTGAACTCTCGTTCAATCAGCGGCAACAGCCTGGTCATCCCCACGACATCCTTTCCGCCCCATCCAGCCGAGCCCGGACCCACACAGCAAGAAATTATATTGAAACACGATTATCAATCTAAGTGTATGTGATTTTCGTTGAATAATGTGTTTTGTGCAAGCCAAAGCAAATGAATTAGGCAACGAACTCTTAAGTTTGTTAGTCACATTTCATTCCAACTCCATCTTCTTAGTAGTTTTAATAATTTTATTGGAATTATTAGTAATTTATTCTATATTATTTCATTTCACCCTTACAGTGGGTATATT
1 CAATTAAATGAATCATTGAATTTGGTGATTATGTGTGCTGGAATATAGTTATTCTTCCGGATAATTCCTAGAGAACTTTTCCTCATAACTTTTGTTTTGAACTTTTTGTCATATTTATGATTCCATAAGTGCAGTTAATGTTCTTAATGTTGTAATTATTCTTTTTACCGTGCTGGAAACCATTTTAACGTGCAGTTTTTATTTGAATTTCTTGTTATCATGTTTCTATAAGAAAAAATAATTTGTTTTTCATTATCTCTCTTTTGAAACCTCTGAATTTTTTCCCACACTGATTACCCAGACTGCCCTGGATCGAGTTCAAGATTAGAGTATTTATTTTTCACTCGGAGCTCAGACTGCCGTATTTCTTGTTTTTTTTTTTTGCGGTCGGGGCAATCCCAAATTCGTCACCAGTTTGCGAAGCGTGCGTTCCCAAACCGGTTCCAGGTCTTCCCCTTTACCCACTCTCTCGGTGACCAATAGCTTCTTGATCAAGTTGGCTGAAAATTGGCTTTTGGACGCGTCTAGGAAAGTTTCTTTCCCGTCTGTACCGAAGTGATTCACTGGTATGACTGCCAAAAGAAGTTCGTTTTATCTCGAAACCAGATTTATTTGCATTATATTATAATCGGATGTGTGATTTTTTTATGTGTAGAGTGTGGGATCAGGTGAAAAAGAATTTCTGTGTGTGTTTTTGTCGTCATCGTGGCTGGTTGGATCGTCATGGGTTTTTGTTTTGAGT
0.9251609554385075 GCCTGAATTTTAAGAACCTGAGCCCAGCAAGTGGGTTTCAAGAAGCGTCTTCGATTGCGGACGTCATTTTTTTTTCTATCGTTCTGTGGTCTTTTTCCTATTCTTTTCTGTCCCTTTTCTTATCGCTTACGCATACCAGTGCCATACTCCCCAGTCGTTGCTATGGCCCCTGGGCCTCCCAAGTTTGGAGACAAGCGCTATGAAAGCCTTAGCGTCAGCACAAAAACCAAGAAAAAACATCCACTGATTCTTCTTGCTTCTTGCTTATCTCTTGTTAGTAAGGAGATAATCTCTGTTTCGGCTCTTCGCAAAGGCTCACGCCAGGCTCACGCAGGATCACGCATTTGTCATATTGGCATTTGACATATGCGATATCGAACGCAAATTCCATGACTTCCTTAATTTGGTGAAAGGCACATAATATGCGCCGTACCTTATCAACATCTCAGAGGAAGAAATTATTAAAGAGTTGTTAGGGCACATATACAAACATTGTATAAGCCTGGGCTCATGGGTGTTATGTAACCTAACTCCTAACCTCACCGAAACATGCACTCGTACTTTCTGCGCAAATTGTAACGGCGATCATCCGGCCTACTCTTCTTAAAGTCCACTATACCTTAACCAGAGGGAGCTCCTCAGAATAAAAATAAGATAAAATGCTATATATATATGGCATATATA
0.915644349850295 GGTCGTTGGCTGTTGACGAGAGTAGGTCGTAAACTCCTCCCCTTCACAAGATCCCACAGATCAGAGAGCCATAGGTAGACCAGGGGTGGTGAGTGCCTTAAAGACGATTGGGGTGCTGTCGGTCTTCGGGATTCCTTTGCTAGAAGTCACCTTCCTCCACAGGAAGTATACGAGGGAGAAGATAGGTAATGCCACTATTCCCTCCGAAATCGAAGAGTAGAGCAACTTGATAGTCCTTAGAGACAACCTTTAAAGGTTCTGGTTGCTCACTTCGTGTACATATTTCAGTGATAGTTGATAATCCGTGGACGTCACACGAGTTAAGACAGCCGGCATTGCCATCAAGTAGGTAGTGCAATAGGTGGTGCAGTTCTGATTACCGACCGTAATCGTTTTGTTTGAGAATTGCACCACAAAGGAACCGACGAGATAATGTTTCTTTATGTCAAAGGTCACCGATCCGTTAAAGTTAGATAGGAGAAGTGTTCCGACATCGATGAGGTAGACCACCTCTTGGTCGTTCCTGAGATATGTAAAGGCGGCGTGTCCACCCTTCAATAATCGAGGGATGCAGTCGTTTTCCTTTAATCTGAGGAGATCCTTTTCTTGACAAACAGTCGTGTTGCCGATAGATAGACAATCCCCAAGCACTGCATACGTTTTGGCGAGATTTACAGCTAATCTGTTGTACTTCGGCATCTCTTGTTTTACCTCGCAGGTGGTTGAGAATAGGTGCATGAACCTTTACGATTCTGACCTTTGGAAACGCTAAGATGTACAATAACATTGTACCCATCGTTATTATTGATGGGCGGGAGAATTTGATGGCTTCGATCGCGTTTTGGTACGGGAAATGTTTGACCTCACTCAGAATCGTCTTCACTTCCTCATGGTCCAGGAGCTTTGAATTAACAGTTCCTATTTTGCCAAGCTGGCATGCTCTAATGAACTCGCCAACCTGGTTAGCCAGTATGATGACCCTGTGTAGGGTTGACGCGATCCCCGTCGATCGCGTTGACTCTTTCCACCATCTTGTGGATTTCTTGTACCGACTCATATGTGGAGTCGAAGAGTCTCGTGTTGATTCTAATCTGCTGGTCCGTGTTTGCAATGACGTAGTTCTGAGCCTTCAATATAGCGTTCCAGTCTGCTGCATGTGGGGACCCGGCCACCCATTTCCATTTCTATGGACCGTGCACTGCGTGTTCTTATTAATCGTCTCATTCCCTCTGAAGCATCCACCAAGTAGTGCGTTAGTAAAGTGGCCATTCGTCTATCGGTCATTTCGGCTACTTCTTCATCCAGTTCGCCGATGAGCTGTTGCCTTGTGGCAAGGTCGATGATTTGTGCTAGTTTAAAAACATGTTTTTCCAATAAGAATGCCTTTTTATTTTAGCTTATGTTCTAGCTATTCCTGTATGACGACCTCCTAG
0.6672795217344284 CATTAAAAGAGTGTTAAAGACATGTTCTCAATGGCCATTAAATGGGTTTGATAAGAGCACAACTTTGTGGCAGGCCGCAGGCCACTTGAATCGGATCTGGCCGGTTTATTGTAGGAGTTTTATTTGAATGCCTACCACATAACGATGCAGATAATTGGCGCTTAAGGAGTCAAACGACTTGTATCCAAAAGATAGGCGAACACTCAGCACTCAACAAAGAGCTCTTCATGAAATGGATCCGTGGCGTATTGGATTACCAGCGCAATATTTATGGCCGCGATGTACACGAAAATATTAAAAATGCATAAATACATCGGCACCGAGACTATGAACGATCATCGTACATCGTCCTGATATGTGAGACACTCGCCACGCTTGACACTTGTTTGAGGGGAGTGGAGCGGGGAACCTGCCCCGGGTAACCCATTTTCGGCCACCATAAATATGTCAAAATAGTTTGAAGCCAAACTTAGTGGCATTAAACCCTGGATTTCGTGAGTACGTGTGCGTTTCACTTTGGTCTCGTGGGATATACAAATAAGAATGTTCTGTTTGAATTGGACCTCAGTGGATTTACTAATGTCCCAATGTATCGTACAAAACTTATTAAACGACTTTTCGCCATAAACAATGGCTATTCGATAGGTAACCTCCCCCCCTCCGCCAACAAAAATCAGAGAGCTGTGCCACGGCCCATTGACAATCGGAGATCGAGTGTGAAAAAGGGCACCTCCTAGCCCGCAGACCCACAAGATTATCCTTTCCCAAGGACTTGTAATAAATCACATCATTAGCATAGCATCTCCTAGTGATTTATCGTTTCGGGAGATCGCTCTGGAGCAAGATCCTCATGTTTGTTGACACTGCACATGCTCCTCCGAATCCCCCACACACTCATCTGAATTGTCCGATCTGCGGATCTTTTCGAAGGGCGGGGCACTCAGCCCTGACTCACATTTAAATGCGTAGTTCTTCACCATAGTCTAGTGGCTTTAAGGCCGCCTACCGTTATTTGCATGTGTACTCAATGCATTTCGTTTATAGAAGCCCGACTTATCAGACCTAACTAAGCATAACATTGCCAGCTTGGGGTCACAGGCAAAAGAGGGTCAAATCGGATG
1 CACGTCGAGAACTATACAAGCTAGAAAGATGTTTAGATTAAGGATTCATAGGACATAGGCAAAGAGCAAGTTTGTCTTCTGATTTTAAGGCTAAATGTTAAAAATTTTTTTTGTATACAAAAAACAAAACTGTTACGCTCTATTGATTTTTATACAAATCCAAATCGATGTACCGAAATTCTGAATTCGCTAATTCACGATCCCACTAGCTGAGAACTCGACGATTGCGTTCTATCTTGCTGGTTGTAAAAATGGCAGTAACTTTAGAACACACACAAATGTATTAAGTTTTAAAAGGACTGTACAAGTATGAATTGGGATTGCGAACAAAATTGATGTATTTTGGCGTAAGCCATTGCAAATTAGTTTTGGTGTGTATTTTTTCTAAATCATGATTATTTTCACGGTACTCTTCGCCGCATATGATATATGTTATACGTGTCGTTTCGAATTGAGGATTCTGTCGGTACTCTCAAACTAGGTTATTTCCTCTTGAAAACTCACTTTACGCAAAATTGGACTAGCAGCATAGTCATTACATCGGACCCACGAGAACTGCTGCTGCCTGCCGCAAAAATAGAATAGAAGCGACGAAGACGAGGCGGATTATGTGCCCAAGTGTAACTAAAGAGAATAAGGGCGAAAATCAACGAATCATTAATCAATCCTTTCATGATGTGACGCGGTGCGTGTCCTTTTATGTGTCAAAAAAAAGAAGAAAAAACACCGAGTGAGAGAAAGAAATAAAATAAAACAGTGGGGGAAATGAAAACCGGCAGAGAAAGCGAAATGGGAGCGAGCCAGAGGGAGAAAGAAAAGAAAAGTATCTTTTGCACGGGTTTGACTGACAGCTACGCAGGCAGCAAAGTCCAAGTGGATGAACAGGATACGAGGGATCAGGGTCGGGCAAGAAGGAAACCCAAAAAAAAAGCATCAAGAAAATGGCGACAATGTTTGCCCAGAACCACCGAGCCCTCGACGATGGTTTCGGCCTTATTTACATTTTGAGGTTGCGTTGATTAGCTGAGTGCGGGTGGC
1 CCAATAAAGCAGCTGAAGACGAAGGTGAGGTGAAATGCGCCACAATGCGATACAATTTAGATTTATATGCTTTGTCTGATTTATTTGTATTGGACGTGTGGGCGATGGAGACGTCTGTCTGACTGGCTTTTGTGTGTCTGCTCGTGCCTCAAAAGTCGATAATCTGTGTCCCGGCGAGTGGGGTGCTCATCTACACCTCGGAGCAGCTCTTATTGCTGAAATTGAGTCATGACTGAGATTTGAATGTGCAAATGTACACAGCAGCAGCGACTTGAAGTTGTTTGCCCAAACTCCGTGCCTTTGTTCTGGCTTTAATGAGGATTACGTGAAATTTCATTATGCTTCGTAATAAATAAGTAGCAAGTCAAATAAACAGGGACTGGCAAACACACACACATTCCCACACACTCCGCAATGAATGTACATACCATCTCAACTGGATGTGCGTACGCACTACGTACCGAAACCATATTAAAATTTAGACACGTACACATTTTATTGCTTGTTATTTTGCCTCTATGTGTGGCAGCTGCATAAGCCCAAAATGCTGTGGCACTGTGGCACTGTGGCTCAACTTCCAGGGTTTTCTACTCCCATTCACATCTATGTTATGAGGCCTGCGGTCCTGACCTTAACTTCACCTGGGAGATTTGATAAAACAATATTATTTCCTGGAAATAAACGAATTACCCCAGCTGAATACATACATGTTTAAAACTATTTCAGCGTTAAATGCTTAACAAAACCAAATCTATGAGTATAAATGGCTATAATTGCTGCTGATGGACTTGGGGTATTATATCCTTATAAAGCCCCGTGCCCCGTAGAAGTGCAGTATAATACAGTTAAATACCTAAGTGCACTCATTCCATTAAAATGGATTGCAGCCTATGCTGAATGCGTGCAATTCATCTCAATTAAATGTGTATTACATTTTATGAATATTGATTTTCAACGCCCCCCTCCATTAATTCGACTTTGTGCGGGATGCAGATACTTCATACTTCATTGGCAGATATGTAGGTGGATAGGTGTTTTCGATACCCAATGCGCACCTGCACCTTCCGATTCGTGTCAGTTTATTCAGGTAGATTGCTGAGCTGAGCTGAGCTGAGCTGTGCTGCGTGTTTACTCTGCTCCAGCAGGCAGCCAATTCATTAGCTGTTCCTACTTCGCCTTTGCTGCAAATGGAAGGAAAGACAACATGAATGCTGCACACAGTGCGTGTGCACCGAGAGATGCTGATGAAGAGTCATCCCTTTTGGCCACACCATAGAATAACCGAACGCAGCGTAGTCATACATATACCAGCTTATATTCCGGGCCAATTGCTTTGCTGCGCTTTTGTCTTTTCAATTACGGACGAGCTTCAAAGTCAAACTTTTGTGCAATTATACTGGAAGACAATTTGCCCTGTCTCGATTTTTATGAGCGCACAAAAAGTTTTCCACCAACGGAATAGGAACTTTTCCCCGGCAACAGTTTCCATTTCGCTGTTGTTTTCCCTTCAAGACAGTTGATTTTTAATTTCGTGTCGGCGGTTCCCAGCTTCATT
0.9977861325993216 CGGCAGGGCTCTATCTCTTAAATTTTTTTTTTTACCATTTTAGCGGCTTTTTTTATTATCGCTTGTGCATAACCTAAAAATGTACGAAAAATTTTGTTTTTGTACATTTTTGTTTAAATGCTGCTCTTCAACTATAGCTTTCTTTGTTCTTCCTACACACGCGGTTCGCAAGCAGAAATAGAGTGGGAAAGAGAGAACCCGAAAGAGCGGCGCGTTCATAACCGAATATGTGTGCGTGTGGGTTTGCCGCAACTCATTGTGCATTTTTTGTTTTATCGGCAAATGTTTATGGCTAAAATGGGGCAAAGGACACCTGCAAACATTGATATTTACTTACACCTTTTAACGCTATTTCAAGTGTTTTTGCAAGGCAGCAATTTGATATTTTGGCCAAGCTGGAGTTCATTGTATGCGGCGCCACAACCTTGAGACCC
0.9458496627416377 CTTCTAGAACGAAAATATATTTTTAAGCGAAGAACTTAAATAACCCTTTTTTCCACAGTGCACATTCAGCAGACGAAATGTCACTTAAGCATGTGAATGGCCGGGGTGAATCGGAATCGAGATCCGCGAACGGATTCCTTTCGCTGGGCTAACCAAGTGCGATCTGGGATCAGAGCTCGGTTATGAGATCAGAACAAAAGAGCTCTCACTGCAAACGAGGCCGTTGGAATAAAACCCAAACCCCAGAGCCAAATCACGACGCACAGTCTGGCAAGACGATTGCGGATGGTCGATGGACGATGGTCGATGTTCGATGGTCGGTGAATTATGCGCGACATCATTTTAAATCGTTGTAGCAACGTCAAAGCTAAACACCGATCAGGTCAGCCAAAGAAGCCAAAGCAGCCAAAAAGGAGGGCCTACACAAAAAATAAGTCAGTCAGAATCGGTGGCAGAACCCGACACACAGACGATCCCCAGCCAGATCCCTTGTCCAGAACCATTGTCTTTGGGTAGCAGCCGCCCTAATTGATGCAGCACGGCCATAAATTTCGATCGGCCAACGATCCCCAGCCTGCTCCCCTAGCAGCGGCAGAGGGTCCAAAGATTGCCATGAATACATCAACAAGAAGAGCCCCCTTTTATTTCGCTCAAATCCACATCATTCGCATAGTACCGAAACATCATTGTGCTCTCATGGATTTGCGACTGTGGAACTGCCCAAGGAGAAGGAGTACTCCACTTCGCGATGCTCATCCGGCTTGTAGTACATCCCAAGCTCTCCGATTACCAGCTCACATTTGGCCACCTCGACGGGATTATCCATAAACAATATGGTTTGGCGCACATAGGTGCGAGGTCTCTTGGGACCAGTGGAAAACATGAGCCTAAACTTTCCCCTCGGCCGGCAGAGTCCAATATCTGAATAGAGCACCACGGCTCCAAGTTGACTGTCCCTCAAGCCACGCAGCTTGAATGGAACCCTGAAGCTCTCATCATTTATATGGGCAGTGCAGAGATCGATGGTTTTCAGAAGGTACTTTTCGGTTATCAGCTGCTCCTTGGCAACGTAATCCTCTATCAGGGAAACGGGTTCTCTGACCATATAACTACGACCAGGATAATCCGACTGTGGAAGGATATTCACTTCGACAGTCTTACGCGGATGATCCGCAATTCCGCAGACAAAAAGTTGAGCCACATTGGGTATGATAAAACCACCCTTAACCAGCCACTTTTCTCTGGCAAAGATCACCTCCTTGAAAAGTGAGTCCACGAAAACAGAGTGACTGTGAAATAAATAACTGAAATCTAATTGATTGTAATGTGGCAACTTAGAACTACGTACCCTACCCACTCGGACACTATTATATCGACCTTCTTCAGACCGCAGGGCAAAACTATCTCATGGATATCGCCATCGATAAACTCGAAGATATCCTCCTTCTCAGTGCCGATAAAAGCCTTGCTAACAAATTCAGCACTTTCCC
0.9928518937427371 CAAAATCCCAAAAACCGCCAACAATCCAAAATGTAACTAAAACCATTGTGAAAACAGATACAAGCCACTTATCCTAACAAACGCCAGGCTACACTGAGAAAATAAGCATCGGAGTTGGTATGGATAGCAGAAATTACCCATATTCGTGGACTAAAGGTGGTGTACTGATTGACTGATTGATTGACGTGTTGGTGGTGAATACATATATTTCGACTGCATGCCAAAAATAAAAAAAAGAAGAAACTTAATCCTGAAATGCTAAACATGTAATGAGAGTGCGACTGGAGTTTTTGGTATCGGACAGCCACAGATAAAACCGATGGCCAAACGAAAAGGAGCAGCGCCCTCGCCCAGTACATCCTCCTCAGCTCAGATCAGCTCAGCCCCAAAATCCAGCTCAGATCTCAATCTCGAGCCCTCTGTTGTAAATCGTTTGTCTGTTTTGTTTTTGGCCCAAAAGCAAAGACAATGAAGTAGACACTTTGCCGCCAATCGTTATACGCGTAAGTCTCTTTTGTTGTATCTCACCTAGTAGGTTAAGTTCTACCATTTTCCAAACCAAAACAAACCAAATCAATCCACAAATCCCAACACCGCCAAACCCACGGCTTTCTTTTGCTTTACCCCACACTGAGTTACACCAGCAATGGTTTTTTGATTTCGATGTAGTTCGTTGTAGATCTAGCCTACCAAGACTATCTAGACTTAGACCCTCACCCTTTCTACAATAGCAAAACGGGCAGTGCGCACAAAAAACAAACACAAACTTTTAAAATTGCCAAGTAAGGTAAAGTGATTTAAGTGACTTAACAACCGCTGTACATAAACTGATTGATTGGTTGATTGATTGATCGCCCACTGTGCTAACCAAAACTATATATACTTATTGTGCCAGAGGTTGAGGGATCTAACCGCTGTCCAAGAGATCAAATCTACCGCAACATGCTAACCCCAAAAACTTAAATATTATAATTACCATTCTTTTCGTTAATGTGCCTAAAAAGCCGTCTAAACCCCTTTCTTACTTCTGTTTGCGTTCTAATTTCTAATCCTCATTACCTGATTACCCATTGTACCAAAGAATTGATATTCTATTCTGTTTTTCTTTGCTCTTACCCGAATTCTCCCGAAAATGATGCTTAGAATTTGGCCAACACCGTTGAAAAGCCAAATTTCCGTCTCAATAACCAAAATTGGCAACTATGGCAAACGAGCAGCAGCAGCCAGGGAAAGATTCAAATGGAACGATATCTGCCCCATGAGCTGCACGATGTGTCCGAGGAGACGGCCTACGATTCGTACTACACCGAATATACCACGCCCGATTCCATGGATTGTGGCAGTGCCAATCTCCTGGTCACTTTCGACTATGGCTACTGTGACTCCATGGAGGCCAGAGCTAATCCTGCAGCCCCGGAGGATGATGATCGGTGCGATGGCGTTGATCCTGATTATGGTGGTGATGGGTGTGCAGACGAGGTGGATGCCATCTGGTTTGGTACTCCGCCCAGGGATAAGAAGGACGAGAAACTGTTTGAGGTGCATCATGTGCAGCACAAGCTGCTGGATGACAGCATGCAGTCCTTGATTTCCTACGATGTTGATGATTTTGAGGAGGAGCTATCGGAACCAGATCCAGATGAAGAGATTTTCTATGATAGCATTGAGTGTGTTTAAGTGATTCCCGGGTGCAGGTGTTTAACTATCAACTATCATATCTAAACTAGTCCTTAGTTTCAAACCCCCATTTCACACGTTGTTTTGTAATTATCGAAAGAAAATGGATAAATA
1 CTGTCCCTCCAGGCGGAGGCCATCAGCAAGGGATTCGCGCCTCCTTCGGCACCCCTGGGTTCCCAGGGGGGCGTGAACGGGGCACCGCTGGCTGCGTTGCACGGACTACAGCCGTGGGCAGAGGCGTCGCATGCGGCGGGCTGCTAATCGGGGCGCCATCGGCGGACGGAGCCTGAAGTTTGGCGGGAGCTGGTTTATTTGTGATACACTTCGCTTTGTACATAGTTCGGATGAACGGACAGTTTGCACTGTACTGTACATAGGAAAGAGGGGCGTCGCCTCGAGCGCCCACTGTAAATACCTAGCTTTACTCTGTAGTGACGCTTACCTAACCGATGCCGGGATGACGAGGATTTGCGATGGTGACCCCGAAACAGCGCTTTAAGTTTGTGTAGAATCTGGAATTTCCGTTTTGCGTTTCGTAGCGGTGCATTTAGGATCTTAGTTATTGTTCGACAGTTTCGACAGTTCGGCAGAAGCAAACCGCATCTCAAAACGTCGCAGTGAGCTTGGAAGCCACATTTAGTAATAATATATTTAATATACAAAATTATATACGGATTGTAATTGTAATGTATTGTAATTGTAACATCTGTCTGTAGGCTTAAGCGAATGGCATTACCTAGTATTATAAATTATGAACCCTAAAAACATGTACGATTATTGAAAAGTAGAGAGGATGAGCAATGAAAATAAACATATTATTGAATCAAAGAACAGAGGTATTTGGTTTTGGCTTTTTTACAATAGTATAGAACTGGATCTTTCAGTTCTGGAGAATAAGTTTCTTTTGGTTATTTGACCACATCAATTCTTGTTTGGATACCAAATAGGTAGCAATTGATAAAAAACTCCCCCAAAACAAACGAAATCAAAAGTCAGGGGATGTTTCCCTGCCTTTTCAGTTGAGTTCCGCATTTAATCGGCTCTGTCTCAACCCTTAACTAGTACAAATACCCCATTGAAGATGATTTATAGACGCTTATTGACAGGACTGGGTGTTTCGATCAATAGACCAATTTTGATAGAAACCTGCTCCTCAACCGGATACCATTCGACGTGCTAATGACTGGGATGCTCATAAAAAAATCAGCCATATGCTCGACCCCGAAAAACCAACAACAATTAGCGGCGAATATCCGAGGCCGTTCATTATAAGTGTATTACGTGTTTTTGCGCTGAAAGCAAAACAAACAGGCGCCGCCGGACAGGTAGCCCTATACTTAGAGGCATCTTCTACAGGGTCCTCCGCCTCCAAAGTGTTGCCGCTGTCACATTAGCGCCGAGTTCGGTCCCGACCCCAATCGGACCTCAACTCCTACAAGTTGGCCGGTGGTCGTTGGCCGCCTGTGCGGAAGTAAACGATTTTAGGGTCCCGGGAGTTGAAAGACGGCGCCCCACAAAGTTGCAGACGAGGACCGATCAAATGCTGTTTATTGGG
1 AGCCATCGCCTTAGCAGTAGCGGCCAACAACTGGGCAAACAATTTGCCATGGCCAAAAATGGCAAGCAGCTGAAAAATTTCGCATTTCCCATTTAGCTTTTTGTGTATCTTTTGCATAATTTCCTTCTCTTGTTTGGAATGGCGCATGCCATGAACACAATGACTCCTCTGGCAAAAAGTGAAACTTTCATAATTACTTGAGAATTTCTGGCAAGCCGTATCTTGCATGCCCACTAACTCTCTTTTTAGCTTATTTGCTGCTGCTTTCTGGCCAATTAGCCGGTGGCTAACGGTAGCCTCTAGCGTCAGCAACCAAGTTTAACTCCAACTTCAACTTCGAATACGAATTTAGCTCCTGCTTTTTGCTGACGGTGGTCCACGCGACTGTTTGCCGTACGCATTAACGCCGTTTAGGCCCAAAAGACAAACGGCAAACAGCGAACAACAAACAGAGAAACAACAAGGGGTAAACAAAGCGACAAACTGGCCAAGAAGCCAGGGGACAGCTGTCCGCAGCTGGTGACCAGCTATTAGCCAGGGGCTATCTCGTGAATCGCCTCTTGTTGACTCTGGTCAAAGATCTATTGCCTGCACTCACAGAAAATTATTGCCTAAGTTTTGTTATTCTAAAAACTATAATTTAGTTTAAAGGAAAAAAAATTTTTTTTTTTTACCAATTCCAACTTGTGAAAGGCAAACCTAGTTTACAATGAGTATCTTTTATGTTTATACAAATTAGTTTTTTTTAACTATTCAATAACTTTTTACCAATTAGACATTTGTCTCCTTTAATAGGAGGCATACAGGGCATCTGAGCTTCGACTTGACCCGCCTCAATGCTGTTTGCCCAATGCCAATGTGGCATTTAAAACTAATACGAGCGAGACAACAGCGCCTGTGCTGACTGCCACCAAATTGGTATTGAAAACAGTCAACAGACTGCTTGGCGGCAGTCGCTATTCGGTGTTGGCCTATAGCAACTTGGCTCAGACTTCACAGCCAGGCTCAAAGTCAAAGTTAGTTGTTTGCACTGGGCAAACAATCGACCTGAACGATAGACTCTCGGAAGCGACTTGAGGAACATTCTTGAATGTGTCAGGGGCGCAACCGAACAGCAAATGGGCTGCCACATCCACTGGACTGGCAGGGCATTTATTTATGCAGACTGAACATTTGGCCCACTCCTCCAAATTGCAATTGCC
0.9972599069017301 GGCAACTGAGCAGCAGACTGTGCTTAAAACACACACACACACACACGACCGAAAACACACCACCCACCCACACACACGGACGCAGGAGCTTAACCCACCAATACACATATAGCAACAACTTTAAAATTGAATCAATCATTCTCACATTGATGCACATCAGCAACAGAAGCTGCCGTCGTTGCCTCGACTGCAGTTTTAGCCAAAGAAAATGGTTCATAGGCGAAATGGGTTGGTCACTGGAAAAGCGGGAAATCGGGAAAGTCTGGGGAAAGGCGGTGAACAGCGTGAATGGCCAAGGGGGTGGGGGTTAGGTGGCAGCATAAGCTGTAACTATAAACAAGCAGCTTATATGTGTTTCAGTCGTTCGTTTTCTGCTTTTTGCACTGGGTGTTAATTTTTGTTGGTTCATGAAGTCGTCTTCTCCAGCTAGAGCTTTCTAGCTGCTCGAGCTCCTTTTCCCTATTGCTACAGGCAGAGAAAAACCTAAGTAAAAGTATTCGAAGCTCACTTACTTTTAGAACTTGTCATTAGGCTTTTACAATTACCATAAAGCTAAGTATACATGTCGGCTTTTGAATGTTCGCAATGAGTCGAAAGAGATCTCAGTACTTGTTTTTCGCTGTGCAGCCCTGCTTAAACACTTCTCAACATGGGCCGGCAGCTGTGCGCAGTTCTAACGAGCAAAAACTAATAAATCCCCACGAAAATGGCTGCGGAAACGGAAGCCGTGTGTTGTGTTGTGTTCAGCTCCCTGTTCACAACCCAATCCGAGTCCCAAAAAAGCAGCGGAGAGTCGAATGCGAATCCGAATCCAAATCGGAGTCCCTGGCCAAAGCTATGGCTATGGCTCGGATGTCTGTCTGATGTGTTTTCTTGCTTAATTCTTATTATTATCCCAGCCATTATTATGGCCGTTGTTGCTGCTGTTGCCGCTTTCACCCGGCGTCTTTCACAGATTTCCTTGGGCCAGGCTTCTTTTATTCATTCTTTATTCTTTAGCACTTGCGAGCCAAGTTGCTTCGTCCTGCTGCTTCGTGTTGCTTATCGTTTGCTTGTATTATTATTGCCATTGCCACTGCCACTGCCATTGTTGTGGTGTTGTTGTCATGCAATAGTTCATTTTAATCTAGCGGCAGGATAATGCAAGAAGGATTCCGTAATTTAGCCTCAGTGTTTCAGCTCCTTGGGCCGCCTTTCTTTGTCTTCCATTATCGCGGCGCTATATCTGGCCATTCCGTTGATTGTGCAAACTTTGCAGTACCCAACTCGAGTTATAATAAATTTCATCACATTTCCACGGCTGACCCTAAATAAAATAAAATACGCTCGAAGCCATAACATGATTATTTCATCACCGTTTCTGCACTCAACTTGCCGCCACAGCATCCCCATTGCAGTCAAGTAGCTCTAGTTGGAATCAGATTCAGCAGATTTTGTAGAATCTATTTCCGGCTGCTTGGGCGGCGGCTTTAACTTTTTAAACAGTTTGTCACATAAATTAATTGCCGGCAGTGCAAACTATTGCGAGCAAAAATGATAGCAGCAACTTTTCAGTCACGTCTGGCACATGGAACATGGAACATGGCAGCTGCATTTTAGCCCCACCCCGCCAGTTGGCCTGTCCTGGATGTCGCTTGAGTGTAGGAGTGCTTAAAGAGTTTAGTTTATGTTTAACCATCTAGAAAAAGAAGCGTTTCATCTTTGTTTATATACTTAAGCACTTGGAATAATTATATAAACTGTATGTTGTAGAAAATTTTTTTCTTTTTCAATCTATTTTTGAGGTTGCTTCGGATTAGGTGATACTTTCATAATACCGCAATTTTGGGAATTAGTAATGGGTTTATAGCTTAAACAAATCTAACGTTGAATTCCTGGCCCTCAATTACACATCAACGCGTTTGGTCAATGACCAGCCCCCAGCTACCATAAATCCCCATCGCACTGACTCCATTCTGACCTCTTTTGCAATCCATTCCCGACAAACTGCAAGACAAACTTTACAACTGCCCCAATGGATCCAGCAGCTGAAATATATTGCCGGCAT
0.7432786576642293 TATAAATAACATGCCCATGTAATGTTCGCATTAACAGAACATTCAATTCGAATATCTTGTTAACGTTGTTCGAAAATTAAAAGTAGAAAAAGTCTGTAATGTAAACATAACATAGACCAACACAATTTCTCCTTCAACTGCAGGTTCACATCATTTGATTAACCCCGAATGTTATTTATTCCATAGCTATAGGCGTCCTTTTTGCGAATGTTATTAGCAGAATGGTTCGCTTTCTACCCCTTTCCAAATTTAGGACAATAACATTGCACTAACATTCTAGAGTAGACCTCTGTTCCCTAGCCTGTTCAACGCGTTAACAGAACGTTGACTCAGTTCGAATGTAGACCAACAAACTCATGAAAACAACATTCGCGCAGGACCAAGGGGTGATTTTCGAAAATGTTACGGAAACCTTCTTTTGCGGTGGAATTTTCTGTAAACACTCGGTTACAGGACAAGGCAAAAACAACAATTTACTGATTCAGTATTCAGTATTCAGGGGTTATGATTTTGGTCGAAATCTTTTCCAGACATTACAGCGGTTGAAGAGTTCTAACATTACTACAAATGTACTACCAATGTTAAGCATTTTTACTGTTCAAATAACTGGCAACAGTAAAAACGTCCACTGATTGTGAATAACTCCAAAATGTAATGTTATGATTTATTT
0.5387161410018464 CAATTCCGGGCGCAGCTGTACGTCTGGAAAATGTGATCCCCCAGCGCCAAGAAATGTCATGGAATCAGCAAAAACGCTGGCTGCCGCTGGGTGATTCCTTGAAAATCCTTTACAGATAAACACAAGTGCACTTCAGTTTCGAAATACGCCGAGAAGGCAACGGGGCAGAGGCGAAGAATTACCCCAGCTGAAGATCAAATATACATTTGAGTAAACACGCGGGGCATTCCGACGAAAAAGTGAGGAGCGAAAGGGATACATACCCCCGCCCCCAGGGGCACCACCAACCACCACCAAGGCAGGCAGCCTTGAGAGGCTGACAGCGATTATGATGACGGCGGTGTTTACATTTCCCCACACGAACTGAAATCCAAAGCCCCCAGCCAAAACCGATCCGCATAGCACTGGAACCCTTGAGAACTCCTGCGCGGCTCCTTTGGGCAGGGCATCATCAGCATCACCATCAGCATCAGCAGCATCGGCATTGGCAACATGAGGCAACCACGACAACATTCCGCATCCAGCTGGGCGTAGAGGCAAGCAGAGATCAGCAAAGATCAAGTGAAGGGTGCACCGAGAAAAGCCCAAAGAAAAAGGATTGTGAGACGCTGCCTCCGTCGCCGCTGCAGTTGCAGCTGCAGCCGACTTCGGCAGAGGCGGAGACTAGGCAATTCGCTGCCCCACGAGGTGACGGGGGTTCATTGAACTTAGCAGGCAACTCCTCGCACAGAGGAGCAGGCAGCAGAGATGGCAGCAGT
1 TATCCTTTCAGTACCATTCAGCAAAAGACACTAGAATAATTATTCTAATGTCTTTGATTCAGCCCATAGTGTCTTTTTTTATACTAAATTCGTTGAAATGTATGTAACAGGCAGAATGAAGCGTTATCGACTATATAAAGTGTATATATTCTTGATCAGAATCAATACTCGAGTCGATCTGCCCATGACCGTCTGTCCGTATCAACGTCGAGATCTCAGAAACTATAAAAGCTAGAAGGTTGAGATTCAGCATACAGATTTTAAAAATAAAAAAAAAGACGCAGCTCTGCCACGCTCACACCTTTGAAAATCGTGTTGATTTTTTCACAATTGTAAATTGTGTGGTATTAAAAAATTTCTATCGATTTGCAAAAAAAAAAAATTTCGGCACGCCACGATGTGTAACGGGGTTGGTTCCTGATAATAGACTTTTAACTTATTTATGTATATGCACAAAAGAGCAAAGCAAATATTGCTGTAATGAAATATTTTTTGCTACTCATGATGATACTTAGCTGCCGACTTTCTTGTTTAAAACAAATTTTCTTGACTATACCACCCCACACGTGCGTAAGTGACAATATGTAGACAAGCTCAAAACACGACACCGGCATATGTATGTGCACGATTTCCGTAGACCGGAGGAGGCGTAGAGACAAGACAATGACGTGCGTCGAACCCTTGTTGATTATGTTTCGTAATTAAGCATATTTTAATATGAAGCATAATGCCATAAAACTAATGCATGGTTTTACAGCACATCCGAGTAAGCAGGGCCCTAGTACTAAGTTATATTCTCGTCTAAAGCAGGAAGCTAAGCGCGCCTGTGGGGGAATCCTATGTAAACAGACGATGATTTCGCTGACATTTCTCAGTTCGGGTAACACAGAGCAATGTTTCTGTTGTTTATGGCCCATTGTAAAGTATCTTGTTGACATATTTTACGAAATTAACAGGGGAAAACTTCGAGCAGAAACACCTTGCCTCATGGACGGAGTTTAAAGCCGGCAACAAATTTATTCTTTAAAGAAATTTATAACCGTTATTGGTTCAGTTAAAAAGTAAGAAGTGTTTAACATATGAAGAACACGTTTTTATGTCTGTCCGTATGTAACTACGAACGTCAAGGTCCTCGAAACAATAAGTATTAAAAAGTTAAGATTAAGCGTGCCGGATATCAGTAAGAGCTCCAACGTTCTCAACTGTCCCATAACTGTTCCGCCGAGGCAACATCAGGAAACTAACTTTCTCGGCGCCCATATTTTTGGAATCTGCATGTCGAATCTAATCATTTTAACTTTTATAGTTCCTGAGATTGACTCGGCTATTGACCCTAATCAAGAATATGTATACTTTATATGGTCGGAAAAGCTTCCTCGTATCTGTTCCATAGTTTTTTACACATTGTACTCTTCGAATAACGGGTACAAGATGTATTAACATTTTTTCGATTTATTATTTGTCTTTCCAATATCTATCGATATTCTAACGCCCTCAAAC
1 CCTAATTTCAATAGATTTGCATATTCTCCATCTTACAAATGATTGCTTGCATCAGAAAAGCCACTGGAACAGTAACGTATAAAAGCGTCGACCAAATGTAATCTTCGGCAAAGGAAACCCATCTGCCGAACTGCCCGCACAAAAAATGTATTTAGCCACCCACAAGTAGATACAAGTATTCACGATGCGCATCTTTCTAGTAAGAACACAAAGCATTTATTCCGCACTTTGTGTAACCATCAAACAATTTCAGATTCTAAGCCTCTTTCCTATGGCGCGAGGGAAGTACGACTACACTCCAGTATCGTATGCCGGTAATGGTCACGGAGGACTGATTGGCGCGCCCAGCTTTCTAAGGCTATAGCACCCGCCAGCGAGTTCACCAAGGAGTTCTTCACCTACAGTGCTCCAGAGCACGAATTTGATGACCACCCCAACGAGCAGATCGCTCACTTGATAAAGAAGAACGTGCTTGTGTTGTTTATCAAGGATCCCGATAACAAGGGACTGGAGCAGGCGGCGCTCCAGCTGGCCACCTCCGCGTCCGCCGACCGCATCGCCATTTACGTGCTCAACAAGCAGGAGAACATTGGCAAGTGGATCACCAACCTGAATACTATCCGTAACAACAACAAAAACCGCAAGCCCGAGGTTCACTTTGTGAAGTATTGAACGCAGAGCGACGCGAAGAACGCCCAGCGCACTATCCAAGCCCAGTATGACTTGCTACCGGGAGTTTCAACCAACTACAACGGTGGAGCCTCGGTCTCCGTCTTGGACTTTGCGTCTAAGGTCATTTCAAGTGGAACTGACGACGGGAATGCGTTCGTTCGCAAGGTAAACGCACCGTCGACAAGCCCGTACTTGCCACCTTCTCATGAAAAGTATTAGTTTAAACGCAAAATAATCAGTATAAGATATAACCGAAGACATTAGTGCCTTTGGTATAACACTATGTTTCAATGTCGTGTTACCGGGAAAGGAGATTAGCCGTGACTATATGCAATCATTACGGACGTAGTCCACGTAGTGAAAAAGAATGTGCCACGGGGACCACAATATGTATAGGAATCAATGATAATCTGTTTTTTCTATAATAATAATTTGTGCTAAACAACTTTATTTAAAAAACATAACGGCATTTTTAATTCTATGCATGCTTAGATAACGTTTTTTGTACCGACAAAACTGTACAGGCCATAAAATTCCCCTTACTTATGGTATTTAATAGTCGTAAAAACAAAAAACAAAAAAGAATGCTGTAGTCGAGTTCCCCGACTATCAGATACCCGTTACTCAGATCAATTCACCACTTTTCTGGTATTTCGATAGATATTGGAGAATAAACTGAGGAAAAATTTAATAAATTTAACAAGGCAAAAAGCTGCGTCTATGTACATGATCTCAACTCTCTAGCCTCTATAGTTCCTGAGATCTCGACGTTCATATGGCCGAGTCGATCTGGCCATGTCTGTCTGTTCTATAAAAGCTGGATGGATTAGATCAAACACCCACAAATCGCCAAAAGCTGCCACACTGTTCAAAATTGTAAATAACATATTTTTAATTTTTTCCTGCCAATTTCGATGGGTTTTTGGCATGTTGTTTTG
0.805176475305887 TGAAATGGGCCACAAGGTGCAGGCCTAATCCGCTGAGCCATGTTTATGCACATCCTTTGCCTTAATGCAAATTGCAAGTCAATTGTCACCCCTCGACTCTTGTTGAAGGAGCAGAATGGGGCAGAAGCAGAAGCAGCGCATTTGCTTTTCTATGCCCCATTGTCTTGCGCCGCTGAAGTAAAATACGAACGTGTATGATGTAAGCTCAGCTACCACAGCTTTTCTTTCCTCCCAGTCCGACGCCACTGTCCCCTAGTCTATTAAATAAGCATAGTCATTTATTTTTATAAGATGACGCCGTCATCGTGGATTCCTTCCCCCTCTTCCCATATCTCTCAGCAGACCCGTGGAGGCAACAACAGCATCACCAGTAACAACAACGGTAACTAACGGCAAAAGTCAACCGAAAACCACTGCGGCACTCTTGCAACCTTACCCAACAGCAAGCGGGAGTAAGGGTGCTGTCAGCGCAGGAGGGTCACGGGGAGAGGAAAGCGTAACTGTAAATCGATATTTTGCGGCATGACCGAGTGGCCCGAAAGGGGGGCACTGAGCTCACGGAATGGTGTGGTGGCTTTGGTTTCGTTAGTCACTCAGTCATACTGACGCCGCCAAGACCTTCGCATCACGCCCCACACTCCTCACGATGCTATCTCTGTATCCCAGGGCCGGTCGTGTTTAATGGTGAACTCCCCACTTGCTCTCGCTGCTCCCTCGCGCTCTCGCTCTCTCTTAAGAGAGAGGGAGAGGAGAGTCCCGACGCTCGGGAATTTGCTTTAAGTGTGCGCTGTTATCACACCAGCAGCAACAACAATAACAATATCAACTTCAATTATTCAATCACATCTGCGTTTATAGATTATAGTGGATTCAGCATTGTCAGAACTCTAGAAGTTGGGAGACAAGGTCCATAGTGTCAGATGGTATAGAAACTCTAGTGCACAATAAGTGCTGTACTTTCTCTTAAACAATGAAATTACTTAAGCATTCATAATTCTGTGCTCCCTAATATGTTTTTATGTTCATACAAATGTATGTAACTTTTCCAAACGTTTAGAGTCTAAGACAAAAGTGGCTTTAATGTTGAAAAAGAGCTGCGTTAAACTGGCCTCAAAATAAAAATTTTTCGAACCCTTTTTTTTAACATTGCAGAGGGCATTTTAATTTGAGTCAGTAGCTTGCAACGCAGCAACTAAGATATTTGCGAGCATATAAAGTATATATTCTTGATCAGTATTAACAACCGAGTTTATATGTCTATGTCCGTCTGACCAAACGTTTTTTCTGCACAAAGCATTCAACTTTCTGCTTTCTATTGCAGGTTTTAAATATACATATATTCGAATCGAAACACTATATATATTATATGGTTTCCATGGAATACCGGGGAAATAAATGGAAAAAAATTTGCATCGGTGGTTTCGATTATAAAGTGCTTTAAATAAATAGGTGAGCAGGTTTACTATCTGCTCCACCTAGTCGTCTGGTCTTGTTCGTATAAACGCAGTGATATCGGGAACTATAAAATATACAATGTTGAGATGGACACCATTTTAATTTATTTTCGGCATTTTCAATCGCTATGCTGACAAAATATATGAATATACATATATGAAATATCATTTTTTCACTTCTACTAACTGGGTAAAGCGTATCGGACAGTCAGGGGAAGATTTATGTATGTATGCACACCTCCTGCATTGGATCTACATACCGAAAATTGAAAAGTATGTAACAGGCAGAAGGAAGCGTTTCCGACCATATGAAGTACATATATTCCTGATCAGAATCAATAGCCAAG
0.9531342141493822 CATTCGGGGGCTTAATAAAGCCACTAAATGCAGGACGAGCTGTCCGCCTCCGTTTAGCGCGTTCAGCCTCCTTTTTAATCTCGTAACATCCATCAAGCACAAGGGGTGGGGGCGTGGTTGGGGGCTTCGCTTGATTAATTGGGTTTAAGATATGGCCCACCATTTAAAAACGCAAACAAAAGCGCACATCGCGTCAGAAGGCGGATCTCGACGATTCGACGATCCCGACTCTGCTCCTTATGGCCAAATTAACTGACTGACTGCCACTCGCACCGCATTTTGAAAAATGTTTGTTTTCGCTGACCGAACATGGTCTTCGATGGGCCGACATTTATCAGGAATTGTGTGAGGGTATCTATACAGGCAAACACCTGTTCTGGTAATCATTAAATTTATTGTGCTAGGGTGTCGGAGGCGGTTCGTCATCGGGTTTTGTTTGTATGTATAATGGTTATTTGGCACTCGGGGCACATACGTTTTTAAGGTCAATTTAACTTCAAATTTGTAATCGTTAGA
1 AATGCCCTTGGCCAGATAGGGTCGCAAGTTGTGAACACTGCTCTTCAGGCACTTCGACAGTTCGGGATCGTTGCGATGGCACACCTGGATATAGTCAGCTGAAGAACAAGCTTGATAAGTATACTGGACTATAGTGAACTGTCTTCGTTACTTACGCATATTGCCAGCTGAGATGCATGCTACAAAACAGATCAACAGGGAGGCTACGATGAGTTGGAACTGCATTTTGCGTGTAAGTTTCAATTGGTTTCTGTAAAAAACAGTTTATTTACTATTAGGCAGAAATATACATTTTATTGACGTCAAAGTTCGTCAGCAGGGGCAGCATTAACCACCAGGCCCACCCCTAAAATGATCCACCACCCATACGAGTATCTATTATCATCCGAAGTGGTTGATTGTAGGCATTACGCAGCTGCGACTCAGTCTAATAAATGGGAGGATCTCTAGACTGCTCAATTACTGTCATTTGCTACCTGTTTTGTTGTCAAGACTGTAATTGATTTTGATTGCGGCTTAATAGTCTTTGCGATCGAGCGTAGGGCTGGTTATAAATAATGCAAAGGAGTACTTTAGGTATTGAACTGGAATGCATTT
0.8646779485220614 TATCAGGAAACATACAATTTAAGCCAAAAAAAAAACATTTTGCAAAGTCAATAGGCCCACAATAAATGTGCTTCATTGCATGCCTATGTACCGAAATAAAACCATATAGAAATAAATATATTTAACTTTGTACAATACGAAAACCTTTTAGCAGCTCGGTGAATTTCCCAGTGCCACGTTTCCATTTCCATTTCACAGTCAAACTTCTGCCAGTCGTTTCTTTATGATTCATTTGAATTCATTTGAATGGAGCCGACTGTTCCGCAGGCAGTACAAGACAACTCGTCGGATGTGTGCCTATTAAAATAAATGTGAATCCGAGAAAATTATGCGTGTAACTAAAATGTGGCAAGCAGGCGGCCAGAGACGCAGATACGGAGATCTGAGTCGAGTATCAGCTGCTTTAAGTTTTAAATATCTTCATTGTGCGCGCATAACGAATGAGCCGGGCCTGATTTTGAGCCCGGAGCTTGTGTACCAGACCGAGCAGAATGAAGGAAGGCCTGGGAACGGCCGGGCAGACTGGTGGTCTGGAGCGGAGGGTCGGGCATGCCAAGTGGAAATAAAGTAATTTAAATATGATGGCAGCACAAAGGGGCCGCAGCTTTGAATAACAGCCATTGCCGACAAGGACTCTGGCACAATGGCCGCCACAATTGTCGAGGAGTCGTCGAGGAATCTGCGGACGGGTCACGGCTGATTGAATGCGCAATGCCGAGTGCTCAGGGTGCTCCAGTGAGCCGGAAAATCAGGTACTTTTCACACGAAGAGCAGTTTTTGCAGCAGCAGCCCAGGTAGCGAAAAAGAGAGTGTCGCGCGTATCTGTCGGATGCAGATATATGGACGCGTATAGATACGCAGATGCGATAGCGGCTTTGTTTCGAGCTTAGGCTGCATTATCAATCACCTGTGTGTGCCTGCAGCTGGAAATAAAAACCGAAACCGAAACTGAAACTGAAGCGATGCCTCGCATTCATGCATTCTTTCGGCCTCGGAACGAAACCTTTGTGGTAAATCTGTAGCGACTGCTGTTTTTTTTCCGTGCGAGTCTTTGGACGACTTTGTCTGCGGCATTTTTATGGCTTTTGAAAATTACTCATGAAAAACTTTTGACCAAACACACACGGCCACGGCGAGCAGGGGGAATAAAACAACTGTCGAGAATGTTTCAAATTGGTTTTCATGGCGAGCCAGCGGCGGCGGGTGATTAAACTATCTTGCAGATA
0.8520220475689785 TAGGACGCAAACAAAACCAATAATTTAATAATGGATCATAAAAATATTAGTGAAGGGTATATTTGGAAAAGGAATCCCATTGTAAACTGAATCAATAGAAAGTAAAGAGTGCTATCCATTGCATCACTCCCTGATCTACGTTAATTTTGGGACCGCTTTTATCGACTTGCTGTTTGGATTGCGGCTCTTTTGCCGTGGCGTAATAAGATTATCTTTCACCTGTGCTCGTGGGCCAGTTTCCCCATCTCTTTCGCTCCGCATGGGCCTTGCATGGGATCGCCGGCCCACATTCGGTTTGCTCCCCGCACTTGTTTTCGGTTTTCGTTATTGGTATTTGTATTTGTTTAGCTTGTTTGCTCGGCCATTGGTATTGGTTTAGTGCACTTTCTGGAGGGAGGGGTAATTGGTGGCCTGCTCTCCTTTGGCGCCCTTATCAGCTGATGTCAACGAAACTGCATTGTGGCATTACAATTTTGGTTTATCTCGCTCGGCTGTTTGTGGGGCAAGAGAGCCCGCG
0.4855052406573235 GCCTTTAAAAGTTTCCCTTTCCAACTGAATCGATCGACGCCCCTTTAACCCCACTGAAACCCTATACAGCCATCGATCATGATCGCGCTTCCTTCCGTCCGCAAAAAATTCCCACAGTGCGAAAATCGGCGAAGGATTGCGATTGAGATTAGGAAAAGGAGGAATTTACGAGCGATCGAATAACCGAGGCACCACAGCCAGGTATCAAAGGGTGCAGGATCCAGCCAGAGGTCCTTGGGCCGGGTTCAAATGTGTCGCGTCTTATGATGTCACTGCTGGCAAAGCTGCAGCATCCACCCCAGTGCGCAGATAGTCATCGGCCTCCTTCGGCCGCGTCCTCAGCCTCATCCCCATCTTCAGCCTCATCTTTATCCTGACCTCGATCCTCGCCGGGTTCACAGTAAATTACTCGCAGAGGTGAAATGCAAACAAAGACGAATGGTCTGGCCCTGCCAAAGGTCTCCAACCCTTGCTCGCCGCTATTCTTTCCTTTTTTCTCGGATTCTTCCCCCTTTCCGTGCGTTCCTTTTTGTGACGAATCTAATGATTTTTTCCTCAAAACTGAAGTGATTTTTCATTGACCCAACGGCAGGGTGAGTTCAGAGATCGTCTTGATTTGGCCTGGGCCTCTGTTATGCCAGCTTGAACTGGTAAATGCAATAACCCGTGAAGGTTTCGATCCTAGAGGAGGTATACGCTCCGACTAGGGCTTGGTTTTTGGGGTCATTGCCGCATTAAGTCGAATTTATGGCAATCGAATGCCAATAGTCATGCAGATTAATAGGAAAGGGTGCTCAGAGGTGACCCATCCAAGCCTTCGTCATTTTTTTGTTCGATTTTGGATGGGTCA
0.7693223427051042 TACAAATTAAACAGGGCCAGAGCTTTAATACCAATTCGATACCATTGCAACAACAGCATTTCAAATGCTACTTTTTTATATCAGATAAAGATAGGTAGAAAAGGCTATATTTACGTTAAAGGCAAGCTGATATTTTAGAAATTTATTCAAAAACAAAATTAATTACTTTGACACATAATATTGTATTTAGTCATCTGACTAGAAACTAGAAATCTCTGAATGTAACGAAGTTCTGTGCATTCTTACAAATATTACAAAAAGTATCTGCTAGATACCACTGTGCGGAACTGGGCCACAAATTCAGACGCAGTGTGTGACAAAGGACTTCTCCCTTCCCCGCTCGGCGACCCTGAATGCTGAATGCCCCCGTGTGTGCCGCTGCTGAAGCGAAACACCCAAAGAGTCACTGACAGAAACAGGATTCGGGTAATAAATTACAAAATTTGACATTTTCTGTTTTGGATCCGCTTGCGCCTGAATGCGAGCGGCAGCCCTCTCTGTCGCACGCCGTCTAGCCGTCTCTTTCGTTCGGTTTCGGTGTGTGTCCAGTTCGGTCGGGCCAAGTCGAGCGTTGCATGAAGCAGCCGGACCTGCCAGGACCTGGACCAGGACCTGAACCTGCATCCAAGAGGCATCGCCGCAATGGTCATAATGACGCTGCCGGGATGCAGCTGAGGACAAGGAGAGCCGTCAGTGGGCAGCGAGAAAGGGACGGAATAGAAGCGCCCTATGCGGTCCGTTGATAGTTAACTGGAAATTTATTATTTTACACAATTTACAATTATCTGATTCGAATGTGCACTCAGCGACGAGGATTCCGGCAGATGGGCAGTACGAGTGAGAGTGCGGGGGTCCAAGTTCGGACGACAGATGCAGTTGTCCTCCCATGGGAACGGCCTCATTTCAGCAGAAGTCACCGAAACGATTTAAGATGTGATTTAATTTTCCAGAAACTGTGGCCATAGTTTCGTCGCTCTTCGGGGGAATTTCTTCGCCAGACAGACAGCGTCGTCATCAATCATCTCGCAGAGTAAAGCCGGGTTAACCTCGATGGGTTTTAGGGGGAAACTTGGCCCGGGGCTGATCAGGAATCAGGCTGGAAATATGAAAATTAAATGCGTTTGGGCAGCAGAAAGTTTTC
1 TATGCTGCTCAAAGTTCGCTTTGCACAAGGGGTATCGAGACCGCGCATAATATCCGAGCTGCGTGACTTGAGAAACCGAAACGAAAAAGTGCAACCTGATCATCAGACAATTAGGCTTTGTTCATTAATTTAGACGGCGAATTCCGGGCTGCAAATGCAAGTGCTGTTGCGGGCTTCTAATCTGCGCATTACAGACAAGTACTTATCGCCATGAGGAGCCAAATGAATTGCTCAATTGCGAGGCGCGATGATAATTACGAGTGTTTGAACGAACGGAGCCCGAACTTGATCGGATTTCTAGAGAGGAGCGGTCCGAAAGTCGCGTCGTGAACATATGCAGTCAATTAAATAAACATTTATTAACCGAGCCACTGCACAAAAGCTGTTAACAAAGCCATTTGGCCATTTCAGAAAATGAAAACGTTCTCAAAAGGTGTTCGTGAGTTAGTTGTGGAAGGGGGGTGTCGAGGGGCCAGCAACTGCGACCGAGAGTGTCTCTGTGTCTCTGGACCTGAAAAAACGGTAATTGATGGTCTTGGCCAGGACGGCGAGTGCAGTTGTTGCTTTCGACCAGCATGGAGCCCACATGCATTTGCAGTCGCCCTCTCTCTTTCTGGGCGTATCGTCCCACTCCTGACTGGATTTCACGCATGGAACTCGGTCGGCGTCCCGTCTGGCTTGCTTTACACTATGAGAAAAGTTTATAATATCCGGTTAAAAAGTGTATATAAAGAACTCAGATGCACAACGATAAGCAAATTATATTGCTAAAAAAAATATATATAAAACAAAATGTATTCATATAACATTTAGTATAGATATCGCTAATTAATCTTAACTATTAGAAAATTTCTTTTTATTTCCCTTTTTCAATATGTCTCCAATGAGGACTCTTCATTCAATCTTATTCTTCAAGTGTGGATTCGGTTTTTTCGGCGAGTCCCAGGTTCCAATCCCTCCCGGGCCATATACATAGTAAATTCGAATTGAATTTTGGCGGCGCGTTCATTAATCATTATTTCAATCATGAAACAAATGTGCTCGCTTGGTGCTGATGCTTGTTGTTGTTGTTCCCATTGCGTTGTATCTTGTGAAATTTTGTTGGTGTTCTGCCAGCCCCGCATCCATAATCCCAATCCCAACCACCATCCGAAATCCCCATCCCCATCCCCAGCTCCTCCTTTTCGTTGGCCATCTTCGATGCGCTTCAAAGATTGATAATCTCTGGGATATCTTTAAATTTAATTAGTCACATTCATAACAGACCGCCAGGCAGCGAGCCGTACCAAATTACATGTTACAGCAAACTGAGCCTCGCTTTTAGCCATGTTTATGCTCCTCCCCTTTTCCATCAGATTTTACTAGATGCTCCCGTCCCGCGGCTTGATATGTGTGAGAAACTGAATTCTCCGGTCTATGGTCTCCGGTTTCTTCTCCGGAGCTGCCGTTCGATATTTCCCTGGCCCTTTAATGAAAAATCGCCGTTGTTACTAATTATGATTGACACAGACGTAATTGGAAATTTG
1 GTTTAGGAGTTAAGGAGTTTAAATTATTTAAGTATAAGCCTAATATTTAATTGTTCGTTGAGAAGCTTAAGAGATCTCTTGGTTTACTTTCTGATGAATTGCACATGGTTGAAGCATTACTTTCGAACTTATACGAAACGCAAACGATTTAATGTTGAGCACGAATCGTACAAATTCGAGCAGCTGCATTTTGTCGCTTCAGTCCCCCTCATCCCTGACCCATTGCTATCTCCCGGATTTTCTATTAAATGCACTCTTTTCGCCAGAGAAAATGTCACATTTTGGTCTGGCTTCGGGGCATATCTACCACCGCATCCCTGCTCCCTTCCTCCCTCCGCCGCTGCACGTTCCTCTATTGAAGTGAGACATTGATTGGTAATTTTTCATTGCACATCCGTGACAGTTATGGGTAACGCAACGCAAAAGGAAAAGCCCGGTGCGGAATCGGATTCGGAATCAGAATCAATATCAAAGGCAAAGGGGATCCATGTGCAGTCGAATATATCCCGGCACCATTTATCCGACTCATTAGACAAAAGTGGTCGGTGGGTGAGTTCGAAGTGGCATCTGTGGGCACTTTAGTGTTAGGTGCG
0.756937508173308 CCTCCTCCTGTTGCCTCTATGGAGCAAATACCGACTCCCTCGGCTTCAGATCCCGGCTGCTGGCTCGGTCTTCTGGGCTGCTTTTGATGATGATGGCATTTCCTTTGGTAGTTGCGTACGTCATAGATTAATGGCAGCAATCCATCAAAATCACTCGATGGACACGACGAACAGCCGAAAATTCGGAAGAAGCAGCCAGTCCGTCCAGCAGCTCTGCAGGAGCAAGTGAGACGGATAATAGGGGAGAAAGAGAAGGGGATGGGTTGCCAGCTTGCCAGTCAAAAAAGGCACACAATTTGGGTTTTTGTTTACTG
0.8143258283880137 TATTTCAATGTAATCACCTGTAGAAGAAGACCGCAAAGCACGTGCTCTTCTTTAAGGGGCCGAAAAATGCCAGAAGAGTTTATTGTCCCATCAACTAAAAGAGCAAATAAAATTTTATTACCACTATAAATTTCAGGCACTTGAAGCAGCGCACCAAAAACAGAGGCAAACGCAAGCCAACAACAACAGAGAAAAAAGCATGAAAAACCCTACAAAAATTTTTCAGAGGCGTATGCCCAAAATTGTTAAGGGGCGTAATTAACAAAAGTGTTGACCATAAATTTTAGTATTCGAGCTACACTTTAAAGTGCTGTAAACCATTGCCTTTTTTGTTTACCTTAAATCTAAAGCTAGAGAGGTAACTTTAGAAGTATTTCAACCCCTCCAATGCGACGCCTCTGTGCTGCAGGCTATGGTCAGGTTCTGGCTCAGCCTGCAGGAGGATAAACCCACGCGATTTGGCGGCGTCGGCCAGACAGAGACGCCAAGACCAAGAAGTCGAGGAAGGAAAGGAAACCGGCGATACGGAAAAAGGAGATTTGGAAAGGGGCACACAGAGCAGGGGCCATCGATGAGGGGGATCCGAGGACGGAGGCCTGCATTTTTCTCACATTTATCTTACTGCGAGTGCTGCGTTTTATTGCGATTGGAAATTGAGCTTGTCAACGCGGCAGCGGGCAACGCTTGGCTAGTCATCGAAACCTGTGGCGGGAGGGGCAGGAGCCCCGGAAGAGCATGCTGGGGTTCTGCGAGAGGGGTACGAACTGAAGGGACAGGTGGTCGAGTTTTTGGG
1 GCAAAACAATTCAACAAAGTATACGTCAAGTGATTTGAATAATTAATATTGCTACTTATTTCTTAGAGTGGACCCAGACCCACCGGACCATCGTCTGCTCCTGGCATTGTTGATGATGCCAAGCTGAGGTCCTGTGGACAACAACGACATCGAACAACGGAGGACACTGTTGTGCATCTTTTCCCCACCAGTCGGAGTGAACTTTCACCTACGCGTTCGACTACACAGCATGGGGCACTGAGCGAAAGAGATGGAGCCACAGACAGAGACGGACAAAGAAAGAGATGCCATCAGCAAGTGTCAATAGCAAAAGCGTCGAGGGAATTATGAAATATTTTATTAAAACCGAAAGGCAAGTGGGGAGATGGGGATGGGAAATGGTCTGGAGAGAACGCAAGTCCTTGTAAGGGTGGAAAATTTCCGTGGTAATTGTTTCTAAATGAAAGCCCAAATGAAAAATGGAAGTGTTGAAAATGCAAATCCCGGACATTAAGTCACATGATGTGGTAAGAACGTATTTATAAAAATAGTTGTTACATTAAAATAGTAAATTTCCATTTCCTCCATCGTTCTGAGTTTACCAACGTATCAAATTCAATATCCCTATCAAGCATAAGCCCCAACAAATCAATAGCCATCACCGAATTAATGCATATCCATTGGGAATCATTCAAATACCAAATAGAATGACCAACAAAATCCCGATTCGGAATGTGTCAACGCCACTTCTAAAATGCACAACAAACTGTCAGAAAATAGGGGCGCAAAGCGGATGAAATAGGACAAAAAGGGGAGGAGTGGCCGGCCGTACATAATTTATTGCTGCCATTTTCAATTATTTAATCAATAATATTAATTTTCGTATCATATTTTGTCACGGCCAATAAATGGGAAATTTGTAAAACAGAAGCCAGAGGGACGGACGACGAGATTTCACTCATGCAATGCATTTCACACACACACGACTGCGGGGAAGTGCATTCATGTTCACACATTCGCACATGGAAAAGCAATTGTCCTGAAACAACCCCACACCACACAGCCACCGCACC
1 CTTATCAATATCCATAGGTCTAATATCTTTAACGTAATCACTTATATTCGGGTTCTCCGCAGGTGGACACACTCAAGCTGGCCATAAGCTACATAACCTTCCTCAGCGAGATGGTCAAGAAGGACAAGAACGGCAACGAGCCGGGCCTAAGTCTGCAGCGTAACTACCAAAAGGAGCCGCCCAAGAAAATTATCCTCAAGGATCGCAGTGAGTTGTCAATCAATCAAATGCCATGTAGCGTTTAGGTGGGCGGATGGTCAGTGGACCTGGTACACATTTAATAACATAATTCATCCGGGGCACTGGGCTCATTCAAAGGTTATCGCTGGAATGGATGCGAGTAGCGATGAATAGGACTCATGAACGAAACGGGGGATGCTGGGCTGCATCATGCCAACGATTTTGGGTCTGCCGTGTCTGCCTAAGTGTAACTAATTAGAATTTTCACACTTTTCGCGCGGGGTTCTGGGTTCGCATTGCGGGCTTTGCGTGCCTGCCAGTCAAGGAAAATTGTTTTGCTCATTGCCGTCGCATCGATCATCGAGGATGTGAGAGTACGGATGCGGATGTGGATGTGGCCTGGCACCCTGGATACAATGGCCTGGATTTGGGTGTTCCGTGTGCCGGCTCATAAAAGTTGCTTTGGTCACGGTTTTTTGGTTAATAATTTTCCTATTCAAAATGTATGACACTGCAGCCAGCGGTGAGATCCTGGGCTTTGCGATCCTTGGAAGGCATCTGCATAGCTAATAGACGGACCACTTGGCAAGCCAAAAGGGTGTCGATTTGGGGTTTTGGGATGAGAAAGGGGTAACGTTGCTTATTGAGTGTTATGTATAGTCCTTAAAAAATGTCACTTTTT
0.7028392955103727 CTGTACTTCGAGTATACCACCTTTTATTCTTTATCCTTCGTAGGCGTACTTCACATCTAGAAAAATTGAGAACGAAAAAAAACGAAATCGTTTGTGATCACCATATTCAGTGGAATAAGTTATTCTCATGAGAATGAGAAGAACCTTCTTGATTTCGAGACGAAAACGATCTCAATGTTTATAATTTCAGACGTGAGAGGAAGGCTGAAAAAATGAGAGAGCAATCTGAGAATAATTCGATCTCGATCTGAGTAAGCTGAGCATGATTCGATCTTGGCTAGATTTTGAGATCGAGATTCTCATAAAG
0.9482802266176187 CTTTTCAGGACGTTTGAAAAGTTTTAATCCTTGCAAAATCCACTCAGTGCTCAACGCACCCCTTTTTAAATGTCTGTCCTCAGTGCTGATGTCAATTTTTGCACTTTCGAACGAACTTCTCAAATGAGATTAAAATTTACACAATTCAGGACTCGGCGAGGCGTGCACTCGAAGGGATTTCCCTGAGTTTCCCTAATGCCCGGTGTCAATACAGCGAATGGACTTGGATGGACTGCAGGCCAGATTTGCTGGGTGAGCAGTGTGATAAGCATTTCGATCCTACTTTGGCTTCACCTCAACAATGCACTGGGGTTTTTAATTAGAATTCGAATAACAAAAAATGGAAAGTACCTAGCCAACAGAGGAGGGGAGAGGCCAAGGGCAAATACCCTTGCGGCAGGGCAATTGCGTGTAATGATATCGCAGATCGCACAGGATATACAGGATATGCGTATATAGGGTTGTCTGCCAAAGAGGCGGTTACGCTTGATTGTGCTATATGACGTGTGCATAATTCGCCGAGTGCCGACCAGTTCGGCTAATTTCAGTTTGGTTTTTAAATTACAGACAGTATGTTTAATAATAATATAGAACCTGCTATAG
0.4953270317378241 AAAATTGAAAACTAATTTGTTTATACAGCTGCACAAAACGAGCAGCGCCGGCAACGATAACAACGCTGAAACAAAGGCGAAGGATTGGGGGTAGGCGGCAGGCTCCTGGCGAAGGCAAAACAATTTGTTTATCATGGTAGCCTTAGTGAGGTTGTCTGATGATGAGGCAACAACACATAGGACAGGCGCAGGAAAAAGGACAACAAACAAACAGAGTTTCAGGACGAGGAGAAGCAGGACGAGGATGAGCACGGCAACGCATCAGGGGATGGCAGCGTACTCGGGAATACACAGAAAAAATAAATTCAATGGTTTAGTGAGCCGGTACCCTACAATTTTAAGAAAACAATGTTTGTTAAAACTAATTGCGTT
0.6491321046708964 TTTTTTTTTCAGATTTTACGACAAATGTGCCGGTGGCAAGCAGCCTGCCAGAGGAGACCAGCGTGCGATCGACGAGCATTGAACCCATCACCTCCACGGAGCCCACGACAACGCCCCGCCAGGAAACGGAGGGACCCGATCAGCACATGGTCTTCTCCAACACGGAACCAGATCAGAGCCACATTCAGCACATTCCGCTGCGGGATGAGCACGCCGAGAGCAGTGGCGCCGACGATGCCACCACCGAGATGCAACGGCAGCGTGAGCAGGATCAGCAGCAGAATGAGCTTAATCAGATCTCTAATGAGCAGGACGATGTGGTCAAGGATCTCAACAATTTCCGACATCCGGCCACGCTCATAACGGCCAGCAACAGCAACAGCGAGGAGAACGTCGAGATCGAAAGTGACAAACAAGTTGAGACAACGACGACGGCGGTGCCGGCAGCAGCAACCTCCACATCCACAGAGGCAACAGGTACACCGCCAACAGGTACACCAGCAACATCCACATCCACAGTCCCGAACGAACGCGAAGAAGATCCCTATCATGTGCATATACTGTCCGAGAATCATGATCGCCTGGCCGAACACGAAGATTATCAAATGCTCTCGACCAGCACCGAGGAATCGTCAACAACCTCTACCACTTCGACTACTAACAGCACCACAGAGTCGGGCATTGTGGCTGGTATTGTTGTCAGTCAGGAGAACAAGGCAACCGCTGAGCCATCAACTGCAACCGAGTCTACATCCATATCCACATCCACAACAACTGCAGCAACAGCCGCAACTTCAACCACATCGCGAGCACGCGCCATGCATATGAATGATCCAGAAGATGAAGCGGCCACCACAATAATGCCGGACAGCGAGTCGGTGCCAGTGATTAACATTGTTGAAGGACAACACATGCTGCAGCAGGAGGATCAGAAGGATGAGGAGGAGGAGGGGGTGGTCAAGGAGTCGGAGAGCAGTTCCACCACCGAGGCGTCGACCACCACCACCGAGCCATCGCCATTTGTGGCCTTTGCTGGCGAGGGACGATCGGCGGGTGGCGGCAATGATATCGAGCTGTTTCTGCACCACAATGGCTCTACACACGAGCAGCTCATGGATCTTAGTGATGTCAGCATGGACGGAGATCAGAACGAGGGCAGCAGCAAAACAGAGAGCAGCACTACTAGCACCACCACGACCACTGCTCAGCCGGAAACGGAAATGCCGAAAATTGTGGAGATCACTGCCAGCGGGGATACCATGCAGCGGGAATGCCTGGCCAACAACAAGAGCTATAAGGTTCGTATTAAATGACACAGAAATCATTTAAAACTTAGTTCAAAACGATTCTTACTAAAAATTATATAATCATTATTATAAAAATCACTTATATACTTTCCATTAACTATAATATGCATACGCAAACGATCACATAGGAAGTCAATTTTAAATGCGTTGCTCGAAACTTTTTATTTAATCTTTGACATTTTCAACCGTCTGACGTCAATGCACAGATCTGGTTGTTGTTTCACATTCGTTTTTATTGATGGGAGGAGAATTGAAAGCATTTGTCTAAGTCAAATGCCAGGCCGTATGACAACCATCACAAAAAACACAATA
0.905941641781803 GTTAGTACGCTGCAAAAGTAATTTAGCAACAACATTCAGATGCAACCAGTTCGGGTTTCTTGGCTTCCTCGCTCCATTTTCACGTGCCTTTTGTTTTTGTGCGATAAATCACAAAGTTTTCTGAAAACGAAACCACTGATTACGGTCCACAAAGTCCCACAAACACAAACCACCACCCTCAAATTGCATCTGTGGCTCAGCTGCTGGTGTTTGTGGACTCCGTTCGTCATTGATTGGACTCCCCTCTCTTTCTACCAACACACTCTCTCTCTCTCTCTAATGTTACGTCACTTTCCCACGGGTGCACGTGTGTTTGTAGGGGCTTTGAATGGCTTAAAACGCCTACGAAAGCAGGGATTGTGTTTGTCACGGTGTCATTGCTTGTTAAATTTATGCAAGAGTCTTCCCTAATTTGCTGGATTTGCTTACACGTTTGAATTTTGCAAATACTTCTAAAGAGCTCCATATCCTAACGACATTCATTCCCGTTGGAATCTGTTTTTTTGGCTAGTTTTGCTCGCATTTTGACCCCCTTTTATTTAGCTTGTTGGCACTTTTCAGATGACTCATCAGATATGGCTACGAGTAAATGGGAATAAAAGAGGGCAATATTGTGGGGCGTTACTTGTCACATAAACATTGTATTGCAGTTGCCGCAAACCAATTTCCAATATAACCCAAAATTTGGCCACATGTGCTGTTTATTCAAGTTGATTACTTTATCCAAAACGTTATGCTCAATTCAGTTACCAAAAGTCTAAATAAATTAAACCTGAGTTAAAAGTCAGTCCGTACATTTTACAAGACGTCAGCAGGTAGCATGAAATATATTTCTTCTACCTATTTTCTCTATTTTCTTTTGTTAACAACTTTTGTCCTA
0.6059370582523105 ACTAAATGCTTGCCAAGTCTTTACATATTTTATTCCTCATAGTGGGCTGGTGGATTTCTCGACCGGCTGTGGACTGAGAAATGCAACGGGATGCATCCCTGGCGATATATTTTGGCAGCAAGTATTCGGTGGGTGTATTTTTAGCTGGCCAAAAATGAATTTGCATCGAATGCATCCGTCAGCACAAGCCGAAAAGTTCGAAGGAAGAAAGGGGCAAGAGAGAGAGAGAGAAAGAGAGAGAGAGCGAGACAGTGCGGCACTTTCACTTTCAAATGCACATGTCCTACTCAGCACTTATCGTCGTTATCAGCGTTTGTGCCATCTATTTGCCCTTTTCCCGGACCGATGATGATCGCGATAAGCGGGTGGAGCTTAGGTTCTTATCGGCCAGGGTTGCCAGGTGTATGAAGAACGTGACGGGCAGTTAAAGTAACAATTGCTACACTTGAACAAATATTGTGAGGTCTGGTTAGTGATGGCTTATAAATATTTTTTTCACAAACTATATTCAGCTTTAAGAATTCCATAACATAGTGTTGTCTTCTAAGTTGTAGTATTTAGTGATATAAGAACC
0.9824169564365614 TACATTTCTGTGCGGACAATAGCTCCCACGTGAATAACTATTGAAGCAGTAAACCGTCGAGGTAACCGTCGCCAGATTGCATTTACCTTTTCATTTGTTATTCATTGCCTCACCTTCAATCGAGTTAAATTCCCGAACACAAAACCCTGGCCAATATCCGCTGGCTGGCCTTCATCGCCTTCAAAGCTGCAGCTCGTTCCAGAGGAGCTCTTTGTGCATTCGTCAACACAGTGCAGTAAAGGCCAATAAAAGTGCATGTAGCATGCAGCCTTTTTACGAGACGAGTGAGCGAGTGAGCAGGGGATTCGGGTGGCAAGTGGCAAGTGGCGAGTGGCACTTCGATTTGGCTCGTCCTTGCCAGAAGGCGGAAGTTGAAATTTGGAAGTTGGCGTTGACACAGGGGACCCTGTTTGGTTGGCT
1 AATTCCACGAGGCAAATATCATTTGCGGGCGCAAACTCTTCTGATTTAGCAGTTGATAACTGCTAACACGTATCCGCAGAGGACCATAAATCAATTTGGCCCGCGGCAAGACCAATCACACACTCGGTTTATGAAGCAAGTTCTTGGCACCTTTGGGCAGATGCCTGCCATAAATCTGCAAGTGCTTTGCTCTGCCCATTCCCAAATTCCAGTTCGTTTCGAATGCGCTCACTTCGCGCACTTGCAGTCGTATTGTATTTGCCGCAGGGAAGTTGCAGGTTGCCAGTTGCCAGTTGCAAGCAGCGATGCCGATGCTGCGAACAATGCCTGCCCCAAGCCGGATCATAAATTGCGTGTCTGTGGAAATGTAAACAGTTCTGAAGTCGAAGCCAAGCGGAGACGGCGTCCGATTACTAAGTGGCAACAGAGGAACAGAGAGCCAGCGCCCCAATCTTTCGGGGGGTCCAACATTGTTGTTTTAAGCAGTGCTTCGCATGCAATTACATCATTTGCAGCAACAAGTTTTTATAAGTAAAGGTACTCAGAGACGGCTTCATAAATATTTTATAAATTTAATAAATTGAGTGGCAAAGAATCGTGCCCGAAGGAGCAATTATTTTGATCGCACAAACAAAAGCAGCAGGGCCAGGGCATCAATCATCCTCCTTCCCCCTGCTGTTGATCTTGTCAACGGAATGCCCGTATTAACATTACATTAATGATATCGAAAATGTCTTCCTTACAGCCAATGCCCTCCTTTAAATAAATAACTCTGTTTCCTAATTGTTTAAGTGTTTTTAGCCTTAGCGGGCCTTATTTGGTCAAGCTTCGG
1 GTTTAATTCAACCGATTTGGCCATCTTCCTCGTAATTCCTACTTTGAGTTGGGATTACGGGATTATTTTTACGGATTTGTTTTTTATAGATTTTTTTCCATCGCACGCGTTCATTTTCATGGCCTTTGTTACTGTGTTGTTTTTTGGGCACTTTTCGGAGCGTCTGCGGCGCTTCTTTAATGCTTAATGGTTAATGGTCAGTCTCGATGTCTTGGGGTTTGGTCTTCCAGTCCAGTCTCCTGCGCTCAACGTTTACGATGCCGTCACTTTACGATTATTTGCTGGTTGTCCCAGGTTTTTTTCCTCACTTTTCGTATGAGTGTTTTGGTCTTGCGTGGCGCATACAAATGATTTGATTTGGCTGAGATTTTCGGTAAACGAAATGCGAGTATCGCATGAGCCACACTCCGCTCTGCTTTCGAGCATGATTTTGGAGTTACTTCATTTGTCACTCTGGATTGTTTATTTTTTTTAATTTTATGGCTTTTCCCGAGAATTTGCCACAGCAGCCAGGCAGCCAGCCAGCCAGCCAGCCAAAGAGTTGACGCGTCGTCGGCTATTGACTTTGATTTTAATGGCCCTCGCTTGTCTTTTGCCTAATTTCACTTGGCCAGCGGCGGCCCCTGACCAACAGTTAAC
0.7602476912052113 CCCTGGCAGACCAGAGTATTTCTTCGAATGCACCCTTTACCATTTGCTGAACTTCTTGGCGAGCCATTGGCAATTGTTCATCGGCTGGAAGATCGAGTCCTCAATCAGTGCATTTGTCAATGGGTCGTCAGCCATGTCAGCAGCATGACTTCTGACACGATCGGAGGAGCAGGGCGGGTAGGGTAACCCATATGCCCACATTCGATTTGACGGATGGTCGGTCGGGGGATGGGGCGCAAGCTAGAAGCCATCATAATTTAAACATGAGTGTTGGCTGCCACTGCGCACTGGGCTAACAATGATGCGGCTGTGGCTTATGGTGGGTTTCGTGGCTGGGCTCAGCCACGGTTCTGAAGAGGATTCAGGCTGCGAGGAGCTGCGGTCTGGTCTGGAGGGTCGTCCATTTGGCGGCCTTATCAGCGACAGTGATGGCAGATTAATCGGCCGCGATAAGAACCCGAACCCTGGGATGTGGACACGATGACGGGCACGATGACGAGTGCGGATGATCGACCAGAAGAATGGAGTGCTGGCGATGATGATGACGGTAGCATGGCTCCTAACCACTCTGCCCTTCGCAACGGAGTGCCTCTTCCTATGGATTTACAATACCACTATACCTCTCGTCTGTATGTTCTTTGTTGTTCGATTCGATTTCTGTTTTATATTCTCATTTTTCGGGGCTATCCCCTACTCCTCTGCGTGGCATTTTCGGCTGGACTTGGGACTTTGGTGAAAAGGTGTGCCTGGGTTATGCGAAATATGCGTGGCGTTGTTGATCGGATCGGCTCGAGGGATCGGGATCGGGATCTGCACTGCCATGGC
0.6831376574237222 AAAAATGCTGTATAAAAAAGGATGGTCAGTGGTCAAGTGTTTCATAAAACAAAATACCAGCACGTTCTAGAATACATCACAAAGTTGCATATTCAAATACAAATGTATTTTATCCTTAAGGCAAACCAAGACAATACGATTACTTACAAAACCATTTTAACAATAACTCTGAACACGAAACTGAAGGAGTCACATAGAACACAGAGATCGCATTGGCATTGATCTATTTTCCTCATAAATATGTATTAAATTAGAGGATTCCCTTTCATATTTAATTTCTTTTGTGCCCAAAGGAATAATCAATTCAAGCCCGCCTTCAAAACCTAGCTCATAAGCATGTCCTTGCTGGGCTCATTGTGTGTTTTTGTGTTTTTTTGTTTGTCCAACCCTTGAAGAGATTGATTATTGTTTATATTTGTGCCCCTGCATCGATGTGTACATACATATATATCTGTATCCAATGTATAGGCATGTGAATGCAGTGCAAACAGGAGAAGGATTGTGGTCAACGCCAACGCATCCCCTTTTGAATTGGGGCAATTAAAGTTGTTCGCTCGACTCACTCCGCTGAATGGCTATGTATGCGGACACGTGATAGAACGGGGCCAGGGATATTATCCTGCTTTCCCCTGGAGACGAATCCAAGGCAATTAACCCCTTTTGGCCCTCATCTTCCACTCCTGCGAGGGCGTTAAGTCAGACACGAGTTTCGGGTCGATTTATCAAATAATTCCACGAATACCTAGAATTCGAAATAGAGCGATCTTCGCGCTGAGATTCAGATATTTGGAAATCGAAAGACGTCTGGGAATTTGTCCTGGCGTCGGTTCGATCGCTTGTAATTATGCTAATTATGAGTTTG
0.9286546694253223 GCTACCTGACCAGATTCATCCTTCCAGTCTCTGTGTGGTCACTTCAGCTAACTATAAGTGACCTTTGCGGTTGAAAATATCAATTTTCATAAAATGCAATTGTCACCTTAGCGCCGAGACCTCCCCCAATGTCAGCGCGCCAACTCTATCTTAGAATTTGATTATCGAATTAGAAAACACTGACCAAATTACCTGTACAGATCCCGGCAGACAGTAGTCACTTATCTGATGGTCAATTTTTCAATTTCACTGTCTGATGTTGAGAAATTACACCCCCGACCATCTATATCAGTTACGATTTACATTTCACTCTTAACACTATCCGAAAACAAGGTAAGACATATCAATTACCCACGATCGGTGTTCGTTGACAGTCGCACTACTGCATTGGGATAGAAATTGAAATTGGGATTGGGATTGGGATTGGATTTGGGTTTGGATTTGGCCTGGTATTGCTGCTGGAGGATCCTTCTTAGAAAGTCATTTCTCACACTGACCGTTCTGGGATTTGTTTGTGTTTCATTTCGATTTCTTTTGTCCGGGCTACTTGAATGTGGCCCAAGTGGCTTCACTTTTACACCAGACAGGCGACGGTGCCAGCGGTGAGGTGGAGGTGCCAAATGTGCCAATGGCACT
1 CTTTGAAGTCGCCGGCAGCCAGCGACAAATGACAAGCATAACAAATGAACACTGTGCGTTTTCCGCTTATTTTTTTCTCCTTCACGGATACTTTCCAGTTGTATCTTCCTGTGTTATAAAACAAGCGGGAGTGGAAGGAGTCGATGTGGAATCTGCCAGGCACTTGAGAAAACAAAGGAGCTAACACCAGGGACTTGGGAAAAGGAGTCCAAGTACCAGGAGCAGCATCGTATGTCATAAAGTGGCAAATGCGCTATTAAATTGACACATATAAGTCAGAGGAGGAGGACAAG
0.9933996711476714 CGAAAAAAAAAAAGAAAAAACCAAAGGGAAGATGCCGCAGCGACTTCAATTACGCGTACGAGGAATGCGCACAATGCGAGTGCGTAGCCGAAATGTGCTCGATGTCGATGGCAAACCCATGGCCAGAGTTCCGATCCCGTCCCACAGGCCCAAAGGAGATCCAACGCATCCGACCAATCATTGGCAATGTACTAGAACCGACAACTCCGCTGCAGTTCGGGTTCGCCGGCACTCGAGCAATGTGCAACGCCCTTCGCTGACAGCGGCGAGATGCATATAAATCTAACCACATGTGCACCAGCTCACCCACTCCCCAATCCTGCCCACTAGGGATTCGGAAAGTAGCTGAGGCACTTACATGGAATTGTTATTGTATTGTTTAGCGGTAAACTATCTTTTAACAACAAACCCTTTAATTTCCTTTAGCTACATAATTTCATATCATTTTATTGTATGAAATGAACTTCTAGAGCTAGCTGGAAAATAGCCAGTTTCACAGCTCTGATCCTAGGACTCCAAATTCGAGACTGAGAAATGGAGTTTGGAATGATTGTGGCAGTTCCGGTTTTGGGTCGCCATCGCCCCCATGGGACTTGACACAGGCCATCTCAAGGGGTTAGAGTCTAGGGGTTAGGGGTTAGAACCAGATGTTAGCCGCCCGCTTATTGATGCGATCGCATTCATTATCCCAGAATGAACTGGCTCAAACACGTGCCCCCTAACGATTAGAAACTCATTAAATATATGGTAATGAGCTGAGTTTGCTTCCAAGAACATGAACTACACTTGTCAGATGTCAGAGGTTGTGGATCCATGGGG
0.9219250598274457 TGCTAGATCAAAGGTCGCCTATGGGCAATTTATGGCACGGTGTCCAAGCAATTGCACAGAGAGACAAAAAAAAAAAAACAAAAAACAATCTTTATCACATTTATTGCAATGCCCCAGCTCTTTTGTCAACGATCCCGATGGCGAGGGACAAAGGGCAAAGCGGGTGCCAAAATGGGAAAAGGTCAGAAGATGACCCGAAGGATGCGAGCAAAGGACACAAAAGGAGCAACGCGCGCGCTTCTCTCAACTCGCATCTTTGAGGTCGCCTTAGAGGTCAAGTTAGACCCGAATGCGGAAAACTCCTGGGGTTCTGAAATCAAAGGAAACTTATCTCAAAAGATATTCACTCAATCTGTAACGATCTCAACTCAAAGTGAGTTGAGTTTTTAGATAGGGGTGGATTTATGTTGTATGAGGATCCATCGAGATATAGATTTTCTTAGTTTTGAGTAGCACTCTCTTTTACTCACTTTTTGAGTGGCCAAAGAAAGAACAACATCCACTTGGGCGATGGCCATCGATCCTTGTCCACGCAGGACATTTCCGGATTGCATTCAATTGTCATCCTGCAACAATTGCGCTTTTCTCTGGATTCTCCATTTGTTTGTCTTCTTCCGATTGCCTGTCACATTTTCTTACTTCTATTGGTTTTTTAGCTCATGTTACCTTCTTTGTCCACA
0.8383816101808296 CGATGGTGACCCCCGACTTCCAAACCAAACGTTACACCCACGAGCAGGCACCAATGATTCATCATGCGCCGTACAAAATGCCACAAGATTGTGATCGTGGACGTGGGGAAATCATGGGAACAACAATCGTTACAAAACACTGAATCAATCATAAGACGCGCAAATCCTCAAGGAAATCGAACAATGGCGCGCAGATTGAAATCGGGATGAGGTTCGGGTCGAAGGGCAAGGAATTGAGAGGGCGAAGGACGAAGGACTCGGTCGCAGGGTGAGGCAATGTTGCGCGTGCGTAGCGCACGCTCCCCTTGAATGTTTACGCCATTACGCTCGGAAAATCAGGAGCCCAAGGAGAAGGCAAGGAAATGAGCCTATTATGATGCCTTGAGTCCCGACCCCCGACCCTTTGGGTGACCCCGATTTTTCCGAGACGTCGGTCCCGGAAAACACAAATCTTACGCGCCAACACGCGACATTCAGATTTTTTCGAACGGGTCGCTCGGCATTTGACTTCGGGTTGATCCCATGGAGTCCTTTCGCTTCTCTTTCCCCCAAAATCAAATGATATTCTTATGTCTGCGCTCCTTTGGGATTTAAGGGTCGGAATTTGTTTGCTTTCCCGGGAAGCGAGAGCCTTCAGAGCATTCAAATGAGTTGAGCTCCTTGGGCGATATTTGTGTTTAGTGTGATCTTTAGCAGCTTGACATCTGCCCTGGCTCCCGACTGGCGAGTTATGGAGTCATGCCCTAATTTCTGGTAGTTCTTGGTTAATTTTTC
0.9820444336834867 CAAAGCTACTGGGTGAAAGTTTCACACACTGTGTGTGTCCATGCTTAAATGCAATGAAATTGGATTTTCATTACGAATGCTCGTCAGTGGATAATATCTTATGGAGGGTTCCGAAAAGCGTTTGCTACTCTCTCCCAGTTTTTCAGCGACCATTTATGAATTACGACAATTTCACTGAGGTTGGCTGACGTGTGACACAGTTTGTCTGTGGGAGGGGGAGTTCCCATAATTGTTCTTACGTGACACATTTACCGACTCCTTTCATTCTGCAAAAAGACATGGAAAACACAAAGAAGTAAAGGAACTGGTATCTTCCATACACTTTGACAGTTTTCATATGCGCCTCACATGGCGGCACGTTTGGCCATAGGCTGAGAAGTTGACTCTTTGTCAGTTTGTAGGCAGCACGAGCATATGTATCTGTCAGATACTTTGGCCAACTCACGTTACACGTAGCCGGCATATACTTCCCAGAAGAGCGAACCGTGTTCACTGCACCGGGCACGTTTGGGCCAAGTGTATCTGCCAGATACTTGTCACAAAAAGGAATGCTATCCTAAGAGTTGCATATCAGTTAATCAATTAGCGCAAATGATGATGGTGCAGCAATAATTTATATCCTATACTTTACTGTCTCAACTGCATCATTGAAATGAACTGACTCATGGGTTAACTACCAATCAATGTCCACCAGCAAACAAGACTAGACTAGAAACTAAAAACAAACGCACACAACAAGTCGATGAAAACCAAAATCAAATCCAAAACGCACTTAACTCAATATGGCTAACTTTTG
0.7805494869253566 CAAGGAACAGGTGACTGAAGGGGTTCAAGGGATCGCAGCTTTTTGTGTCATTTACCATTTCCTGTGTGAGTGCAACATCCTCGGCGGTGCGAGCGTCCAAAATGAAGTCGTGCAGTAATTTCATCATTGGACAGGCTGTGCGAGTGAGAACGCTTGATGGTAAAGAACACACGGCGATCCAGTGCGCGACGGCGAGAGCAGTGAGAAAGGGACAGGGCGAATGTGAAACACGTTACACTGGCTTTTTTTCTTTCCTTTTCTTTTTTTTGCCGCCTGGCGATTCTTCTTTATTTTCGGTGGGGACACGCCGTGTG
1 CTCTGCGCTCCACACCGCAACTATAAATCAAAATAAATTTTCTCATACAAGCAAAAGTTGCGTTGAAATAAAGGCAAAGCTAGGAAAATTATTTATGGCTGCGCCCCACTACACAAAAACAACACCAATACACTGAATTCAGTCGATTGTATGTACAAACCTTAGTAAATGCAATGCCAGTTTAAACATATGTCACTTTTTCTCCCCCCTTTCTCCATCAAGCTCAAACTCACCACAGCAAATGTTGCGCTCTCAAAAAAAAATACTCCCCATGCTACGTTGTAAATGTAAAAGTTGCTGAGGCCATATTTTGTTTGCTTGTAGTTTACATGCGCACATCTCTAAAACCTGTCTATGTATTGAGCAAAAATGTTGGTTGTTTTGGCTACAGTTGTGCAATGGTTTATTGTGTTGAAGAGGAACCCCCCTCAGCTTAAGCCATTTATTAGTTTGTAATATACGACAGCAGAGCTATGTAGCTTTCTCACCACTAAGGTCAAATTTTGTATAACAGAATATCGCTCTCTTTATTGCACACAGGCGCACGCACACATGCACACATCCGCTCACGCATTCAGAGCTTCGTGTGCCCATTTTGATTCTCGCCCCGAGCTCCAAAGTCGCAATGAAAATAACAGTAAATGTTATTGTGCTTGTGCTCAATTCTCCTCTCTCTCTCTCTCTCGCCCTTTTACCTTTTTTCTCTCGTTCTCTCTCATTCCTTCTTTGTTGACCATGTAACTGATGGTTCAATCTCCCACCTCTTTTTATTGTTGTTGTTGGTGGATGATGGCTTTTACCATTAGGTTTTGACTTTACTTCTACACTGCGGGAAATGAAACGATTAAACTGTAAGAAATTCTAAAAACTTAATTTTATATGTTTTAAGA
0.7988461529144192 TCCTCCTTTTTGACTGGTATCAATCCCTCTAGGATGAACAGCATCTGTTGGACAATGTTGCACTGCAGCACAGGCATCTGCAACTTTACCATCTGCACTCCCCAGTTGTAGACCTCCACGAAGGTCTGATCGAAAAGATCCGAAAACGTGGACTTTTCGCCTGGAGCACGGTTCTTCAACCAGGCCTGAACAACTGATCATTGGAGAATATAAATTGCTTTATAGATGTGGTTCTTCGATAGACTTATAGATTGAGAGGTGACTTACTTGGCCGCGAATCCAATCCAGAGGAACTCATGTAGACCATTCCATTGCGGGATACTGTGGCTGGCGATGCATTGTCAATGTTGTGCGGCTCGAATATGATCTTTACGGTTGGCGCCATGGTCAGACGATCGCCATTGGCCAGGGTCAGCGTTTTGTTGTCGTCCAGCACAGAGTTCAGATTCTCTATCCAAATACTGTCCACCGGCCCGTCCAGAACCAACCACACATGCTCGCCGGCTTTCAACTTTAGTGTCTTCCGCCACAGTGCCGAGAATATGCCATCCGTCCAATCATTGGTGGCCACATCGAGGCGTCCAAACATTTGGGCAGCCGTGATGGCCTTGGGGTTCATACGCATCTCGCGATGATTGTCGCCCATCTGGGTCATGGCCTTCATCAGGGTGTGGATGCAGGTGGTCTTGCCAGCACCACTTGGCCCCAGGGTCATGATGCCGTGGCGAACATGTTGGGTCTCGTACAGCTGAATGAGTTTCAGGACCCACGGAGGATGGTACACCAGACTGGCTTCGTCCGTTTGCTGGAGAATCGCTGCCTCTAGCTCAGGGTAATTGGTTTTTTCCAGCGTCTATAAGAGGCATATAATACTACATGGACTAAAAGGATATTTAATAAAAGGTTCA
0.8558016376370468 ATTTTCTAAAGTCTATTGATTTATCACTCCCTTGTGATCGCTTGTCGCTGAAATAGCAAGCGTTTTAAATTCTGGGTAAACAAAGAGAAATGCGATAGGACCGAGACTTTCAACTGTATATATAGTAGGTATAAACCAAATAAGCTAATTTATCGTATATATACGAGTATAAACGAACTAAGCAAGTAAACAGAAGCGGACAAAAGATTAGTTGTGTACGTTAAATAAATAAAGAGTTAACCCTTTTTGTTTGAGTATTGTTAAGGGAAAATATTTTATCGACACTGTTTTTTTCATGTATTCAAACGCATTTGTAGCTAATATCTTGACCGCAGCTATAAGAAATGATCGCAGTAAATAATTTACTGATGCCTAAAGCAACAATGGCGGATCATTATTTATTGTTTCCATTTTTGCTTATTTCAAATCGTTGTGTTCGAAGGTTTACCCTTCCTCTTCAATACAGGGTACTGCCCTGCCGAACCCTTCTTGGATATATATCAACCCTAATATCAACCCTATATATCAACGCAGTGACATTTTGCTGATTCCTTTGTCGCAGACAATTGTTTATTGAGCAAACTGTTCGATGCGCTGGCTTCGCGATAACTGACCTCTTCTCTGGGTTTTATATAAGGATTGCAATATTTGCAGATCAGAATTTCAGCGTCAACATCGTTGACCTACAAAGTCAAATATATCGGTCATGTTTGCGGACTTGGCCACCATTATTATCATTCCCATTAGCATAACATTCAATATTTGTTACACTGATTCTAGACTGACGACAACATTCGAATCCAAATCACCGAGGTTAATGACTTTTTCGACGAACACTTGGCTGGCGAGAGTTGTCAGTGGGCCAGAAAGGCGCGTGGCTAAATTTAAATTATTCTCAACCGAGTGCTCATTGCATTTTATTAAAATTCTTAGCATTGCAGACATTGTGAAGAA
1 ATTAAAAAGATATTGTGGGATTATAATTTCCTTAAGCGAGGAGGAGGTTATTGCACTTTCATATTTGTGTTGAATTCAATAATAATCCTGTACCAATACTCAAACTTCTATGGCACCAATTAGAACCAAAACGATTCAGCTGTGTTCTTAATTTGCATATAAAAGTCACTGGCTGCCAGAATTATTTCACATATGTCTACTTCCGTTTGACAAATGAAAGACTTAAGACACGAACTCGTTTGCTGGCAAGCATGCTTGTCTGTTAAAGCTGGCAGGCAGACTTTAAACTCTTATAAGGATTTAAATTGAAATTGAAGAAGTATAAATAAAAATAATTTTTTCGAGTGCAGGCGCTAGATAAGCCGCGCCAAAGTTAAGTAAGCCATGTCATGACAATCGCCCAGACACCGCCTTTGTGGGTCCAACTGCGCTCACGTTTCGCCGGCCCTCGGGCGCGTCCAAATCGAGGGGATTTCTCCTGGACAGCCTGATCCCAATTTCTGTCCGACGCGAAAGGCTTTTGATTTATATCTACTTTCAAAAGGCACACAGAGGCAGCATCCCGTTCGCCCTTTGGCTTGCCAAAAAGAGAAAAATATGAAATTTTGTGCAGTCATTGAAGCAATTAATTTCACATCCGATCATCCACCGCCCGCTGCAAAGCTGCTACTGTGCGTCAGGTGAAATGCAGCCGGATGACCCAGTTACCAGCTCCAAAACGCTGACAGTGCCAAAAGCATGTTGGCCAGTGTGCCACTTTCTATGGCAACTAGAACATCCACTTTGCATGCCATCAGCAATTTATTGTATCTCAATGCGCCGGCCACTTTAATCAAAAGAAAATAAAAAAAAAACACAAATCCATAGGAGAGACAATGACAATGCGATGGTGGTTGGTGGATCTCCACCATCTCCGTCGATCGGGAGTTCAATGCGCCGCGAGGGTCACATGAGTGGGTCCCCAGAGCGACTATGGCGAACTCCCATGACAATTTGTCGCTCGGCGAAAAGGCAATTGTTTTGCATGCATTTTTGCTGTTTTTTTGTTGTTTTTCTTCTCACCAACTGCAACTGCGGCAGTCAATTAAAATAGTTTTTGCATGCTCGTTTCACTATCGTTTCGAGTGTGGCGGCGGCTTGTTAAAATAGCTAACCCAAAGTACAGCACTCCGCTATTGTATTATGCAACACGCTCTGATTGTGGTTGGGGCAAAAAATAGGAATAGGAAAAAAAAAAAACCAAACGCAAACCCAAATACAATTAGACACTTGCGCTGCCAGTCACGCCATGGCCAATGAGGCAGTGAGCCGCGGCATTTGGCTTGATGGATTTTCCCCGCAGGACACTACGGCCGAGTGATTTCTCACAAATTCCAACTCCTTTGCCTTTTCCGCACCGAACCGCATGCAAAATCGTATCGCAAAATCGAAACGCAGCTGGAACCAGATGTGGAGACCCAAAAGACTCTCGGACTCGCCCAGGATCATTAAGTGGAGCCCCAGATGGATGTGATTTATATGGCTGCAAGGAAGGGGTCAGGCCATAAACTAAAAGTGTTCGGACCGCCGCTTTTAAGCAGCTTAGCTATTAAGCCAAGTGACGTGGGCAATTAGTACAGGAAGGCCAACTCGTTTGTATTTCTTTTTTTATATTTTTTTTTGCACGAGCAATTATCTGCTTAAGAATGACAAAACTGCAAGACTTTAAGTGAAAAATGGAGCTCTGCCTGGGGCGGCGGGGAGACCGCCCTGAAAATGCTGGAAAACATGGGAAATTAAGTTGGAGCTATTGAGCGAACGACTTAATGATCTGTCATAAAACCGAATTAGTATTTATGTGTCTGCAGACAAATGAATGTGTTTGCTTTTTTTACAATTGGACAATAAAGTTTTGAGTAGCACCTTGCACAGAGGTATGGTATGAAAGATCACATGTAGATTTTAGATCTGGGAAAAGTAAATTTACCAACTTGAAGCCATAATAAATTATAAAAACAACCGTTTT
1 TATTTCATAGCAGAGCGGTTGAACAAACCATTTTGGAATCCGAAATTTCCAGATTTGGATCAAGCCAAGTTTAATTTTTACCACCATTATCATTTTAGTCCCTGGCGGAGCTCACAGAGAAAGCTGTGCCCCAGAGCATTCAACTGAAGAGGGAACTCGACCTGGACAAACCTCTGAGTAAGTAGCGCTACGTTTGAATCCTAAAATAGCTGAAAAACAAGGCAGTAAGGCAATGGACCCCCTGGCGTGTTCGCAGCCGCTGATAACCGGGGTGATAAGCCCGGTTCAGCGAGGTCTCTCCCAGTTATCAGTGTTTTGACTGCCGCTTGATCTTCGATTTTTCGTCTGCGTCTGGCTGACAACAATTTTCCATTCTGCAGATGAGCACGAGCTAATCCGCCGAATTCGCGACATCTCGCTAAAGAATCAACTGTGGCGCTCCTACATCGGAATGGGTTACCACAACTGCCATGTGCCGCACACCATTATCCGGAATATGTTCGAGAATCCGGGTTGGACCACTCAGTACACCCCGTACCAGCCGGAAATCGCCCAGGGACGCTTGGAGTCGCTGCTGAACTATCAGACCCTGGTAACCGATCTCACCGGCTTGGATGTGGCCAATGCCTCGCTATTGGACGAGGGAACCGCTGCTGCCGAGGCCATGTGCCTGGCCACCAGGCACAACAAGCGCAAAAAGCTCTACCTGTCGAACAGGGTGCATCCCCAGACGCTGTCCGTAGTCAAGACGCGAACGGAAGCCTTGGAGCTGGAAATCGTGGTGGGACCTATTGAACAGGCGGATCTGCCAAGCCGCGAATTGGCTGGCATTCTTCTCCAGTATCCAGATACTTATGGTGATGTCAAGGACTTCGAGGATATCGCAGCTTTGGCAAAGAAAAATGGGGTAAGTTGAAATATTTATTTATACATAAGAATATACAACAAAAAAATCAGAAAACTTGAACTTGAACTTGACTATAGCGTTCTCTTCTGTTTTTATTAAGACCCTCGTGGTGGTGGCGACCGATTTGTTGTCGTTAACCCTTCTGCGTCCTCCGGCGGAATTTGGAGCTGATATTGCAGTGGGAACCTCCCAGCGATTGGGAGTTCCTCTGGGATACGGTGGCCCCCATGCCGGATTTTTTGCCTGCAAGCAGAGCTTGGTGCGGCTAATGCCGGGAAGGATGATTGGCGTGACCAGGGATATGGACGGAAACGATGCCTATCGTCTGGCCCTGCAAACCAGGGAGCAGCATATCCGGCGGGATAAGGCAACAAGTAACATTTGCACGGCACAGGCTCTTCTGGCCAACATGTCGGCCATGTACGCCATCTACCACGGTCCGGAGGGTCTGAAAGCCATGGCCAATCGCATCCACCATTTCACGTTGACCCTTCAAACGGGTGTCCTGGGAGCGGGTCACGAAGTGATCAACAAGAACTTCTTCGACACACTTCACATTAGACTGGGTGGAGGTCAATCCCTTGAGGATCTCAAAGAGCGTGCCGAGCACAAGCGCATTAATCTCCGATATCTTGAAGATGACACTGTTGGCGTGGCCCTTGATGAAACGGTCAGTGTAGCCGATGTGGACGATCTGTTGTGGGTCTTCAAGGCAGAGGCATCTGTGGAA
1 TACCGTTTATATATAGCCGTGTATATATGTGTATGTACCGATATCTGTGGAATATATCTGCTGGCTGCTATAGTTATTGCTGCTGCGGTGTGTTAACTTCGAACGTGAATATGCAACTACGGCGGAAAAATGGTTTTGCCCAACATCAGCACACAAACTGAATAAACTGAACAAACTACCAACACTCCGGCAATGACAATGGCCAAAAGGGGTTGATAGTTTGGTAATAGGGAATTCGAATTGGTCAAAATGCACTCGCTGCTCCTACAGCCGGTGTTTTTGTTGTTTCGGCTGTTTCGAGTGCAGTGAATTTTCTGCTGGCAGAGCGAGATGGAAACTCATTTGAATGCCGTTTGAATTCGATGCCTAGTACAACATGTGTTAAGCCAACATATACAGTCAAAACTCGCTATGCCATCTTTTTAAAAATATAATATAAACAATAATAACTGAAATAAACTGAAATATCGATAGGAATCTTTACAAATAATGTAAGCAAGCTTAAAACATACACAATGTAGTTTGTAAAGGTATCAGTTCCACTAATTATTATTTAATTCTATAAACTATACAAATGCGTTGTTTCAAGACTGGTTCACTGTGAAGTTACATGAGAAAGAGATAGACAAATTTACAAAATTAAGGGGCTTGGGGTGGAATAGCTGGAGTGGGTGCAGCACTTTCGTCCACTCCGTGGCATTGACCCCTTTTTTAATGCCCAACAGCACCACCACCTGCCCCTAAGCCACCACCTCCTCCTCCGCCGGCAGCTGCGTTGTTATAGGGACAACACGCCAGGATGGGAATGGGGCATACCGAATGCCAAATATAAAAATATGCAGAAGCTCAGGCAGCGTGACGTTTTCTTTCTGGCCTAATCACATTCACTTAACGGCTGCAGCAGGTACGATAGAAAGGATAATGAAACATGTGTTGGGCACAGGACTCGAATTTGGATGGTGCGGATGTGGAATGCGCATCACAGTTGGTTGATGTGGGAATAGACATTA
0.8548576910391542 TGGGCAGCAAACGGACAAATGAAACTCCCAATAGACATAAATCATGGCCCAGAGTCGGTTTCCTGATCATTTTTGGGCCGGCGGCAACCTTCAAATGACGATGCTCGCCAACATGTATGTAGAACATGACGTGGGACAACGTCAACCAAAATCATCCACATCAACCTGAGCAACTTCATCTCGAGACTCGCATCTTCGTCCACTACTCGAGTCTCGAGATGCGGATAGAGATTCGAGATGTGCGGTGCCGCACCGGCTTGCTGATCATCAGGTTGCGTTGCGAGTTACGGATTTACGATGAAATTGAAAACGCTCTTAATGCGCCTTGATTTATTATCATCTGAAGATGGAGTGTGGCCGTGCGTCTGCGGTTTCTTTGCCATCATCTACAAAAGCATCAACCATCTACCATTTACCATTTACCATCCATTTTGGCGCACAAGTGTTATGAATCAACATTTATGTGAAGGATCTTTCAGGGGAAAATTCTCATCTCGCATCCCATTTTGTGCCCGTCATCGTCGATCGCTGTGGCGCGTGTGATCATGAGAATTGTAGATTTTGACATATTCATTTTGAGACGACACCACCGAAAGGTGTTACATATCCATCCAGTCGAACAGGCCCCCTCGATTCGAATGCAATGACATGCATTAATGCAACATTCATACATCCATCCCCATCCATCCATTTCCATCTCGATCCATACATCGATCGCAAAGCGAGAATCCCCTGGCTAATTTGCTATGCCAACGG
1 CAATGTATGAGATAATCTAAGTACTTAACGTGATATAAGCAAAATTGTTGAAAATTTTCCACTTTCAGGCTGATGACAGAGCGTTTAAACGAACCCATCAACATCTCCATTCGCATGGGACCTGCCTATGACTATAGGCCATCGAATTTCTGATCGTTCGGGATTATTATATAAGGATAAAGTTCTTCGAATTTCTTAGCTCTGCTAACTGCTAACTTAGCTTAAGATGTAATGTTACTGCTAAGTTGCCAATGTAAACTGTTATTAAAAGTTTTTACGCAGCCTTACACGAATGTCGTAAGCTCTGCGACAGCTGATGAAATCAAAGAGCTTTACAAGCAACGAAAGCTCTGGTTCGCTCTTAACGACACACATGAGTTCTCTTAAGCTCTGCTCTTACTACGCCCACTCAAAAGTTTATTGCCACAACAAGTGGACGTGACTTTGTG
0.2451162716134063 TCCCTCAAACCCACTTTCCCCCCATCGGGGCGACCACCCCCCTCTCCACAAGTGGCTGCTTTGCTATGCTGGTCGAAAGACCTCCCCATTCACCCCCTTCCCACCCATCTCTTGTGTAGCCAGTGGTGCCTTTGTTTTGCTTTGAAAGTCTCAGCAATTTTGTGGTTCCTTTGTCTTGACTTTGGTCCATTCATTGACAGTTCCTAATGCAATCTCACCTCGTGCTTCAGCACTTTATAAAGTTATCCTTGGATCTCAATAGCAGTAGTGCCCAAAGGAGGGTAGGGGGGTGGATGGTGGATCCTTGGAGGTAGAGTAATACCTGCTTGTGGGCCAATTATTGGCTAAATATAATGGAGATAACCGATAAACCGATTGCCCCAAAGCGCCAGTCGAAACATTTTCCACTCGATTGATCTGCTGTCAGAAACAATATGGAAAGCCAACGGGATTATGTCGATATCGTATAACCGTTAACATCCGCCACACCCACTCACCCCGCACGCACACTCACCAACCCACCCGCCCACTTTAAGGTAAACAAATATTTGATTGGCCCCAAAAAGATGGGGGCCCGTGCTCCAGCATCTTTTGTTTACCTGAGCACAACGATAAATGTATCTATGCAAATGCGGATTTGGATCATAAATCATCCAAGTCTTAGACGGCATCGAAGGGAATCGAAGGGGTACTTGGATTTGGGGCTGAAATTGAGATATTATCCCCCAAAAAGTTTTATGCTTAATTCATTTGTAATTTCTCTGGGGAAGGGATTGGGATTATCTGATTGTGCTTGATTCGCTTAATCCGTTGCTAACTGCTGTGGCAACTTTCGGAACTTTTGGTTGCATCCTGTGCGTTCTTTCCATGCAATTGGCTGCAGCAATTTCACTTGGCTTTTATTCCCCCCCTTATAGGGTCCCTCCGACCAGCACCCCTCCCCAACCCCTTTAAATGCCATTTCCGACACTTCGGTCTCATTCCCGCCGCCGCCGCTGCCTCGCTCGCACACAAACACACACAAACACACACACATCCGATTAGCAATTTCCATGCACTTGAGAGATTTCATTAGCCACTGTCGTTGTTGTTTGTGCCGTTGTTGCTGTCGCTTTCCATTTGCCATGACGTGCCTGGCTGGTTTTCCTTCTTTGATTTTCCCAACTTACACAGCACAGGGAAAAATCAAATTTTTCAACAATTTAATTCCATCATTTTTCATCGCATTTCTGGTGCTTTTGTTTGGCAAATATAGTTCAGGGGTTGAAAAGTGTTCGGATTAGACTTAACCAAAAGAAGTGTTATGGTAAGCTAAAATTGTTAAGACTCTTACTTGGTATTTAGAAAATGTAACTTTTAATAATTGAAGTTATAAAAAATAAATAAATGTATAGATCACGTGATAAAATAGAGATATATTATCTTATGTATTCACTAGATACTTTTGACAGCCTCTCAGCTATGATAGCTCTGGTTTTTTTTTTTTTGTGTGGTGTTCCTGAGGTTTTTCACTACGCACTCTAGCTTCCTATCGCACTTGAGCACTTTCCATGCATTTTAACAATTTCCCTGGTATACTCCAATTTCTATTTTACAAATGTTTTTTCATCGCCCACCGCCCGCTGCGTCTTCAATGCGTTTGTTGTTGTCAAAAATGTTGATGAAAATTTCATAAATTTATTTGCTGTTTTTCTCCTAGTTCCTTTTGCTGTTGCCCCATTTGTTGTTGTTGTCGTTGTCGTTGTTATTGTTGTTGTTGTTGCCCTGCATTCGTTCGTGCTCTTCTGAGCCATTAACTACGCCACTCGTTCGCTTTTGAGCCAAGAGCACCCCGAATCGCTCCAAAGTGGTTGTGGAGGCGGATGCGGAGACGGATGCTGTGGGTAGGGGATGGGAGCTAGTCAAGTTGCACATATCGTAAAATATTTAACGCTTTTAAGGGTCCTTCGCAACTGGCCAGGTAAGTTGCTACGTTGCTCCCGGTGCGTAAGTCATTTTCATCCGCTTAGCAGACGGCTGGCCATTTGTCTACGTCTTTCCACTTGCT
1 TTCCTTAAGTGAAAGCAGCGAAATTCACGGCATATTTTCTTAATTGCTTTATTGTTGCTAATTAGTACAGATTTAATTGCGGAAACCCTTATAAATTTTCTAGACAACCGATGCGGTTTATGGCTTGCCGCCCCACTTTTGCGAAACACTGACCACATCATTAATCGTTGGCTGGTTAACGAAAAACAATTTGTCCAAATAACAATTAAGGCCGGGCCAACGCCAAACAACAAGTGAAGAACCCTCGGGAAAGGACACTTCAACGCCCACCCAGCAAGAGAAGGCTTCAGGAATCAGGATCGGGATCAGAATCCGAATCAGAAACAGAAACAGGGAAATCGTTAACAGCATTTGACGGCTGACAGTTGGCTAATGAAAATCCGGGGGAGTGAAAGTGTCCAAGGATGTGTCGCAATGTGATTAATGATAGTGCCTATTTTAAGTTTCATTTGAAATTTCACTTTATTAGGGGAGTATTTTTATTCTGAATCAGAAGATTACTTTCGTAACGTATGCATTACCTGGCCATTATTCCAGATGCACTTTGCTGCATTGTTCGAAATGGATTTCAGCTGTTGTTTCCTGCATTTTTGGCTGCCACAACAATGAGTTTCAAATTCGTTGGCAGGTGGATAGAAGTGCCTAATGGTCTGCGCCCCATTGTTGGACAGACTATTGTGGTTTTTGGATCTATGAAGAGTGCATGCCGCACTTCCTAGAAACCTTTCTAAATTAAGAAAGTGCATAGGGGTTATCACAACTCTCGTTTAACTGGGCGCATCATTCAGCAATTGCCAATAATTAACATAATGAAACCATAATTTGCGCTAGTTGAAGAAAGTCCAATGACACTGACACTCTAATTGCCATGGGGAGAAATGCTTCTAGTGAAAGCATGCGAAATTAATATCAGGGCAACGCCTCATAAATTAATTTTGAAATGCACCCGAAGCCCAGGGAGAGATATATCTTCTTGGGGTGGAGTGAAAGTAAGTAAGTAAGTAAGTAAGTAGATGTTCCCCTAGAAAGCCAGTCCATATGGCCAAGCTCGCTCCACTTGTTAATTACCAAGATGTATGCGTGTCGCGCACCACAGACCAATTAACCCCCATTATGGTCAGCTGAGGGACAGCTCTTAACACTCCACACTCGTCCTGGCCGAGG
0.925713278290063 CGATTAGCCTGCGTTTGGCCAGCACGCGCAGAGCATGCAACAAATGCCAAGTGTGGAAAGGGTATAAAACTTCATTAACAAGTTGGCAAGACTTTGGCAGACCTTTTGTCGCCAGCCAGAGGCTCGAAATTGAAATTGAAAATGTGCCCCGGGACGCGGATTCCCGAACTCCAGCCGGGTCGCAATCTGTGTCGCCGGATCAGCGGCAAAAGTGTTTGGATATTTGTTTAATGAAAAGCGAAACGAGATCCTCGAGACCTGAACCACCACCGAACAGCGAAGCCCCAACCCTTTTGTGATCCTCGACGGCATCATATCGCGCGGCAAATATCAAGTCATTGGCTTTAGTCACACTTAACCCATGGCCAGCCAACGAGTCAACAAGCCAAGAGGCTAAAGTCCCTTATTGCCCGGCATTTGCTGGGCAATTAATTAAGTTGAGCATTTTTAAATGTGTGTGCTGGCTGAGTCTTGGGCCTGTTACCATTTCACCATTGCCCGACCACAGAAATACAGAGCCACAGAAATCAGAAATCAGGGGAAGACTCCGAACAAGTTCTTTAACATGTCTAATTAGTTGTTGTGTTGCTCTGCTGCGTGCGATAAAAAAATGCATGGCACTCATTTAGTGTTTTCTTAAGCTGGGACATAAATTTGCGAGCAGTTAAAAGGCTTTTGCCTGATGGCAATGGCGAATCCAGAATTGCTAAAATCGGCGGCCGCAGATAAACTCATTTGCAAAATGCGGTCTCCGTGTTGAGTGCGCTAACTGAATCTGGAGATTTG
1 GATCGGTGGCGGAGAAAAGCCGATCGAAAATGGTAGCCAGGCCCAAATCGCTGACATCCGCCCACCTTGGCCAAATCGTAGGTGCTGGCCGCTTATCAGCGCCCACGTGTCGCCATTGTTGACCACTTTCCGGCAATTAAAGCACCGCTGGAAGCCGTTGAGCACTTGAACTTTGGGCTTGTGCCGCAATTACACCTTCCTCTTCATAATCGCACCCGTAATTGTCACGCCGGAGTTATCGATTACCTGCGAGGCTTATCCGCCAGTCCATCGATATTCGACGGAAGTTCGGCTGTCACTTTCGATCCGTAATTATGATCGACGCCATATACGGCGTGCTCATAAAGTAATTGTCCCCCACGCGAAAGTCATGGAGGTGTTCGGTATTGTAAACAACTCGAAATTATAAATTCAGTGCGTGGCACTGGAAATATTTTAATTATTTCCAATTTTAAGCCAGACAATTGCTGGGTGGGTTCTTGAGGAATTCGTTGTCTAAGTTCGTGACTGCAATCAGGTAGGCAAAAGACCAGATCGATTCTATATGATACGGATGGGGTTGATTGACATAATTGATAGGGTATGCTGGAATTTTCAGGAGACTCATAAGGAGCGCTGTCTTATCAATCATCGAAGTTTCCACTTTAGGCATTAATTTACATTAGGGATTGGAGAACTGTATAAATTTGATATTTATAAAGAAAGGTTACTAATTATAATAGTTTACATTGCACACCATTCTTAAGATTCTTAAGAGTCCAATAGTAGGTTAGCCTTGAAAGCCAGCTTGATAACCTTAAAATCGAGATAACTCAATTGCCATAAAGTGGCCTATACACACTTTAAGCCCCATAAAGGCACCATATGGCCAAAATC
1 CAGTAGTTTCCCATCTCCGAGCCCTATTTAATCAAAGTCATCTATTCCTCTCCTGGTTCATTTGGCCCGAATTCCTGTTTACAAGTAAAATTGTAACCACAGTTGGAGGACAATCAGGGTTGGATGAAAATGATTGGGGAGGGTCGATTGTAATCAACCACTTCATCAAAAACAAATAATAACATGTGCTCACATCAATGCTCAACAGGGGACAACAAAAACCAAAACGATTCCAAAAAAAAAAAAAAAAAACAGGGGTTGATTTGGCCTATCATAATCGTTTTAATAGAGTGCGAACACTAGTCGAACAAAAGGCTGGCCATTCCATATGGGTAATTCAAAATATATGAAGTAACTACAACTTGAACCCCTGTTTTGCTGTCGAGTGTAGCTTTCATATGCTCAATCAGTCATCGATTAGCCAACGATTCCAATCCTCCCAGCTCGTCCCAATTTCCGAATCTCAACCACTTTCGGGTGTTAACGATGAGGCAATTTGATTTTAACGGATCTGCCAATAATATCGACTCCCAACCCCTTTTCCCCTTCACACCCTTACCATCCAAACCAAACCAAACATAACGCTGCCGAAAAAAAAGAAGAATTAATTGCTGGTTGTGCAAAAGTTTGATTGATGCACTTGGCTTGGCAAGGGAATAAATAAAATTTCTGACACATGGGAATTTTAATTAGAATGCCTTTGTTTCGGACCTCGATCTTCCGACCAGACGAGACCAGACCAGACCAAAACCTTTCCAGACCGACTGACTGAC
1 CTAGGCGGTGCGTAGTAGTGATTAACCCGTCAACACCGATGAACAATCAGCGAAAGTGCAGCGAATGGCGCCCAATCCCCGTGGCAAGGGAAATGGAAACTCAGCACAAAGCCGGGTTGGGATGCTCCACTCTGTGACTAACTAGACAAAGCCGCGTTGCAGTAGAGCGTCTACAGATTTACGACTCGCCAGTTGAGTCCAGATCCCCCTGGCAGACCCTCCTCGTCCGCGGAACACGTGGAGCGTGCTGGCGAAGACAAGCATTTGACATTTATGTGCAGCAAATGCATTTGCCCAAGTACTCGAGCAAGGCAATCGGCTGCAAGTGCAAGTACCCTAGTGGTTCAAGATCATTTGCATCCAGCAGCAGCCAAACAAATACGTTTGCACTGGGAGAAATATTTAAAATGTTTAAGAAACTCATTACATTTGTTAATATCTTAACTTTTCAGGATATAACATGCTAAGTGTTATATTATATAACATTAAAGTTATTTCTGCCAGTGTAACGTTGCAGAGTCACTTGCTCCGCAGAGAGCCGCCACTCAAAGATCAACCCTCGATGGCAGACTCTCGCCTTTATGGACTACGAAATGTGCAATTTCTGCTCGGGTACCGAGTTTTACGATTTTTCCATAGGTCCCAATATGCCGGGCATCTGTGTGGTAGGGGTTATTTGGTTGTTGGCCCAGTATCGATGGCAGGCCCGATTTTAGACCCAGTCCACTTAGGAATTCCACGGACAGACCACATGGACTCTCTAGCATTTTGCCACTTCAGTTGTTGCTTCAGTTTCAGTTTTTTTTTTCCTAGTTGCACTGGGGAAAAATGTGAAAATGTGTTCCCTTAGCACAATTGTTGCTCTCCCCTGGCTGCAATTTTTAATGTGCCTTTTCCGATGCGCGTTCTTTTTTTTCTGCCTTTGATGCTCTCGAGTTTCCCCTAATGTGGCTGGAATATGTCGCCTGGCCATAGCTTCTAT
0.8212527317402956 GAGTGGAACAAAAAGTGGCCAGCAATGTGCCATTTATCAATTTTACACTGTTTTAATTGCACCAGTCGCTGCGGAATGTAGCAGGTGATTTGGGGTCAGCAATGCAAGAACAGAAGCAATGCATTCTGCTCTTTTCCGATTTTCCACTGCACAAATGCACTTGTTTACCCCTTTGTTCTGCCCCCAAAACGTCTGGCTTCTGTTTTCAATTCTCGGAACATCTGCTCATCAGATTACGCAGAGTGTGCTGCCGCATCCACCATCTCTTCCTTTGCCATTGGGGGTTCAATACACTTCACTTCTAGACTCTATCTTGGGGGTACGTTTTTCCTTTGCTCGCCGCGCATATCAAACAGCCCGAAAAAAAAAATGTGGCAGGCAGCCCAAAATTCAAAATCGAAAATCCTATCGAGGAACTTAAGTGTCTTCCTTGGCGGCTGAGTCCAACACCTGTTGCATTCATAAATACGAAGTTGGGATTTGAGCAGAGTCGGCGTAATTAACATAATTTTTGGTAGGATAATAATACCTACTCCACCAAAAATAAATTCAAGTATAAGTAACATATTAACAATATTTTGCTCACGTTTCCATTCGGAGGTTTCCCTTTTTT
0.8665003414990589 AACAGAACCCATTATGTTTAAGATCCAAAGAAATTAACCATGAAAACATACATAGTATAAACATAGTATACAATAGAGATGTCCACCGTCCATAAAACAAGTACTGAGTGTACTAATCTCTCTTTGTATGGAGCCTCGGGAACCCTCCTTATAGCATGGCATGTCCAGAACACGACATAAACATGACAAACTCGCTCACGCCCCGGACTCACTTGACACCAAATCAAGTCGAGCTATTCGGTTTAGTCGGAGGAGTTGCCGCGCCTCCTCCGTGGAATTCCTAATGATCGCGATCGGCCCACGAAACTACTACTGTGAAAGTGAACTGAATGAGATGCATTTCGGGGTGCATGCGGCACACACACACACAGACGGCCATTGGCAATTTCCCAGAACGCCAACGCATTTATCTTACAAACGCGAGCGATTAGTACGGGGGCCAGCGAACTGGAGCAATCCACTTAAGGTTGTCCCCAAGCGGAGAGACCAAACCCAAACAAAGTGCCAGGCGGGGCCAAGATCGTGTTCTGGGGTTACATCGCGACTTGGAGGCCCACCTAAAATCGGCAAAAGTGCGATATATTCCCAGGGTATCTGTACTATCCCATGCTGGATATCCAAAACGAGGGTGTCTCGGAGGTCATCCGTCAATTTGTGCGGCGAGCAGTCATAATGGAGTTGGAAATAAATAACGAATCTAATCAGTCAGATTTTTGGTTTGCCTCCTTGTGGCATTTCTATTTTCCAATTTTCTTTTTTTTTTTGTGATTTTTATTTATGCCCGCTGACTAGAACAAATACAAATAATCGGGCAGCTGATATGGGAAATGGCGCAATTAAAGTACAAAACACAAAACTCTCCGAGATTCAAAATACGAGAGATGAGAGATACGTACTTCTATAGAGGATCCTCCCTTTTGCCGTTGTGGTCCGATGCCCGCATCCATAGGGCATTCTTATAAATAGTTTTTGTCGCCGCTGTCTATGTAAATCATTCATTAAATCTGCATTCAAATTCGTCCATTCATTCAGCTTATTTGCGCTTTTTAATTGCACTCATTGAGAATGAAGTTGGCTGGCTGTTTACAGACTCTTTGGGGCAATATTTATGACCATTCATTCAAATTCTTTT
0.5330922368697786 AGGGTGTTTCCCTGTCGGCTGATTGATTTGTGGCTAGTCTCGGTTTGTTGTTGCCGCTCCTTGGCTCTTTCACCTTCCCCATCCCCTTCCTGCGCCCGCTGCAGTTTTTGCAGTCGCGTAGTACAATACACATAAATGTGTATGAAAAGTAAGCGGCGACCATCCCTTATGCTCCTCTCTCCCGCACTCACAGACTCACACACCGACACACTCTCTTTTCCCTCTTCCCGTTGGCACTCTTTCTCTATACGACATCTGCTGTGCCTGTGTGTGTATTACTACTCGTACAATCGCAGACGAACTTGGTCTAGAGCCACCCACCCTTGCCTTTGCCATTGCCGCTGGTTTTGCCTATTTCTATTCCTATTCCTTCTCCATTTCCATTTCCCTCTGGCTTTTCCTCATAATCATCATCATCGTCATCCTCGAAATGGAACTCAAACTCGAACCCATCGTCCTGGGGCTTTGGTCCTGGCGCTAGTCGGCGCTTGTAGTGTGTATACCGAAATACGTAAAATTCATTTATGGCCAGGGCTGATTGTTGTTGTTCAGCCACTCCCGCTCCTTGATCCTTCGGCTTTGTTCCTGTTTCAGGGCGACGGCCGCCGACGCAGCCACTTTTGCAGTCTTCACCTT
0.7795322916909225 CCTGTAACTTTTCGAAATCACATTCCAATCCCTCCAGCACGCTTCGCTTCTGAAAAAGTGCATTCGCCCGACCACTTAGCGAAGAACTATTCCCCCGCTTAATAGCTGCACAATGCAATCTTTTCATTGGCATTTTCCAATCAATTTCATTTCGCTGATAGTGGCAGTTAGCGAAGCTGGCGAAGCCATCAAACTGGCAAACTATCAGCCACCCAAGCGGCAAATCCGCAGCCAGCATATGCGACTGTTCCCGGTAACGGCGAAAAACCCACAGAATCATTATTCGCGGCGTTTACGGTGGAGGAGACAGAATTCGTGGCACTTAAAATGGTTAAAATACAATGCGATAAATACGCCACCGACTGAGGCATTAAACCATATGCCTGCGATAGGGCCGGAATGTCCTGCCGGAATCGAGGGGGTGCGGATGCACGAGTCGCAATTCGGGATTTGGAATTCTACCCCTCGCGTAATTGTAATTAATTTCCTGTGATTTTAGTTTCTAGCTGAACCAAAAGGACTCACCCTGTGCCGCAATCCAGAGGAAGAGGCCAGTTCCGCATCGACGTCAACGCGGTTGTAGGTCCCTGGTCATTGGTCCTTCGTCCTTGCTGTTCGCTTTTAATCGTCAATCGATAAATTTGCGTTAACTGTCAGCAGTCCGTTGTTGCGCTGCTTCGGCGATTTATTTTTTTTGCTGGTCGGGAGTCCCGCTGCTGTGCTCATTTAATGCGATTAGATTTAATAGCCAGTCTCGGATCCTGCTGGATTGATGCTTTTTACCCCGACAGCAGGACATTCGCCCTGCTCGTCACTTAAAACTACTTATTAGCCCTCCATAAAATCGCCTTAGACTAATTGGCAATGATTGATTTGGGGACTTTGGCTTTGGCCAGCTGGCAAGGAACGACGAGGGACGTCCACTAATTTGACTCAAGTCCCGGACAAAATATGTTTTTAATATGCAAAAAC
0.5027967606483815 CCCTTTCCAATCGCAATCTAAATGTAGCAGATTTGCCATCGCAATTGCAGCCCAGCTTTTGTAGAACGAAGAAAAAACGAAGGAAAGCCAACTGAAGTGCATTCATTGTGAAAGCAGCTGGAAACCCTCATCCACTTGACTGAAGAAACTTCCTTATTTCTCCGAGGCTGCATTCGGACGGTTTGATGGCTGGCCCATGTGCAGCCCCAAGCAGCCAAGATGGAAACTAGTTTGGGTCAGGCCTGACCCAACAACTTCGGCCCTAAAAAAGGAAACATGTTTCTCGGCAAACAGACGCGGCCGAAAGAGCCCGATTCTCGTTCTTTTTGTGCGGCATCTTCCTGTCGCCTGCTGACAGACGTCACGCATGCTCAGATCGCATCGGTATGGGGATGGGGATGCTTGGAGCAGGAGGCAGGGACAGCCGGTTAAGAGCGGGCGGCCTCTTCGGTCTGGACCACAGTGAACGTGTTCCCGACTTGGCAACACCAGCAAACTTGTCTCACCAAACACAGCCGAAGGAGTCGAGAGATTGGCGGCATGCAGGGAGGATGAAAGCCAACACGATTTCCTGATTCATTCATGAATTTCATGACTTTGGTCTTGTGTCCT
0.8942420289236844 CCTTGCTGAGACATGACACTTTGCTGACTGAAATAAAGGGTATACCGCGATCGGTGCAGAGCACAGGAACTGCAATTTGCAGGACTGTCAAACAAGTTGTATGGTTGGTTGGTCAGCCACCTCATCCGCCGACGCTGACATCACAATTAAGCCATAACTCATCGGGCAATGGCAATATGTGAGCTGCATTTTGTATTGTGCCAGTGGCTCGGTTACATTCCATTACGGCCATAAAAAGAGGCTTACCCCCATCGATGGTGTCGGAAAACCAAAAAAACAAAAAAAAAAATAATAAATACACAGCGAAGAACAGTGCAGAAATCCGTACAAATGCCACACACGAGCTGCAACAGGAAAAGGCGGCAGCCGACCAAATAAACCATTCGAAGGCGGTTGACAAAAAATGCACAGATTCAGATACAGATACAGATACGGCTGCCCATGCATACAGATACGGATACATATTGCCATTCATTGCTCCTCTGCCTGTTTCATATTCGCATGTATTTACTTTGTATCACTTGTCACATTTTTTATTGTCATTGCCCGCCGCCGTGGGTGCTGTGATTTTTTTATGGCTCATCTGGAGTAGGGACGGACAGGGATTCAGATCCGCTATTATTATTATTATTGTTATTATATCATTCTTCATCAGCTTGATTCGCCCATTCATTGTTGTGTTTATAAGGAGCTCAGAAATGGGAAAATATCTTTCATTACTTGTTTGGAGCTGTCGCAGCTGCTGAAGGGATTAATTTCTTGATTTACCCGCGGCATATACATTTATATGCGAATACACCCGAGCATCGAGAATGAGTGTTGCTTTGTTCTTTAGCCGTTGTCCCTGGCAGCCGTTGCTCCACCAAGACGGCTCCAATTCCCTTCAGCGGTCTTGCCGTTTTATATCCAACTGTGCAATTGCTTGGAAGCGTATTGAAAGTACCGCATAGCATTGAAGAGCCACTGGGAAAATATGCTAATGCCATTCGATCAGGACGGGACGCTGGTGGGGAGGGGAGCCATCAGTCAACAGCG
0.8156421666297703 CACATCCTCCAGTTTTTCCCATCGAGCTGCCAGCATCCGCCAAATACTCGACATTGCTGGCAATCAGACAAGCCCAAACCAAACCAAACTAAACCGCTGTAAGCCATAAAAGGCAACCTCTCTTTAGATTTCTTCCCTGCTGTTGTCTGCATTTCGCCTTTTACTTTTTTTGTTACCTTTTCTGTTGTTCCCGTTTTGGCCTTAACTCCATCTTGCGACATTTGCGAGCAAATAAATTCAATTTGCTGCTGGTCAGAGGGGACTGCGACAGGTTTTTGTCGCATTTATCATCGCATCAGCAACGTCGGAGGATGTAGGATGGAGCTCCAAATGAAACGCCATTTACCAATTTATTTATTTATATAAGGCGAATATATTTTATAACCCGGAGCAAATGCAGCCAGCACTGTGGAATCCGTGCGAGCAAAAAATGTTGTATGAAGTGACCAAACTAGTTCGTTAAAATAAATTCGAGAGCCACTAACAATGTTGAGCGGACAGAAGGACGGACCATCGGATGGGATGCTGAATGTTGGATGGACAACATGCAACAGAACAGTAGGGGCAACATCGGAGTCCCCGATACCCGATACCCGATTCCCGGTGCCCAGTTCTCAGTTCTCAGTTTCCCATTCCAAAGTGGCCATGTATCGCCGATGTATGCGGCAGGGCGAAGATGTATTCCTTTTGGGATGTTTTTAATTTTTCTTTAAAGTCGTTAAGCGACGTCGCTCGTTCGTGGATGGTTTTTTCTCCTTCTTTTTTTTTTTTTTTGTATTTTTCGATCCGTCTGCCGTCCTGCTGGCAGTTTTCCCCTCACCAGACTCCTTTGTGTTCGCCTTCGTTAGCTGCCATTTGCTTCCTTTGCCTTTCTAATGGAGTTTCGCAGATAACAGAGCCACAGCGAACGAGGTCTGCTCCTGCATAAGCACACACTTAGGGGTTAAGGGGAGCCCCCCGAGAGGTGGAGGGCCGCAGCCTGAAAACTCGAAATGAAATTAAACCCTTTTCGGCGGCTGCTGCTGCCGCTGAC
1 TGCCATATTTGTTGCTACATTGTCTTAATCATTACTAAGCATTTACTTATTTATGCCACTTGTGTGGCGACATTTTTCTGTTTTGCGCACTTTTCCTTGCGCGCGTAATTAAAAGTTATGTTTTACACTGTAAATTCATTGGCTGTGCAGGCACATTTATGAATTTATGCGCTGTGTGTGCTGAAAGCTGCGCCAAGGCGAACACAAACTGGGATCGGGTTCCACTGGCGTTCTGGTACGAGTATAAATATTAATTTGCATTTTGCCACATGATTTAGACGGCCATAAAGTCCAATTAATGAGCCACTGCAACTGGGTGCCTCATTGAGATAAATGGCAGAGAAGGGGCTGCGATGGCCGACATACTTCGTCTTGATCTGCGGCATTGGTATGGATGGTAAGTGGGCCGATTCGCAGTGGTACTCTGCGATCATCTCGCTTTATCTATCCGCAATTAATTAAATTGAATTCAAATCGACCCGAATACCCCGCTCACCTGTCCGCCGTATAAGTATTAACATTCCCACGAGCGGCGCATGCAAATCGGGGTTGACATTTTGCGGCAAAAATACGAGTCACCATAAAAATAGTTTACGACTTTTAATTACGGACACAGCGTGCGGTCGCCGGACAGAAAAAAATATAATGGCTGAGCCTTCTCGCCATTGTCTTTCCCGGACTTCTTCCTGGCTTATTTATTGGGGTTTTAAGCCTCCATTTTGGTGGCTGGTCCTGGGTATTTGTAAGTCCAATTCCCCTGAATTATATCTCAATTCATTCCCCTCAATAAATTTGATAAATTTCTCATTTTGCTTACCTGCCCGCTGGGATCTTCCGATCTCCGATCTCGGATCGCCACGCCATGCCGCCGAATCGTAAATTTGTGGAGGACTCCGCCATATGCTCCCAGTCCCACAGGCTGATTAAAATGTTCAGCTCGGCCTGTCTTGGGTCTCTCGGCCGTTAATTATGCACGTCCGGGGAACATTTAAATGTATAATTTCTTAAAGTGAAATGGAAAATTAATTATTCGAATGTGCGCTTCGAACAAAGGCAGTCCGAATGGAATTGTAATGAGCTGCATTCGCTAATTGAAATGACATTTTAAGCTCGCATGTGTCAAATATTTAAAACTAAAT
0.7388506078822974 TAAATCAATCAGGAAGGACCCCGACATTGGGCATCAGCCTCTCGGGCCAAAAGGTTCGAAACTCGAATTCAGAGGTCGTTCGCTGAACCTAGATCAGTTACCAACTGCACCAACAATGGCAGAGCAGACGACAGTCATAAAGTTTAGTTTTACGACTGCGAAACGCATAATTAAGCACTCTCACCTACACGAATGCATTCGCCAGGGGCGGTTTTCGGATTTTGCGTCTAAGAATCACACACACACGCATGATGACCCACCCCCTGAGACAATGGCTGCCAAATGGCAAACAGCCCTCTTGTTTTTATAACCATTTATCCGAGTTTTGATTGCGATATTCGGGATTTCGTTCTATGCGAACAGATGCAGGCGTGAAGCATCAAAAATGGCACATGCAACATATGCAGAGGGAAA
0.8014257046847573 AAAGTGAATGAAACCCTAACGTTTAAACGCCGCCATAAACACCAAATAACAAATTTTCTGGCAAACATGGCATGTCACGGTCCCATTTAACGTGGAAAATCGGCCCAGAAATTCAACACGACGACAACTTTTTCGACTGTCCCAGAAAGCAAATATGTAAAGTGTATTTGTGTGCGTGCCATTGACATTGACTTATGGTCATGAAGGGGTTAGGGGGGACGGGTCTAAGGGTGGGGGTTGATGGCTAAAGGGGGGTCTCGCCGCTACGACAAAAACTTGGATTCTCTCGTTTCTTTTTTGTCTTTCGTCTTCAACGCACATTTATGGTTTGTTTTGCTCACACACACACTCAAAAAGCCTACGCAGCGGCAGAGAGGGCACAAGCAGCAGAGAAAGAGACGAAACATGTCTCGGATGATGATAAACGCCTCTCGTCTATTTTGGCGGGTCCATGAATGAAACAATTGCCTCGAATGACTGACTGCCAGACAGATAGCTAGAAACTGCCCTTACGGGGGGCAAATTGGGGTATTT
1 TACAATGGATTATATATTTTAAATTTAAGCCCTTGAAATACCTTCAAATTGTCATGGGAGTCACTTAATAACATGCATGAGCCGATCGGATATCGACGATATGGTTGGTGATTCGACTTCGGAGAAGTGGTAAAGAACCTGATTGATTTACTGCACTGTCCAAAGTGGCTGGGCGATAACCAAAATGGATGCGGTGCATTCCCAATGCTCAAAGTGCCAAGAAAATATTAAAATTCAATGCATTTTAGGCGGGACAGAAAACGTACCGAACCGCTTCATAAATTTCCCGATGGAGCTCCCCAGAGGGAGGAGAAGGGGTATTGCCTGAAATCTGTTAACGTTAGCGGAACATGTGTTAATTTTGGGATCGTTAAAATTGTGCCACAAGATATGGCGATAATGAGGACGGAGATTGAGTTCGGTTTAGAGCTAGCATAAATATTTACCCGATTCCAAATGAAGAATATAACAAAACACCAAACAAAGCCTCCGACAAAGTAAGTAATTTATTTATTTTGAAATATTTCAAGACACGCTGTTCGGGAAGATAAGAGACAAGGGAGTCGGGTGGGGTCATTGTCAGCTTGGATTTTAGTCACTAAAATACGAGCTGAAAATATGAAAATGAACGGCTAGAGACCTGACCACCAGGAACGACAATGCCATCGAAAATGGTTTCGAAAATATTGAAAACCAGTTTTCTGCCGAATTTCACTATTGGTGTCTGTTTCTGTGTTTTGGACGGGACCACTTGAGTCTCAAGTTGACTTTAGCCTGCCGTCCCCCATGCAATTAGATCAGACACATCGCTCATTCTGAAGTGATTTTCCTTCGGGGCGGGGAGAGCAGGCATAAAACTGTTTCAAAACGAAACGAAATGAAAAATGGTGCTATACGAGTGGCATATTTATGCCTATTCCGATGTTGGGAATATCAACGAGGAGAAGGAGTTATTCCCGAGCACAGAAACCGATGAATGCAGCAAGCTTGCGTGTTGAATTTCAATGGCGGACGTATCCGTATCCCAGCAATGGGTGTCCAGGGAAAAAGATATATCGCAGATAGAGAAGTCCCACATCGGGCCGATCCGACCGTCTGATGTACTTATAACAAGAGTCAAGTGCGGGCCCCATCGCATCGCACTGCGTCGCCCATTTTAATGCGTTCCTTCGACAGGCCATGAAAATATGCCGGAGATTTTTAAAACGTTTTAATTGAAGCCCCACGCAGCAGACAATGTGTCTGTTTTTCGTTCCCGAGATGCA
0.9473557632510855 CCTTTACTCGAGTTTTGCCCCTTTTATTTGCGTACCGCACACGCACACAAACGTCCGTCAGCGGTCACACGCACACGCCGACTTACTCACACACGCACACTGCCTAAAGAGCGGGCGAAGAGAGTAACTTTGTTGTTGCACAGGGGATCGAATCAGCTTGAATTTCACAGGGTGCTTGCGGTCGTCAGCAACTCACGCAGTATTTTCAAATTGGCTTTTTTCAGTTTTCATTCGGTCAATCCAATTTTCCAAAACTTTTCC
1 CTTATTTAGCTTGCAAAATTTTCAATTGTGTGCGGAAACCAAAGTCGCACAATGTCGCCCCCTACTAATGATGCCTTGTTGTTGGCATCTCGCTGCGCACAATTCGGGAAACTAAATTGTTCTATTGTATTTAAGTTAATTACTCATACTAATGCTAATTTGTGTCTCGTACGATTGTCGTGAGTGCGGGGGCAACAATGGCAGCCAAGATTGCCCCCTTATTATAGTTGATGATGTTGTCGCAATTGAAATGTGGAATCAGCGTCGAAAAAAGTCACTTCACTGACTTATTCGCCACTAAAAGATATAAACAATGATGACACTTATTGAAAAATACATCTGAGGATTGAGTTCGCAACAAGTCTAATGATAATGTTGATGAACAAAAACTTCTTAAAAGACTGTTTAAACGCAATATGAACATCTCAAAAACGAAATACTGAGCCTTTTATTGCGTTCTAAGCCGCACAAATTTCCCATGGATAAGTATGTGCAACCACCTCTAAGTGGATTGGTGTGTGATCTATCGTCGCTCAACCTTCACGGATCGTCGATTCCAAAAAAGATTAAAAAAAAATCGAACATAAGCTACGAATTTCATTGCAAAATGTCCAAATGTCTCGAGTTGATTGTTTTATTTACGACCCTCTGTTTAATGTTTGACAAATTAGAGACAAAAACAGCAGCACAGCAGCAGCAGCAACAGCAGCAATTAAGAGTGGCAAGTACAGGAAGCTAATGGCATTTCGCTGCCAAACAGAGACACAATGGAAAATGGCAAAAAGTTGTACAGAAATGAAAATGGAAAATAATAACATTTATGCATAGAGGGTAGTAGAGAAATAATGTTTACATTCAAGTGCGGTTAAGCTGGGGGCTTCGAGGTGTTGACTCGAATTACAAAAGCGACTTATGCAAGTCGAGTTGTTAACCAAATACGAGTGTATACAAAAAAGTAGCCCTTACCCCATCGAGGAATTGCCTAACTTATCCAGTTACCTCGGCACACACTCACAACAAATGATTCATTTTATTCATTTTTTTTTTTTTTTTTTGGCCACGCCCAAAGCCTTAGGCCTCCCGCTCAAATTACCAGCAACCACAATTCAATCCATTCGTATCCAATACAATCCGAAAAGCACCCACAATTGCATGTGGTGTAATGAGCTAATGAAATAATAAATATTAATCAGGCGCCTTCGAAAGTTGATTGCCTTGAATGTGATTTCGAATCTGACTTTGACTATGAGCACTCACTTCAATCATCATCTCAAGTGAAACAATGTTTGGCATAGCCCTAATTAAACCAATTAAGTGAATGAATCGCGTTTACTTATGACAGCCAAAGTTCGTGCCATCAATCACCTTATCTAACAATTCAACTAAAATTAAATGCCATTTAGACATTAGGAAATTCATTCACAATTTACATAC
0.9301396170251029 TTTCAACTTTGACGACAAGTTTTTCGAACATCCCGTTTTTGTGTGCAGAAATTAAAGTTCTCTGCGGGCTTTTCATTGGTTCAAGGGACTGGCCAATTTCCTGTTCTTCAGTTTGGAAAATTCAATCGGTTTAGAATCGGTTAAGAGTTAATCGTTTTGGCAGAAAATATTTGAAATCCGCTTATGAAAATCATCAATAATCAATAATAATTGAACATTATCGCATTTTTTTACTTCAAAGCTCATGTCGATTTATTAAAGCTATAATGTCGATTTATTAAATAAATGTATTCTTACAGACTCGAATTTTAACAAACTGTTTCAAACATTTTAAGTTTTTGAAGACGGCATCGCTTAGCTACCGGTTATGAATCGGTTATGTGTTTCAGCTACAAAACGGCTACAGAGCATAAATATTAATGTGGCAGCTGAAGATTCTCTAGTTAGTGTAAGCCATGTTTTCCAGCTATTTGTAACCCACACTCGCACGCTCTTGTTTATATAAATATTCATACTCCCACACAAAAACTCGCACACACACACACACACAAACACTGAGAAACAGATACACGGCTTTGCCTTGGCGTTTGCATTTCATTAGCCAAAGTGGCATTGTCTGTGTGTGTGTGAGCTGGCCCTCCCACTCTCTGGCTCAAAAGTAGAGCACATTTAGCCAACAACAGCAGCGGAAAAATGGAAAAAAAGCGTTAGAAAATGCAAAGTATCCAAATAGACTGAAGGACACTTGAATCCTTGTGTCCAAGTGTGTCTGTCCCTCTCTTCAGCTTCAAAAAAAAAACAAAAAAAAAAATAGAGGAAAATATAAGCTAAGCGCTGGCTATCGCCGTCCTCTTCCAACAAGTGCCAGCTGAAGTGTTTGCCAGTGTGTGTATGCGTGTGTTTGTTTCTCTGTATTGTCACACGCTGTCAAACCCGTTTTAGCCCCAAGTCAGTTTAAAGCACAGCAGCCCCCATACCCAAAGCATACGATCCCATCTCACATCCTTACATCCTGGCATCGCACATCCTTATTTTTAGCCAAGCGGCTAATTGTGACTGACAAGCGGACCAGAGAGACACAGGATTTCAGATGCGTGTGCACATCGATGGCAGCTCAAGTGAGTGTGAAAATTGCTGTACCCCCTAGCATTTCGAGGGGCTATCTCTCTCTCTCTCTCTCCCTCTCTCTGTCTATAAATAAGCGCCCGGAAAACGAGCCTTGCAACAGAGACACACATTTAAGCCGCACCAAAAAAGAAAACTAGATTGCAACGAACATTTACCCAACTGCAAGTTTAAGATT
0.6668741283250083 CGTGATGGCTGGTGTCTTGTTTTGACTCCTGGCTCCCAAATGATCCTTGATCATCTCCTGGCTATTGGCCATTTGGCGTCGTCCTTCAACCTGCACGGCTGGCTGCCAAATCGAAAGCAACAGGAAGAGCACTACCAGCGATCCGCTTGTCATTGTGATCGTTGAGTGACTGGCTCGCCAACTCCAGGCGGCAGCCATTTTTGGTATATTTATTTTTGTAACTCTTGCCGGAGGCAGGGCAGCACCCTCGAATGTGCAACAGCGAGTGCAACTGGATGTGCAACTGCCACTGGATGTGCAACTGCAACTGCGACGGCAACTCCCTTGTTGGAGTTTTGTCGCATGTGCTGCTTGGTTTTTTATTCACCGGAAATCCACTTTAGAGTGCTCCGCTCTATATGGACCGCTCTCCCTCTTCTTTCGCCAGCGCCGGAAGAAGATCGGTGATCTTCTAGTTTCTAATTTATAATGGAAAAAACAACTGCAACAGTGGCCTCTTCAGTGCAACATGTGTGCCTTTGAAGTGATCCTCCACTCCACCCACGATTGCAATCGGATGCTGTTGATGATGAGATGAGGCCAAGATGATCCTCTCGATGATCACCTATCTCTCTTCTCGATGTAACGGAAATACTTTCCCCCAAAAATCATCTACTTATGGGGGAGGGGGGGGGGGATGAGATGGCTGCTCGTGTGATATACTCAGTGAGTTGATGGATCTATGGCAGCCATATTGTCACCAAAGGAGCTCCACTCGTGG
1 CATACGAAAGCCCCAAAATTATAACCAACTGAACTGAGGTCTAGAACGTGGAGCAAAAGAGAGAGAGAGAGAAAGATAACCTGCAAGTTCAAGTACAAATACGAATGTTGCAAGAGCGCGAGCTCCCGCTCTCTTCACCAAAGCCAACAACAGTTAGGCCAGAGACCTTCAATCATCGGAATTCCATTCAGTTAGCCAGGTGACAACCACAAAACATTATGGACGGAGATATGAGAAGAAAGCGAATTCGATTTGAAAACAGAATAACGAAAGAGGTTACAAAGCAGAGTGGGCAAACGCACGTATTAAACGCGTTTTAACTTCCAATAGTCTCCCCTCCGTCTCTTCTTCTTCTTCCCTCCCCCCTAAAACAGGTATACCAGCTGAAGAAGAACAAGATTGGCGGCATCAAATGAGAACAATGCTTACAGATGTCCGAACTACCGATTACCCTATAAATGCTGTTTAAACCTTTAAAGTCAAAAACTTTTTCGTAACCTTTCCTAA
0.8970317892263413 CTAAAAATCCAGCGGACGCACAGTAGTGAGTAATTGCTGTCAAGAAACTTGTTACAACACGGCATCAGCAGCACGCAACTTGAGCAAAATAATAATAAAAAACCAAAACAAAATGGAATGCAAGGCAGGCTCTCATTAAATTCCAATCTGTATCTGTATCTGTATCTGTATCTGTATCTGCATCTGTTGCCGAAAAAACGCTGGGTATTGTGCGATACACATTACTCATGCTCTTGCTCGTTTTTTTTTTCGGGTACATCAATCCTGCTGCTCTTCTTTTTATACTTTTACATGTGTTAGCACTTACAGCGACAACAACACAATGTAATAATAATAATGCCGTGGGTTCAATGACTTGCAATTGCGTCGCATTGTCTTGTGTACTATACATATACATATTATTGTGGCTGAGACATAAAGCATTACCAAAATAAATAAAAATAACAGCAATATGCATACCCCAGTTTTGGGTCAGTGAGTTTAGTTGTGCTTGGCATTGCCAAAAAGGCCAAAAAACAAAAAAAAAACATCTCCCTTCCCACCAAAGTGGATGATGATCCATCGATAATTGCTGGCTCTATGGAATGCATAATTTCGTGTTTGCTGTAAACACACACTATTGGTTTAAATTTAGCACACACCTACATACTCTACGCTCCATAAATAGGCGGCATTCGGAAGTGCTAATGAAAATCCGTGATGCAAATACTGCAGATGCTGATTCAGATACAGATACACTGACGTCAATGCAATTGACGATCGAATCCAAATCGAACACACTGATCACACGGGCGTCTGAAAAACAAGCTGCCTAATGAAATTGCGCGCGACAGTTTACCAGGCCATGTTGATCATCAATCAGAAATTAACCCAATTTAGCTTTCTTGCACTGCCTGCAATGGCAACGATTCGTGCCACACGGCAAAACACGGAGGCAGCCGAGCAGCTTCAATTACAGGCCATCGATCGACAATTGACAAACCCCAATCGACGAGCAAACATGAAAAGCTGCGCTGATAAAAGTGCGCTGCAAGTAGTCAACCAGTCTGGCAGTCCCGTCGTCCAGGGTATCCATTAAGCAATAAAAAGAAATGTTTATATGGCCGCAATCATGACACGCTCTCTTTCGGCCTCATGTTGCTGCTGCTGCAGCTAATGTTGCAGCAGGTGTTGCTGCTGCAACT
1 TCTTTGAAATCTTGATTCCTGAAAGTTTCCCACCTAGTGAGGTCTCACTGTATTTCTTGCTTTAATTGCCTAATTATTTGTGCGTGACCAATAAAGTTGATGGCTTTACGTCCGTTTGCCAAATTGATTTGCATAAAACGAGACCGTGTACCTTACAGACAACATTCTGTCACACAGCCCTGTCATCCCGAGCGACAGGCCATCAAAAGGGCCACTCCCCAAGTGTGTGTGTCCATTGAGTGTTTGCCGGGACAATTAAACCATTAAATGCCATTTTAGAATGCTTTCGAAGCGCTTAATGAGCGCTGCAGATGAAAAGCGGCAGTGCAGTTTCCACAAACTACGTGGTGTATTTAACCAAAAATGTTCGAACCGTTCGTGCCGCAGACAAAGCGAATGAGCCGCCTCTCCTCCGGCTGGTGCAGTGGACCAAAAAGTGGCACGTCCGTGTTCCTAAGTCCGAAGAGCCAGTCTCTGCAACTGTGCTAAAAGAGAACTCACTCCACATCCATCATACATACATATGTGAGCTGAGCTGTGTGTGGATTGATCTTTTGCTCGGCGGCCAGCTTCAAAGACTGTCCATTTGGTCGGTTGGTCGGTCGGTTTCTTATTGAAAAGCGTTTAGGCCAGCAATGACGTGAGAAAAGAATTACCCACAGAACGCAAACATACTCATACATCATAGCCCAGCATCGATGGGCTTCCAAAATAATC
0.7758692370924065 GTTCGGAAGTAGGACATGCGCATATCGCGTGTTTATCTCGCATTTGCCGCACTCACCGGTCGGCTTTCAACAAGTGCTTGTTTTGGTCTAGCCAATGTAAATATTTACTATTTTCAGTCGGGTCCGGAGTTTGCGCAGATTGTGCTCAATGTTGGTAAACATCGCCCAGCTGTTTATCCTGATATGCAACTGGTGTGTTTCAGATTTTCCAAAGTACTGACACGAGATAAGAAAACTACTCATTCTTGAGATATATCTATATCTACCTCTTTGGAACTGAGCCAAGAAATTTGCACTGGTATACTGATACTGAAATAAAGTTTAAAATAAAACTTTCTGCACCCTTATTCCTTAATAGCACACCTTCCAACAATTAAATACTCATTACGTGATTTAGTTAGCCAACTTTTGGGGGTGGCTCATCTTTAGGGCTTCCCTCGAAAGTGAAAACCTCAAATAATTCTCGGGCTTGTCTGGCTCATGCGGCACCTTTTAACCCCACTGTTTGCAACGCAAAACATGAAACTCGTTTAGGTAATCAAAACCCCCCAGTGAAGACGTTTTAACAACCGATTTAACTGAACTCTGTGACCCCTTAGACGAACAAAAACGGATGGATTTACCACAAAGGATGACATGACAACATACTGGGGTCTTGTATGTGTTTATTTCGTGAGCTCGGAATTATCATTTGTGGAATCAAAGCGAAAATGTTTGTTCTTGTATGTATGTCAGTTAGCAGGGATGTGTTTGAAGAGTATATATTGTGTAAGGTTGAATCAGCTCCCTAACTGATTTCTAAACCTTTGCCTCGAGATCGGTAGAGATACTAGACATCGGGTTTGATTAGTGTTAGTTGAAGACGGCTAAATGGAAGCCGCATTCTCGTGATCATTGGTAGACAGCTGGCCGCCCTCTAAGGCACTGACAATCTCCTGACCGGATGCCTTGCTGGCAACACTTTTGTTGGGCTTCGGGTTGGGTGGCTCCGGATCTGTGCCACGTTCCATTTCATCGTGCTCATCCTTGACTGTCGGCTGAGGATCGGTATCGGGATCTTGGCTTACTGGTTGCAGTTCATGGACTTCTTCAGACTCGTTATCCTCTTTATTGGCATTGGTCTGCCCTAAAGCTGCGTTTTGGCGCTGG
0.6691470387303348 AAATTTTTCAATGTACCTTACATCCTCTTAATTTGCAAGATAAATACTTAACAAAATGCATTTAATTTAATTTATTCAACCTTTCAGGGATCAGTCTGCGTCTCCTATGCCAAACCTTGCTGCATTTCATTATGTTAATAAAGCATTTAATTAACGCACCATTTATGGCCATCAACCCAATCGAATGCAGTTTACTTTCCCGCCCTCCAACAGGCCCCTTCCTTAGCCCAGTCGATCCTTCCGCCGGTTCCTTCTCCTTCTCCCGTATCCTCATCCCCATTCACATCTCCATTGTGGTGCGTGCAGCGTATCTGAAAGGCAAGAAAAGGAAAAATTGAACGATACAGCTGCGGTTTAGGCGGCATTATGGCTAAGAGTTCCGCAAAAAACAACGAAAATAAAAAGGCAAAACAGAAAGCAAAAAATGCGGTAACCGCAAATGTTTTGCTGTAATTTCTGGTGTTTTTGCTTAAACGCTTCGATTTGGATTCGATATGCTGCAGATACAGATACTGATACGCTTTTAAGATACACTTTCAGTGCTCTTGGCCTTTTGCTTTTTGCTCCAGCGCCAAATGACATTGAAATGAATAGGGTTTTTCTTTGAGTGCTGCAAAAAATTGATGCCGTATCGGTTGATTTGGTATATAGGAGGTGGTTTTCGAATGTTTTTGTTACCAATTTCGGCAT
1 TGACCCTTCTGCGAGGGATACTTAACCAAAAAAAAAACCAAAAAAAAAGGGAAGCAGTTCGAGAGCATCTGCCAATGAATGCGTAATGACCAACTGCCAAAAAGTAGTGAGGGAAAGGACTCGAGTCGGCTAATGAACGACGATGTCGAAAATCTACAACGTGGCTGAAAAAGACGAAACCCTTGCGCTTACAGATGCCAACGAATTATACGCCAACGGGTTGGACACCAGAAATTAAAAAAAAAAAACCGAAAAAACGATACGAAAACAAAACAGTTGCCGAAGGGTTCGAGTCAAAGTCAGTCAAATGATGGCATGGCGCAATTATCGAGGCGGGTTAGGGATTTACCACCTGGAGTCTTGGATCCCTCTCTCTCTCACTCTCTCTTGACCAGCCGGCTAGAGCCAGCAGCAGACGTTTTTCCTGCACTCAAAAAAATTCAAATCTAATCCCACTTCATCTATTGCATTAGAGCTTATT
0.7757161324666736 GACCCGCCCGTTGTAATTTGCCGAAATCCATGATCCCCTAATGATTACAGTTTGCCAAAGACACAAAAACTTCCGGTTTGGCAAAAAAAAATGATGAAAAAAGGAAATAGGAAGCGCCCGATTCGGATTTGGATCGTCGGACAAAAGATGCGTAGGTAACGCCGAGTGAAAAACTCGGTGTACCTGTCACTAGCAACGACAGATGCGTTCGAAGGATCCGGAGATCCTGGTTGCAAGGATGCGGAAGCAGGGGCCGCGGTTCTGGCAGCCAGAACCAAAACAAAACCAGAAAAATAAGAATGAGAATGCGAAAAACAGAAATCAGAAAGCGGAAATAACAGCAGTCCCGAGCCTCCGATTCCAGTTCTGTGCAACAGTTGTGCCTGCACTCCCGAAATCACAACTGTTCCCGGCCTGTTTTTGAATTTATTTCCATTTTTACTGCCCCCATCCAGCATGTCGGTTGAGTTATTCTTTTTATTTTTATTTTTTGAGTCCGGCATGTGCGAAGAGCATTAAGCATGGCTAAAAAGGAGGATGCTGCGGTTTGATAATGTCAAACATGTGTCCGCCAAGCCGCTGTGCATGCCTAATGAGGACGATCCCTGATGCACCGCCGATGGCTGGGAAATATGCTAAGTCCTAACGGCAATCGAACCTGCCGACATGTGGGAAGATTTCGATTCTGATTGAAAGCATGCAGGAAGGGTAATCACAGAAAAGGTGACGGCATCGGGAAACTGCAGGAATGCATACTTCTTAAATAAATAAAAGCATGTGATTTA
0.9407968063874903 AAGCTTGTTCCCGAGGAAGTAAATGCACACAAATTACCCCAAGCCAGAAACTTATCGACAAGCGTGGCTCGACTGGCTGAAACGGAAGCAGAAAGTCAAGGTGCAAAACCAAAAATCATTACACCTGTTCACGAACACAGCTCGCCGGGAAAGATGTGAGTGTAGAAAGCGTAGAAATCGAATGGACAGCGGAGAAGTAATGTGAGGCACGCCAAGTTGAAAATTGAACGCTCGTAGTTCATCCGCAAGGGTTGAAGAAGTTCCTCTCGGGGTTGGGGTTTTATTGTTTTGTATTTTTGGATATAGTTTTTTTTCGGGGATAACTGGTCACGGTTCATGCTCACCGCTTTCTGTTGCGTGTGGCAGGCGACACAAATGCGAAGCAAACTAAATTTAACTGTCTTGATATCAGAAATTAATAAACTTAATGAGCGGCCAGCGACGGATAGACATCTGCAACAGGTTCCAAACTTGTTGCAGCTGCATTTGATCGCCTTCGAAAAGGATTTGCACGAAATTGCATTTTAATTGTATTTTTTATTCCATTTTATTTTTGACCACTCGATATTATTCACTGATGGTAGTTGGGCATTAGCACTTTTTTAGCAGCTG
1 TACGTTGTAGCAACTTGCTCTAGATTTTATTAATATTACGAATAGCTAATTATCATGAAGATGAGAAATGACAAAAATGTACATATGATATCTTAAACAAGTGATATTCGAATCAATTATTACAGAGAGGACCTGCGGCTCCTAATAGCACCTGATGCAGCCACCTTGATATCCCAAGGCGACTCATTGGTTCTGGAAACTCATGGAAGACAGGGCAGCATATCCCGCCTGGTGATGCGCACACAAATAATATTGAGGGAACAATTCCGAGAAGTGCAGCAAGCAAGGTATGTCAGCATTCAAAGACATCTGTAGTTTTCATTTACTCATTAAGCTCAATTTCCATAGATCCAAGACCTCGGGAAGCGGGGCACCAGCTCCTCCACTGGACAGCGTAAACATCGAGGAGCTGGTCACCAAAGGACTGCGTCGCATCAACGTTCTCATAGAAAAGACCGTCGATCTAAAGTCTAGCACTGATCTTGAGAAGCGCATGGAGGATATCAACGTAAGTTTACATGGCCACCATGCCAATTTAAACTGTAAATTACCTGTGCAAACTACAATTAAATCACTTTCATTTAATCGCCGCAATTAGTCATGCACGTGGACATTTCGAAGACAGCGTCACATCTTTCGGCGATAGATGCTCGTCTCTTGCCGCAAGTTAATTGCCCTCTTGAGAATTTCGATGCACACATCTATAAATCTATAGGCAGTGGCCACCATAGCTAAATGGGTCCATTAGAAGCCCCAAAAATAAACACGACTGACACAGTTACACATCTGCATGCAGTTGGGCGGTGGAGGAGATTTGTAGTATTTAGTGGGTCAGAAGAGAGATCGTGGAGTAAGAGAAATTTAAAGAGTTTTTTTCCTGTGCTGCTGCTCATTTTGTTGAGGATGCTGTCTGTTCTGAAAGGTTGCAAGATATGATGGTTGTCATGTTCTATTAAATTATCAACATGTTCCCTTTAAACGTTATGATGTATTTAAACATGAAATGTTCTAATGACAAGTGTCATTTTGTATAGCACTTGAATGCATTTTGTTTTCAAAATTTTAAACACCTGAATAGTAGTGAAGATAAATAACTTGCTTAAGAAAAATGTACTCTAGGTTTAAAGGCAACTTTTT
0.8410284686061361 ATGATCCTCCGAACGCCATTACATAGGACAAAGAGAGATTATGCGATCACCTTAGAACTAACAGCTGAAGACATCAACCCGCCCTCGCAGCGTCTTATGAAGTACCTAATGGTGCACATTCCAGTTGAACAAACCCTTTAGTTTCAGTGATGGAACGGAATAACATCATTATTTGATTGACAGTCGGGCAAAGTTGCACTTTGTGCGTGATCTTGTCAGCATTGCAACTGGATACTTTTGCCCTTTGCCACACAAAACTGAGTGACATGCCCCTCCGAATGAATTCCGATCGATGCTTGGGTGCACTCCCGAAATAAACTGCAACAATTAAGAGCCACTTAGGACCAGGAATTAATTTGGTTGGGGATCAGTGATAATGATCGCACAATTCCCCTGCTAAGCGGATTGACAGGCAATGGAGCATCTTCATCATCTGTGCCGCTGTGCCTTCGCCGATGTTTTCAATGTCAAGTTCACGAAATACGATCCCATCCTTGTGGCGCATTTTCGGGGGCATTAGTGCTCATTGATCATGGACCAACTGGCCTGGGGCTCTCGCAAACCGGCTCAAATATGCAGGAAGTGCTCGGCGTAACCAATGGCATTTGCCTCGGACTCCGAGGCAGCTTCTCAAAGACGCCTGGCGCCCATCTGATCCGATCTTGGCAGCCATTCTTGACGGCGATTCTAATTGTCATGCAAATACCAATTATCATTTGTCAGTAGCGCCGCTAATA
0.5934571345432312 CAAGATCACCCAACCATGCACAAGGAAAGTCTTATTAAGTCATCTAATCCAACCTCACATTATGGAAAAGTGCTTGAAAGGGCATTATGCTTGAGTAAGTCCTAAGAAAATCGGAAATCTCAAAAGTGAGTTCGATTAACGCATACCTTATGTAAGCTTAAAAACGAAGTATTTTAAGTTTATTAAACTACTTAGAACTGATCTCTTTAATACTACGTTGCAATTCATGCTCAATACAACACAGAAACGAACATAGAGAACAACTTTTATTCTTTTCAGATATATGATAAAATATGTATAGATACATATCCTATATCTTGGCCATTTTAGTAAACAGATTGTCCTTTAACTGGTCATACCCATGCTACCCTGTATAATGCAAGGCCATATCAACTTTGACATATTGCCTTCGACATGGCGAGCTGAGAACAGAATTTATGGCGCTTAAATTGCAGTCATGCGCATGAGCGGCAACGACTAACAAGATCAGATGTGGCCCCCGCCTCCGCGATCCTGGTTCGGATCAGAATCGATGGCTAACCCTAACCCCAACGATGGGGCTGCGGCTTAGAGCGGATGTTTGGTGTCAAAACACAGGCGGGGCGATGTTGGATGCATTTTCCCTGGAATTCTATACCGGACCTAGTCCTGGCCCGTAATTTATGTAAGCGATGTGTTCGCCAGTGAAAACAAGAGGAACGCGGGATCGATGATCGTAAAAATAGTCCAAGACCGCTGTGGATGGAGCGCCCCATGTTGTTGATGTTGCTTTTATCAATTTGTGTTAAGTTCGCTTCTAAGCACGAAGCAGGCATAGATCATAAAATGGCACCCCCCGGCATCCGATGGATTGTATGAGATCGAAACGGAACGGATCGACTTGGATCCGCTGGAATCGGTGGGGAAATTTACATAATTACCGCTGGCGGTGCTTTGGTGAGAGCCGCCCGAACGTGTCAAAATGAAAAGTGTTGCATGATTAGCGAGTAAATTACGCCGCCGAGGCATAAATCTATCCCAAGCCAGTCCGCTGTCCCCGAAGATAATCAAATAAATGGGGCGATTAATAAAAGATGAAGATGCAACCGCAGACAGCGCAAGGAAGATCAGTGCGCCTGTTGATGGCCCGCAGCAGTGTTTTGGGGTCTAGGTCCGATCAAATCTGTAGTTCTTGGCCAGCACAG
0.7335818274275524 CACAGTAATATTAATGATGTTAATGACATTTACCCTACGCCGCGACACCTTCAACATCATTTTCCCATGCCTGTCCATGCATAACTACCATTCATTGAACGCGCTATAAGGTAACGCGATCTAATGATGTTTCCATGGGATCCATTCTCACTTCTCCTGAGCCAGAGCCAATGTCATCACAACACAAAGTGAGTGCAACAAAAGACTGGCTTGGCCCCTGAAGATCAAAGGGGTTTCGCACCCTCATGGGATACAAAACGTTACTAAAGAACGAGGACGTGGATCTGAGTCATCGACCTTTGAGCAACGTCCCGATGAAGCTACGAAGAAAAGGGATCCAGGAAACCGGACCCATGACATTGGATCTGGTTTTTGCAGACCAGATAAACTAGCTCCTACTGTAACTAACAAGGGGCACATTGAAAGCAACATAACTAAAGCCATGTTCTATCGGCATATAAGCCAATTAAGCAGGGTGTTATAAATATCAATACATAGGTCGCG
1 CCTAAGGCCGGATAGCCATCCTTTCTTCCCTGCAATCTTCACCGTTGTCTGCCGCCTGCAAGGCGCTTCCATCTAATTTGCTTGGTTCGCCTGCACTTTGCAGGGAATTTGTTCGTTGTCGCAATGCCATAAATTGTGCAACTTATGCGGCCAACTGGCCGCCTTCTCTAATACCCCATCCCATCAACCCCCTTGTGGGGCTATAAATTACAAGAAGGCATTTGCCACACTTCCGTTTGGGGGCCTTCATTCAGGTCTGCTGCACTGTCTGCACTTTTCACTTCGGCTAGTCTGGAGTTATTTTTGTGCCTTAAATCGGCTTAACTGGCCTGGCCGGCGGAGTTGTAGTTGCGGCTCAGCTGGGCCCGAAGGGTTCTGAAAATCAATAACCCCCAGCAAGGTTGTGCTATAGAGAGCCCCATTGTTGTCGCCGTTGTCCATGGCAATAACATTTAAATGGCTAGGGCTTCTTGAAATTCAAATTGCGAAAGCACAAACTTTAACACTTCCTCAATGCCACGGCGAGCAACCCCTGGACTATAGCCAGCCGCCACCATCCTAAAGATACTCATAGTTTCTGCAGTCTACAGTCAGTCTGGCTTCGGTTGACAGAAACAGGGGCGGAGTTGCCAATTTGCCATTGGGGAGATCTTGTAATTCTAGACCAGACTGCTGCCGGCGGCGACGTATTGTCTGGCAGACGGACGCGAGTGACGAACAAATGTGGCAAAACGATTTATTTGGCTTTATCAGCAATTTTTGATTCTCCTTTGTCTCCCATTGAAAAAGCGCCGCATTAAGTGCTCCGCCTGCGTTTGCGGCGATTTGTCATATCGCTGATTTACTAACCTTACACCAGGCATTATCTCTTGGCAAAGGAGGCCGAATCCGAATCCGAGTCCGGAATGGCGGGGGAGAGGTGGAATCCGGGGCGAATCACCCCTGCTAGCAGCTAGAGGGTGACTTTTTCTGTTTTTTTTTTTTTTTTTTTTATACAACCGAGGGTGTAACTAACCGACACAAGTGCAAGAAGGCAGGATATGCCAGGATATGCATGTGTGTATGTATGGCTGGCTGTGTATGTTTGCGCATATCGCCGGCATCAACATCAAATTTATTGAGGTAGTTGCCAAGCGGCTCTGGCAAACAAAACGAGCATGCAAAAAGGAATGTTCTTTAACATGCAAACGTTTCTTTGTTTTTCCCCCATTTTAGCCGTGCTTCTATTTTTTCTGTACGAGTATATGCATGGGACAGAGTTGCCACCGCTGGGGCAAACAAGCGGCGACTACCCTGTTGCCATAACAAACATGCATAAAAAATGATGACTCGGGCTGGAAAAAAAAAGCACACACACAGTCCGGCAAGTGTTGCAAATTGAAAGCGGTTTTAGG
0.5571539999442834 AACGCACACGCACAACACGAACAACAATGATAAACGAGAGACACACACAGCTAGGAGTAGGAACAACAAAGGATTGAACCAACCAACGAACTAACGAACGAACGAACGAACGAACAAACGACACAATTGTAACTTATGAGTAACCGAGAGCAGAAATTGTTGAGTTTCATGTTAAAATTACATTAATTAAATTACACACATGTATGTACAGAGTACAGAGTAGGGGAGTACCGACTGCACTGAACTCAACCGAACAGAACAGAACATAACAGAACGAAGCTGAATGGAAACTAATTAAACAGCAACAAAGCAACTGAGGAAACCAAAAAATCGAAACAACCAAAGCTGGGGAACCGAACTGAAAAGGACACAAACACGGACACACAGAAAGGAAAGAACAACACAGAATGGTGAACCCATAGAGCAAATAGTAGTACGAATAGTAGTAGTAGGGTAAGTAGTAAGGTAAAGTAGTAGTAGGTTGTTAGGTTAGGTAGAATGTAGTAAGAAGAAAGTACAATAAGTAATTGATAAATGAGACAATTATACTAGCGGTCACCGGGCAGCCCATCCCAACATTTCATCATCATATCATCATACAAAGATGTAATCGATATTGTATAATCGTGGCTAGATATGTACATATCATATCATCACTTTGCCGTGCTTCGTTATCTTTCTTCTTCTCAATTTTTCTTTCTCACAGGCATGTGCAAAGGAGCACAAAATTTAGCTGAAATCCTTTCTTGTTGACATCCACGAAATTGAATTA
0.5785661461049654 CCACTGAATCCCATGACTCCTTGCTCTGGCGCACTCGCATTTATATCTTCATGAACAGCTTTCGATCGGCCACCGATCCATTAGGCACCGCATCTGCGTATAATTGCCGCCGATCGCCGCATAAATCAATTTTATCGGAGAGAGCGATCAGTTTTATGAAAAACGAATTCGAAGGCGAATGAAAACACCACAATTTCCGCTTTAGTGGAAATTGAAATGTTTTCCCTTTTCTGCTTTTCGCAGGGATTCCTGGGGAGGGGGAAAGGGGAAGTGCGTTGGCGGCAGACATTACAAAGGTTGCATTTATGAAACGTTTAAGTGGCATCAATGCAACTGTAAAATGTTTCCCTGCCTCCACAGATACAGATACTCTCGTTCAGATACGAAGTGCAGGGCACAGAAAACCGCTCCTCCTCGGCATTTTATGACAGCCATCGGGCAAAGGCTAATATTTCATTGGGGGCTCGAGTCTGGTGGTGGATCAGTGGTGTCGGTGGTGTTGTGGCAGTGGCATATATCAATTACTCCACAAACACATGCCAGGGGTCATCGGGTAAACGGGGGGTTGCAGCCACAGACCAACAAGTGCAGCTGATCACACTTTCGGTTTGAGTTTCCTTATTTCTGACAGCCGGAGCTTCTCGGGTCATCCGTCTGGTGGATCATCCGACTCCGATTCTGTTTCCTTGCGTTAAGTGTCAATCACGGATATCACGGATTAGCTCAAC
0.722262440233451 CGATGGGCAATCGGTGATCGTGATGTGGCAGCTTTTCGCCCGTGTGTGGCATGGCGATTGATTCCCATCAACGCCTGCCCCGGAACAAATTCGGAAATTAACATTTTCGTGTGCTTTAATTAGCAGAGGCCTTGGAAGTTGGAACTCCATTCCAGAACCAGGTCTCATTCGCCGGGTGTGCTACCAATCCGCATTCTGGGAAGGGCCAATACCAGGTCAAAATGAGCTTCAAAAGTGCCGTCCTTCGCGTTTCCACGAAAACCCGGGTTTGTTAATGAAAATGTGGCACATAAAACGCACAGAGTCAGTCGATGCCGCCGATGCCGAAATCAATGCAAACAATACCATTCGGATCCAAGAATGCCTCCTAACTAGCTACCGTTTAATTTTTATTACGCTCCACAGAGGTGAGTGTGAAATCGTCGGCGTTTTTACGATTCCCAATCCGATGGAGAATCCCTTTGATTCTGTGAGCTCTCCTATCCCATCTCAACATCTCCTAGTTCTGTTTGACGATTCTATTCACACGGCTTTGACAAGTGCCCAGTCCCGAATACGATGCCTTGGACCTGGCCAAGGAGCTCCTCCACGGCGGTGGGAAGTATTCGTTTTTGTGGCCATAAAATATCTCAAGGGATCTTGACTTTTGCCTATTTTGACGTTTATAAATATCCCACAATTTGTTGTTCGCTTGCGTCCCTCTGACGTAATGCTGATGGAGAAAGGTTTCCGCTGTGGGAACGAACATGTGTCCGTTCGCTGGATCGCCTTTGATTGCTTTATTTGTTGTTTTAGGCCTCTCGAGGGCGTTGCAAGTGTGTTTTGATTGTGCAACATGGTGTTTCTTTAATTGCCGTCGAATTTTCCACGCTTCCTTGGTGGCACTAGCTTGTCCGGCAGCCGCCAGGATGTTCTTCATTTTTGCCACTCGGCGGCGGCGTTTAAAGCCAGGAAGTGCAACATGGGAAATGGGACTCCGGTTTCCCCATCATTCTTTG
1 GTTATTTACATTTTTTTTGTTTGTTCAGCATTGACTCGCTGACATTTATATCCCTGCGATGTTTGTCGGGCCCTCCGTTTGTTGTCTTCTGCCAAAAACTGTCAACTTCCCATTCGGAACTCAGCTCAAGTGGCCAACGAGTCGCGTGTCCAAATATTGTTGTTTGTTCAGCCTGGTCGAGGACAGTTTGCAGCCTAAGAGGGAAGGTCCTCTTTGTGGAAGCTGAAGGACAATCCAATTGAAAAACTACAGCGTTTGTGTATACAATCGTGTGATGGAGTAGACAAAGGAAAGTATCCTTATTAATGACTGTTAAGTTGCGCTCAAAATCAGCAATTTATGTTCGATCGCATTGCCCCAGGGTTAAGCACTATTTTCGATAGTAAACG
0.9678860679117168 CAAAATTATTTTCAGTGCAAGGGAGCATTTAAAAAATACCTTTAGCCTTCTGGCTTCAGGTTCTGGGTTCTGGTTTTATTGCTGCGAGCGAGTGTAATTAAAATAATGCCAAAGAGCAGACAAGTTGCCGGATAAATGGCAACATTTGATGGACTTCTCCTTTGAAGCTATGGGAAAGGCTAAAGATGATGCTGCAGCACCGGCGGAAGTTTGATTTATTATGCAAAAATATTTCGCAGCTTAAAGTTATAGCCCCTCCAACGAAGAAATCTTAGAAGAAGAAACCTTTTTTTAAGCAGAGACGAAGAATTTTGCACATCAGTTCAGTGAAATGTGATTTATTTATACGAGGCAGGATATCGCATAGGATGGGCACACGGGGATGGATGGAATGGTCGGCAACGTTGGGGGCACAAATCACGTCATTGAGTTGTTTTCATCAAAAGGGCAGGCATGCAGAGTCTCAGATTCGCAGTCTGAGTTTCAGTCTCAGTTTCAGTCCCGCATTCATTTCATTCATTCATTCAGTCACTCACTCACTCACCGGCCGCCTCCTTCACCGTTGGCCAGTTTTGTGTGTGCGCGAGTATTTTTATCCCGAAAACTATCTTTGGGGCCTGACGACCAACAACCAACGGACAACCGACAACCGTCGACGTCTTGCAGTTTTGTATCTGCGTATATATCGCTGGCATACAATTTTTATTTATTACTCATTCAGCTGCAAAATTGTTCCTTAATTGCCCATATCAGCTGAGAAATGAAATTTATTACCTGGCGTGTGTATATCGCCAGTGTCCAGTCGTCTTCCTCCGCCAATCCAGTCTTCTCCTGTCTGCTTGTATCTTCGCCTGTCTGCCGCATCATTATCAGGCTCAACTGAACCCAAGTCGAGCTCCTCGGAGTCGAGGTGGAAGTTGGAGCCGGGAGTCGGGAGTTCCTGGCATCGGCAGATATTTTCCCCCAGCTTCATCGACATCATTAGTTTTGTGCGCCGTGCCGACAACGTTTTGTATATTTACTTAATATTGCATTCGGTGCTCCGCTCTTGGCCGAAGGAGCCATGACCATTTATCTCGGACTCCGAGGAGGAGCAGCCTTCTGTGATTTCTGATTTCTTATGCCAATTTACTTGGGACTGGTCGTTGAGGTTGCTCCACATTGTTGGATGAGCCAGCCATTCAGCCATCCAGGCATTCTCATCATCCAACATCCAACATCATCATCATCGTCATCATCTGTAGCTGGTAGAGCCACCATAGATCAAAAGACAGTTTGCTTTAGTTTTCCCTCCTCGCCGTTGTATAAATTTATTTTATGTGCCTTTAGCCTTGACCAGGTCAAGTTGGTTGCCTCTTGGGGTCGTCTCCTGTATATTTCCTCTGTATTTTATTCTTCCTGCCTGCTGACCGAACGAACGACTTGGCTGACTTTAAGTTATTTCTGCACCGGGGCTTTATTGATTTGTCCCCTTTGATCTTCTGGCTGAGCTGTGGCATGATTTCATTTTTATGAACTCGAGTTTGGATTGTCTTTTGCCCCTTTCCTTGGCTCTCCTGGATTTTGCGTAGCGTGGCAAGTAATTGCCGCAATTCAATTTGTTCATTTTGCCTACGTGCTGTGTGGCTTTATTATTGTTGATTTTATTCGCCCATTATGGCGGAACTTTTGTAGGAAATTGGTCAGTCGGTCTGTTCTTGTCTGGACTCACTGCTCATTTACTTTCGATTATGTGCTGCCCCTGAATTGAAATTAATGGGCTAAAATAAATCATGTTTGCGGAAACTATGGTTTAGGTTTCATAACTCTGAGAAATGCCATAAATAACATTGATTATCTGCGAAACAAATTTTTCAAAAATACGCATAAC
1 CAAGATACCTGATCTGTAATGCAAGATTCATTTATTGCAGCTATGGCAACCTCTTTCGAGTCAATTGCTGCTTAATTGCCAACCAAGACTTCTTGCATTACGACCTGTCCTGTTCCATTGGTTCGTGTCCGAGCAATCAATTGCTTAAAGTTTACACAACAATTGCGGTTTAATTAGAGTCATGCATAGTGCATTATATATGCCAAAGCCAGACACATGTGTGTGAATCTGAAACTGAATCGGGTTTTGGCCCCGAGACAGGGACAGTTTTCAATATTTATTGCTGGGTGTGGCATTCAGGCCCCCCGGTCCACCTGATGGCATTGGTATTAAAAAGGGGCTAGTCTAGGGTTCGAAATTCGTAATTAATTTATTGAATGCGTTCGCCTGCTTTCGGTTTCATGTGAATGTGTGTTTATTTTAGCCCGGAGGTTGTAAAATTTTAATGTCCACTTCATTATCTCGACTTGAAAATCTAATTACCAAAAGTGACTGCAGTCAGGTCGACTCGGCCCAGTTCCGTTCCCTTTTTCGGAACATTCTTGAAGTGCTCAATATATACATATGTATATATATACAATATATATGTGTGACAGTGAATCGTTTTGGCTGCTTTTTTCCTGCAGCTGACGCCACAAAAGTCAACAATTTTCTGGACTCAATTAAGAGAGTCGAACTGAAACCGAAACTTGGCTGGCTGCCGACTTGGCCAGGCCTTTAGGTTATTATCTTGATGAGCGGCCAAACTATTTTACGAGCTCAACAACAAGTTAATTAGCCGTTGGTATTAATGCCCCCAGTGGCGGCAGTTGCTTGAAACAAAAATTTTATGTTGTCAAATGGATTTTGGTGGCCTGCCTCTTCATCGTTCCACTTCCACTTCCTATCATTAATGAAGACGCCCTGGTCTGTCGGCAATTTATTTGCTTTTGTTATTCTCTTATTTTTCTGTATAATTTTTATTGCTCAATAACTCCGGGGACTATGCAAAAATTGTATAAAT
0.692855467941101 TCAGAAATGTCCATCGGATTACGGGTGCATGTAAATCGAAATGTGAATGGGGAAAACGAGCGGGGCACAGGTGGCAGCCACATAACCACTGTACCACCGGGAACTCTTTCCGATTTCCCACGCACTTCACTCACAGCTCATAATTAAGCGCAAGACGGCAGCCGAGTTCCCAGATCCATCTGTATGTATGTATATCCCCATGGATCCCGATAATCACACGCGGAAATGCCTCGTTTGTCCGCCGACAACCCATCGAAATTAAAAAGTGCTCGTCAGTGGCGAAGACAAACAATAAACCAGCGTCCCAATCCCAATCCGAATCTGAATCCGAATATCGGGGGCGGATCCGAGTGGCAGTGCCACAGTGGAGTTTTCAATCAGGATGCCATTGAGGCGTTACATGCGACACGTCGTCTGTGCCTCTTGGGGTTGCAACATGTAATGTTGCGATGGTCTTGGTCTTTTGGGCTCACGCATCATTAACGGCTTTTTAATTGAGAATTACGGCGAAGTCTGGCGAGGATTGGGAGCCCTTTTGCTTTCCCACACAA
0.6936491408448854 GGTTCTGGTCGAGATTCGGAGGCTAATCAGCTCGGAAATGCCGGCACAAGGTCCGCACGATGGATGTGGCGATCCAGATGCCAGGGCGTAGGCGGGCGAATGGCTGTGATACGTAATGTGATAATAAATAAATGTATTTTATTTTCATATCGAAATCAATTGATGCTCAACTGCTCATAGGAATTGAAAAGTGATTGGTCGTAGCTCTTCTTCGGTTTCGAATCGAATGGGGATCGAAAACTTCGCGGGGGCATTGAGGCCATAGAGGCAGAAGATCCATAAAACGCCCGACAGTTTGTTTGTTTTTTATGAGAACTGTAACCCTAGCACACAAATAATTAGTGAGCTATTTTTATGGATCTTCGGATGCGGGGCTGCGCATGCGCAATGCGCATTGAGCAGAAGTATCAAGGTGCTGGGGGTCTTCATCCACAATCTTAATTAGAATTTACATACATTTTCAATATGCGTGTGTGTGTGTGTGTGTGTGTGTTTTGTATTTGTGCACATGTTGCACTGCATTTGAAGATCTCGTCGTGCACTTAATCACTTGAGCCGTCGGCACCATATGGGGTCCTTTCTTTTACTTCTTGTTGTCTGTGCCCCGCGGCATCTGGTGCATGGTATATGTAGTAGACTGAGCGGTATAACCTGTTAATCAGATATGCAGATTGACCCAAAAATTATGCCACAAAGCAGCTGCTGGGCGACAGCGTTTAATTGACAATTAATAAAACTTTTAATTTGAGCCCAATTGGCACATTGCACATTATGGTAATGGTAATGGTAGTGGGGTAGCATGG
0.9230341065823767 GAGATCGAGGCGAAAGCCTGACGCTGATGCAGATCTCCTCCCCGTGCTGCCCTTGTAAATGTCCATCTAAAAATAGTTGGGGCCATGATGATGGTGGCGCGGGTCGGAGGCATGAATTTGCCAGCATGAAAAATGGCAACACTTTTGCGCTCATAAAACCTATTTATAAGCCAGTCAGCCAGCTACCAGCCAAGTTGGGTCACCACATCTTCACATCCACCGATATGCCCGCCAGTTGGCACTGTAGTGTGCTCCCTCACAATGCTGCTCGGCGCAGGCGCAAGCGCGTGAGATCGCCACGCAAGATCAGAAGGTAGAGAAGGAGATAGGAGGTGGAGGTGGCAGGAATGGTAAGGATGGCAGGCAGCAGGCAGCAGGCAGCAGGAGCCCATGGAGCCACGGTCCAGTCCAGTTTGAGGCCGGGACCACACAAATACAGGCACGCGTTCGCTGACAGAATAAAAATTGTTGCGCTTGTGTTTAACGCGCGAACGCGGCGATATCGCAGCAACAGCAACGGCAGCATCCTACCTTGTTTCAAACTGGCTCCCTGGACCTCGGTGGCTCAGGTTAAAGTGGCAGTGGCAGAGATGAGATGGTGCACTGAAAAAAAACAAAGTTGTAAGGGGAGACCACCCAGAATGAATGGATTAGCTGTGATGCTAACAAAATAATATGTTTATAAATAATAAATAATAAAATGTAAAAGAATTTTAATAATATTTCAAGATATCTTCGCCAATAAAGATACTAATTTTTGAAGAAAAGCTGATCGAATGGGTTGATTGGTTTTTTTTTATCAGTGCAAGGGCAGGGCAGGCAGGCAGCCGGGGCATTGTCGGCTTGCTTAGCTATCACTGAACGATTATCGTGCATTTTAAAATTCTTACGAGTTTTGTGCTGCTGATGCCGATGTTGCGCTGCCTTTTACCTTTTTATATTGCCCTTTTCTCTGCTGCTCTTTGTTGTGGCTGTGTGGCTGGGCCAGATTGAAATCACGCATGGGAACCAAGCGCCTTGGCTTTGTCTTGTCTGCAGACTGCAAATAAAAAAAAAAAAATAAAAAAACAAAAAAAAAAATGGGCAAAAATTGCGG
0.9762091360998272 ACCTGCATTTTGACAACAAAATAAACACTGATTCCAGCAGCAGCAGCAGCTATAGCTATAGCTACCTCTGATTGTTGGGAGCCGTAAACAACACACACTAAATACAAACAACAATAATCATAATAACGCTGGATTCTTACGATCTTACGATCTTGAGATCCGCGTTTCACAGCTCCTGGCTGAGAAGAGCGGAAATGAAACCAGATACTTTGATAGCAACATGGCAACGCATGTGCAGCTGGGCCACAAGATCTTCACTCGTAATACACATGTATACATGTATGTATACATGTACGAGTTTGAGTGCGAGTGTATATGTATGTACTGAATATGTACTTATCGATCTTGATTAAGCAAAACGCTGCCAAGTGCTCTTGATCTTGATTTAGATTTCGATTGAGACTGCTGAAGTAGGATATGATCCTGCAGTTGCTAAATGCCGCGGATGTCATTGATCTGGTGG
1 CCCTATAAATAGCCGAAAGGTATTTCGATTATGCTGCTAAGTGCAGCCAACACAAAACTATTACAAGAATAAGTTAAGGAAATTGATCAAGGGGCTAATGACCTGTCATTATGTAAAGGAACTTTTTCAGTCAGCAAGTCGGCAATTGAAAGGGTAAACGGTATGAACTGGTTGGTTGACCAAGCTTGTTGAACCACTTATTAAGCCGATTACTTAAGTCAAAGAGTTGGATGGTCAAGTTGAAAGTTGAACCGGACATATAAACAGGAATGTTGAACAGGAAAATTTATATAAATGTTGCAATTTTTACCAATTAACAGAGGATTATCAGGAAAGTACAAAACATGGAAAATTTGCTGTTTTAAGTCGAGAAATTGGATGACTCGGCAGAAATATTTTTGTGCAAGTTAGGATGGGGAGCCTTTGAAACTTTATATATAATATAATCAATATACACAGTGATAAAACTATAGACAATTAGGAATGTACTTGAAGGCTATGGTGGTGTTCCAAAGCCGTCACCACCTCTTATGAGTCTATTTAACAAAAGGGCCTACATGGCGCAATTTCAAGTGTCTGGAAACAATTGAAATGTGGTTCAACAGGCAGTTTGAATCAACTTAGAGGTCCAATCTCATGGTAACCATCTCGCAGCGATTCCCATTGCAGACCGCAGAGCATCTGGCATTCGATTGCCAGCCAGCCAACCAACCATCCGGACTCTTTATAGAGCATTTGCACGCGAGCCAAGACGCTGATGAATACCATCATCATCATCATGTAATACCCGAGAAATGTGTAACGATGAGGCAATGCCAGCCGGAGTGGGATTATGATAGGCCAGATTTGGATGCGCCGACTCTCTGGAGGGACCTCGTAAAAATTGACTATGCTAATGGGGCGGCGGAAATCGGGTATTACCCCAGCGTAATTTGCATAAGAAATCGGCTTGGCTGGGATTCGGAATGCACAATTAGATGCTCAGACACGTTCTCCAGACGTGGATGCCAAGTACTCCTGGCAGCTTAAGTGCCAGTAGGTAGAACGGATCTGCTTCGCATGTAGCTGAAGGCGGAGGACCCAATGCAACCACTTTGGATACAAACCCGATCCACAGTTGCATGGTCGACAGGCGGAGAAAGGCTGTGGCAGCGGAAAAAGAGAAAAGAAGTGATATTTAACCAAATTTCTTCCTGGACGGGGTCTGGTAAAAAACTGCAAAACTGGTCCACCGTGACCCACTAAAGCCTCTCTTTACTTTT
0.9586731142082228 ACCTTATCGCGCCGGTTTTATCAATGGACTAGTCACTTGCGCAGCCTAAATACTTGTACATAGGTGACACACGGTAACAAGTGGCGCTATTAGTCAGTACTGGCCTTAAAGCGGAACAAAACAAAGGCAGCCACAAAGAAGCAGCTGCCAGCGAGCGTAGGAGGTGAGCTATGGGCTGCTGTCGTCTTTATGGCTACAACCAGTTTGGCATTCCGTCAGCACTTCCATCGGCACAGTGGAGACCGCAAGAACTAGATCACTTAAAACTGTTTACGATATGATTTCTTTTAGTTATAATACTACCAAACGGAATTTCATTGTTGTTTTGCTAAGCAAGCGTTCAATGCTGATTGATAAGAATATGAAGACAAACATTGGCCAATATTCACTGTGGTGTTCTCTTTGGAGCTCTCTGCTGGCCTAGAAAAACCAACTCCGCTGCAGTTTGCGGCCAAGCACCTTCAAGCCAGAAGAAAACCAGTTTTCCAGCAGACGAAGTACGTGCATGGCTCTTTTCACTCCATGGCGAGGAAAACGAAAACCTGGCTGGCAGATAGGCTCACTTGTTTCATGTTTGTTTGTAAACAAAACCAGTTGGAGTGTGTGGGTGCTGCTCTAAATGGGATCGCGATCGCTTATTGGGAGTGCATTCGTACTGGAGGCAGTGTGTTATAGTAGTAGTAGTGTGTTATTAAACTAATAAACAAACAATTAATGTAAATTGCGTGAAAAAGCAAGCAAATACTAGAATGGGAGTAAGTTGTAAGTCAGATTTCGAAACTTACCGCTTCCTGTGCTTCGATTGGTAGATG
1 CGAGACGAGTATCATGGTAAAGAGAAGGTACTTGCCCAGCAGGGGCACGGCCAACGAGGTTGGGGGGATAATTTCGGCCAAGAGCAGGAAAAACACGGTCAACGACACGAGTATCGAAATACATAACGTAACCTGTCAACGAAATGTTTACACAATTTCCACCTGTCGATATCTCTCGGCTATCGCTACCCACTCGATCCGACAGATACACGAGCCATCAAACGGTCAAACAGTCAAACAATCAAACCAACAATCAACCAACAACGACATTGAACACATAACAACAACCAAATGAAAACACAATCATAATAATTTGTTTAATTAATAAAGCCAATTACTGGTACGAAAAATATGATTGGCCAGGGAGATAATATATATTGTAATATTAACACTCCAAGGCCTTAAAATAAACATACGAATACTTTAACAAACAATTGGTCTTAAACAACGAAATGGCTACGTACTTCAGGACTGCATCGCGTATCCTGTGACTAAGCTAAAGACCCACAACTAACACACTCGCGAACGCACAATCTATGGGGATGGGACATCCTGCACCTACCCACATCAATCAATCATTCGAAGTTTACACGAAAACAATCAACACCAACAAATCAAAGGAACAAAGCGCATTTTACTACGTTTACATGTGAACTTTCTGAGTACGAGTGTATCTGTGTCAATCAAAAGATTCACTG
1 AATTTCCCGACCCCGGGACTCTTTTTCGCCGAGCTCTGCATAAATTGTGGCCGGTCTCTTGTACGGTTTTATGTCATTTTGGGAACTGTATTGGCATTACCATAACCTAAGCACATATCTCGAAACAAATCACGTTGTCAGGGGGTTTTTTTTTTTCTACAGTTGGTTACCCAGTCGTTACCCAGCTAGCTCTTTGTCGCTCCTCGCAAGCGGTAACGTATGTTCGGAATTGTATCAGCATTCTTCGACGGTATCCCTTTAGCCCCCGCCCCCTCTCCCCATTCACATTGAGTAACTGGATTTTTTTTTTGTTACCTAGCCCATTCACAAGATCTTGAACTTGTTAATTACGTTTTTTTTTTTGTTTGTTGAGCTTGCCACTCCTGCTACGCTTTAATTCATTTTCGGCCCAACGTTCAATGGTAGTACGTACCATCGAATTGATTGCAGTCGCGTGTGCGCACAGAGTGTTTCGTCACTATTTCGCTTGTTAAGGCCGGCGTAAATAAATG
1 TGTATCTAAGCAAACATGACCTCAGCTGGGTCTGTTTTTCCAATTTCCCTGCGAAGATTTGTTTATATTTCCGTATTCTGGAATTTGTCGATATTTACTTAGGCTTTGACCTTTAGAGAAGTGACTTATTTCTATTTTTGCTCAAAGAAATTAAAATACTTCACCGATTAGATGGTTTATAAATGTCGCCTGCGTTTTGGGATTAAACTAATTGTTGCCTTTGCTTTTGCAGGTCACAGATCTCTATGAAGAGATATTATTTGAAATTTTCAACAACATTGGCTGTGAAAACAACGAAGAGTGCACAAACAGTTTGGTCGAATTCGTGCAGGATGCATTCAAAATTCCGAACGCCACTCATGAGGAAATTTATGAGGCGGCGCGACTGAAAGAACCGCCCAATGTTAGACTAAATGTCGAGATTATAAAGGCCGAGAACCTCATGTCCAAGGACTCAAACGGCTTGTCCGATCCGTTTGTTACCCTGTACTTGGAATCGAATGGCTCCCATCGATACAACTCATCGGTCAAGCCTGCCACATTGAATCCCATATGGGAGGAGCACTTTTCACTGTGAGTCTTGATTATTTCGTATAAAAACTGATATATATTTGTTAATGTTTATTTTCTTGCTAGGCCAATTACTGAAAATGCTCGAGACGAAGTTCTTATCGTTGAAGTGTGGTAAGTGTGACTTTGTTTGCATATTGAACTCATATAACGCACTCATAAAACCTACGTTATCTGGCTGATAACGTTTCTTGAACTCTAAATTGCACTTATCGCG
0.8085779688329191 TGCTGATGCCTGAGATTAGTCAACTGCTTTTTTTGCAGAACAAGCCCCTTTTTTTGCTGAGTAGAAGGTTTTATGTGAATGTATCCTTCTTTTACAGCCGGAAATCCAAGATCCATGCTACATTTCTACCAAGTGTATGAAATGTTTCACATCACTTGTTTCCATTTGTGATACGCTACCATATAAGGAACATACCTACTGAGGGTGCAAAAGTAACAGTTAGGCCAGACGTTATCTATGAGAAGGGGTAGAACCACCCCTGGAAAACTCGGATAAAAACCAAAAGTCGACATATGCATAAAAGCAATAGGAGCCGCATTGCCTGACCGAATATGATAATATTGTCGATTTCTGCGCGACACAGCTCCAAAAAAGGTAGAACAAAAAAGTCCGTAAATGACATCACGATATTTTTGGCAAGTTTTTAAAGCAAATTGGTTTTCTCACTTAAAAACTTTCAAAAAC
0.8410302922596898 AACGAAAGTAACAGAAACTATTTCGCATGGAACCGTGGCTTCTCTACTTCCTTCTACCCATTCAAATGACTGTGACAAAACAATTCCTAATAATTAATGTCAAGAGCAAGCGCACACACCACCCAACACACACCACACACCATACATACCATCGTACAGATATGACCGAGTATATCTGAGTTTGATGTATGTGCTGTGACAGTATCTGATATTGGCATGCGTATCTATCAGTTACATTAGTGCGCACAGATATATTTCAAGTTTATATATTCATATTGCCCAGATACGTACCCATATTTGTATATACTTCTACACTTTATATATATATATTTATATAGAAAAGTAGATATATGAATTTATCATAAGTCGCAACGGGTTCGACGGCGGCTGCTGCTACTGCTGCTTTCTGGCTGACTGAAGGAATTTATATTATCGATAGGTTATAAATTGAAGACAATGAAATCAATTGATTGGCATTTCTGAGACGTCTGTGGAGGCGACTTGGGTGGGGATAGTAAGGGGGTGGGGGGGTGTGGCATTATTATGGCATCTGGGTGTGCTTCGTTAGGCATTTGCAGCAATACTTTGACCCCGTTTGTGTGCGCACTCGAACTGCACTGGGATTCGATTCTAGACGCGCAGGAGAAAACCTATAATTACACTTTAAATAGCTCAATTTTCAAGACCGGTTATTGAGGTGTGTATGTGTGTGTGTGTGTTTTTTTTTTCTGTATCATGTAAGATATGCCAGCGTTCTGCGGTTGTCACGAAGAATGACTAGATTTCTATTCTATTTATTTCGACCCCTTTTATCGATCGCTGAACATTATTTATGATGCATATTTAAATTTCAAATTTGTTGCTTTTGGCAACATAGTTTTCCATTTCTATACAGTTTATTGGTGCCAATGCGATTTGTCACCTACACCTTCTGAAATACTATGTATGTATGAATATATTTCGCTTTCATTTTGTTTGGATCTCTGTTTTGGCTTTCGCGTTGATCGCACTAAAAGCTGTGCAAAATGTTTTTGCAATAGCCACAAATTTTATGGCAATTTATTTTGTCATGAACGTATATAGTTTTCGTAAATAACCTTTTCTCTGTATACACCTATCGCTTCAAGGCTGCTGCGCCCTGAAATCTTTTTCTACTCTTTGATGCTCGCCGCCTGTGTGCAATTATTTTGATGATGATAAATCTCAATTCAGTTGGCTTGGGATTTAGGATTCGCCATATGCGGGGGATGAAAAATATCTGCTGAAAATGAATCAAA
1 CACGTGTGCTTAACGATCGCATCTGCAGCTGCTGGCAAGTCAAGTCGCAGGGAAATCGAAGAAGGACGCAGAAGGATAGAGACGGAGCTGAAGACGAGGACGAGGTCGGAGCAGCTGCCAAGATTCCTTAATTTCGAATGTCCCATCCTGAACCTGAACGAGGCGTCCTGAATGCGTCAGCAGATTAGCTCTGTCCGGGTGGAAGCAACACGTGTGCGCTTGTGATTGCGATCCCGGCGCAGGATACCCTCTCCTTTCCCCTATAACGAGCCTATTTCTTCCTTCTTTATTTTATTTTTTTTTTTGTGTATAGAAGGTCCCCGCAGCCTGGCTTAATTATTGTTTACCTTCGCATCAAGGTTACGGCATTATGATTATGCCCTACTTGATTATTATTTCATAATTCCGCCGCCCATTGTGTACCTCTCCACTTTCCCCGGCGTGTCCTGGCATGCACTGGAACTCGATCTCGTTGTCCTTGGGCCGCACAAAACGATCCCTTATCCGTATCCATTGTTGTCCTTCGATGTACGAAAATACGCCTGGCCAACCCCAAAGAATTCACACAACCGATCACCCGAATATTAAAGATTCCGAAATCTAGGCGTATCATAATACCCTTCGAAATGAATTGAAAATTGCTTTCCTAACGAGTGCTTTTGTGAAAATATCTTTCTTCCAGGCGCATCAAATTAAATTGTTATGTGAAAGAAAATTTCGAAAATTTCCCAAGTCAAAAAGTTTTTCATTTCCGATAATTTGATTGATTTCGGCGGGATTATGGTATCCTGCAGAGCAGAGGAGTTGAGTGTTATG
0.5564441924680101 AACATAGACAGTAATCAGTGTGGTGATGCACCACACATGTGGGGTCCTTTGGATCATCGAGTTACACAAAGACATTGCACTTGACACGAGGCAGCGAGACATGTCTTCTTATTTTTGGATTTTATTTTTTAGTTTACAAATTAGTATGTGCGTTGGTGTGTCGCATATGCGGGAGGCGAGTTCCAGGAATGCCGTGGCCATTGTCATTGTTGGTTTAGGATATCATCGATCCAAGCCTCAAGGAGTCCCGTTCCTCGATCCCCGCCCATCACTCAGCACGCACGTGCAGGGCACAAAAGCGGTCGTAATTGACGGTTTAACTCGATGGGCCCGGAACCTCCCCTGGCTGACAAACACGAGAGAAAAAAGTCCCAAAACGATATGTGAGCCCTGTCCAGGGGCTCGAGGGGTATGCAGATTCGACAACACTTTGCAACACGTGCAACACCACAGTGTTAAGCTGTTGATCGAGGCGTAGACAGGTCTGTGTCTTTTTTTGTCTCCGGTCCTCGGGGGCGTCGCTTGGCTAGGGGTTTGACTGGGTTTATGGCCAGAGGACCTCCTACTTGGACCCGGGGG
0.7906681862530061 TTTTATAAACAGCTAAACTTACTAGCTGTGATGAGTCATTGGGTTACACATATATCAACTCGTAGTTAAGACCTTCGGCTGCTCTTTGAACTCTTGGCGGTCGCGTGGCTCAGGAACGAGTCATTCAGTTGCACTTTTGGTGACTCAAACACGTCGGGACTATCGAAAGATGGCTTGAATATTAACTAGGAAAAAAGGTAACAGAATGTTCTATCCCGCATCGAAATGTTTTGGGTCAAACGATAGACATGGCGGAAGTCAGTCAGTCAGGCACGCGCTGCATTCGGTACTTTTGATTTAACCGATCGGCAA
1 ACCCACTCTCCACTTGGATACTCAAACAGGCGACGCTGAAAACAGCCCGATGCCTCGGGGAAATCTCTGGGAAACTAGGAAAATGTCGGAACGGGATTTAATAGCTGGCTGAGCTGAAAACTAGTAAGAACTTCATATGGGATTGAGTTTGAGCATTGTGGAAAAATATTTCATTAGAACTTCGTTCATTTTGTCAGCAGATTGTTGATATATGAAAAGTAAACGCTTCGTATATCATTCGATTCTTTAGTAAAAATATGATTGATATTAGAGCCACAGGGATTAAAATTTAATATTCGAACTACAACAAACAAATTGTTAAGGAACTAATAACTAATACAGTTTGATTGTGAACACTTTCTCATAAACTTATAAGTGTAGATTAAATATTCAGATCAGAAACACATATGCTCATGCTGGAAAAAGTCTATCTTAAATCCTGCATATGCGTGATGAAATTAAAATTTTACGAGGAATTTGTGAAAATTCTGCCTGAGCACTTAAGTAGGTGTTTAAGTGCCCAAGGGGAAAGCGGAAACCCAACACCGAAAGTTGATGGTAATGTTTAAGCCTGATGTGTGGCTGCTAAGACAAAGTTTGCATCCTGTCACCTGTGGGATTTTTTAAGGGGTTACAGAGGGGAGAGCTGCGGTTTTCTGTGGGCATCGTTTTCATTGTGTAAATATTTAAGCACTGGAAATCCCTGACACACACTTCCTGTCATCCTTATTTGAAGGTGTTGTGTCGAGCGATGAGTTTTGAATTTTATAGAGCTGAGCAGGATTATCTAATTATGGTAATCGCCTCACGTACACGGATTCTCTCGGGTGAATGACTAAAGCTGTAGGATTATGTCTTTTATTATCGAAATAACTGGCATATACCTCAACTCGCACGGACACTTTACGAGGGGATTCACACTTTAAGGCGCCACACACACTGTGCCAATAATTTCTCTTTATTATTTCAACAATCGGTTGCGTACCGAGTGGGGTAAATCTTAAGAAACGAAATAAATATATGTCAGCGGGCATTATGCTTTACGGTTTTCTCATTGCTGCAGACCTGGCCTCGTCCTCGGAAAATGGCAGCCAACAGGGAATAAATGTTGGTTGCAGACTGGCAGGGA
0.8517006234075613 TGTCATCGTTTTTGCGTGGGCGTGTGTAATTACGTCAACTGGATTTTCTGGAAATAATCCATAGCTATAATAGACAGCGCTGCTATTTATGTGCCGCTTCAAATTGTGTAAAAAGGCTGAGACTCAGCTGAAATGCTGGGTAGGTTATATATAAAGCACGACAGGTAAGTTACTTTAGCCGTTCACTCAGAGAAATGTTGACTCGACATAAATATTATTTAATGCTGTTCTCTTCCTAAAGATGATAGTTTTAAGGATAGTTTGCGCTGCTACCACCTCTCTATCTGAACTTTCTCTGAGTGTATTTATGATTGCGTTGAGCATAAAAATGTGAAATATTGTTAAAGCCGAGACATTAAACGACCGGCTCGGCATTTATTTATGCGGCGCACAACACGGAGCATACACGTCCCGTGTTCCTGTGACGCAGCGGAAGAGGCTGCCACGCCGTGATGGAAGATACGGCGGCAAAGATACGGGACTAGAACCTGGTTCTGCAACTAGGACGCTCAACAAACGTCTTCCGACACGGCCTGTTGAGACAGTGAAATAGATAGACAGCTGCCAGGTCCGATGGAAAGCGAGGGGGTGGGTTGGGGCAGTTGCTAATGTGAAAATCGTTAGAATTCGCTCAGTACGTAGAACTTTTCACCGGAATCGCCAGGCTCACGTTCCCTGTTTGCTGCAGTGTGCATAATACGATTTAGAGTGCGCAGCATATGGGGCAGATACTTACATCGGTATGCACTTGCGTCAGCATCTTAAATATTTCATGCCCACCAATCGAATTAAGCCCTGCTGCTGAATGCTCCCGCTGATGTAGATGTTGCATGTTGCAAGTGTAATGATGTTGCTGTTGCTGCTACTGCTGTGCCTGAAGAAGACAAATGAATGCGTCGCTGGCGGTCCCATGTCGGCGCCCTTGACCGCCCGCCGCCTTTTTCACGCTCTCCTGGCCAGGATGCACATTTGCATTCTGCATTTCACTGGCCAGCTATCCAGCTTTCAAGTGCAGGATCCACTGCAGCGACGATGGCGACGCTAATGCAGATGCAGCAGCAGCAGTAGCAACCCCAACAGTAATATCCCAACCAGCAGCGGCAATGCGCATTAATCAAAATCTCATCTTCGTGGGTGGCAGTCGCACAAATACAAACATCCACACAAATAGGGGCCACGTTGTTGTTTACGTGTCCGCAGAGCAATGGAAAACAAAAACAGTTTGTCATATTTTAATACACTCCAGTGGTCCGGCAATGCAGCAGCATACAGGCGGCGCTGTCGTGGCCAAAAATCCAGCCAATTGTCGTCCCCTGTCACATTTAATAGGATTATGCTTGGTTAAACACAAATATCCTTGGACACACACACACACACACATACACTCGCACACAAATAGTCGCACCATGGGTGACACATAAATTTACAGCGTTGGCTGTTTGAAATTTTTCACATTACACACATAAATCCTGCAAAGATGGTCGTCGAAACCTCTTGAAAAATGTCCACTGTTTGTTTATACAGCCCCGCACATATGCTACATACATACATACGCCATGCCGGCAGGTATGGAAGCTCGTGTGTGGCCAGGTGAGAAGAGGTCCTGGTCCTTGGTCCTTGCTTCTTGGTCCTTGGGCGCGTGCTCGGCGAGCTATTTGCCGCCGCCCGTAGCTGAGTTATCTGGCAAATAATGGAACGTGCTGTGCAGATGATGCGTTTTCATAAATTTTAAATAAGCACAGCAGCTGGCACAGGACTCCCAGATCCCAGAACACCAGCCAATCCTTTGGACCAGCTGAGCGACGGCAAAAGAGTAAGTAAACGAGTGGGACAGAGTGCCTAGAAG
0.37139902306206 TCTCTGTTTCCATCTGCCCTGCTAATGGACTAAGTGTAGTCATCATCTCAGTTCTTCCCAGAATTATACGAACACAAACTCATTCATGCTTGCCTTATCAGACCCAAAAAGAGCCCCAAATAAAGCGTGTGTGCTCCAACGCGGAAAGAAGGAAGTGTTCACTTGGCCGCCGCTTCAGGTATACAAGCATTCATATACATATGTGCCGGCGCTTATCTAACCTTATCGCACAACTCTTCCTGGGACCCTTTTGTGTCCACCGATCGTGTCTTCGGTTTGTTTGCGACCTGCGCCTTGGCGGCATCATATTTCCGAAATGGGGAGGAGGGCACACAAGAGTGGGGAACAGATTACTCGAACAAGTGTATCTGCTGTCTGCCGCTTGTCTCTGCCTTTTGCATTGTGTCTGTCCCGGTTTGAGATGGTCCTCCCCAGGTTTTTTTCCCTGGTAATTCAATCTCAGCTGCACTCGAGAGAGAAAGAGAGCTAGATGAGTGCTGCCCAGCTGGCAACCAGGATGTCAACCACAGCTCCAGGTTCCATATACCCATCCATGTACCCATACCAATTGCAATCCCAATCCAATCCCATTCCCATTCCCGTTCCCATTCCCGTTCCCGTTTCGGGCACGCTCGGCACATCCGCCAAGCAATTTTCCTGCCTCATTATAACGAGATTAAAGCGTAATCACGGGGAGAAACTGAAGAAGACGTGTGCTGGACTGGT
0.7451395645841109 ATTTTAAACAGTTTCTATTGTCTGGGCAAATCCTAATGACGAGCGCAGACCATAACGAGCAAGACTTCCCTTCAAAAATTTGAGGGGAAACCAGCAGCTCGTTACAGCTGCAAATAACTGAGTTTGATGCTGACTTTCTTTTCAGTTTTCGCTGCAAAGCGCACTCAACCCAATCCAATCCAACCAGAGCCAAACCAACTAGAGCCCGAATTCAAAACTCCTGCCAATCGTTAGCTGTTATTGTTATTGCGAGTAATACAGTTGCTGCTGGTGGTTGCTGGTTGTACTCACTGTTCTTTTGAAAATCCTGCGACTCCTCGTCCGCCGAAACCGATTTCAGTTGCTGCAGGCAAGTCAACAGGACCAACGTGAAGCCGACAGCCCAAATCGTTTTCCCATTGTCCGGGCATCTCGTCCGTGATTTTCGATGTGTGTTGATGTTGCACTTGCAGTTCGTGTTGCTTTTGCTTTTGCTGTTGCCGGTTTGTCTTGGCCAATATGTCGTTTGCATGGCTGGTGTTTCGGTTTCCAGTGTATTTGTTGGCATTCCGCTTGTTGGCAATAAAAGCTGCATGGCTGTCATTTTGTCGTGCTTGCGGTGCGTTGTGCCAAA
1 ATCCAGTAGCAAAGCTTCCATTATTCTGTCATCCTGCCGGGCATTTTGAGGGCTTCATGTGGCCATGACAACGGAGTCGAGGAAGTGGCATCGTCTCGGTGACAAAAAGGAAGTGCAATCAATTTAAGCGGATTGCGGAATTGGGCCGTCTTAAAGGGGCGCCTTTAAGCTGCAGGCCATTGCAGGCTCCGGGGTTCAAAGGACATGGGGTAGGTCAGATCGGACACCTGTTGGCCGAGATGCATTCACGTTGACTTTCGGTAGTCTCACATCGCATCGACCCAACCGGTTACTCAGCCTCTGGTGGTGCGCCTGGAATGGGAACCACCCCAGGTCATGGGCCAGCAGGACCTTCTGATGGCCGCTATTCAATTTTTAATCGATCTGTGCAAATAGTCCTCCACCTCTGGCTATTCGATTGTCCCTGGCCGCGTTTGTGTGTGGACAGCTGGCCTGAGATTGGGTCGCCCATGTGCGACGGTCGCGGAGCAGCTGCAGGAGCGCTTTATGCCCGAATTACGCTCGATTTATGTTTATCTCTGAATTTACGAACCAGCATGTTGCCACCGCGACACCGTTCAATTCGACTGCACCGTACAACTACATGCCTCTGTCATACAATTGGGAATTGGAAAAAAATAGTTAGTTTTTAAGGCCTTCATATCTTTAAATACTTTTTATTCAATCACAAATGAGCCAACCATAATGCTGATATTAAGCTTAGTAATTACGTTCAATTCAATAAATTTGCTTCATTTCCATTTTTGCATCTTAAGCTTGCGGCATTGAAGTGCAAGTGAAATGCAGAGATTATGTTTTGGATTTCAAAGCTAGTATCATAATTATTGTTCTGTTCTCATGCTAATTAATCAATCTCGGGCAGTACATCGGTATATAATACTTCATCTTAAATTTCTGCAGGGTATTTGGTGGTGCCCTAAATCAGTATGCCCCTGGAAAATCTCTTCATTCAATGTATACACACCATGCACACACCATACACCATGCCACACCCATGTTGTTTGGTGCCATTTGCGGGCATTGATTTGGCTTGGCGGTTTGGGGTTCAGTTCGGTTTGGTTTCTGTTCGTTTCATTCGATTCGAGTCGATTCGATACCATTCGATTCGATTCGATTCCATTCGATCCTATGTTGCTTGTTGGTTTTGGTTTCTGTTCGGCGCGGAGCTCTACTGATTTTTTTTTCCACATTTTTATTGCGTTCGCAGGCTGGCCGTTCATTTTGAGTAAAGTCCAGTTTATTGCGAAATGAAATGCGGCAATCCCGGCCACGATTTCCTCACCACCTCCAGCCCACCCATGAAAGTCAGATTCGCTGGGAAG
0.6871780976116487 TGAATTCATTTGCTAATTGCGAAAGTTTTTCATTTGCACCCTCCTCGGTCTGCGGTCGTATGAAATACATTTCCGCGTCCGTCGGGCTGTCAACATAACGTGCTATTTGCATCGCAGTCGCGTAAATTTTGTTTTCCGCCATCCCCCCAACTTGCCGTCCCTTTGGTTGCGAATCCCTTTGCCATCCGGCGACTATGCTACCCGTGATAATTGTGGCGCACACCACGCTCCGGGGACTTTAACCAGCGGATCAGCAAATGCAGCAGCTCTACACTGGAAGAAATATAAATGTGATAAGAAAAATATAAATATTTAAATGAGTTCAAGCAATAAAGGAAGGATATTATTTATCTATATTTTCTCTGCGTGTACTTATGTTTGCAAACTACTTTCTCTCGTTGCAGCATGGGAGTGCAGATTCCGGCCACCTGGCAAGGCGTCACCCAGGCGCAGATCTCACCTGCCCAGCAGCTGGCAACGGGCGTGGCCGGCACCGCCATTCCGCAGGCCGCCGGCGTGGTGGCCTATCCGATCCAGCAGTTCCAAGTGAGCCCCCAGGTAGGTGACTCTCACTCAGATACAGATACAGATACATAGACAGATACACTCGTTGCCCGACACATTGAAACATTTTTCGTGCATCTCTACTACGTTTGTTGAAAGTTCTGAATGTGTTTTGGATGCCATTGTAGTCCGTTCGATTCGTTTCGATTCGATTCGATTGAATTCGATGCGATTCGATGGGATTCGTTCGATTCGTTAGGGTGTGCGATGGGTTGTTTGCTCGGCAGCTGTGTGTGCACTCGAAATGCGTACATATTTCTGGCTGCTATCAAAATATTCCATCGCCATTCGAATACCTTTGCCTGCTAATGTTATTCTTTTGCATTTGAATATCGAATGTGGACAGAGACAATTGTAATCTGTCCATATGCATGCATGCTTTTGATTAAATAACATTATACCGAATAGGCGGGGGTGTAAAACAATTGAACACAAAATATATTGAATATTAAAATAAACATTTGGATAATAAATATTGTAGCCGTTTCTGGTGAAATATGTATAGTACTCTTTTGCATGTATTGCTTAGTAATCTTGCCATAAAACATTTGTGGTATTTGTGCTATCTTTTTTAAGTGTAATATATTTGCCAATTAGCTTGTGCGCTTTATTTGTTTATCTCATGAGCCAAAAAAATAGTTCGAACAAATTCCTACAATTAATTATGCCTATGAAATTTGTGTGTTGTATTGAGAAAATAGCCACGTTTTTGCATTACAATTACTTTTATTCCGTCTACTACTTTTTTCCAATTCTTACTAACACCCATATTATTTTTTAAGGTTTATCCTCTACTCTTGCAGGCACAGTAAACGCCAAAAGCCAAAAACC
0.3410637933546847 TTAAACAAACAAGGAGTGACCCCAATTAAATATGATTTTCATTGCAGTGCATACTTGGGCCTCTGGCTGTTGGCATTGCAGTTCAGCCGGAAAACATAAAAAACTACTTGATTCTTCCTGCCGGAGTGCCAAAAGTAAGCACAGCAGCGCCACATAATAAATAAAGCGAACTGCGGGGGGCAGAGGAGCTCAGTGGTAGTTGGAGCAGCAGCAGGAAATATGGCACTTAAAGTGCTTTAAATAACATTAGAAAGTTGACTCGCTTTGGCGCAGTATGAGTGTTTAGGGGGGCATGTTTTTGATACCCAGTCTGGGTTTTGTTGTGGATCTTGTCTGGCCGAGGGTGGAGTTCCCTTCCATCCTTCCCCCATCATTGTCGACTTTGTCAGTCTGTTTGACTTGTGCGAAAATCTTTCAAGTTGTGACAATCTCAGGCAAAGGCGCCCTGCATTTGTTAAAGTTGTTCATTTGCAAGGCAGCTGACAGACAGACGGCCAGAAACGGAGACGGCAACTAAGGAGGATCCTGAATCCTGAATCCTGGCAGCTGCCTCACTGACTCGACTCGGCTCTTCACTGTTTGTCTTGTTGCTACAACGCATATGACACTTGCCACGCCCACCGCACACACACACACACACAGCACTCCGGCGTACGCCCATAAATAAAACATTTCACTTTGTTTTGTCGACTGCCTCTTAGCCTAAACAAACAGAGAGCACCGAGAACATCGAGTATCTCGAGAACCCCTGGAACACAGCATCCCAGATCCGAGTTTGCAGCTCCTCCACTGCCAATGTGACACACTTTAATTTGACTTTAATGCACAATAACATTTTATAGTGCGCTGCCTTTGGCTGTTGTCTTTTGTCCTTTGTCTCGTGTCTGTTGAAAAATGCACAAAAGCCGGGCAAATTGATGATGGAATGCCGGAATGCAGTTCTCGCGGTGAAACCCCCATATAGCTACTCCAAATGACTTTCAATGCTCGCTGGCAGGTTCGTTTTCACAAGACTCCACTGAAAAGCGCCCTGCGGCTTGTGCTGTCATTAATCATTATTATTCAAATCTCGGCACACTACTTATACCCGTATGCGAAAAGGATACGCATTAAAAGCCAATTAGAAGAAAATTGCACAGCTTTGTGGTTTTCGCCTTTGAGCTATCAGAAGCCGCAACAATGCTATTAAATTGCCAAAATGCAAAGGTAAACTTATGCGCAATTTGCGTTTGTGCATGTTTTGGTTACCCGAAAAT
0.6205151511497624 TACTTTATCTGGTTTATCCAGTGCGTGAGAGTTTTGACCACAAGCAACCAACACATGTATGCTAATTGTGTTGTGATTGAATGCTACTCAATTGTGTTGCGTGTTGTGTGTACACCGCGTCGAATGCAGTGCGTGGGTGTGGGAGTGAGATGGCTAGACAGCCTGCTTCATTTTCTTCTTCTTTCTGGCCTTTGTAACAGGTTTCTGCCAATTGATTTGCCTTTGTGTCCGTGTGTTTGTGAATGCAAATTGCTGTCGGCAACTGTAAAATTGGCCATAAACCTTTTTGAACCCAAGACGGCGGAAAAGCAAAAATGTCCACAAGAGAAACGTGTAATATTTCATCCTTTTTGTCGAATATATCGCTCGATGTCCATATGCCTATGTGTGTGTGTGTGGTGCCCCATTTTTACTCTCGCATTATAATCCATATCCATATTTTGATTCACGAGCTGCGGAGCGCCGCTTGTTTTTGTTATTGCTGTACACAAATTCGAGGGTTGCTTTTTGATGTGCTCCGTGTCGTTACCGTTATTTGTTGTTATTGTTTTGGTGGTGGCTGCGCGTGACGTGAGAGAGCCCCAAAATCTAGCGCTCTCTTTTGGGTCTCACGTGCTGAGAGAGTGAGATTAAGTAGTTTTATTTCCACTTTTTGTCGGCTTACCGTTTTATTTGATGATTACGGCTCATAACGCATAGCGCGAAAACTAACCGCCAGGTGGCGCTGTTAATGTTGTTGAACTTTTGAAGATGTAGG
0.916234114770422 TAACACGTAAGGTGATCCATTTTCGGCTTAAAGTCTTTGCCATTGATCAGCTCGCCAATGTAAACCCAGTGCTCGCGTGGCGTGCGCCGCATCAGTTGTGTTAGAACACCATCGACTGCTTGCATGTAGTCCAAAATAAGGCTAAAATAAAAAAGAGGTTAAATAAAGTAAATAATAAACAATTGCCACAGCACAGCTGTGATAAATCAACAAGCTGAAATTTCTACGTCTTGATCAAGAATTCTTTGTTCTTAATAGAAATTCTTAACTTCAATGTCACACTCAGATACGTACTTATCATTATCCTTGCGGCCGGTCTGAATCCACTGTTTGAGCAAGTACTCATAGTAGGAGTCCCCACGAGCACCAAGCGAGATAGTGGCGTAGTTTCGGAATGTTCCTGTGTTGGCGTTAATGAATATGGGCACCAAACCATGGTTCTTCTCCAGATCATGCACCTTCTCGTTTACTTTGTGAGCAACCTGATAAGTCATTTATTTTATAGTTCGTTATTGCCCTTATCTGATCTGTTTCGTTTACCTGTTCATAAATGGAGATGTTTGTAGAGCGACTCAAATCACGAAACTCTAGCTGAATGGTGGTGACCTCACTGGTGGAGCTATCAGGAGACCACTTCGGCGAGTGCGCCGAAAGATCTCCGAGATTCACATCAGAATAGGGGATATTTGACGGCGATTGAAAGGCGGGAAGTAAACGGTTGCCAAGTTCCGCAGCCTTGGCCAGAAACATTG
0.975333341427825 GGGTAACTGGCTAACTGGCTTCCCCATTTATCCACGGCCTGTTTGCGGTTTACTTTTAATTTCAAACACGCCGTTCATCTATTAGCAGGCCATTAATAGGATGGGATGAGATGCATCCGAGCACATGTCAGCTATATCTGGGCATCAGCCAATGTCTGTCGGGTTTGTAGAACGTGTGACAAGCGGACTCCGCCATTGTTTTGTCCCAGATGTATTACATGGCATATACCCCCGATGCTTCTATAGCCACTCCACTGTAGAAGCCATCCATTCGGTTATTTGCTCAGACAGGCTCTGGTGTCTTAATTATGTCAGCGGGCAATCGTGTGTTAATAATCGCATATTTATAATCGTATTAGCTGAAAAGCAGAAAGAAGTGCTCAAGACAGAGCAGCAGATATATCCATTCGGTTGCCGGTGATTGTGGGCAGGGGGGGCAAATTTGTTCAATGGGTCGATCATAATGGAAACCCTGCCACAATTCCTGTACGCCATTCATTGACACTTCACAAGCAATTCATATCGCGAAGAACGCTCCCATTCTCATCAGGATTCGTAAAAAGTAAGCGATTGACAATCGATTCCGAATGGGTCATAATATTAATTTGTAATGGTTGCTGCCTAAAC
1 TGAGCGCACTTAATTATGCGTAAATCTTGCAGGCACTTTTCCAAATTTTCCCTGCGTTTCTGACTCATTTTACACCAAATTTGGCGCAATTATTGCCGCTCTTTGTAGTCCTGTCAGCGGCAGGTACAGTCTGACCTCGGACTTCGATGCCCGGTACAGTCGAGCCCAATTACAGGATGGCCGTGCTCCATATAGAGTTTCATTCGCATTTTTCAATTACCAATCTAGGGCTCAGTTTTCTTTGCCATCCTCTCCACTCGGCATTGTTTGTACTGGCCGTTGTTTGGTTTATTGATATGTTGTCGTTGCGGTCCTCTGGGGAAAATGGGCTGTCTCGACGCGTTTCGGGTTTTCCAGCTCTCCAACGGCTGTCAGCTTCCCCAATAATTTGTTTAATGGCAGCGTAAAAAATTAGACCATATTGAATGTCAATTGTTTGATTTTTTGATTAAGGTTCCGTTTCCCATCGTTGTTGGTCGATTGTTTGCTCTCAGCATTGATTAAATATTGAAAGAGTAAAGTAGCGTAACTTGAGGCTAACCTGATCTGATCTGGAGTTACCCCTCGAAAATAGAAAAGAAAGTACACGAGCCAAGATGTAAGTGGAGAGTTTTCCAGCGCTCTTTACAATATTTTTTAATAACAATCCTGGATAGGTGGACCATCTGTGGCGGCTTTGCATCATCCAGTGGCATCATTAATCAAAACTCTTTTTTACTTTACGGCCCAAAGGACATTAGCATAACGAGGCAAGGATAAATGGAAAATGGGGGAAAATAAAGCAAAGTCGTGTCAATTTACGCGCCAACAGCCAAAAGGGAAAACCTCAGTGAAGCCCAAAGAAAACACTTTGCACTGGCTTAAAAATTGCAAACGGATGTGAAAAGTCTTCCGGATTTTCCTTGCCCACTTTCCCTGGCAGTCACTCAGTCACACATGTGCCCTGCTTCCCAGCCCAACTATTTAGCGGCAAAACATCATTAATTTTTACAATCGCAAGGTCTAAATTTTGATGCTGATGCTGATGCTGATGACATCAACGCCCAAATCATTTCTGTCACGCCAGGAGACTTTCACCCACGGAATCCGTATCCGAAACCGAATCTGCATCTGAATCTCAATCCTCCCCGCCATTGTTGTCGTCGCGACATTCGCAATTTTTTTTTTTTTTTTTAAATTCGCAAAAGGAAGTTGACTGGAACA
0.9447373024799108 GGTTTTGCCTGTCGCGTGTTGGTAACTAATCAAAATTCAATTTCTGCAGCAAAACCAACCGGTCCATTGAAATCAAAATTCGCAATTGATGCGCGTAATCAAGTGAGCTGTGGAAAAGTGAGTTTCCCAGGCTGCGAAATCGACCTTTCTGATGGGTTAATTCGGCAAACCTTCGTCCTTCGGTGACAATTGAAAAATAGCCGCTACCAAAACATGTTTGCAAACATTGTAACCCCCTGTGTTTTTCGCATTTTCCGACCGATGTTGTGGCTGCCGGAGCGTATCAATAAATCCATTTAAAATTTCGTGCAGGCCGCGTGTGCTTCTGTTTCGAGTGTTTTGTCATTCGGATCGGATGGCATAATGCAATGCGAATTATGGTTGCTTAGGGTTCTGCACACACACACACACACACACACACACACTCAGCGCAGCACAAAGGATATTGAAAATAAATTGGCAGCGACAGCAAAACAAAAGCGCCAAAAGACGTCACCAATTGACATCGATCCTGGGTTCCCTTTGCCTATCTCGTTTTTTTTTTGTTGTATTTTTCGGCTGGCTAATATGTACCAGCAACCCTCGGTTTAAAATGCAAAATCTAAAAAATCAAAGTAAATCAATTTCAGCTGCAAAAGCACGTTCTCTACCCCGCCTGGAAAACGCTCACACTAAGTCAGCCAATAAATCAAATTGCGAATTTTTACTTGGAGCGCATATTATGCGCATATGTGAGGAACGCGAGGATATTCTTACGCACGATGCAGGACAGACACAGTCACTCAGTTTTGCCGCCTTCGCCTCGTTCTTTATTGTAATTTGTGCGAAATCCTTCAAATCCCACACATATATCAAGTATATTTGCCCATAAATCAGCTCACATGCGTGCAGATGAGGTGGTGTATCCAAAAATCGGGGGGACTGGCACTTTTCCGGCCGGAAGTTAATGTTTTAAAATGGCCCATAAAATCATCGCCAGCTATGAAAACTTCACCATGGCCGCGTCTAATTTGCACATTTTCACTATTTTCTCAAATTGTCCCGCTTTCCCTTTTCGCTCAGCCATTGTTCTCGATTTTTTTAATGTGGTTATTTAT
1 CATAGTTCCTGGGGGATTTCCAGATTGGCCAGGCAATCAAGTGGCGAGGTAAGAGGTTTACAGGCAAACAAATAAGGCAAAAAGACAGGAGGATTGACTAATGGATTTCCATGTGGAAATTTGCGATAAGCAAATCGCTGATAAGCGAGCTATTCCGCCCTTTGTTGTTGTTTTCCCCTGTTGCTAAATAATGCAATTTTTCGCAACTTGGCTGAGGTTTCCACAGGGGGATGGATGGCCAGGATACGCGTGTATTTAGATTGTAGAGCAACCTGATCTCGATCCGCAGCCACCCCTTGGACTGTTCTCGTTGATTTTTCAGCTGCTCAATTTGCATGAATTCACTTTTCAAGGTCAGTGGGTAAAACAAGTTGCAAAAAAAGTTCGCATTTCGCATAAGGCACCCCATCTGGAAGCTGGAACATGAACGAGCCACCCCGATTTAGTCAGCAAGGGGTTGCTATCGTAATTGTTATTTTAATACCCTCAGTGCGGGTAATAGAAGTATCTGAGTCATTTACGAATTAACTTTTAAATACTCTATTCCAACTCAATGTAATTACAATGAAATCATTTGGCTAATTTAGAAACGATCAATATGTAAGTGACTTTAGTTCTTCTAGATATTTTTATCAAATGATACCCCCTTCGATTAAGTTTAACAGTTCAAAGATCTCCAAAGGATGATCCAGTTTAAATGTCCTATCCACCATTAGGGTATTCTCATATTCGATCATAGAGGTATTGCCTTTTTCCCCTTTTGTTTTTCAGCTCCTTGGGCTCTTCTGACGCGAGTCCTCGAGCGGAAATGGTCAGAAATGACATGTGGCCGGCAATTTGCATACGCACACGCACATTTGCTAAATTCCAGGAGGGCCAGCCAACTCCCAGAAATCAAACAGCCAGCTGCGCCCTCTCCACTTCCGATTTGCTGAATAATGCGTGAGTCAGGCACGCGCAGAGCTAGAAAGCTGGAGGCGACTGTACTTTTCGGCGCCACCCCTGAGGGTTGCAAAACACTCGACGAGCCCACAAAGTTCGCAATGAGCGTAAATTCTGATTCAGTTTTTGGCTCCGGGCTAAGAATCCTCAAATATTAATGGCAAATTTTCCGCACTGGCACTAAATTAAAATTCAATAAATCATAATTTGCTCTGATTTG
1 CCTGTTTCCTTGAGTATATCCCCTGGTTTTCCCCAAGTTTTTCACCTGTCTTTTCCACATGTCAGGCGCTCGACTACAATTTAAACTTCTTGCTCATTTCTTTCTCTTATTTTTAAGTTACTCCTGAGATTTATATCAACTTTCACCGTGAGGGCCATAAATTATGTGACTCCGCTTGTGGCGCAGTTTCTCACATGGAAATTCCTCAGACGATTTCCCCCGACTTTTCCGTTTTCCTCGCTGCAAGTCCCATGGGTTTTTTCACTTGTGACGTTTATTGTGCGGTTGTTACTTGATATGTTTAATGAGAAATGCAGTGAGAGTGGGAATTCAAAAGTCGAGGGGCTAAAGGAACACGGAATGCTGTGATACTAGAGCACTTGACATTTCATTGGGCAGTCTGATTGTGACAAGAGATTGCACTTGAAGACGACTCCTAAAAAAGTCACAGC
1 CGCACGCAGTCAAAGAAAACAAAGCTCTAAAAAAGAAAACAAAAATAAAATAACAAGGAATTTAAATTGAAATTATTTATTTTTGCATTTTGAAAGCGTTCGCGCGTGTCAAGGATTTCTCACGCGCACCAGTCAACCGACAAAACGATGACAAACCCCTAGCACCGAGTACCAGTACAATTTGGCCAACCCTCGATGTCACTTTCCCCAGTCGCTGGGCGGGAAAAATAAGAACCGCACGCCTTTGCTTTTTTAATTTGAAAATATAAAAATAACAAGGCACCCGCGCGTATTCAAATGTCAAAGTCTCGCGGAATCCGCTTTTCCAACCATTATTCCCCTTCCGGAAAACCTTATTTGCATTCGAGGCTTCGCGGAAATCTCTAAAATCTTACGCGAAGAAGCTGCATTGACTGATATAACAACTGTAAGCGAAATCATAATAAAGTATCCTCAAGATTTTGGTTCGTTTAAGTGTGAGAAATAACTGTTTGTTCTGATGAATATGATCCCCAATATGATGGACTCGCACAATTCACACCACTTTGAGGTCAAGGTCTGACGGTCATTGGCGCCCTGGGAACTCTGCAAATCTATTTTCAGAATGGATTATCACCTCCAGTTATGTAAACGAGATAAGCACGAATCCGAAGCAACAGCTGATCGCCAATAGCCGCACATTGAGGTGGGTTCCGAATCGATAGCGTGGGATAGCGATCCCACTTCCTCCCCTAAAAGAACCGACAAATGCAGTAGTTAGCCCAAGACATCATCTCTTAATCCTTGGGCACACACACCTAAAACTCGGCACCCAGTGCCTCCGTGGGAATGCCGGAGGGAAGCGGCACCTGCCTGTCCAAAACGGAGAACACGGAATTTGGAATATGGTATATGGTATATGCAATATGGTAAATACCGGCCGAGTGTGATGGATAAATCTGTAATCA
0.8534422745178156 CTGGGCCACTTGTCGCTCCATTCGAATCTCCATTCCCCTCATGCATATTCATAATCATTGGGCAATCATTAGCGCATAATCTCCACAAAGCGTTACAAAGGGAACAGGGCAAAAAAAAAAAAAAACAGGAGTCGGGCTGCGATATATCTAAACAAATTTCAATTTTGTGCGCATGTCACGGCTAATTGAGCACCCTTCTGGCGTAGTGCCGAAAGCAACACTCTACCCTGCTCACTTCCTCTTCCCTTGGATTCGTCCCTCTGAAATTCGATATGTGCATTGCAGTCAAGTGTTTGTTGTTCCGATTGCTCTAATTGTTATGGGAATTTGGATTCTTCGGAGGATGCTGGATTGGCGGCCGAGTGCGCAATGCCACAGCTTCAAGTGGCAATATGACAACTCAATTGGTTCTGGGGAAGATTTCGGATAGAGTCAGGGCACTCCAGATGGGCAGGAAACCTGTTGGCCGAAGGCAAAGATCACAACTTTATCAAGACAAGTTGGAATTAGATATATGAATATGAAGATCTCTCTTTAATGCAACTAGTTTTGCTAATGCTAACTTTATTTAGAAGGAGCAGGAGCAGCACATGAAAGTCCTGCC
0.4657029920611074 CCCTGGGAACCCATCGATCACTTCCCACCCCCACTCCCTTGCATTATCTTCATTCACCGCTGTTAACCCCTAAATCCCTAATGATCTTATCGACTCCTCATTACCAATCGTTACCCATTCAGGACCTATGCGCCCCACTCCCCTCCCCGAAGGGACTCCAAATACAGCTGCAACAAGTGGCAGGTTTCTAACGATCCCGAGAGTCCACCCCTTTGGCTCGAAGTCTTTGAGGTGTCATAAATCCACATGTGGCTGTAAAGTGTTACTAATTTCTGTTTCTGTTTCCATTTCGATTTATGTCCCAGCTCTTTGCCATCTCTTTAAGATATCCTGGAGTTTTGGGTATAGAGGGTATGTTGTATTCGTCCTACATTTGGTGGCAGTTATTACAAAACCCCATTGGATTATTAAGTTTTATAATTATGTATTAATAGGATCCAAGATATACATACAATCACTTTTATTTTTCCCTAATTATAAATTCCTAATACTAGGTACTCAAAAGTCGAACCATTGACGTTTATATGTT
[truncated: 572,721 more chars]
