# Supplementary material for: The hourglass model of evolutionary conservation during embryogenesis extends to developmental enhancers with signatures of positive selection
Source: Genome Res. 2021 Sep;31(9):1573–81. doi: 10.1101/gr.275212.121 (PMC8415374; doi:10.1101/gr.275212.121)
Supplement: Supplemental Material [file supp_gr.275212.121_Supplemental_Code.zip › Supplemental_Code/data/svmModels/dmel68_model_gkmpredict_dmel1012_specific_enhancer_posSet.txt]

chr2L_1834462_1835374_pos_1	-0.328855
chr2L_18743047_18743958_pos_2	0.428084
chr2L_720627_721183_pos_3	-0.0583767
chr2L_1325302_1327452_pos_4	0.239651
chr2L_3506094_3506704_pos_5	-0.300447
chr2L_3898445_3901764_pos_6	0.0666049
chr2L_3964457_3964944_pos_7	0.161599
chr2L_4128213_4129011_pos_8	0.322402
chr2L_4292570_4293428_pos_9	0.536894
chr2L_4488179_4492140_pos_10	-0.106266
chr2L_5749750_5751522_pos_11	-0.106283
chr2L_5815285_5817795_pos_12	0.0896272
chr2L_6504244_6505029_pos_13	-0.091506
chr2L_7142785_7144059_pos_14	0.00787534
chr2L_7667520_7668166_pos_15	0.375278
chr2L_7749463_7750255_pos_16	0.386637
chr2L_8731934_8733466_pos_17	-0.0601567
chr2L_10058904_10060520_pos_18	0.0569356
chr2L_11157331_11159744_pos_19	-0.216292
chr2L_12123422_12125702_pos_20	-0.232295
chr2L_12304357_12306966_pos_21	-0.0576555
chr2L_12435302_12436011_pos_22	0.129761
chr2L_12877631_12878810_pos_23	0.144802
chr2L_13041529_13043738_pos_24	0.962325
chr2L_13090664_13091025_pos_25	-0.360524
chr2L_13301989_13304193_pos_26	-0.586827
chr2L_13778258_13779506_pos_27	-0.304306
chr2L_15089061_15090262_pos_28	-0.41327
chr2L_16333095_16334894_pos_29	0.0419251
chr2L_16367372_16368316_pos_30	-0.0593708
chr2L_16760820_16762324_pos_31	-0.228568
chr2L_17235606_17236731_pos_32	-0.856967
chr2L_18234504_18235660_pos_33	0.463453
chr2L_18644883_18645427_pos_34	0.0124565
chr2L_19480492_19481025_pos_35	0.4272
chr2L_19988211_19990001_pos_36	0.0600262
chr2L_20544531_20546889_pos_37	-0.457703
chr2L_20691511_20693094_pos_38	-0.0362712
chr2L_22182816_22185924_pos_39	0.0369195
chr2L_92848_93630_pos_40	0.0577315
chr2L_316561_317552_pos_41	0.145467
chr2L_366888_367259_pos_42	-0.108004
chr2L_468890_469648_pos_43	0.0288412
chr2L_458994_459831_pos_44	0.0403746
chr2L_511670_512133_pos_45	0.350718
chr2L_618723_620088_pos_46	-0.0348845
chr2L_613877_614527_pos_47	0.304874
chr2L_634892_635449_pos_48	-0.131925
chr2L_654644_655126_pos_49	0.21607
chr2L_646732_647322_pos_50	0.251368
chr2L_675161_677050_pos_51	-0.153644
chr2L_773946_774675_pos_52	0.0970564
chr2L_873589_874580_pos_53	-0.216007
chr2L_946648_949496_pos_54	-0.0926023
chr2L_952516_955747_pos_55	-0.0496052
chr2L_984586_985678_pos_56	-0.0112478
chr2L_1058333_1059320_pos_57	0.259605
chr2L_1056226_1056960_pos_58	0.024329
chr2L_1162121_1163219_pos_59	0.339777
chr2L_1197681_1198794_pos_60	-0.223429
chr2L_1215684_1216544_pos_61	0.137973
chr2L_1233261_1235752_pos_62	0.209561
chr2L_1235984_1237314_pos_63	0.45377
chr2L_1243232_1244969_pos_64	0.561693
chr2L_1247108_1248991_pos_65	-0.0474781
chr2L_1251816_1253146_pos_66	-0.162747
chr2L_1264099_1265601_pos_67	0.117016
chr2L_1278980_1280635_pos_68	0.966164
chr2L_1295720_1299474_pos_69	-0.538267
chr2L_1311906_1312968_pos_70	-0.117958
chr2L_1330048_1331374_pos_71	0.113746
chr2L_1334876_1336914_pos_72	-0.266027
chr2L_1372381_1374006_pos_73	-0.167774
chr2L_1406186_1408060_pos_74	0.404291
chr2L_1418161_1418698_pos_75	0.243476
chr2L_1451874_1453336_pos_76	-0.230626
chr2L_1484124_1484810_pos_77	-0.0028776
chr2L_1511639_1515310_pos_78	-0.550943
chr2L_1561582_1562248_pos_79	-0.224466
chr2L_1615577_1616096_pos_80	0.454127
chr2L_1630538_1631558_pos_81	-0.186222
chr2L_1677311_1678220_pos_82	-0.0347989
chr2L_1675739_1676807_pos_83	0.0710201
chr2L_1768448_1768732_pos_84	0.378499
chr2L_1813203_1813556_pos_85	-0.131765
chr2L_1812372_1812787_pos_86	0.2522
chr2L_1837385_1838831_pos_87	-0.0206338
chr2L_1841389_1842399_pos_88	0.0370307
chr2L_1866080_1866898_pos_89	0.134606
chr2L_1890746_1891269_pos_90	0.218203
chr2L_1891433_1892528_pos_91	-0.175641
chr2L_1903642_1904972_pos_92	-0.373612
chr2L_2015552_2016030_pos_93	0.617739
chr2L_2119824_2120559_pos_94	-0.292542
chr2L_2168160_2168493_pos_95	0.254526
chr2L_2401634_2403567_pos_96	-0.0489836
chr2L_2405431_2406024_pos_97	0.0585614
chr2L_2397377_2398093_pos_98	0.0989126
chr2L_2412428_2414546_pos_99	-0.0435487
chr2L_2437872_2438175_pos_100	-0.111219
chr2L_2425405_2426326_pos_101	0.614038
chr2L_2442068_2442903_pos_102	0.149449
chr2L_2488274_2489279_pos_103	0.00570364
chr2L_2535887_2537065_pos_104	-0.233531
chr2L_2649044_2650949_pos_105	0.101547
chr2L_2655738_2657195_pos_106	0.382512
chr2L_2682145_2683630_pos_107	0.0688325
chr2L_2689850_2691834_pos_108	-0.263259
chr2L_2694598_2695881_pos_109	-0.0663529
chr2L_2697857_2699291_pos_110	-0.0720953
chr2L_2732892_2734183_pos_111	-0.387989
chr2L_2783938_2785116_pos_112	-0.147652
chr2L_2800354_2800669_pos_113	-0.331706
chr2L_2800959_2801600_pos_114	0.217334
chr2L_2786760_2787518_pos_115	-0.215144
chr2L_2794428_2795192_pos_116	-0.0510782
chr2L_2841265_2842480_pos_117	0.0638774
chr2L_2920825_2921407_pos_118	0.0914514
chr2L_2955566_2956476_pos_119	0.570681
chr2L_2951359_2952304_pos_120	-0.06309
chr2L_3000267_3001183_pos_121	0.698888
chr2L_3007719_3008569_pos_122	0.157278
chr2L_3084414_3085097_pos_123	0.173965
chr2L_3106181_3106827_pos_124	-0.0286645
chr2L_3103997_3104664_pos_125	0.032449
chr2L_3118903_3119282_pos_126	-0.0745553
chr2L_3137515_3138129_pos_127	-0.07619
chr2L_3347990_3348723_pos_128	-0.373994
chr2L_3349572_3350267_pos_129	-0.0401199
chr2L_3411218_3412951_pos_130	-0.151791
chr2L_3415810_3416424_pos_131	-0.0134629
chr2L_3435024_3435758_pos_132	-0.206
chr2L_3566161_3567540_pos_133	-0.0485449
chr2L_3598131_3599810_pos_134	0.359568
chr2L_3590944_3591653_pos_135	0.101575
chr2L_3675204_3676615_pos_136	0.0769345
chr2L_3676835_3677456_pos_137	-0.00865628
chr2L_3731433_3733043_pos_138	-0.507047
chr2L_3754847_3756521_pos_139	0.0323276
chr2L_3751941_3753127_pos_140	-0.0963868
chr2L_3920597_3921218_pos_141	0.133585
chr2L_3933552_3934462_pos_142	0.157112
chr2L_3974964_3975413_pos_143	0.468735
chr2L_4101322_4102520_pos_144	-0.0680455
chr2L_4113179_4114258_pos_145	-0.0246119
chr2L_4129237_4129645_pos_146	0.422115
chr2L_4153072_4154533_pos_147	-0.483322
chr2L_4251660_4253884_pos_148	0.0197344
chr2L_4243930_4244726_pos_149	-0.193404
chr2L_4351775_4352362_pos_150	0.505143
chr2L_4358855_4359954_pos_151	-0.585295
chr2L_4372868_4373147_pos_152	0.134241
chr2L_4417692_4418744_pos_153	0.256655
chr2L_4564401_4566524_pos_154	0.0518573
chr2L_4588505_4589588_pos_155	-0.204189
chr2L_4648113_4649794_pos_156	0.00216423
chr2L_4760390_4761607_pos_157	0.0592361
chr2L_4788998_4790396_pos_158	-0.11616
chr2L_4792524_4793220_pos_159	0.0783636
chr2L_4840896_4841351_pos_160	0.0796382
chr2L_4887658_4887985_pos_161	0.523394
chr2L_4940969_4942399_pos_162	-0.160003
chr2L_4996223_4996607_pos_163	-0.00280553
chr2L_5019875_5021354_pos_164	-0.0274654
chr2L_5061413_5061800_pos_165	-0.0707805
chr2L_5105143_5105481_pos_166	-0.244114
chr2L_5133210_5133941_pos_167	0.108788
chr2L_5149741_5150304_pos_168	-0.00450467
chr2L_5189511_5191587_pos_169	-0.0447644
chr2L_5198746_5199531_pos_170	0.147523
chr2L_5300075_5300682_pos_171	0.267455
chr2L_5427159_5427666_pos_172	0.0616831
chr2L_5452827_5454525_pos_173	0.0162726
chr2L_5448201_5448695_pos_174	-0.156824
chr2L_5451616_5452567_pos_175	-0.261728
chr2L_5478700_5479239_pos_176	0.527782
chr2L_5502771_5503317_pos_177	0.0538604
chr2L_5510245_5512221_pos_178	-0.237027
chr2L_5572153_5573137_pos_179	-0.146645
chr2L_5574896_5577002_pos_180	0.346719
chr2L_5586172_5586903_pos_181	0.214582
chr2L_5593344_5594727_pos_182	0.831104
chr2L_5608810_5610688_pos_183	-0.010458
chr2L_5628582_5629221_pos_184	0.00540224
chr2L_5645089_5647393_pos_185	-0.262469
chr2L_5665632_5666305_pos_186	0.0314003
chr2L_5676248_5678091_pos_187	-0.128615
chr2L_5680710_5682602_pos_188	0.167196
chr2L_5710350_5710856_pos_189	-0.0647292
chr2L_5748425_5749411_pos_190	-0.00429068
chr2L_5752600_5754879_pos_191	0.00378872
chr2L_5845260_5847446_pos_192	0.29047
chr2L_5837390_5839500_pos_193	-0.106037
chr2L_5841472_5844477_pos_194	-0.44676
chr2L_5852838_5855863_pos_195	-0.188175
chr2L_5895172_5896059_pos_196	0.252648
chr2L_5886857_5887462_pos_197	0.119499
chr2L_5890723_5892420_pos_198	0.0218856
chr2L_5929796_5930485_pos_199	0.0820964
chr2L_6021891_6022881_pos_200	0.0646726
chr2L_6081219_6081586_pos_201	0.482421
chr2L_6103993_6105993_pos_202	-0.178487
chr2L_6114295_6114643_pos_203	0.20196
chr2L_6164095_6165123_pos_204	-0.0475021
chr2L_6181634_6182157_pos_205	0.540299
chr2L_6179983_6180449_pos_206	0.150333
chr2L_6218321_6219719_pos_207	0.0810395
chr2L_6233647_6234622_pos_208	0.0649254
chr2L_6243079_6243808_pos_209	0.11891
chr2L_6280177_6281463_pos_210	-0.447118
chr2L_6299485_6301007_pos_211	0.0220311
chr2L_6319122_6319636_pos_212	0.334753
chr2L_6385925_6386980_pos_213	0.0502936
chr2L_6399023_6400508_pos_214	-0.0708427
chr2L_6511638_6512574_pos_215	0.208233
chr2L_6516149_6517632_pos_216	-0.369569
chr2L_6510685_6511417_pos_217	0.00646183
chr2L_6629279_6630817_pos_218	-0.0411403
chr2L_6627748_6628742_pos_219	0.312751
chr2L_6709838_6710965_pos_220	0.299743
chr2L_6781112_6781814_pos_221	0.017312
chr2L_6828546_6829336_pos_222	0.114642
chr2L_6844575_6844958_pos_223	0.288291
chr2L_6850479_6851409_pos_224	0.178001
chr2L_6861636_6863252_pos_225	-0.186232
chr2L_6989743_6991441_pos_226	-0.133575
chr2L_7008676_7009208_pos_227	0.0439867
chr2L_7123511_7124549_pos_228	0.143459
chr2L_7115474_7116715_pos_229	0.163859
chr2L_7126501_7126794_pos_230	0.22917
chr2L_7137481_7137816_pos_231	0.0813884
chr2L_7150254_7150887_pos_232	0.310312
chr2L_7169945_7170699_pos_233	0.174238
chr2L_7172821_7173125_pos_234	0.165909
chr2L_7202727_7203140_pos_235	0.0187737
chr2L_7231585_7232097_pos_236	-0.0853199
chr2L_7256440_7256749_pos_237	0.00559491
chr2L_7259546_7260453_pos_238	0.00505719
chr2L_7262318_7263211_pos_239	0.187515
chr2L_7268597_7269021_pos_240	-0.245949
chr2L_7277935_7278854_pos_241	0.702936
chr2L_7303196_7303740_pos_242	0.22184
chr2L_7367088_7367887_pos_243	-0.130582
chr2L_7375441_7375964_pos_244	0.197847
chr2L_7380802_7382853_pos_245	0.129502
chr2L_7396820_7397764_pos_246	-0.0159663
chr2L_7468110_7469146_pos_247	0.140321
chr2L_7514775_7515566_pos_248	-0.147756
chr2L_7518265_7519339_pos_249	-0.508977
chr2L_7546880_7547208_pos_250	0.182495
chr2L_7573502_7573963_pos_251	0.415498
chr2L_7608787_7609468_pos_252	-0.0399461
chr2L_7610158_7610606_pos_253	-0.127652
chr2L_7647140_7647563_pos_254	0.538039
chr2L_7637863_7638629_pos_255	-0.0630409
chr2L_7649329_7649887_pos_256	0.308681
chr2L_7684309_7684989_pos_257	0.00689023
chr2L_7704920_7705277_pos_258	0.218412
chr2L_7714949_7715997_pos_259	-0.111492
chr2L_7723225_7723978_pos_260	-0.108575
chr2L_7775166_7776192_pos_261	-0.382218
chr2L_7787006_7788447_pos_262	-0.0944072
chr2L_7838413_7839479_pos_263	0.471275
chr2L_7849705_7850934_pos_264	0.135784
chr2L_7861808_7862320_pos_265	0.379558
chr2L_7855988_7856654_pos_266	-0.130109
chr2L_8130101_8130662_pos_267	-0.0745601
chr2L_8149724_8151385_pos_268	-0.634687
chr2L_8284574_8284951_pos_269	0.0187358
chr2L_8480202_8481349_pos_270	0.414401
chr2L_8504479_8504829_pos_271	-0.118292
chr2L_8550589_8551467_pos_272	-0.380987
chr2L_8562723_8563667_pos_273	-0.0386247
chr2L_8574578_8575395_pos_274	0.0811763
chr2L_8582844_8583529_pos_275	0.00988372
chr2L_8581513_8582442_pos_276	0.395039
chr2L_8605115_8606043_pos_277	0.0616697
chr2L_8670335_8671873_pos_278	-0.000671506
chr2L_8704479_8705101_pos_279	-0.0649817
chr2L_8701599_8702104_pos_280	0.361975
chr2L_8745991_8747199_pos_281	0.317578
chr2L_8790026_8791281_pos_282	-0.0259749
chr2L_8804113_8804951_pos_283	0.345649
chr2L_8835759_8837729_pos_284	-0.075301
chr2L_8868902_8870560_pos_285	-0.177733
chr2L_8915308_8916054_pos_286	-0.0780865
chr2L_8914706_8915256_pos_287	0.0672333
chr2L_8913376_8914482_pos_288	-0.0374539
chr2L_8968631_8970128_pos_289	-0.246929
chr2L_8978524_8980249_pos_290	-0.00222575
chr2L_9034125_9035051_pos_291	0.116322
chr2L_9047961_9050200_pos_292	0.181564
chr2L_9100370_9100741_pos_293	-0.181191
chr2L_9154160_9154671_pos_294	0.554144
chr2L_9167788_9168351_pos_295	-0.0291625
chr2L_9206780_9207106_pos_296	0.194485
chr2L_9211451_9211761_pos_297	0.359123
chr2L_9237471_9238660_pos_298	-0.0786368
chr2L_9234127_9234554_pos_299	0.87463
chr2L_9299798_9302527_pos_300	-0.270425
chr2L_9297519_9297973_pos_301	-0.295658
chr2L_9336401_9336806_pos_302	0.471037
chr2L_9417132_9418216_pos_303	0.184569
chr2L_9451562_9452245_pos_304	-0.0786965
chr2L_9590930_9591710_pos_305	0.12215
chr2L_9665181_9666215_pos_306	0.0145729
chr2L_9714194_9714778_pos_307	0.455941
chr2L_9805301_9806106_pos_308	0.0140672
chr2L_9806981_9807847_pos_309	-0.269727
chr2L_9884318_9884600_pos_310	0.527272
chr2L_9929206_9929576_pos_311	0.767613
chr2L_9969141_9970081_pos_312	0.0951833
chr2L_9980870_9981220_pos_313	0.0520651
chr2L_10115343_10115681_pos_314	-0.310041
chr2L_10132010_10133397_pos_315	-0.306719
chr2L_10145615_10147907_pos_316	-0.435444
chr2L_10149078_10149535_pos_317	-0.0872728
chr2L_10318209_10319047_pos_318	0.0966875
chr2L_10349523_10349938_pos_319	-0.164054
chr2L_10372304_10372809_pos_320	0.0846236
chr2L_10421664_10422390_pos_321	0.280804
chr2L_10466082_10466900_pos_322	-0.0849775
chr2L_10478486_10479028_pos_323	-0.101965
chr2L_10496294_10496798_pos_324	0.0425121
chr2L_10538292_10538864_pos_325	0.0926317
chr2L_10558600_10559748_pos_326	-0.564242
chr2L_10604406_10605131_pos_327	-0.220088
chr2L_10613078_10613509_pos_328	0.353009
chr2L_10628121_10630681_pos_329	-0.134718
chr2L_10710934_10711661_pos_330	0.137539
chr2L_10791703_10793182_pos_331	0.234172
chr2L_10788151_10789209_pos_332	-0.301356
chr2L_10793277_10795116_pos_333	0.153123
chr2L_10787621_10787906_pos_334	-0.153973
chr2L_10902100_10903374_pos_335	0.106645
chr2L_10918878_10920755_pos_336	-0.377857
chr2L_10944601_10946127_pos_337	-0.122109
chr2L_11048693_11049515_pos_338	-0.0230279
chr2L_11067629_11068483_pos_339	-0.387662
chr2L_11068923_11069543_pos_340	0.250318
chr2L_11077434_11077992_pos_341	0.192625
chr2L_11200003_11200547_pos_342	0.137746
chr2L_11209257_11209693_pos_343	-0.18827
chr2L_11208599_11208999_pos_344	0.170847
chr2L_11241179_11242140_pos_345	0.112696
chr2L_11260808_11264988_pos_346	-0.143819
chr2L_11297365_11298751_pos_347	-0.254256
chr2L_11289492_11290304_pos_348	0.0601935
chr2L_11303530_11304738_pos_349	-0.216086
chr2L_11336813_11337645_pos_350	0.0426312
chr2L_11351778_11352465_pos_351	-0.156376
chr2L_11341305_11342299_pos_352	0.240396
chr2L_11375513_11377526_pos_353	0.14681
chr2L_11394519_11395744_pos_354	-0.486984
chr2L_11389666_11390657_pos_355	-0.105029
chr2L_11410788_11412255_pos_356	0.199421
chr2L_11405844_11406272_pos_357	0.1621
chr2L_11421246_11421966_pos_358	0.0467412
chr2L_11430132_11432012_pos_359	0.0510631
chr2L_11460332_11461102_pos_360	-0.244648
chr2L_11480525_11481067_pos_361	0.144635
chr2L_11500631_11501016_pos_362	-0.258117
chr2L_11495359_11495921_pos_363	0.49661
chr2L_11504717_11505380_pos_364	-0.190993
chr2L_11504036_11504501_pos_365	-0.0424342
chr2L_11526095_11527417_pos_366	-0.0925687
chr2L_11534909_11535594_pos_367	0.0753977
chr2L_11558870_11560640_pos_368	-0.334574
chr2L_11597284_11598123_pos_369	-0.446534
chr2L_11599319_11599596_pos_370	-0.105738
chr2L_11612353_11613896_pos_371	0.124013
chr2L_11599975_11600873_pos_372	-0.185362
chr2L_11619547_11620066_pos_373	0.159279
chr2L_11682984_11683927_pos_374	0.105912
chr2L_11704990_11705721_pos_375	0.228474
chr2L_11712007_11713493_pos_376	-0.457734
chr2L_11728839_11730300_pos_377	-0.300799
chr2L_11822223_11824269_pos_378	0.109304
chr2L_11832091_11833110_pos_379	0.0479858
chr2L_11856436_11857302_pos_380	0.482946
chr2L_11871284_11872130_pos_381	0.247158
chr2L_11919301_11920177_pos_382	0.075562
chr2L_11920508_11921366_pos_383	0.101657
chr2L_11916594_11917141_pos_384	-0.0093829
chr2L_11959731_11960269_pos_385	0.113663
chr2L_12090083_12090712_pos_386	0.315807
chr2L_12118996_12119989_pos_387	0.0321929
chr2L_12149409_12150396_pos_388	-0.0113207
chr2L_12151705_12153939_pos_389	-0.219626
chr2L_12236228_12237329_pos_390	-0.610536
chr2L_12224956_12225342_pos_391	0.353758
chr2L_12242538_12243263_pos_392	0.26743
chr2L_12275378_12276065_pos_393	-0.0702635
chr2L_12279177_12281657_pos_394	-0.00858854
chr2L_12302747_12303316_pos_395	0.146818
chr2L_12318354_12318909_pos_396	0.608005
chr2L_12309987_12310354_pos_397	0.444456
chr2L_12343033_12343731_pos_398	0.128415
chr2L_12365220_12365659_pos_399	0.0437711
chr2L_12362695_12362985_pos_400	-0.059234
chr2L_12363307_12363646_pos_401	0.435883
chr2L_12423921_12424328_pos_402	-0.0827341
chr2L_12458492_12459117_pos_403	-0.182706
chr2L_12464001_12464377_pos_404	0.0752804
chr2L_12524066_12524444_pos_405	0.355773
chr2L_12533762_12534139_pos_406	0.13385
chr2L_12553483_12554196_pos_407	0.0800497
chr2L_12555414_12556202_pos_408	-0.0757536
chr2L_12595986_12596704_pos_409	-0.229838
chr2L_12609770_12610278_pos_410	-0.0891542
chr2L_12628132_12630173_pos_411	0.179482
chr2L_12672214_12672944_pos_412	0.335431
chr2L_12674221_12674693_pos_413	0.0671465
chr2L_12689435_12690113_pos_414	0.111268
chr2L_12758847_12759854_pos_415	-0.0715782
chr2L_12776355_12776819_pos_416	0.112725
chr2L_12834689_12835521_pos_417	0.367845
chr2L_12837950_12839096_pos_418	-0.716822
chr2L_12836938_12837358_pos_419	0.489326
chr2L_12876363_12877359_pos_420	0.28913
chr2L_12889606_12891827_pos_421	-0.483079
chr2L_12895570_12896316_pos_422	0.17145
chr2L_12913710_12914895_pos_423	-0.0344577
chr2L_12989909_12990474_pos_424	0.250202
chr2L_13014031_13015343_pos_425	-0.000937379
chr2L_13092428_13093271_pos_426	0.0848006
chr2L_13115502_13115984_pos_427	-0.223043
chr2L_13147373_13147683_pos_428	-0.368302
chr2L_13197440_13198820_pos_429	-0.0627568
chr2L_13252830_13253747_pos_430	-0.241175
chr2L_13268033_13269529_pos_431	-0.498217
chr2L_13272184_13273024_pos_432	1.33065
chr2L_13274348_13275191_pos_433	0.0157274
chr2L_13420133_13421174_pos_434	-0.12075
chr2L_13423619_13424066_pos_435	0.256834
chr2L_13545532_13545960_pos_436	0.278381
chr2L_13554543_13555020_pos_437	0.346051
chr2L_13567610_13568074_pos_438	-0.127287
chr2L_13625782_13626751_pos_439	-0.0835491
chr2L_13671731_13672873_pos_440	-0.129487
chr2L_13685871_13686305_pos_441	0.208469
chr2L_13687868_13688650_pos_442	0.446108
chr2L_13706202_13707112_pos_443	-0.349401
chr2L_13712392_13713333_pos_444	-0.0811926
chr2L_13703869_13706031_pos_445	-0.28395
chr2L_13737214_13738358_pos_446	0.0819952
chr2L_13789070_13790329_pos_447	0.0304915
chr2L_13801936_13802714_pos_448	0.343449
chr2L_13875606_13876681_pos_449	0.0905156
chr2L_13939287_13940155_pos_450	-0.174935
chr2L_13948649_13950675_pos_451	-0.303945
chr2L_14003708_14004341_pos_452	0.0239589
chr2L_13997072_13997956_pos_453	0.00187518
chr2L_13995026_13996781_pos_454	0.305342
chr2L_14088314_14089273_pos_455	0.0164615
chr2L_14097367_14098550_pos_456	0.0939014
chr2L_14107130_14107654_pos_457	0.0268919
chr2L_14136123_14136805_pos_458	0.0738808
chr2L_14237845_14238521_pos_459	0.369204
chr2L_14249161_14249616_pos_460	0.0224721
chr2L_14247025_14247373_pos_461	-0.414396
chr2L_14257399_14258189_pos_462	0.227659
chr2L_14266103_14266733_pos_463	-0.307926
chr2L_14298786_14299669_pos_464	-0.0604941
chr2L_14350266_14351190_pos_465	0.038368
chr2L_14419623_14420125_pos_466	-0.153493
chr2L_14438311_14439248_pos_467	0.0700362
chr2L_14520457_14521127_pos_468	0.844131
chr2L_14528555_14530343_pos_469	-0.288762
chr2L_14556545_14557304_pos_470	-0.207389
chr2L_14586999_14587637_pos_471	0.246869
chr2L_14659016_14659675_pos_472	0.399174
chr2L_14657524_14658056_pos_473	-0.104549
chr2L_14665084_14666388_pos_474	-0.0616004
chr2L_14687021_14687697_pos_475	-0.304809
chr2L_14723235_14723733_pos_476	0.192271
chr2L_14730486_14730900_pos_477	0.036459
chr2L_14816627_14817845_pos_478	-0.117141
chr2L_14847505_14848309_pos_479	0.396866
chr2L_14873385_14874065_pos_480	-0.153731
chr2L_14953766_14955196_pos_481	0.184439
chr2L_14969650_14970400_pos_482	0.200101
chr2L_14994584_14995098_pos_483	0.00471477
chr2L_15028308_15029471_pos_484	-0.236488
chr2L_15118259_15119229_pos_485	0.0462504
chr2L_15146046_15148277_pos_486	-0.254013
chr2L_15194101_15194754_pos_487	0.0918642
chr2L_15211914_15212683_pos_488	-0.0274853
chr2L_15273650_15274542_pos_489	0.0538524
chr2L_15285533_15285883_pos_490	0.0413606
chr2L_15312222_15312712_pos_491	0.416546
chr2L_15305406_15305797_pos_492	0.218463
chr2L_15316733_15317032_pos_493	0.077615
chr2L_15317272_15317819_pos_494	0.334546
chr2L_15347806_15348409_pos_495	0.0674833
chr2L_15343192_15343504_pos_496	0.19826
chr2L_15354246_15354801_pos_497	0.165178
chr2L_15430497_15431029_pos_498	0.88087
chr2L_15444753_15446020_pos_499	0.0987887
chr2L_15464668_15465875_pos_500	0.035461
chr2L_15472372_15472874_pos_501	-0.00759434
chr2L_15536158_15536931_pos_502	0.0167582
chr2L_15533564_15534169_pos_503	0.177956
chr2L_15535346_15535932_pos_504	0.083858
chr2L_15556859_15557746_pos_505	-0.111741
chr2L_15555426_15556370_pos_506	-0.165583
chr2L_15736679_15737910_pos_507	-0.538734
chr2L_15774657_15776376_pos_508	-0.32615
chr2L_15797404_15797730_pos_509	-0.277638
chr2L_15836107_15836548_pos_510	0.20723
chr2L_15866878_15868298_pos_511	0.335359
chr2L_15877044_15877739_pos_512	0.226819
chr2L_15949409_15950352_pos_513	-0.0100852
chr2L_15943308_15945361_pos_514	-0.610204
chr2L_16016423_16017732_pos_515	-0.867952
chr2L_16034507_16035908_pos_516	-0.170282
chr2L_16061044_16064684_pos_517	-0.195178
chr2L_16085604_16086121_pos_518	0.243609
chr2L_16084576_16085307_pos_519	-0.201682
chr2L_16098208_16099179_pos_520	-0.042744
chr2L_16096029_16096671_pos_521	0.147944
chr2L_16131225_16132069_pos_522	0.123331
chr2L_16128339_16129236_pos_523	-0.442429
chr2L_16127748_16128115_pos_524	-0.196791
chr2L_16130648_16130942_pos_525	0.0938307
chr2L_16147650_16149744_pos_526	0.493567
chr2L_16151394_16151956_pos_527	0.178512
chr2L_16160841_16161212_pos_528	-0.106298
chr2L_16174047_16177413_pos_529	0.0367084
chr2L_16358766_16359334_pos_530	-0.106667
chr2L_16364232_16365248_pos_531	-0.352613
chr2L_16380832_16381335_pos_532	-0.173319
chr2L_16412487_16413055_pos_533	0.095183
chr2L_16410844_16411298_pos_534	0.232923
chr2L_16409798_16410499_pos_535	-0.0317388
chr2L_16441435_16442318_pos_536	0.240372
chr2L_16543018_16544159_pos_537	-0.653044
chr2L_16559034_16560728_pos_538	1.12788
chr2L_16571322_16571939_pos_539	0.678674
chr2L_16595840_16596671_pos_540	-0.0851488
chr2L_16600210_16600877_pos_541	-0.126492
chr2L_16626780_16627588_pos_542	0.157507
chr2L_16663892_16664282_pos_543	-0.143243
chr2L_16670692_16671336_pos_544	0.0789452
chr2L_16708086_16708824_pos_545	0.0158176
chr2L_16707359_16707730_pos_546	-0.00934307
chr2L_17008346_17009332_pos_547	0.886229
chr2L_17016009_17016748_pos_548	-0.190502
chr2L_17039977_17040832_pos_549	-0.147047
chr2L_17091180_17091910_pos_550	0.167486
chr2L_17094118_17096024_pos_551	0.0396964
chr2L_17105766_17106703_pos_552	-0.122175
chr2L_17172303_17173180_pos_553	-0.0168284
chr2L_17195203_17199173_pos_554	-0.266225
chr2L_17190756_17192134_pos_555	-0.159378
chr2L_17217147_17218742_pos_556	0.100824
chr2L_17211795_17212730_pos_557	0.135298
chr2L_17248191_17250398_pos_558	-0.0803882
chr2L_17258259_17259317_pos_559	-0.315303
chr2L_17254849_17255393_pos_560	0.0773196
chr2L_17297756_17300024_pos_561	-0.0698687
chr2L_17300355_17301480_pos_562	-0.378552
chr2L_17292482_17293347_pos_563	0.204613
chr2L_17315730_17316165_pos_564	-0.126425
chr2L_17381408_17381867_pos_565	-0.0158014
chr2L_17421762_17423346_pos_566	-0.0977056
chr2L_17458365_17458845_pos_567	-0.148706
chr2L_17493136_17493988_pos_568	0.211513
chr2L_17582797_17583543_pos_569	-0.241824
chr2L_17765255_17765825_pos_570	-0.0988644
chr2L_17777239_17777948_pos_571	0.110905
chr2L_17779145_17779789_pos_572	0.215927
chr2L_17837282_17838869_pos_573	-0.512719
chr2L_17867709_17871013_pos_574	0.298184
chr2L_17887929_17889095_pos_575	0.000514745
chr2L_17879465_17880308_pos_576	0.164948
chr2L_17905116_17906904_pos_577	-0.228171
chr2L_17915717_17916421_pos_578	0.0862514
chr2L_17984304_17985027_pos_579	-0.0977142
chr2L_18015309_18016154_pos_580	-0.00536103
chr2L_18035375_18036487_pos_581	-0.0657436
chr2L_18065066_18066246_pos_582	-0.00782063
chr2L_18061176_18062094_pos_583	-0.0439548
chr2L_18075506_18076159_pos_584	-0.37923
chr2L_18076389_18077623_pos_585	-0.232129
chr2L_18100506_18101520_pos_586	0.261153
chr2L_18197782_18198575_pos_587	-0.265246
chr2L_18264416_18264939_pos_588	0.103492
chr2L_18367596_18368369_pos_589	-0.0240361
chr2L_18385866_18386508_pos_590	0.474049
chr2L_18389855_18390944_pos_591	-0.251424
chr2L_18457000_18457224_pos_592	0.564552
chr2L_18465738_18466396_pos_593	0.336647
chr2L_18468337_18469095_pos_594	0.186187
chr2L_18466636_18467055_pos_595	0.226009
chr2L_18501945_18503127_pos_596	-0.232208
chr2L_18531214_18534351_pos_597	0.20696
chr2L_18538596_18539771_pos_598	-0.365806
chr2L_18561695_18562094_pos_599	0.66121
chr2L_18550675_18553311_pos_600	0.262252
chr2L_18612923_18614135_pos_601	0.0455744
chr2L_18623210_18623499_pos_602	0.16068
chr2L_18723914_18724878_pos_603	0.177899
chr2L_18738249_18738928_pos_604	0.216358
chr2L_18750006_18751362_pos_605	0.118438
chr2L_18766723_18767593_pos_606	-0.3779
chr2L_18767884_18769212_pos_607	0.545418
chr2L_18864793_18865735_pos_608	0.0897838
chr2L_18882656_18883110_pos_609	0.21016
chr2L_18888942_18889398_pos_610	0.147527
chr2L_18927961_18928522_pos_611	0.253851
chr2L_18933513_18934164_pos_612	0.407639
chr2L_19018881_19019102_pos_613	0.245117
chr2L_19068172_19069184_pos_614	-0.37861
chr2L_19121449_19121891_pos_615	-0.0547181
chr2L_19163500_19164116_pos_616	0.0952002
chr2L_19221118_19221831_pos_617	0.183268
chr2L_19222128_19222796_pos_618	0.41446
chr2L_19223095_19223662_pos_619	-0.141319
chr2L_19246951_19248110_pos_620	-0.0603949
chr2L_19241610_19242548_pos_621	-0.0416822
chr2L_19265870_19267353_pos_622	-0.662215
chr2L_19323254_19324102_pos_623	0.452979
chr2L_19344061_19344928_pos_624	0.0305686
chr2L_19405956_19406466_pos_625	0.0126333
chr2L_19474342_19474780_pos_626	0.412237
chr2L_19482242_19482795_pos_627	0.110779
chr2L_19599361_19600590_pos_628	-0.147448
chr2L_19640455_19641091_pos_629	0.0588663
chr2L_19702936_19703434_pos_630	0.25713
chr2L_19765501_19765931_pos_631	0.195952
chr2L_19830795_19831768_pos_632	-0.0391922
chr2L_19829106_19830480_pos_633	0.23247
chr2L_19846990_19848684_pos_634	0.208054
chr2L_19863936_19864553_pos_635	0.238605
chr2L_19869390_19869896_pos_636	0.275938
chr2L_19884273_19884982_pos_637	0.00233249
chr2L_19898257_19899302_pos_638	-0.0910504
chr2L_19907737_19909293_pos_639	0.0199781
chr2L_19987176_19987933_pos_640	0.103461
chr2L_20011072_20011649_pos_641	0.266728
chr2L_20236711_20237956_pos_642	0.306677
chr2L_20254915_20255770_pos_643	0.203522
chr2L_20285910_20286919_pos_644	-0.0596894
chr2L_20330402_20331404_pos_645	-0.0879615
chr2L_20328850_20329701_pos_646	0.0849909
chr2L_20379358_20380124_pos_647	0.15627
chr2L_20375798_20377363_pos_648	0.158844
chr2L_20439999_20441419_pos_649	-0.355067
chr2L_20503829_20504243_pos_650	0.0565261
chr2L_20516279_20517129_pos_651	0.254131
chr2L_20529615_20530253_pos_652	0.549935
chr2L_20584800_20586597_pos_653	-0.254252
chr2L_20700086_20702075_pos_654	0.200648
chr2L_20697587_20698806_pos_655	0.160188
chr2L_20694357_20696479_pos_656	0.168397
chr2L_20772133_20773147_pos_657	-0.161324
chr2L_20812362_20812999_pos_658	-0.35065
chr2L_20838695_20839432_pos_659	-0.0211312
chr2L_20844854_20846609_pos_660	0.209129
chr2L_20853896_20854644_pos_661	-0.171589
chr2L_20868062_20868580_pos_662	0.319694
chr2L_20904183_20905576_pos_663	-0.187942
chr2L_21015877_21017164_pos_664	0.222043
chr2L_21029962_21030668_pos_665	-0.0779984
chr2L_21028906_21029766_pos_666	-0.0360071
chr2L_21057928_21058886_pos_667	0.104263
chr2L_21081078_21082063_pos_668	0.171512
chr2L_21192762_21193954_pos_669	0.129948
chr2L_21256878_21257363_pos_670	-0.125318
chr2L_21316684_21317201_pos_671	-0.167971
chr2L_21318222_21319437_pos_672	0.0872898
chr2L_21648408_21649286_pos_673	-0.0931088
chr2L_21732964_21733794_pos_674	0.0207684
chr2L_21750611_21750942_pos_675	-0.00152024
chr2L_21784956_21785570_pos_676	0.102609
chr2L_21804024_21805019_pos_677	0.0960277
chr2L_21818030_21818790_pos_678	-0.165305
chr2L_21812391_21813320_pos_679	-0.0909287
chr2L_21857556_21858166_pos_680	0.235
chr2L_21875503_21876611_pos_681	-0.0454076
chr2L_21892773_21893714_pos_682	0.257112
chr2L_21944487_21945747_pos_683	-0.133277
chr2L_21997096_21998619_pos_684	0.0230198
chr2L_22029784_22030551_pos_685	0.284089
chr2L_22060611_22061823_pos_686	0.298966
chr2L_22077740_22079289_pos_687	0.406622
chr2L_22142597_22143067_pos_688	0.298975
chr2L_22154879_22157145_pos_689	-0.163051
chr2L_22181906_22182495_pos_690	-0.135962
chr2L_22244765_22245415_pos_691	-0.258649
chr2L_22306717_22307028_pos_692	-0.231002
chr2L_22904627_22906661_pos_693	0.0910722
chr2LHet_275372_276287_pos_694	-0.0231655
chr2R_21052578_21053570_pos_695	0.0665614
chr2R_16334253_16335739_pos_696	0.127506
chr2R_16596705_16598204_pos_697	-0.269676
chr2R_1326819_1327375_pos_698	-0.102434
chr2R_1949038_1952075_pos_699	0.581434
chr2R_2391816_2392627_pos_700	0.192416
chr2R_6863921_6864910_pos_701	0.518196
chr2R_6930024_6931911_pos_702	0.200291
chr2R_6913624_6914341_pos_703	0.584682
chr2R_7388357_7389273_pos_704	-0.0665021
chr2R_7650719_7651281_pos_705	0.551645
chr2R_7846469_7848050_pos_706	0.196526
chr2R_8255875_8257996_pos_707	0.151779
chr2R_9172677_9175359_pos_708	0.214295
chr2R_10223391_10224994_pos_709	-0.221231
chr2R_11173068_11173820_pos_710	0.0840783
chr2R_12417583_12420306_pos_711	-0.221226
chr2R_15105629_15106367_pos_712	0.128832
chr2R_15515186_15515549_pos_713	0.0316436
chr2R_15448916_15451726_pos_714	-0.0429601
chr2R_15776925_15778161_pos_715	0.150765
chr2R_15924641_15925509_pos_716	0.0029879
chr2R_16743646_16744695_pos_717	-0.28204
chr2R_18315549_18317371_pos_718	0.0804855
chr2R_18759560_18761190_pos_719	-0.676637
chr2R_18939482_18940051_pos_720	-0.0119213
chr2R_21118458_21118925_pos_721	0.0319232
chrU_1615538_1615738_pos_722	-0.0879046
chrU_162384_162746_pos_723	-0.359362
chrU_165678_166226_pos_724	-0.171875
chr2RHet_349474_350491_pos_725	-0.496386
chr2RHet_1741041_1741742_pos_726	-0.360354
chr2RHet_1847426_1848751_pos_727	-0.259698
chr2RHet_3274847_3275994_pos_728	-0.338489
chr2R_24947_26888_pos_729	-0.0733507
chr2R_93048_94388_pos_730	-0.0684786
chr2R_397292_399098_pos_731	-0.37139
chr2R_486405_487737_pos_732	0.0446061
chr2R_788585_790026_pos_733	-0.17975
chr2R_903547_903839_pos_734	-0.284689
chr2R_940981_941340_pos_735	0.177459
chr2R_1313695_1314285_pos_736	-0.265659
chr2R_1427118_1429142_pos_737	-0.00071949
chr2R_1553791_1554244_pos_738	-0.0796138
chr2R_1556743_1557397_pos_739	-0.121926
chr2R_1619068_1620112_pos_740	-0.0248914
chr2R_1636743_1637466_pos_741	0.433724
chr2R_1686447_1687380_pos_742	0.108653
chr2R_1711472_1712479_pos_743	0.0191093
chr2R_1724793_1727514_pos_744	-0.0788181
chr2R_1777526_1778332_pos_745	0.300937
chr2R_1813572_1815841_pos_746	0.203248
chr2R_1827951_1830903_pos_747	-0.446229
chr2R_1877566_1878091_pos_748	-0.083028
chr2R_1885944_1888267_pos_749	0.215582
chr2R_1914636_1916398_pos_750	0.362957
chr2R_1935704_1937090_pos_751	-0.200775
chr2R_1952739_1954552_pos_752	-0.0103129
chr2R_2095507_2096045_pos_753	-0.0605384
chr2R_2107106_2107443_pos_754	-0.380371
chr2R_2352042_2352774_pos_755	-0.189477
chr2R_2349297_2349859_pos_756	-0.395456
chr2R_2423583_2424262_pos_757	-0.273312
chr2R_2425410_2426471_pos_758	-0.136592
chr2R_2446950_2448394_pos_759	0.146069
chr2R_2451828_2452614_pos_760	0.0904394
chr2R_2458472_2459123_pos_761	0.285051
chr2R_2593428_2593956_pos_762	0.0615842
chr2R_2661728_2662812_pos_763	-0.0207023
chr2R_2687116_2688565_pos_764	0.24173
chr2R_2692799_2693681_pos_765	0.232479
chr2R_2706659_2708698_pos_766	0.0816166
chr2R_2732838_2733647_pos_767	0.0415064
chr2R_2744983_2748347_pos_768	0.337877
chr2R_2853911_2854578_pos_769	0.0757182
chr2R_2995322_2996005_pos_770	-0.251031
chr2R_2991749_2992748_pos_771	-0.208216
chr2R_3005980_3007129_pos_772	0.0317361
chr2R_3057251_3057712_pos_773	0.00877808
chr2R_3056553_3056857_pos_774	0.127895
chr2R_3091001_3092264_pos_775	0.216722
chr2R_3089221_3090022_pos_776	0.0471189
chr2R_3092588_3095610_pos_777	0.0776636
chr2R_3139817_3140464_pos_778	0.181243
chr2R_3146094_3146695_pos_779	0.103571
chr2R_3181423_3182022_pos_780	0.177017
chr2R_3249495_3251801_pos_781	0.212312
chr2R_3264162_3264474_pos_782	0.52177
chr2R_3284423_3285104_pos_783	-0.0215008
chr2R_3359577_3360229_pos_784	0.0851637
chr2R_3446240_3447242_pos_785	0.0393097
chr2R_3493155_3494689_pos_786	-0.0749294
chr2R_3506982_3507930_pos_787	0.243933
chr2R_3611537_3612208_pos_788	-0.0789442
chr2R_3649081_3649416_pos_789	0.0417368
chr2R_3721709_3724319_pos_790	-0.131653
chr2R_3781021_3782005_pos_791	0.395637
chr2R_3798622_3799189_pos_792	0.251709
chr2R_3887637_3888507_pos_793	0.348405
chr2R_3942827_3943262_pos_794	0.012905
chr2R_3951469_3951727_pos_795	0.291857
chr2R_4068677_4069381_pos_796	0.213773
chr2R_4108066_4108942_pos_797	0.2314
chr2R_4120729_4121028_pos_798	0.202424
chr2R_4134026_4135104_pos_799	0.278258
chr2R_4187618_4189508_pos_800	0.299164
chr2R_4290641_4291854_pos_801	-0.199113
chr2R_4339843_4340698_pos_802	-0.0278691
chr2R_4383352_4385734_pos_803	-0.0929556
chr2R_4436221_4437677_pos_804	-0.0544443
chr2R_4531500_4532127_pos_805	-0.112411
chr2R_4540118_4540429_pos_806	0.773998
chr2R_4546193_4547123_pos_807	-0.295065
chr2R_4597822_4598567_pos_808	-0.0648059
chr2R_4626635_4628043_pos_809	0.033659
chr2R_4633452_4635056_pos_810	-0.230337
chr2R_4628776_4629645_pos_811	0.589303
chr2R_4699068_4699913_pos_812	-0.0503372
chr2R_4694298_4695578_pos_813	0.136407
chr2R_4783092_4783401_pos_814	0.0861091
chr2R_4886572_4887957_pos_815	0.213557
chr2R_4885588_4886217_pos_816	0.178847
chr2R_4922433_4923112_pos_817	0.239342
chr2R_5110586_5111549_pos_818	0.117716
chr2R_5227360_5229306_pos_819	0.132042
chr2R_5252431_5254112_pos_820	-0.22981
chr2R_5303300_5304102_pos_821	0.348621
chr2R_5317082_5317603_pos_822	0.115809
chr2R_5326661_5327052_pos_823	0.0722586
chr2R_5403012_5403523_pos_824	-0.182621
chr2R_5477717_5477959_pos_825	-0.171548
chr2R_5519266_5520772_pos_826	0.484913
chr2R_5513465_5514255_pos_827	0.343834
chr2R_5562511_5563613_pos_828	0.194539
chr2R_5557749_5558343_pos_829	0.195429
chr2R_5555900_5557434_pos_830	-0.1163
chr2R_5660395_5661443_pos_831	0.125086
chr2R_5681807_5683466_pos_832	0.0664662
chr2R_5722347_5723315_pos_833	0.0963496
chr2R_5964666_5965292_pos_834	0.038119
chr2R_6077067_6078336_pos_835	0.152975
chr2R_6090560_6091328_pos_836	0.197655
chr2R_6088695_6089393_pos_837	-0.109814
chr2R_6118264_6118972_pos_838	0.170279
chr2R_6254454_6255805_pos_839	-0.00359143
chr2R_6283178_6283751_pos_840	0.297115
chr2R_6384521_6385541_pos_841	0.642289
chr2R_6526036_6526777_pos_842	0.29141
chr2R_6541729_6542557_pos_843	-0.245307
chr2R_6633662_6634256_pos_844	-0.0493869
chr2R_6636820_6638133_pos_845	0.0276687
chr2R_6660552_6661177_pos_846	0.154389
chr2R_6675721_6676818_pos_847	0.0368293
chr2R_6744551_6745555_pos_848	-0.30603
chr2R_6912520_6913487_pos_849	0.31723
chr2R_6906624_6907366_pos_850	0.349701
chr2R_6918446_6919519_pos_851	0.25535
chr2R_6939336_6939970_pos_852	0.37992
chr2R_6945830_6946611_pos_853	0.29236
chr2R_6961777_6962542_pos_854	0.636764
chr2R_6965450_6966327_pos_855	0.540914
chr2R_6980773_6981688_pos_856	-0.575908
chr2R_7026267_7026862_pos_857	-0.113276
chr2R_7032428_7033005_pos_858	0.647162
chr2R_7076778_7077138_pos_859	-0.189173
chr2R_7075821_7076150_pos_860	0.377436
chr2R_7118038_7118897_pos_861	0.224225
chr2R_7202714_7204575_pos_862	0.31717
chr2R_7209808_7210594_pos_863	0.628498
chr2R_7288592_7289037_pos_864	0.290443
chr2R_7331187_7332097_pos_865	0.0862611
chr2R_7326060_7326841_pos_866	-0.0796099
chr2R_7350770_7352335_pos_867	-0.590133
chr2R_7463839_7464836_pos_868	-0.801075
chr2R_7500363_7500803_pos_869	0.632544
chr2R_7537037_7537553_pos_870	0.21203
chr2R_7585759_7586428_pos_871	-0.143058
chr2R_7649513_7650496_pos_872	-0.149874
chr2R_7669839_7671338_pos_873	-0.233826
chr2R_7692299_7693037_pos_874	0.0174471
chr2R_7691094_7692068_pos_875	0.340845
chr2R_7707184_7707759_pos_876	0.479674
chr2R_7805697_7806547_pos_877	-0.0403617
chr2R_7810563_7812150_pos_878	-0.143213
chr2R_7802920_7803932_pos_879	0.106614
chr2R_7829345_7830408_pos_880	-0.301063
chr2R_7852870_7854451_pos_881	0.320066
chr2R_7881222_7881737_pos_882	-0.0104872
chr2R_7903785_7904261_pos_883	0.357416
chr2R_7959898_7960895_pos_884	0.131482
chr2R_8007693_8009128_pos_885	-0.399664
chr2R_8123393_8124318_pos_886	0.0168847
chr2R_8118073_8118437_pos_887	-0.106816
chr2R_8252098_8253974_pos_888	-0.0489246
chr2R_8287722_8288807_pos_889	-0.0663875
chr2R_8421661_8422007_pos_890	0.0786088
chr2R_8430773_8432798_pos_891	0.384783
chr2R_8464413_8465902_pos_892	0.116099
chr2R_8482114_8482674_pos_893	0.220588
chr2R_8531443_8532248_pos_894	0.0164131
chr2R_8530168_8530861_pos_895	0.107458
chr2R_8536719_8537574_pos_896	0.0493857
chr2R_8555314_8555818_pos_897	0.502546
chr2R_8558162_8558494_pos_898	0.17912
chr2R_8593691_8594490_pos_899	0.0837558
chr2R_8611889_8612375_pos_900	0.171236
chr2R_8665582_8666521_pos_901	0.277524
chr2R_8694738_8695206_pos_902	0.0201208
chr2R_8777766_8779236_pos_903	-0.111722
chr2R_8937532_8938494_pos_904	0.0801105
chr2R_8935684_8936486_pos_905	0.211038
chr2R_8941592_8942177_pos_906	0.184999
chr2R_8974475_8975715_pos_907	0.186149
chr2R_8984506_8986492_pos_908	-0.147632
chr2R_9004828_9005502_pos_909	0.0322416
chr2R_9066836_9067695_pos_910	0.154063
chr2R_9081694_9082111_pos_911	0.402054
chr2R_9223314_9223707_pos_912	0.0773449
chr2R_9269525_9270536_pos_913	-0.439909
chr2R_9271766_9272801_pos_914	0.224607
chr2R_9293236_9293440_pos_915	0.178902
chr2R_9363781_9364314_pos_916	0.252659
chr2R_9413790_9415325_pos_917	0.260371
chr2R_9408051_9409006_pos_918	-0.0201169
chr2R_9423974_9424867_pos_919	-0.493567
chr2R_9430776_9431093_pos_920	0.150275
chr2R_9497426_9499134_pos_921	-0.0405322
chr2R_9514261_9515149_pos_922	-0.0640512
chr2R_9537887_9538997_pos_923	-0.0918073
chr2R_9539362_9541373_pos_924	0.0984711
chr2R_9544316_9545077_pos_925	-0.00158887
chr2R_9546714_9548062_pos_926	-0.0242065
chr2R_9572157_9572782_pos_927	0.105046
chr2R_9574265_9575279_pos_928	-0.0537892
chr2R_9588763_9589908_pos_929	0.391968
chr2R_9626653_9627304_pos_930	0.0298856
chr2R_9636243_9638000_pos_931	-0.370337
chr2R_9660972_9661419_pos_932	-0.228323
chr2R_9724725_9725967_pos_933	0.197545
chr2R_9755620_9756354_pos_934	0.394874
chr2R_9790186_9791009_pos_935	0.242106
chr2R_9816597_9816839_pos_936	0.187759
chr2R_9840051_9840569_pos_937	-0.0207025
chr2R_9913445_9914005_pos_938	-0.159417
chr2R_9930337_9930895_pos_939	0.0306311
chr2R_9965796_9967705_pos_940	-0.593319
chr2R_9970848_9971368_pos_941	-0.0418619
chr2R_10004329_10005583_pos_942	0.0625939
chr2R_10008197_10009257_pos_943	0.160097
chr2R_10013109_10013688_pos_944	-0.169437
chr2R_10019715_10020177_pos_945	-0.0962801
chr2R_10135320_10136525_pos_946	0.0267493
chr2R_10209181_10210237_pos_947	-0.0787036
chr2R_10333863_10334693_pos_948	0.19236
chr2R_10469992_10470998_pos_949	-0.111885
chr2R_10522664_10524512_pos_950	-0.0655747
chr2R_10535829_10536371_pos_951	0.073182
chr2R_10542537_10543082_pos_952	0.642951
chr2R_10566123_10566849_pos_953	0.218252
chr2R_10557890_10559402_pos_954	0.0249163
chr2R_10585620_10586304_pos_955	-0.451105
chr2R_10631948_10632326_pos_956	-0.00144797
chr2R_10621377_10622046_pos_957	0.410736
chr2R_10692454_10693175_pos_958	0.00798381
chr2R_10724696_10725276_pos_959	0.189914
chr2R_10798676_10799205_pos_960	0.491562
chr2R_10857620_10858621_pos_961	0.01049
chr2R_10864000_10864859_pos_962	0.24155
chr2R_10932508_10933578_pos_963	-0.264955
chr2R_10930821_10932208_pos_964	0.972163
chr2R_10979703_10980562_pos_965	-0.124313
chr2R_11041702_11042403_pos_966	0.18481
chr2R_11062101_11062781_pos_967	0.0789583
chr2R_11146798_11150169_pos_968	-0.0181287
chr2R_11170733_11171383_pos_969	0.0844444
chr2R_11158850_11161837_pos_970	-0.29637
chr2R_11221991_11222626_pos_971	0.0211108
chr2R_11226549_11227590_pos_972	-0.54799
chr2R_11284870_11285410_pos_973	0.561171
chr2R_11342731_11346127_pos_974	0.0194781
chr2R_11359700_11360699_pos_975	0.745522
chr2R_11380927_11383519_pos_976	0.0319511
chr2R_11502206_11502729_pos_977	0.360486
chr2R_11512411_11513602_pos_978	0.419815
chr2R_11590664_11591319_pos_979	-0.247027
chr2R_11612404_11613818_pos_980	-0.217406
chr2R_11628487_11628882_pos_981	0.500242
chr2R_11620730_11621226_pos_982	0.213455
chr2R_11621563_11622189_pos_983	0.0406951
chr2R_11694452_11695544_pos_984	0.302062
chr2R_11696027_11696434_pos_985	-0.192422
chr2R_11691655_11692249_pos_986	0.134058
chr2R_11765750_11766670_pos_987	0.459858
chr2R_11781338_11782141_pos_988	0.475044
chr2R_11792796_11793306_pos_989	-0.172329
chr2R_11782900_11783142_pos_990	0.552571
chr2R_11802393_11803205_pos_991	-0.0349026
chr2R_11849814_11850539_pos_992	-0.0623389
chr2R_11856560_11857379_pos_993	-0.114866
chr2R_11924254_11924641_pos_994	0.215991
chr2R_11941407_11941905_pos_995	0.135268
chr2R_11967692_11968680_pos_996	0.19262
chr2R_11981681_11981972_pos_997	-0.0506134
chr2R_12021482_12021941_pos_998	0.271986
chr2R_12101546_12101961_pos_999	-0.127954
chr2R_12103229_12103645_pos_1000	0.232224
chr2R_12197596_12200063_pos_1001	0.331099
chr2R_12236615_12237291_pos_1002	0.211649
chr2R_12256236_12257472_pos_1003	-0.240198
chr2R_12280860_12282178_pos_1004	-0.216197
chr2R_12282983_12283651_pos_1005	-0.54565
chr2R_12279537_12280653_pos_1006	-0.272956
chr2R_12296135_12296867_pos_1007	-0.0622995
chr2R_12290931_12292045_pos_1008	0.101709
chr2R_12308085_12309995_pos_1009	0.111795
chr2R_12316747_12318206_pos_1010	0.575968
chr2R_12336442_12336842_pos_1011	0.589644
chr2R_12341378_12342538_pos_1012	0.131282
chr2R_12359894_12360828_pos_1013	0.240129
chr2R_12362097_12362664_pos_1014	0.156313
chr2R_12368397_12369324_pos_1015	0.273743
chr2R_12364900_12365781_pos_1016	0.434451
chr2R_12362847_12363481_pos_1017	-0.159426
chr2R_12446159_12448253_pos_1018	-0.0898644
chr2R_12455175_12455456_pos_1019	0.142242
chr2R_12547796_12548857_pos_1020	0.0659695
chr2R_12590325_12591157_pos_1021	0.0994666
chr2R_12604257_12605595_pos_1022	-0.0740433
chr2R_12600736_12601672_pos_1023	0.0598416
chr2R_12610541_12611364_pos_1024	0.141429
chr2R_12629259_12630522_pos_1025	0.180036
chr2R_12672263_12673566_pos_1026	-0.0340564
chr2R_12701051_12701637_pos_1027	0.190351
chr2R_12734771_12735198_pos_1028	-0.0998159
chr2R_12803019_12803324_pos_1029	-0.087686
chr2R_12810676_12811185_pos_1030	0.0646807
chr2R_12808849_12809398_pos_1031	0.0367583
chr2R_12866353_12867125_pos_1032	-0.0683376
chr2R_12973378_12974219_pos_1033	0.281971
chr2R_12992652_12993118_pos_1034	0.0784499
chr2R_13029507_13029919_pos_1035	0.697839
chr2R_13056382_13056915_pos_1036	0.259395
chr2R_13050537_13051582_pos_1037	-0.351672
chr2R_13088333_13089372_pos_1038	-0.353621
chr2R_13077807_13078417_pos_1039	0.19058
chr2R_13129875_13130291_pos_1040	-0.0226152
chr2R_13130697_13131225_pos_1041	0.146744
chr2R_13173478_13175993_pos_1042	0.199445
chr2R_13181569_13183047_pos_1043	-0.335775
chr2R_13191219_13192781_pos_1044	0.0840852
chr2R_13266999_13267769_pos_1045	0.177097
chr2R_13273773_13274329_pos_1046	0.0656632
chr2R_13362665_13363200_pos_1047	0.175843
chr2R_13383674_13384405_pos_1048	0.212891
chr2R_13568652_13569064_pos_1049	0.240413
chr2R_13732726_13733113_pos_1050	0.0314753
chr2R_13831101_13831751_pos_1051	0.0805081
chr2R_13875760_13876482_pos_1052	0.221309
chr2R_13884515_13887003_pos_1053	-0.380587
chr2R_13902234_13903245_pos_1054	-0.05691
chr2R_13954488_13955097_pos_1055	0.0635255
chr2R_13963813_13965430_pos_1056	-0.699135
chr2R_14085862_14086357_pos_1057	-0.0313308
chr2R_14104419_14106163_pos_1058	0.255312
chr2R_14093888_14094753_pos_1059	-0.0305121
chr2R_14108869_14109729_pos_1060	-0.0726729
chr2R_14145125_14146023_pos_1061	0.121574
chr2R_14146505_14147233_pos_1062	-0.0653246
chr2R_14166939_14168685_pos_1063	0.181146
chr2R_14177034_14178077_pos_1064	0.103452
chr2R_14190037_14190955_pos_1065	0.264846
chr2R_14216340_14217898_pos_1066	-0.0882165
chr2R_14211400_14212505_pos_1067	0.138206
chr2R_14224148_14224736_pos_1068	-0.0805918
chr2R_14365266_14366843_pos_1069	0.00101017
chr2R_14494534_14494914_pos_1070	-0.145829
chr2R_14633262_14634363_pos_1071	0.427173
chr2R_14643548_14644995_pos_1072	0.0251217
chr2R_14664800_14665479_pos_1073	-0.272866
chr2R_14671371_14671991_pos_1074	-0.0864326
chr2R_14762560_14763125_pos_1075	0.184304
chr2R_14763522_14764089_pos_1076	0.686774
chr2R_14790784_14791507_pos_1077	-0.071505
chr2R_14781833_14782238_pos_1078	-0.281236
chr2R_14793905_14794512_pos_1079	0.133031
chr2R_14799918_14802843_pos_1080	0.174172
chr2R_14794772_14795534_pos_1081	-0.193585
chr2R_14810226_14810976_pos_1082	0.200226
chr2R_14818821_14821447_pos_1083	-0.169989
chr2R_14814150_14814739_pos_1084	0.0957893
chr2R_14850937_14851326_pos_1085	0.236431
chr2R_14852592_14853206_pos_1086	0.996943
chr2R_14901141_14901903_pos_1087	0.287774
chr2R_14915548_14917059_pos_1088	-0.0449579
chr2R_14948513_14949354_pos_1089	0.406193
chr2R_14975539_14976254_pos_1090	-0.295168
chr2R_15000234_15000693_pos_1091	-0.233639
chr2R_15003837_15005239_pos_1092	-0.0131622
chr2R_15035589_15036509_pos_1093	-0.312601
chr2R_15054212_15054917_pos_1094	-0.0808671
chr2R_15070199_15070717_pos_1095	0.284646
chr2R_15184076_15184563_pos_1096	0.313721
chr2R_15219491_15220342_pos_1097	-0.116906
chr2R_15220633_15221150_pos_1098	0.120722
chr2R_15249626_15250008_pos_1099	-0.138281
chr2R_15303951_15304419_pos_1100	-0.146476
chr2R_15413842_15414582_pos_1101	-0.00389157
chr2R_15424022_15424654_pos_1102	0.00294775
chr2R_15422878_15423880_pos_1103	0.208157
chr2R_15417818_15419051_pos_1104	0.125007
chr2R_15459880_15460849_pos_1105	0.191526
chr2R_15465190_15465711_pos_1106	-0.217438
chr2R_15477756_15478679_pos_1107	0.0605773
chr2R_15487632_15488674_pos_1108	-0.4326
chr2R_15525813_15527920_pos_1109	-0.0568407
chr2R_15528098_15528860_pos_1110	0.276731
chr2R_15576832_15577777_pos_1111	-0.119765
chr2R_15589281_15590509_pos_1112	0.112221
chr2R_15673536_15675796_pos_1113	0.0897182
chr2R_15679416_15680380_pos_1114	0.366247
chr2R_15682088_15682833_pos_1115	0.340468
chr2R_15770192_15770859_pos_1116	-0.29185
chr2R_15761528_15763677_pos_1117	-0.109612
chr2R_15775288_15776363_pos_1118	0.0473504
chr2R_15771431_15771980_pos_1119	0.223589
chr2R_15786499_15789116_pos_1120	0.161308
chr2R_15830966_15831601_pos_1121	0.155749
chr2R_15873600_15874713_pos_1122	0.28345
chr2R_15893335_15893958_pos_1123	-0.133458
chr2R_15912944_15913501_pos_1124	0.234139
chr2R_15972772_15974093_pos_1125	-0.0617913
chr2R_15980917_15983123_pos_1126	-0.244679
chr2R_16017238_16018881_pos_1127	-0.0533459
chr2R_16008406_16010270_pos_1128	0.201607
chr2R_16036527_16037458_pos_1129	0.479053
chr2R_16042221_16043609_pos_1130	0.16384
chr2R_16053003_16053793_pos_1131	0.69115
chr2R_16087544_16088409_pos_1132	-0.214534
chr2R_16097118_16097763_pos_1133	0.301496
chr2R_16110173_16111020_pos_1134	0.0617887
chr2R_16106391_16107420_pos_1135	0.0578636
chr2R_16125247_16125825_pos_1136	-0.245242
chr2R_16177508_16178567_pos_1137	-0.0149722
chr2R_16250019_16250985_pos_1138	-0.224229
chr2R_16280214_16281276_pos_1139	0.0441481
chr2R_16274632_16276028_pos_1140	0.0534108
chr2R_16295725_16296931_pos_1141	-0.273598
chr2R_16337308_16338902_pos_1142	0.0071454
chr2R_16459061_16461564_pos_1143	-0.292436
chr2R_16457688_16458809_pos_1144	0.0294369
chr2R_16577544_16578957_pos_1145	-0.104994
chr2R_16590417_16591687_pos_1146	0.242784
chr2R_16644214_16644911_pos_1147	0.190002
chr2R_16680842_16683440_pos_1148	0.126325
chr2R_16704251_16705032_pos_1149	-0.441352
chr2R_16777228_16778111_pos_1150	0.31358
chr2R_16816337_16817720_pos_1151	-0.25743
chr2R_16818437_16819101_pos_1152	0.258796
chr2R_17002969_17004904_pos_1153	-0.00373562
chr2R_16995964_16996317_pos_1154	0.0141032
chr2R_16990303_16991125_pos_1155	0.1724
chr2R_17111630_17112511_pos_1156	0.437451
chr2R_17118394_17118724_pos_1157	0.318137
chr2R_17125086_17126438_pos_1158	-0.0309853
chr2R_17382177_17382619_pos_1159	0.365064
chr2R_17501274_17502630_pos_1160	0.0926979
chr2R_17618752_17620609_pos_1161	-0.220473
chr2R_17624131_17625252_pos_1162	0.379901
chr2R_17638119_17639129_pos_1163	-0.238425
chr2R_17674936_17676769_pos_1164	-0.00335489
chr2R_17692368_17694254_pos_1165	-0.187728
chr2R_17746634_17747697_pos_1166	-0.0754836
chr2R_17762562_17763179_pos_1167	0.140304
chr2R_17764696_17765612_pos_1168	-0.575868
chr2R_17775198_17775520_pos_1169	0.114469
chr2R_17777238_17777686_pos_1170	0.0572176
chr2R_17788795_17789091_pos_1171	0.155142
chr2R_17803882_17807239_pos_1172	0.0532707
chr2R_17821120_17821644_pos_1173	0.0560424
chr2R_17834447_17835753_pos_1174	0.00120076
chr2R_17833645_17834215_pos_1175	-0.189787
chr2R_17845336_17847646_pos_1176	0.253877
chr2R_17884768_17886654_pos_1177	0.380352
chr2R_17895515_17896562_pos_1178	-0.29795
chr2R_17984908_17985711_pos_1179	0.249907
chr2R_17998762_17999885_pos_1180	0.421527
chr2R_18049988_18051187_pos_1181	1.04022
chr2R_18068562_18069012_pos_1182	0.0564126
chr2R_18135158_18136316_pos_1183	0.136519
chr2R_18147054_18147502_pos_1184	0.26587
chr2R_18248412_18249634_pos_1185	-0.0866853
chr2R_18271473_18272520_pos_1186	-0.393326
chr2R_18465438_18466560_pos_1187	-0.195276
chr2R_18479186_18480041_pos_1188	-0.314691
chr2R_18507999_18508976_pos_1189	-0.183614
chr2R_18511536_18512226_pos_1190	0.118457
chr2R_18570683_18571249_pos_1191	0.116829
chr2R_18610884_18611650_pos_1192	0.425817
chr2R_18596723_18598434_pos_1193	-0.011931
chr2R_18753616_18754349_pos_1194	-0.0305059
chr2R_18767122_18768501_pos_1195	0.354075
chr2R_18858248_18858854_pos_1196	0.074133
chr2R_18916960_18917659_pos_1197	0.606458
chr2R_18915676_18916653_pos_1198	0.0939277
chr2R_18918837_18920319_pos_1199	0.219519
chr2R_18911967_18912898_pos_1200	0.124733
chr2R_18923854_18924282_pos_1201	0.0373227
chr2R_18978829_18980858_pos_1202	0.0307027
chr2R_19007323_19010169_pos_1203	-0.275259
chr2R_19066458_19067025_pos_1204	-0.0875978
chr2R_19085000_19085727_pos_1205	0.19637
chr2R_19073412_19073789_pos_1206	0.326312
chr2R_19089620_19090295_pos_1207	0.161624
chr2R_19139799_19140401_pos_1208	-0.208903
chr2R_19164555_19165430_pos_1209	0.651367
chr2R_19384166_19385723_pos_1210	0.254623
chr2R_19525160_19526330_pos_1211	0.266972
chr2R_19556998_19557510_pos_1212	0.115697
chr2R_19566390_19566967_pos_1213	0.0577077
chr2R_19630800_19631432_pos_1214	0.195244
chr2R_19669033_19670479_pos_1215	0.0277875
chr2R_19677436_19678033_pos_1216	0.0433683
chr2R_19715691_19716860_pos_1217	0.0627969
chr2R_19714362_19715537_pos_1218	0.455092
chr2R_19766320_19767064_pos_1219	0.113734
chr2R_19824077_19824380_pos_1220	0.0795818
chr2R_19979632_19981870_pos_1221	0.222268
chr2R_20010180_20010697_pos_1222	-0.0658732
chr2R_20027738_20028104_pos_1223	0.00515124
chr2R_20051937_20053005_pos_1224	0.215161
chr2R_20167161_20167556_pos_1225	0.139818
chr2R_20171180_20171807_pos_1226	0.0630195
chr2R_20228146_20228579_pos_1227	-0.0711845
chr2R_20234714_20235949_pos_1228	-0.220082
chr2R_20295181_20296153_pos_1229	0.213475
chr2R_20353315_20353531_pos_1230	-0.281354
chr2R_20353694_20354727_pos_1231	-0.00247197
chr2R_20391284_20391912_pos_1232	0.242
chr2R_20473002_20474871_pos_1233	0.136329
chr2R_20560183_20561320_pos_1234	0.816312
chr2R_20573453_20574249_pos_1235	0.337204
chr2R_20566025_20567048_pos_1236	0.135933
chr2R_20633394_20634302_pos_1237	0.254377
chr2R_20677044_20677668_pos_1238	0.0273753
chr2R_20733982_20734770_pos_1239	-0.0344929
chr2R_20747740_20748794_pos_1240	4.29583e-05
chr2R_20804301_20805516_pos_1241	0.043712
chr2R_20896755_20897450_pos_1242	0.114951
chr2R_20970732_20971051_pos_1243	0.0456361
chr2R_21019564_21020387_pos_1244	-0.113187
chr2R_21014595_21016206_pos_1245	-0.591215
chr2R_21027935_21028999_pos_1246	-0.0263588
chr2R_21122740_21123339_pos_1247	-0.261512
chr3L_20964040_20965320_pos_1248	0.00168077
chr3L_3931620_3932533_pos_1249	-0.188047
chr3L_9298117_9300902_pos_1250	-0.343633
chr3L_22275136_22276268_pos_1251	-0.0158464
chr3L_81114_82361_pos_1252	-0.208307
chr3L_294505_295831_pos_1253	0.172692
chr3L_2473681_2474396_pos_1254	0.11822
chr3L_3685400_3687329_pos_1255	-0.251969
chr3L_4014024_4015179_pos_1256	-0.0538544
chr3L_4963656_4965198_pos_1257	0.110215
chr3L_5028567_5032167_pos_1258	-0.412242
chr3L_5382597_5384704_pos_1259	0.355912
chr3L_7136208_7138178_pos_1260	-0.186894
chr3L_7218427_7219170_pos_1261	0.579729
chr3L_10019189_10020881_pos_1262	0.0359714
chr3L_10412958_10413425_pos_1263	0.148353
chr3L_10642389_10642705_pos_1264	0.17162
chr3L_11543705_11544410_pos_1265	0.218629
chr3L_12018347_12020452_pos_1266	-0.501082
chr3L_12280745_12282160_pos_1267	0.089606
chr3L_12378928_12379423_pos_1268	-0.0711703
chr3L_14246206_14247243_pos_1269	-0.461878
chr3L_14869546_14870146_pos_1270	0.282089
chr3L_15898709_15902215_pos_1271	0.126434
chr3L_16442460_16442924_pos_1272	0.0548866
chr3L_16622621_16623979_pos_1273	-0.442916
chr3L_17097608_17098555_pos_1274	0.317608
chr3L_17064877_17066086_pos_1275	0.317736
chr3L_19244259_19244741_pos_1276	0.335098
chr3L_19965005_19965765_pos_1277	-0.105271
chr3L_20718751_20719395_pos_1278	0.0148788
chr3L_20734523_20735455_pos_1279	-0.138581
chr3L_21160100_21161828_pos_1280	-0.158357
chr3L_21373335_21375149_pos_1281	0.316095
chr3L_21865682_21866633_pos_1282	0.25638
chr3L_21995071_21997345_pos_1283	0.406657
chr3L_22191496_22193814_pos_1284	-0.155532
chr3L_22389657_22390178_pos_1285	-0.249082
chr3L_22995711_22997010_pos_1286	-0.179084
chr3L_38088_38423_pos_1287	-0.0188775
chr3L_53026_53745_pos_1288	-0.0909804
chr3L_87692_88320_pos_1289	0.222349
chr3L_320830_321858_pos_1290	-0.342907
chr3L_370947_372814_pos_1291	-0.242708
chr3L_419480_420585_pos_1292	0.217961
chr3L_421772_423035_pos_1293	0.0410527
chr3L_439377_439926_pos_1294	0.225857
chr3L_469460_469929_pos_1295	0.0417168
chr3L_512529_514329_pos_1296	-0.426552
chr3L_529097_530644_pos_1297	-0.0141761
chr3L_530853_531285_pos_1298	0.447572
chr3L_557866_558948_pos_1299	0.032819
chr3L_591947_592726_pos_1300	0.40342
chr3L_609937_610616_pos_1301	-0.142126
chr3L_704570_705034_pos_1302	0.216836
chr3L_718667_719218_pos_1303	-0.124232
chr3L_736069_737152_pos_1304	0.18492
chr3L_747852_748166_pos_1305	0.104954
chr3L_743198_743533_pos_1306	0.633707
chr3L_766656_767904_pos_1307	-0.246703
chr3L_776580_777205_pos_1308	0.0560248
chr3L_770867_772294_pos_1309	0.0558442
chr3L_801013_801481_pos_1310	0.182855
chr3L_903956_904372_pos_1311	0.189647
chr3L_934086_934895_pos_1312	-0.195769
chr3L_950995_951840_pos_1313	0.183322
chr3L_978339_980087_pos_1314	-0.205502
chr3L_1001543_1002157_pos_1315	-0.0116503
chr3L_1023405_1024902_pos_1316	-0.228593
chr3L_1040428_1041659_pos_1317	0.0971603
chr3L_1058335_1059017_pos_1318	0.210679
chr3L_1077904_1078988_pos_1319	-0.409127
chr3L_1214477_1215500_pos_1320	-0.612792
chr3L_1277356_1277932_pos_1321	0.183905
chr3L_1279232_1279846_pos_1322	0.153663
chr3L_1380795_1381147_pos_1323	0.191444
chr3L_1444154_1445016_pos_1324	-0.2141
chr3L_1458519_1458979_pos_1325	0.12969
chr3L_1687997_1688245_pos_1326	0.160256
chr3L_1708061_1709510_pos_1327	0.027316
chr3L_1827158_1827450_pos_1328	-0.125657
chr3L_1853986_1854410_pos_1329	0.0275644
chr3L_1888560_1889094_pos_1330	0.426781
chr3L_1886198_1886666_pos_1331	0.585581
chr3L_1931202_1931746_pos_1332	-0.155072
chr3L_1929778_1930537_pos_1333	-0.163277
chr3L_1989221_1992877_pos_1334	0.0412823
chr3L_2051232_2054159_pos_1335	-0.3006
chr3L_2054395_2055628_pos_1336	-0.398972
chr3L_2089194_2090532_pos_1337	-0.227335
chr3L_2142688_2143276_pos_1338	0.0497745
chr3L_2135438_2137140_pos_1339	-0.23878
chr3L_2291880_2293016_pos_1340	-0.0113381
chr3L_2296482_2297415_pos_1341	0.0525949
chr3L_2336467_2337301_pos_1342	-0.199804
chr3L_2357994_2358609_pos_1343	-0.112585
chr3L_2398430_2399205_pos_1344	-0.421025
chr3L_2429862_2431522_pos_1345	-0.102501
chr3L_2473056_2473473_pos_1346	-0.140128
chr3L_2514890_2516049_pos_1347	-0.212362
chr3L_2545521_2546748_pos_1348	-0.146929
chr3L_2578224_2578761_pos_1349	0.5544
chr3L_2641978_2642946_pos_1350	-0.107592
chr3L_2670782_2672370_pos_1351	-0.218958
chr3L_2719779_2723343_pos_1352	0.174628
chr3L_2802290_2802748_pos_1353	0.378842
chr3L_2863150_2863711_pos_1354	0.323777
chr3L_2911693_2912721_pos_1355	0.567207
chr3L_3007105_3007601_pos_1356	0.0921169
chr3L_3098564_3099393_pos_1357	-0.345199
chr3L_3126431_3126621_pos_1358	0.140947
chr3L_3234352_3235917_pos_1359	0.132168
chr3L_3271632_3272974_pos_1360	-0.315445
chr3L_3345554_3346920_pos_1361	-0.251942
chr3L_3415417_3415785_pos_1362	-0.245818
chr3L_3435241_3435638_pos_1363	0.273186
chr3L_3444008_3445083_pos_1364	0.106444
chr3L_3491024_3491890_pos_1365	0.061514
chr3L_3535586_3536440_pos_1366	0.0341816
chr3L_3582729_3585535_pos_1367	0.283188
chr3L_3610616_3611674_pos_1368	-0.0697238
chr3L_3643942_3645341_pos_1369	0.0336981
chr3L_3651037_3652654_pos_1370	-0.153313
chr3L_3664848_3666770_pos_1371	0.200639
chr3L_3655728_3656278_pos_1372	-0.0261726
chr3L_3663831_3664655_pos_1373	-0.0896064
chr3L_3690954_3691386_pos_1374	0.488125
chr3L_3737201_3738529_pos_1375	0.0537004
chr3L_3779629_3779985_pos_1376	-0.217603
chr3L_3773265_3774423_pos_1377	0.045672
chr3L_3831345_3832269_pos_1378	0.660899
chr3L_3847827_3848165_pos_1379	0.555778
chr3L_3851079_3852171_pos_1380	0.132024
chr3L_3858391_3858993_pos_1381	0.0941669
chr3L_3859234_3859854_pos_1382	0.181732
chr3L_3873391_3873815_pos_1383	-0.0557938
chr3L_3882382_3883002_pos_1384	0.106979
chr3L_3887326_3888084_pos_1385	-0.0479773
chr3L_3889317_3890232_pos_1386	0.278541
chr3L_3883846_3884405_pos_1387	0.677532
chr3L_3885107_3885556_pos_1388	-0.0442688
chr3L_3974343_3974814_pos_1389	0.33302
chr3L_3995189_3996615_pos_1390	0.343037
chr3L_4012461_4013678_pos_1391	-0.0109829
chr3L_4080572_4080850_pos_1392	0.0303418
chr3L_4081197_4081562_pos_1393	0.158088
chr3L_4116739_4117890_pos_1394	-0.211541
chr3L_4130292_4131243_pos_1395	-0.252597
chr3L_4301772_4302841_pos_1396	-0.382555
chr3L_4309076_4309743_pos_1397	0.123017
chr3L_4346491_4347759_pos_1398	0.117873
chr3L_4372146_4372523_pos_1399	-0.491493
chr3L_4383504_4384135_pos_1400	-0.105319
chr3L_4399249_4399984_pos_1401	-0.191803
chr3L_4476614_4478862_pos_1402	-0.0742145
chr3L_4515595_4517688_pos_1403	-0.107663
chr3L_4529402_4530041_pos_1404	-0.308851
chr3L_4535792_4536362_pos_1405	0.127081
chr3L_4572843_4574073_pos_1406	0.0118685
chr3L_4571586_4572625_pos_1407	0.399416
chr3L_4603215_4603814_pos_1408	0.0616921
chr3L_4609637_4610573_pos_1409	-0.200647
chr3L_4608595_4608980_pos_1410	0.175341
chr3L_4653326_4654497_pos_1411	-0.208263
chr3L_4706740_4709156_pos_1412	-0.812592
chr3L_4710172_4712188_pos_1413	0.225846
chr3L_4736739_4737442_pos_1414	0.492133
chr3L_4763213_4764438_pos_1415	-0.0121241
chr3L_4844369_4844850_pos_1416	-0.243051
chr3L_4875562_4877155_pos_1417	-0.133321
chr3L_4884425_4886288_pos_1418	-0.172961
chr3L_4907365_4907917_pos_1419	-0.0502518
chr3L_4992430_4993685_pos_1420	-0.264548
chr3L_5072671_5074238_pos_1421	-0.31325
chr3L_5080162_5080902_pos_1422	0.24319
chr3L_5091403_5092698_pos_1423	0.0903143
chr3L_5120696_5121288_pos_1424	0.0566291
chr3L_5166592_5166781_pos_1425	0.075586
chr3L_5155966_5157657_pos_1426	0.0999524
chr3L_5175711_5176263_pos_1427	0.126598
chr3L_5223908_5225864_pos_1428	-0.269268
chr3L_5220284_5222039_pos_1429	-0.494229
chr3L_5263064_5263752_pos_1430	0.339527
chr3L_5332153_5333296_pos_1431	-0.134913
chr3L_5341873_5342415_pos_1432	0.0860561
chr3L_5389806_5390360_pos_1433	0.93212
chr3L_5391734_5392088_pos_1434	0.197795
chr3L_5405173_5405577_pos_1435	-0.0524588
chr3L_5473143_5475431_pos_1436	0.22303
chr3L_5507204_5507611_pos_1437	0.0573265
chr3L_5546499_5547111_pos_1438	0.190945
chr3L_5552120_5552666_pos_1439	0.0761184
chr3L_5601793_5602436_pos_1440	0.0577272
chr3L_5610416_5611209_pos_1441	0.347551
chr3L_5622955_5623259_pos_1442	0.216194
chr3L_5633225_5633667_pos_1443	0.500354
chr3L_5675540_5676010_pos_1444	0.19083
chr3L_5680815_5681288_pos_1445	-0.457398
chr3L_5739527_5740032_pos_1446	-0.107972
chr3L_5852752_5854527_pos_1447	0.772025
chr3L_5874344_5874641_pos_1448	0.360405
chr3L_5885935_5887055_pos_1449	0.183386
chr3L_5902645_5903126_pos_1450	0.15362
chr3L_5979666_5980076_pos_1451	-0.0998708
chr3L_6018509_6019175_pos_1452	0.0523963
chr3L_6079488_6081487_pos_1453	-0.208973
chr3L_6110826_6112169_pos_1454	0.0754902
chr3L_6119514_6120193_pos_1455	0.0236545
chr3L_6107738_6108255_pos_1456	0.207393
chr3L_6197841_6199544_pos_1457	0.0904153
chr3L_6223339_6224352_pos_1458	-0.115233
chr3L_6264013_6265629_pos_1459	0.878435
chr3L_6269326_6269985_pos_1460	0.255541
chr3L_6314191_6316340_pos_1461	-0.359856
chr3L_6380265_6381834_pos_1462	-0.0458736
chr3L_6394205_6394875_pos_1463	-0.00104761
chr3L_6425979_6429369_pos_1464	-0.192328
chr3L_6434854_6436234_pos_1465	-0.130733
chr3L_6578253_6579174_pos_1466	-0.0592409
chr3L_6586804_6588966_pos_1467	0.0547864
chr3L_6621701_6622348_pos_1468	0.146412
chr3L_6639973_6641263_pos_1469	-0.435993
chr3L_6698681_6699837_pos_1470	-0.0894221
chr3L_6716299_6716692_pos_1471	0.146319
chr3L_6736674_6737289_pos_1472	0.134218
chr3L_6770324_6770722_pos_1473	0.00151913
chr3L_6798540_6799098_pos_1474	0.550769
chr3L_6813284_6813624_pos_1475	0.0154256
chr3L_6836434_6837240_pos_1476	-0.197139
chr3L_6866054_6867026_pos_1477	0.0781283
chr3L_6888310_6888990_pos_1478	0.675176
chr3L_6914826_6915415_pos_1479	0.167299
chr3L_6969673_6969974_pos_1480	-0.0161036
chr3L_7002960_7003605_pos_1481	0.123658
chr3L_7000770_7002697_pos_1482	-0.958193
chr3L_7003799_7004428_pos_1483	-0.159728
chr3L_7046979_7048587_pos_1484	-0.146757
chr3L_7074062_7074586_pos_1485	0.304732
chr3L_7094683_7096047_pos_1486	-0.385067
chr3L_7103805_7106763_pos_1487	0.132036
chr3L_7144119_7145919_pos_1488	-0.956269
chr3L_7148356_7148731_pos_1489	-0.0350409
chr3L_7186900_7187986_pos_1490	-0.0407258
chr3L_7203823_7205714_pos_1491	-0.165768
chr3L_7254523_7255578_pos_1492	-0.132207
chr3L_7306738_7307250_pos_1493	0.36919
chr3L_7410253_7411086_pos_1494	0.0602277
chr3L_7415621_7416028_pos_1495	0.174755
chr3L_7434939_7435663_pos_1496	-0.096373
chr3L_7454283_7456872_pos_1497	0.244852
chr3L_7472592_7473137_pos_1498	-0.171174
chr3L_7481277_7481882_pos_1499	0.0878742
chr3L_7486811_7488717_pos_1500	0.140747
chr3L_7501988_7502458_pos_1501	-0.364467
chr3L_7523909_7524604_pos_1502	0.0414841
chr3L_7536868_7539209_pos_1503	-0.562128
chr3L_7584349_7585240_pos_1504	0.355995
chr3L_7581402_7581726_pos_1505	-0.356149
chr3L_7580615_7581243_pos_1506	0.0265741
chr3L_7684784_7687789_pos_1507	-0.095907
chr3L_7689659_7692130_pos_1508	-0.0317426
chr3L_7730820_7731228_pos_1509	-0.132908
chr3L_7763184_7764616_pos_1510	0.0264427
chr3L_7826816_7827235_pos_1511	0.516053
chr3L_7834172_7836326_pos_1512	-0.356942
chr3L_7874235_7874773_pos_1513	-0.219468
chr3L_7876094_7876468_pos_1514	0.202233
chr3L_7899658_7900454_pos_1515	0.188855
chr3L_7931658_7932225_pos_1516	-0.110241
chr3L_8138094_8138657_pos_1517	-0.171382
chr3L_8163048_8163722_pos_1518	0.167022
chr3L_8162060_8162855_pos_1519	-0.0271692
chr3L_8218034_8218823_pos_1520	0.283568
chr3L_8235452_8236540_pos_1521	0.0219563
chr3L_8277376_8277849_pos_1522	-0.162766
chr3L_8355522_8356010_pos_1523	0.696402
chr3L_8362560_8363276_pos_1524	0.0326008
chr3L_8377383_8378450_pos_1525	-0.169322
chr3L_8411330_8413534_pos_1526	-0.0731569
chr3L_8424508_8426469_pos_1527	-0.137292
chr3L_8540544_8541633_pos_1528	-0.299484
chr3L_8572621_8574208_pos_1529	-0.223216
chr3L_8655210_8656323_pos_1530	-0.0861571
chr3L_8661550_8662789_pos_1531	0.282879
chr3L_8864067_8864880_pos_1532	-0.25724
chr3L_8877953_8878846_pos_1533	0.582238
chr3L_8873323_8873846_pos_1534	0.523364
chr3L_9152769_9157314_pos_1535	-0.089801
chr3L_9534520_9534988_pos_1536	-0.128554
chr3L_9578684_9579216_pos_1537	-0.0271556
chr3L_9644616_9644997_pos_1538	-0.00465674
chr3L_9841227_9841699_pos_1539	-0.257726
chr3L_9896170_9896805_pos_1540	-0.289535
chr3L_10061972_10062617_pos_1541	-0.274038
chr3L_10083024_10083634_pos_1542	-0.0168011
chr3L_10076557_10077763_pos_1543	-0.389725
chr3L_10169491_10170134_pos_1544	-0.103309
chr3L_10184635_10185593_pos_1545	0.343762
chr3L_10221623_10222443_pos_1546	0.361307
chr3L_10250434_10252259_pos_1547	-0.2273
chr3L_10286388_10286941_pos_1548	0.397328
chr3L_10291985_10292883_pos_1549	0.19214
chr3L_10326926_10327495_pos_1550	-0.154935
chr3L_10324500_10324930_pos_1551	0.137229
chr3L_10355784_10356238_pos_1552	0.203661
chr3L_10360903_10361284_pos_1553	0.134436
chr3L_10388568_10388901_pos_1554	-0.188457
chr3L_10417191_10417510_pos_1555	-0.0235286
chr3L_10428466_10428999_pos_1556	0.236611
chr3L_10430327_10430882_pos_1557	0.27786
chr3L_10465506_10467334_pos_1558	-0.213542
chr3L_10508264_10508593_pos_1559	0.0480157
chr3L_10506688_10506976_pos_1560	0.22929
chr3L_10496351_10497286_pos_1561	0.19982
chr3L_10495748_10496278_pos_1562	0.518178
chr3L_10553310_10554097_pos_1563	0.127728
chr3L_10651401_10651672_pos_1564	0.0645376
chr3L_10643017_10643666_pos_1565	-0.105934
chr3L_10660559_10660874_pos_1566	0.492938
chr3L_10701168_10702230_pos_1567	-0.0528475
chr3L_10693592_10694099_pos_1568	0.789194
chr3L_10741843_10742468_pos_1569	-0.279613
chr3L_10786287_10787157_pos_1570	0.760044
chr3L_10783367_10784053_pos_1571	-0.242802
chr3L_10834007_10834457_pos_1572	-0.0899457
chr3L_10896877_10897473_pos_1573	0.163038
chr3L_10926738_10930122_pos_1574	0.456562
chr3L_10948779_10949261_pos_1575	0.224363
chr3L_10949718_10950059_pos_1576	-0.114625
chr3L_10955441_10955814_pos_1577	0.308792
chr3L_10987082_10987857_pos_1578	0.462792
chr3L_11174699_11174992_pos_1579	-0.129617
chr3L_11249873_11250094_pos_1580	0.0771787
chr3L_11286585_11286831_pos_1581	0.0526458
chr3L_11309267_11310401_pos_1582	0.0572869
chr3L_11326025_11327922_pos_1583	-0.225019
chr3L_11328680_11329492_pos_1584	-0.720059
chr3L_11329890_11330305_pos_1585	-0.142508
chr3L_11341882_11342349_pos_1586	0.23385
chr3L_11332250_11333123_pos_1587	0.40766
chr3L_11394909_11395380_pos_1588	-0.213088
chr3L_11388954_11390333_pos_1589	-0.348382
chr3L_11384544_11385775_pos_1590	0.105489
chr3L_11436926_11437350_pos_1591	0.0438243
chr3L_11430244_11430953_pos_1592	-0.292816
chr3L_11447635_11447988_pos_1593	0.216422
chr3L_11466894_11467779_pos_1594	-0.214145
chr3L_11506143_11506448_pos_1595	0.0532249
chr3L_11538867_11539649_pos_1596	0.129295
chr3L_11539955_11540850_pos_1597	0.416618
chr3L_11530116_11530662_pos_1598	0.136775
chr3L_11653719_11654326_pos_1599	0.181092
chr3L_11885781_11886323_pos_1600	-0.213947
chr3L_11872791_11874130_pos_1601	-0.0459594
chr3L_11904383_11904994_pos_1602	0.00124924
chr3L_11918899_11919364_pos_1603	0.161873
chr3L_11960592_11961410_pos_1604	0.234835
chr3L_11975242_11977467_pos_1605	0.0975944
chr3L_12008155_12008879_pos_1606	-0.237515
chr3L_12012561_12013429_pos_1607	0.0546476
chr3L_12016936_12018061_pos_1608	0.0424823
chr3L_12041283_12041947_pos_1609	0.0263255
chr3L_12192245_12194133_pos_1610	-0.0988978
chr3L_12202840_12204163_pos_1611	-0.210888
chr3L_12268236_12268677_pos_1612	0.0842127
chr3L_12292984_12293754_pos_1613	0.202724
chr3L_12312500_12313333_pos_1614	0.386855
chr3L_12299345_12300623_pos_1615	-0.0107306
chr3L_12298400_12299043_pos_1616	0.364481
chr3L_12314945_12316144_pos_1617	-0.510225
chr3L_12342733_12343913_pos_1618	-0.282312
chr3L_12377635_12378629_pos_1619	-0.255007
chr3L_12390239_12391085_pos_1620	0.484602
chr3L_12440149_12440870_pos_1621	0.690897
chr3L_12454567_12456078_pos_1622	-0.936777
chr3L_12476363_12477265_pos_1623	0.441791
chr3L_12579696_12580237_pos_1624	0.356664
chr3L_12596148_12596813_pos_1625	0.220004
chr3L_12637808_12638148_pos_1626	0.0516944
chr3L_12671385_12672008_pos_1627	0.197411
chr3L_12710177_12710728_pos_1628	0.52464
chr3L_12775480_12775863_pos_1629	0.0657497
chr3L_12826433_12826767_pos_1630	0.238367
chr3L_12834129_12834933_pos_1631	-0.316144
chr3L_12837618_12837989_pos_1632	0.0893299
chr3L_12857443_12858057_pos_1633	0.819619
chr3L_12891945_12892395_pos_1634	0.179984
chr3L_12923772_12925798_pos_1635	0.194226
chr3L_12997825_12998452_pos_1636	0.422371
chr3L_13023866_13024557_pos_1637	0.182544
chr3L_13068252_13068902_pos_1638	-0.0273116
chr3L_13091894_13092728_pos_1639	0.100542
chr3L_13086504_13087227_pos_1640	0.187919
chr3L_13097257_13097925_pos_1641	0.520989
chr3L_13092987_13093335_pos_1642	-0.121053
chr3L_13101418_13102144_pos_1643	0.12895
chr3L_13173000_13173529_pos_1644	0.0888367
chr3L_13174951_13176510_pos_1645	0.0695497
chr3L_13190346_13190702_pos_1646	0.0514231
chr3L_13191931_13192153_pos_1647	0.164024
chr3L_13207569_13208123_pos_1648	-0.00299532
chr3L_13231560_13232954_pos_1649	0.0360174
chr3L_13250420_13251334_pos_1650	0.20495
chr3L_13258608_13259325_pos_1651	0.139855
chr3L_13251615_13252978_pos_1652	-0.092363
chr3L_13276482_13277000_pos_1653	0.020262
chr3L_13319203_13319882_pos_1654	0.0847074
chr3L_13341470_13341882_pos_1655	-0.245504
chr3L_13356396_13357703_pos_1656	-0.33548
chr3L_13421994_13422286_pos_1657	0.0441984
chr3L_13452820_13453477_pos_1658	0.527729
chr3L_13472292_13473029_pos_1659	0.0779838
chr3L_13469622_13469940_pos_1660	0.348516
chr3L_13487149_13488343_pos_1661	-0.13918
chr3L_13548602_13549787_pos_1662	0.355256
chr3L_13555187_13556195_pos_1663	-0.357027
chr3L_13580864_13583370_pos_1664	0.0510093
chr3L_13592983_13593975_pos_1665	-0.0221828
chr3L_13599437_13600877_pos_1666	-0.299779
chr3L_13631953_13632575_pos_1667	0.00813638
chr3L_13645109_13645892_pos_1668	0.171756
chr3L_13649409_13650035_pos_1669	0.130425
chr3L_13647518_13648927_pos_1670	-0.34401
chr3L_13669747_13670536_pos_1671	0.263397
chr3L_13664299_13664746_pos_1672	0.218448
chr3L_13769719_13770676_pos_1673	0.191259
chr3L_13783792_13786333_pos_1674	0.0297634
chr3L_13792411_13793349_pos_1675	-0.185972
chr3L_13828102_13828815_pos_1676	0.121963
chr3L_13872840_13873762_pos_1677	-0.275822
chr3L_13888813_13890429_pos_1678	0.213251
chr3L_13937737_13938100_pos_1679	-0.40352
chr3L_14079632_14080043_pos_1680	0.431143
chr3L_14080631_14081813_pos_1681	-0.135116
chr3L_14095937_14096536_pos_1682	-0.00390953
chr3L_14092698_14095180_pos_1683	-0.137939
chr3L_14114761_14115764_pos_1684	0.286941
chr3L_14110752_14111303_pos_1685	-0.00758905
chr3L_14121890_14122625_pos_1686	0.286424
chr3L_14135619_14136065_pos_1687	0.170419
chr3L_14160681_14161363_pos_1688	-0.194755
chr3L_14252377_14253395_pos_1689	0.117161
chr3L_14284447_14284895_pos_1690	0.143588
chr3L_14344068_14344831_pos_1691	0.289661
chr3L_14350948_14351739_pos_1692	-0.416317
chr3L_14365694_14366788_pos_1693	-0.179533
chr3L_14372705_14373506_pos_1694	-0.315783
chr3L_14436377_14437019_pos_1695	-0.210658
chr3L_14434970_14436104_pos_1696	-0.477463
chr3L_14470825_14471736_pos_1697	0.164808
chr3L_14473237_14473763_pos_1698	-0.166431
chr3L_14500723_14501734_pos_1699	0.0803225
chr3L_14551922_14552580_pos_1700	0.194946
chr3L_14562480_14563790_pos_1701	-0.764384
chr3L_14583782_14584732_pos_1702	-0.0401649
chr3L_14577560_14578037_pos_1703	0.329249
chr3L_14603965_14604443_pos_1704	0.0468871
chr3L_14610547_14611138_pos_1705	-0.057223
chr3L_14645419_14646238_pos_1706	-0.402809
chr3L_14683308_14684175_pos_1707	0.115655
chr3L_14718042_14718502_pos_1708	0.044161
chr3L_14833499_14834996_pos_1709	-0.208492
chr3L_14838695_14840545_pos_1710	0.140152
chr3L_14875667_14876344_pos_1711	0.578902
chr3L_14874305_14874881_pos_1712	0.939749
chr3L_14894330_14895871_pos_1713	-0.36034
chr3L_14892944_14894178_pos_1714	-0.354637
chr3L_14908881_14909482_pos_1715	0.318978
chr3L_14927823_14928299_pos_1716	0.237255
chr3L_15029637_15030962_pos_1717	0.259891
chr3L_15039018_15039610_pos_1718	-0.00655652
chr3L_15052189_15053103_pos_1719	-0.0899934
chr3L_15079380_15079993_pos_1720	0.0981328
chr3L_15068867_15069773_pos_1721	-0.375472
chr3L_15116649_15117309_pos_1722	0.272076
chr3L_15161881_15162384_pos_1723	0.669338
chr3L_15176852_15177700_pos_1724	0.441805
chr3L_15202525_15203219_pos_1725	-0.0944824
chr3L_15223070_15223601_pos_1726	0.58117
chr3L_15251120_15251552_pos_1727	0.23067
chr3L_15258046_15258500_pos_1728	0.158647
chr3L_15273947_15274703_pos_1729	0.0816804
chr3L_15265516_15265956_pos_1730	0.193034
chr3L_15270910_15271706_pos_1731	-0.137158
chr3L_15284251_15284705_pos_1732	0.0264938
chr3L_15299366_15299906_pos_1733	0.0569017
chr3L_15343418_15343928_pos_1734	0.390472
chr3L_15379423_15380406_pos_1735	0.0507961
chr3L_15386950_15387913_pos_1736	0.109751
chr3L_15421326_15422856_pos_1737	-0.16241
chr3L_15420663_15421080_pos_1738	0.0413855
chr3L_15455510_15455917_pos_1739	0.0860943
chr3L_15445535_15445822_pos_1740	-0.453795
chr3L_15529594_15530510_pos_1741	-0.327192
chr3L_15583800_15584503_pos_1742	0.372691
chr3L_15607322_15608066_pos_1743	-0.234596
chr3L_15632685_15633087_pos_1744	0.215818
chr3L_15646294_15647443_pos_1745	0.101466
chr3L_15665381_15665962_pos_1746	-0.116178
chr3L_15732083_15732873_pos_1747	-0.231304
chr3L_15740759_15742986_pos_1748	-0.111359
chr3L_15739315_15739686_pos_1749	0.0340236
chr3L_15744416_15745185_pos_1750	0.448443
chr3L_15790333_15790780_pos_1751	-0.234421
chr3L_15817630_15818038_pos_1752	-0.00338234
chr3L_15847625_15848087_pos_1753	-0.145848
chr3L_15864830_15866319_pos_1754	-0.236962
chr3L_15915595_15916131_pos_1755	-0.0553468
chr3L_15902576_15903788_pos_1756	-0.409735
chr3L_15921843_15922132_pos_1757	0.175258
chr3L_15988510_15989773_pos_1758	-0.567382
chr3L_16073422_16074201_pos_1759	0.183156
chr3L_16129656_16130660_pos_1760	-0.0206177
chr3L_16159568_16159805_pos_1761	-0.0151741
chr3L_16164967_16166626_pos_1762	0.247499
chr3L_16174744_16175083_pos_1763	0.271994
chr3L_16201859_16202263_pos_1764	0.320994
chr3L_16292377_16294035_pos_1765	-0.259989
chr3L_16304726_16305772_pos_1766	0.145235
chr3L_16332800_16334113_pos_1767	0.022368
chr3L_16351337_16352258_pos_1768	0.332635
chr3L_16350105_16350846_pos_1769	0.150623
chr3L_16386620_16387202_pos_1770	0.323808
chr3L_16423706_16424836_pos_1771	0.16362
chr3L_16428623_16430096_pos_1772	0.521386
chr3L_16457290_16457919_pos_1773	0.132531
chr3L_16451706_16453171_pos_1774	-0.410331
chr3L_16494100_16494899_pos_1775	0.0553245
chr3L_16589654_16589873_pos_1776	0.0987384
chr3L_16634058_16635253_pos_1777	-0.309056
chr3L_16625628_16626649_pos_1778	0.128317
chr3L_16648877_16649398_pos_1779	0.056698
chr3L_16675384_16676971_pos_1780	0.241353
chr3L_16690480_16691038_pos_1781	-0.396843
chr3L_16725272_16726346_pos_1782	-0.472798
chr3L_16753007_16753912_pos_1783	-0.0701879
chr3L_16747173_16748336_pos_1784	-0.095311
chr3L_16745119_16746156_pos_1785	0.0729833
chr3L_16743154_16744002_pos_1786	-0.146985
chr3L_16756570_16756934_pos_1787	0.273065
chr3L_16813842_16814940_pos_1788	0.192428
chr3L_16812630_16813165_pos_1789	-0.333707
chr3L_16867926_16868376_pos_1790	0.238469
chr3L_16872064_16872897_pos_1791	-0.298257
chr3L_16926289_16927797_pos_1792	0.179424
chr3L_16981669_16982309_pos_1793	0.311108
chr3L_16985638_16986380_pos_1794	0.0202552
chr3L_17049713_17051577_pos_1795	0.354577
chr3L_17102483_17103656_pos_1796	0.243062
chr3L_17099110_17100267_pos_1797	0.201534
chr3L_17115789_17117466_pos_1798	-0.186248
chr3L_17134881_17136269_pos_1799	-0.0829371
chr3L_17176889_17177365_pos_1800	0.14883
chr3L_17187540_17188112_pos_1801	0.543673
chr3L_17192677_17193132_pos_1802	0.122348
chr3L_17210800_17212424_pos_1803	0.385959
chr3L_17214010_17214681_pos_1804	0.476863
chr3L_17218146_17218656_pos_1805	0.141166
chr3L_17229937_17230377_pos_1806	0.690588
chr3L_17274378_17275096_pos_1807	0.245015
chr3L_17358119_17359231_pos_1808	-0.243114
chr3L_17350306_17351031_pos_1809	0.258605
chr3L_17385501_17386381_pos_1810	0.268285
chr3L_17405120_17406028_pos_1811	0.194717
chr3L_17437824_17438369_pos_1812	0.377493
chr3L_17454788_17455029_pos_1813	0.151295
chr3L_17488416_17489805_pos_1814	0.0166882
chr3L_17594427_17594939_pos_1815	0.618052
chr3L_17601299_17601619_pos_1816	0.435636
chr3L_17667869_17668285_pos_1817	0.28837
chr3L_17711234_17712025_pos_1818	0.375059
chr3L_17886696_17887403_pos_1819	-0.233226
chr3L_17927761_17929404_pos_1820	-0.0941249
chr3L_17944443_17945054_pos_1821	-0.162444
chr3L_17967158_17967403_pos_1822	0.265609
chr3L_17969504_17969876_pos_1823	-0.315239
chr3L_18054814_18055438_pos_1824	0.221873
chr3L_18074985_18075532_pos_1825	0.354784
chr3L_18077018_18078023_pos_1826	0.290741
chr3L_18069781_18070102_pos_1827	-0.0456856
chr3L_18120088_18120902_pos_1828	-0.397681
chr3L_18142973_18143326_pos_1829	-0.150086
chr3L_18165982_18166572_pos_1830	0.171637
chr3L_18233616_18233911_pos_1831	0.320752
chr3L_18241160_18241576_pos_1832	0.414775
chr3L_18279180_18279825_pos_1833	-0.0589895
chr3L_18295128_18295485_pos_1834	0.144317
chr3L_18316772_18317274_pos_1835	-0.415471
chr3L_18312594_18314146_pos_1836	-0.306608
chr3L_18315193_18316487_pos_1837	-0.520841
chr3L_18335337_18335900_pos_1838	0.183679
chr3L_18337101_18337680_pos_1839	-0.268251
chr3L_18329126_18329910_pos_1840	0.150051
chr3L_18355483_18356135_pos_1841	0.0451759
chr3L_18372216_18372711_pos_1842	0.233909
chr3L_18404200_18405095_pos_1843	0.0931779
chr3L_18405180_18405889_pos_1844	0.0748314
chr3L_18410852_18411389_pos_1845	-0.225108
chr3L_18411747_18413105_pos_1846	-0.173007
chr3L_18420976_18422092_pos_1847	-0.0405846
chr3L_18443108_18443876_pos_1848	0.48213
chr3L_18487506_18490500_pos_1849	-0.0394291
chr3L_18475791_18478506_pos_1850	-0.0986278
chr3L_18486026_18486322_pos_1851	0.0689113
chr3L_18505069_18505844_pos_1852	0.150748
chr3L_18554519_18555213_pos_1853	0.190946
chr3L_18547220_18548208_pos_1854	-0.286573
chr3L_18564771_18565275_pos_1855	0.271033
chr3L_18577691_18578895_pos_1856	-0.06529
chr3L_18630535_18631032_pos_1857	0.128598
chr3L_18733533_18733960_pos_1858	0.800357
chr3L_18846174_18847053_pos_1859	-0.39922
chr3L_18929113_18930819_pos_1860	-0.562214
chr3L_19029994_19030502_pos_1861	0.00588621
chr3L_19019665_19020422_pos_1862	-0.335373
chr3L_19051161_19051529_pos_1863	0.222693
chr3L_19064358_19064966_pos_1864	-0.335152
chr3L_19084546_19085302_pos_1865	-0.139202
chr3L_19146637_19147428_pos_1866	0.400658
chr3L_19190154_19190732_pos_1867	0.322279
chr3L_19180893_19181913_pos_1868	0.191781
chr3L_19235476_19237459_pos_1869	0.299644
chr3L_19233501_19234149_pos_1870	0.0400422
chr3L_19244968_19245655_pos_1871	-0.0156221
chr3L_19318436_19319151_pos_1872	-0.118819
chr3L_19313475_19314372_pos_1873	0.0860491
chr3L_19327784_19328443_pos_1874	0.115036
chr3L_19379696_19380289_pos_1875	0.461414
chr3L_19387201_19388790_pos_1876	-0.241976
chr3L_19400823_19402570_pos_1877	-0.2885
chr3L_19470722_19470973_pos_1878	-0.138321
chr3L_19481829_19482685_pos_1879	-0.18302
chr3L_19491548_19492822_pos_1880	0.0519933
chr3L_19553261_19553903_pos_1881	-0.430709
chr3L_19569839_19571222_pos_1882	-0.607389
chr3L_19650966_19651871_pos_1883	-0.14795
chr3L_19639219_19639814_pos_1884	-0.100986
chr3L_19663143_19664378_pos_1885	-0.48971
chr3L_19667038_19668367_pos_1886	0.157843
chr3L_19664599_19665526_pos_1887	0.142391
chr3L_19691606_19692458_pos_1888	0.102028
chr3L_19775198_19776873_pos_1889	-0.305525
chr3L_19865508_19866059_pos_1890	0.124005
chr3L_19850907_19851651_pos_1891	0.299015
chr3L_19862960_19863302_pos_1892	0.0298797
chr3L_19938142_19939052_pos_1893	0.68912
chr3L_19943008_19943479_pos_1894	0.053579
chr3L_20012277_20014257_pos_1895	0.0443534
chr3L_20045070_20045968_pos_1896	0.285439
chr3L_20247104_20248425_pos_1897	-0.21886
chr3L_20268875_20270361_pos_1898	0.0737974
chr3L_20265586_20266206_pos_1899	-0.0767826
chr3L_20387457_20388085_pos_1900	0.0799708
chr3L_20397749_20398092_pos_1901	0.223133
chr3L_20410335_20411730_pos_1902	0.423761
chr3L_20509630_20510130_pos_1903	0.228882
chr3L_20532281_20532867_pos_1904	0.174775
chr3L_20544578_20546099_pos_1905	-0.128219
chr3L_20575167_20576398_pos_1906	-0.106531
chr3L_20599806_20600452_pos_1907	0.015426
chr3L_20605483_20606355_pos_1908	-0.103155
chr3L_20693831_20694314_pos_1909	-0.0727927
chr3L_20743410_20744056_pos_1910	-0.0683969
chr3L_20822205_20823403_pos_1911	-0.0541754
chr3L_20843374_20844556_pos_1912	0.117573
chr3L_20895263_20895998_pos_1913	-0.0176013
chr3L_20946752_20947477_pos_1914	-0.0876758
chr3L_20970337_20971206_pos_1915	0.259085
chr3L_20975264_20976469_pos_1916	-0.442591
chr3L_20977406_20979348_pos_1917	-0.559326
chr3L_21006665_21007091_pos_1918	0.0495795
chr3L_21038688_21039257_pos_1919	-0.446939
chr3L_21046640_21047693_pos_1920	-0.0333088
chr3L_21109468_21110174_pos_1921	-0.271121
chr3L_21103647_21104524_pos_1922	0.357299
chr3L_21102932_21103259_pos_1923	0.290962
chr3L_21204696_21205478_pos_1924	0.159777
chr3L_21194402_21194862_pos_1925	0.090878
chr3L_21252346_21252982_pos_1926	0.406138
chr3L_21317635_21318488_pos_1927	0.159047
chr3L_21372446_21372968_pos_1928	-0.094132
chr3L_21382676_21383558_pos_1929	-0.433075
chr3L_21400232_21400835_pos_1930	-0.123161
chr3L_21444264_21445622_pos_1931	-1.0229
chr3L_21449516_21450196_pos_1932	0.27487
chr3L_21458209_21460188_pos_1933	0.179349
chr3L_21642260_21642856_pos_1934	-0.135638
chr3L_21640305_21641411_pos_1935	-0.00796021
chr3L_21643267_21643795_pos_1936	0.11053
chr3L_21858704_21861642_pos_1937	0.431626
chr3L_21855767_21857095_pos_1938	0.253006
chr3L_21850776_21851554_pos_1939	0.190368
chr3L_21877453_21878052_pos_1940	0.0929598
chr3L_21903477_21905840_pos_1941	-0.0881226
chr3L_21926499_21927062_pos_1942	0.0254218
chr3L_21990103_21992556_pos_1943	0.16164
chr3L_22001362_22003064_pos_1944	0.278786
chr3L_22009995_22012157_pos_1945	0.151612
chr3L_22016538_22019103_pos_1946	0.0638488
chr3L_22024350_22026864_pos_1947	-0.182588
chr3L_22089009_22091291_pos_1948	-0.102252
chr3L_22102481_22103216_pos_1949	0.36409
chr3L_22116521_22117396_pos_1950	0.479081
chr3L_22120283_22121527_pos_1951	0.0710573
chr3L_22145938_22147705_pos_1952	-0.699543
chr3L_22199116_22201448_pos_1953	-0.270493
chr3L_22221170_22221773_pos_1954	-0.156271
chr3L_22251020_22251810_pos_1955	-0.275724
chr3L_22276742_22278088_pos_1956	-0.0524316
chr3L_22287314_22288794_pos_1957	-0.0222583
chr3L_22371820_22372499_pos_1958	-0.0824849
chr3L_22385917_22386647_pos_1959	0.506265
chr3L_22397325_22397662_pos_1960	0.200977
chr3L_22419974_22420881_pos_1961	-0.214796
chr3L_22428073_22429275_pos_1962	0.395924
chr3L_22445253_22445798_pos_1963	0.185109
chr3L_22464944_22465425_pos_1964	-0.0591795
chr3L_22475849_22477283_pos_1965	0.0746076
chr3L_22508569_22511072_pos_1966	-0.149434
chr3L_22506443_22507943_pos_1967	0.253677
chr3L_22529600_22531659_pos_1968	-0.0493523
chr3L_22531962_22534261_pos_1969	-0.143743
chr3L_22628208_22628781_pos_1970	0.126239
chr3L_22620272_22621270_pos_1971	0.0182088
chr3L_22646395_22648242_pos_1972	0.160595
chr3L_22736303_22736669_pos_1973	0.397978
chr3L_22841988_22842357_pos_1974	0.0879026
chr3L_22882703_22883414_pos_1975	0.0195216
chr3L_22909641_22912843_pos_1976	-0.0293241
chr3L_22919363_22922180_pos_1977	0.0177841
chr3L_22915641_22918387_pos_1978	-0.352915
chr3L_22922228_22924128_pos_1979	0.046503
chr3L_22956742_22957235_pos_1980	0.210191
chr3L_22959306_22961107_pos_1981	-0.27484
chr3L_22993372_22994082_pos_1982	-0.0491178
chr3L_22992704_22993150_pos_1983	-0.146104
chr3L_23003910_23005662_pos_1984	-0.28961
chr3L_23026641_23028076_pos_1985	0.123153
chr3L_23083138_23086267_pos_1986	-0.410861
chr3L_23262544_23263675_pos_1987	-0.0272103
chr3L_23844984_23845821_pos_1988	-0.168882
chr3L_24466611_24467020_pos_1989	-0.200855
chr3LHet_223801_226311_pos_1990	-0.235788
chr3LHet_249293_249693_pos_1991	-0.430796
chr3LHet_934249_934914_pos_1992	-0.251337
chr3LHet_1251184_1251841_pos_1993	-0.0418562
chr3LHet_1574030_1575249_pos_1994	-0.12459
chr3LHet_2193493_2194119_pos_1995	-0.420502
chr3LHet_2192440_2193101_pos_1996	-0.49142
chr3LHet_2191805_2192222_pos_1997	-0.247891
chr3LHet_2237199_2238099_pos_1998	0.276273
chr3LHet_2250031_2250988_pos_1999	-0.184076
chr3LHet_2396714_2396978_pos_2000	-0.18837
[truncated: 1,332 more rows]
