# Supplementary material for: The hourglass model of evolutionary conservation during embryogenesis extends to developmental enhancers with signatures of positive selection
Source: Genome Res. 2021 Sep;31(9):1573–81. doi: 10.1101/gr.275212.121 (PMC8415374; doi:10.1101/gr.275212.121)
Supplement: Supplemental Material [file supp_gr.275212.121_Supplemental_Code.zip › Supplemental_Code/data/svmModels/dmel24_model_gkmpredict_dmel1012_specific_enhancer_negSet.txt]

chrX_14455090_14455999_neg_1	0.0859754
chr3R_11055989_11056900_neg_2	0.0264087
chr2L_20379029_20379596_neg_3	0.265985
chr2L_6702092_6704199_neg_4	-0.0422671
chr2L_16696964_16697578_neg_5	-1.52555
chr3R_22083351_22086699_neg_6	-0.222654
chr2L_9099251_9099744_neg_7	-0.600505
chr2L_572004_572797_neg_8	-0.0209169
chrX_15678770_15679625_neg_9	-0.322644
chrX_1242858_1246819_neg_10	0.118352
chr2L_22954719_22956525_neg_11	-0.219849
chr3L_11074971_11077462_neg_12	-0.247449
chr3R_1940799_1941589_neg_13	-0.16551
chr2L_8397343_8398598_neg_14	-0.0156013
chrX_18663663_18664313_neg_15	-0.820321
chrX_14067192_14067975_neg_16	-0.373858
chr3LHet_1565609_1567118_neg_17	-0.315684
chr2R_4969730_4971317_neg_18	0.272979
chrX_15817095_15819488_neg_19	0.4744
chr3R_16928815_16931089_neg_20	0.373662
chr3R_12992039_12994631_neg_21	0.495766
chr2R_14616907_14617616_neg_22	-0.344993
chr2R_8037032_8038231_neg_23	-0.0367073
chr3R_9815767_9817977_neg_24	-0.677832
chrUextra_16625219_16625583_neg_25	0.195384
chr3R_15420281_15422488_neg_26	-0.247795
chr3R_20661052_20662304_neg_27	0.0422163
chr4_533571_534769_neg_28	0.55198
chrU_6973341_6975141_neg_29	0.580503
chr3R_26845692_26846639_neg_30	-0.162767
chr3R_10277017_10278549_neg_31	-0.626515
chrUextra_3294641_3295763_neg_32	-2.14476
chrUextra_13883013_13884160_neg_33	-2.31593
chr3R_3875406_3875947_neg_34	-0.10067
chr3L_12117351_12117875_neg_35	0.6129
chr3R_14198812_14200612_neg_36	0.394834
chrX_7892621_7894982_neg_37	0.049729
chr2L_14527271_14528854_neg_38	-0.464286
chrX_9959558_9962666_neg_39	-0.491292
chr3R_12831495_12832292_neg_40	-0.192755
chrX_3352410_3353414_neg_41	-0.318505
chr2L_20584558_20584925_neg_42	-0.31271
chr3R_12593023_12593792_neg_43	-0.209602
chr3LHet_2141074_2141924_neg_44	-0.0301483
chr2R_20628721_20629179_neg_45	-0.318397
chrX_6386781_6388124_neg_46	-0.415664
chr2L_21717301_21717938_neg_47	-0.0637896
chr3L_6623254_6623813_neg_48	-0.561741
chrX_9524933_9525409_neg_49	-0.198192
chr2L_18399591_18400177_neg_50	0.282916
chr2L_7654965_7656839_neg_51	-1.2959
chr3R_8482005_8482733_neg_52	-0.0407663
chr2R_2838626_2839636_neg_53	0.313178
chr2R_20545312_20548118_neg_54	-0.194835
chr3L_1125379_1128571_neg_55	-0.26637
chr3L_3524789_3525868_neg_56	-0.0257387
chr3L_20508736_20509729_neg_57	-0.300641
chr2LHet_42623_43354_neg_58	0.113246
chr3R_3626648_3627743_neg_59	-0.820263
chr2R_15389924_15391026_neg_60	0.00538817
chrUextra_20239498_20240363_neg_61	-0.382684
chr3R_24615364_24617846_neg_62	0.385576
chrX_2351767_2353119_neg_63	-0.0311215
chrUextra_20117834_20119581_neg_64	-1.31397
chr2R_7438395_7440258_neg_65	0.313885
chrX_21581765_21583103_neg_66	-1.98864
chr3L_10373480_10374998_neg_67	0.223264
chr2L_7502374_7503998_neg_68	0.146087
chrX_18795191_18798998_neg_69	-0.910767
chr2R_5007829_5008912_neg_70	0.16229
chr3L_10235670_10237009_neg_71	-0.170181
chrX_20482692_20484716_neg_72	-1.62388
chr3L_6615790_6617434_neg_73	0.0249795
chr3R_16296021_16297878_neg_74	0.138594
chr3L_22880556_22881098_neg_75	0.34255
chr3L_5091556_5093041_neg_76	-0.208306
chr2L_20912678_20913359_neg_77	0.00661225
chrX_8312711_8316430_neg_78	0.609893
chr3L_15402144_15402816_neg_79	-0.87681
chr2L_13494825_13495348_neg_80	-0.0404556
chrUextra_5582982_5584010_neg_81	-2.25614
chr3R_27306630_27307546_neg_82	-0.0144451
chr3L_20006580_20007627_neg_83	-0.0407317
chrUextra_2073675_2073956_neg_84	0.263742
chr3R_22340411_22340768_neg_85	-1.15197
chr2L_14731048_14731456_neg_86	-0.50924
chr3R_18736150_18737586_neg_87	-0.191938
chrUextra_9945829_9946846_neg_88	-0.345125
chr3L_6651111_6651926_neg_89	0.114732
chrUextra_26486206_26486721_neg_90	0.449029
chr3L_15676179_15677273_neg_91	0.356887
chr3L_15460335_15461639_neg_92	-1.41524
chr3LHet_837260_837743_neg_93	-0.0159022
chr3R_5021813_5022547_neg_94	-0.292967
chr2L_4439772_4440099_neg_95	-0.25489
chrU_313778_315739_neg_96	0.317317
chr3R_6824047_6824649_neg_97	0.0440363
chrX_16430492_16431207_neg_98	-0.667479
chr3R_22126994_22129117_neg_99	0.0911968
chr2RHet_236505_236810_neg_100	0.362689
chrUextra_10101235_10102174_neg_101	-2.30074
chrUextra_8257021_8257852_neg_102	-0.49412
chr3R_14024095_14025092_neg_103	0.237507
chr3L_8206652_8207843_neg_104	0.0525302
chrUextra_986608_988512_neg_105	-0.590391
chr2R_19924137_19925619_neg_106	0.553051
chr2R_8892988_8894466_neg_107	-0.819341
chr2L_2164020_2166006_neg_108	0.089348
chr3R_3066011_3067271_neg_109	-0.160822
chr3L_17328773_17330200_neg_110	-0.237172
chrX_3359206_3360476_neg_111	0.437401
chrX_6366158_6367327_neg_112	-0.192506
chrU_29193_29510_neg_113	0.0833478
chr3L_22760032_22760666_neg_114	-0.375422
chr3R_25304596_25305354_neg_115	-0.522858
chrUextra_27437029_27437808_neg_116	-1.44187
chrX_2550688_2551893_neg_117	-0.0884721
chrX_8123302_8123874_neg_118	-0.843826
chrUextra_28563567_28564460_neg_119	-2.30242
chr3R_24158988_24159929_neg_120	-0.160623
chr3R_2381021_2381941_neg_121	-0.00991222
chrU_9558328_9559165_neg_122	-1.63275
chr2L_14813637_14814316_neg_123	-0.615603
chr2L_278226_278878_neg_124	-0.0131037
chrX_10446287_10446967_neg_125	-1.03955
chrUextra_16252315_16252689_neg_126	-0.172998
chr3L_4948582_4949208_neg_127	-0.203231
chr3R_2790588_2791311_neg_128	-0.0354907
chrUextra_11977814_11978519_neg_129	-0.261764
chrUextra_8498252_8499971_neg_130	-0.623365
chr2R_20233002_20233628_neg_131	-0.292366
chr2R_8626376_8627122_neg_132	-0.245952
chr3L_20797613_20799015_neg_133	0.049427
chrX_12545513_12547179_neg_134	0.254674
chr3L_518995_519698_neg_135	-0.419596
chr3R_19602684_19604067_neg_136	-0.601127
chr2R_13560980_13561609_neg_137	-0.418199
chrX_12683660_12685248_neg_138	0.715104
chr3R_16326476_16328135_neg_139	-0.330045
chr3L_13130490_13131662_neg_140	-0.11898
chr3R_23364406_23365027_neg_141	0.389974
chr2R_13914469_13915390_neg_142	0.303772
chr2R_17426044_17426488_neg_143	-0.0535816
chr2L_15189039_15190236_neg_144	0.108485
chr3R_20889467_20890565_neg_145	-0.555774
chrUextra_28192876_28193288_neg_146	-0.0165666
chr3L_22932918_22934364_neg_147	-0.0688192
chr3L_4304271_4306475_neg_148	-1.57383
chr2L_20106796_20107599_neg_149	0.111128
chr2R_10128907_10129495_neg_150	0.195945
chr2R_13878684_13879785_neg_151	0.453267
chr2RHet_23601_23880_neg_152	-0.299299
chrX_8602938_8603999_neg_153	-0.150291
chr2LHet_278807_280912_neg_154	0.108472
chrX_4532678_4533751_neg_155	-0.422567
chrX_12201549_12203208_neg_156	-0.771045
chr2R_12296651_12297877_neg_157	-0.676467
chr3L_21100364_21101751_neg_158	-0.153698
chr2L_14956840_14957534_neg_159	-0.205179
chr3R_9361456_9361909_neg_160	-0.215504
chrX_15842418_15842740_neg_161	0.0488826
chrUextra_838025_839460_neg_162	-2.30815
chr2R_11063831_11064221_neg_163	0.0163627
chr2L_15928961_15930441_neg_164	-1.2175
chr3R_21976260_21976651_neg_165	-0.0354003
chrUextra_4993054_4993391_neg_166	-0.648321
chr2R_15201844_15202565_neg_167	0.0630728
chr2R_16808064_16808621_neg_168	0.249656
chr3R_27507230_27509324_neg_169	-0.236857
chrUextra_11274065_11274849_neg_170	-2.34278
chrX_19271418_19272028_neg_171	0.0211436
chrUextra_2454192_2454708_neg_172	0.421888
chr3R_8939037_8940716_neg_173	-0.0866396
chr2R_19319393_19319889_neg_174	0.0301879
chr3R_7287155_7288114_neg_175	0.226857
chr2L_10045399_10045938_neg_176	0.107231
chr3L_23341177_23341713_neg_177	-0.462279
chr2L_1293339_1295339_neg_178	-0.378548
chr3L_2479340_2480310_neg_179	0.319588
chr3R_767951_770075_neg_180	-0.803297
chr2L_3934245_3934971_neg_181	-0.0966291
chr3L_4741148_4742515_neg_182	-0.136011
chr2L_3765872_3767782_neg_183	-0.273706
chr3RHet_666035_666673_neg_184	1.2141
chrX_14329382_14331686_neg_185	-0.0418665
chr2L_20378807_20379473_neg_186	-0.462952
chrX_13939608_13941472_neg_187	-0.449189
chr2L_18762468_18764337_neg_188	0.0801471
chr2R_576810_577326_neg_189	0.221847
chr3LHet_2491240_2492238_neg_190	0.123534
chr2L_16826926_16829235_neg_191	0.0827804
chr3R_25219477_25221638_neg_192	-0.0762919
chrX_17239661_17241767_neg_193	-0.796562
chrUextra_7197170_7200164_neg_194	-2.05743
chr3L_17396397_17399434_neg_195	-0.469303
chr3R_16243978_16244877_neg_196	-0.472564
chr3L_9843641_9844234_neg_197	-0.099677
chrUextra_581528_583229_neg_198	-0.9365
chr2L_15978927_15979607_neg_199	-0.168863
chrX_15211058_15212055_neg_200	-0.0812961
chr2R_4029457_4029821_neg_201	0.281329
chrX_6780686_6782712_neg_202	-0.465752
chr2L_17122121_17122474_neg_203	-0.310851
chrX_14608487_14609508_neg_204	-0.983174
chrX_18589324_18589847_neg_205	0.592967
chr3L_9941817_9942278_neg_206	-0.0453958
chrX_4701242_4702620_neg_207	-0.378598
chrUextra_22172220_22173178_neg_208	-1.94441
chr3L_4901835_4902554_neg_209	-0.0981825
chr3L_8171000_8172270_neg_210	-0.963529
chr4_1111168_1112717_neg_211	0.391177
chr2R_19089574_19090083_neg_212	-0.0360883
chrX_18560142_18561188_neg_213	-1.1244
chr3R_13967188_13968647_neg_214	-0.467505
chrUextra_17644559_17645491_neg_215	-0.689955
chr2R_745414_746910_neg_216	0.00961732
chr3RHet_520823_521568_neg_217	-0.0640477
chr2R_15996505_15998028_neg_218	-1.12563
chr2L_917490_918498_neg_219	0.182893
chr2L_381880_383014_neg_220	-0.175834
chr3RHet_2221856_2222565_neg_221	-0.403852
chrUextra_17457720_17458510_neg_222	-1.33357
chr2R_2659944_2660329_neg_223	-0.0926077
chr3R_14686785_14687717_neg_224	-0.222131
chrUextra_637912_639528_neg_225	-0.493068
chr3L_15945604_15947310_neg_226	-0.0300863
chr2L_9178680_9179202_neg_227	-0.873385
chr3R_13671107_13672144_neg_228	0.426944
chr3R_4891574_4892828_neg_229	-0.078808
chr2L_19476326_19476617_neg_230	-0.3035
chr3RHet_894290_894622_neg_231	0.222205
chr2L_21427811_21428438_neg_232	-0.308324
chrUextra_1540651_1541413_neg_233	-0.461137
chr3R_2400193_2400503_neg_234	0.257417
chr3R_20690778_20691194_neg_235	0.144284
chr2R_3364557_3365077_neg_236	-0.174067
chrX_11258894_11259205_neg_237	0.747897
chr3L_16686935_16687844_neg_238	-0.118601
chr3L_3708900_3709787_neg_239	-1.86186
chr3R_13701168_13701584_neg_240	0.310417
chrX_12277113_12278023_neg_241	-0.355426
chr2L_4360339_4360886_neg_242	0.163045
chr2RHet_1378037_1378830_neg_243	0.11908
chr2L_12330501_12331015_neg_244	-0.587795
chr3L_6821228_6823252_neg_245	-0.260875
chr2R_19756589_19757538_neg_246	-1.11295
chr3RHet_1913178_1914222_neg_247	0.282532
chr3RHet_2028707_2029490_neg_248	0.418551
chr2R_7338850_7339905_neg_249	-0.787707
chr3LHet_948917_949250_neg_250	-0.027145
chr2R_10675582_10676039_neg_251	0.251789
chr2R_14223655_14224333_neg_252	-0.380612
chr3R_6734676_6735130_neg_253	-0.0475274
chr3R_12809164_12809590_neg_254	0.111055
chrX_523437_524194_neg_255	-0.191761
chr2L_2678892_2679451_neg_256	-0.244477
chrUextra_17577200_17577882_neg_257	-2.13419
chrX_9318862_9319219_neg_258	-0.602019
chrX_17299728_17300769_neg_259	-0.870365
chr3L_2021044_2021812_neg_260	-0.113843
chr2R_18988189_18989205_neg_261	-0.0908757
chrX_19872744_19874174_neg_262	0.42753
chr2R_14085839_14086899_neg_263	-0.650196
chr3L_21419902_21421119_neg_264	0.545853
chr2L_2442292_2442804_neg_265	0.0258637
chr2R_15762865_15763532_neg_266	0.325857
chr2L_7331335_7331898_neg_267	0.51299
chr3L_12971307_12972962_neg_268	-0.0947778
chr2R_7883363_7883735_neg_269	-0.0267573
chrX_14336034_14337193_neg_270	-0.323282
chr3L_22242065_22242415_neg_271	-0.300322
chr3R_15524637_15525511_neg_272	-0.752959
chrX_6818794_6819751_neg_273	0.112234
chr3R_14071709_14072518_neg_274	0.155383
chrX_7499565_7500247_neg_275	-0.118244
chr2L_4489115_4490057_neg_276	0.473638
chr2L_9298380_9299302_neg_277	-0.132181
chr2L_21626157_21627689_neg_278	-0.595807
chr2R_3676037_3676671_neg_279	-0.33968
chr3L_13297871_13298379_neg_280	-0.000955344
chrUextra_24054249_24055451_neg_281	-1.51765
chrX_5257133_5258387_neg_282	-0.528177
chr2L_6154110_6154934_neg_283	-0.527937
chr2R_4980582_4982566_neg_284	0.212205
chrX_5945273_5946941_neg_285	0.00276324
chrX_12429124_12429868_neg_286	-0.221756
chr3L_6303095_6303643_neg_287	-0.898982
chr3L_3557246_3558367_neg_288	0.16791
chr3L_3168005_3169528_neg_289	0.377244
chr2RHet_611586_613277_neg_290	0.625009
chrU_3001955_3002865_neg_291	-0.770704
chr3L_10827594_10829798_neg_292	0.155017
chr3L_5283057_5283422_neg_293	-0.27173
chrX_82372_82889_neg_294	0.533962
chr2L_6202645_6203212_neg_295	-0.26891
chr2R_929773_930098_neg_296	0.391596
chr3LHet_489936_490251_neg_297	0.100071
chr2L_11057099_11058305_neg_298	-0.687056
chr3R_11249894_11250321_neg_299	0.881906
chr3R_21630486_21633256_neg_300	-0.0772182
chrU_6318747_6319201_neg_301	0.473403
chr3L_1710657_1711065_neg_302	0.00787055
chr3R_16981408_16982475_neg_303	0.11598
chr2L_8915718_8916401_neg_304	0.0458632
chr2R_11533639_11534432_neg_305	-0.356678
chr2L_1673159_1674213_neg_306	-0.31562
chr3L_10126535_10127121_neg_307	-1.1219
chr3R_17748703_17749506_neg_308	0.143588
chr2L_11555556_11556413_neg_309	-1.1198
chr3R_17819304_17819589_neg_310	0.427385
chr3L_11597403_11597773_neg_311	-0.0803003
chr3L_19693680_19694622_neg_312	-0.0961437
chr3RHet_1022985_1023341_neg_313	0.141915
chr2L_14915043_14915376_neg_314	0.581883
chrX_21882034_21883435_neg_315	-0.270604
chrUextra_8724950_8727224_neg_316	-2.30903
chr3L_1400940_1401406_neg_317	-0.216403
chr3R_22881909_22882754_neg_318	0.553282
chr4_571408_571815_neg_319	0.203944
chr3R_20766787_20767290_neg_320	0.393309
chrX_19730305_19731028_neg_321	0.396656
chrU_2574982_2575797_neg_322	0.0795157
chr3R_16405493_16406039_neg_323	-0.837554
chr3L_11987725_11988227_neg_324	0.306346
chrUextra_11790028_11790601_neg_325	-1.00316
chr4_921526_922665_neg_326	-0.367556
chr2R_19379790_19380519_neg_327	-0.332176
chr2R_7012050_7012480_neg_328	0.132125
chr2L_17964978_17967519_neg_329	-0.222782
chr3L_16353959_16354699_neg_330	0.0803868
chr3R_8298576_8300065_neg_331	0.120498
chr3R_25436281_25437350_neg_332	-0.502749
chr3R_19245015_19246863_neg_333	0.209408
chrX_18081501_18081781_neg_334	0.190285
chr3R_4741388_4742641_neg_335	-0.410604
chrX_10797306_10799169_neg_336	-0.804967
chr3L_21031286_21032835_neg_337	-0.272606
chr3L_17071919_17072747_neg_338	0.321097
chrU_354667_355507_neg_339	-1.74611
chrX_18575155_18575769_neg_340	0.551462
chrXHet_166071_166626_neg_341	0.0477482
chrX_17978761_17979312_neg_342	0.260997
chr2L_5434871_5435313_neg_343	-0.0878519
chrX_21455711_21456118_neg_344	-0.212762
chr2L_1471837_1472805_neg_345	-0.314547
chr2L_5502596_5506776_neg_346	0.0834777
chr3L_4246606_4247985_neg_347	0.755523
chr3LHet_63152_63950_neg_348	0.125014
chr2L_21158511_21159697_neg_349	0.77015
chr3LHet_1452789_1453622_neg_350	0.376646
chr3R_19035742_19036440_neg_351	-0.596286
chr3LHet_1152762_1153767_neg_352	0.480399
chrUextra_15430669_15432682_neg_353	-0.435737
chrUextra_5126241_5127472_neg_354	-0.810981
chrU_5109297_5110300_neg_355	0.140233
chrX_7704720_7706169_neg_356	-0.178356
chrX_7659462_7659892_neg_357	0.506969
chr3R_1224874_1225592_neg_358	-0.535816
chr3R_20972154_20974064_neg_359	0.214591
chrUextra_16749778_16750559_neg_360	-0.680133
chr3L_10701200_10701732_neg_361	0.152282
chr2R_12594401_12594792_neg_362	0.210235
chrX_1596659_1597214_neg_363	-0.62301
chr3R_24306960_24307627_neg_364	0.0487749
chrX_14225592_14226055_neg_365	-0.081262
chr3L_7419077_7420386_neg_366	0.0444067
chr3R_21104176_21104856_neg_367	-0.36397
chrUextra_16318741_16320512_neg_368	-2.3742
chr3L_3857897_3858731_neg_369	-0.333804
chrUextra_20662272_20662550_neg_370	0.267536
chr3R_16713466_16715033_neg_371	-0.690517
chr2R_8349851_8350755_neg_372	-0.193634
chr2R_13214128_13214642_neg_373	-0.743657
chr3L_10681560_10682516_neg_374	-0.121796
chr2R_512124_512868_neg_375	0.0730399
chrX_17774499_17775996_neg_376	-0.182852
chr2L_17165158_17166644_neg_377	-0.0136173
chr3R_5318330_5320389_neg_378	-0.642113
chr3LHet_1715894_1716922_neg_379	-0.404213
chrUextra_7319622_7320473_neg_380	0.00771477
chr2R_15136268_15137118_neg_381	-0.29236
chrU_8989000_8989889_neg_382	-2.14765
chr2R_17537001_17537842_neg_383	0.211166
chr3L_14322153_14322709_neg_384	0.00147428
chr3LHet_1429283_1429816_neg_385	0.274172
chr2R_18364640_18365265_neg_386	0.0480587
chr3L_710738_711742_neg_387	0.379259
chr2L_7731038_7732024_neg_388	-0.0415138
chr2L_8653637_8655864_neg_389	-0.42441
chr2L_4169948_4171046_neg_390	0.379936
chr2L_22038473_22038863_neg_391	-0.12611
chr3R_8470731_8471442_neg_392	-0.484879
chr2L_15531070_15531748_neg_393	-0.564257
chr3R_2832613_2835080_neg_394	0.181118
chr3L_9360131_9360693_neg_395	-0.723328
chr2R_19836659_19837203_neg_396	0.344232
chr3L_8357055_8357424_neg_397	-0.023979
chr3R_3167652_3168342_neg_398	1.01232
chr3R_22540393_22540834_neg_399	-0.266288
chrUextra_213327_213616_neg_400	0.681347
chr2R_20727728_20728070_neg_401	0.209612
chr2RHet_990663_991070_neg_402	0.404769
chrX_18889768_18890395_neg_403	0.154361
chr3R_24291868_24292239_neg_404	0.0924361
chr3R_11346811_11347182_neg_405	-0.118328
chr2L_11337278_11337649_neg_406	0.0120674
chr3R_18191569_18192294_neg_407	-0.432669
chr3L_1049766_1050545_neg_408	-0.356415
chr3L_4969800_4970508_neg_409	0.0195919
chrX_19026662_19027177_neg_410	0.10527
chr3L_20273592_20275626_neg_411	0.454542
chr3R_624800_625525_neg_412	-0.800869
chrX_15063165_15063633_neg_413	-0.694889
chr3L_4644114_4644785_neg_414	-0.0227731
chr2L_14380952_14381939_neg_415	0.422062
chr3L_23698327_23698792_neg_416	0.737593
chrX_4197187_4198015_neg_417	0.204713
chr2L_17723440_17724570_neg_418	0.747414
chr3R_7129448_7129862_neg_419	-0.115837
chr3L_10782182_10783187_neg_420	-0.355729
chr3LHet_1062415_1064654_neg_421	0.65077
chrX_2566316_2567069_neg_422	-0.885511
chr3R_5794927_5796124_neg_423	0.591788
chrX_6115946_6116513_neg_424	0.743926
chrU_3549874_3551204_neg_425	0.231589
chrX_11754237_11755072_neg_426	-0.470299
chr3L_4507022_4507495_neg_427	-0.117112
chrUextra_1495600_1495912_neg_428	0.484028
chr3R_11621722_11623080_neg_429	0.516836
chr3LHet_1494820_1495720_neg_430	-1.17894
chr2L_7395935_7397447_neg_431	-1.09622
chrX_9588499_9589339_neg_432	0.860418
chrX_6233395_6234227_neg_433	-0.0144367
chr2L_14814189_14815242_neg_434	-0.398624
chrU_491991_492437_neg_435	0.756351
chr2L_13907466_13907894_neg_436	0.100564
chr2R_13166786_13167271_neg_437	-0.788422
chr3L_11377743_11378200_neg_438	-0.0968735
chr3RHet_1623273_1624249_neg_439	0.35912
chr2L_12774456_12775595_neg_440	-0.360225
chr2L_3186385_3186820_neg_441	-0.201957
chr3L_15215350_15216129_neg_442	-0.00349084
chr2R_16280795_16281720_neg_443	-0.125394
chrUextra_17365588_17366532_neg_444	-2.27345
chr3R_1817364_1819563_neg_445	-0.159089
chr3R_23754996_23756143_neg_446	-0.232402
chrXHet_94162_95424_neg_447	0.1368
chr2L_16706190_16706973_neg_448	0.0544663
chrX_9112940_9114024_neg_449	-0.340431
chrUextra_15649307_15650190_neg_450	-2.05862
chrU_6000859_6002858_neg_451	0.623933
chrUextra_6902559_6903184_neg_452	-1.56028
chr3L_10755221_10756094_neg_453	-0.674767
chrU_412838_414584_neg_454	-0.48248
chrX_21540733_21541702_neg_455	0.00967045
chr3L_21400177_21401381_neg_456	-0.113901
chrX_22245708_22246226_neg_457	-0.0502537
chrX_1867166_1867855_neg_458	0.334436
chr2R_14978896_14979562_neg_459	-0.307665
chrX_5305360_5305807_neg_460	0.379872
chr3L_9778288_9778630_neg_461	-0.198455
chr3R_7999707_8000508_neg_462	-0.0267977
chrU_3556659_3557285_neg_463	0.0511521
chr3L_3860565_3861463_neg_464	0.193329
chrU_6158796_6159717_neg_465	0.206719
chrUextra_4635474_4635978_neg_466	-1.08652
chr3L_13875647_13876583_neg_467	0.243786
chr2R_5979732_5980412_neg_468	-0.235873
chr3R_3044749_3046521_neg_469	-0.43514
chrX_20387913_20388679_neg_470	-0.552385
chr3R_26069021_26069659_neg_471	0.153899
chrUextra_1347363_1348015_neg_472	0.0841231
chrUextra_9448851_9449386_neg_473	-0.117992
chr3L_16907558_16908876_neg_474	-1.13745
chr2L_17675991_17676663_neg_475	0.0886683
chrUextra_18975029_18975535_neg_476	-0.138226
chr2L_506672_507090_neg_477	-0.3541
chr3R_26030046_26031261_neg_478	-0.214691
chr2R_11986514_11987319_neg_479	0.193115
chr3R_23277182_23277849_neg_480	-0.0737245
chr3L_22632067_22633492_neg_481	0.0529278
chr3R_21326120_21326872_neg_482	0.149218
chr3R_10809990_10810505_neg_483	-0.234954
chrUextra_3975192_3976338_neg_484	-0.833943
chr2R_2675434_2676400_neg_485	0.415524
chr2R_10201201_10203466_neg_486	-0.0352081
chrX_13718849_13719501_neg_487	0.223576
chrX_10579392_10580157_neg_488	0.362723
chr3R_17466578_17467481_neg_489	0.269814
chr3L_5677257_5677604_neg_490	0.44122
chr3R_7339148_7339638_neg_491	-0.671303
chr3LHet_307045_307440_neg_492	0.581485
chr2R_10214508_10214809_neg_493	-0.0667586
chrUextra_6539624_6540181_neg_494	-0.277799
chr2L_5330010_5330601_neg_495	-0.149962
chr3R_2454234_2454543_neg_496	-0.0333885
chr2R_19366425_19366980_neg_497	-0.122788
chr2L_20727753_20728286_neg_498	-0.287796
chr2R_9245684_9246939_neg_499	-0.244974
chr3R_10887302_10888497_neg_500	-0.195815
chr3R_9773823_9774329_neg_501	-0.774978
chr3R_9528317_9529100_neg_502	0.0744821
chrX_8474930_8475537_neg_503	-0.325859
chr3R_6551937_6552521_neg_504	-0.332842
chr2R_11503946_11504835_neg_505	-0.0833294
chrX_14400485_14401441_neg_506	0.444129
chrX_11110081_11111312_neg_507	-1.11296
chrX_2934350_2936044_neg_508	-0.617706
chr3L_1161781_1162112_neg_509	0.0713538
chr2R_2942818_2943262_neg_510	-0.54821
chr2L_22675294_22676724_neg_511	-0.335733
chr2L_5839274_5839957_neg_512	-0.355924
chr2R_9225077_9226005_neg_513	-0.00799964
chrU_5692611_5694670_neg_514	-0.265944
chrUextra_3716306_3717626_neg_515	-2.30874
chrUextra_402682_404078_neg_516	-0.336695
chr3R_10791295_10794966_neg_517	-0.8976
chr3R_25440750_25441260_neg_518	0.121371
chrX_16708959_16709685_neg_519	-0.700988
chrU_5879848_5880834_neg_520	-0.522697
chrU_8411515_8412164_neg_521	-0.496617
chr3R_12013152_12013993_neg_522	-0.0363336
chr2L_11641590_11642477_neg_523	-0.749875
chrUextra_16371100_16371467_neg_524	-2.19203
chr2R_7621043_7621340_neg_525	0.213509
chr2L_18504060_18506184_neg_526	-0.0733977
chr3L_6116881_6117445_neg_527	-0.355981
chr3L_316292_316663_neg_528	-0.0939498
chr3L_3859391_3862775_neg_529	0.179598
chrX_3468862_3469434_neg_530	-0.636464
chr3L_15289832_15290850_neg_531	-0.224566
chr2RHet_2269146_2269656_neg_532	0.017901
chrX_9465292_9465849_neg_533	-1.13686
chr3L_13684079_13684538_neg_534	-0.36783
chr3RHet_2288797_2289500_neg_535	-0.26812
chr3R_11161347_11162215_neg_536	0.112086
chr3LHet_2098265_2099387_neg_537	-1.23233
chrUextra_14858561_14860255_neg_538	0.162806
chr3R_16248947_16249561_neg_539	-0.95041
chrUextra_400077_400922_neg_540	-2.29876
chrU_1896264_1896922_neg_541	-0.184949
chr3R_23943683_23944500_neg_542	-0.0814108
chrUextra_27023769_27024159_neg_543	-2.33695
chrX_16064261_16064910_neg_544	-0.10195
chrX_2918017_2918758_neg_545	-0.540139
chrUextra_306438_306803_neg_546	0.310872
chr3L_11873500_11874468_neg_547	0.20799
chrX_41097_41828_neg_548	0.137489
chr2L_19304314_19305186_neg_549	-0.0186206
chr2R_8093673_8094408_neg_550	-0.00695246
chrUextra_12021727_12023615_neg_551	-1.92367
chrU_1838428_1839379_neg_552	0.67285
chrUextra_23109458_23110339_neg_553	-1.72025
chrUextra_6828384_6832345_neg_554	-1.84059
chr2L_8867078_8868437_neg_555	0.0969442
chr2R_15153151_15154753_neg_556	0.616063
chrX_20499941_20500861_neg_557	0.229246
chrUextra_18015778_18017964_neg_558	-0.753552
chr3R_8643125_8644173_neg_559	-0.466172
chr3L_18712872_18713410_neg_560	-0.244522
chr3L_1046287_1048511_neg_561	-0.725774
chr3R_10971319_10972424_neg_562	-0.111723
chr2R_15418848_15419722_neg_563	0.176213
chrU_1428527_1428954_neg_564	0.187628
chrX_11560354_11560814_neg_565	-0.694262
chr3L_18096049_18097618_neg_566	0.13575
chr3L_17536294_17536777_neg_567	0.19186
chr2R_10573777_10574622_neg_568	-0.145765
chr3R_10864605_10865343_neg_569	0.239213
chr3L_17167376_17167949_neg_570	-0.336687
chr2R_13034192_13034894_neg_571	-1.12277
chrX_20600713_20601368_neg_572	-0.43896
chrUextra_4651069_4652627_neg_573	-1.25183
chr3L_2917384_2920732_neg_574	-0.61196
chr3L_19638904_19640056_neg_575	-0.361024
chr2R_12354091_12354923_neg_576	-1.50085
chrX_5054084_5055883_neg_577	-1.68945
chr2R_13875186_13875895_neg_578	-0.170379
chr2L_17548489_17549198_neg_579	-0.207744
chr3LHet_1811204_1812064_neg_580	0.0252157
chr3R_27863199_27864301_neg_581	0.0669037
chr3R_13915173_13916358_neg_582	-0.213703
chr3R_21033333_21034265_neg_583	-1.47304
chr3R_27237474_27238116_neg_584	0.11541
chr3L_22168339_22169568_neg_585	0.0850033
chr2R_7513261_7514263_neg_586	-0.229303
chr2R_16282169_16282975_neg_587	0.257589
chr3L_19483329_19483843_neg_588	0.222929
chrUextra_23727172_23727935_neg_589	-0.349498
chr3R_21681764_21682398_neg_590	-0.260915
chrYHet_279782_280875_neg_591	-2.26758
chr3L_10600984_10601206_neg_592	0.13043
chrX_16056879_16057524_neg_593	-0.303993
chrU_6094153_6094923_neg_594	0.512916
chr3R_10030189_10030601_neg_595	0.649726
chrUextra_13370371_13371568_neg_596	-1.96643
chr2L_12621839_12624947_neg_597	0.173845
chr3R_7505278_7506453_neg_598	0.034952
chr3L_5891186_5891580_neg_599	-0.37957
chr3L_9253179_9255771_neg_600	0.0773289
chr3R_6754097_6755302_neg_601	0.434895
chrX_4350637_4350922_neg_602	0.574785
chr3L_17262416_17263363_neg_603	0.497153
chr3L_2041440_2042132_neg_604	0.423789
chrX_17690666_17692016_neg_605	-0.405759
chr2RHet_150045_150904_neg_606	0.622691
chr3R_25424350_25425680_neg_607	0.196225
chr2RHet_2392691_2393642_neg_608	0.748264
chrUextra_28466762_28467215_neg_609	-0.930096
chr3L_14398213_14398675_neg_610	0.669222
chr2L_11520914_11521466_neg_611	-0.0759322
chr3R_5637288_5637952_neg_612	0.0803066
chr3L_22534753_22534977_neg_613	-0.0556835
chr2L_4250434_4251446_neg_614	-1.29454
chr2R_2425795_2426243_neg_615	0.167985
chrUextra_2546478_2547092_neg_616	-1.58596
chrUextra_15372141_15372859_neg_617	0.34602
chrUextra_5435105_5435784_neg_618	0.207122
chr2R_18707981_18708556_neg_619	-0.227217
chr3R_5161227_5162400_neg_620	-0.150444
chr2L_7922183_7923113_neg_621	0.0811222
chr2R_16821531_16823040_neg_622	-0.130112
chr2L_19104029_19104889_neg_623	-0.547696
chr3LHet_2005675_2006549_neg_624	0.0212419
chrX_3330243_3330753_neg_625	-0.165577
chr3R_8136660_8137098_neg_626	-0.123763
chr2L_21013651_21014210_neg_627	-0.149178
chr3R_19210033_19211280_neg_628	-0.0130738
chr2L_18810073_18810718_neg_629	0.381376
chr2R_907751_908250_neg_630	0.138501
chrUextra_4188384_4188810_neg_631	0.0172088
chr2L_4947583_4948546_neg_632	-0.0642392
chr3R_17749366_17750760_neg_633	-0.383735
chrX_15205359_15207040_neg_634	0.272487
chr2R_6024278_6024883_neg_635	0.0406574
chr2L_3110392_3110896_neg_636	0.286057
chr2R_362567_363273_neg_637	-0.316501
chr2R_20892679_20893704_neg_638	-0.938276
chr2RHet_250403_251949_neg_639	-0.305968
chrX_10403105_10403860_neg_640	-0.328288
chr3LHet_1418289_1418864_neg_641	-0.386158
chr2R_19808350_19809589_neg_642	-0.15491
chr2L_6199480_6200339_neg_643	-0.0928809
chr3R_23905069_23906067_neg_644	0.0208539
chrUextra_9798177_9799189_neg_645	-0.405681
chr3R_19835850_19836706_neg_646	0.36486
chr3L_8998806_8999579_neg_647	0.387801
chr3L_20763975_20765542_neg_648	-0.0942324
chr3RHet_615146_616571_neg_649	-0.588093
chr2R_1704421_1704829_neg_650	0.1642
chr2R_12314260_12315110_neg_651	-0.390458
chr2R_15092669_15093318_neg_652	0.11755
chr2R_8083045_8084870_neg_653	-0.437605
chr2L_2801283_2803255_neg_654	0.401828
chr3L_5712215_5713434_neg_655	0.00446427
chrUextra_6560876_6563038_neg_656	-2.08437
chr3L_8159692_8160696_neg_657	0.305114
chr2L_10707582_10708217_neg_658	-0.217275
chr3L_4963052_4963779_neg_659	-0.360126
chr3R_8778992_8780720_neg_660	-0.809374
chr2L_15285012_15285755_neg_661	0.16616
chr2L_6819173_6819684_neg_662	0.288595
chrX_12714831_12716210_neg_663	-0.0990416
chrUextra_8629709_8630996_neg_664	-2.30871
chrUextra_24889826_24890519_neg_665	-2.31544
chr3L_21885043_21885891_neg_666	-0.118917
chr3L_19295046_19296015_neg_667	-0.148489
chrU_5950062_5951045_neg_668	-0.259868
chr3L_18366144_18367356_neg_669	-0.219327
chr3L_15038665_15039154_neg_670	0.284297
chr3L_10355418_10355927_neg_671	-0.961006
chr2L_947020_948232_neg_672	-0.73103
chrUextra_27900504_27901369_neg_673	-2.34788
chrUextra_11523833_11524676_neg_674	-1.07472
chrX_17068354_17068681_neg_675	0.284309
chrUextra_18077000_18077625_neg_676	0.769102
chrU_4510969_4511983_neg_677	0.126348
chr2R_671030_671794_neg_678	0.348679
chrX_19153922_19154837_neg_679	0.504807
chr3R_26270228_26270834_neg_680	0.0853598
chr2R_19372280_19373372_neg_681	0.396833
chr2R_11378146_11379105_neg_682	0.278919
chr3R_19200177_19201419_neg_683	-0.882118
chrX_16817055_16818581_neg_684	-0.145241
chr2R_17736202_17736957_neg_685	0.059353
chr3L_521896_523085_neg_686	0.132173
chrX_609057_610609_neg_687	-0.165981
chr3R_23055335_23055797_neg_688	0.115808
chr3R_25588145_25590444_neg_689	0.15098
chr2R_11737130_11737726_neg_690	0.183683
chr3L_21389411_21390069_neg_691	0.168304
chr2L_3251941_3252250_neg_692	-0.073822
chr2R_4089496_4091546_neg_693	0.195046
chr3L_17527842_17528763_neg_694	-0.239238
chr2RHet_2416302_2417312_neg_695	-0.228905
chr3R_12805415_12806924_neg_696	-0.525033
chr2R_12986530_12988019_neg_697	-0.859806
chr3R_456783_457341_neg_698	-0.262044
chrX_13093417_13096455_neg_699	0.208128
chrX_5624009_5624827_neg_700	0.1516
chr3R_26627050_26628033_neg_701	0.542841
chr2R_7264503_7266404_neg_702	-0.0246807
chrX_5202586_5203313_neg_703	0.0325242
chr2R_9468182_9469109_neg_704	0.12336
chr2R_19850451_19851009_neg_705	0.297509
chr3R_10457748_10459352_neg_706	-0.0742579
chr3R_5699442_5701592_neg_707	-0.0405998
chr2R_11778690_11781413_neg_708	0.105839
chr3L_12250730_12252301_neg_709	0.0988571
chr3L_16545709_16546459_neg_710	-0.462118
chr2R_2369636_2372382_neg_711	0.00175951
chr2L_20438008_20438750_neg_712	0.150947
chrX_22195099_22195462_neg_713	0.231906
chr3R_15770211_15773017_neg_714	-0.43315
chr3R_14972934_14974147_neg_715	-0.0176129
chr3R_5755714_5756579_neg_716	0.0576746
chr3L_2011468_2012538_neg_717	-0.334547
chr3L_9254926_9256726_neg_718	-0.187946
chr2R_3068735_3070351_neg_719	-0.0164354
chrUextra_14302344_14302916_neg_720	-2.07621
chrUextra_20123756_20124215_neg_721	0.677204
chrU_8960051_8960251_neg_722	-0.648602
chrUextra_1993486_1993855_neg_723	-2.35776
chrU_2666811_2667352_neg_724	-2.22861
chr2R_7134337_7135351_neg_725	0.253347
chr2L_18996790_18997485_neg_726	-1.8304
chr2R_55476_56804_neg_727	0.52525
chr2L_17158749_17159918_neg_728	-0.462327
chrUextra_10400943_10402914_neg_729	-2.21012
chrX_15375763_15377121_neg_730	-0.11955
chrU_7243621_7245421_neg_731	-1.2656
chr3L_13995431_13996741_neg_732	0.195494
chrUextra_18224324_18225754_neg_733	-1.91291
chr3L_7429779_7430075_neg_734	-0.331544
chrX_7694684_7695050_neg_735	0.187503
chr2RHet_1326131_1326721_neg_736	-0.238368
chrUextra_1595335_1597364_neg_737	-1.70075
chr2R_10211410_10211860_neg_738	0.375017
chr2R_14647211_14647853_neg_739	-0.119261
chr2L_1749534_1750582_neg_740	-0.0147693
chr3L_8697962_8698677_neg_741	0.12066
chrX_3841264_3842202_neg_742	-0.938515
chr3R_20832423_20833443_neg_743	0.115244
chr3L_10976921_10979667_neg_744	-0.394346
chr3L_2533295_2534086_neg_745	0.27185
chr3L_9879482_9881792_neg_746	0.340133
chrX_6531853_6534840_neg_747	-0.479428
chr2L_6902917_6903448_neg_748	-1.51671
chr2R_8760381_8762663_neg_749	0.0573866
chr2L_8054326_8056070_neg_750	-0.0139391
chr3L_18954758_18956124_neg_751	-0.0636448
chr3R_24099092_24100940_neg_752	0.16233
chrX_14464458_14464999_neg_753	0.0441078
chrUextra_11170665_11170997_neg_754	-0.755098
chr2L_8959417_8960142_neg_755	0.0860866
chr4_1126321_1126894_neg_756	-0.137689
chrU_862101_862767_neg_757	-0.00370365
chr3R_12300496_12301578_neg_758	-0.0820236
chr3R_10891213_10892658_neg_759	-0.150071
chr2R_18901069_18901841_neg_760	0.351422
chr2L_3322278_3322919_neg_761	-0.231084
chr3L_16214759_16215277_neg_762	0.335369
chr3R_10622019_10623109_neg_763	0.178275
chr2L_10133974_10135423_neg_764	-1.04188
chr3L_18577849_18578734_neg_765	0.710889
chr3L_1279398_1281448_neg_766	-0.559143
chr2L_4339659_4340479_neg_767	0.0271783
chr2R_5973592_5976949_neg_768	0.147123
chr3R_17044390_17045069_neg_769	0.050738
chrU_2710210_2710893_neg_770	0.166206
chr3L_10953948_10954946_neg_771	-0.212027
chr2R_9296083_9297245_neg_772	0.548177
chrX_17987548_17988013_neg_773	0.171511
chr2R_4190691_4190990_neg_774	-0.277403
chrU_1040255_1041535_neg_775	0.00227299
chr2L_15240432_15241217_neg_776	-0.152106
chr2R_9040276_9043270_neg_777	-0.100035
chrU_3295427_3296065_neg_778	0.187501
chr3R_18322886_18323495_neg_779	0.362677
chr2RHet_1260644_1261254_neg_780	-0.211753
chr3R_12564159_12566500_neg_781	-0.539972
chr2R_10387266_10387582_neg_782	0.251173
chrUextra_25669791_25670481_neg_783	-2.13262
chr2RHet_1137844_1138483_neg_784	0.474363
chrX_525782_526796_neg_785	-0.0223451
chr3R_12526833_12528357_neg_786	-0.691917
chr2L_18692123_18693087_neg_787	0.125449
chrUextra_13157125_13157792_neg_788	-2.28856
chr2R_13522662_13523003_neg_789	0.278499
chr3R_13123733_13126298_neg_790	-0.39717
chr3R_4614280_4615254_neg_791	0.0872397
chrX_15120410_15120982_neg_792	0.0970432
chr2L_12618009_12618894_neg_793	0.465936
chr2L_21921533_21921966_neg_794	0.312312
chr3R_20476458_20476715_neg_795	0.336947
chr2L_16558425_16559130_neg_796	0.336262
chr2L_22790103_22790968_neg_797	0.0982446
chr3R_20183061_20183355_neg_798	0.273113
chrUextra_26888652_26889750_neg_799	-2.05264
chr3R_18298359_18300245_neg_800	-0.200857
chr3L_9572767_9573979_neg_801	0.437005
chrUextra_14330073_14330921_neg_802	-1.93029
chr2L_4595961_4598300_neg_803	0.500131
chr3L_6696166_6697610_neg_804	-0.044844
chr3RHet_1068117_1068738_neg_805	-0.372959
chrX_1694914_1695231_neg_806	-0.340657
chr3L_7297449_7298381_neg_807	-0.248488
chrUextra_1239795_1240534_neg_808	0.264421
chr3L_16571732_16573112_neg_809	0.160143
chr2LHet_176628_178244_neg_810	0.225181
chrX_18442213_18443078_neg_811	0.226688
chr2R_10320473_10321318_neg_812	-0.666859
chr3R_7887718_7889006_neg_813	0.306776
chr3R_5728350_5728661_neg_814	-0.362907
chrU_2766331_2767732_neg_815	0.447598
chr3L_20626052_20626679_neg_816	0.148595
chr3R_20904156_20904847_neg_817	0.139844
chr3R_6751661_6752630_neg_818	0.421758
chr3R_13620924_13622845_neg_819	-0.302344
chr2L_9908838_9910513_neg_820	0.013052
chr3L_10974911_10975729_neg_821	-0.0128832
chr2L_6872508_6873036_neg_822	0.118955
chr2R_9055593_9055977_neg_823	-0.389441
chrUextra_18903284_18903786_neg_824	-0.637475
chr2L_8281679_8281920_neg_825	-0.636983
chr3R_23906764_23908260_neg_826	-0.144033
chr3R_12048208_12049013_neg_827	-0.00879556
chr2L_13038725_13039823_neg_828	-0.018561
chr3R_19740406_19740992_neg_829	-0.348062
chr2L_20876670_20878216_neg_830	0.104591
chr3R_20862373_20863420_neg_831	0.157413
chr3R_16771924_16773568_neg_832	-0.767295
chr3L_17065872_17066841_neg_833	-0.20277
chrU_7457396_7458022_neg_834	-0.471306
chr3L_8774926_8776206_neg_835	-0.0372418
chr2R_5060928_5061690_neg_836	-0.395471
chr2R_1828835_1829533_neg_837	-0.0767208
chr2L_20573938_20574633_neg_838	0.143351
chrUextra_18998980_19000331_neg_839	-1.09735
chr2L_16476724_16477300_neg_840	0.122439
chr2R_9943132_9944152_neg_841	0.155155
chr2R_3760457_3761184_neg_842	0.210817
chr2R_2155352_2156184_neg_843	-0.413851
chrUextra_21671716_21672310_neg_844	-1.75742
chr2L_14169469_14170797_neg_845	-0.0512655
chr3L_17348398_17349023_neg_846	-0.269411
chrX_16112950_16114026_neg_847	0.100372
chr3R_11908848_11909861_neg_848	-0.52598
chr2R_3900405_3901372_neg_849	0.423355
chr3R_18098996_18099737_neg_850	-0.0309653
chr3R_19061309_19062371_neg_851	-0.262381
chrX_2094596_2095229_neg_852	0.400957
chr3R_27298258_27299048_neg_853	0.404203
chrX_5710051_5710812_neg_854	0.248407
chrX_13590804_13591682_neg_855	-0.252824
chr3L_3949095_3950006_neg_856	0.115032
chr2R_6565643_6566235_neg_857	-0.559782
chr3R_14718629_14719199_neg_858	-0.207398
chr3R_23292125_23292492_neg_859	0.511354
chr3R_19617502_19617837_neg_860	0.150882
chr2R_20278168_20279035_neg_861	-0.596941
chr3R_137475_139365_neg_862	0.133034
chr2R_10966492_10967290_neg_863	-0.268307
chrX_17018469_17018911_neg_864	0.171135
chr3RHet_2044973_2045875_neg_865	-0.326736
chr3L_16528044_16528824_neg_866	0.210441
chr3R_26510777_26512311_neg_867	-0.328393
chr3L_15396992_15397984_neg_868	-0.264514
chr3L_147093_147540_neg_869	0.388636
chr2R_1273100_1273623_neg_870	0.0785906
chr2R_8258624_8259283_neg_871	-0.0824699
chr3L_2292219_2293213_neg_872	-0.655838
chr2R_11490054_11491577_neg_873	-0.143033
chrXHet_102284_103015_neg_874	-0.829074
chr2L_730001_730975_neg_875	-0.0733203
chr3R_27510069_27510634_neg_876	0.445909
chr2R_15302398_15303265_neg_877	-0.646513
chr2R_7079113_7080694_neg_878	0.440994
chr2L_8767608_8768600_neg_879	-0.263725
chr3L_536866_537914_neg_880	0.0144691
chrX_6735713_6737296_neg_881	0.300483
chr3L_6067027_6067550_neg_882	0.0469971
chrU_1944679_1945160_neg_883	0.287418
chr3L_10128583_10129580_neg_884	-0.100409
chrU_4923514_4924950_neg_885	-1.52805
chrUextra_24610705_24611631_neg_886	-0.983549
chr3R_24387598_24387960_neg_887	0.360089
chrX_12649115_12650998_neg_888	0.260864
chr3L_8453904_8455003_neg_889	-0.980606
chrUextra_1357374_1357722_neg_890	-0.765573
chrU_5774403_5776429_neg_891	0.330513
chrUextra_19149960_19151427_neg_892	-1.11297
chr3R_13073883_13074453_neg_893	-0.483629
chr3LHet_489657_490454_neg_894	0.292786
chr3R_2137566_2138269_neg_895	0.175083
chr3R_21412816_21413673_neg_896	0.508227
chr2R_16026797_16027299_neg_897	0.25038
chrU_1422784_1423114_neg_898	0.420262
chr2L_12954136_12954925_neg_899	0.0331124
chrX_21605209_21605696_neg_900	0.201359
chr2L_17395950_17396907_neg_901	-0.151477
chr2R_520387_520860_neg_902	-0.0611675
chr2R_6207231_6208720_neg_903	-0.388507
chr2L_14071114_14072090_neg_904	0.206951
chr3L_23358617_23359428_neg_905	-0.203923
chr3R_10363217_10363794_neg_906	0.24569
chr2R_6848095_6849354_neg_907	-0.886491
chrU_3758565_3760575_neg_908	-2.32969
chr3R_26115998_26116682_neg_909	-0.237106
chrX_17999456_18000312_neg_910	-0.777018
chr2L_19394685_19395097_neg_911	0.0664956
chr2R_14073152_14073546_neg_912	0.0964396
chr2L_22180380_22181379_neg_913	0.384529
chr2R_11953399_11954419_neg_914	-0.323352
chr2R_9168998_9169204_neg_915	0.562744
chrX_18772029_18772562_neg_916	0.686318
chrU_9137275_9138817_neg_917	-0.324159
chr2L_3008372_3009313_neg_918	0.163625
chr3L_16543928_16544806_neg_919	-0.0432558
chr3L_6851842_6852159_neg_920	0.32996
chr3R_3123856_3125585_neg_921	-0.542728
chrX_482820_483709_neg_922	-0.458479
chr2L_5057473_5058578_neg_923	0.200013
chr3L_7290211_7292219_neg_924	-0.37349
chr3L_13262435_13263204_neg_925	-0.0155918
chr3L_23511483_23512839_neg_926	0.341041
chrX_21187209_21187838_neg_927	0.00987572
chrX_3895744_3896770_neg_928	-1.2356
chr2L_3028710_3029859_neg_929	-0.0512541
chr3R_4586131_4586794_neg_930	-0.492078
chr3R_12218708_12220445_neg_931	0.0656186
chr3R_10870776_10871229_neg_932	0.257228
chr3L_20023455_20024681_neg_933	0.162173
chr2R_10993959_10994684_neg_934	-0.191943
chr3L_21256377_21257207_neg_935	0.0389518
chr3L_12125130_12125376_neg_936	0.128028
chr2L_18550927_18551435_neg_937	-0.192396
chr2R_10407687_10408247_neg_938	-0.227586
chr3L_21896497_21897062_neg_939	-0.173694
chr3R_26823694_26825594_neg_940	-0.253233
chr3R_24979036_24979566_neg_941	0.262518
chr2L_16192290_16193521_neg_942	0.302316
chrX_20981764_20982837_neg_943	-0.403099
chrU_392996_393571_neg_944	0.0476972
chr2R_5172788_5173246_neg_945	0.0459621
chr3L_17298153_17299372_neg_946	-0.610061
chr3L_14043276_14044350_neg_947	-0.50641
chr3R_13285403_13286227_neg_948	0.177455
chrUextra_418992_420005_neg_949	0.0807564
chr3R_1003618_1005456_neg_950	0.0327643
chr3R_20235550_20236083_neg_951	-0.661327
chr2R_10710504_10711045_neg_952	0.115608
chr3L_11925094_11925807_neg_953	-0.328598
chr3L_6544302_6545804_neg_954	0.0375583
chr3L_12043509_12044189_neg_955	-0.547386
chr3L_1578168_1578546_neg_956	0.213991
chrX_8167123_8167805_neg_957	0.344657
chr3R_26784231_26784940_neg_958	0.3952
chr3L_1415361_1415933_neg_959	-0.166153
chr2R_8622928_8623452_neg_960	0.0524038
chr2R_5088700_5089694_neg_961	-0.282897
chr2L_15221690_15222536_neg_962	0.0777204
chr2L_12759119_12760186_neg_963	-0.160024
chr2L_5139786_5141182_neg_964	0.430264
chr2L_7529550_7530396_neg_965	-0.562878
chrUextra_9099270_9099971_neg_966	-0.23516
chr3L_2015105_2015785_neg_967	0.362623
chr3R_17652484_17655850_neg_968	-1.08614
chr2RHet_552259_552922_neg_969	0.378271
chr2L_16025928_16028872_neg_970	-0.313466
chr2R_8605980_8606604_neg_971	0.197829
chr3L_16614107_16615154_neg_972	-0.222641
chrUextra_22970620_22971153_neg_973	-1.25926
chrUextra_26087713_26091077_neg_974	-0.846741
chrX_6786322_6787340_neg_975	0.155953
chr3R_17696462_17699088_neg_976	-0.204655
chr3L_18150927_18151456_neg_977	-0.0631838
chr3L_7052806_7054012_neg_978	0.05806
chr2L_19228565_19229220_neg_979	-0.555457
chr2L_3375756_3377173_neg_980	0.277197
chrX_3908031_3908431_neg_981	0.556567
chr2R_18397627_18398124_neg_982	0.198322
chrX_1051152_1051790_neg_983	0.0839506
chr3L_18974319_18975407_neg_984	-0.298856
chr3R_11311181_11311581_neg_985	-0.0679066
chr2R_8213148_8213743_neg_986	-0.121179
chr2R_10634107_10635037_neg_987	0.252854
chr3L_7235996_7236803_neg_988	0.241825
chr2L_11092024_11092527_neg_989	-0.360637
chr3R_25697731_25697976_neg_990	0.0954251
chr2R_16371035_16371844_neg_991	-0.531982
chrU_9116828_9117563_neg_992	-0.848735
chr2R_19379394_19380215_neg_993	0.0424197
chr3R_21010702_21011083_neg_994	0.103419
chrX_1927011_1927504_neg_995	0.532476
chr2R_14639694_14640675_neg_996	-0.660167
chrX_871609_871899_neg_997	0.218471
chrUextra_13574264_13574731_neg_998	-2.15844
chr3R_20031403_20031810_neg_999	-0.363942
chr2L_1772179_1772589_neg_1000	0.360794
chr3R_4867451_4869966_neg_1001	-0.325737
chr3R_20662071_20662737_neg_1002	0.196358
chrX_10263382_10264605_neg_1003	0.0967587
chr3R_7985861_7987160_neg_1004	-0.0638483
chr2R_18972593_18973272_neg_1005	0.206541
chr2R_3563435_3564547_neg_1006	-0.240842
chr3R_23892724_23893446_neg_1007	-0.307896
chr2L_9023163_9024287_neg_1008	0.135684
chr2R_4635729_4637639_neg_1009	-0.112861
chr2R_6485855_6487300_neg_1010	0.11347
chr3R_2854883_2855278_neg_1011	0.724988
chr2R_16331449_16332629_neg_1012	-0.0464805
chr2L_15637727_15638670_neg_1013	-0.538743
chrU_3332432_3333004_neg_1014	0.00863514
chrUextra_23402866_23403785_neg_1015	-1.53177
chr3R_1766000_1766874_neg_1016	0.288085
chr2R_15984659_15985303_neg_1017	0.183678
chr2R_12299575_12301628_neg_1018	0.795588
chr3RHet_1518802_1519078_neg_1019	0.0111125
chr3L_23525214_23526281_neg_1020	-0.937264
chrU_2659833_2660674_neg_1021	0.518001
chrX_20703803_20705135_neg_1022	0.311369
chr3R_25128543_25129473_neg_1023	-0.592178
chr2L_7616562_7617390_neg_1024	-0.0520924
chr3L_10205362_10206624_neg_1025	-0.726686
chr2L_1687860_1689167_neg_1026	0.748273
chr2L_6901948_6902531_neg_1027	-0.634387
chr3LHet_2275998_2276430_neg_1028	0.414796
chrUextra_22466773_22467074_neg_1029	0.163213
chrX_20994586_20995104_neg_1030	-0.281151
chrU_1270138_1270682_neg_1031	0.232293
chr2L_10457426_10458186_neg_1032	-0.238886
chr2R_996186_997031_neg_1033	0.500612
chr2L_7207901_7208371_neg_1034	-0.0779877
chr2R_11984799_11985203_neg_1035	0.471878
chrU_8119254_8119785_neg_1036	-2.2868
chrX_17285346_17286388_neg_1037	0.260544
chrUextra_20811442_20812462_neg_1038	-1.52199
chr3L_3182813_3183424_neg_1039	0.378131
chr3L_11631061_11631475_neg_1040	0.131529
chr3L_6814906_6815441_neg_1041	-0.225272
chr3R_24216205_24218689_neg_1042	-0.0851165
chrU_4582012_4583503_neg_1043	0.302306
chr3R_530885_532419_neg_1044	-0.28868
chr3R_18610005_18610773_neg_1045	-0.0907096
chrX_503065_503632_neg_1046	-0.184345
chrX_12983727_12984254_neg_1047	0.567228
chr3R_22558243_22558972_neg_1048	0.0952854
chr2L_11783948_11784363_neg_1049	0.837389
chrU_2077627_2078013_neg_1050	0.011442
chr2R_7880620_7881270_neg_1051	-0.168915
chr2L_21653255_21653971_neg_1052	0.323368
chr3L_5950774_5953227_neg_1053	-0.507402
chr2R_10165383_10166374_neg_1054	-0.0354215
chr3R_16255020_16255623_neg_1055	0.0040484
chr3L_559951_561574_neg_1056	-0.259061
chr3L_13339662_13340157_neg_1057	0.546788
chr3L_19031115_19032825_neg_1058	-0.101827
chrX_4323802_4324657_neg_1059	-0.287638
chr2R_8570734_8571594_neg_1060	0.179414
chr2R_6433921_6434814_neg_1061	0.203882
chr3L_13825812_13826543_neg_1062	0.181985
chr2L_2217255_2218996_neg_1063	0.0353047
chr2R_2560769_2561816_neg_1064	0.0130354
chr3L_19273357_19274291_neg_1065	0.322542
chr2L_9826125_9827694_neg_1066	-0.546904
chr2L_2259973_2261097_neg_1067	-0.215072
chr3R_20312536_20313125_neg_1068	-1.01709
chr3R_14893420_14895023_neg_1069	-0.0597797
chrU_8065617_8065994_neg_1070	0.386533
chr3L_1079720_1080803_neg_1071	-0.137271
chr2R_15383801_15385262_neg_1072	-0.407005
chrX_12734956_12735625_neg_1073	0.556714
chr2R_4377336_4377953_neg_1074	-0.954031
chr3RHet_1499583_1500146_neg_1075	0.0855273
chr3R_26691208_26691768_neg_1076	0.0475167
chr2RHet_3192968_3193702_neg_1077	0.612522
chr2L_15894381_15894788_neg_1078	0.260961
chr3R_1266820_1267419_neg_1079	0.363485
chr3L_17542527_17545479_neg_1080	-0.0484064
chr3R_2620941_2621700_neg_1081	0.0751347
chr3R_12050900_12051658_neg_1082	0.103156
chr2R_2135279_2137888_neg_1083	0.143336
chrX_1154478_1155078_neg_1084	-0.465149
chr4_1086948_1087340_neg_1085	0.180132
chr3R_8028788_8029408_neg_1086	-0.0661287
chr2R_1027423_1028189_neg_1087	-0.0218394
chr2R_6496857_6498366_neg_1088	-0.0354702
chr3R_20328915_20329744_neg_1089	-0.883707
chr2R_11236906_11237623_neg_1090	-0.438327
chr3R_2508910_2509361_neg_1091	0.702493
chr3L_12042936_12044321_neg_1092	-0.0471147
chr2L_13419305_13420236_neg_1093	-0.704402
chr3R_8145221_8145929_neg_1094	0.103015
chr2L_14565645_14566156_neg_1095	-0.755312
chr3R_8045103_8045581_neg_1096	-0.601133
chr2L_15211521_15212367_neg_1097	0.0831552
chr3L_364950_365465_neg_1098	0.372126
chrX_15916617_15917004_neg_1099	0.368914
chr3L_10093280_10093744_neg_1100	0.0410739
chr2L_20002579_20003329_neg_1101	-0.700597
chr2R_19056987_19057608_neg_1102	-0.19065
chrX_2792752_2793773_neg_1103	0.118439
chr3L_2166074_2167303_neg_1104	0.0560955
chr3R_27283880_27284849_neg_1105	0.391909
chr2R_18243093_18243607_neg_1106	-0.0327177
chr3RHet_2501883_2502814_neg_1107	-0.203105
chr2L_17548293_17549345_neg_1108	-0.273055
chr3R_17932133_17934243_neg_1109	0.0792712
chrX_6852566_6853335_neg_1110	0.289815
chr3L_22728994_22729938_neg_1111	-0.608226
chr2L_16812247_16813481_neg_1112	0.108073
chr3L_13556730_13558955_neg_1113	0.151312
chr3R_6294887_6295861_neg_1114	0.251144
chr2RHet_1634015_1634753_neg_1115	0.571433
chr2R_17792642_17793321_neg_1116	-0.0422707
chr3LHet_595422_597572_neg_1117	-0.252413
chr2L_4388232_4389319_neg_1118	0.138055
chr3RHet_1204691_1205237_neg_1119	0.655262
chr2L_12265858_12268423_neg_1120	-0.961785
chrX_17143473_17144099_neg_1121	-0.0921424
chrX_19824938_19826069_neg_1122	0.387733
chr3R_13859205_13859840_neg_1123	-0.357651
chr2L_991744_992298_neg_1124	0.271802
chr3R_17227301_17228596_neg_1125	0.434624
chr3L_21531678_21533884_neg_1126	-0.964134
chrX_21859878_21861536_neg_1127	-0.409747
chr2L_2432733_2434607_neg_1128	-0.326134
chrX_19918904_19919823_neg_1129	0.0480289
chrX_15789982_15791368_neg_1130	-0.296737
chr3R_27553840_27554645_neg_1131	0.646252
chrX_6303185_6304033_neg_1132	0.347111
chr3L_4627215_4627870_neg_1133	-1.00126
chr3L_15899859_15900696_neg_1134	-0.0460912
chr3R_8762554_8763595_neg_1135	-0.306664
chr3L_4463855_4464442_neg_1136	-0.000299152
chrUextra_7874859_7875914_neg_1137	-0.974001
chrX_3938400_3939369_neg_1138	0.494482
chr2R_3507420_3508482_neg_1139	-0.00582066
chr3R_11546752_11548147_neg_1140	0.066811
chr2L_18185747_18186959_neg_1141	0.379833
chr3R_18599776_18601386_neg_1142	0.174306
chr3L_13973710_13976192_neg_1143	-0.136117
chr2L_858018_859152_neg_1144	-0.0538572
chrX_15721991_15723392_neg_1145	-0.160355
chr2R_6879781_6881051_neg_1146	-0.0563564
chrUextra_10193166_10193871_neg_1147	-2.2249
chr3R_22233845_22236454_neg_1148	-0.0547379
chrUextra_25911712_25912502_neg_1149	-1.27306
chr2R_9626412_9627288_neg_1150	-0.0897056
chr3L_16128701_16130064_neg_1151	-0.138767
chr3R_16932245_16932907_neg_1152	0.189602
chr3R_12029350_12031320_neg_1153	-0.246442
chr3R_21466769_21467117_neg_1154	-0.160681
chr3R_6607578_6608404_neg_1155	0.117633
chrUextra_4459583_4460452_neg_1156	-1.66693
chr3L_14776260_14776587_neg_1157	0.251759
chrUextra_17557883_17559239_neg_1158	-2.18246
chr2L_19787108_19787555_neg_1159	-1.01844
chr3R_6004499_6005878_neg_1160	-0.301591
chrUextra_16963372_16965239_neg_1161	-1.25672
chr3L_6042557_6043673_neg_1162	0.098831
chrU_9850139_9851163_neg_1163	-2.46038
chr3LHet_590638_592492_neg_1164	0.160721
chr2L_22499809_22501663_neg_1165	-0.375646
chr3R_21364715_21365767_neg_1166	-0.165902
chr2L_8238605_8239232_neg_1167	-0.181934
chr2R_9961234_9962159_neg_1168	-0.212197
chr2R_9837828_9838144_neg_1169	0.68235
chr2L_18988023_18988464_neg_1170	-0.0300233
chrUextra_2057673_2057967_neg_1171	-0.109817
chr3L_10764298_10767660_neg_1172	0.113287
chr2L_22077853_22078370_neg_1173	0.151075
chrX_11928768_11930096_neg_1174	-1.17293
chr3L_5478016_5478578_neg_1175	-0.498701
chrU_9309728_9312032_neg_1176	-2.2812
chrUextra_14896078_14897968_neg_1177	-1.59936
chr2RHet_316242_317305_neg_1178	0.210001
chr3LHet_888981_889779_neg_1179	-0.0700626
chr2R_11454928_11456041_neg_1180	-0.834762
chr3R_7236636_7237851_neg_1181	0.0036161
chr2L_6875298_6875755_neg_1182	0.319475
chrX_10774829_10776000_neg_1183	-0.742163
chr3L_19191357_19191812_neg_1184	0.306811
chr3R_12515218_12516449_neg_1185	0.343048
chrUextra_17030071_17031133_neg_1186	-2.33935
chr2R_17946860_17947985_neg_1187	-0.101363
chr2R_19112509_19113379_neg_1188	-0.300493
chr2L_10475518_10476513_neg_1189	0.600502
chr2L_19484474_19485161_neg_1190	0.232805
chr3L_17123079_17123638_neg_1191	0.0265934
chrUextra_2707610_2708376_neg_1192	0.570512
chr3L_8250054_8251765_neg_1193	0.107469
chr2R_157787_158516_neg_1194	-0.0954036
chr2R_7741313_7742671_neg_1195	-0.0609824
chr2L_21633737_21634339_neg_1196	-0.600964
chr3LHet_2522172_2522861_neg_1197	0.932129
chr2L_6078798_6079779_neg_1198	0.461229
chrX_8697952_8699437_neg_1199	0.109789
chr2L_6338927_6339842_neg_1200	0.0456884
chr2R_9207271_9207698_neg_1201	-0.00310378
chr2R_20470431_20472455_neg_1202	-0.103843
chr3R_23542761_23545609_neg_1203	0.022721
chr3R_24426618_24427179_neg_1204	0.486058
chr3L_18351950_18352666_neg_1205	-0.18886
chr2R_644162_644543_neg_1206	0.536113
chr3L_7658534_7659200_neg_1207	0.196777
chrX_20943245_20943855_neg_1208	-0.390028
chr3R_26581062_26581944_neg_1209	0.406244
chr2R_15914266_15915808_neg_1210	-0.00601502
chr2R_7687835_7689004_neg_1211	-0.313895
chrX_16309292_16309811_neg_1212	0.34905
chrX_17118469_17119038_neg_1213	0.238445
chr3R_9372029_9372667_neg_1214	0.288848
chr2L_15461592_15463017_neg_1215	0.0736785
chr3R_2696067_2696657_neg_1216	-0.661841
chr3L_11052826_11054013_neg_1217	0.492728
chrX_6671608_6672764_neg_1218	0.39713
chr3R_3786217_3786970_neg_1219	-0.125781
chr2R_5355312_5355617_neg_1220	0.418157
chrUextra_2166904_2169164_neg_1221	-0.976624
chr4_1141405_1141922_neg_1222	0.0815848
chrUextra_24885956_24886325_neg_1223	0.396337
chrU_493477_494544_neg_1224	0.211287
chrX_19971755_19972148_neg_1225	0.316566
chr2L_1307867_1308500_neg_1226	0.0418542
chrU_425095_425531_neg_1227	0.0049996
chrUextra_20921566_20922794_neg_1228	-2.28779
chr2R_11821540_11822495_neg_1229	-0.228748
chrX_15517335_15517554_neg_1230	-0.827636
chr3L_17537980_17539000_neg_1231	-0.0953886
chr2R_3488339_3488973_neg_1232	-0.0498971
chr3L_10808186_10810049_neg_1233	-0.857551
chr2R_18627175_18628316_neg_1234	-0.21094
chr2L_20829429_20830214_neg_1235	-0.451932
chr3L_4915563_4916574_neg_1236	-0.722014
chr2R_2620679_2621584_neg_1237	0.192773
chrX_8696352_8696974_neg_1238	0.631041
chr2R_18474982_18475770_neg_1239	0.328635
chr3R_21834704_21835750_neg_1240	0.0320977
chrX_12794248_12795484_neg_1241	-0.218171
chr3L_9981249_9981957_neg_1242	-1.33163
chr3L_4440134_4440449_neg_1243	0.0844771
chr2L_15531286_15532099_neg_1244	-0.608432
chr2L_13917338_13918962_neg_1245	-1.15122
chrX_11882570_11883646_neg_1246	0.280306
chr3R_1010711_1011300_neg_1247	-0.212935
chrX_5778845_5780140_neg_1248	0.143505
chrX_7347999_7348915_neg_1249	-0.866808
chr3R_1048847_1051657_neg_1250	-0.0914397
chr2R_17420472_17421615_neg_1251	-0.341801
chrX_12157392_12158627_neg_1252	-1.12266
chr3L_11688648_11689977_neg_1253	-0.593072
chr3R_7802452_7803178_neg_1254	-0.340836
chr3L_13637717_13639670_neg_1255	0.291331
chr2L_14765799_14766954_neg_1256	0.057574
chr2L_9443605_9445135_neg_1257	-0.109688
chr3R_19126152_19129808_neg_1258	0.633559
chr3R_4143530_4145637_neg_1259	-0.140137
chr3L_3707271_3709227_neg_1260	-0.133765
chr2R_6364261_6364992_neg_1261	0.0460211
chrUextra_17024971_17026665_neg_1262	-2.32273
chr3L_12976692_12977167_neg_1263	-0.49266
chr2R_11593544_11593854_neg_1264	-1.35676
chrUextra_10473633_10474350_neg_1265	-0.224823
chr2L_11818481_11820574_neg_1266	0.384437
chrX_3644900_3646295_neg_1267	-0.0634197
chr3R_25783792_25784281_neg_1268	-0.33425
chrX_8243360_8244403_neg_1269	-1.34653
chrUextra_8121567_8122161_neg_1270	0.404185
chr2R_10263135_10266591_neg_1271	0.206724
chr2L_19528338_19528805_neg_1272	-0.0525399
chrUextra_9537945_9539297_neg_1273	-2.35343
chr3R_27464856_27465803_neg_1274	-0.200667
chr4_71381_72593_neg_1275	0.0269761
chr2L_19339471_19339960_neg_1276	-0.00103163
chr2R_2422934_2423701_neg_1277	0.0654219
chr2L_19856278_19856933_neg_1278	-0.149054
chr3RHet_1389302_1390241_neg_1279	0.277924
chr3L_1729417_1731145_neg_1280	0.303406
chr2R_16799339_16801138_neg_1281	0.0721693
chr2R_10746546_10747496_neg_1282	0.595402
chr3L_19863725_19866026_neg_1283	-0.134681
chr2R_4241017_4243358_neg_1284	-0.364194
chr3R_8845541_8846069_neg_1285	0.332402
chrUextra_22391785_22393074_neg_1286	-0.73147
chrX_20833259_20833590_neg_1287	-0.153306
chrX_14671468_14672173_neg_1288	0.00397702
chr2L_8142834_8143462_neg_1289	-0.545772
chr3LHet_797603_798647_neg_1290	-1.38971
chr3R_2624606_2626498_neg_1291	-0.508658
chr3R_17196597_17197710_neg_1292	-0.235994
chr3R_4932252_4933528_neg_1293	0.0450182
chr3L_1573323_1573869_neg_1294	0.262062
chr3R_24597595_24598073_neg_1295	-0.000708974
chr3R_23906449_23908235_neg_1296	-0.0645877
chrUextra_9090190_9091722_neg_1297	-0.712577
chrUextra_4083264_4083704_neg_1298	0.608454
chr3R_5858982_5860077_neg_1299	-0.0902778
chrUextra_25382422_25383196_neg_1300	-0.573688
chrUextra_10715215_10715882_neg_1301	-1.81287
chr2L_20799766_20800234_neg_1302	-0.187256
chrX_16665406_16665948_neg_1303	0.52198
chr2RHet_3186182_3187247_neg_1304	0.270323
chr2L_15192408_15192726_neg_1305	0.600734
chr2R_9285542_9285880_neg_1306	0.140674
chrU_6942244_6943513_neg_1307	-0.00714981
chr3L_160812_161447_neg_1308	0.0991459
chr2R_16879771_16881196_neg_1309	0.292369
chr2R_1501401_1501869_neg_1310	0.261863
chr2L_13742979_13743391_neg_1311	0.274931
chr3L_9113792_9114601_neg_1312	0.211353
chr3L_7443383_7444243_neg_1313	-0.172159
chr3LHet_2318815_2320538_neg_1314	0.404249
chrU_7458287_7458908_neg_1315	-0.130445
chr2RHet_3046282_3047761_neg_1316	0.818002
chr3L_13784797_13786028_neg_1317	0.374202
chr3L_17038269_17038939_neg_1318	-0.0787743
chr2L_7658333_7659420_neg_1319	-0.722795
chr2L_396442_397453_neg_1320	0.220412
chr2R_12309411_12309979_neg_1321	-0.146082
chr3R_13731537_13732163_neg_1322	0.165534
chrUextra_13652689_13653045_neg_1323	0.824897
chr2R_19039417_19040272_neg_1324	0.0988676
chr3R_8790832_8791292_neg_1325	-0.24052
chr2R_9788702_9788948_neg_1326	0.616269
chrUextra_55354_56780_neg_1327	-1.15721
chr2L_12014579_12014876_neg_1328	0.228847
chrUextra_20037259_20037678_neg_1329	-0.0776874
chr3R_14764210_14764743_neg_1330	0.129115
chr2L_7339854_7340322_neg_1331	-0.0498381
chr2R_6818230_6818766_neg_1332	-0.234523
chr2L_8127118_8127877_neg_1333	0.356449
chrU_7513990_7517630_neg_1334	0.142674
chr3L_15258285_15261210_neg_1335	-0.309759
chr3L_18436661_18437894_neg_1336	-0.116184
chr2L_12656259_12657589_neg_1337	-0.182829
chrX_8273563_8274145_neg_1338	-0.0325946
chrU_2798000_2799702_neg_1339	0.173486
chrX_4708622_4709773_neg_1340	-0.409756
chr2RHet_44414_45348_neg_1341	-0.0835167
chr2R_6976072_6976895_neg_1342	0.394721
chrX_8681701_8682312_neg_1343	0.0132046
chr3L_858527_859310_neg_1344	0.569719
chr3R_14378911_14380602_neg_1345	-0.845778
chr2L_19803272_19803689_neg_1346	-0.119161
chr3R_24290573_24291717_neg_1347	-0.536749
chr2L_11859907_11861136_neg_1348	-0.254167
chr2RHet_1012509_1013046_neg_1349	0.495594
chr3L_1336966_1337939_neg_1350	0.322612
chr3L_18115504_18117092_neg_1351	-0.921859
chrX_9563077_9566641_neg_1352	0.0307493
chr3L_2992752_2993206_neg_1353	-0.148606
chr3L_23884822_23885391_neg_1354	-0.199116
chr2R_6650997_6652011_neg_1355	-0.446767
chr2L_11829820_11830308_neg_1356	0.163049
chr3R_1659891_1660704_neg_1357	-0.266375
chr3RHet_1127169_1127358_neg_1358	0.0602227
chr2L_11484205_11485794_neg_1359	-0.110372
chr3R_378841_380179_neg_1360	0.251457
chrUextra_330986_332352_neg_1361	-1.00547
chrUextra_15868444_15868812_neg_1362	-2.18384
chr3L_11441794_11442188_neg_1363	0.00105527
chr2R_12627948_12629036_neg_1364	0.284882
chr3L_16653272_16654148_neg_1365	-0.299663
chr2L_20637951_20638799_neg_1366	0.751781
chr2L_3841938_3844784_neg_1367	0.125237
chr3L_23306362_23307430_neg_1368	0.54488
chr2L_1755865_1757254_neg_1369	-0.0634907
chrUextra_1479755_1481342_neg_1370	-2.52861
chrX_9285031_9286957_neg_1371	0.293706
chr3R_24098240_24098779_neg_1372	-0.396824
chrX_8160176_8161012_neg_1373	-0.149014
chrX_2711074_2711504_neg_1374	-0.108624
chrUextra_346514_347820_neg_1375	0.151909
chr2L_3655951_3656314_neg_1376	0.9441
chr3L_18010366_18011513_neg_1377	-0.13817
chr2R_1766960_1767898_neg_1378	-0.633764
chr2R_18143972_18144309_neg_1379	-0.194387
chrU_3571812_3572896_neg_1380	0.160484
chr2L_2561619_2562233_neg_1381	-0.301982
chr3RHet_1213404_1214021_neg_1382	0.668869
chr3L_16741974_16742393_neg_1383	0.0442648
chr3R_16455808_16456433_neg_1384	0.166823
chr2L_10074226_10074970_neg_1385	-0.470715
chrUextra_4482893_4483799_neg_1386	-1.42927
chr3R_22225012_22225576_neg_1387	-0.805543
chr3R_14090578_14091032_neg_1388	-0.295245
chrX_18483613_18484090_neg_1389	-0.193321
chr3R_916579_918019_neg_1390	-0.197093
chrX_20112799_20114034_neg_1391	-0.00800496
chr3L_8297873_8298147_neg_1392	0.00439837
chr2R_18106951_18107315_neg_1393	0.472665
chrX_22209536_22210692_neg_1394	0.402643
chr3R_3438280_3439213_neg_1395	-0.0292935
chr3L_14887365_14888449_neg_1396	0.0983092
chr2L_458105_458773_neg_1397	-0.155372
chr2R_9235564_9236844_neg_1398	-0.46058
chr2R_11070886_11071263_neg_1399	-0.264204
chr2R_17513095_17513731_neg_1400	-0.261657
chr3R_26957848_26958573_neg_1401	-0.0361728
chrU_1672079_1674367_neg_1402	0.343134
chrX_15053494_15055616_neg_1403	-0.308984
chr2L_9981206_9981852_neg_1404	0.362016
chr2R_19529349_19529908_neg_1405	0.00878338
chrUextra_24166872_24168084_neg_1406	-2.13176
chrX_13838297_13839316_neg_1407	-0.687834
chrX_2822167_2822766_neg_1408	-0.400453
chr2L_4763269_4764216_neg_1409	-0.104389
chr3R_5677935_5678316_neg_1410	0.380029
chrUextra_27502487_27503652_neg_1411	-2.32687
chrX_312660_315113_neg_1412	0.0277931
chrUextra_11831775_11833826_neg_1413	-2.48146
chr2L_5347200_5347909_neg_1414	-0.133841
chr2L_10662934_10664168_neg_1415	0.0767016
chr3L_13722560_13723033_neg_1416	0.215602
chrX_7609958_7611523_neg_1417	-0.320527
chr2R_20152133_20154033_neg_1418	0.0384289
chr3R_7328925_7329481_neg_1419	0.262307
chr2L_4349130_4350365_neg_1420	0.492229
chr3R_26087668_26089240_neg_1421	-0.175838
chr3R_17516144_17516884_neg_1422	0.218464
chrX_7497096_7498408_neg_1423	-0.227496
chrX_1689737_1690318_neg_1424	-0.18731
chr2R_11329434_11329620_neg_1425	-0.354292
chr3R_25354677_25356338_neg_1426	-0.405222
chr3R_13343039_13343594_neg_1427	0.206837
chrX_13096790_13098732_neg_1428	-1.2304
chrX_15255365_15257120_neg_1429	-0.495598
chrU_10013946_10014621_neg_1430	0.446979
chrUextra_8188302_8189427_neg_1431	-2.24163
chrUextra_1625852_1626396_neg_1432	-2.27523
chr3L_8006458_8007007_neg_1433	0.115074
chrX_22371532_22371891_neg_1434	-0.39362
chr3R_18082513_18082922_neg_1435	-0.328919
chr3L_22366271_22368581_neg_1436	0.325931
chr3R_1988015_1988422_neg_1437	0.247638
chrX_21672835_21673446_neg_1438	-0.278362
chrX_12902384_12902929_neg_1439	-1.03135
chr3R_22249464_22250117_neg_1440	-0.320739
chrX_7316044_7316836_neg_1441	-0.390648
chr3R_8005667_8005977_neg_1442	0.389362
chr2L_7989140_7989587_neg_1443	0.262617
chr3R_5100617_5101090_neg_1444	-0.114437
chr2R_19162514_19162979_neg_1445	-0.41762
chrX_12787917_12788419_neg_1446	0.35864
chr2L_5175981_5177767_neg_1447	0.532007
chrU_5035357_5035656_neg_1448	0.378384
chr2L_3552607_3553712_neg_1449	0.382488
chr3R_18872900_18873382_neg_1450	-0.242903
chr2L_6121411_6121826_neg_1451	-0.303112
chrX_18366248_18366927_neg_1452	-0.678429
chr3L_7212501_7214501_neg_1453	0.211831
chr3L_5496236_5497575_neg_1454	0.0438989
chr2L_1762344_1763030_neg_1455	0.18531
chr2L_22385769_22386278_neg_1456	-0.246582
chrX_18406958_18408686_neg_1457	-0.129692
chrX_3345046_3346048_neg_1458	-0.210318
chrX_7079818_7081438_neg_1459	-1.36819
chrX_4242848_4243514_neg_1460	0.595877
chr3L_10425762_10427923_neg_1461	-0.0907506
chrX_13144728_13146315_neg_1462	-0.0742507
chrUextra_25295410_25296072_neg_1463	-2.31124
chr3L_15091940_15095285_neg_1464	0.0555313
chr2R_10572669_10574076_neg_1465	-0.362972
chrX_20715675_20716612_neg_1466	0.0603218
chr2L_5353234_5355406_neg_1467	0.0841787
chrU_4715189_4715841_neg_1468	-2.31207
chr3R_24512576_24513889_neg_1469	0.151907
chrX_17575850_17577008_neg_1470	0.178942
chr3LHet_282707_283097_neg_1471	-0.0233475
chrX_20087676_20088285_neg_1472	0.194939
chr2R_11949695_11950086_neg_1473	0.142211
chr3L_9010782_9011340_neg_1474	0.531045
chrX_7703513_7703856_neg_1475	-0.400273
chr3R_1721471_1722289_neg_1476	-0.310519
chr3R_24141648_24142617_neg_1477	-0.963906
chr3L_16153269_16153941_neg_1478	0.0323971
chr2R_20251318_20251902_neg_1479	0.188352
chrUextra_16687944_16688243_neg_1480	0.162939
chr3L_11836969_11837615_neg_1481	-0.0444116
chr3L_12788418_12790364_neg_1482	0.0443434
chr2R_1878664_1879300_neg_1483	0.187416
chr3R_11986373_11988012_neg_1484	-0.583822
chr2L_21187676_21188207_neg_1485	0.142453
chr2R_12893726_12895082_neg_1486	0.226955
chr3L_10902854_10905798_neg_1487	-0.262466
chr3R_12086556_12088363_neg_1488	-0.0882946
chr3R_17184692_17185065_neg_1489	0.0232289
chr3L_15584799_15585898_neg_1490	0.23924
chrX_11280739_11282667_neg_1491	0.198383
chr3R_14182469_14183543_neg_1492	0.459868
chr2L_7785097_7785607_neg_1493	0.243463
chr3R_11039545_11040367_neg_1494	0.209036
chr2R_11018654_11019062_neg_1495	-0.00184951
chr2L_8494211_8494946_neg_1496	0.590208
chr3R_3030875_3033492_neg_1497	-0.363142
chr3L_8905764_8906306_neg_1498	-0.66125
chr2R_11676243_11676858_neg_1499	0.0570946
chrX_11252919_11254820_neg_1500	-0.0634437
chr3L_20765653_20766124_neg_1501	0.079728
chrUextra_4129762_4130468_neg_1502	0.654984
chr3R_24809645_24812008_neg_1503	-0.439218
chrX_21104413_21105308_neg_1504	-0.434046
chr3L_20639260_20639578_neg_1505	0.252241
chr3R_7107682_7108308_neg_1506	0.45822
chr3RHet_2355531_2358536_neg_1507	-0.17493
chr3R_6681241_6683701_neg_1508	-0.02595
chrUextra_1075247_1075647_neg_1509	-2.1767
chrU_7165519_7166939_neg_1510	0.304922
chr3R_11925324_11925745_neg_1511	0.772025
chrU_3838961_3841096_neg_1512	-0.0757835
chr3R_20719945_20720482_neg_1513	-0.763352
chr3L_8153949_8154320_neg_1514	0.373439
chr2R_225869_226667_neg_1515	-0.0620818
chr2L_7309647_7310219_neg_1516	0.437003
chrX_20774889_20775448_neg_1517	-0.430154
chr2R_5025785_5026450_neg_1518	0.613109
chr3LHet_1107635_1108431_neg_1519	-0.0159585
chr3R_8967875_8968656_neg_1520	-0.459941
chr2R_1295181_1296256_neg_1521	0.266763
chr3R_10612083_10612551_neg_1522	0.4054
chrX_1877413_1877908_neg_1523	-0.0330888
chrX_7893062_7893780_neg_1524	-0.106714
chr2R_6849373_6850428_neg_1525	-0.104789
chr2L_15279224_15281430_neg_1526	-0.526173
chrUextra_8230537_8232517_neg_1527	-0.952441
chr3L_12998368_12999461_neg_1528	-0.377961
chr3R_4522171_4523781_neg_1529	-0.076908
chr3R_4864872_4865984_neg_1530	-0.385336
chr3R_7203495_7204717_neg_1531	0.213467
chrX_4096684_4097491_neg_1532	-0.0450052
chr2R_16835551_16836454_neg_1533	0.335264
chrX_18330917_18331445_neg_1534	-0.160535
chr3RHet_1709205_1713750_neg_1535	-0.363153
chr2L_10237535_10238005_neg_1536	0.292185
chrUextra_22248649_22249185_neg_1537	-2.3148
chr2R_9330199_9330582_neg_1538	-0.663711
chr2L_55458_55938_neg_1539	-0.0452867
chrUextra_9965378_9966006_neg_1540	-2.24468
chr3R_20957894_20958537_neg_1541	-0.362105
chr3L_3667643_3668252_neg_1542	0.22159
chr2R_5699569_5700798_neg_1543	-0.0233389
chrU_2179521_2180164_neg_1544	0.610965
chr2L_7245553_7246515_neg_1545	-0.335262
chr2R_12277448_12278274_neg_1546	1.12381
chr3R_11485913_11487763_neg_1547	-0.415351
chr3R_4126868_4127414_neg_1548	-0.0982189
chr3L_9369028_9369943_neg_1549	-0.608072
chr2L_19914200_19914778_neg_1550	-0.445752
chr3L_3693045_3693477_neg_1551	-0.345635
chr3R_1776703_1777162_neg_1552	-0.101682
chr2L_21198440_21198818_neg_1553	0.233169
chr3R_18933931_18934266_neg_1554	0.12829
chr2R_13660676_13660995_neg_1555	-0.430905
chrUextra_20540654_20541192_neg_1556	-1.77873
chrU_5445180_5445745_neg_1557	0.138851
chrUextra_19695047_19696911_neg_1558	-0.995052
chr3L_2941370_2941694_neg_1559	0.387453
chr3L_6834057_6834346_neg_1560	0.040661
chr3L_5261297_5262218_neg_1561	-1.08607
chrX_3257434_3257967_neg_1562	-0.92687
chr2R_5134890_5135662_neg_1563	-0.80827
chr2R_18372922_18373198_neg_1564	0.0144715
chr3L_10040395_10041040_neg_1565	0.270119
chrX_3143011_3143320_neg_1566	-0.120608
chrX_20614853_20615936_neg_1567	0.156931
chr3R_7452738_7453241_neg_1568	-0.202651
chr2L_12757833_12758450_neg_1569	-1.1235
chrX_10917523_10918398_neg_1570	0.388913
chrX_10532935_10533613_neg_1571	-0.535953
chrUextra_5204032_5204487_neg_1572	-0.219758
chrX_10267569_10268174_neg_1573	0.26074
chr3L_3189442_3192787_neg_1574	0.212859
chrUextra_3472380_3472861_neg_1575	-2.26072
chrX_18626824_18627162_neg_1576	0.160062
chr3L_15552826_15553204_neg_1577	0.182342
chr3R_23245580_23246342_neg_1578	0.284803
chrX_9768346_9768640_neg_1579	-0.00541945
chr2L_278160_278381_neg_1580	-0.00834848
chrU_7499739_7499985_neg_1581	0.354442
chr2L_20315908_20317044_neg_1582	-0.156151
chr2L_17375159_17377063_neg_1583	0.437919
chr2R_16763674_16764478_neg_1584	-0.236312
chr2R_19229014_19229425_neg_1585	-0.0655002
chr3R_3739679_3740142_neg_1586	0.464405
chr2R_8395630_8396489_neg_1587	0.161914
chr2R_7717344_7717816_neg_1588	0.34054
chrUextra_13068691_13070077_neg_1589	-2.0805
chrUextra_4951490_4952707_neg_1590	-0.558142
chr3L_4153888_4154320_neg_1591	0.0640233
chrX_2319797_2320496_neg_1592	-0.316836
chr2L_8681724_8682078_neg_1593	0.249225
chr2L_21980410_21981286_neg_1594	0.0061414
chr2RHet_1011854_1012155_neg_1595	0.296359
chrU_8618732_8619513_neg_1596	-0.258407
chr3L_10929499_10930407_neg_1597	0.224025
chr3L_5653559_5654108_neg_1598	0.261423
chr3L_15402655_15403250_neg_1599	0.0728485
chr2R_17660708_17661245_neg_1600	-0.18578
chr2L_6749813_6751136_neg_1601	-1.00802
chr2R_12416776_12417381_neg_1602	0.462628
chr2R_15610751_15611209_neg_1603	0.578884
chr3R_13206220_13207025_neg_1604	-0.508979
chrX_18179126_18181374_neg_1605	0.286561
chr3R_25792327_25793040_neg_1606	0.0479642
chrUextra_22959537_22960404_neg_1607	-1.56378
chrX_16005366_16006478_neg_1608	-0.546047
chr2R_18921824_18922491_neg_1609	0.18842
chr3L_22967026_22968923_neg_1610	-0.0768475
chrX_4330510_4331833_neg_1611	0.498846
chr3R_8672531_8672972_neg_1612	-0.150342
chr2L_15039756_15040522_neg_1613	0.921043
chr2RHet_1309715_1310543_neg_1614	0.194556
chr2R_19102703_19103989_neg_1615	0.105733
chr2R_4744758_4745397_neg_1616	-0.948279
chr3R_27701584_27702788_neg_1617	0.0526094
chr3LHet_1267858_1269017_neg_1618	0.282388
chr3R_11705075_11706060_neg_1619	0.0515916
chr2R_6592852_6593694_neg_1620	-0.045086
chr2L_19651117_19651829_neg_1621	0.379004
chr3R_5442761_5444299_neg_1622	-0.371175
chr2L_14263564_14264479_neg_1623	0.412226
chr2L_4173315_4173854_neg_1624	0.745187
chrX_3166466_3167139_neg_1625	-0.248423
chr2R_18227515_18227850_neg_1626	-0.166206
chr2R_3863927_3864554_neg_1627	0.142351
chr2L_10674658_10675209_neg_1628	-0.287081
chr2R_5846713_5847103_neg_1629	0.145828
chrX_5457859_5458198_neg_1630	0.195581
chr2L_15857758_15858546_neg_1631	0.288775
chr3RHet_445385_445752_neg_1632	0.0236302
chr2R_12954259_12954873_neg_1633	1.00504
chrX_12360045_12360490_neg_1634	-0.247133
chr2L_2172912_2174950_neg_1635	0.375495
chr2RHet_1013784_1014404_neg_1636	0.377691
chrX_5436935_5437622_neg_1637	0.0652138
chr2L_19990156_19990797_neg_1638	-0.511665
chr3R_1905347_1906186_neg_1639	0.0816225
chr3L_24354366_24355093_neg_1640	0.329718
chr3R_17423122_17423782_neg_1641	-0.0786438
chr2L_20453182_20453532_neg_1642	-0.173209
chr3R_23846997_23847729_neg_1643	-0.371596
chr3R_22995296_22995833_neg_1644	0.161561
chr3R_16318772_16320304_neg_1645	0.387098
chrX_3250371_3250730_neg_1646	-0.269591
chr3R_26971267_26971486_neg_1647	-0.267745
chrX_17190515_17191060_neg_1648	0.505237
chrX_4754263_4755651_neg_1649	-0.099882
chr3R_3404231_3405155_neg_1650	-0.0358816
chr2R_8163268_8163993_neg_1651	-0.385993
chr3L_3702799_3704178_neg_1652	0.107971
chr2L_19460399_19460917_neg_1653	-0.103605
chrX_20847578_20848251_neg_1654	-0.0197367
chr2R_9916922_9917337_neg_1655	0.156314
chr2L_5695897_5697223_neg_1656	-0.0442083
chrUextra_24372424_24372720_neg_1657	-2.28187
chr2L_18828664_18829314_neg_1658	-0.202393
chr2L_18240163_18240894_neg_1659	0.212868
chr3L_2073985_2074307_neg_1660	0.434388
chr3R_14423056_14424268_neg_1661	-0.133697
chr2L_9267274_9268472_neg_1662	-0.174741
chr3R_21166860_21167871_neg_1663	-0.253184
chr3LHet_447606_450090_neg_1664	-0.171115
chr3LHet_1755159_1756136_neg_1665	0.838419
chr3R_23032423_23033836_neg_1666	-0.822301
chr3R_5277383_5278003_neg_1667	-0.165293
chr2L_9810814_9811586_neg_1668	-0.473434
chr3R_12599939_12600559_neg_1669	-0.94431
chrU_608147_609550_neg_1670	0.244628
chr3L_7888246_7889029_neg_1671	-0.0314248
chrUextra_14912314_14912754_neg_1672	-0.121787
chr3R_4045572_4046529_neg_1673	0.228006
chr3R_26292776_26295267_neg_1674	-0.250422
chr2R_10525816_10526753_neg_1675	-0.359242
chr3LHet_1142095_1142799_neg_1676	0.220747
chrUextra_6164966_6165878_neg_1677	-0.447783
chrUextra_20103437_20105053_neg_1678	-2.21848
chr2L_18418030_18418398_neg_1679	0.110632
chr2R_8604215_8604627_neg_1680	0.102374
chr3L_21627885_21629087_neg_1681	-0.759031
chr3L_16116086_16116687_neg_1682	0.205936
chr2R_13568252_13570723_neg_1683	-0.226096
chr3R_6424067_6425063_neg_1684	-0.201663
chr3L_1853227_1853771_neg_1685	-0.114545
chr2R_13977227_13977961_neg_1686	0.765714
chr2R_2210684_2211124_neg_1687	-0.265555
chrUextra_14266840_14267510_neg_1688	-1.39983
chr2L_22695817_22696846_neg_1689	0.264816
chr3L_21812665_21813111_neg_1690	0.342229
chr3R_12791567_12792321_neg_1691	-0.13068
chr2L_13158073_13158878_neg_1692	0.226736
chrX_17124753_17125864_neg_1693	-0.654637
chr2L_17793061_17793867_neg_1694	-0.274076
chr3R_15274798_15275444_neg_1695	-0.115078
chrUextra_2524860_2526012_neg_1696	-0.392382
chr3L_2454779_2455699_neg_1697	-0.239598
chrX_17610743_17611262_neg_1698	-0.793756
chr3RHet_1317538_1318551_neg_1699	0.664548
chr3R_8177975_8178635_neg_1700	-0.346498
chr3R_27505543_27506877_neg_1701	-0.232482
chrUextra_10476661_10477618_neg_1702	-0.659886
chr2L_17180729_17181200_neg_1703	0.291441
chr2L_11424289_11424761_neg_1704	-0.159402
chr2L_22631340_22631935_neg_1705	0.259581
chr2R_19028922_19029740_neg_1706	-0.132392
chr2R_17122530_17123395_neg_1707	0.330417
chr2R_13804422_13804877_neg_1708	-0.514341
chr2R_5110838_5112337_neg_1709	-0.548247
chrUextra_3999990_4001866_neg_1710	-1.42042
chr3R_5991012_5991683_neg_1711	0.222143
chr3R_13811364_13811940_neg_1712	0.936047
chr2L_22861884_22863440_neg_1713	0.279692
chr2L_20129245_20130476_neg_1714	-0.334243
chrU_1867350_1867953_neg_1715	0.18987
chrX_14500917_14501389_neg_1716	-0.244973
chrUextra_18394764_18396067_neg_1717	-1.31908
chrUextra_15841441_15842040_neg_1718	-1.31767
chr3L_14430349_14431247_neg_1719	-0.848876
chrX_13264785_13265407_neg_1720	0.0519833
chrX_17263067_17263959_neg_1721	-0.416929
chr3R_18043854_18044511_neg_1722	-0.158242
chr2L_3498959_3499463_neg_1723	0.0547754
chr3L_820292_821128_neg_1724	0.177365
chr3RHet_1973699_1974392_neg_1725	0.543518
chr3L_13037306_13037838_neg_1726	-0.285466
chr3R_27133701_27134128_neg_1727	-0.244717
chrX_19585793_19586256_neg_1728	0.332489
chr2R_15790657_15791414_neg_1729	-0.0334808
chr2R_9051405_9051850_neg_1730	0.302894
chrUextra_2920086_2920888_neg_1731	0.148658
chrU_8127469_8127918_neg_1732	0.0404174
chr2RHet_1552705_1553251_neg_1733	-0.10588
chrX_4738054_4738573_neg_1734	-1.03656
chrUextra_12661435_12662415_neg_1735	-0.819629
chrX_20044729_20045709_neg_1736	-1.30667
chr3R_2041548_2043057_neg_1737	0.299236
chrX_6837714_6838125_neg_1738	-0.286736
chr2RHet_2329086_2329487_neg_1739	0.145399
chr3R_4323119_4323403_neg_1740	0.0215768
chrUextra_25866148_25867079_neg_1741	-2.21976
chrX_21825270_21825978_neg_1742	-0.486771
chr3R_868979_869712_neg_1743	0.763892
chr2R_11651297_11651697_neg_1744	0.350451
chr3L_2194025_2195191_neg_1745	0.757569
chr2R_20840099_20840672_neg_1746	-0.447914
chrX_17420053_17420858_neg_1747	-0.512211
chrUextra_16155811_16158050_neg_1748	-2.15026
chr3L_1279903_1280267_neg_1749	-0.120877
chr3L_10811712_10812493_neg_1750	-0.000267388
chr3R_8225013_8225462_neg_1751	-0.0388658
chr3R_4162542_4162950_neg_1752	0.230747
chrU_2490109_2490577_neg_1753	0.0378432
chr3R_5972438_5973908_neg_1754	-0.718685
chrUextra_14624349_14624887_neg_1755	-0.154337
chr3L_14680634_14681868_neg_1756	-0.831153
chr2L_15083477_15083764_neg_1757	-0.0485844
chr3R_12829646_12830906_neg_1758	0.273723
chr2R_14104372_14105136_neg_1759	-0.263882
chrX_3230444_3231436_neg_1760	-0.746834
chr3R_21170574_21170811_neg_1761	0.396698
chr3R_3709301_3710931_neg_1762	-0.344264
chr3R_12823215_12823550_neg_1763	0.43494
chrUextra_9708957_9709364_neg_1764	0.154641
chr2L_17177184_17178823_neg_1765	-0.538658
chr3R_5305721_5306758_neg_1766	-0.336272
chr3R_21722561_21723865_neg_1767	-0.409768
chr3R_866328_867267_neg_1768	0.384945
chrUextra_25626342_25627082_neg_1769	-1.97918
chr3R_26090364_26090940_neg_1770	0.259486
chrX_1668977_1670098_neg_1771	-0.383037
chrX_3792564_3794061_neg_1772	0.230572
chr2L_1024950_1025581_neg_1773	0.0460966
chrX_8261800_8263264_neg_1774	-0.53625
chrX_17256402_17257197_neg_1775	-0.923891
chrUextra_23386884_23387105_neg_1776	0.333781
chr2R_17898942_17900139_neg_1777	-0.225458
chrUextra_1120742_1121770_neg_1778	-0.769108
chrX_6671627_6672139_neg_1779	0.526727
chr2L_20592617_20594198_neg_1780	-1.08833
chr3L_9254137_9254705_neg_1781	-0.502859
chr2R_127960_129029_neg_1782	-0.183626
chr3R_21692083_21692971_neg_1783	-0.800243
chrUextra_9494942_9496091_neg_1784	-0.917634
chr2R_18462407_18463448_neg_1785	0.0578009
chr2R_17528023_17528881_neg_1786	-0.254068
chrX_5667777_5668144_neg_1787	0.206932
chrX_18087719_18088808_neg_1788	-0.131533
chr3R_4574646_4575190_neg_1789	-0.0911743
chr3R_6384762_6385209_neg_1790	0.252731
chr3R_22687294_22688113_neg_1791	0.277464
chr3R_23609766_23611288_neg_1792	0.579235
chrX_9816169_9816810_neg_1793	-0.429807
chr2R_19271972_19272710_neg_1794	0.0787989
chr2R_20825122_20827011_neg_1795	0.326681
chr3R_5518794_5519960_neg_1796	0.370488
chr3R_25782414_25783548_neg_1797	0.46115
chr3L_9450402_9452097_neg_1798	0.130204
chrX_7468426_7469819_neg_1799	0.289304
chr2R_12262607_12263090_neg_1800	0.185413
chrU_6621810_6622389_neg_1801	0.0418891
chr3L_23466698_23467152_neg_1802	0.585328
chr3R_26303719_26305327_neg_1803	-0.339336
chrU_8832295_8832969_neg_1804	0.558276
chrX_4386034_4386544_neg_1805	0.673312
chr3RHet_2269720_2270167_neg_1806	0.262117
chr3R_27270748_27271474_neg_1807	-0.377902
chrX_22228304_22229438_neg_1808	0.311632
chr3R_22929963_22930691_neg_1809	0.0625718
chr2L_1473665_1474547_neg_1810	0.13363
chrX_3963210_3964126_neg_1811	0.0256864
chr2R_2656486_2657033_neg_1812	-0.313946
chr2L_5176001_5176243_neg_1813	0.27096
chr3L_11358067_11359459_neg_1814	0.182957
chrX_15902177_15902692_neg_1815	-0.0958117
chr3R_16415395_16415717_neg_1816	0.13142
chrU_7174969_7175380_neg_1817	0.0157569
chr2L_17939079_17939883_neg_1818	-0.470308
chrX_16506686_16507393_neg_1819	-0.383238
chr3R_232421_234087_neg_1820	0.0335381
chr2R_145196_145816_neg_1821	0.209198
chr2R_7663377_7663618_neg_1822	0.440609
chrUextra_21273574_21273948_neg_1823	0.576618
chr3LHet_1750317_1750939_neg_1824	0.30403
chrX_18041885_18042433_neg_1825	0.0418989
chr3R_14594746_14595748_neg_1826	-0.121271
chr2L_14817965_14818290_neg_1827	0.36335
chr2R_14407688_14408499_neg_1828	0.0325671
chrX_18341522_18341872_neg_1829	-0.461681
chr2L_386774_387364_neg_1830	0.157261
chrX_5707890_5708185_neg_1831	0.150029
chr2L_11060367_11060784_neg_1832	0.176269
chr3RHet_1415200_1415854_neg_1833	0.1675
chr3L_23934398_23934757_neg_1834	0.285804
chr2R_1496193_1496705_neg_1835	0.292238
chr3R_27196696_27198231_neg_1836	-1.0971
chr3L_18362904_18364212_neg_1837	-1.45402
chr2L_1926430_1926997_neg_1838	0.745601
chrX_4652757_4653329_neg_1839	-0.693497
chr3L_4092441_4093229_neg_1840	-0.978904
chr2L_7812915_7813580_neg_1841	-0.433088
chr3R_18063430_18063926_neg_1842	0.0204134
chr3L_7952847_7953725_neg_1843	-0.454692
chr2L_15497906_15498621_neg_1844	0.135082
chrXHet_2943_3489_neg_1845	0.0334489
chr2L_9762177_9763515_neg_1846	-0.443248
chr2R_2656648_2657778_neg_1847	-0.114905
chr3L_18049409_18050167_neg_1848	-0.188569
chr3L_24484853_24487894_neg_1849	-0.022711
chrX_12345950_12348632_neg_1850	-1.90126
chr3R_7999484_7999778_neg_1851	0.091698
chr3L_7279873_7280661_neg_1852	-0.624704
chr2R_8289339_8290021_neg_1853	0.0562605
chr3R_8254954_8255941_neg_1854	-0.0982614
chrX_10408767_10409281_neg_1855	-0.100145
chr2L_597704_598909_neg_1856	-0.105832
chr2L_14855194_14855683_neg_1857	-0.0268516
chr3L_11753607_11754028_neg_1858	-0.750004
chrU_2615357_2616239_neg_1859	0.549269
chr3R_14682799_14684493_neg_1860	-0.826583
chrUextra_14996169_14996685_neg_1861	-2.26477
chr2R_196583_197349_neg_1862	0.35199
chr2L_16057478_16057851_neg_1863	-0.125899
chrUextra_10587480_10588090_neg_1864	-2.11246
chr3R_1042300_1043058_neg_1865	-0.240081
chr3R_7752759_7753562_neg_1866	-0.160188
chrUextra_16899924_16900503_neg_1867	0.725999
chrX_5099848_5100850_neg_1868	-0.70674
chr2L_12193468_12195444_neg_1869	-0.179276
chrX_5933857_5934506_neg_1870	0.387773
chr2L_5899340_5900025_neg_1871	-0.0932579
chr2L_14411839_14412554_neg_1872	0.221001
chrUextra_18501499_18502409_neg_1873	-1.98611
chr4_96075_96733_neg_1874	-0.173817
chr2RHet_157219_157807_neg_1875	0.326605
chr3R_11858006_11859622_neg_1876	0.174581
chr2L_9803310_9805065_neg_1877	-0.520976
chr2L_21288427_21288675_neg_1878	0.227412
chr3L_23986323_23987189_neg_1879	0.325276
chr3R_9344222_9345510_neg_1880	-0.0786628
chrU_7730052_7730703_neg_1881	0.0789703
chr3LHet_511565_512951_neg_1882	0.38616
chr2L_4432599_4433521_neg_1883	-0.0467688
chr2L_8994843_8995429_neg_1884	-0.0598488
chr3RHet_792325_793555_neg_1885	0.24428
chrX_5975451_5976801_neg_1886	-0.93158
chr2R_13561697_13562608_neg_1887	0.174879
chrX_20838546_20839405_neg_1888	-0.492324
chr2L_11458965_11460662_neg_1889	-0.344468
chr3R_27253678_27254232_neg_1890	0.259433
chr3R_27097460_27098218_neg_1891	0.137698
chr3R_27650378_27650717_neg_1892	0.295078
chrX_20827916_20828822_neg_1893	-0.356874
chr2R_7281431_7281903_neg_1894	-0.924474
chrX_21045795_21047806_neg_1895	0.423964
chr2L_5059376_5060289_neg_1896	-0.587021
chr2L_11300932_11302244_neg_1897	-0.0652449
chr3R_4574930_4576409_neg_1898	0.0410411
chrUextra_13675626_13676240_neg_1899	-0.346748
chrX_8776921_8777548_neg_1900	-0.700869
chr2L_1446906_1447245_neg_1901	-0.118315
chr3L_1523863_1525280_neg_1902	0.163781
chrX_16420571_16421068_neg_1903	0.182694
chr2R_10225879_10226458_neg_1904	-0.539033
chrUextra_492686_494212_neg_1905	-2.11942
chr3L_18920113_18921343_neg_1906	0.386974
chrYHet_162509_163144_neg_1907	-0.0182012
chr3R_10653014_10653881_neg_1908	-0.0306625
chrUextra_1848538_1849014_neg_1909	-1.33337
chrUextra_1141710_1142352_neg_1910	0.216705
chr3R_11517898_11519117_neg_1911	0.516199
chr2R_4901314_4902473_neg_1912	-0.26782
chr3R_5681534_5682280_neg_1913	-0.431939
chr2L_5493712_5494443_neg_1914	-0.217763
chrX_20234623_20235477_neg_1915	0.234958
chr2R_10282636_10283855_neg_1916	-0.353287
chr2L_5196803_5198738_neg_1917	0.113107
chr2R_6183229_6183650_neg_1918	0.225735
chr2R_18993348_18993915_neg_1919	-0.42159
chr2L_12813591_12814634_neg_1920	-0.951487
chrX_17719745_17720437_neg_1921	-0.123609
chr3R_17680683_17681566_neg_1922	-0.266039
chr3L_10509835_10510157_neg_1923	-0.109897
chr2R_20476062_20476850_neg_1924	-0.255967
chr2L_22254590_22255050_neg_1925	-0.173413
chr2R_4946583_4947227_neg_1926	0.0791079
chr3R_26490209_26491068_neg_1927	-0.212936
chr3R_6690728_6691251_neg_1928	0.604805
chr2L_2733278_2734164_neg_1929	-0.445325
chr2R_19466133_19466746_neg_1930	-0.0722898
chr3L_3332738_3334112_neg_1931	0.119322
chr2L_6232923_6233607_neg_1932	0.329938
chr2RHet_1842409_1844409_neg_1933	0.766001
chr3R_17060403_17060993_neg_1934	0.438139
chr2L_7382503_7383589_neg_1935	-0.851534
chr2R_6578744_6579265_neg_1936	-0.369654
chr2L_10596796_10599734_neg_1937	0.125677
chr3R_2514384_2515699_neg_1938	0.0279394
chr3R_27268683_27269462_neg_1939	0.176993
chr2R_19856857_19857465_neg_1940	-0.111752
chrU_9325896_9328235_neg_1941	-2.23108
chr2R_10771012_10771572_neg_1942	-0.333837
chr2R_16291733_16294224_neg_1943	-0.368348
chr2L_19058787_19060512_neg_1944	-0.495036
chr2L_18314214_18316391_neg_1945	0.0713781
chr3L_17071706_17074322_neg_1946	-0.531059
chr2R_8151823_8154333_neg_1947	-0.491521
chr3RHet_1197957_1200214_neg_1948	0.649133
chr2R_17145213_17145939_neg_1949	0.302693
chr3L_5675637_5676506_neg_1950	-0.300775
chr3L_19853203_19854437_neg_1951	0.252638
chr2R_18885564_18887319_neg_1952	-0.244426
chr3R_15838616_15840974_neg_1953	0.0716472
chr2L_717595_718205_neg_1954	0.121622
chr2L_19061014_19061799_neg_1955	-0.225593
chr2L_3654460_3655788_neg_1956	-0.475685
chr2L_19420105_19421564_neg_1957	0.245196
chr2L_20429761_20430440_neg_1958	-0.205877
chr2R_10239843_10240578_neg_1959	0.134069
chr2RHet_2640295_2640638_neg_1960	0.542779
chr3R_12075949_12076861_neg_1961	0.466487
chr2R_15798310_15799515_neg_1962	0.0586404
chr2L_5617404_5617950_neg_1963	-0.45328
chr3R_11183832_11184308_neg_1964	0.00411653
chr2R_18006935_18008367_neg_1965	0.712935
chr2L_16085111_16087626_neg_1966	-0.0986193
chr3L_3949150_3950629_neg_1967	0.527206
chr3L_5798542_5800636_neg_1968	-0.0457618
chr2R_7434855_7437176_neg_1969	0.543166
chrX_17368759_17369322_neg_1970	0.485432
chr3R_4506780_4507769_neg_1971	0.121151
chr2R_659650_661518_neg_1972	0.91623
chr3RHet_2324196_2324569_neg_1973	0.129503
chr3L_3385211_3385583_neg_1974	-0.0930495
chr2R_17635274_17635998_neg_1975	-0.156354
chrUextra_3180710_3183941_neg_1976	-2.31701
chrX_9522884_9525698_neg_1977	0.437306
chr3R_22030725_22033488_neg_1978	-0.421068
chr2L_15391710_15393620_neg_1979	-0.0638188
chr2R_10325672_10326174_neg_1980	-0.339825
chr3R_26919077_26920909_neg_1981	-0.32388
chrX_14799032_14799755_neg_1982	-0.172266
chr2R_531187_531640_neg_1983	-0.22545
chrX_17150500_17152261_neg_1984	-0.22048
chr3R_8007046_8008468_neg_1985	-0.561401
chrUextra_247405_250510_neg_1986	-0.273556
chrUextra_2091472_2092584_neg_1987	-2.29419
chr3LHet_2312415_2313239_neg_1988	-1.45726
chr3R_22148603_22149011_neg_1989	0.126784
chr2RHet_1673279_1675789_neg_1990	-1.26294
chrU_7567561_7567956_neg_1991	-0.528291
chrUextra_11520561_11521221_neg_1992	-1.75281
chr3RHet_2484328_2484994_neg_1993	0.267242
chr3L_10507138_10508349_neg_1994	-0.272844
chr3L_24322263_24322898_neg_1995	-0.445629
chr2R_17631296_17631960_neg_1996	-0.821971
chr2L_20841705_20842121_neg_1997	-0.0406312
chr2L_18157195_18158077_neg_1998	0.50826
chr3L_24152809_24153753_neg_1999	-0.0428684
chr2L_9002822_9003089_neg_2000	-0.214273
[truncated: 1,332 more rows]
