# Supplementary material for: The hourglass model of evolutionary conservation during embryogenesis extends to developmental enhancers with signatures of positive selection
Source: Genome Res. 2021 Sep;31(9):1573–81. doi: 10.1101/gr.275212.121 (PMC8415374; doi:10.1101/gr.275212.121)
Supplement: Supplemental Material [file supp_gr.275212.121_Supplemental_Code.zip › Supplemental_Code/data/svmModels/dmel1820_specific_enhancer_gkmtrain.model.txt]

svm_type c_svc
kernel_type wgkm
L 10
k 7
d 3
M 50
H 50
nr_class 2
total_sv 2301
rho 0.100185
label 1 -1
nr_sv 1224 1077
SV
0.9410181557308029 CCATTGCCCGTTCTAGACACTTCCAGAGGAGGTCTTTTCTTTATTTTGCACAATGTTTCAGGAGATACAACTCTTTGTAGAAAACTTTCAAATCAAGCACAGGAAGGCAAGGGCAATATCTTCCAATTTCTTTTGGCCAATCAAGTTCCCTGAAAGCCTCTCGGCCCCACATGCTTGACTATTGAAGAGCTAGCCACATGAAGAAAGTGTACACATTTTCCATTAATTAAAACGAAACTGAAATTGGGGACGAGACTCCTCTGAATGGACAAAGACTTGAGGTTAGACTACTTGCAAAAATGTTCAAAGTCCAAGGCTGAGACGGAACCGGAACAACTCCGTCGGGAGTCTGTGTGACTGCATGTGGGCCGATGTTCGGATTCTACTTACGGATATTCCTCTAGCTGCTCATCCACACGACTTGAGCTCATCCCGAGCAACCTTGACTTTGCCAGCAGCCGCAGGCCAAAGATGAGGGGCTGTCCCCTCTCGGCAAGTAATTTGTTTTGAGCCTGACAGCAGCCCACGAGGCGTATGAGTAACACCTGCCAAGCAGGAAAACGCACACACACGCACACACGCGCGCTCAGACACGCAGGAGCAGTGGCCATAAATCCTAGCATTTACTTCCATTTCAAGTCTCGACTGCGAGATGGGAAGAGTTGCTTTTGAAGTCGCACACACAATTTTGTAACCCTTTTTCGGCAGCGATCCTAGTGTGAGGGATGGCAAGAAGCCCCTCTAAATATCAGAAATATGCGGGCTTGTGGCATCTTACTAGTTAAGGCAAAAGCAAAGCATTGGGAATGGGAAAAAGCGACGGGAGCGGGAAAGGGGCAGAGTTCAATGCAAAAGGCAGCCCCCAAAACTAACAGCCGATGAGGTGACAGGGGGAGGATAAACATGTGCCGTTGCTGGCTGCCAGCCTAAAAGCAGGCTTTGACTTCGACTGCGTCTGGAGCACACCACTACAATGCCGGCAACCTCTAAGCACACGCATAATGAATTACCACCCAGGCAGGAATCGTCCTTCGTCCTTCGTTCCTCTTCCCTCGCCCTACGTCCCCTCGCTTCCTTCGCCACCAACTGCCGATGACATATTTCTCCAGACAGAGGCTGCCATCCCCTTCCTACCGAGCAGCGCCTAAAAGGAGCTAAGAAAATTTGCGTTTAACTCATAAGTGCGTGAAAGGGTTGCCAGGACCTGAGTCCCAGTCGCCATCCCATCCCGGTCCATCCCATCCTATCCCAACCCAGCACATCCTATACCCGTACCCAGACCGAACAACATCCCTGCCAGGGATTGCCTCTGTGCACTGTCAAGGAAATTGTAGTTTAAATGAAATGGAAGTTGCTTTTATCAACGGCGAAGAAGGTGGTCTGGGGGCTTAGGGTTTCGGATTGGGAATGGGAATGGCAATGGGAATGGGTGGGGGTTAGTGTGTGTGAGCTTTCTTAGAACTTCTCCCCCGTGTGTCAGTGAGTGTGTGTGTATATAAATTAAAATGCCTAAACATATGCATTAGTTTTTGTCTCAGTCCCACACCCCTTTCATGTGCGAGCTTGTGTGTGTGTGTGTGTGTGTGTGTGTTTGGAGGCTTGGGGTAACTCCAAAGTTTTTGTGGTTACGACATCGGTTTTCGGGGGCGGTGCGAGCGAGGATGCTTGAGACAAGCCTTGGAACTGGGTGGTTCTTGGAGGAGTGAGGCGAACTGTCAGTCTCGAGTCGGTCTCGAGCTGTGGCCCGACAACTTAGTCTAATGAGAATTCAAATTCGAAACCCAACTACGCAATCGTGCTGAAGAAATTAAAAGAAATTGCACATGATGTGTATGTGGTTGTTCCTATTTATTGAACCGTATGATATATATGTTCAAACATGAAAGCCTGTAGGTAAGAAATCAAATATTTGTTTCACTTTCTGGCAATAAACTACAGAATATTGGTTCAAACTCAAGCTGAAGACTTGAAAACAAAACAGTACAAGGCCAGCTGCAGCTTTTACGGTCGAAAAGGGTCTTATGTTAATTAACTTATTTATAAATAA
0.6746549774167414 AAGAAATTGAAAATATATTATATAAAAGCGCACATATATTTGCAGATAAATCGCACAGCCAGCGGGCATCACCTGAGTGAATATGTGCGGGCTGCGAAATCTCAGATTAAACTAATTTTTGGCTTGTTGCTTTGGCGCCCGCTTCTGAAGTTGCCTTTGAATATTTAATAAGCCCAGGAAGGAAGATGCCAGCCAACGAAAGAAACAACACAGGAAGTGAAATGTAAAACAGTGGGCGCCACATGGAAAACACTGTGGGCAACAAAAACGGACAGTATTTTAGTGCATACTCTACATTTTCGGGCTATGATAGAATAGGTATTGCGAAAGCATAAATGAGTTTGATCTCAATGATGTATTTTTACAGTTTTTGTGTTTATGTAAGCAGCCCAAACGGAAAATGTGAAAATAGCTCACAGAAAACACTTCCTTTCCCAGCGAAATAACCAAAAAATTCCGCAACCCAGTTTAGAATTTTTTGACCAAACTTCAAAGAGAAAATGCTCAACCGAAAATTTGTAGAGCACACCACACACTCCCACTCGATTGTCCTGAGGGAAATATGAATGAACTCGGCGGAAAAGCGGAAAAACCAAAGAGAACCAAGGTGAATACTACTTCCACTTCCAGTCCGTAGCCGTGGGTCTCTTTTAGCCATGGCCATGGCCTCTCGCCCGGCTGGAATTTTCATGGCCATAAAGGGACCTCGTTTTGTACACGAAAATAATTTGTTCACAAATTATTGAACGCACAAAACGAGTACAGTGCGTTTCGGGAGTCTATTGGCGTTTGTTATTTCACATATAAGTAATATTAATTTTATATTAAGTTTAAGGTTATTGCATTATATTATTATTTTATTTTTTTTTTAATATATTGTTTAAGCATTTTATCAGTCAAATATATATTTTTAAACAGTTGCAACCATAAGGTCTGCGTTAAAATCGTTTGTCAGTTAGCTAAAAAATAATAATGAAAATGAAAGAAAAACCAAGGCACAAGTGTGGCCTAAAACTAGAGCCGCACAGACACTTTTTCGATTAGAAGTTTTTGTCGCCGCTTCGAAATAGAAATAAAGTTGGGCGGGCAGCCATTGTGCCCCGCCCCTGGCCAGCAACCGATGTCCTGTCTTCTGTCCGTCTCCAAGTCCGTGTCCTGTGACCACCTACACAATTTCAACTTAATGACACAACAATCACGAATGCCATAAAACATTTTCCATACCAACGTTATATATGTACCATATATGTGGACGTGTGCGTCCACATATATCAGTCCACATATGTACGTATATATTTCGGGTTTTCAAAACTATTTTCGCTGAATGCCGATCGAAACGCAGAGAAATTTTTGCTGCTGCTTTTAAGGTTGTTACTCTCGAATGGGATACCTAAACAAAATGATTACAAAAAATCACAGCAAATATTACAATTACATTGAAATTCTTAATATGTATAGATCTTTTAAAGCATCTTGTGTAAAGTACACTTACTGTACTTAAAATGTGCTTCATAAAAAAGAAATTGGCAATTAATGGGTAATTTATTTGTTTAAAATTATTATTATATCATAGACTTTTATTATATGCCAGGGGATTAATTTTGAGATGTTTTCATATTCGAATCTAAAAACCGGCAATACAGACTGCCTTGTTTAGATTTTTAGCTTTGTTCAGCCTCTGGGCCCCCGCAAAAGTTTTTCTATTATATTCAAATTAAACTTTGTCGCTACCTGTCGGAATTGTTTTGCTGGCCCGGGTCAAATTTGTTTTATTGCAAAGCGAACAAAATGTTGCACACGTTAGATATTTGATGGCCGTCTGCCTCTAATGGGACTTGTTGGCCGTGACTTGTGGCACGTTCCATCATTAAATTCAGAAAACGGGCCTGCTCTCTTAAAAGCGTCATTAATACGTGGCCACAGCCAGTTCAGGCGCACTTCCTAGCCATTTATTTTGTTCATTTAATAATAAATTTTCTCTGCACCTGAGCTGGGTAGTCCGAGTCCAGAGCAAGGACTTGGTGCGCCTTGTGCATTTTAGCAAGTT
0.6235111774190402 TTAAGTAACAAACTACATTTTAACATCATTCTAATCTCTAAGTTCACCTGATTTTTTAGCAGTGCACTTACAAAATGCCTGGCGAAATGTGCGTGCCATCAACGTCGCAAATAGGCTAGGAACGGGAAAAACGGTGGTAAAGAGGAAGTGGGAAAAGGTTTCCTGGAGTGGGAAAATGGGGGAAAATATGGCGGCTAATAGCTCCTTTTATGCTCCACTTGAATTCCCCTTTTCGGCGGTTCCGCTTTTCGGTGGTTCAGTGTTTTGCCACGTAGGCGGCATAAAATTTTTCGGCCGTGATTATTACACGAAGGGTCGAGAGGAGGAAGTGAAGGTCGTCGTAATTTCATTAAAATTTTATTAGCTCGATGTATGAGGCTCAGTTTGGCTGCTGCGAGTGTGTGAGAGTCTCAGGTTTTGATTTGGCCAAATGAAATTATCACCTATGCGAGCTATGAACATAAAACCAGCAACAACGGACATGCGAAGAAGGCTTTCACTTTTAAGTATGCCGCATTCAGCGGGCGGGCAAGGGGACAATTGGTAATGGCTGTGGGAAGAACCCCAAATGCCCCCCAAAGTTGCAGCTTTTCAGTCAGGCGAGTGCGAGTCATTCAATTTCACCCCTGACTCGCAGCATTTTCCTTTTTGCTCTGGCCGAGTGCCTTTTAATTTCCATTTTGCTATTAATTTCAACCTCAAAGGTTACGAAGGTGGCAGAGGAGCGTGGAAGGTGGAAGGTGGAAGGTCGAGGAGTGGGGCATATCACTGCCGCACAACAAAGCCGCAAAGCCCTGCCTTGGCTTTGGTTAATCTGAGCACTCGCACATACGCACACATCCAGATAGATCCGGCCACTAATACTTGCAGAGAGAGAAAAACGTCAGACCTTTTCGGAGCTAAATATTCGATATTCGATTGGTATATAATGTAGTAATGCATCAGGTCTGCCGCCCGAATGCCATTAAAATAATAGATGGGCTTACTAACTGGTAAAAGCATTTCCTTGCTAATAATGATTTATGCGTTTTCTAACCCGAGTCTTTGACGGTAGGTAGTTTGCAATTATTTATTTATAAATTAATGGCCTTTTCATTGAAAAATCACAATTAGTCTGATGTGTTTTTAGACTCTCGACTATTACAAATTATGCGTACGGCCAGGTTTTATTTCGTGTGTGCAGCGCCTTTATGTTTTCTTGATTGAGTTTCACCTTTTGCATATGAAATTCAATTTAATCAGTTTGCCAGCTCACGATGGGCCTGGCATCCTGGCAGACACACGCACACACACATACTCACACACACACACATACACAGCCGCACAATGAAGCCAATAATAATGAAGTCCTTTTGTTGTTCGACATTTTCTACATACAGCTACATACAGCTACAGCAAGGGCAAATTTGCTTTGGGTACGCAACAATTTTCATGACGGAGCCGAGGCCAACCTCAATAATGTTTTCACTTGGAAATCAATAAATACAAATAACATATATTTGCGAAGCGCTGGGGCAGGGGATGTATATGTGTGTCTATATACACCCCGATGCGGACGAAACCAGGGCCAGCTCTTGACGGCCATAAACTGGCAAATTGTATGCAAATAAAAACAGAAACGAAACGCAGTGCCGCAAGACAGGCCAAGCAGCACGCGATGCCATCCAGGCCACCCAGAACACCCAGGCCACCCAGGCCACCCACTCACTAAAGTGAAAAGTGGAAAACCAACAAACAGCTGAAGCGATAGAAATGCTGACGCTGCAGCCGCTGAATCTGAATCTGAATCTGAATCTTCGGAAGCCCCATAAAACAACGAAGCGATGGAAGAGTGAATTCGAAGGATGAGGAAGGGGAGATCTGACCGAGGAAATACAAGGCAAAACTTGCTCGACGACAACTTTTTATTAACTCTTTGGCTTGCTGGCTCCTTGCCGCTCCTCTCTCGACTCCCTCCTGACCGCCTGGGCTTCCCATTGTCCTGCGGCGGCAATTGGCAAAAACCCAAGGCGCAGACACAAAAAGGACTTAAGGAGCGGGTACAACA
0.4261352883207228 TGCCATTTTTGGGTGTGCGGATGATTTTTGGAAATAGTTTCGACCGAGCGCTGAAAATTCGCAGCCGGAATTCTCAAACTCGCAACAATGTGAGACAAGAGGAATATTATTCACAGTAAATATACGAAATTAGGAACTTTTAGGCGAGAGTTATGTTAATTACAGTGTGCATTCGATGGAAACGACTTTGCACAGTAAATTAAACAATATTGAGAACTCTTAGAAGATAATCAGTGCGATATATTAATTTTTAAAATTAAGTTTAATTACTGAGCGACTACTGTATAGACAGATTTCCTTACATGTGCAAAAATTCCACAGATTTTCAGTCTTGGGAGACGAATTTAAAGACATTCCTCGAAAATATGCCACACATTTTCGGGCTGTGAGGCGGTGAAACTAGAATCGAATATAGAATCTATATGCGTAGGCACTTCAAACACTTGCGAAAATGTTAACCTGGCAAGTTTCGCCCTCTCCTCTATTTACATACAAAATTTCCCAATTATGCAATCATTCAACTTGATTTGGCTTGCTTTTCTTGACTGATTTTCCGAGGGAAAATTGGATGCGGTGCGGTGCGGGGCGAAAAGTCTGCTGGAGCTGAAGCAGGCAAATTAATTGTTAACTTTAAGCAAACAACAAACGCAATCAAACGTGGAGCACACCGGCAGAATAAAAAAAAATGCTGAAAGGAAAGAAAAACGGAAAGGGAAATAAAATTAAATGTTTCCCGAGAAACGACACAAAAGGCAAACAGTAAATGCGCAGAAATCGCAGGGGTTACCTTTATATTTCCCCCGCCGAAATCCGTTTCCCACCCTTTATTTTTAGTTTTCCTCGATATTCCTGCCTTTGGCATCGCTTCACTGAAGTCCCAGATTGAAGCATAAAGCTCAGCTCAAAAATCGAGAGTTCTGGGTTAATACTCTAAAAGATTTTCCCGCGAACGAAATGAAAAGCAGCATCAACTACAAATTGAATTGCGCAAATTGAAGAAGGTTTTGGCTATGAAAAAACTTATATTTTTTGCCATGTAGCCGACTATTTCAAGCATTTATATTAAAATCTCTAGATATATCTAATTGTAGACATGTTATCCACTCTCACAAAATTACAATATATGTTTAAAAATCTTAGAAACTCTCAACTTCAGAGTATTTAAGCACGAATATTTTGGCAAACTTACCTTCGAACTTTTCATATGCAGCGAAGCTTAACTTTTCCGGTACATAAGATGAGCCGCGTCGCGAACCAGCACCCCCGGCCACGCCCCCCGCCGCTGCGCCCACGGCGATTTCGGGCGGCAGGGTTGCCACCGTCAGCGATGAAGAACATGGTGTGGCCAAGAGGGTGGTCTCGTCACTGGTGGGGCACAAATTCGGAGGATTCGAGCTATTATTGCCCGCCGAAGACTTCTCGACCGTGAAGCTGGCGACCTTCTTCAGCACATTGCTTGACAAAAGGGGC
0.6507819981919936 CCACAAATGCAGGTTCAACCGCCAGTTCTACAACTTCTTCGCCATCCATAAGCACTTCAACTTCTTCCCCAACAAATTACAAGATTGCGGCCTGTTACAGCATCTACAAGGACGGAGGTGAGCACACGGCGTTGTTTGGAACTCGATTGTTATACAAGATTTTAAATTTAAATGTTTCTCTTTTGACCAGAGTTAAACCGTGGTTGTGTTAAGGTGCCCGAGAAACATTCCGGCTGCCAGGCTGTTCGAAATGAGCTTGGCATAACAGAAGACTCTGCCGATCAGTGCGATATCTGTTTGACGAATCTATGCAATGGAAGCACTAGCCTGAAGGTTTCACTTGGCGCCATGATTCTTCTCTTGGCGATGGGACTTAAAAACGTGCTGTAGGAGAGAGCCGGAGAATACTATGAATGATGTACATATATATTTGTTAGTAATTTGAATACATTATTAAATAATAAACGGTTACCTTATATCACTTCACATACTTTGGCACTCGACGCTTTTTTTATAATGCTTTATCATAGAGCTTAAATTGTTTCATTTCAATTGATTGATGGATTAATCCCCAAACAGCTGTCTATAAGGAAATGAACATGACTTAAAATATTAAACTATATTACTTTCGTGAGCGGGAAAGAACCTTAGCCTCTTATCTAAGGTAAAGATTCTTGAACGGAAGTCAAAGCTTGCAAAATTAAGTATTTGTGACTTTATCCAATTACACAGTCTCTTCAAAAACTATAAATTAATAGTATATCTCAATAAACAAAATCCCCTCTTAGCAATTAAAAAAATCCTTACACCCCTTAAACTTGTATGACGAATATGGTTTTACACTTAACTAAATAAAAAAAAAGAGAACACTATAGTAACCCGCAGACTGAGTATGAGTAACTGGTATAACAATTCCACAAAACGTAAGAAATGAAGCGTTACGTGAACTAGATAACGTATAACAATAGAACTACGTGAATGAATGGTTGTAGATTAGGAACAGAGAAAATATTTCATTTATTTTTTAAGGCACATCTTTGCTCTTAGTGAATGTTTAATAAATACAAATAGTAGATTAAACAAAGGTTTCCTATACAGTTTTTAAGTTACATATATAAAGTTTTTAACACACACACACGGAAAAACATATATACATTCACACAAAATAACACATTCAAAAACATTATGATTACTTAAACTATGATTAGCCAGCTAAAGATTCGGTGACAAACACATAATAGCTGATTCTCACGAGGAAAGACTGTGATTCTGCCTGTTTTCGAATGCCTGTAATCAATTTGTAAAGTATTTAGCATTATTTCTTTTTCGTGTGCTAAACGAACGAATTAAAACGAACCTTTTGGGCGATTTTCAGCAGACTCTCATAGGTGGCGTGACCCGTTTGCTTCACCATACCGTGGAACACCTTAGAATCCGCCAGCGTCAGCAGTTCATAGGGCGTTCCAAACTCCACCGCTCGACCAGCGTCCATCACCAAGACTTTGTCCGAGTCCATGATGGTGTGCAAACGATGAGCTATCGTCAGCACAGTGCACTCCTTGAACTTGTTTCGTATGGTGGTTTGGATGAGGCCATCTGTCTGGGGATCCACATTGGCCGTAGCCTCGTCCATTACCAGGATACGATTTTCACGCAGTATAGCCCGTGCCAAGCAGACCAACTGGCGCTGGCCAACGCTGAAGTTGGTTCCGCCCTCGGTGATTTTGCTCTGCAAGCCACTGGGAAGATCAGCAACCACCTCCTTTAGCTTTACCTCCTCCAGGGAGCGCCACAGCTTATCATCGCTATACTCGTCGAAGGGATCCAAGTTGTATCGCATAGTGCCGGAAAACAGAACGGGTTCCTGCGGTATGATCGAGATTTTGCTGCGCAGGTCATGCAAACCCATCTCACTGGTATCCCTCTTGTCTATGAGCACAGATCCATCGTTGTAGGACAGTCGGAACAGGGCATTAATCAGCGAAGACTTTCCCGCTCCAGTGCGTCCCACGATGCCTACTTTCTCCTTAGGTTTTATTACGAAACT
1 GCCTGAATGGAGCGTGAGATTCACACGCATAAACCTCTTCGCAGTCACCTGTAGAAGGGCGATGCCACTCGAGCACGGTTACTTAACTTTTACCGCCGCCGTGTTTTCCGGGGGATGAAAGGAACCGCAGAAGACGGCGAATGGCAACAGCAAATGCTGGCAGGTTGTTATAAGGAAAGCCCCCCAGTTTCGTCCTTTACTGCGCCAGGATGCGAAAACTCACTCAAAATAAATGCGCAATTAATTTTCATGGTAAAACTCGACGGGAACTTGGACCAAAGGTTCAACTGAGTAAAGTGGTGAGAGTTCGGTGCGGGGGTGGGGTTGCAGAAATTGTTGTTTCCTACTACAACTTTTGCCATTGAAGGCAAAAAATAATAATAACAAGCTGCTCTGGCTCTGGCGAAAAGTCCACAAAACTTTGCTTAGAACGGAGGCAACAGAAAAAATGAAATCAAGTAATGAAAGGCAGCCAAGTAAACAGCTGCCGGAACATCAAAAAATATTCTTTTCAATAAAAACAAGCGTGTGAAATATTTATATACTTTTTCCAGTTGTTCAACTGTACGCACAAATTTTTGCAACTACAATAAGCATTTTAAGAAAAGAAATAGTTGTTTAAGTGTGGGGAAAATCATTGGTTATGTATGAAAACACATTTTGTTGAAAGTTTTTATGCATATAAAAAAATTGTCATATAACTTCTGTTTTCAATATAATTATTAAAAAAAATTGTAAAAAAAATCATTTTGAACGATGCTAAAAAATATGTTTAATTTCTTGCCGTGTGCACACTTATTAATTTATATTTCACGCAGAGCTTTGCTGAGTGAATATAAAAATGGAAATCAAAATATTCGGTGGCCACAAATGAGCAAAGTTTTCTTTCGCAGCTTTCACGTACTTTTTGTATTCCGTTTGTCGCTGTTTTTGTTGCTTCCACAACTTTGGGGCAAAGCTGCAGAATTTATTGCTTTCGAAATGCGGTTGCGCATAAATGTGCAGCAAGCAAAACATGAACAATAGAAGAATCTCTTACAACTGCGGTCTCGAATGGACCCGAACTCAAATGAAATGAAAAATCCTCACATAATTGCAAACGCGTGAGATACTTGCCAAATGGCAAAATTATGAAAATGAAATGGAAAAAGCTTTTCGCAGCCTCTTCTGGGCGGTTGGGAAAATCTCTTGGGTCCCTGGCATTCCCGCCCGAATTTTCTGTTAATTTTTTTTTTTTAATATTCCGTTCAGGTTTTTTCGCCTCGAAGGCATTTTGGCGCCTCGTCTTTGGGATTCGCCAACTATTGCCTTGATGCTCTGCCATCTTGGGTACATTTTTCTAATCAAATTCTTAAGCTATTAAAACTCTGTTCTTTTGGGAACAAATTGCTTTTTAGTATATTTTATGTGAATGCATAGCTTTAAATGTTATAGCTTATGGCACACATTTCACAAT
1 AGCTCCGGAGGAGGTGGAGGTGGACATGGCAGACATGGATAGGCTCGAAACGGATTCATAACTGTACTCTCGAAAAGTGGGCACGTCCGCTGACAGACCTACTAAACTGAAACCAATACCAATACCAATAAATATTAAAATGCTAATTCTGTTTTTGGAAATCCAAGATGTTGTTTTCGTATATTAGGTTAATAACCAGTTTATGAGTCGGGCATTATTTATAGATCTAATGACGTCAAACAAGATTTCTCTAGCCTCCTAAAAACAGACTAAGTTAACAGCGGGAGCTAATATTAGAAACTATGTTTTAAAATGTATCTAACAACTTGAATTACAACTGAAAAGTATGCATTATATATATATAGTTTTTGCAAATAGTTAGTGCATCTCAATTTTAATTTAATTTATTTTTATATTTAAAATCATTAAGCTCATTTCATTCATCATTTGTTTGTACAGCTTACCCGGAAATCCAAACAATTTGTGAGTTTTTTTTTTTTGTGTGATTACTTTTTTTATGTAATTAAGTAATTGCATTTGCCACCCACAACAAGTCTTGAATTTGGCCACTTACGGAGTGACACACTCAATTTCAGCAGGTCTAATAAATCGAAGATATTTTTTCACAAATGAAGTCCGACGTCTCTTGATATATTGTCAAGCTTCTTAAAACTCGGGTTTGCAATATTTAAATTTGCAAATTATCAACATCTGGATAAGTTTCTACGTTTACGGTAGCCAAACCTTTCCGAAATAAAACTAGTTTTATACCCCTTAATCGTACAGTAATAGGGTATGCTAGGCTTATTAGAATGTATGAAACAGATAGAAGGAGCATTTTCAATCTATATTGCATTCAGATTTTAGGGACGTTGCACTTTTGAAAAATGCTTTTGATATTTTTTTGTTTAATTACCATTTTTTCCTATCTATTGATGTGCCAAATGAACTAGTTGAGTAACGGGTATCAGATAGTCGAGGAACTCGGCTATAGCGTTTTTTCTAGTTTTTAATTCTAGCTAAATTATCTACATATTATTATCATAGTTAATTTTTGCACTAATCAAAGCACACAGTCTGCATATCAATGATGTTTTCGAAATGTCTGTTCTTTTCTGTTGCTCTAGAAAGTGGAACACACATTATAATTATAATTTGTAAATCTAAAGAGTAAAATATTTTTCTTTGTTTATTCCAAAAAGACTACAAACATTTTTACAAAATACGCTTTCAAT
0.8432193257872794 GGCAGCCAAAGAAGCGGGGCCTCATTTCTGCAATGCTGGCCAAGCAAAAATTGCAATCGATTCAAGTGGAGTGCTTTAAATTCTACAAAATAATTGAAACGATTATAGCCGAGTCTGATACAAAAGGTTCTTAGAAAGATAAATTCCCTCTCTATAATTTGCCCGACAATTAATCATAATACAAATGAGAAACGTGGGCTGAGGCATGCTAATTAACTCAGGTTTGGCAAAATTCCTGCGAAACTTCCGCCCAAATGAGCTTCGCCCAATTCAACAAGCAGATAAATACAAAATGGTATCCAATGAAGAAGTAATAAATCAAATTAATTGGTTTTTACAGCACACAAAAGGAGTGAAACTAAAAACATGGGAGGACGCTCATCACAATTCGGCCATTATAATAAACTCCAATTAATAAGCATGCCCAATTGATACAATAAACACGCACAATTATGTCAGATCAGAGAATCCCACCATTTTTTTTTCTTTTCAATTAAATCATCTCCCTTATCGGAAGAGCGAAAGTGCGGAAATGCGGCCGCAGGACATTTTTTACAGCTTGACTCTCGTAATATGTTATTGAATTGGCTTCCGTCCGTGGGGAGCGTGTGTTTGTTTCGGCAGCCCCGGGTCCTTCCGTCAGCAGCATATGAATTTTCAATTTCATTTTCAACAGGCGACTGCCAGCTTGTTTAGGTATAAATTTAGCAACCAAAGAATGGCTGGGTGGTGTGTGTGTGTGTGTGTGTGTGCCCCAAGTTGTCAAAGTTGTCAAGCGGAAATCCCCTTTACATCATAAAAACCCCACACATCACACAGACCTACATACGTGAGGCAAAATATCGAAATAACAAAATTATTGTTATTGTTTTTTCCCCTTCGCTGTGGCGTAAGGGAAATTGCGCGGATTTGTCTGCTCTCTCAAGCGGCACGCACTTAAGTGCGTGTCCTTATCCCTGCGCGCATCGGTATGCGTGCGAGGGCCCATGTGTTTGTGTGTGTGCCTTTGTAATTTTAAAGCCGAGTATGCGGGACAACAAGAAGAGGGGCCAATTAATAATACAAAAATGCCAAATATGTGTCAGCAATAAAGCCAACAATTCTGGAATTGCAAGTAGCTACAGTGGGCATAACTTAGTGAATACCCAGCAAATAAAATTGAATGCCTTGAATTGCGTTTGGATAAATATTAATAATAAATTAAATGTCATATTCAATTTAAAGTGTGTAGCCATGGTATTCTGCTTGACATATATTTAAATTTATGGACTAAAATTTGTATTTTCTATTTGCTTTCTTTTCTATCTTGTTATCTATTCCCTCATATTTTAAATCGCTTTCCAACCCCAGTCCAGCTAAATAATTAATTAATCCGGCTTTCGTTTCGTTACCAAAGACAAGGGATTAAAATCTCATTGCATGGCCCACAAGGTATGCAATAAAGATTGATACCAAAAAAACCCCATTTGCATGAGCTTGAAATTCAAAATGAAAGAAAACTTGCTTAAAAAGCAATTCAGTTACGCCCCTTCGTCCCTATTTATTATCTTTGCTCCTTTCACGACATCGAAGTAACCGCAAAAAAATTGATTTATACGAAATTTATGCAAAGACTGCGCCAACAGAATGGATAGAAGGAGGTGGAGAAGGGCTGGGAATTTATTGACTCACCTGGAGTCCTGCAATCCATGCTCGGAAGACTCCTGGACACGCATCGCATACAATTCCTGGGAGAAAAGCTGCGTGGCAGGGGCGAAAAGTTAAAGTTCACATTTCGGGTCATTAGAAGGCGGCTGGGCCTAATCCATTAATTAGTTCAGTATGATCCTTGCGGGGGGGAGTACTTACCTCGCCGTTTTCGGGCGGATCACCGTTGCCAAAGGTGGAGGCCACAACAATTAACAATGCCTCGTGCTCAATGGAGGATATATCGTAGTCGGACATGCAATATATCTAAATGAATTAACAATTTAGTGCTGTGGGTAGCCGTATTCTGTTCATCCTTTCTCTTTTTTTTTTTTTTTTGCTAGCCAAACACTTTTGTGGT
0.7069410356193403 TAAAATTTACGGAACTCACATTTCAAGTGATTGAAAATTCCTGAGATTTAATTCAATAATTTAAATCCATTTCGCATTCCATTTCCTTCTGAACTCATTCGATGGCTGTTCGGTAATCACTCTTTGTGACATAATTACCATTCCATTTCGCGTATTACGCGCCATCAGTCTCGATTAATAAGCTGGTCTTCAATTTGGCTGCCAGTTGCACTTTTCATTTACCGTCTGCCGTTTTCCACTCGGCGCCAGCTCGTTGTTCATTAACACATATTTGTCAAACTGACGAAAGTTTTTCGTGATATATGAAGATAATAATTGACGATATTGTCAGACGTGGAAATTGCGGGGGCGGTAAATTTGGTCAGGACTCACGAACGCACTACATACGCGCCTGATGAGGTGCGACAGATGGTAGGACGAAAGTGAAAGTTTTTTCCATTGCACAACGTGAATTATTAACCCCTTATAGCCTACCACGCCCATCCGCCTACATAGCAGTACCGTGCTTTTTGACAAATTGACTAAATATTTGAGCTGGCGCCGGGAAATGAATAACAATCGATAAGTCATAATGTCTCTGAATCAGACACGCAAAAACTGCCAGGCGAAGAGCATATTACGGATATCGAGTGGGTATTTTGGGTGAACGGAATGGAATGGAATTAGAATTGAATGCGATGGGATGGGATATGAGGTGGTGCGTGGCGGTGCCATGGTGGAATCATTATTATTTAATCACGCTGACAACCTGGGCGTTGAAGGTGGCAATGAACTTAAGTTAACTAGCCGGCTGCCTCGACACTCAATGAATCAATAAGAGAGACGAGGACACGAATCGATTTGATTGGCAGCAATTCGATTCGATTTGGTTTCGGATTGGAATTTGTATTGAGGAATTGAGGAATGCTATCTTCGGTGTGGTGACACACGTGCCCAATTATCCTTGGATATTGCTTTAATGCCGCGCCAAGATTAAAGCCGAATTCCAAATTGTTTTTATAATTTTCTATTGCGCAGGCAGTCTAAGCCTGCATCTTTTTCAAATTTGATTT
0.9474775562710844 GTGTATTCAGTGTATGATGCTGGGGTACGGTCACCATATCCATAATTAATTAAGGCACAATAATGGTAAATCAATATCTGGGCCTAATAATACCTCAACAGGAGTGACATCGAGCCTGTCTCTTTAGCCCCTGCCCCCTGACCCCACCATCGCTTTCCGTATCTCTTGTGCGTGCCAAATATAGCGTCAGGTCCTGGCCAACACACACACACACACATACAAACACACACACTTACACACACAGACACACCCGTGTAGGCTCAACTCATAAATTGAATTCTTTTGTGGTCCCCGTTGCCAACTAAATGACATTAAAAACGCTAGCTCCAAGGCTCAAAAGGATACCAACACGCGAGGATTTAGAACAGGATGTGAGTGAAAAATGGCTTAGGCGCCCGATAATAACAGAACTTTAAAAGCTATATTAGAATATAATTAATATTAAGTTAATTGGGATGATGATTAGCATATGAAGTCTTTGCTATTGCTATAGATTAATTGCTAAAATATGAAAGAACCTTGATACCTAGTATACTTAATGATCCTATTCAACATGACCGCAGTCCTGTAATTATCCCTAAATAACCTTTTGAACTGGGTGCTCTTCTTTTTGTAGCGCTTAAAGCCCAGATAAGCATAATTCGTGCCTTCTTTCTGTCTCTGCGAAACCAAAAAACCCGCAATTCCTGGCGCCACAATGTTACCATTGTAACCACCACCCTGCTCCAATCCTGTCTGCCCGCATTGGCGCCACGTTGGGCGTCCTGTTTGCGTGTCCTGGCCACATTTTCGGAGCTACAAGCGAAAGGACTCATACACACACTCGCACAATAGTTCGTTTTCCAGGCAGCTGGAGTTTCCTAGTTGCCGGTTCTTTGGGCAAAAGTCGAGCTGAGCCCGCACATTCTGATTGTAGTTGTCCGAAGTCACAGCATTTACTGACCTACCAAATGACCCATATTACAAAATGTTCACAGTGCAACGAACTTGTGCTTCACTTATTCACTCACTGCTTCAATTTCTCAATTCAAATGAAAATTTGGCAAGCGAAAATATGACTAACTTCTCTAGCAATTCGTACATATGACGTGTGCAGACAGGTTTTCCTTAGTCGCCCTGATAAGGCTAATACATATTTTTTATGAAATCTTTTTATAAACGCTTATCAGTTTAGTTGAACAGGTGCCTTTTTTGGTTCTAAGTGATAACTCTTAAAAATACTAAAGTTCGTAAGAATGGGAATCCAAAAAACATACATATGTTATCAGCTTAGTTGATTAGAGCTCATTTCAGATCTTCTACAATAAATAAATAAATAAATAAAATAAACTATGAGGAATTGATGATTCGATTTTTATGAAGTGATTATGAGTCACACTTTTAAAAATGCGTTATTGAAACATATTTTTTTTAATTATCAATTATGATTCTTTGACGTTTATCTGTGCATATTTACCCCAATCTAAGGCTACCGAGTATAAAAGTATCATAAAATATTTTAGCGGTTACTAACAATATCTGAAAGTTAGCCTTATCATAGCCGAAATGTTATGTCATGGCGACACACTGATAGTGTTTTAGCTTTAACCTTTTTTTTTTTTGTCCATTTCCATGCGACCTTATCAAAATTCGACACAAATTGTGCTTAGATCGCTTATAATGATTATTCCTTTCGACACAACTAACCTATCTCCAGTTATTAAATATCGCACTTATACAATGCTAAGTGAAATGCTTTTGTTTGTCGCTTCAGCTGCGTAAACATTTACAGATTATATAGCTTGATTTAATTTTTTATTGTACAACTAGTATACACCGCTAGTAGAGATTAGAACACCCACATCAAGGTTGACGACTAAGCGATTTTCCAGCCTCAGAAAGTTCTCATTGAGGGCTGATATTCCAACCTCGCAATGAGTTATTATTGCGCAACAATATTATTACTTCATAAAATAAAATATATGTCA
0.652288002275039 AATTATGGAGCATTTAGAGCGGGAAATAAACCTCCTGTTGCCTCTCAGGATAATTACGGAACACGAAACAACAACAACATTATGAGGCAGAGGGAACAAAAAATGTCACCCAACAACAACAAATAACCGCAACTACTTAGCAACATTATACACTTCCGTGCCAGCATCAGGATCTGAAAAACCCCACCCAAAACGTAATTATTGTTGCGGTAAATGTCACACCCCACACCCACGCCCCCCCGCCGTCGACCTGCTCGACCACAGAACAGGCTTTTTAATTTTTCTATACACCAAAAAAAAGTATAGTTTTACGACTATTTAATACCCCATTCGTAAAGATACTTATTTGTCCGAAGTAATGTAAAATTCAATGTCAAATGTAATTTAAAGTAATAAAATGCAAGCATATACCCATACTTAAATATAACGTGTGGATAGTGGCTATATGACACTCCAACTAAAAATAAAATAAATTACACATTAATAACAAGAGCTATGTCCAGCGGTATAAGATACCGCATATACCCAAACAGTAAGCGGTATGAAAAAAGAGTCGGAAAAACAAACGAACAGAGTGGGTGCTAAAGACTGAGCGCGAAAGAGAGGTATATATGTCAGCGTGCCGCGAAAATTAATCCATTTGCTGTGACAATGACTTTTATGCGGTTTCCAGAAACGCGACGGTGGCCACCGCCATCCGGAATCGCCATCGCCGGCCAGGAAGCCACTGCGCCCGGTCAGTTGGCAAAGTCAAGCCGCAGGCCAATGCGGGCCAGGGTGAAACTTCGTGGAAATAGACAAAGGTAGCCTGAGAAAAAAAATCGGTTGGGCGGCTTCCCAAAGCTGCGACATGTAAATATTTGGCGACATTTATAAAAAATGTTTTTCGGGACAGCCCCGAGCTTCTTTTTTCGACCGAACGCGAAGCCTTATCAAAGCAATTATCTCTAAGATGCCTCGTCGGCGACCTGCCCGCCCATTCTGGTTAGTAATAGAGAGCCACATCGCACAGTGGAACAAGAAGTCGTAGCAAAAAAAATTAAAACGATCTATTCAAAGTCTTTTCCTATACAAAGGATAATTCTTAATCCTTAAATTAAAAGAAAACACTTTGTGTAAAAGGTTTGGGTTTTGATTTACAGAGGTGATCAAAAGTATTTAAGGTCATCAAGGTTTTTTTTTTAATTTGTTGACAATTGAAAAAAAGCTCGTTGTTTAAATACTTTTGACCACCTCTGTATATTTCTTGTTACCAAATGTTAACTTTCCAACCACTGTGATTCGCTGACAATGACAGTGACCGTCGTCTGCTTTTGTGAATTGGACCCTCCGGTTGCCTTTGCTGCCTTTGTTTGATTTGGAACAGTAACGGAGACAAAGTACATAGCATTTCTCTTGATTTGCTCTATCTCTTTCCCGGACCACCATTTTTGCGGCGGATTTGGCAAATGCCGAAAATTGTCAAATGTTGCGGTCAATTTGTGGGGTCAAAGGGAAGTGGAACGAGGCGAGCTTATTTAATGGTGTTTAAAGGAGACCAGGAAATCCAAATCCCTACTTTTTGGGGGATAGCACAAACTGCGCTTCAGCTGGGTTAGAAGTTAATCAAGGTGATAAGAGCCAGTAGTTAACTTATTGGATAAAAAAAGG
1 GCATATAAATAAACTTCTTAAAAGTGGCAACTCTTTAAGAAACCCAATTGTGTGGGCTACATTAGAAAACTAAATCAAATAATTTTTATTAAGTTAAATAGTTTAGTTCCTTTAAGTTTCTAGTAGTTGCTCATGGTCCCGTAGAAAATCGTAAATCATTGACAAAAATGTTTGCACTGAAAACGGTTTGTCTCGATTTCCGATGCTTGCGTCATAAATCTCCCACTGACTGGCACTTTATTAATTCACGATTAGAGCAGAGAGAGAGAGAGAGAGGAAGTTGTGCACCGATTGTAATTAACTGGCAAACTAGAATCGATGTCCGCCTTACCGCCTTAGTCCCGCTTTATTCGGCCACCACACGGATGCACACGATTCGATACGTAAATCATTTTAAATGGCTTTTTGAGCATTCGTAAATGGTTCGATGTTCTCCCCAGACATATCTGCCCTTCCATTTGACCCTGTCCCTCTGCTTCCGTTCTGACCGCTTTCTGCTACGGATCTCCATCTAGCTATTGTTTATTTCTATGTTTGTTTACTTCGTCGCTTTGGTTGAATACCCTGAGCAACCCGCTTTCAACACCTGGCAATTAAAAGTAACCATATTAAATAGGTTTTAAGTTACATTACGTATTGAAATTGAAATTTACTTAAATTCAATGCAATTTTTTTACTTCTAATTAGCTTAGCTTAAAGAAACACAAGTTAATTTATAGATATAGGGATTCTGTGAAAAGTGTTTCAACAGTGAATAATGAAGTGCGTGGTAATTATTGTCATCAAATTATTACTCTTTGAAGTCGAAATGTATCACAAATCAAATTACTTATGGCTCATCATGAGCGATTCTCTTGTGCTTGTTCGTAGACGTATACGTGATACGCCATGCATATAATTATAAAATTAAAATGTGTGCAAGCCGAGTACACGCGTTGAAAGCAATATCTCACACCCCGAAAAAAGGACATCCAAAGGCCCGAAGTGTTCCTGAAGCAAAACAGAACACCACTTACATGAAGAGGATGGCATTTCCAAGGGGCGTGGACGTGTAGGTGACATAAATTTATTTCCGCCACGCACGCGAGCAAACAAATTAAATTGCAAATCATGATTAGCTTTACACGAAGAAGGCAACAACAAGTGATAGACTTTGCTAGAGGGAAATAGAATGCATGGCCACGACTGTAACACAACTGCGCACATAAAATCTCGTAGTATATTTGTATATTTACATACAAGGTACCACGGAAAATGTTTTTTTTTTTTCTTATTTTAACTTTAAAAGGAATTCACAAAAGGTTAATTTTTTGGGGGAAATTTAAACGCAAGTGCTAGCATCCAACAAACTTATTTATCTGACGAGTTCTGTTGAATTAAAATACATCATACCACCTACTAAACCATTTTGTCCTACTTACTAATCAAGAATTTATACAAATAAAGCAAATATCTTCGGAATGAATGTCGGCAAAGAAAATTAACATGAAAAAAGCACCTCGAATGCTTTCCAAAAAGTTTTCCCAAATTGAATTAGCGGACACACACAAATGTTGGCATTCGCATGATTCGCAGACAGTTGGCCAGATCTTCAGAAGTTGCTACGTTCAAATGGCCGCTGCTCCTAACCTCGGGTAAATATTTACCTTGAGCCCACTGCCACACTGTCCTCACCCATCCAACTCCTCTCGTTTGCACACGTCTCAGGTAGGGAAAACATTCTAATTCTATTCAAATCAGGCCCCAGACTTGGCTCATCTCCTGTTCGGGCCATCTTTCCGAGCACTTTAACATGGGCTGAGCTGCTTTTTGGGATATTTTGTTTGCACTCTGTGTCCAGTTATTGAATTCCACTTGTTTAGCTTTATTTTGTTTTGGCTCGTGCTGCTGTTGTAGGTAGGTATTGTTGTTTTTGGGGCTGAGTAAACGTTGCAAAAAAGTTTTGCGTGTTAACAACATTTTTCAATATAAGTTGGCAAACTTTTTGTGCCTCAGACACCCGCACACGCCCTCATGCAACCTCCACATGTTTGCCAAAGCCAAAAGT
1 GCCCATGCGTAAGTATGCGCAAAATAAATACATTTTTTATCTTCATTTTATTATTTTTGGCTCTGCTGGTAGGCATAAATTATGCGCAATATTTAACGCCTTTGAAACGAAAAAAAAAATAAATGAAGAGAAAAAAAAATGAGATTCAGAAGAAAAACTCTGCAGAAACCTTAAGCAGGCATCTATAAAATAAAAGTAAATTGGTTGTCCGGCTTTGGTTTGCCCAACATCCGTATCCGGGGCATTTTGTTTTCCCACTTTTTTTTTCTCTCTCTTATTTTCCTTTTTTCTCCTCTATATTATATATGTGTATGTATATTTTCTGTGCGTTTTTCTTTCGCTCGTGTCGAGTCGTTCAAGCTGTGGCATAATTTTTACGCATTTCCTCGGACCCCAAGGCAAAAGTGTTGATAAAAAAAAAGAAGAAAAAATGTATAATACGAACAGGGGCGCTAGAGCAGGGTGGGCGTGGCGGCACACGCATATACTTCCTGCTTGAACTACTACAAAAAATAAATAATAAAGAAAAATGCTGGAGCCGGGCAAAAAGTTAAACAATTCATGGTCGAAGCTTTATGCTTTATACGCAAAACTTTGCTCTTTGATTTCGGATGTCAAAGCATCTCCATCTCCACTCTTCTCGCTCGACTTTTGTGTTTGCGAAAGAACGCTTATCTATGCCGGCAGCCAAGCCGCACATAAGCGAACTAGAATTTTTTTTTTTTTTTTTTGGAACATGCCCTTATGAATCAAAGACGCTCTGCTGATCAATTTGGTTAACAAACTTAAAAAAATGCAGTTTGTACAATGGAAAGTTCTTAAATTTATTTACTAAAGTGGCCTATTGCTCTTTAGGAGTACAGGAATATAACTCAAATTTTATCTATTAATATTTAGTTAATTGTGCTAAAATATTTTTGCAATTTTATTTTATATAAAAGTGAGGGTAACTCTCAATTCGTCCACTAGCCACTTTGATAGATCGCACATTTTTGCTTGTTTTATGTTTATTTGTTTGGGGCCGCGTCGTTTGCCAAAAACCAAGGCTGTCTGTCTATATAGCTGCGATGTCCCTGCCGCTGCTTTTCGCCCCTTTTCGGGGGGGGGGGGGGGGGGTTCTCCACTTTCTTGCCATCCCTCTCTGCCCGGCAGAAGCTATCTCTTTCGCCTCAGTGCAAGCTCGTTTTGTGTGAGGCCAAAATCCACTTAAATCGATAAAAACTATCAAATCTGTGCGGGGCGTGTGCCTTAGTTGTCGGTTATATTTTTTTCGTTCAATTTTTTTTTTTTTTTTTGCTTCTTCCTTCTCCGGCGGAGTCTGAAGCCGGAGCTTCGTCACTCATACGCCATGTGCGGCGTCTCCAGCGTCGTCGCCACTCATTTTTCGCCCATGTTGCGTATGTTGTCAAGTCCCTTCCGTTTGGTGCCGCTCACTGAAACAGTGTTTGTTTTTCTCTCTGTGTGTATGTGTGTGTGTGTGTGTTAGCCTTTTTTCTTGGCATCGGCCATCGAAATTGTGCTCAGCATTATTGTTGTTGCCGTTGGCATGTCCGTTTTGGCATGGTCTTGGCCCAAACTCATTGTTTGGGGGAATCCCATACCCGTTCCCCGTTTAGTTTGATTCTGCTCTTCTTATATTTTTATTTTTATTTTTTTTTTGTTTTTTTTTCGGGGTGGTTCGGTTAGGCAGCAGCAGCATTTCCGCTCTTTTCCGCTGTTGTCAAGCAGCTAACACACACCATCGCACATGTGTGTGAGTTTATAGGCGCCGGCATTTGAGCAAATTTACTCCCCAAAACGAAGCCCACCACCCAAGAAACCAAATGAGATATGTGTGCCCGCCTCAAAACTATAATGCTAAATGACAAAATATGACAAATTACAATAAAAAAAAAAATAAGAAAAGGAGGAAAGAAGCTCGACAAAACATGAATGTTTTATATGCATATTCGTTCTACGAATTTTTTGACATTTGTCATGGAAATCTTTCCATTCCGCTGATTCATCTTTTGTCTGGCCAATTTTGCGGCCACCTCACATGACAGCC
1 TACATTATTTATTTTTTTAAGTGTCTCGATATATTTATTCTTCATTCATAAACAAGTGTTCTGTAATTAAAGATATCCCCACATATGTGCCAACTTTTCCTTGTGATTTGTCGAACTTCTTCCGCACAAAACAGAACAGTTTACATATACATACATTGAAGTTACATTTAAAAACAAACAATATAACCTCCCTTTTATACACATAATCCCCCGCCCCATTTCCATTGTTGTTTCCACGCAGTTTGCCATTGTTATTTGTTACACTTCCAGTTTACATCAAAAACTGCTGTCTAGGCCTGCCATTTTCTCACTTTCTCCCACCGTATTCTGTGTGCCTAGATGCCACTGCCACGCCTTCTTGGACCCGAGGCCGCCCACTCATCATTACATTTCATTAAGCCGGGCCAAAAAAGGGGGTCGCAGACACAGTCAAGATTCGCTCTCGGGCCTAAACTTCAGTTTCTGTTTCAGTTTCAGTTCTGTTTCTGCCTCTGTTGCTTTTGTGTTTATTAAACGCTTTTCGGGGCGCGTGTTCATTCAATTTGCTTCTCCTTCAGCCGGGTTTTGTGCTCCTTGTGTTCCTGTTCTTGGACTGAATGTTATGTCTACATGCCTGCGTCTAAATAAACAGCTCCAACAAGGATGCTGGGTGTGTGTATGTGTGCTGGCAAAACCGTTTTAATTGTTGTGTTTAAATAACAGCCGAGCCTGGTGCTCGAGAGAGAAATCGGGGCCAGCACACAGAGCGTGTGTCACGTGGGCGTATACTTAATGTGACGCATACGCCGCGTGTTCGTTGTGTTTGATGTCGTGCGACCGCGTCACATGAAAGCGAGCGAATGAAATATAGTTGCTCAGTGAAATTTCGAGCTCATTTACCGAAAAGCAAGAATGAATCCCTAGTCTAAGGGGAATCAATCGGAAAAATTGCATGAACTCTTTAGTATGATCAAATCAATTAGTAATAAAACAGGAATGGATTCACTTGATAGTCCTATACATAGAATAAGTCTGAGTATCTGTAGATATTTTCCGTTTCTAAGTTTAAAACATGTTCAACTTACTTCTATCGTGACCTTCTGCAGCTAGGCCAAGTGCAAAAGTTTTCTGTGTTTTTATTAATTCCACGAGCATAGGAAAATTTATTGAAAATGCCTGTTGGCAGGACACGTAGCAAAGAAAACTTTTCCCAGTAAACGCATTTCATTCTGCCATTTTTTTTTTTTTGTGTTTTGTACGTGATCTCGGCGGAAAAAAAGCGTAATTAAAAACGAGAAGTCGCGGCGCTTGATATGTGTTCCTGTAATGGGGAAGGCAGTTTTGCTGTGGATAAATTTAGACAGCGTTTGCCATCTAATATGATAAATCTACTTAATCCAATAAATAAACAGCGGGGGAACAGACCGAATTGAAGCGTTGCGTTGCGATGCCAGAATGCGAATCGTGCGTGCGCAGCAGGCCAGGGAAAGTGCCAAGTTTTAATTGTGAAAGTTTAGCTGGGGAAAACCTAGGATTGCGGGTGGAAAGCCGAGTGGAAGGTCTGGGAAAAGCTGCCACATACACGCACACACACACACTCCCAGCAGGTGTGGCAAATTGCTGCCCGCACTGGAACATCGAAGCCCGCATGCGACAAGCCATGAATTCAAGTTGTTCCCTTCCTAGAAACGCCAATCCACTGAGAGAAAAAGCTCAAACTAGACGCCATTGAATCGACATGTATCAGAAGCTAATCGATAGTATCGTATGTCTGCTATGAACCTTTAGCTAATTAGTTAAATATTTTATAAGTTTTCCTATTTAATATTTTAAGTCTGAGAATTGCCAAATTTTTTCCTGTGGAAGGATGTTAGTCCTGCCATTCTGCCTGCCGACTGTGCTGTCATTTTGCGTTACTTGTCATCAGCTTCATGCGTTTTGACATTTTTATTAGTTGAATACTCCTTAGCAGCACGCTCCATTGCCTGGGGTCTCTGTCCGGAGTTCTATGTCCCGTGTCCTGTGTCCTGGGCCCCGTCCTGGTCCCCGTCCTGTGTCGTCTAATAAG
1 CTTTTCTCTGCTTTTCTCTGATTTTCTTTTTTCCCACACGCAGCCAAGTATCTTCGGATTTGACTCTTCCGGTTCGGAATTTTAGCCCAGACAAAACGTTCAATTTCCTTATCTTCGCTGCAACAATTGAGAATTTTCTTTGGCCGTTTAAGTGGTTCGGCGTTCGGGCTCCTCAAGTGCTTAATTTATGGCGTAAAATATGGAAATCGGCGGGAAAACAGAAATGCCGACAATGAGACAACATTTTTCATCTCCCTCTGCGACAGTTGCCGTCCCTGTCACTGGCGGTCTCCCCTTGAACTTGAGGGGCACACTGGGCGAAAATAATGATAGTTCACCTAAATTATGCATGCCATTGAAAGTTAATACTTATATATAGAAAATAAAGAAATTCCTTCTATAATTTATATATTTTATTTTAGTACTAGTGTATGTGCCTTGAATTTCTATGATCTTTCGCTGCAAGTTAGCCAGCTACTTTTCGCTCTGTGTGGATCTTGGCAGTTCCCATTTGGAATGCTAGATCACCGCACACGCAGATTTTTATTGATTTCCATGTAGCAACAACTACGGCAACTATACGGATATATGTTGTGTTAATGGAAGGGCGCGGCGCGACAAACGGGACGGGGGCTACTGTAGCTAATGTGGCCGGTGTTTCAGTTGCTGTTGCCACTTCCACTGCCACTGCCAGTGTAACTTCCCCGCTGCCGCCACACGTCGCTAATGGAACCAAAACGATGACGACCCCGTGTTCTCGGCGGATGGAAGTCCTCACCTTCAGCAACATCGCCATTCCGG
0.329292745214603 TGCTATACTTAAATATTTTGAAAGTTAATGGGACAAAGTTGTGTGGAATTTAGTCGCTAAATGCCACTTCTTGGGTTTCTATTAAAGTAAATGTAAGGCAGTAAAGTAAATGTAATCGCTGCTGATAAAAGTTGCTTTTGCAGCCAGGAGTGCCTGTCATATTTATTTTTAATCTTCCGCAGCAGTGACATTAATAACATCATCTCCTGAAACATAAAACTGCCTTCTTGCATGTACTCCTCACTTCGCAGGAAATATTCCCAGAGTGTTTGCCACAAATTTCGTCCTTGTAGTCCTGGTGCGTGTTAAAAAATAATTTCCCTAGATAATTTGACAGGACGCGTGGGCAGTGGCCCCACCCCAAAGTTGGCATCCCAAATTCTGCCGCCATTCCCTTGTTGTTTCGGCTAATAGCAGGCAAAGTTTGAGTTTGCCAAAGTTTTGACAAAACTTCCTTTCGCTGGATTGTTATGTTATTTTTTGGTAAAACTTTTTCGTGTTCGTGGAACTTGTTTTGATTTCATTGTTTATTTATTTTGATGTGAGTGTTCGCAGTATGTTGATTTAATTGAGCCAAATGTGTTATGAGGCCATCAACTTAATAGGGGGGGCGGAGTTAATTATTTATTTTCCCGTTTTCAGAGAAGAAAAGCGGCTTATGGACAACAACAAATACGGTGCGCCCAAAAGTATGCAGCCAAATATTTATAGCACGCCAATTGACTAAGGGACCAAATGAAAAGGAAGGCGCTGCGTTGAGGGGGAGGCGTATTAATTTAACATTATGCGGCAGACAGAGCAAAATAATAAACAAAAATATGCCGTGTATCGTTTAAATTGTTTATACAGCACGAGCAATGTGTTCCCGAAATTCCTGCCCCCTGCAGACCTGCAGCTTGACAGGCTTAAGCCCAGGAACGTGACCTGAACGGGCGGCACATTGTTTGCCCAACTCTTGTTATTATTCCCTTTCAATATTTGTGTGCGTGTGTGTGTTTGTGTGGCGGCAGGGGGCGTGGCAGGTCCTGTCAAATGAAATCCGTCTGGATATGTGTGTGTGTGTGTGTGTGTGTTTGACCCACAGCTACATACGTCCAGTTCGAATCGCCTTTGTCCCTTTTGCGTTGGGGAGGCGAGAGTAAACAGCAAAACAGCAAGTGGAGAAAAAAATTGAAAATAGCGTTAAGCCCAGTCGGCTCCATGGAATATTTCTATTTTCCTGCGGAAAGCCCCCCAACTCCCCACTCTGCGCCTACTTGTGTAAGCAAGTGAGAGTGATTTATGCATAGCGAACCGTCCTCCCACAAAACGCTCAACCGCTCAACCTGTCATTGAATAACGCCCCGCCAAATGCGCGTAGCCCCAAAGCTCCAACTTCATGTCCTTGTTGACTCAGCCGAATGATTGTTTTCGAGTGTCTGGATTTGCGTCCTTTTAAGGCATAAGCATTATACAAATATCTGCAAATTTTGGGGTCTGCTTGGTTAGGGCTTAATGCATCCCCTTTGAAACACAATTTCCATTTCCATCCGGAATACGAAAGCAATACAATTTTTCGAAAATTTCAAGCAATGACAGTGGGCTGTACACTGTGTTTATTTAAGGAAAATGTGTTCTCGTTACGTAGAGAGTCCTTAAAAATAGATATTTTTATTTAATTAAATCAACAAAACTTTCGATTGTATGAAATAAGTTTGTTGCTTAGTAAACTAACCCACTTTTTGCAGACTTATCAAGTAGCTTAAGAAGTTAATTAGCCACGGGGAAAAGGGAAAGTTCTTAAATCTTTTGTAAATACCCAATAAGCAATTAGGAACTAATATAACTCTCGAGTGGCGACTGTTTCGCAAGAGCATAAGAAGTTATTAGCCAATAACAGACCTTAATGACCCGTTTAAGCCCAGACACAAAGCCACTAGCCCAAAAGACCATATCAAAGGCACATAAGCGCTCATTTCAAGCCAAACCACATCACATACTCAAGCCAGCACTCAAACTCGCACCCCCAAGTCCTCCCAGGATATTCAGGAGTTGTGTAATGTAATCA
1 CTCATCATCGAGCATTTTACGGGCCTCAAGCCCCGCGATGACGACCTGAAGTGGGCCAAGAAACTCACATAGTTTCACTGCCCAGCGACTGTATATAGGTAACTTGGACCAAAAGCAGCCTTTAATTGCTGAATATGTCACCTTTAAATGTTTTCATACAATCGGAATGTCTTACAGAATGAAGTAGCTTTAAATGAGACAAGATTGCATACATAAGGTTTATATGGTTAATGGCATAGTTCTCAGTTGCATGTTTGTTAAAAATAGTTGATTATCTGAGTTTAAGTTCGTGTTTTTAAATACCATATTACTATTGTACACCTGCACACACTCTCACAACTGAGCGCATAAACTAATTGATCTCGCCACAGGTTGATCGTACTACGAGTGAGCCTTAAGTATACCTAAATAATAAAATGAACATTTTACTAACTATCGAGCACACGCTTGTCTGATAAATTTTTTAAGATTTACACACAATAATAATACTCGATATAACATATGTAAGCTAGGCGAGTAACTGATTTTGAACCAGGTCCGAGACAAAAAGACATTTTAATACTGTCAACAAACGCTGGTTATCAAAGGCTATAAAGTGAATAAATTTATTTACAACTACATACATATACATTCAAAAGATAATTAAATAAGGCGCTGTATGCAATCAAATACGTGACTTAACCTTTGCCTTAAAACGTTTTTATAGTATAAACTCTTCTGGAGAAGCGAATTCTGTTTTAGTTGGCACACTTTTAGTGGCGAGTGTTAGTCATTGTAAGAGACCAGTTTGTATATTTTACTTTTTCATTGTTTTTAATTTCATTTACAAGAATTAAGAGTAATCGGCGAACCGAAGAGGTGTTCTTGCACAACGCTGTAATTCTAAGAAGGCAATATTCTTTGTGATCTGAGAAAATAAATCAATAAGCTTAAAATCTTTTATTTATGCATAAAGCTTGCCATTAAAGGGGCACATACA
1 ACAAAAAATTCACTTTAACGACAGACGCATCAGATGTAGCTATCGGAGCAGTTTTATCACAGGGTAATAAACCAATTACTTTCATATCCAAAACATTAAATAAAACCGAACAACTTTATGCCACAAATAAAAAAGAATTGTTGGCAATAGTTTGGGCTCTGAAAAATCTCAAGAATTACTTATATGGTGTTGTTGGTATAGAAATACAAACAGACCACCAATCTTTATCATTCACAATCTCAGATAAAAACCCGAACGTGGAAATGAAAAGATGGCACTCTTTCATAGAAAGTTATACCCCGAAAATAATATATAAACCCGGAACAACTAATGTCGTAGCTGACGCATTATCTCCAATAAAAATAAATAATATTACAAACAACGACATAGAACAATCAATCAGCTTTGTAAGATGTAATACATGAGACCCGTAAACCGTTAAATCAGTTTCAGCAAGAACTGTTTTTAACAACGGGGAAGTATACAATACATGAGTAATGTAGAGTTTTTGATAAGACACGACATATAATCGAACATGACCCACCAGAAAATTTATTAGGAATATTAAGAGAATATTTACCACCAATTAGGAATTCATTGCATATTAGAAGGTCTTTATCATATTCAATTTCCTTTAAAAAATAAGTTCAGTAACAAATTTCTTTTTACTAAAATATTTCAACATGACGTAGAGAATAATGAAGATAAATCTATTATAATAGAAGAAACACATAGTCGAGCTCATAGAGGACTAGACGAAAATTACAAACAAATCGATTGTTTATATTATTGGATAAAATTTATTTATCAAATTAATGTAATACATAAGAAATTGTACAATTTGCAACGAAAACAAAAATATTAGGCATCCAATTAAAATTCCTATTGGGGAAGCTCCTAAAAAAGGAGAACATTTACACTTCGATATTTATTTCGCGCAAAATCTTATTTTCTTAACTTGCATTGACGCGTATTCAAAATTCCTAGTAGTAAAAGAAATTCAAAATAAACTAAACATCGATAATGAAATAATGGAATTACTTCAACAATTTCCCCACGCCAAAGTAATTATGACTGATAATAAACCACGCTTCAGCTCTGCACAAGTTAAATCCTTTGCACAAAGATGTGGTTTAACTTTACATTTCGCAGACCCCAGACACAGTACCTCAAACGGACAAGTTGAAAGTGCACATTCAACATTAACAGAATTAGCTCGTTGCATATAGAAAGGATTTAATCTCACTGACTATTCAGAAATAATTATTAAAGCCGCAAAAGGATTCAATCAGAGCATTCATTCAACAACAAATCAAAAACTTTTGAAATTCTCTATAATAAAATTGAACACGAAAACACTTCAAGAATTCTTAAGAACACACAAGAAAAAATGTTAGAAACACATAATGAAGGTCGTAAGGAAAGTTAATATCATGTAGGGCGGCAAGATGTTTATGAAAAGAAACATGGTGAAAGAAATAAGCTAAAAACAAGATATAAGAAACAGGTTGTTATAGAAAACTTACCTAACAAAATAATATTCAATAGTAGAAACAGAATTATTTACAAAGACATTATTAAGTTTTAACAAATATTATATTAAAATTACAGAAAATGCATTTCCTAATGCTTATAACACCATTCGTAATGATAGTCAATCAATGATAGTCAGAAATAATTGATTACTCCAATCACTAATTTTTCCTGTTCAAAGACGAAAAGGATGTTCTTACTTATGAATCATATGCCAAATTATTCCACGTAACTAATTTAAGTTTTTATAAATAAATAATCGATCTAGAATCAGGATATATAAAAAAGGTTCAAATAAAAGGTCACAATGGGAAATAACTTACGAACTACAATTAATCGAATTAATTTTGTCACAGCTGATATAAACTAGATCAAAAAGGGGAATAAATGAGTTAGGCACTGCTTGGAAATGGTTAGCTGGAACTCCGGATCATGATGATTTCATTACAATACAGAATAAAATAAACCAATTAATTGAAAACAATAACCAACAATTTATTATCAATTCCAAATT
1 CATGTTTGTACATATGTATATGTACATTAGGAAAAATGAAATGATGAGCGATCTGTACTCTTTGCAATGTGTATGTATGTACATATGTACCTCCCTTTAATGAACTAGCAATTCCGTCACGCACACGAAATATTTTTTTATTTGTAAATCTTTTTTAAAGTTTGTTTAAACAATTTAGTTACTATTAAAGCTCTAAAATTCATAAATAAATAATAATAAATGTATTAATTAGGACAAAAAACAACTTAAAACATATACGTTTATTTTTGTAAAAGCGTTTTAGGCAAACGCTAGCTGGTCGGTACT
1 CAATTAATATCTGTGTCATAAGCTGCTTGGTTGGCTGCTGGCTGATAACTTACATAATTCCATTACCATTACCCAGCAGTATGGTGAGTAGACAGCCCAAGTGACCAATAGTTGGACACGGTAAGGCTTGTTATGGTCGAAATGCTTGATTATGTTATTGTTCGCTGGTAAATAGAGCAGTTGATCAGACCATGTATTTACCTCCATACATACCCTAATGTAAATACTCTTACTTTTTATATATCCTAACACATTTCGCAGTAAAATGTCTTAATATATATATATATATATATATATTAAAATAAATATACATTTTTGGACATATTAAGAAACTCGTTTAGCCGGAGCCGGAGTATCCACAATAGAGCTCAACACAAGTGGTTAACAGCTGGTGGTTTGACTTCTTCTACGGTGATTGAATTTGACATTAGACTATTGCGAGCTCGTACATGGCAGCCGGAACAGTGTTCAAAACAAGTTTGGCTTTATTTGCGGAACATAATATTTCTATCACGAAGTTTCGAATATGATTGAGGAAAAGAAGAATCCATAGTACTGTAAAAACAATTCACTTAAAAATAAAACTTTTTCGGATCTACGTTTAAAAAAAGATTTCAGTTCATACATGAACTGAATACTTATCCATGGTTGTCTTAAAATCTGGTTAAGTGCTAACTCTTCTAGGACTAGTGGGTAAAGTGTGTAAGCCCTTTGCTCTTTTAAGTTTTTGCCTCCATTTGTATTTCTAGCAGAGTGTTCTTCACTGAAGTGGGCATTACTCACCTGTTTTAAAAAGCAGTAGGCACAATCCCAGCAGGCACAGAATGTTTATTCGACTTGTTGAATACTTCATATTGCAGGTATGGCGTGTCGTCGTAACTGTAACTGTAAATTTTCTTGATGTGGTTGGTTCAGTTTCGTTTTGGGGTTAGTTCACAGAATTTAAAATACCATAGGCAAGCTCGGATAAAAATAGTGGTTGGAAGCGCGGGAAGTGGGGAGCAGCAGCAGCCACCGTACCGATGACGGAGGCAGTTACCGTTGAGAAAACCTCTGTTTTGTTGAAAACAATTGCTAAATAACTAAGAAGGCAGTGTCGCAATTTTTCAATTTAGATTTTTTGAGCCTTGTGTTACAGTTTTCTTAATGGTGTGTCTGGCTTATGCCGCGACTGCGGCTTTGTGGCTGTGCCTTCACTTGGTTAGGACATGTTTGTATTGTTGTAAGCAGATTTAGTTTCTGCCCCTATTATTCGAGCTTTCGTTTGGCTTTAACCAACGCGACGATGCATAGCTAACACAC
0.987391890407721 ATCACTGGGCAAAGCCAATTTCGAGTAATCTAGCGTGTATTTTATTGTGCATATCTACGTTTGTGTGTATGCGGACCTTTATTTGATATACTAAGCATACATGTGCACGCGATCGGGCAACCTAAGTCCGAAGTCCAGCAAAGTAGTAGCTGATTCTCCCTCAAATATTCAAACCAATAAAACTTGGCGACATTGCTAAATGTGTGTGAGGAAATAGCAAAGCAGTCGATTACACACAAGTACACTTGTATCTATGTATCATAGATTTCCTGCTCGTATCGATTCAGGGTGATCGGTTGACCACTCCTGGTAACAAAATTTAATGCATGAAAGGGTAATGAAACGGTTTATGATTATTATGCAATAGAGCAAAATTTAAGGTTTACAATAAATAAATAAAGATTGAGCTGTAGAAGGAAAGTCTTTGCGCTTAGAATAGGTACATATGTAAGTGTGTATCCCACATAAAATACAGAAATACGAAGAACGCAAGGCGAGAATAGGTCGGCTGTTTAAGCACCAAAAGCGGCAGAGTGGTTATCAAGTCGCAATTATTTCTGATGATAATACAGGGCTGAATATAAACATTTTCGAACTCGTTTCGCCGTATTCTCGTGCGCTGGCGCAAGGTCAGATTCAGTGTCGGAATCAGCAGCTACTTGACGTGAATGCAAATAATCAGGCCCTGCGAAACCTACTTGTAGCCAGACAAAATGTTGAGCAGCGTACTCTTGCCAGCACCCGATGGTCCCATTATGGCGGTGAGTTCTCCAGACCGGAGGCGTCCACTGACGCCCTTCAGAATGGTCTTGGCATCTGTAATAAAAACACACAAAATTAGTGTTTGGGCCAATCTCTTGTTGGGACTAAAAATAGTTCGCGTTTTGATATGTCTTACGTCAATATCTAAGTGCCGCCGCAGCTATCA
0.6967437772581808 TAGAGTACATGTTCTACGCAATAGATCAGATGGCTGTTCGCCACAGGAAAACGCATTCAGCATTTTTTTGCGCTAGCCAATGAATAATTATCCAGGCGATTTTCTACTGGAAACAACACATACTCGAACTAACCCTATCCGCAATAGGCGTCCGCTTAAAACAACGCGACTTTGCTGACTGTTTGCAATGCCCGTCGCCAGTCCTTTTGGTCATTTCAAATGAATTTCCATACCGGGAATCCACAACAAAACCAAAGTTGCAAACGAATACAGGACATTGCGTTTTCCAAGCAAGCACACGAACACTACCCCAGTGGTCAGAACGCCTAGCCACCCACAGGCTGTCAAGTCAGCCACGGAAAGGTCTAGTGCTCACCAGGAACAAAGTTCTAAGCCAACTGGCCATAGGTCCTACGACATTTGCTAAAGCTTCTCGACTTCTAGGCAAGGACCTTCTTGCCATCTTCGGGCGCCTTCGTTTCGGAAAGTCCCGAAGTCTATAAAACAACAAGTTGCCATTTCCCGAGAGAGCTTCAAATGTATGTAAAACATCTTGGATAGCCAAAATGTTACTGTCCAAAAAGCAGTTACCCTTATTGGCAAACTTTTCTATAGTTGAGACCAGTCCGAATTAAACTGGTCTTGGTAATCCATACCTGTTTAACTAGTCGGGCATTTAATTTACCCAGGAAAGAATTGTAGAAAACCGCCGAAGAAAATAATTTTCTGCCCCTTGAATCGTTTCTAGCATTTCGTATCGAGTTGCCAGTGGTCACTTGAAGGTTCGTCGCTACTGACGTTGCCCAATGTCACCCGCCACATACTTAGATTTCACCAACGCGGTTTCCACTGCGCATTTAAATTATTTAGGTTAAAGAACTCGACTCCTTTAATGCCACAGTTTTGTCAGCAGGGTGCGTGTATTGGCCAGAGAAACAACCAAATTCGCTAAAGTGAATTGTCCCCATAACTTTCACCCTGCCTTATGCTCAAATATCTGTGTGGATTTGAGTAG
0.3300098269656161 GACCCCTGATGATGATTATAAACATTGTTTCATTTTCGCTACTTTAATCAATTTGCACTTGAAATTTTGGACACGACTTCTTTTAAAAAAAATAATCTAGAGTCTTTAGTAAAGACCCTTTACAGCTTGGAGTAAAACGTTCCCAGGTGTATATTTGCGTTTATGTACTACATATGTATGTACCAATAGACAAACAATAATACATATTTGTATGTGCATTTATAATATCTCCCGCTTACTTTTTGTGTTTTTCTATGTATCTCTTTTGTCTGCTCGGCATTTGGCGGCTGACTCTCCAATGTCAGCAAGAGATCAATAAACTTTTGGCAAATAACAAGAAACGAAAAAATACGAGAAAAGAAAACAAATTAAAGCGCATAAAAAACAGATTACAGCGAAAAGAAATAAATAGCAGCCAAAGTTTCGACACATAAAGCGTGAAATGGGAAGGGGGTTTGGGGTGTAAAATCTACTTTTTATATAATCACAAACAATACAAAATTCAAGACTTATTGTGTATACAATACATAACGGTCTATTTTCCTTCTACCCTGCTGCTTTTTTTTGGCATCTCAGTTTCTCTCCTGATATTTTTGGCGAACGGAGCGTCAGCGTCAGTGTCATTAAAGTTTTTTGTGTATGCCAGAGGCCACAACAGAAATAAATATGCCATAATATGCACGCACCATTTTAAATCTTTAACAATTTTTCCGGAAAATATGAAAACAAAATTACAACCAATTAGATGTCTATATTATGAATACTTATTTAATATTATTCACAAAGGTACGAATTTATACATAGTTGTTCTTAAATTAAAGACATATACAAAGGTAGAAATCATCACTGATTGTTTGTTG
1 CTTAAGCACTTGCCGTTTCGTTTACCCTCGAAAGAATTTTATAATTGAGCTCAATTCCTGCTCACCTGTATTTTTTGATGCGTGCTGATTGCACTTGACTTAAACAACTGATGACAGCTGAAAAATACCTTTCGGAAGTCTGTGAATCGATAGCATTTTAAATATCACTCGGTGTTGTGTGACCCACTTAGCGATTATAATAGATTTTCGAAAACCGGTCATAACCAGGAAATGAAATACAAACATGCTGTTAGACCAAGCCCAAAAAGAGACCCACTCTCTAAAATGACAATAAATCCGAACAAATAATATCGAATTCGGTACACAGATATGTATACGCCGGCTTAAATATATTAGCAAATAATGATAGAGGCTAACAAAAATTAATAGAGATGTTCAAGGTTTTTTTTTTTTTTGACTCGACGACTCATCTTGAAGTCGTATTCGTGGCTAAACACGAGGCAAAGGAAAACAGCTATGCTTGAGAACTAAAAAGAAGAGGACAACGAAATGTTTTCCAATTGGGCAAATATACATAGTTTATTTTTGCCACTTAAAGATTATGCAAATCGTCAAATGAATAAT
0.965920407999208 CCCAACTCTTGCCGCTTCCAACTGTCCCACTCTATCTCTTGGTTTGAGTTTCGATTTCGATTTCGGTTTCAGTTTCGGTTTTCTTAATTATGTTTGCTCCGCTTTGGAGCATCCGTTTGTAGATCTTTTCGCGAGATAGACCAATTTATGATTTACGTGGAACATTGCCCTGGAATTTGATTTGGTCTTGATTTGACTTTGGTTTTGGTTTTGCTCAGCTCTTTCGCTCTACATTCCTTTTTTTTTTTGGCTGTCAAGTTCACCACTCCCTTGTAGACGAACAAAATAGAGCTTTGTTAATTTAGTTTAATTGTATATATATTCTATTTTCAATTGAAGCTCAACTGCTTTCGTCTTCTTTATTCATTTAATGTTCTAGTCTCCTTTTCCCTTTCTCACTGTGTAGATCCCTTTCCTCGACTCATTGCGTAGAGATCGAGGTCAGCGATAAGGCCGCGACTTTTGTTTGGCACGTCAAAATCAAAAGGCATTTGGTCCGATTACTCCCCAACTGGAATCGACCACACAAAAACCACCGAGCACAAAGTCGGGCCCGCATTCTTGGCCTTCGCTCTGTGGCTGTGGCTCTAGCCGGTGGGACAGGTGGGTGAAGTAGCGGCATGTTGCCCCAAACGAACCCATCCAATGCCTTCTTATAATTATTTTATAAGTGCAGCGACACCGGGCTTATCCCAACCCGAGTCCCAGCATGATTCACTTGGCGTCGCTAAATCCCGCGCAGGAGAAAGACTGGCAGGGAATTTGGAGAGAGAGAGCGAGAGAG
0.7282726192271358 ATTAAATGTGGCTCACAGCGAGCCAAATTTGCGGGCCGAAGGAGGAAATTGGAAGAGATACGTGGGGAAAATATTAAATGAAAATGCAAATCGATGTGCTGTCTATCTAATTATCCCATTTACCCTCAGCTGCTTTCAGCTTCTTGTTAATTTTTCTTGAGCAATGCACCTTGTATCGATACTGTGCTGCAGCTGCAGGTTGCGATAAGGCAGCCGATTGATAAGCTGGAACAGCTGAGCTCGCCGCTTAATCTCGGTCGGTGTTTATGAATTTGCGAATGTTGCACGTGCTGTTCTGCAGAACTATTGCTATCAAAGAGCTTCCCCTCAGACCCTCTCTTTCGCTCTCCTTTGGCGGGTTATAGTCGGGGGTATGCAGAGCCCATATCGGAGCAGCAGGCGAACGTATGGAGTCTTTATCTCGGCACACCTGACCCCGTCGTCATGCATATCTCCTTGGGCCTGGCCGATTGCGTAATCTGGGTCAGCCAAGTATTTGCCAAACAGCGCGTGGCCGAGAGCAAAACAAGAGCAACGGAGCAACCGAGCAAGCGAGCAACAAGCGAGGCGGAGGCGCCAAAAAGTACGCACACAATGAGCTTCGGCATCTGCAAGATACAGATACAAATGTATCTGCCAGTCGATTTCTGGGTTCCTGCGCTCCTGTTCCGCCACACACCGGGGCACACACACAAATGCACCTCGCGGAGATGAGTGTGTATGTGTGTGTGCAAAAAGGATGCACTGTGGAAAGTGTTGTCTTTGCTTGCTAGAACTAAAGTGCTAGAAACAAAAAAAAAGGACGAAATTAAAACTAAACTATTTTTGTACCACTATTGAATATTCCTAT
0.720520740980133 CCTCCCCTTTATTTTTCGCCGACCCTCGGGTTGTCGTGGCAGCCCATCAACATGCTACAATGTTGCAGGTTTTATTGAGGCGGCGGCACACTGAGAAATGAGCTCATGCGATGAAATACGCCAGCTGATTATGATTTCAGCCTCTTTCGTTCAAGTCGGATTTAAGAAATACACTTGAAAGAGCTTGACAATAACTGGGTATGGATTTGATTTATGTTGGGTCAGCGCACATATCCCCAGTAGCCAGCCGAGATAAACACTTCCCATGAGCAAAATCACCTAATCGCCGCAATTTTTTAGCAGTCGCTGCGTTTTTTGTTGTCGTTTTTGGTCTTTGCATAAGTCGCCTAATAATCGGGCATAATTCATTATTTATGTGTGGCTCTGGCCCAAACATAGATATCTTGATAGATCTTTAGATCTTTGGCCACCACCGACAACACAAAGTGCCAACAACAGCGACGATAGACACAAAAGACAAGACAAGCCAATGACTGTTTAAAAATTCAACGAAAAATTATCGTTTATATTTCGTCTTTTGCCGGGCGCTTGTTGTTGCTCACAGTCCGCTTTTCACATATCATGTTGGCATTAACTTCCCTTTACGCACACATCGATTGGGTCAAGTTATAAAAATGATTGACAATTTAATTTGCAAGCCAAAAACTCTTGTGGGGATTTATAAAATACTCGGCTTTGTATGGGCCGTGTTCTACACACAAAAATATGCAAATCCGTTTGGCCATAATCATCATCATCGCCAGCTTTCAGTAACAATGGGCCAGATTCGATGTTATGAATGTTAGACAACCCACACGAGGAATTCTTTTTCGTCCGAAAGCTGGTCAAGTCTTCGTGGATTTTGTGGAAGTGTGCACTTGACAAAATAGTTATAGG
0.3956588675161744 ACCCTCGAGTTATTTTCGCGCGCCTAGCTGATGGTCCACTGATGCCGCACTTCAAAACCAATGTCAGCTATCAAAGCCACACTCGCCACAATTTGTGGAACTTGGAGAAGCAAACATATGTAGGCACTTTATGTTCTGAAAGAAACATCTTCATCCATAGGCTAGAAACGATAGATAACGAGAGTTTAGAAGTTTAGTAATCAGAATTGTAATAAAAGCAAAGTGGCACCTCTTTCCCCACAGTGTGTCCCCCATCCGAATCCCTGATCCAATTTCAATCGCAGTTGCTTATTTGAGTGTCCTTCTATTTGCTTTCGGCCTGAGTCAGTTTGTTTGTTTATTTTCACAGCATAAGGCGACAATCATGCGGAATTCCATGGCCCAGGGCGGATTGGGATCGGAAAGGAGGAGTCCTCCTCACCTCCTGCCATCGACGGGCCGTTGAAGAGACATTTCAGCGTTTAACTAAATCAAATCGATATCGAATTTAGTTGTCAGCGCGGCACAGAAGTTTTCGTTGCGTTTTCAGTATGTCAAAGTGGAGCGGAGGTGGGGTTGTGGGTTTCAATTTCGCCCGAACTCGTTTGGGGACCTCAAAGTTGGCAATGAAATGTGAAACAGAAACAGTAAAAGCACGGAAAGTGAACCGAATCCGAAGCCGAAGCCGGAGGCAAAAGGCCAAAGGAGAAGTTCTCCGCGTGCCCGGGCTTCTTATCCACATCCTTGGCAGGATTGCGTGTCCTGCCAGGGATTTCTGTCTGTCTGTCTGTGCGTGTGACCGCATGACAAAAAGCCACAGGTTATGAGTTTTTCATTACATTGCCTTGGGATGCCCCTGCCATCGAGTCCGCACCATATCTTCTTACTTTTATGCGACTTTTGTTTAGTCCCTGGTCCCTTGGCAGGCCACCAACTCGTAATTGCTCGAATTAGTCTGCAGTTTATTGGCACTGACTGACTGCGCTGATGAACTGTTTGAGTAAATCGCGAAGGAGGGGTATTGCATTTGGGGGGTGAAAAATGTGTGGAATATATAAATATGATTGTTAAAACCACTCGTGATATATTGGAAACGTGATTAGCCACTAATGGAAATTACACAGCTAATTAATGTATTCTAGCTTTCAGTGAATAAATGCATGTTTCATGGCTCTGAAGCACTAAGCACCGGTTGGCTTTTAATTTGTTCAAAAGCCATGCTATTGCGAATGAATCATTAAATCAATGCTTGAAACAGCACTAATTAAATTGATTTATATTAAATAGCCAACAGAGTAAGACCTAAATCTGTTTGTTGGCTTTAATAACCTGTCGTTACACAAAAACATCCATTTCCCGCTGTCAAAACTTGAAGAAGAAGAAGCTCCAGCCATGCCTGCTGCAATGGTAATCTTCTGATTTCGGTACAACTGGAATCGATGGCTCAAAATCCTGGGACACAACTCATTTTC
1 AGGCATTAGGAAGATGGGGACTGATTTCTTTATCTGTACGCCCGTCAGCAAGGGGCACTCGAAAAAGTATGCAACTCAAATGCGCAGTGACATGGGGTGGGTTTTTCAGGGGGCGGATGAAGCTGGGAGCTGCCGCAGCAGCGATGCGGTTTGCTGCATATCGTTGTGGTTGAGTGCATCAAACATCAATCAATTCAATGGTACTTGGAACCAGGCACACAGATGCTCGCACATGCAGATGCGTTGCCGAAGATACAGATACCGAGATAGGGACACACAGAGCAACATGCCAGGCAACTTGCAGCCATTCAAATTTAAGAGGGGCCAAATGAACACACACGAGAAGAGCACGTAATGAAAAGGGGAAGACACTGGCAACCACAATATTTAGTGCCCCATAGAGCGGATGGCAGGTGGGGTGGCACAAACCACACAAATACCTGAACGAAGAGCTCTGGTTTCGTGTCCAGCTGGCAGAAGGTAAATTGTATTCCTCAGCCATCAGGGCATTGGAGCAAGAGGATCTGAACATCCGAACAGACAAAACCAGGCCGACGCACATCAACAACTTTTGTTCTGGCCTTCCATCATAGCAAATCTATAATGACAGCTTCGATGGCTTTGGCTTTAACCCCCTGGAAAAACAGCAGTTGGGCGGAAAACTCGTATGGAGGCATGTGAAGCAGCCAGTTGACCGCTTGAGTCAACTCCGAGCCGAAGGCAGCCAGATAAATGTTGTAAATATGCGGGAGGAGTGGAACCCAGGTCGAACCCATTCAAGTGGGCCACACATCTTTTATAATAAAACGTTTCGTGATTGCCATGTGTGTTTTCCAACTTCGATTCTCGTTGCAACAGGCGGAATTTGATAAACAGCAGTGATAGGTAGACAGACATCAGGAAAAAAAGAAAGAAGTAGAAATGTATAGGAAAAAATGATGACAGAATGCAAATTAATGCTGAAATCTCAATTTCTACTCCTAAATTTATTAATGTAAAGGCGGAACAGTGGAGGCCTGATTCGCCAAATGTAGAAAATGGTGCCCATCGATTTCTTTTAAGAAGGAAATCTGGCGGCTAATCAACGAGGCGTTGCACCTTCAGGCTGGAGCCACTCGAGCAGACTGTTGGTATCGCTGCGGAGGAGGACTCCTATAAATTCCGGAGCCAACCCCCTCGCAACAATAAATTTTCGCCTTTGTCTCATAAGCCGAAATGCCGCAAATCTCAGCCGAGCCAAGAGCCCAGAGACCAAGACCGCAGACAACTGTGGCCTTGCCGCTCGCTGGGTTCTGGGGCCCAACAACAGTTTGTAAATAAAATTGTGGCGCAAATTAAGCGTATAAATAAGCCACGAACATCGCCCGACGCACGTGGTCATAGAAGTGGGCCAAGGCCCCCCCTTGGGTACATCCGGTGGCCCAGTGGTTGCCACGATTCCAGGATATCCTGCGACAAGGCCCGGCTCATCATCGGCATCATTTCTGTTGTCTGGCCTCCTCCATTGCCATGGCATTTTAATAGTCGCCCCGCCTCTGCGGAGTCCTGGAACTTTGTGCTTTGCCAATTGATGTGGCCGCCGCCCTGCGACTCAAATGGGCCTAGAAATGGACCCTCGAGTGCACTGAAAAATATACAATTCGGTTTGTTTAAGAAATACCTATTTCAAGCTGGATCACAGTGCCTGGAGTGGAAAGTTTCTCTGCCTGTGTAACTGGGAAGGGAGTTTCAGGTTCCGGCAAGGTCACAGCGCTTGTCGTTATTAATTTATTATGAAAATCTAAACGACTTAAGTGGAATAATATGGGATAAATTATTAAAATTTATGTGCTTTCGAAGCAGCCATTCAAGGATGTCGTCTAGTTTTGGCCGCCATCCGGTGGAGCAACTGGAGTGTAGACAGCGGGGGCCATTTGAAAGGCAGCCAAAAGTTTTTGGGCATACTTCACTTTAATTTCTTTTGGCTAACGCCTCCTCGCAGGGCAACGATGGCCCAGGAAGCGGAAGTTGAGTGATTAAGTGGGCCGCTTTTTGCACTTATGCTTTT
0.9465759166011396 GAGTGAACTTTAATTTAAATTTATACTTATTTCCATTTTGTGCACTTCTTTTGGGGGGGGAGCTTGTTCTTTTTGTGTAAGGATTTACGGGTGAGTTGATGTTTAATTTACTCGCGAAATGGGGGATGTTTAGTCGGGATAATGGTCGTAGTATTTAAGGTTTAAGCGGCTTAAAAACTGTCTATACTCTAAATGAACATTTATGATCACAGCCATAAGTATCGTTTGCGTCACGAAAATGTTCAAATATAGAATACAATTTGCATTCTCTGAATTTATTTTCCTATACTAGTATTCTACCTCTGAGCTCCTTCATCTGGATGTACTCCCCTCTTTTATTGGACCATCTCCATTCCAGCCTGGGACATGCAAGCGTTTTGCTTCAGCTCCTCCTCTCCGTAATCTATGATTTATGACTGAGCATTTATGGCCGGTCTCAATTAGGTTGCCATTTTGTAAGCCACAATAACTGCAGACATCGAGACACGCACTCATAACATTGTACAGACTCGAGAACCAAAACCAAGGGTAATAATCTTTGGCAGTAAGCCACAGCGCCAAGATTAAACCGACTATAAAAAGATAAACAAGCCACGATAACTGGAGCAGAAGTCGTGGAGTCTTGGGGGTAGTCGTGGGAAAGGGTGGGGTTTATATGGCTTATAAGAACGACAAATGCTCACGTGAAAATCACATCAATTGTCTGACTGGGAAATTCTAAATATAGTTAGAAAACAAGTCGTTTTAGCTGACTATGGGGAACTAGGGATACCCTATGAAGTAAGAGCAGCAGAATGAAGTCAAGCAGCAGAATGAAAAATATGCTTAAGGATTGTTCTGCAGACAGATTCACAGCCTGGATAGAAAGCACACAGATACCAAGATTATCAAGACCAAAGGTCGTTTCAGAAATCAAATGCGAACTTATTCGCTCAACCCATCTACTTAAGCTGAACTACAGGGCATTTGCTATGAGGTTGGAAAACGGCGTGCAGGAGCTCTTGCCAATTGAATATAAAAAGTAATTTCCGTCTTTTATTATTTGCACGTTACAGCACAAGCTGGGCGATTTTAGTTTTAACGAGCCGTAATCATTGCCAGCCCCCACATGGAAGCCATTTCGATGTATTCAGTCTCCCGTATGTACTTTTTATTTCAGGCAATCACGCAATCGGAACCGTGCGAAAGTTTCCAACATTGCCGCTAAATGGAGGCGGAGCCGTCGGTGCCGGTGGCTCAAATTCGACAGCCGCAGCTGGGCAGAGTGGCCATGGCCTGTGGATCGATCCCACCAGCGGCGTTTGGCGACAGGCAGCGGGTGGCGGCAATCCTGGCGGAGTGGGCTCGTGTACGACAAAGGAGCAACTTCCGGG
0.8950745474758762 CCCAATCCCCCACTTCCGTTCCGTTCCGTTCCGTCCCGTTCCGCTTTGTTCCGCTCACAGCTTCTTATCGGCTACATAATGTTTTATTGTCCCGCTTATTGCTACAAATTTGCGGTTACTTCCGTGCTCTTTGTTGGGTTATTTATTCGGCCATTCAAATGCCTAATGCCGATTATAAAAACAAGGATTCACGATCAGCCGAATGGGCATGTGATAAGGACAGGTGTCTGCCATTTACCTCAAAGGTAACCTCCTTTGGTGGTCAAGATAAACGGAGTAATAATGTGGGCAATTGAGTCGAAATTGCCTTCGAGAGATATTCCAGTTAATGAGATTATAAAAAGAATATTAAAGCAAAATAAATACGAATACGAATGCATGCTAGCCTGAATAAATTAAACAGCAATCATAAAATGTAGTTCCCTTAGCGAATAAATAAATGGATAATGGCGCTGAAAGTTATAAGAAAACACAATGATTTGGTTTCAAAGGAAATTTCGCAAATGGACTGCTACAAATTCCGCTTTGAAGATATCTACCGAGTATCCATTTCCGGCAAGAATTCACCTTGCCACATTGACAGCAAGAAGCAAGCAGTGAGAAGTGAAAGAGACAACTGCCCAAGCGAAAAAGGGATGGAGAACGAGGAAAAGCTCATCAGTTGACACCTCATATCCTTGGAGCATTTTCCAATCGAAAGACTTATCTTGCCTAGCTCCATTAGAAAAATTGCGCGCTCTTCGTTCAATTCCTTTATTACAAAAATCGTTCGCTCTTTTTATTTGTTTTGTTATTTCGTATTTCTGTTTTTGTTGCATTTCGTGAGGACAGTGGAGAAAAGACCAGAAGGACTTGGTCCAGGACCAGGTGAAGCCGTGATTGAAAAACACTGATAGACTCGGTAAATAGATGAAATGCTGGCCCAGATGTACTCCAATATATGGGAAAAAGTAGTGGGAAGTGGCTGCCACATCGCCTATTCAATTGGCTCTCCCCATTGCACTTTGCGAATTTGATCGAGTGAATGGCGTCACAAAGCAGCAAATCGAAATTGAAGTTTTTTAAGCTCTTTTTTTAGCTTTTTTCTGATGTATGTACCTTGTACCCTTTATCGATATCGGGTATAGTAATGTGTTATATTTATATCGTAACACTAGATGTTATACTTAAGAATGATTGTTCTTGGTCTTCTTAAATCAGTTATAGTCAGTCGGAAATAATGTATCTAATAATTTGTATACCACAGAAAGTGTATTTATCCTTTGGATAATTTTAAATCTTTTCCCCACAAGAGCAAAACATTTTTATTTCGTATCCAACGCGAATAAATCAAATCAAGCTCATAATGGACGAAAAGGTCGAGTTCAAATGAGAGAAATGAGAGGAGTAAGAGCTGCAGCCAAACGGTGGCCAACAACTGAATGTGTGGCAATTGGGGTTGCATCCTGGTGGGCCCACGGATGGGGAAAGCCAGGATCAGGACACGTGTGAGAGCAAAGAACAACACGTGGCCACAGCCCAGTTTTCTGGGCCTAATCAACATCAATTGCGCTTTTTGGTCTCCTCTGCGGCTGCTGCGTGATATTTTGTAATTAGAGAAAAATCATTTTTCGAATTTTCAGCGATGAAATTCGCAATGCAGTGGGGTAGCTGGCCGGCCCAAATGCAAACAATACGCGAACATGGTAAAACTCATTAGTGCCAGCGGCAGCTGCAATTTCAAAAGACAAGCATTTTGTGGCTGTTCGATTAAAATGCTAAATTTTTAGGATGTTTCTGTGTTTGCAGCCTGCCGCCACGGTCAAAACCGTATTATTGTTAATTAGTCCCAACGGATTAAAGTTTTGTGGCGCTGTTTTAGGGCAGTGCATAAAATTGCATCCATCATGGCCAAAATGCTGGCAATTCATTGGTAATTTACATGC
1 AATGAAATAATTTAGTGGGCTCTTTGGTCAGCCACGCCCCTTTTGCCGTGGCACACTTAAGTTTGCCGAGGCTGTGCGTGGAAAATATACATTTGTTTTGCCTTCGGCGTTTCCCCTGCATTCATTTGTTTAATTGAACACCTCCGCGAATGGAGGAGTGGCCCAAAAGTGTGGGCTTCACAGTGAGATGTAGATGCAGATAGATTCAGATGGAGATTGAGATGGAGATGGCCCAACACTAATTATACAATTGCCGCGCAGAAACGACGGCTGCTCCTCTTTTTGGCATGCGAATTAATTAAAGCTCTGGCCTTGAAGAATTTTGCATACCAAAGAACCGTAGCTCACTGGTTCACAATGTGTTCTTGGTAGCTTAGAAATTCATACCGCGTTCCGTACCGGTAGGCCTGCTCTGCGATTTGTCAAAACTGAAGTTGCCCCACAGACCATTTCGAGTTTAATGACTTTGACAGCTAATAGCTCGCATTAATTGCTCCGATCTCTGACACTAAATAAACTTTAGCCAGGCTTCAGCTTTGGGCAATGCGGCCAAAAAAATTAAATTACTTTAAGTAAATCTCCGTTTTCGTCACCCAACAAGCTGGAAAGTAAAACCACGAAATACATAAAATGTTTGTGCAATAGTTAGTGAAATGCTTAACACATGAGTTTGCTTAGTTTGGGCAGATGCTTTTGTAAGATTTTTTATGAGTTTCAGATAGAATTAGCCAGAATTCTGCAGTTCGTATCAATGGCTCAGTATGTCATGTTCTTCAGCAATACAATGCACCCCATCTATCTTGAAATCTGTATCCCACAGAGCTGCATAACGAAACCGACCAACTTTTATTTTTGGAACGTTTTTCCCCTTGTGAGCGACATTCCGTCTCTGGCTTCAACTGCCGGCTGTCAGTTGGCAGTTAGCAGGCAAATTGCGGTCTGGGCCAAGACGTTTGCTGGCTGGCTCTTGACGGTAATGATGACGCCTGGCTAAGAAAACAAAAAGCCAGACAAAGT
0.4778448947582883 CTCTATTGAGAATCCTTTGTGACGTATTACACCTATTTAGCATACACATAATTGAAACGTAGGACAAGAAAAATGGTCGCCAGCATTTATGCGGCTTTAAAAATACCACAAAAACAACAGCAATCAGGACCGAGTTAGGGGAAATGAGCATCACCGACGAGAACATAAAAAGCCAAATTAGCAATGTTTCACATCAAAGTGCGCATTAAATCCGAGACGATAATCACACACACGCCGCACACCCAAACGCACACATCGTTACATAGGAGAAACGACGCGTCGTCCTTTGCCTCTTGGTATGCGTAAGGACATACAAAAAACATAATTAACCGCGACCTGACGACGACAACAGCAACAACAACAGAAACAACGCGAAAGCGACGAGGACGACGTGTTGGCGACCTACAAAAAGCCGTCAGCCCAAGAACCTAGAAAGTGCACTGGGAAAAATGTAACTACAGAGTTTCTAAAACTTTACAAATAGTGAGTTTTTGGTAAGTGCTTGTTGCATTGAGGAATTTGCGTGGACTTCTCACTTTCTCTCAGTGTAATCCGCTGCGCACTTGGCGAGCGTTTTCCGCCCTTTTTCCATTTTCCGTTGGCATCATGTTAATGTGACGAGCACAGCTGCTGGTGCTTTGGTAGTCGCTGGGGGCGATGCCGGTGGAGCCCGGGCCGACATTTTTGCAAATTACACACTTTTGAATATAAAGTACTCGCATAACGCACCCGAGACAGCCAGTCTGTGGCCACTTTTAATGGGCCACGCCGGAGTTTCGCCTGGAAACTTATTCGCAACAACGGAATGCGAGCTGGGTGGCGCAGTCTAGACATCGCCTGGAAAATGGCTTTGGGTCAACTGAAAAGCTCGCAAATTGCGAGGCCCACTGCCACTGGCCCTGAATTGCAATTAAGCCTGATATATGGGGCAAAACTGGTTCTGCTTTCGTTTCGCTTGCTTTGTTTCGTGTCATTCTGGGCAACATGGATTTATGAATTCAAAATGCCATTGGCCATCGGGGCGGGCCTCTAGTGCCATTTGTAAATCAAATTCTGACTTTGCGAAACATCAAAATGCTTCGAGAGCCCCCCTCAAAAAACGAAAATTATTGCCAAAGTGGTTGCATGACATTTGACTTGTCGCATAGCTCGTTGCCAAATTTAAGCCTCTTACTGCGGAAAATAGAAGAAAAGGCTGGAAAACATAGGTAGCTGTTTTTACCAGAGGTTCTTACCTATATCTTTCATTAAAATGGAAAATGTAACCAAATGGCAAGCTACTGATAATGTGGTAATTAAAAAACAAGTTTAATTAAAATTGTAATTCAATGTCTTTTATATGGACATATAACCATTTTATCTAGCATATTTCGAATGGATGCAAGCCTCAGACAAATTTCTTGTAAAATGAATAAAAACCAATCTTGAGGATTCAGTTAAGCCTCGAGAAATCCCTTCACATTTCACTTACAATTTCCTTGCTGGATGTTCCACATTTCCACTTACCCATAATTGTCCATGAATGGCAAATCACTCTCGAATGCAATCAAATTAAGGAGCCAAGTGCAGCTTAATCCCTTCACAAACACATTGAAATG
0.6931095056418286 AGGGGTTAATCAACGTAGCTTTAACTACTAATCCAAGAGATCTATAAATTCCTATTTCTTTGCTATGCCTACGAATTACAGGGTATTTGGGGCCAATCTGAGCACAGCGAAACGACACGTCTGCTACAACAAGAGAGGCTGCCCAAGTCGATTCAGACACAAAGGCCGGAGCCCAACAATTTGGGTCAATTGACTCACAAGAAGCGAGAAAAAAGCGGCAGTCGCCAAACAAAAAGACGAAATAAAACTTGTTCTCAACGCTCAGACAATAATAACTGCAAAAAAAAAAAAATGTTTTCTAGAGGAGCGATGGTCAGAGAT
0.4638305898938401 CAGAACCAAATAATATCCTCATCTATAAGCGACTAAAACGACTAACTGCAGGAATTGTGTATTGTTACACCTAAGAAATATTGAAAGCCATGTAATAAAGCATAATTCAACGTTTACTGAACAAAAGTAAAGTTCGGAAAACCGGGTGTGTGAGTCAATTACGGATCGTTTAAAATTGCCTTGGCAATCGGTGTTTATTACAGCCTACGAAGAAATGACCGCGCAGCAGGTGACGTAATCGGCCAACATGTGGGACACAATCAGTTGGGCAGCCACCTCCCCAAAAGTCCAGCTAAGGGTGAACTTTCCTTAAAGCTAAAAGTTAAATTAACGACATATTTTTTGGGGCACTGGGCACGGGTATACAGTAAACTTGAACCCTTACATGGTTTCAAACATGAGCTTACCACCAAGGTCCACCCCAGAGTTTCACCCACCTGGAAACCCACTTCTACACCTCTCCTCCTCCCCTCCCCCCTCGCTGGCAACACAATGTGAGCAGGCAATGGTTGTTCAGTTCGGCGCTGACCCACGGCTAAGGGATGGCCATTGATACTTTTGGCAGCCGGCGGGCTTCAATTAACGTGTGTCAATATTGAGCTAGGCCAACAAGCGGGCACTTCCGTGGAAGGGGGAAGGTGGGGCTGGAAGGTCCTGTCCCACTCGATAACCCAATAAAACTGAATGGCACGTTCGATGATGGACTCACCCCGAAAGCCAGCACTCGCCCTCCTTCTTACTCCCGTCGCTCGGTCTCTTTCTGGCGCTAATGCTTTATGCATAATTTACGGCAGCGTCCAATCATAAAGCGGGTGAAAAGTTGAGCACGAATGTTCCCAATAATGCCAGACACGCCCCTGCCCTGGGCCACCCAACTTTCGCAGGACCCATCATCGCCTGAATGCCAGAATGTGTAACTCGGACCATGGAAAAATAAATACAAAAATGAAGTGAGCAGTGGAAAAAGTGTGTATTGATTCGGCGTCAATTTGGAGTTAGCATGATGGCCTTACTTTACAAACCTATTAATTTATCCAATGGATATGGATATTGGATAGCTTTATTGAACAATTGAGTCAAAATATAAGTGAGCTT
0.3867727258138273 AGAAATAGAATAATTTCCTCGGGGATTGCCACATTTGGGGACTTTTGTGCGTTGCCCAATCAATCATCGAAATGCTAATGCCGTAGATGACTTCATCATCTGCCGGCAATTCATTCCCTTCACATCCATTCTTATCATTTTAATGCGACTCCTCGACTCGACTCCTCCCTCTAAATATAATATTGTATAATATAATATAATACCAAATGCGCTGATAAATATCAAATCAAACCCCCAGCGAAACCCTCGCACAAGCATAATTTCGGAAACCTTTGCTGCAAAGCGTATTTCCCATTTCAGCATTTTCCGGCAAATAGTTTTCTCTTTTTCATGTGTGTGCCGGCTAACATATGTTTTCATTCCTTATTTTCCTGGGGCTCGCTTTTTTATTTTTGTCTGCAATTTATTTTATTGCCGCAATGCAAAATGGTTGTGTGTGCTGTGTGAGTGTGTGAGTGTGTCTTGTTGGCTTGTATCCGTATGTTTACCATTTGTATTTGGCCTGTTTAGCTGCTGTTGTTGCCTCGCCCGCTGGCTGTGGGCCGCCGCCCCCCTAACAACCCACCCACGTTTTCCACCCAGCTTTTCCAGCCCACACGAAATGCTGACACAAATGATGTGCTGCCTGCTTATGGCCGGGTACAATTAATGCGGCATCTGCTGCTGCGTCTGATGCTGCTGCTGTTTGTGCCTCAGTTGCTGCTGCGGCACTCACACCTGAATCTGCGGAGGGATTGTGGCATGCCGCATGGCAGCAAATGCAAATTATTGTTGTGCTTTCTCCAAGCGAAATAGTTATGTTTTCGATGCGAAGTTGAGAGATCTAATTAATTTTTGACTCGTATGTAAGCCTTTGTTAGCAAATAAATATTTCTGCACTTGTTATGAATAAGTAATTCAAAAAGTTAGCACATGCTATTATTTTTGCCTTGAAACTAGATTTATCTACATACGCATGAAAAGTGCGTTCAATTAGGTTAACATTTCGCATGGATTTTAAGCCTCGGCTTACCAGCGAGCACAAAGTTTTGAAAGAATTCTTTTTGGCCAGATTACCGACTTGTATAACTGCATGCAAGTTTAAATTTAATCTCCGTGCTAGATATCTATCTGCACGTTGCAACAACGGAATGGCTTTTCATTCGATTTTCTGTGCTGATGCACTGCAGCTGATGTGTGAATTTTTATACTTGCACCACTAATTCCGCCTGACGCCAAAAACTTTTGCGGTTGAATGACTTTTGTGGCATGTTCTCTGCCAACACACACGTGTGTGCCTAACTACACTCGCAAAAAACCTGTCATACTTTTGATTTTCACTACCAAAGGAAGTTTAGCCATTTGGTTGAAAGAGTATAGAGAACTTAGGCTGCTTTTCTACCAGTGCAGTGAGCTCGTTGTTGGTTCTGCGCCATATTTATGTTACGGTTACAAGGCTGCTTAAGTCCACATTAAGTTCGCACATCAGTTCCGTTTTCTTCACCGGCAGGAAAATATAAAGAGGCAGTCGCGGGTGGCGAAAATCCAGAAAAGTCGAGCAAGTGAGAGTCAAATCGATGGCGGAAATGTGGCATTTCGGGCCTGAAAGGTTTTTCTTCCTTTGGTTAAAAGCTTTCGATACTCGTATATTCGTGCACCGCAAGTCAAACAAATCGTTTACTAATTGGCAGTCATGTATGTCTGACCTTCAAGCGCCACAGTTGGCTGTGGCTCGATTTAAACAACCGAATGCCAATGGCAAAAGTTAGATTCTCAGAGGCCAGCACTCATACGCACCGTTGCCAGGAGGCAGTGCCTTTGATATCGCTGACTGCTGATGGGAAATGCTTTTGCAGCACGACGAACAGATCATGAAATTTAATTGGCTGGACTATGTGTGCCCATACATGCTGAGGGTAAGGAGCTTTAACTTTTCCCGGACCCTGGCTGAATGAATTTTCCTGTCAAAGCAATGACTTCGTCCTGGGGGAAAATCAGGCTCATCAAAAGGAGCATGCAATAAAACCTATTTTAAAATAATAACCCTGCAAAAACACCAGCGAGGG
0.869420049748455 AGTGCCCCCTTTTAGCCACATCCATCAGATACACAATATATGTATATACATACATATGTACATGTATCCAAACACGTGCCCAAAGCGTGAGCTTTCCATTTGCAAATTTGTCAGCATCGGCTGCTAAACATTTTTGTCCTTGCTGAATGTCAGCTTAAATCACTTTCAATTTCAAGCCCACCAAAATGTATCTATTAATTTTCCATTGACTCGAGCAATTTTGGCGACTAGAAGTTCGAGCTATATACACTTTTGGGTGATAAATATTTTCAATTCAACTAAATTGTGGATACCGTCACGGCGTCGGCACACATTTTTTCAAGGTCAATCAAAGGTTATTAACAACAACCAACTGACAAAAATATCAAGGAAAATTTCCCCCATTTTTCCTCTCTCATTTTTATTTTGGCTACCATTTCGGTTTTTGTTCGTTCTCAAATATATATATATGTACGTATGTATATATAAGTTCTTTCAGGTTGTGGAACTTTTATAGGCCCGATTTTGTTTAGTTGTCCCCCCACATGCAATTAGCTCACGCAACCATCTAAATAGAAATATATGAACTGACGACGATTGTATCTTATGGATACTTAAACAGCTGTTGTTGTGCGTGGATTGGTACTTAGAGTTAATTGAAGACAACTTGGCGTCCATCGGTCTCTAAACCAATTTATGCAAATTGAAGAAAG
0.5669012400177674 TAAAAAACTTAACGTGGCAAACGAACGTATTTGTTAAGTTCTTCTCTTGAAAAGCAAGTGAATAATTAAGTGCGAGTGGAAAAACAGTTGCCAGTACCTGCCAGTAAGTAAATTTAACGGCAGCAACTGACAGTAGAAATTGCTCAAAATTTCATTGTCCTGCGCTTTCCCCTTTTTTCTTGGTCCTTCGCGTCCCTTTTCCGGAATTCTTTTGCTTGGTCCGCAGCTGGTGACGCAGGATATAAATTACATTTGGAACAATAAGAAACAACAATTTTAGCAACAGCAGCGACTACAACAAGTGTTTCAGTGAATTAATAACAAAACGGCGACAATAACGACAAAGTTGAAAATCCTGAAGGGCTGTCCAAATGAAATAATCCGAGTTGACAACTTTGCAGGCGAGGCTTCCTTTGGCCCGCAAAGAGAAACTCAAAATTTCCCGCAATGCGTGAATTAATTCAGAAGACACGGGACTCACACACGCGATACGCAGAGTTTTCCGGGGCGAAATGCACGTGCGTGCGGGAAAATCTTTTAGGGGGGTATTCGGAAAATACATTCTCATTTCCGGTCGCACTAATTGTGACAGCTCACGAAATAATGCGATAAGACACCATTCGAAGGACCTCTAATAGTGTGGCCAAACTATTAAAGTTTGCATTTTCTAATTATAAATATTTTGCAGTTACTTTTGAGTATGAGATGGAAAAGCATCGGCCCCCTTTTGTTGCGCCTCTGGCTGAAGGTGTGCTTCTGGTGTGCCGCATGCTGTTGTTACCTCACCTCCATTTTCCGCTCTCCAAGCTCCGCGCTCCCTCTCCCTTGGTTTTCGCCACTTCGGAAGGATTTCGCCCTTCAGCCCCTCGACAGCTTCATAAAGCCAAGTGTTTGCGCTTTGAAGTTTCCGCTTCCGCAGTGAACAACGCACAGTTGTTGTTGCTGGTTGTTGTTACTGAACGTTGTTGCTATTGCGGCACAGCATAAAACATACT
0.5162688155608662 AATTAGTTGGAGATTTTTTCTGGCTGACTCTTCTTTTATTTTTGCTCGGTTGAAAAATTTAATTTGCCGCATTTGCTAACGGGATGAGCGGACGGACTCGTGCGTAATTAATCGTTAAACTAACATTTCCTGGCCAAGCAGGAGAAAAAAAGGCAGCGACTTAAAAAGTTATTCAAATGTTTCCACTATCGCAGCGCATTACATTCGCAATGGAAAACAAAGTTTTAATGAATTTCGGCTCGCATTAGTTGTAATTTAGAGAGCATTTTGAGCGCAAATAGCTAAGCAACAATAACTTTTTAAAACTTTCAATGATTGCAAAGCAACAATTCTATTCCAAGTCCTTGGAAGCCACTTAAAAATCAATCAATCCTTGCTTTCGACCTGTTGACTTTGTGTGCTCATCAAAAAGTGCTGCAATATTCAAATGACCGCCACTTAGAGTCGTCATTGGAATAGGAGCCATAATCACTCAATTGTCCATCGTGAAAATGGGTTGTTTACAATTCAGTTGTGGGCAATTACTTAAAAATGGCCATCAAATTGATGGGCATTGAACGCATATGGAAAATCACCAAGTAATCGCTTTTGGCGAATACAACTTTGCCGAAGGCCAAAGTCAAATCTGGGAATACGCAACTCCCGGGGCGAATCAAGGATAGATGAATCGCTGGCATAAACAGGACATTAAGGAATAAATATATAACCGAATGTAGGACAACGAGTGAGCGAGACGGCTAACCGTATAAATAATTTACCAGAGGGGACAAAAAAGCGAAAGTGGGGGGACACTTTCACATTTTACGACTATCGAATCGACCACAAATTTACTTTTTAGCACTTGGTCCCTGCCCCGGGCGATCCAATGTCCGATGTTAAGGACCCTATCGTCCTCTATATAGGTGCACAGAAAGAAATAATCCCTTCAAATATTTCAGAAAATAATAATAATAGTAATATAATTCATAAGCAAGTTTCACATCCTCCGAGAAATTGGGATATAGTTGTGTCAAATGGGTTTATTCCTTTTACAATTGATTTCATGTTATTTGCGCTAGTTTTTTTCAGTGCTGCTATATTATATTACTTTCGTTGCTCCGCTTTCTGCGGTGTTGTTTTTGTGTTTTGGTCTGGCGAGTGGATTTACGAGCAACAAATTTATGTTCGTTGCCTATTTTTATTTGCCTTGCGTGCTTAATCGCCCGAGCAGAAGGAACAAAAAGGACCTTTTCGCCCAGGGCAGCTCGATGACGATGATGAGGACGAGAATGTCGGGCCTTCGATGAACTATAGTTTCCCTCCGGGGGAAATCCACCCAGCGGGAGTGGGCTCCACTCTCTAATGAGCCTAATGCCCGGCACAATTGACATTTTACTTAAGGACCTACATCGAACTGGTGCTGCGCACAATTAGTGTAATTAGAAAGCAATAATACTTAGCATTAGTCGAGCCTAATTGCGGCCACATTTCTTTCCGCTCTCGTCGGGAATTTCGTTTTAATTATTGCGAATCGGACTAAAAACAATTGCCGACTTAAGTTCATTAATTAGGATCGCTGGAATGGATTTTCTTCGCAGCTTCCGCAGCTAAGAACTTTTCAATAGCATTCAATTGGCCGTGTCAATAAATTATATTCAAGGATTTTCCACCCACTCACACCCGACAAAAATTAGCTTCCTTTCAATGTAAACAATGCTAATTTAATTTGTTGCTCAGTCAAGTGCAGCTAATTGAACTTTAAACAGCATTGAAAGGAAGTTTGGATTTTTGGTTTCGGCTCGTTAATGGAACTATAAATTGAAGGAAGTGGTAATTAATTTGAAAGTATTTAAATAATGGGCTTCGGAACTTCTGAAATGGTTGAAATATAGGTGGTTTAACCTTGTGAATTGCTTAAAAACGTAATTCAACGAGGACAATGAAGTATTTTAAAGTAAATGTCAACATAAATGTTTTTTAAACTTTACAAAAGGAAAATCAGTGCCAAATACATGTTACACATGTTGTAAAAACTAAATGCAATCAGGAAAAACTTTTTCCATCTGGC
1 CGAATCTCTAAAGAACCCTTGCTATGAAGTACTATAGAACTATTCTACGCAATTGCACTTATCTTATCTCTCAGAACAAAGACGAGCCCCCTTTTTTGACTGTTATCTACAAAATGACTATTAAACTTGTGAAAAGTACAGTTGGGGTACAAAACATTCAAATATTAGATAATAATGAGAGCTAAAAAGCTTATAGATGGTTTTCAAAAATTAGCATAGGAATATTAAGAATTTTTAAAAAAGTAATATAAATTAGAACAGACTTGGTGGTATAATCTATATTAGAGATATGTGGGTAGACTTTAGAGAACCCTGAGATAAGGAATCCCTGCGCTTTTTTTTACCAGCCCCTAAATTAAAAGACGGTATCATGCGGCAGAAACGTGATCGGGAATTCTGCCAAGTCAGGCACTTTAGTAACACCCCAGTTCGACCTAGTGGGAATGTCATCGCTGCCGTTCCACAATCAATAGCTCCCCTTATCGCACTGTTTGCTAATCCTTGATCTAGAGTGGGGCATTGAAAAAATACAACAGGG
0.3024921802369193 TATAAATAGGAAAATTCTTCGGTATATAAAATTACTGATATCTTGTAGATCCAAGTCTCATCAAACAAAATAAACTATGATGTCGAACTGATGGTCATTAGGATTTCTTCAATCAGTTCAATGGTACTCCACCCTATAAATTGTGCCTATATATCATCAAATCTGCGCAATAGTTGGCCCAAGGCTCTCCGCGGGTAAATGAACTTTAGGAACTGCCATGACCATCGAGTTGGGCCTACAAAACGATTCGCCTTGGAAATTTCATGCAACTTTCAGCGTGTAAATAATTAAACCATAAAAGTCAATTGAAATTGAGAATGTTCCAATCGATCCAATCGGAACGCTTTGAGGGAGCCACAGCGAGAAAATAGTACTTATTTATGGCATTTATGGGCCGGGCCATAAAAACTTATGGATAGCCAAATTCACGGATAAATTAAAATAATTGAAATACTTTGAAAACTTAATTGCGATAGGCGAGGCGAGCTTGTTGATGCTAACGATCAAACATAAATTTCAGTGGGCCAAGAGCAGGCCCAGATACAGATACATGTGGAGAGGGAAGAGCAGATACTTAGATATAGACGCAAGTGTATATTTTACCGGCCGGCAAGGCGCGCATATGTATGCAATATGTTTTTTCTCTCTTTTTGCCTTTTCTCGCTTTATTTTTTTCAGCTGGCCTCGAAATCACTCGCCTCATTTCCATGAACGCATTTTCATTGCGCGGCCACAAATCATAAATGTTTCGTTCTCCCAGCCACAAAATATTTAGACAGATTTTGTTGCCAAAAGCCGTTTACAGGTGGCTGCGGAGCTGCGCGGATTTGAGTTGCTTCAGCCGGGATATTTCCTTGGAGAAGCCACTATGCAACATCATCATCCCAGCTGGGCGGCGTGGTCAAGGTTAAGCGGCTACTCCAACTATGCATAAATGTATCTGAATCCGATGGATGGTATCTACACGCGGAAAAACACAAGCAAACAAACAATTGCTACTTTGAGCATCAATCAAAAGCACTCGCCTTTTGTTTAGGAAGCCTTGCCATCTGTTCATTTTAAATACACTTATGGTGTATGTAGTAAATTAAATACCTTTTTTCTCCCTGTGTACATCTGTATCTGCTGGCCGGCGCTGCAGGACATCATCATCATCGGCAGGCGTGCGCTTCTTTTAACGATTTCAACAAAAATATTTCGCTTTCTGCGCTGCTCATTAATTCGTTTCGATTAAAAATTGCCTTTTTCTCTTTTTCCCCTGATTTTTTTTGCCGCTCATCTGCAGCTTGTTGTGCATAAAAATCACAGCAAGAGATCGCCCCGGAAAGTCCCGGCTTCCTTGCCCCGCGGCATAAGTATCTCACAATCACAATCAAAGTATCTGAATATGGATTTGATTTTGGATTTGGATTTGGATTTGGTTTGGATGTGGATTTAGATTTGGATTTGGCACATCGTCTAGCGGTGGAGAACAAGTTGCCGTTGATGCGAGTGCCTCTGAAATTTTTATGTGCCGCTTTTTCGGTCGGTTTGGGCGGAGCAGGGGCGGGGGCTTTTGTTTTGGTTTGTTTATGTTTAAAACGTACGCTACGTGCAATTGCTCTGGCAGCCCATTTGTTTATTATAAGGTCTGCGGCAGACTTCCCATGCGTGCCACTTGTTCTCACTTTGGGCTTTTCGATTTGTTTAGTTCGGGGATTCGGCCACTTAATATACAGAAATGTACTCCTAGCTGTTGCTGCAGACGCCTTATTTATTTGGCTTGGCATATTTTTTATGCGCAGGGTTTTCTCCACTGGCGGCTCGCTCTCACGTAATTATTGCAAATATTTCGCACTGATTTGGAATCCCAAGACTTTGTTTCTATTTTCTACTAGCTATTTGCTATTTGCTATTACGCTATTTTTCGACTCGTTTTGTTTATTTGCCAGTCGCCGCGCGTTTGTGTGTGTATTAGCGGGAAATAATAATTGAAAGTGTATTTCCAAGAATAGAATTTCAACAATTTGTAAGTGTTTTAGCCAGTTTTTAGCGAATGCAAAAATCA
0.7532183628505733 AAAATCGAGGCCTCTTCTTCAGCTTTTGCCATCAAGAGGCGGTAAAAAAGGGTAAGCCACTCTTCGCCCACAGGTAGCAGCTGTTACTCATGCCCGCTTTTCCCAGTCCGGCTGCGCAGCGCCCCAGCTTTTCCATTTTCCGACTGCCTAATCTCCTGTGTGATGGGCTGGCAACCTGTTACATGATGCCCCGCCCACCCATCCTTTCCACCCATCCGCTTTTCCTAGCCGAGGCCAACAAATGGCCTCCGTAATAAGGCGCTGTGAAATTATTTAGAAAATTTAGCTAGCCAAGGGCAGCACCTTTTGGGGCTTTGGATGGGATTGCCTGGTCTGGGGGGCACAAAGTAAAATGGAATTTGTTTTCATCTCGTAGAAAAAGTTTTGCGGCTGCAAAGTGGCAAGACCAAGAAAGCTTAAAAGGTTTAGCTGCTTATTATAATCTCTCAAATCATTTTCGGTTTACCCTAGCAGCTTTTATTCACTGTCTCGTGGGAAATTGATAAAAACCACTTTGATATACTTATGAAAACTTTTAAAAAGGAATTTTTAAAAATGTATTCAAAGTTAATTTTGGACAGACTATACAATGCTTTATTCAAAGCAGAAATACGTCATAAATGAATCCCACTGTGCGGTCCACAATTAACTTTAGTTTCACTCCAAGGCGAATTCAGAGCTCCGTGGCACTTGAGCAGTTTCCGGCAGGAGTCCTAAGAAGCCAACTGGAGTTGCAGGGCTTTTTGAATTGTTGCCAAAAACAATTTATGGCAGCACACTGTGTCGTTCAGAATTTTGCGCACAATTGAGAATTGTGCAATTGCATTTTGGCCGGCGGAAGACGTCGAGATAAGGGGGAAATGGTTGTCCCAGCTGCCGCTTAAGTTTTGCATATTTATTCGATAACGAAATAAGCGGCAGTTTAATTGTAAATAAGATGTGCAGCAGCTGGC
1 GTTGAACACTTTGCACTCATCAAATTGATAAATGTGCTAGATTAAAATGCATCAATTTAATAATTAATTTACATAAATAAATAATACAACATTATGGCTTTAGGTAAAAGATAATATAGATTTATATTTTGGAAAATTAGTATTTATGCCATCATCTTTGGAGTATACAAATATTTAATTTCTCCATCATTTATCATAACATACTCGTTTTATCGGATAATTTACATTTCGTTACGGTGTACTCACTCAGGCATTAAATATTAATTGGCAAAGAAAATCATTTGATTAAAATTCCATTCCTGCTATAACATTTTTCATATTTTGTTAAATATTAAAATCCAATTTCTTTATGAACTTTAAATAACTTTGCTAAGCATTTGAATATTGTTTTGTGGTGAATGAAAGCGTAATCTTTTTAACCTACCAAACTCTATCTAAATTAAAATCATCATGGCCCAATGTTCAACAAGTTGTGACAGCAAAGTTTTTGTGCTTTCGCTTTCGCCTCTGCATTCTAAATCAGGTCCTGCAGGACGGCATCCTCCACATCCTGCCGCATTAATGCAGCAGTGTGTAAACACAGGCGGGCAGACAGGCGCCGGGCTCCTTGGCTAAACATTTATTTGTTTATTTACCGCTCGCAGCTCCAGTTCACAACGCCAGGCACGTCAGCAATGTCAACGACAGGAGCTACCAGAAGCCGCGGCTTTGGACCGCAAAGCATTTTCCTGCTGGCGCCGCAGGATATGCCACGAAATGACAACGGAGAAGGAAAACCAAGAAGGACATTTCGGTAAATCCAAGCTAATGCTTTTCAATATCAGCTGGAAACGTGCGGCGCCCTAACACGAACATGAAATATTGGCGGCCCAAAATTAATCGACAAAGAAGTAAAGAACAATTCAAAATTACCTTTAAAGGGTTTAAGGCTTATTTTAAGCTTAAACTCGCCTGTCGCCTGCCTCTTTCAGACAGGCTGTTTCACAGCAAACTTTATAGACGAACTGGCTTTCTTGGCACTGAATACCTGTTCACATATTTTATCCATACTCTCTTGCACCGCAATTCAATTAAAATTTGCTGGAAAACTCATTAGGCGAGTCAAGCGACCATAAAGTTGTCAACTATTCCCGGCAAACCGCAAGCGGGCGCACACTACGTATACGTAATAATATTCTGAAATTGCACTCAATTGGTTCGTTATGAGGCCCGAGGTGTCAGACGGAGCCCATTCTCCAGCCACTCCGTCCCTATTCATCAGGCTCCCACTCCGCCATTTTACTTCCTAACTTCCACTTCCTGCTGCCACTTTCCACCCACCAAAGATGGATATTGTCGCTTGGCAATTTGAAAAACCTGCCGCTAACAAGAAAATCGAACACCTTCTGGCAATTGTGGGAGTGTGTGTGTGAGTGGGTGTGGATGTGGGTGTGAGAGCGTGGATGTGCTTGGGCACGTGTGTGCGTGCGAGGACATCAACCCTTGACAACTTTGCCTTACCAGACAATTTTGTAAAGTTCTCTTTTCTATGCTTCCTTCGCTTCCCACTGCACTCGAAAAAGTATTTAAACACCTCTTGAAACACATTTCAATTTATTAATTAATTGTTATCTGGGTCTGAAAAACATATTTTTGCCCACACTCAGACATGTATTATAGTAATTGATTTTTTTAAATTCATTTCAATGATACATTTTTTTTTAACTGTAGGATCTGAACGTTTTCGTCGTCTCAACTTATCGAAAGAGTTAGACGAACATGAGGCGAACTAGCGTGCTGACACACACACACACACACACACAACCAGGCCATTGATAACTATATTAGTAGACTTTAGTATGTCATGAGTTTCAATTCGCCGCTTATCGACATGCTCACACATTGAGCTGCCTTCCCTTTATACTTATTTTTTATTTTTCCTGATAATTACTAAACGTTTTTATTGCAGCGACAACTTGATAAAAAGGCAGAGGGAACCGCCCAGAATATTAGCCCTGCTTTCAGAATTTATGCTAATGGTTTCCCAACGCCTTTTGGGGCAACCTTT
0.9363714800918893 TACGAAAGGTGAGTGGCAGTGATTTCAATCAGGGGAACGAACGTACTTCTAGTTCACTCAAGCCACACCTACATGTAACATAATTTGTAAGAAAAATTTTGTTTTTAGTAAGGCTAAGCAATTGCTACGCATCTCAAAACTCAGGAAGATTCAACTCCTATCAGATTTAAACACTTATTAATCTTCAGACTGAGCCTAGCAACTTTACGAACATAATGGCTTATCTAATCGAAATTCCAGGTGTATCATTCAACATGATGACGTTGCCTTCGTAAACTTTTAGCTGCCGTGACAGAAAACACATCTACTATGTTTGAATCAACCTTTTCTGCTTTATTTGACTATTCAATGTGTAATAAGTGCTTTGAGTAACCTAATCAAACCAATCACGGCGTCTACAACTTCTTATTAATTTAAAAAGCGGAGAGGCTCGATGATAGACAAATGCCAGGCGAATAGAAATGCGAGTTG
0.6180492039787125 TATAGAGCGTGGCGGCATATTTGCAGATTTAAATATCGAAACAAATCGCACTGGTTCCCCCAAAACATCGCAATTTCTCTAATCAGCTTAGATGAAAACAAGCGGAAAACGCTTTTCCAGGGGGCGGGGCGAAAAGGAAAAGCGGCCTGGGCAATTTCTCCGCCCAAAAGTCGACACGACTTAGTTCGATTGCAATTAACTAAATACACGGAAACCCGAAGCGGTTTTGGCACGGCCTAATGAATATGCATTCCATTCATTAAATCAACATTAATTTATGTAATGTATTGTTTCAGTATCATTGTTTTTTGCCCCCAATTCTTTCTTGCGCACAAATTCTAATGAACAGCCCATACATGCGTGCCACAATAATTGATATTGATGGTTGTAATCTTATTTAATCCCTAATTACAATCGCATTCAATGGAATCGAGCAGGTCGTCGGCTGGGGGCCCAATATGTGTACAAGCATCCACTCTGCGCAGAACAAATATCATACATAAATTATTTTTACACAGACAAGACATATTCAGTGTGCATAAGCCGCCCTCTGAATTGCTAAAAACATGCAAATACTTGTGGGCACACCTCCCTGCCTTCGCCCGAACGAATGGAAATAATTTCCTAATTAGTTTGATTAGTCGAAGTAGTCGCGAAAATGCCTCCATGCCGCCGCCGACTTGCCACATGGCTCAGATCCATTAATTAGCCCCGCCCACTTGGCCCCAAAGCATCGGCTTAATTGGACAAACATCGCGGGGATAGCCGGTTAAAGCCATACCACCGCAAGTCCTGGTTTTATACAAACAATAATTTGCTTGATTAAGAATCAATCATAATTCGATTGCCAAACATTAAAATTTGAACGAAAGTGTTGCACATGGGTGATTCGCAATCGCAGCTAATTAACATCTATGCTCTAATTAAAAGTCAGTTGTCATCTATGCTGGCTTTTTATTTAATTAAGTTATTGATTGCAAAGCGTGAACAGCACTAATCATCACTGTTCGTGATTTAT
0.8837997111435051 GGATGCGAGTTTATGTTTTTTGCTCGGACGGAAGGTCCTGCGGTCACTTTCACGCAGTTGCCAACACCAGTTGGAACCGTAGCCTGGCACTCTGAGCACTCAACAAAAATATATAGTTTAATCCAAACTAAATCCAAACATTAGGGAGCATTGGGGTAAAGAAGCCTAACGTTTTTTTCTTAGTGCAGAAACCCACCTATCGGCTAGTTCCTTCGCATGCTCTGCGGTCATCCCACAACATGGCCAACATGACCACACGAGCACAAGTTATTATTGTCAAGCCGGGCCAGACAAAACATGATTTATTAAATGGCAGAATTCCCTTCAATTTGTTTCCTATCAACTGGAAAAGGACCAATGGAATCGGGCTGCCGAAGGGGAAGAAAATTTTTTTGGCACAAGGAAGCTCTGCTGCTGGCAATTGTTAAACGGAGATATGAGATTTTAATAAGTTATGGCTGGCAACTTTTTGATAAAGTGTGGTGATCGAGAAGTTTGTCAATAATTGAGCTAATGTGATATAATTATGTGTGATTGGTGGCTCACTCTTCGACTTGTATGCTTCTGTTCGAACTTTTTAAAGCGCATGTTGCACCTTTAATATGCCCGCTTTTATTGGTCACCCGATTCACACCTTCAAGTTGATATATTTCCATTTTTCCAAAAGGTAAAAAACTCCCTGCCAAAAAACATCCCCCAATCTGCAGTCTTACAATAATTTATGTGCCGTATTAAAAGGACAGCGACAACAACAACAGCGGCTGTAAAAAATGAACAACAGCAGTAACAACGTTACGTATACGTAATTTTGATGGCACACAACCACCGGACGCTAGGCACTCTGCTCCTCACAAGCGATGGTTGGGTGGTTTGATGACTGTTTGGGTGTTTTCGTTTGCCAGCAGAGTAACAAAAATGTGTGCTCTTTTTTCTTGTACCTATATAAAATCGAAAATTTTCACTTTACATAAGCACAGCGGCAGCAAACAAATACAAATGTTGTGGGTAGCCAGGAAAATGGGCAGAGGGAAAATGGGAAAGCGGGCGGCTGGCACTGAACGGAAGGCAAGAATGGTGTCCACATTCGGTGCTGATGCTATGATATATTGTCTTCAACAAAAGCCAAC
1 TACAAATAATTGCTGAGAACTCCCGGGAGCCACGGACAATGGCAGCGCATCTGGGGAACGGAATCTCCTACCTCAGTCATGAATACCATAATCGTTCTTCGCCGAATTGCCTTCGTTCCGAGTAAAGTGGATGCTAAAACTATGGCAAACTGGGAGATATGGGGGGAAAATTTAACTCCAGTGAGTGTATTAAGCGCTCTGTTTCAATGGAAGCCAAATATGCAGTAATTCCGTTTTTCCCCATTTAAATAAATATTTAACCAGAACGTTTTGTTTCACTCGTCATGGCTCCAAAAAAGGCCCTTTAAACTGCTTATTTGTGTGGCTGTGTTTATATATGAGCGGATTATCGGCTTATGGAAGACTGTTACATTAATGCTCATACTGACGATTATTTTTGAAAAGAAGTGTAGTTTATCATGCATGGCTCCATTTTCTAACCATACCTGAATGAGATTTAATAAATATTTTTCATTTATTGCTCACTGAAATGTGTTGAATATATAAAACACGAGGTGAACAAAACGAGAAACTGTTTTATTTTAATAAAAGCCGTGTTGAAAAGGTCATTAAATATCTTCATTTAAAATTAGTTAATCATTTAATATTACTAAAAATAATCCCTAAAATCCATCTAAAGTCTATTTACTTATCCCTTCTAATTGGGTAACAAGTTCTCCAAGCAGAATATCCTGTCGCACCGCAATATCCTTCATAATCCTCCGGGAAGACCCTTGTATAAAATATGAAAAAGCCAAGAACGGAGGCGAACGAAGGAGAAAGAAAATACAACTGTTGACGGCTTAGATAAAATTTCAAATAATGTCAATGACATAAAAGCAAAGCGCGAACTTCATAACTGCTAAGGCTTCGCTAGCCTGCAGGTTATTAACTTGGCTCAAAACGATACACTAGACGTTGGCCAACTCAGTGGGTGAATGGCCATGGCTTTGGAGCAAACTCCCACTCCTCCGGATGCCTAGCCGCTGGCACATTGGCCTCTGACCAAGTCCAAAGTGCTGGGAAGCCCAGGCAGAGATTTCATTTTAGTGCCGTGGAAAGTTTAAAACGCTTTTCTC
0.5970176976508389 AATTTTGGAAATTAGTAGGTGGTATCTATAATAGTTCAATTATAGATCAAGGCTAGCCCATTGTGAGTGAGCTGCAAAGCTTGAGTATTTTGATTTTAAACTCTGCCATTCATTTCTCCCAGTGCACATGACACACAGAGCATTTATGTGTGTGTGCTTCGGGGGGCGTGAGGGTGCGGCTGTGCAAAAGACTGACCCTCCTTATCATCTATTGGGGCAAACAAACGACTTATCTATCGGTCGGTTGGAGCGACTGCACCAAGGAAATGGAAGTGCCATCGAATTGAAAACCAAGCCGATCCGATCCGATTCAATCCGAGTTTCTGTTTCCAGCCCAGTTGGCCTTGAGTTCGGATTCGGATTCCGATTCGGATTCTTCTAATCAGTGGAATAGATGTTCGTGAGCCAAGAATGTAGCCCAGAGCATAATTTGATTTGGTGTAACCTTGCCGCCACTTTATTCGTTATATCTCTTGGCTATATAGTCGCCTATGTGTGCGTGTGTGCGTCGTATGGGTGAAAGAATGCGCCCCAAGTGGCTTGAAATCTTCAGCGGGGCGACAGAAGAATTCTATTTTCGGACTATAAAAGCATGAATGAGCGTCACTTAGTGTCTGCCAGTTGTATTCTTCTCTTCTTGCCCAGAATTGTGTTGGATTTCTCGCTGTTATCACATCGAGGGAATAAAAGTTTGTTTTTCCAAAAGCTCTATCTATGTGGGGCAGTTGAATTTTTTGCGCTCTTCCATCGAAGAAGTCTAGACGATAGATGGAGCTATCAGCTGGGGTCAATGCGATACATTGTTGCAGCCTTAAAGCTGCACTATCTACATAAGATTATAGTCTTATGTAAAGTTAAACATCTTGCTTGCAGACTGGGCTAATTTACATACCTAATCTCTTAAGATCTAGGAAGCG
0.9096962386414736 CCCTAAGCGTCTTTAACACTTAAGATACAGATAACGTTTCCGCGGTGCTACAAACTCTTATAAATTTTGGTGATAAGTTAGAACTTATAGGCAGTATTTCAAGTCACGAGTCCACCACTAACTTAAATATGGCGATTGAACGACAGCCTGACGTAGTCGTATTTGATCGCACCCGAACCCTGAGAACTTTCAGTACTGGGATGTGAATTCCATTATCGAGCAAAGTGCGTCCAATTGTACTTGCCATATTTCGTATCTAACAGATGCGCGATAACGAGTCGAGTGCAATTGTACTCGAGCCAATTTTATTGTGTTTGGCACAACTTATCTTGGGGCCTCCCGATAGGCTGACACAAGTAATTAAGCTGGGTGGCGAGTGTACATACGTATA
1 CACCACCACAGCAACATCGGTAGCATCAACAATAATAGTAACAACAGCAACGGCTGCAGTGCAGCAGCCTTTCCACTTGGCAAATACGTTAACCACAGCAGCAACAACAGGCAGCACAACATCAACAATAGCACTAGCAACACGAGCAAACAGAAGCCAGCCTCCACGAGCAACAAGCAACAATCAATGGCGCCACCTAAGAGATTAGCGAGCAGCACTGCTGCAACAACGGGGGACTTGGCCGCAACTGCTGCCACCAACAGCAGTAGCAGCAGTCACTCGGCGTCCAGCGGAGATGCTGGAGCCACCGGCACAGCCGCATCCTCCTCGTCATCGTCGTCGTCGACAAACAACAACATCCTGAAGACATCCACGAAATTTATTTACAACAAGCCCCAGAACCAATACGAGTTGTTGCAGCAGCAGCTGCAGCTGCAGCAGGAGTTCGCCCAGTTTTTGACCAATGTGGCCAACAGCGCCGCAACGCCATCCAGCAACGGCTCGGCCAACTCGACAAACCAGCGTAATGGAGGAGGAACCATCGGCATGGGTCTGGGAATGTCGGCCAACTCAGCCGGCGGAGGTTCGGGCAACAAAAACAGTAACGGCAACAATGGCTATATGCCAACCTGGTCGAATTGGTTCTTTTAAAGTTCACTTTGGTTTGTCATCAGTCCATTTCACGGATCCTTTGTAATTTTAGGCAACGATTACTCAGTTTTTGGTTTATTGATATAAGTTTGAATTGCGCGAAATAACAGAATTGTTCACGTTTTGAGTTATGAATTTGTTTTTTCAGTGAAATAATGTAACCATAATTTCTTACGTTGACTAAGTTCTGAAATGGTTTTTTTTTTTTTGCTTATGCTCCCATTATTCTTTTAAGATTACATTCAATTTAATGTAGAACTTACATCTTTCGTTAATGCACTTTTAAACTGTCTAGTCGACTCTCCCGAAGAAAAAAGCTTCCATGAGGAAAAGGGAATACAGAAAAGATAATGCTATAGTTAAGTTTTTGTTTGAGGTGTAGGAAACGCATACTCTACGGATATTTTTAAACAAAGAGTAAAAATACAATTTGCAGGCATAGAAGCCCCAAACCACCAAAGAATGAAAACAAACTTGACAAATATTTAAGCTATAAATAAATGTATAAAAGCGATACGAAAACAGAACTGAATGAGTAAACAGATAGAGGCGTTTGGCTTATAGTCAAACCACTTGCAAATAGACAATGCAGAATGAGAAGGCAGCTAGATGCGAAAGAAAACCAAACAAAGGAAAACAGAAAAGCAAAATAAATAAGACATACGCGTGTTTATGTTTCATAAATCTAATGTAAAACTTTTGCTAAAAATAAATGGTGTATGCATAATACAACAAGTAAACCTTTTATTCTCCATTACCATTTGTTCGATTGCCCAGTTAAACTTCGCCTAGCCACTTTCATACATATGTTAACCATTACCTATCCTTCGGCACTACACTTAAATATAGACTCTCTAAGATCTTAACAGGGACATTAGCATGAGGGACAGAAAGCCGAGAGGAAGGGCCCACGAGAATTTCTTCAAATACAACGAATAAATATTTAAGAAAATTTGAAACCAGCAAGTGGAAATGCAACACCTGTCGAGTCAGAGAGAGAGAGAGAATTCAAATACAAAGTAACCAGCGATTGTAAAGCTTAAACAAAAGCCAGCTAAGTACGCTAAGCACGCCACTCCAATCGAAGTTAGTTAATATAACTAAAGACAAAGATCAGAACAAAGTCCCTCCCTAGACAAGCAAGTGAGAAAATGAAATGAAAACTTACATACATAGATGACAAAACGCGTTTCAGCCTAACGAATTTGTTTAAGCCCAACTCAACAGCAATAAAAAAACACAACGTAACGAACAAATTAAACAAATTGCCAAACTAAATATAGCAAATTTTAATAAACAGTAATGGAC
0.787256887289262 ATTTTCATAATTTTGCACTCCGACACCTTCACCTCCTTCTCCTGTTTGAGAATCGGAAGCCCCCGGGCATATTATTCTCGACTCGTTGGAAATCCACATTTACATGGAGCTGGGCGAGAGCTGTGAGCTGGAACCCCTTATTAAAATGGCACTAATTATGGCAATTTGTTATTGGCCAAAACGAGCTGAGGCCAACGCCCATGCCCACTTCTAAGTCATCAACAACGATGGTCGTTAGCTTTTGGCCAGATCAAAGTTTATTAGCGAAAGGAAGGGAATTGTGTGGGGCGGAGGAAGGCACGCCCTCACGCATAAAGTGGTAAAATATTTAAATTATAAAAGGCAAAAACAAACGAGTAAATACGTTGGACACACACATCTATCGCCGAAGGCCAAACACGCTCTTGTACACGCATATTGAAATGTGTACATTTTTATTTATTATTTTTGTTTTTTTTTTTCGTTTTTATTATTTACCCCTTTCCACGTTGGACTCAACTTCAGGCACCAGGTGATGATTCGCTATTTGCTGGAATGGGGACTCGTTTCGGTACACCAGGGGTTAAGGAGGGAAGTTGGAAAAGGTTAAGACGCAGTATGTGTACATGTGCTACAAATTGAAGGCTTTTTATAGTTCTACCCTTGCCCTAGGGGTTCCTTTGTGGGCCCAATAAGTTGGGCTATAGATCAGCAATCTATAGATCTTAGCTGCGTGGCTAATGAGTCACTTAAACCTATAATTACAAGGCGTCTGATGCTCTAATTCATTATAATGTATCATAAACTTTTTAGAAAATATGAACTAGTTTCTACCCTATTTAGCACTATAGTACCACCCTTTTTCCATAGTTAGAGTATACGGAGTTCTGCCTGAGACTCGCAACTTTAATTTCACTCCTTCATCATTACTTGCTGCCCGCGAAGCTTTTCATTTGATGTCTCCCCTCGTTTTCCCATGGCCCCGGCCAAAAAAGGGAGAATTGCTGGCCGCGAATGGGTCTGGGGGGCAGTTGAGGGTTAAGTATTGGCATTTCCGACTGGGAGACCGAGACTCGTCTTCATTGAAATCGAGCTCGGAGCTCAAAGCTTAGAGCCTCACAATCGGACTGGGGACCCGACTGGATCCCAGTTTCAACTTGCACACGGCATGGCAATCAAAGCCAGTAAATCTACACCAAAAGCAACAATAGCCGGGCTAACAACAACAACCAGAGCAATATTTGTGCTCATTAAGCGTAACTGACACACGAAGTTTTTTGTTTTTTTTTTGGAGGGTTTCTTCATTTCGCAAGTCGCCAAAAACTACGCCAACGGGACTGAGTTTTTTCAACTGAGGCTGTGACTCAAGATCTGGCCCCCAGTCCCCGTTCTTCCCTTCGGTTTTTTGTTTTTTTTTTTTAGAGAGAGAGAGAAGAGTTGCTGCATTGTATTGTTTACCCTTTACGAAGGGTATAAGTATTCTTTTGATGGTTCCTTCAAGTCCGTTCTTACTTACATCGTTGACTAGGCAAATAAATTTATTAGGAAACTAGGATTGTCAAAACGGATGGTATAGAAAGAACATAGACTGCACACTCTTAGATAGTCTTGGTATTCTGTGAAATAGGGTATCCGAATTGCTGCCTTCTTGACACTTCCACTTTTCCCTTTTTCGCTTTGCATTTTCGTTTTTCCTTTTTGGCCAATTTCAGGCCCCCCAAACGGGCTGAGAGCGATTGCTATTATTTTGAGGTAATTCGATGATTTACAACCGTTGCCTTGTTTTGTAAGTTTTCTTTCCAGAATGCCACAGATCCCACTGGCTGTCCAGCGGAGCTTTATGTGTGTGCCTCAGACCCCGGGTGTCTGCGTCTCTGGGTGCAACAATGAAGGGACCAGCCTCGACCAGGCCCTCGCCACATTCCTTTGTTATTTTCGCAATGTTTCCCCAGTCTCTTATTGTTTTTTTTTTTGTGGATTCTTT
0.4682058098577522 AGTGTATAAATTTGTAAGCCAAAGATAAATAAGTTTTCCTGCTGCGACGACCTTCACGATGACGCAACATTTCTCTTGCTTGGATCGATAAAATCTTTGGTAATTTATAAGAAGGTAAAGGCGAAGGAAATTTACAAAAGCGTGCCCAACTGAATTTCAAAATCCCTTTACTGCAACACCTTTTTCATACCATTGATATGTGTACCTTACATGGCGCCTGAGTGAAACGCGTAAAAACATTTATTATTAATTTTGAAAAAAAAAACTGAAATCCACTTTCAACAATGGCACGAGGTGAACGAGGGCAACAGCTTGCTGCTTAAAAATCATTGTAAAAATCATCGTGCGATGAAAGTTTAATCGATATGCAAGCGCGTATAAATTTCACAGAATATGGCCAGCAACAGTTGGCTTTAATGGAACCGATACGGAAAGCGGAAAGTTGCCTACTTTTTATGGCTCACTTTTAAGTCTGGTGCGGATGAATATATGTGTGTGCATATATCAAACAGGGGGATATGCTCCACGCATTCGCATCGTAACCTCTTTTTGGTAGATATCCCACCTGCTGGCAAGCGGCAAATGTAAATAAGCATAAAATCCAATTTTCTGTTAGCTCCCTGCGTGTTTGCACGGCGTCTTCTCCTTTTTTGGAGCAGCTCCTCGGTCTTCTTCTCTGCTGCTCATGTCCTGTCTGGATAGGATACATGGATACAAGAACAGGGGGGGCTGTCAAACCCACTTGAAGATTTGCAATCAACGCCCGGGGCAAAAAGCAGGCAGGTGAGCATCAATTGAAACCATTCCCCTTTTGATCTGACAGCCGAAAGCTCACTGAAATTCACCCAATTTGGGTCATTCTGGTGCCTCTGGAAGAACTGGCATATTACGTAATAATTTATGATTACCCCATGTGACAGGAAGGCGGCTGAAAAAGGTTTACTGCCAACTGACAACCGACTTCTGTGGCTAATCTAAATAACATAATCAGATTTGTCAGGCGAAACAAAAAAGTGGCAAGAAACTGACCGGAACTCGCATATGTTCCCACTTGAGTTAAGCACATTTGGCAAGCTCATTTGCATAGTTGACTTGATAAAAAGGGTGCCCAGAACACAGCTTGCTTTAGATTTTTTGTGAGTAAATACAAAATTCCACTAGGGGAATTTTTGAATAATATTCATACATTACTTTTATATATACAAATTTACCAAGTTTGCAGGAAAATTATAATACTCAATCGAATAATTAACAATTATTATTATGATTGCTTACCAATAAAGCAGCTTCTTGATTGCCTTTAATCGAACCACTTTTCTGTGAAACAACATTGCAGCTGAATGCCCCACATTAGCCCATATTATTCGACGGCTTTCTTTGCCATGCAAACTCGTCCAGTTTTAGTTACCGACTCATCTGTAAATGCATTACCAAGGCACCCACATGCATTAGGGTGCGATTGTTTGTGAATTTGTGTGAGAACATCCATCCCCCTTGTAGTTCCCATCTCTCATTTGAATTTTGGCTGCGAAATTGTGTGTGCATCAAGAAAATAATAGATATGAGGGCATTGTTGATTGCTGAAATTTTTGAGTTATGAGCTGGCTTGTTATAGCTTCATGTAAATTGGTTTTGGTACACAATTGGGCCTTTCAGTAATGGTTATTAAATTCTTCCAGTTGTATAATTTGGAAACAAGCGGCGCTCATAACCGCAATCCAAAAGGTCCTTTTCGGTTTATTTACAGGAATCTCTACAAATAGCAGTTCTATTTCATATAAATAATGTCATCCTTTTTTATTTTAGTATGAAACTTTTGAACATTGTATATAAATTTGTTAAAATTTGCAACTTTAACTGGCAGTGACAGCTGTGTCAAGTGTCTTCAATTCGATTAGCATAAAACTGATAATAAACTAAACTTATGTTGTTCCCGAAAAGCCAACAGCTTGAACATCAGCAGAGTGACATGAGTTTTGTCTCTGGAAAATGCTGGCGAACATTTTGGCAACCAAAATACCAAAGATGGCTGAGATACTCGCAAAGC
0.5578665068523899 GCCTTTGGCTTTTTGGCCACCTGTTTGCACCAACACTCTGTTTGTTAGCTCTTTTTTTCGGGTGATTCACGCCCGTTCGTAGGAAAGTCTCTTCGGCCAGGTGTTTGGTTTTACTTCTTATCACCCCACACGCTTGTCGTTCGTTTACGACCCCCAATTATTTACACAAAGTTCGCTGCAATGCTCGATATTAGTTTGTTATTTTGGTTTTTTTCTTCTTTTTTTTTTTTTTTTTTTTTTGGTGTCTCTATATTCGCGCTGAGACGCTCCGTCGCTTGTCGAATTATAATTTGGCATTGCCAGCCAGGCAAACGTCAATGGAAGAGCTACGCCGCACACGAATCGTTATCACCGCCCAGTTGGCCGGAAAAAGCTTGGGCCCAAAACATTTATTTAGCGAGCTTTCGCTTTCGCATCGAAGGGTGATTCTAATCAGCTAATCAGCTGCCTCTCGATGGGGTGAGAGGGCAGCTACACACATGGTGACACATGCTCCTTATCGGACAGCAAGTAGATTGCGCTGCTAGATGGCCAATATGGGGCCATTAATCCAAATCGCCCTTGTCTATCTGTCGGCCCAACTGGCTATCTGTGCAGTTTTCTATCTGTCAATCGCCTGATCGATTGATCGTCGCTTCGAGTGCCTTTAATTTGATTCGAACACTTGGCTCCACCAATTTCACACCTTTTTCGGGGCGTGTATGACTGGCTAATGGGCAAAATAAACAAACGGCTAGTTTTTGAAAGCTCATCGAAATAGTCAGGGTTTCTCGACTAGCCCTTGCTAGTCATATAGATACGCAAAAGTGTTGACATTGGTTCATTCGAACTTGAAAAGATGTGACAAAAAAGCCTCTAAACATTATCATCATTAGTTCATCAAACAAAAACAAATTCTATGTGTACTCCTAGGGTTAAGCATTCAAATTATGACAAAAACTCGCACCCTCAAACTGCATAGAACGTCGATAAAACCACGACGCCAAAAGTAAATGTTTTATCAATTTTAAAAATATAATTTCGGAAGTCACTCCCTACATGGTTCAAACCTACTTTTTATGATGCCCAGCCCAGCACAGTTTTAAAGCCCATAGAAATCGGTCTAATCAAAAAGCAACGAAGTGACGTTGCTATTCAAATTTGTACTATATAAAGCTAAACCAAGCAAATGTGATTGCCTTGAACTATCATGCTCACTGGTAAAAAATGACTTAATGCCATTAGTGCCAAGTAGTGAAGCATTCTTAGAAAATTCGAGTGGTGCGTAATAAATTTGTTATCGCTGAGAAAACTAGAAACTGACCAACTCGACATGACTCATAGCACAGTAACGTAATGCAGAAATATCTGTAGAAATTATATGCACATGATAAACCTTTT
0.7918620007095735 CAAGATGAAGAGACTGGCCGTCAAATCCCTGTAGATTTGTTTCAATTGTGCCATTTGCCGCAAGGAGCGCACCTCATTAACGTACACAAACCGACCATTTGTAGATGTTCCTCTCAAATGCCAGAATAAAGCAATATCTATTTGTTTCCTATGGAGCGCCAAAACAAAAACCTCAGTTGTGCCAACTTAATCTGGATCATACAAAGTACTACACTGTTTAAATGCAGATAAGCAGCCTATCTCTTCGTTGAGCAAGATAAGTTTTGTAACCTTAATCTATAAAATGAATTAGGTTAAATACTTCAACGATATAAAAGGAACGCAAGTATTTGCCAAAATACTTATATATTTATTGAAATATTTAAAATTTTCGTTACAAAATGATTTATATGCTTTGTGAATGGTTTTCGAACGCAAGCTACATTATCTTTCACAGACACCTTATGCTGAATATGCATGTGAATTCGAAATGGTTCCGAATCTCTTCCCATTTAGCACTTGACGGGGAAGCAGTTTTCGTTGGACACATATGCGATGTGATTGCGCAGCGTTTTGATCTGCTTCTGGGCGGCATCGAAGCTGTAGGAGAGTGTGTTCAGTTGACCCTGCATCTCGCGGATGACAGCCTCCCGATCGTTGACCGACAGCGAGGCAGTTGCTCGGCACTGAGCCAACTCCTTCTCAAGCCGATTGATCTGTTCCTGTTGCTGGGACTTGAT
0.7639456500777703 TCCATTCTTAAAAAAAAAACCCATTTAAAATAGGAAATATACATTTGTTTGTTTATGCCAAACGCAATGAAAATTCAAATATATTTATTTCTGCTTATCCGCAACAATGGGAAAATCGTGGAAAATATTTTAAATGGAATTTTTTGCGTATAAAAATTAAATATCTCTGATAGCACACAAAACACTATAAAATTAAGTTATAGCTCATAAAAATTAGTCAGAAATTTGGATCAGCGGTTTTTGGACAACGCGTGTCGCCATTTAAATGATCTGTGATCACACATGCCCCCGTGTATTATTGAAAGGCATTCAGGAAACAGCGCCACATAGCCAAAGAATAAATATTTATGTTTTCTTATGTTTTGCAGCAGACAAAGTGGGGAAATCTGGCCAAGAGCAACGACTTCCAGTGGCCAGCCAAAGTGTGAAAATCGCGGAGCCGACAGATCCGCCCACGCATTTTCGCAGATTTAATTTTATACTCTGTTAATTATATGGGTATATATGTATATAGGTATGTATTTCGGAGTGACTGCAACGAATTTTGCATGATCGAAAAAAAAAC
0.7615751690080059 TGGAACAGTGAAATAAACAAATGGAGTCGGCAAACTGAGATATATGTTGCTATAAATACAGCAGCAATCAAAATAATAGCACTTTTTATCATTTCAACAATTGTGGGAGGTTAATTTATGAAATTTTCAATATTCGTAAGAATCTTATTTATGGTAAAAACTGACATTTCATTTAAAATTGATTATCCTTTATCGCATCAATACCCTTTAAGCCCAAACATTTTAAACATTTAAGTTAAGAACTAATTTGCGTTTCACAAGTGTATAAACGAAGAAAGTGATGGCAATGGGACTCGTATGAATCGAATGGCAGTGGCAGCGCTTTCAAGAATCCTTGCAAACATTTTCAATTAAAAAGCTACTGTGCCATTTGTCAGCTGCTGCCTCCCTGCTGTTCGTTTTCTTCTCTTTTTATTATCTACGTTCCACTTCATCCATTCTTCGCTTGCTGCTATCAATTGCTTATCAATCACAATCAAGCGACTACGCCGTCTCCGCCTCGCATTCATATCTGTCTCAATGCAGCTGTCGTTCAGTGAATGTCAAACTGCGGGTTTAGTCCAAAAAAATAGCTGGCGAATTAGTTTGTTGTTTCTGATTTTTCACTGACGAAATTTTCAGGGTGATAGAGAATTGAAAAATTGTTAAAATTTAAGATTTGTTTCTAAAAGTTTGAGGATACAAATTTAATTATTGCAATCCTCACTAGCTAACTTTTTAAAGTATATCAAAACAAAATTAATTAAAAATTCTCATATCTAAGAATATGCCCAAACATACTCAGAACTTAACACAGCTTTCAAAATTAGCCAGCGAATACGAAACATATTCGAAGGGCTGAAATTACCTTTGGTCCCCAGGCACTCATTCAACAATGACTGTAAAACTGTATTCGATTGGCTGTCTGCCATCAAACTTGGACTTTGGATTTTGGTCTTTATGGATCGCCTGCAGGCGCTTCAGAAGCCATGGAAAAGCCAAAATGCCGCTGCAAATTCAATTGTTCTTGTCGAACGTTTCGCAAATCGCAGGCCAAAGTTTGTTGATGTGGCTGCTGCTGTTGGA
0.8859681159182027 AACGTTTTTGATCAGTTTTATTGCGTTGGTTCGTTCAATTACCCAACTCCCATTTCAACAAGTCAAATATTTGTTAGATTGATTGCTTGATTACTTGTGGCTATTTGGCCAGCAAGGGAATTTTTTGCGCTCAATCAGCTAAAGTTTGGCAATCAGAGAGTTCTCCCCCAGAAAAAACCACAAAACTGCCTGCAAAACTCCAGCTCCTTTTGTTCCCTGTTTACTCTCCCTGAACTGATTAAGGTGCTTCTTTTGGACATTTTTGTGCTGTTTTTTTTTTCTTTTCTTGTTAACCGTTAACGGCGTTCAACTGTGACAAATGCTTTTGTCGGTTCACCCCACACGGGCACACACAAAAATTCAGATATATGACGGTTCCATAGATACTCCGCAGCACGAGAAACACGGCCAAAACTCATAACATATGTTGCTGTGCATGTTGGGGCGGCTTAGAAAAATTATTTATGAACAAGGCGCTCAGACAATGCCCAGGATCTTACGACATAGCCTTGGTATTCGCATTTTATACACGTGGCAAAAAAAACAATACAAATTATGCCATATATCGATATATTCTAAAATGTTTTAGAAATCCATTCGCTATGCAAATTGTTTTAGGATTTTTTAATATTTTAAAGATTTAATACTTTATATAATTTATTCTCATTTGGCCTTTTTTTAACAGTGTATCCCATCGTGGCATTTGTAATTTGTGCTGAGGTTTTTTTCGCCTTGTTGCACGTTTAGTAAATAAATCACGCGTTACGTGGCTTGGCCATTTTTTATATAAATAATTCGAGCCAAGTTTGCTGTTTTAGTTTTCCAAGTTGGTGTGTTGGTGGTTGTGGAGCATTGATATACTGATACAGTGACCTGTGAACCGCTGACCATCGCACCACCGCCCCCCATTTCAGGTTCCTTTAATGATTTATGGCGTGTGGCCTATTAACGTGTGTGTTGCGTGTTCAGCCACGCCCCCTTATTTTTTTTTAGGGAGAACTTGTGTATCATAAATAAACGCAAATCTATAAACTAAACAAAACTAACAAGTGGCAAGAAGGGGCAAGTGAGGCGATGCGATATGAGGCAAATCGGGAAACAAACTAAAACATGACGCGCTGGTTGTTTATGTCTTGGCTAATAAGCACGAACTTGTCAATGTGTCAATTTAATTAGACAAGCAAACTCACACTTACCAATTGACATCGAATATTGAATTATGCGACAGCAACACCATCCGTTGCCAGAGCCTCTATTTGACCATGTCGTATGTTTACTTACATTTTGTGCTACGAGATGTTAACATTACAACAATCGAAACACTCACACACACTCATGAATACAGGCCATTTGACGCACTATTCGTTAGGTAGGTGTAAAAGTATTACGCATACGCCATGTGTGCTTGTCAGGAAGGGAGTGCAAAGTAAAGCAATAAGCAACCAACACAAATCCATAAGTTAAGTTATGATAATTAATTGGTGACTATTGAGCTTCCATTTATTGAGTATTAAGTTTGAGCTACCTAATAATGCTTTTATATCTGGAATCTGCTTAGAAATCGAACATACATATATAAGACTGCCTTCTACAAGGCCTAGCTATGTATTACGTTATTTATATAGAAGTAAATACTTATATATTCTTATTTCTTTAAATGTCATAGAAAACTGCTTTGAAAACGAAAGTATTGGTATTAAATCAATTTGTTTCAATGCAGCAGCAGCTGGATTGACAGCC
0.5687213990341576 TATTAGGAAAATATAAAAAATAAATAAAATAACCCCTGATTGTGATTATTCCATATAAATTTGAAACTTTTATTCTGTTTATCAATAATGCCTTTTGTAGAGCATTTTTCATTCGCCCACGTTGTGGGCTCTTTTCAATGTTTGTTTTTTTTTCTGGATTTTGCGATACTTATTCGTACCCTTTCAGCACTTTTTTTTTTCTTTGCCCATGCTGTTTTTATTTATATATATATATAATTCTTTCTTTAACTGCTTCAATCTTTCTTTGGCTTCTGTTTGCCGCGTTTTGTTTTCGATTCTCCTTTTTGCCTTTTGTTGGCTTCTTTATTGGGGATTGCTTTTCGCTTCTTCGCTTTCAAAATGAGCCCCAGCAGAGAGAAAATCAGAAAAATTCAAAGCCTGGCGGTTGCTTGGTGGCAGAAATGATGGGGCAAGGCTGCTGCTCTAATTTGTATGCGTAACATGTCAAAAATCGTAGTGGTCAATACACTGATTGCTTTTGCATGTATCTGTATGTATTTATCTGGATCTGGATCCGTATCTATATCTGCTTTGGGTATCTCTCCGCCATCGGAGTATCTCGCAACTGAACAAACATATCTGAGTATCTTTTTTTTTGGTCGCTCGCACGTTTCATGTTTCGCTGATAAATTTATGGCTGACTGTTTTTCGCCACCGGTTTTTTTTCCCTTGATTGGAGTTAGCGGGTTAAGTGGGCGTGGGGCTTAAGGGCCTAAAAAGGCTGGTTTCAGGT
0.8873417943027698 CTCCAGGGCAATTTTAAAGCCTAATTTCCATTTTCGTGGGTGGGTGGTGGTCTTTTCTGCAGGTGAACGAGAAGGTGTTTTAGGGGCAGGTCTAATCTAAGTTGAAAAACTTTTGCCTACCTTAAGCGAAAGTCTAAGAAATGGAGAGGAACTACTTTGCGTAATTATGTCAATTGCCATTAGGGAAATGTTTTTGGGGACCAAATACGCATAAGCCTGCTATTTAAACACCCCTCTTTGGCAGTCATCGATATGTTCCCCTCGCATTTTCCTTCCCGCGTTTGCCTGTCTGTGTGTTTTGTCCTTTGATTTCCATCTATACGAGGAATATGTCTTTGTCTGCTTTTCCGACTAGAATGCTCGGGGGGAATTGTTTTCATGGGCTTTCGTAGTTGGAGGACTAAGGGTGCCTGCTAACCAGCATAATCCTTAACACTTCAAGGACGAAGAGGGTACAACGAGAAATCGCTGTTGCGTGCCCAAAGACATTCCAGCCAAAATACGCTTAACTAGTGCCGCAAAATCAATCAAAAGTCAGTTTACGATAGCTAAAGGATTCGAAGGGATGGAATTGGGGGTTAAAGTGGCAGGGATAAGCGAAGTGAAGCCTGATTAACAAACATGCCGCCAAAACGTTTGTCATTAATTTTGCACATAATTGAAAATTGATTACACACGCGTGGAGAATATCAAAAAGACTGGGAAAATATTCACTAAATTAAAAATAAAAGCTACCTTTAAGCATAGCACATTTTTTTTTTTTTGCGGCAAAAGCTTATTAAATATGAATTAATTTCAATTAATTTGTCATTTGTGAAGGTGATGTGCAGCACTCATAATCGCATTTGATTTGATGTTGATATCAAGAGGGGTACTTGTGTTAATTGGTTACCT
0.5332175819830777 CTAAATTACAGAAATGCCACTTTGTTGCCAACAGCAGTACAAGCTCATGGAGCTGCAAAAAAAAAACTTTTCAATTACCACGCAACGGCAATTTCCGGTCGTAGTCCTGACGGCGGTTTCCTCCGCCTCCGCCTTTTCCTGTGCCTCATTTTGCCAACGGCCTTCCTCCCCCTCCCCACCCTTCGATGAACTTAACAGGTGGACGACAGTTTGGATAAACGAGCTCGTAAAAAACGCATTTAATGTGTTTTTGATGACATGTCAAGTTGGAACCCACCCACCAACTAAGAGCGTGGCACCTGCGGCAGCGAAAGCAGCAGCCAAAAGCAAGGGACATCCATTTTTTTACAGTTCAAATTTGTTTTGTTTCGTCCTTGTGCCCGGTACACTCAAACCAATTCCCGCACAATTGGTTGCCCAAGAAAGAAGAGTGAAATCTTCGTTTTCAAGCCGCTTGTCTTGATTTTTATCTACTTCTATAAAGAGAATGATTTTTTTTTGCGAGTGTATAGTAGCATTTCACATATAAGAGCCAGCATATTTGCGGCCGTATTGTGTTGGGGACACTGCAAATAACTTCCTTACCGTTAACAATGCTTGTTTGTTTGAGCCTGTACACACTCACTAACGCACACACACACACACACGCACATGCGTGCATAACATGGCATAGCACTTAGGTGGAGGAAAACACGTATACGTATTACGTATACGACTAGTTTTCCATTCTCAACCGTAGACAGCGGCCAGAAGGCCGAAAGCGAAACAGAAAGAGAAACACTGGCGACGTAGAAGAAATCATCTCGAGAGTTTGGCGAAAATGTGAAAAATTCAAACCTCGAAGGGTCCTCTAAGTGCAGATTGTGCACGTGAGCTGAAATTTTAATGAGCAGCCTACGTAGTCCTGATAGAGGCATATCCTCGGACACGGACACTGGCACTTGGGGTCGGGTTCAAGTCTTTCGCCCAGGATCGACAGCCAGCCAGCTGCCTTTGTATGGTAAATAGTGGGGCGGTGTGCATGTGTTGGTGAATGCGTTCGTTAGACTGCTAAATACGTGGAAGGGTGACTTTTTTACACTCTAAACGCACACTGCAAGAAATTATATACAGACTTCGTTAAATACTGTACTGTCATGTGTATTTTCCGCTACAAGTATCGGTGAAACATAAGTGCTTGTAGTTCTCAGTGCATGGACACTAACCGTGGTGTGTATAAAAACCTGATGGCACTTTGTTAAGCATACGCAACGTGGGCCGCAACGAAGGTAAGTGATTTTTAACTTATGCCAGTCGGTGTAGTGTAAGTGTTGTTTTGCGGTCTCATGAAGG
1 TGCTTATACTGATTGTTCGCACTTTGTATGACATCTTAAATCGGCAAAAGCTAATCCGGTGGTGGTCAGTCATGGAATTTAATATAAAGCCAAGTTCTTGTATTTCTGCATTAATTAGACATAAATGAACTCGAATTTAGATTACGTTCGTTGAGTTGAGTGTTCTCTGGGGTTAGTCTTTAATTAAAGAATAACTATTCCATCCATCAAGTTGTTGCTTCTGTGGCATATTGGAAATCTAGATATTTGTACAAATGCCAGCCTGTCATGAATTAAACTTCGTTCTGGAGCAAAAGGTGCTGAATCCATTCGCCTGGGAAATGTTCCTCTGGTCTGGTTGCATGCAAATGAAGTTTTCCAATCCACAATTGGACGCGTTTAAGTTGTCAGAACTTCACTCAAATTGCCAGGATGTGGATGTGCGACGGGGTCAAGGGTGAGAGAGCGATAAAAGCATAACACAAATCAAATATTCTCAATTGTCTCCCTGGCTTGCTGTTGTATATCCTGCGAAAGGAAGCAGTCCTTTTCGAACCGAGTTCGGGCACTTTGCACAATTTCGAGTCATTAAAAATGCAAACGGCTTATTGGCCAGACAGACTCGACTTTGACCAGTCCATCCCTGCCATCTCTCCCTCTTTCCCGTCCTTCCCACAAGTGGGCGTGTCCTTGTCCACTCCCACAGGACGACCGCTGGTCGGAGGACCCAGCTGTTTGTGTATGTGTGTGTGCGCAAAGTTTGGGCAACTTTGCTGTTTTTCAAAAATATTGACACGCAAAGTTTGTGCAATCACCAAACAAATTACTTCATCAATTTTACAAAACAACAGAAATTTAAGATCTTTTAAAAGTTTTCTGCCAAGCCAGCATCGCAAACGTTCCCAAAAACACGGAAGTGAATTTTCGCCCTCACTTTTAGAAAATTAGTGAGCTAAGTGGGATATGATGCCAAAAATTACACCAATTGAATGTTATAAGGAGTTCATCATTTAGCTACAATAATGAGTAATTCCATTGCATACTTTTTATACACCATTATAAGTAGTTATTTGAAAAAGAAAGATTGCATAGTCTTCGTTGGCGATTTTTGCTTTAGTGTAGCTCCATTGGCAGACGCACCACAGTTCTGGGCAAGCTGTAGACCCAC
0.6219511516432054 ATTTTGCCCCCATTCCTCTTCGATTGATTTATTGAGAGATTAATGCCAACGATTTCCTTTACTGCTGGCGCGTTAGTTTTTTTGCACTCTGCCATATTGGTGCCATGAAAGCGCTGCTGTCACTCCAGTTGCGGCTTTCTTTTCTTCCAGTGAGTCTGGATCCTGGGAAATCCTCGGTTTGCCGGCAGCGTACACATGAGTTATTGGCTCGATAGTGCAAACACTTGCAAATGCGGATTCGCATATACATGTGTACACAGCATATATAGGCTAACAGGGGTTAAAACAAGACTTTGTATTGCACTGAAACATTCATAAGTTTTAGTGAGATTCCAGCTACCTACCTTCTAATCAGTTCTGGGGCCTCGAAAACGAAACGACTAACGAAGTTATGCAAATTCCAGCCCACTGTCGGCATGAATCTCAATTTGGGGGCCGCCAGCAAAACTTGGGCATCCTTTGATGTTTGCTCAATTAACATAGGCGATAACCTCACAACCTCACAACCTCTGAACCTCAGAACCGCCGGGCCTGCAACACTTAAGCGGATTATGAAAGCAGCAGAGTCTGGCAGGCGTAAGTCGTGATTTTTTAATAGCTAAACTTCGGCAGCGCCGCGAAAAGCGAAATTTTGCCGTGGAACGTGACTGATTCGCTGGGGAAACTCTAACCACAATGGCTCAGACACAATGTTTGGGTCTATCTGGGCGATGCAGAAGCGCAGACCTATCTGCAACAAT
0.2106943642940903 TTCAATATTCTGTTTAAGCATTTTATAATATTATCATTGTGCCTTTTATATTAAATTCCAAGGATCGAGCAACCAGCAGATTCATTTTTTTATGTCCCATATCCCGCCCACGTCGCCGATTCCACCAAGATGTCCTTTCGGCTGAGTATATGTTAATAAAGTGCGTAAACTCGACCAAAATATGTACATTGGAGGCCTGGGAAATATGCATGATTGTGTTTCCCCCATAAAGCAAACACACGTACGGCCGGGAAATACTCGCATGCATACGAGGAGGACATAAACCAGGCCGAATGACAAGAAAATCGTATAAAACCCGTCCGTTCTGCCCGCTGGCAGCCGTAAAGTGCAACGCAGTCACAAAATAAAGAAATATGGAGTCAATAAAGGCAAATGTTCCTCCACGGATCCGATAAGGGAGTTGGCAAATTGCAATTTTCTTAAGATTCCAGAAGGAAGTCATCGGCGGTGGAATTAAAGCCATCTCTTGATGGAGATTTTTGTATAAATATACGGATACGGAGTCGTACACGATTATATGATCGAAATGGTGCCATGCTAATCCCCTTTATAGAATCCCCCTCACAACGGCAAACAATCCCTCATTGTTAACTTAACCTAAGCCTAAACCCTAAACCATTTCCAATCCAGCAACTTTCTATTAAGCATAATTTGTTTTCATTACGCAAAAGTTGTGCTGAAAACTTTCCCTCTATTCACAGGCGCAGCTGAAAATTTAATTGGGCCCATGCCGTGGAGTCGGATGAAATTTATTTGCATGGTGCCTCCTCCATCATCACAAAGGCCAAAATCATATAAAATCAGAAGCCAAAAATCAAAAAATTGCCCGGGGCCTGTTATTTGTTCTACAATAGATGAAGGAGTGGAGGGGCATGAGTTTGTTTCAGCAACCACAACAAACTTACAATCAAAGTTAAGTGCAAAACTTTGCTGGCCGAGTTCAGAGTGGAATGGAAGTCATTTTCATTACTGTCGCGGCGATTACTCAGCGAGTGATTTGTGTTTGATCTCTGGGCCACTTTTCAGGGGTTGGGGCGTTGTTAAACAAATGCTTCGGCATCCATGATGGGACGGTAACAGTTCATTTGCCTCGTCTGCGAGCCAACTTCTAGTGCTCTAATGAACGATATCCTGCCAGATATCCTGTCGCTTGCTGTTGGCCAACTGGCAACTGGTTTTCGGCCCCAAAAGCGGGGCTAATATGCAAAGGCTCTTATCTGAAGTGTGACGTGGGTAGGCGGCAATGCTCAATGGTAGATTCTCAATGGTCGATGGTGCTGGATGGGTCCAGTCGAAAACAAACCCGCACAAAGCCGGAAAACGTGGCAATTGTGTGCTGGCCCAGCATCTCAAACCCATGTCCTCCTTCTACATGGCACCTGGAGAAAAAATGGTCTCGAAATTGTATATTCGAGTTGTGTTGAGCAACATCTATAAATTGAATGGAAAACCATCAATCTGTTTTTTTTAGCAGTGTAGTTCGCCCAGTGGCTAAGGCGAAAATTTCCATTGTCTTCGACTCGTTGTTAGTGTCGTTGCCAAAATACAAATATTCATTTGTGTATAAGCTGTGAAGGTCGTTTTATGAGAGCAGCCAAACCGCAACAAGCCATTTCCACCGAATCCAGCGAAGCGTGTCGTCCTGTCGTCCTGACGTCCTGACGTCCTGTGGTCCTGTGGCCCAGACCCCAAAACCCAGACTCAAGCCCAGGACCCTGCCATTCATTTGGTTCGTTGTGCTTCATTCATTAGCTTGCTTTCCGTTTCCGCTTCATTCAATTCACCCGATGCCTTCGCCACTGCCATTCCACTGACTTAATGCCGTCGACATCGACTCCGACTTTGACTTGGACCCGTAACAGTAGCCGTACCCGTAACCGTAACCGTACCCGTAGCCACAGTCGTGGTCTATATCCTGCGTTAAATGTTGGCTGGATGTTTATTTCTATGCGGCAATTTTCGACTGACTTCTCAGGCACCCAATCCTCTTCAATCCCCAATCCCAACTTCGCAATTCATTTTCAAT
0.6529139785611342 CACTTTCCACCGCCCCAGCACTTTTCCACTTTCCCTCCGGCCGTTGATGAGCATGCAAAAAGGACGAAGGGGCCGAGGCACAAGTGGTGAGCACAGGATCTGGGGAGTTTGTGTTGACAGTGAAAATGTGTGACCATGTCTGTATATATATAGTTTGTGTATCTGCGAGAGCGCTTGTTTGTTTGCTGGCATGTTTACCATGCGGCAGCGCAATTTCTCCACGTTAACGTGATGAGTTTTTGTTTTGACTGTAGATTTTACTTTTGCAGACAGAACGCAGTTATGTTCTCCGTAGCCATGTATGTATGTCGCAGCTCAATTTATTTGCGACAGTTGTTAGTTGTTTGCGTTGTCTCAGCGGGAAACTTTCGAGAATTCCCGATTAGCTTTAATCTGCACCCGCACCTGCATGCCACCGCCAAGACTTGAGTGTTTTAATGTATTGCAGAACATTGCATGACCCTAGCCCCAAAGCACACATTGTTTTATGTATATGCCCCAAAAAACTCGCGACTCATAAACCGAATCATAACCCTAGGTTAAATACTGTCTGTACCTGTAAATGTGTACCTGTTCCAAGTTGAAGCGTACCAGAAAGCAGACTCTCGTTTGTCGTATGTACAAATGCCATGGCACATTCCATGCATATAACGCATTCCAGACAGACCAATCAAGAATCAACTCTAATCACTTGCCAGCCCATAGAAACAAACTAATG
0.1634606896136297 GTTATTACTGAACAAAAATTAGATCCAGTTAAGGGTAATTGAAAAAGTTAATCAATCTCAACCTTTAAATGTCTTTCGGAATTAATTACTCATTAACTTGCACGAGTAAAATTCACCTTTCTCGAATGCAATTGTAAATTATTTTCTCATTTTCTGATTTCTTCAATTTTGCAAACTTATTAGAAGGTACTTCTTAGTTCCAGCAAATTATTTATAGCTAAAAAGTGCATTTCTTTTTTCCCCTGCACAGCTCTCAAATTGTTTATAATTGGGTTTTCATCAGTCGATGCCCCTGCATATTTTGGACACAAAGCAGAGAACTATTTTCGAGAGTATTTCATTGCTCGAAGTGAAACAAAGGCTAAGCGGTTTAAAGACTGCAATTGCAAAGGCAAATTTTAATAACTCAGTGTGCTGCTGTGAGGAACAATAGTAGCAACTGCAACACGACGAGCAAACAAACAAGCAAGCTGGAAAACTGGAAAACCGCATTTTCAAGGTCGTTTGCAGTGGATGCTGCATTTGTTGCAGCCTTTGCTTGGGCCATAAAAAAATGCACACGAAAAATAAAATGCTATTCAAATTACAAAAAAAAGTAAAATATAAGAAATTTCGGTGTTATTTCTAAGTGTATTTCTAGATGTAACATTTCAACAAATTAACATAAAATTTCCCATGTAGAATTTACTTTGAGCAAACAGAGTAATAAATTTGAACTTGAAAAGGCTAAATTTTAGTGACTGTATCGGATTCTAAAATTTTGTTTACTGCACTTTATTCACTCAGTGTGCGTGCATTGTGTTTGAAATTTTTAGTTGTTTTTCGTTGGTTTATTTTTGGGCCATGAATTATTCAGTGAAGCATAACGCAATTGAATATTTCATATTTGCAATACAATAATATATATATAATACGGCTAACAAAGTGTAAAGTACTGCAAATTATGACTACAATGTGTTTGTTCGATTCGAATTGGGTAAACAGTGCGTATACTTATTATGAATGAAATTGCGTTCGTAATTAGAATATATATTTAATTTGATTGAGAAATACATATGATTGGAGTACTGGTTATGACGTAAGAAAAGCAAACAGATTTATTTCTCGGCAAAATGTAATTTCGTCGAGAATTCTTTTCCTCTTGTTTGGCTCAACAAAATGATTTTCTTTCAGGTGAAAGCTGAAAGTAAACTTTTCCGCACGAAACATCCGCCTGACCTTCAAGTTACACATGCCTATGCCAAAGTCATATCTGTTTTCTCAACTATAAAAAAAACATACGTGAAAAGCTAGAATTACAAATACTCACATAGCTAGGTATGCAGCCGTAAAAAATGCGTGTGTTTGGATGAATGACTTTCGCTAAAAGCATTCCTTGTATCGCATATATATATATATATATATATATATATATTTCTCGCCCTTTTTTTCGAATCTTGCTGCCAGCAAACGTAAATAAATGCCGAATAAAACACATGGCCGTTGGCCTTTTAACGCAGACGTTTCACTGGGAGACTGGGACAGGAAGCAATTTGTATGCGAGTGTGTGCCCAAATGCCCAGTTGCCCAGGTGAGCAGGTGGGCTGGTGGAAAGGTGAGGTGGCGAACAGGTGAGCTGGTGAACTGGTGAGCACCTGGGGTCAGCGAGCGGGCGTCACAA
0.7079219852295151 CTTTGTTTAACCCATTTTAAAGATATTATTTCCTGTACGAGACTGCGATTTGGTTTTATTTTTGTGCCGCCATCAGAAGATCGTAAAAATTAAAATGATTGCCCAAACTTTGTCCGCTGCACGTGTAGAAGTTTTGTCATTATGTTGAGTAGCGCTGTCGTTAATGGGTTTCCATGTGGGGGCGAAACTACAGAGCTCCCTGGTAAAACCCCATCTCCAATTGCCATCGAGCTTTAGTTTACAGCAGCGAGCAAATTGTCGACATTCGCTTGTCGATGGCTCAAAGCAATTGTATTGCCATAAATCAAAGGTCCACAAAGTATTCTGAACTATTTTTTATTGTTCCTTGCTGTGAGTAAAAGCGTAGTTAACTTAATGAACACGTTCCATTTGCAGACAAAGCCAAGCAGCAAATGAACTTTGTTTTCAAACAATGCAGTGACGATATAAAGCCCTTGTTTGTCCTAAAGACTGAAATGTCGTCTTTCATTTTAGTGAGTGATGTTAACGTGGCTCTGTTGTGCAAACACGGTGCGTATGAGTGATGTTAGTTAACAGAGAATAGCTTATCCTTTGTATAATCTTAATATATTATTGTTAGTATCAATGTAGTCCGCCCGCATATGATCTCCGATTAGTTCTAAATATATATAGCAAAACTTTTGTTTCATACCAGCATCTTTGTGCGGTTAAACAATAATTTCCCAACAATTCCCCTTGGCTTTTGATATTAAATGTAGCATGCCCCGAAACCAACCATTTCTCATTTCCCGTTTGGCCAACATCCACAAAATTTCTATTATAATCGAAACTTTTTATTGGCGCAATGCGCACTTGGCGAAACTTTAGCATTTCGCACGAGCTCAAAATTACTTTGTCCTGGCGAGAAAATGTCCTGCGGCCACTTGACGCATTAGCGAACTACAAAAGCGTTACATTCGCAGCCATGAACATCATAAAATGCGGTAATTGAAACCAGCATTGTTTGGCAATACAGGGAATTTGCCCAATCCAATGAGAATTAGTCTTTTTTGCGGCAGCTGATCAGATTTTGGAGGATAGCAGCTTACCTGCCCACTAATTACGCTAATTATCTTTACGATTACCTGGCTAACTTTGCGCTTTGTTCGCTCCTCGCATTAGGGTATTTATTATTCAGAAAATCTACTCAAAACTTGGCACAATTTTCCATGGTTCATGACGAGCAATGTTGTAAATTTTTAATTAATTTAATCTAGCTGGCTGCTTTTCTATATTTTTATATAAAGTGTGTAAAAATATATATCATAAGTTCTGTTATTTTACATAAGAGACCTATACATGACCCGCAGAAACTGAATGAACCATCTATTTTGCTTTAGCAGAAACTACACAAACTTTTTAATTAGCCTTTTAAAATTTACTAATCGAATTTATACTTTGTTGGCATTTTTCTTACTTACCAGAATGGGCATTTCTCCTAATATTTAACACAACTGCCACCCAGCGATGGATTCAAATGGAAAAGTTGACTCGCTGGCATGTAAGTCGCCTGGAATGACTTTCCTCTGTGACTACACGGCAAAAAAAAAGGGGGTGTCCCAAAATAACACGGAGCCCAACCGACGGTCCCATAGAGTAAACACAATTCAATTAACTCGGCGCTCGTTGTCGGTCGGTTTTTGGGGGCATTTTTGTGTAAAGGAGCAGGCACCGTCGACGCTAAAATAACTGAAAGCGACAAGCCGATGATGGCACATTGCCAAGGACTGAGGAACAGGAGCAGCACTGCACAAAACCTCCAAATAGTGTATAGTATATACTAATTTTAAAAGAAGTAAATTTTTGTAAGAAATAAAAAGTCAGTTTCTAGTTAGATTAAATCAAGAACTGTTACTTCAAATATTTTGATCTGTTTGGGAGTTTCGAATTACTTTATCCCAGTGCACATGCTGCAGTTACTAGGTGCATGCAACAAGCCACAAGAGCAGCGCGGCTACAACAAAGCATTTGCATTATTAAAATTTTCATTTGGCGGCCTCTCTTGAAAATAAAGAACCGGCTAATT
0.7752970524347294 ATTCAAATCGAATTTTTCGAATAAAATGAATCACTTGAACAAGCATAATTTTAATACATTCATTTATCACTGTTTGCTTCCTCGTCCTTCTTCATTTTACTGAAGTTTTCACCGCCCGTTTAATTTCATTTACAAATCAAACGTCAAATCATTTCACATATCAGTGCATTCCATCAGGCTCAAATGTTGTCGTTTTGCCTCGTTATAGCCCTCTCAGTATGTGTACGCCCCCTGGGCCTTTGAGCTTTCTGCCTTCCATCGATATTCAAATATGTCAGGTCGCCTCTTATTGATTACATTGCCAAACAATCCGGAGACACATTTGGAGCCATTGTTGCGCCCATTTTGCGCTTCATTTAACATCGCCTGCTTTTGGGTACGGAAAGTGTTTAAATGCCGCTTCCGACTTGATTTTCCCTTTCGCCCCTAACATTCAGATGATTTGAGCAAGATGTCTTGCATGTGCCAGTTTAATATTTGAGAACATACACGAATTGTACGTGTTTTATTGATTTTCATTTACCAAAGTATTCATAAAAATTGGTTTCTGATGTGTTTTTTATGACTGCGTATACCTCATAGGACATCTTGTTTCGGATACCTCGTAAACATTTTTATTTCAATGTGACAGTGGGTCAATAAAAAAATGTTCATGTTCTCTTTCTTTTATATCAAATATCCTGATAAAAAACAATGACTTTATCAGTGTAAAATGTCAGAACTAAAAAGTAAACAAAAAAAATAAACACTTATTCTACCTTTAGAATTTACAAATGCAATTATTCTTAGAATCAAACAAATTTCTTCCACCGTGCTCGTTAGTCGCTCGTCTTCGAAAATGATGCCTTTTCAGACAAATTAAGTGCATTAATAATGCATGAAAACATGTTACAAAAATATTGATAAAGTCGCGCTTAATTTTGGCAGCATTTCCCACAGCTACCAGAGGTGGTCTAAGCACTTCAAATGTGAGCAATCGCACGTGGCACATGCGGCGTATACGTAATTTTCGCATAATCATGCGGTGTCCCATGCTATTGAACACACTCGCACACACACAGCAATAAACCTGTCAGTGCGGCATTAAAAGTAAGTCTCTAAATGTTATTTACACACACACACACACAAGGACAATCAGCGGAAAAAGGAAGAAGACAAAAGGATCTGCAATGGAAGGAGCATCCAAAATGTTACA
0.3529897197732215 CGGCTCAAAAATGCAGCAATGGCATTCAATAAATTCGAAAGCATTTGACACATCAGCAGGTTGGTAATTAATTGATAGACAGAAATAATCGAGTGAATTATGTTCGTATAATTCGATTTCAACACGTGTCGCCATCAATTTCTATCGAAACAGCTACCATGTGCGATGCCCCACAATTAACTAAGCGCTTTTCCATTACTTGGCAATCATGGATCATTCATGGGATGGATTAATTCCGCCAACCGAGCCACTTCATCATCAACACAAATTTCTAGAGAAGTGAGTGTAAGACTGACTCGATAATGAAGTGTACGGAAATAGACAAAGATTTAGGGGTTTCTTCCGCTCCCCATCGGGATATTGACTTGCTGATTATTTTTATTTGGCCAGGCAGAGCGCTTCAATTGAGACATAAAACTATGCCAACACACGAGCATAAACATTTATACACACGATTAGGAGTGCTGTTTGTTTTTATGTTTGGTTTAGCGCTTCCGTTTGTGGCCACCAAGAAATGCCAGCACACACTGCGTATACGCATTAAATGGCCCAGAATGAGATACAAACAAACGGACAGTGGGAGAGAAAAAACAAAAGCAAAAATTGGGGAAACGAAGGGAGCCGAAGCCCAAACATTTGGCGCGATTAAAGTGTGCACTTCTAGTTGTATAAAACATGGCCCATAAATCAATGAAAAACTAATCTGAAAATCAAAAGGAAAACACTGGGGGATTTGTTTTGTGCGAAATGAATTTGGCTGGCCAATAAAACGCACGTGAGAACCCATACTGCACCGAAAAG
0.5413475573451513 CACTTTTTTCCGTTTGATAAATTGAATGAACACGCGCTCATCAAACGGCTTTCCTCAAATGCTCGGATGTATATTAAATCAACTCAAACTTTCTTAAGTAAGTCGCACTCACACAGATACGAGTGCGCACGCACACATATGTGGAGCCGTGGAGAATCGTGAAAGATGAACCCAAATATATATATATATATAGGTCATTGTGCGGCAATGTGGATAACGAAATTAGAGACCCGAAAAAACGTTATTTCATCCAGTCGGTCATTCGGTCGGTCGGTCTTTTTTCCTTTTTAATTTCACTCATTTCTATGCACAAGCAAAATGATTTCTAAACCAAAAAGTTAAAAAAAAGCTTGCTTATATTCTAAAAAGTTAAACTAAGTACTTAATTAAGCATTAAAATATGAGT
1 TAATAGAAAATTCTTCTGAGACTAGAAATTGTTTTAATTGTTTCGCACAGTAATCATAAATGAAAAATTGTCACCATTGATACAGCTTTTCTATGAACTTATTGATAACAAGTTATCAATGATACCAAAAATATTCACGTAACTCCTATCTAATCGAATATTAAACAAGTGGACTTATTAGCCCTCTACGCCAAAATTACTCTTTCCAATTTTTCCTTAAGTCCTCAACATTTTTCCTAAGACACTAAAAAGAATATTTATAAATAAATTATAGCTGCATTTAGAGAGAGGGGCTGATTTGAAAAGAGAGGAAAAGAGAGAGCACGAGGCGAGGCGAGAAATAAAAGAAATTTCCCCAAGGGAAATTCCGTTTCATTCGATTTTCA
1 AAACCCCCGGCCGCAGCTGCCGCCGCTTAGTACTTAGGTCTATCTATACTTACCGATAAGTAATCAATACACAATGTTCTAATAAAATCGAATTCATTTTTGTTTGTAAATGTTTAACCACAAAGGAAAGCGTTCATTCATATATTTTGTTCAGACTGTACATTATTAGTTGTGTCTCTTAAATTGTAATTGTTGTCTTGCTGTCTCGGCAACAATTGAACATTAATTTGAATGGTTTCGTACAAAAATACATATATTCTATTGTATCATTTTGTAAAATGAGGTAGACCATGTAGTAAATGCATTCATTTTTCGTTATTCTAGTACATATGTATATCTAGCATGTACTGGAATGAAAAGTATCTTTAAACTATGTAGATTTCTGTGTGGTGGTGAGCTGCTCCCCTGGAGCCAAGCAGTTGAAGGTCCGGACAAAAACAGGCAGCCTTGTCAGGGAATTTATGGGTGAACCGCCCTCGACGAAATCGCTGCCGAAATACAGGGTTTGGCCGAAGGAACTCTGGCCAAATCTGAAGA
0.5487187517777735 ATTGTCTTTGGTTTTTTTTTTGCATCCTGCACTTTTTTGCGCACATAACGTGCCTTTGAATCATTCATAAGGCATGCGACGTCAACCTCGTTGAGCGGCAAACTAGACAAGACTTCGGGAAAAACCAGTTTCCCACGCACACACCACTGCCACTTGGCAAGGCTGCCTGGAGGGGCAGATGGAGATGCAGATAGAGATGGCGATGCAGAGGTGGAGAAGTGGGTGGCTTGGGCAGGGGCAGCAACACTATGCTTAAATATGCAGTTGCATGTGCGGCAAGACCCCAGAAGAGGCAAACTTCAGTGGCGCTCACTGGAGTGCCCTTTTTAGGGCATGTCAGGCCATCAATAATACATTTGATAACAAGAAAACGTAAAAAATATATTTCAGTTTTTTACAATTATCCAAGGTTTCTACATAGGCTACATTTTTTTGAGTAATTAATAATTCAAAGCAGTTTTGGAAAAAAAAAAAAAACTAAAAATTGAAAGGTCATCTCATGAAGCTTTCAATGCCCTGAAAATGTGATTTCACATTTGATGAATGGTTGACAAAAACTTGCTCCATTTTTTTAGGCTTTTCAAGACCTAACCCAAAAAGAAAAAGGTTAGAATAACACAATAAAATCATGATAGCGTATTAAGAAACCATATTTAAGCAGCTGTCAAATGAACTCGCTCTGTATTTGTCGCACTTAAATTAATCAAATTGTAACAGCTATGTTTTCACGGTTGTTTATGCTGCTACCCCATTCATTTGCATGCATATTCCACTACGGACAATTCAATTTCAATTATGTCAAATGAATACATTTTACAATTTCAGAGTTCTGCGCTTGAAAAGAGCATAATTGGTCTGGCAAAATGTTGAAATTCAATTAGGCCCACATATCGTTGAAATCCCAATGGTTGGGGGTTTGCTGGGCTGCTATAAACAAAAATAAACGTGGTATGAGTTGCGACTGTCGAAGTCACGCTTTGTGAACTGCTAATTGACAGGTAATCAGTTTAAGTGATGAAAACAGCAGCGAAAGCAAACAAATATTTTTTACATAAATTGTGGCAGGAACCTAAGAAAAAAAGAAGAGTTAAATTCCAATGCGAATTAATCACTGCTATTAACACTTTGCCATCATCACTGGTCAAGAATTAATTGAACAATCCGATAACTAATTTTATTCAATTCACAATTATAAACTAATTTGAATCCAATTCAGAGTAATTGAAATTATGAGCGATTGGAAAATTGCTGGAATGATTAAAAAGAGTGAGAACAACAAGTGTGAACATCTAGTGTGAACAGTTTGAAATAGTGACTTCTGTCAGCCGCTTTCTCAAACTTAAGTAAACATTTAAGGATTTCTAGAGCCGACTGCTCCCCAAAACAATAATTAAACTTCTCCAATCTGATAATGGCATGCAGTTCATTGAAGTTTCGCAGTTCTCAGCAGTAATTTGCTGGAAAACTCTTGACTCACTACTGCTGAGTAGTGTTGCTGTGCCGACAGCAATTGATGATTTATGTACGACAATCAACTTCAATTGTTGCCGACTTCTGTGAACTTGAGTGCTGATTTCTGTCGCTCTTTCTGATTTCCGATACGTGGGTGGTTGATAAGGATTGAATGTTTGTCAGTTGGCTATGTGAAGTTTTGCCTTTGCTGCACTGCAGCAGCAGCAGCTCAAATTCTTCTTTTGTAATTTAATTTTGTTGGATTTTAATTAAAATAGAGCGCGAGCTCAGCGGTGCGCAAAAATTCACAGCACGTAACATTGAAAAACTGTCAAACTGCCATAAATTGAAATATTCTCGTGCTTCACAGCCCCCCCTTGTTTTTTTTTTTAATTCCTTTCCCTTGAAGTTGGCCCGTTTGGACTTTATCTTGGCCGGGTCCACACAAAGCGGAAGCTAACATTTTTTACAAGACCTAAAAAATAAAAAAAGTTAAAAGTGGAAGTGGAAGTGGAAGTGGAGGGCGGGTGGCGATGGCGCCTGCTGAAAGCTTTTCAAGCTGCGCTGTGTTTATTGCCACTGATAAGGCGGCTGG
0.6246503112441018 CTAAAATATGATCAATCGATTGGCCGCTTAATAACTATCTTTATGGGGCAATACAACTGGTTTGATGAGTCATTAATTGCAGCATATCTCAATCAATCACGATTGAATATGTGATTTTTATTAATATTTCCTTATATGTCTTAAGGATTTAAAAGCCGCCAACTGGTAGTGACCTTCAGCAAATCGATAACTAATTTGATAAGTAATACTTTGCAGTTGTGATAACAGCTCATGTGTGGTAACTTCTTATCTTTATGCCGCTTATAACAACCAAAACCTATGCCAATAATCATGACATCACTGAAGTGAGTCATTCTTTTATTGAAACAAATATTTGTTCACTAAAATGAAGTATATCTAAATATTTTGTTTTCCCCTAATTAAATGCATGCAAGAAATGTGGTAGTAGTATTTGATTATTTATTCATTGTTTATGTGTTTTATAAAATGCGTGAATATGTTTCCTTGCCCGTTTTCTGGATAATCACACCAATGAACTTATTTCATCAGCCGTCATTCAGTTGACCCCAAAAAAAGTCCTTTCGTTCGGTTCACTACCCCCTGTGTATATGCAAACGTCCTGAAAAGCCTACTTCAAATTCTATTTTCATCACTCACATCCCTACTTACGTATGTATCTCCTAGTCATTGTAATTGCGGTTATCTGGGG
0.8815851154880597 ACTCGCCTGCCAGCATTCACCTGATCCGTGGCGTTGACGATTTGAAACGGATTTGCATGGCGTATGAATTATTTATGCGTTTTTTCCTCGCCTTCCACTCGTTCGCCACCAGCTTTATATTTCCCATGATTCCTGCCACGCCCCGCCAGTCCGCGCCAACTTGAATATTTGCAGCTCATCTTAAATTTATGCCAAGTGGCTATTAAATTTTCCTTCTCTCGCGCTCCATCTCCATCTACTTCAGCCAAAGCTGCTGCTCTTGGGCGGCACAGTTCGAGTGCAGGGTATCCAGAGTGCTAAACTCCCAACCCTTGTCGGCGAACATGCAGCAATTGTCTTACAACTTATAAGGTAATGCCCAAAAATACTGTCGAGTTTTCTTGTGCCACACTCACCTTTGTGCCGCGCCTCAAAGTTCTCCACATAGTTGACGGCATTCGGGGGAATTCCTGTGGGCGATAGAACACCGATCCTTACCGCATCTGAACTATAAGCGTAATGGGTTCTGAGAACTACTTACGATACAGCTTAATTGTGCCGTCCGTGTCGCCCAGGGAATTCTTGGCCACGCAACGATAGGATCCAAATTCGGCCTGTGTGAGGGGATTTATATGAAGCCGCATCGAATTGCGATAGCCGCCGATTTCCGTGACATTCGCGGAGTATTTGCCACCTGTTTGGAGGTAGGGCGTTTGATATCTGAGTTAATATTTCATTAAAATAATAAACTAATTAATATTTAATTGAAATTTTGCCTTATTTAATAATTAAATGCATGTCACGCGCACATCGACCGTAAGTACGGGCGGGCAAAAGTTTCAACAATGTTGCTGACAGGCATAAATTTATGCACGAACTCATGTCACACCGCAGGCCAGGATCAGAATGGGGTACTGTATGTGTGTGTGTGTGTGTGTGTGTGTGTGGAGTGGGGCTGATTCGGTTTTTCTGGTGTCAATTAAAATCTGCCAGAAACAAAATTGTAAATTAATTTAATTTCCAGTTATGACAACGACTGCGAATGGAGGCAGCAAAAGCAGGAAATCAGCAGCCAAGCCGCTTCTTCGAGCCATCGCATTGCCACTTTCACCGACAGAATGAAACCGCAGCACTGCGGTCCTGTCGACCGAGTATACATCCGTGTTAGTGCCGCGACTAAATCAGCTAATTAACAACTTTTTCGGTGTGTCTGCGTCTGTCGCGAGCAGCTTGCACTCGGCGGTCATCAGTTTGTTAGTCGCTAGTTGGCTGGTGGCTCCGGCGGGAAATACAACTTTTCCTCCAAGGGTTTGGCGGCCAGGAGTCTGATTTGGCTTCGGGCTTGGGGCTTAGTGCTAATGTGCTAATGTGGTCGTCACGGTTTATGACCTCTTAAATGTCCCTTAGCACTAACCGAATGTGAGGTAATAAAATGTTGGCACTCAATTTAAATAGATAACTTTATGTGAAGCGGACAAATTGTACACTCAAATAAGGTACTTGACAGCTTTTTAACGTGGAATTTTTAGCATCTAACTTATGACGCATATATATTATTACTACAATTAGCAATGTATCTGATGGATTGTTTCTCGCCAACCAAAAGGTTTCGATTCGCTAGGAGTTCGGTATACTTTTATTTTTTAGTACTATTTGTGACTTCTCACCTGGTGGCACAATCTCTCCACGTTCCCTGGTCCAGTAATTGATCGACTTGGGATATGCCTCGGATTCGCAGTCCAAGGTGACACCCTTTCCTTCTACAGCGCCAATTAGTTGGT
0.7788842243113898 AAGGACATTCGAGCGCCCGCCCATCTCTCGGGGGCTTTCTAATTTGAGTGGGGCTGTCAAGGTTCACGCGTGCATTGTCACAGATTTGCTGGTAGTCCAAGCTGGGCGCTATTAAGATGATGAAATGTCCCCGAAGGTCACTAGGCAACACTCGACCCCGATCACTTGTTGCCAATTAACCATTATTAATATTGAGTCCTTTGTGCGTAACCTGCTTCTGGGCGAGTTTACACTAACCCGAATGGGGCCAAGTCCATTCGCGTCATTTGGGGATTGGCATATCCGTTTCGTTTTCCAGTGTAGGCTTGTATCTGGGCGCCCCTTGATAATGCTTAATTTGCTGTTTAATTATGCGTAGAGCACTCTTTGTGGGCCACCCGATGTCCCTACTAATTACAGCTGTTTGTTATCTGGCAGGAAACACTTTTCTGGGTTGCCGGCTCCAGTTTAAAGCGGCTTAGTCGACCCATCTCCACAGGTTCACACATTACTTTCCACTTCTTTTCCCATTTCGCATACATGTGTCTACGCAGGAGACTGACAATTTACCAAAGGCAACAACTTAATTTGGCCAACATTCCACTTTCGCTCACAACGTGGGCAACGTGGGTTGGAGTTGGGGGATTACAAATGGACAAGCTGCGTGCAAATGTAACTGCCCCGACATCCAAACACGTTCGAAAAACATAAACAGCTTGGGTCCCATTTGTATTTGGGGCTCTGCTCCATCGGTGCGGTACGGTGCTCTGCTGAATTTAGTGAGCTGGCCTCGTAAATTTTAAATATACTTTGCTGGTTTGCTGAAGCAAGCAGGCAAAACGCCTTACCGACTATAAGATACCCGCTACTTACAGTCCAGATGAAAGATACAATGCATACCTAAAGGTGTACCAAGAAATGTTTTACTTTCTTTTTTTTGTGATATTAAGTCACTGGATATGCCTGAACCTTTTTTTTTGACATCCTTCAATACATGTCCAATATACCCTTGAGCTGTAGACTAAGGAATATGTAAATCCTATACTTTTCTGAAAGTATCTTAAGAGAAGATGGTTGGAAACATGGCTGCGACCAATATACAGATACATTGTCGATAAATATCTGTTTAGCCCAGAGAACACACATGACTAACATGAAAATAAAATTGTGATTACCTTTCAACTATGAAATAGATTCATCTGGTATTGGCCAAAAGTATACAAATGCTGAACTCGACTGAAAAGCATACAGTTCATTTAGTTTAAAAGCCTCTTTGTCATTAGTGGCCAAAGACAAATTTTGGAATGGTTTCCTTTTTGTCTGCCCCTAAAGATGGGAACTTCCTCCTATTCATACTGAAAATACCGCATCATTTGCGAAATACAACCGCAGAAGTTATTTGCTCGGGCATAAATCTCGGCGGAGATATATAGAAAACACTCTGCGCGCATAATGGGGATCTTCCCGACCGGCGCTTAAAAGCCGTTTAATAAGTCTGGCCACAACACACCCATGACAAATGTACCCCCGGCTGCATTGTGCGAAATCGAAGGACGAGCTGGTCGAAGTTGCCACTGGAGTCGGGTTGGTGTGGTCAGGAGCGGTTTCTGTTGCAGGTCGATCGGGGCCACTGCACTGGCCATAAATTTTATTGGCCGCCTATTGAAACGTTGACATGGCACAGATATTTTGTCGCATAATTTTTGATAAATGATAAAGTGCTGTGGCCATTCCCGAAAGACAATAAATTAAGCGAGTTGCGAAACAAGATAGGTCAATCAAATTAAGACGCGACCAATAAAATGGCAAAACCAATTAATTTAGGAACAACCATTTTTATCGTACAACGTCTAGCAAAAGGCAAAAGTATTTTTAACCATTTCCATCAGCTTTGCACATTCGAAAGAGTCAAAGTGCAGCTAAATGACT
0.3881947893514941 GCTAAATTAGTAAAGGTGTTTATGGCCAAAAATTTTATATTCCACAAAATAACTATATTTATATGAAAATACCTTTTTATGTAGCTCTTTTTTCACTCACTTATCAATTAATATGATATTTTCATTTGGGTATGCACAAAAAATTGATGGTATCTAAAAATGGAATACAAACAAATTGAGCTTGTGAACCCAAAATGTTATTTAAATAAACATTAATATTAAATGAGAACTTTTTCACATACTATTCTCTACGTGTGCTTTTAAACTGCGAAAATCCTTTTAATCATATCTACTTGTACTACGGAATCCATTGCGTTAACACAGCGAGCCTTTCTTGGTCAAAAACACGGGTAGAACTTGTACATTTTATTCCCCTCGCTGGACCCAATCCAAACAAATGTTCCAGCCACTCGTTCCCTGTCTTTTGTTTAGTTCATAAAATATAAATAAGCATAAATCACGCTCACGCAGGCAAACAGGAACATGATTAACAAGGTCATTTAACCGCACTTGTTTTTACGCACGCCCCGATATCCATGGCCCTTGGCAAAAGGCGGCTTGTACACATAGGCCAAAAACATTTGGCCAACCAAAGGCTTGGCCACAGGGCACAAAACGGTTTTCCACGCAGAAAACTCGATTAGTGGGTTAAACGCTGGCACGCCCAACAAAATCGACCGCCCAATAATATGGAAAAGGGGCGATAACCGAATGCGTATTCCTTGATATATATCACTCTGGGGAGACATTTGATAATAACTTGCGGCCAATGTGGCCTATAATCAGCATAAGTTAGCCAACTTTTAGTTGCTTGTTGTTTGCACTAGCAGTTAGCAGATGTGTACAGCAATTGATCTATGTGAATGTGGAGTCTATGGGGCCATGCCGTCGGCCATGGAAAAGCCATCTATCTGGGAAAGCGCAGACAGGCAGCATATATTTTTCGGCTGACACAGCAAACATTAATCATTTGTATTGGTCCGGATTTGCTTATGTTTTTTCATGGCTGTGGCAAACAAGTCAATTCCTGAATTTTTATTGAGATGAAGTCGGCATTCGAGAGGCTTTCTCCTGTATTTGGTTAAAACGACTTTGTGCTGATGCCATTTCAAGGTAAATAACATTTCCTGAAATACCCCAACACTATTTCGTTGTACGCACTTTGTTTAAAGAAGCTCTTCTCAGTATCATTTAAATACAAGTTACACATACTTACAACTTGTGGCATATCTTAAAAATTGCTTTAAGGATTTGTATCTGCACATTATTGAGACTTCTCATCCTTTCTCATCATCCGAATTTAGCAATGGCAGTATCTTTCACTTAAAGATGCATTGACAAGTTAGCCTGGCATCCACATTTTC
0.7468961431588175 GAACTTCGAACAAAATATTTCGATACTTCAAATAACCAAGTCAAATTGACCACTTGTAATGAATGTTTATTTTTACAAGGAAATCGCATAAATAACAATGTCTGTGTTTTAGAACCAGTGAAGAGGAAAAGTTATAATTTACTTGAAATGATTTTTGCGCATGAATGCCACTCACAGAATTTCAGCAATGACATTTTATTCATTTGTTGGCCTGGCAAGGGTTGTGTAAAATGAGATAAATTTGATTTTATGTAGATATTTGTTGGCTATTCTTAGCAGTCTGTTGGCTTTCTTGTGAAGCGGCGTTTACAAACGAATGAGATTTAAAATAAATAACTGCCACATATTTTTTGGGGGGACCCTGAAAACATTTAGAGCAAAACTCTGAAACGATTAAGGGGGCGCTTTTGATATGAAAGACCTGTGTCAGCTATGCTTTTTGAGATGCAGGCATGCGGAAAAAAACTAAACAAATCATGTAGGAAAAACTGAATATATTGTATTTACTATTCGGTCAATGTTTCTACTTAGATACTTTTGCAATGTCCAATACTCCCAGGCAACTGGGATTTTATTGCTTCATTTGAGGCGCTATCTGGGGTGCGTGGTAATTAAATTCGTGATTTTTGTAGTTTCTTTTCATTGCCAGTTTCCCGCCTTTTTTTGTGGTAATGTTCGCCTTCCTCGAGATGTTATTAAAAAGATAATCGCAATCTTAGACATTTTATTTGCCGCTTCTTCCCTCTTCATTTCGTGGAAATTAAATAGCAGCCGCGGAAGGGGCCAGCTTGCTACTTCTTGTTACCTTGAGAGTTCAACAAGCCAAGACAAGGAAGCAACAACAAGTCACAAGCAATTAAGCCACACACAAACTTAACTCCGAGGTCAGGCAGGTGACCAGTAGTAGTCCGGGGCACTGAGTTTGGAGGTGGAGATGGGTAGCTTTTGTTTGGACAATTAAATTCGGGAAGGAGAAATATTCATATCTTTGTGCGTGTATTTGCCAAAGGTCGCTGCCGCCTTTGTTCACTCGGTCATTAAGCATTTGATGCAACAAATTGAATGCAAATGCCATTTATTGCGATTTAGTGGGTTAGCTATTGTTTTCGTTATGCCATTCTCATTCGGCAGTATACAAATTATGAATGATAAAGCATTTGTAGGCAAGCAAAGTAAATAGATGAAAATCCAGAGCAGAACAATTACTTTTTTTTTTGGTACAATTACTACTTTATAGTTCAGGATTTTTTAGCATCCCATTTCCAACTATTCATTTGTTGTTTTAAAGCTCAATTATCTAGGTCATAAAGAGCTGTTGGCAAGTTTAACGAACTCTCTACCATAAACTTTTAATGTATTCGTGCTTATCTTATATTCATTAGCTTCCGTTCGAGTATCTTTATTTTGCTAAGCGAAAAAAGCAATTGAATTTACATGGAATGTGTGCGAATGAGTATAAAACAATACATTCGAAAGCAAACCGAAAGTCATTGCGAGAGAAATCTGTGCAAATGAAGAAAAGGTGTCAAGAACTTTATTGACAAGCAGTCCTCAAGCTGCCAGGCATTCGAAGAACCATCATAAAAAAAAACCCAGACCGCGACCCAAAGATCTCAAGATCCCAAGAAAACCCGTGTGTAGGAAGCAAAAACTGCGAACAAAACGCCAAACAAACTTCAAACGTGACAAACAGTCAGATGGAAA
0.8910546458960268 CCTGCCTGCAGAAGACAGGCGTGGGAGCCAAATTGTGGAATCGGAAAATTGCAAATCAATTGAGCACTTACTCAATTTCCCCGTTCAAATTGAAATAGTCCGAGCTTAGAACTCACGTCTTATCGCAGATTCACGCTCGTCCGCGTTGTGTGCTTTGCGATTGTTTAAACAATCAAAGTTTTCCCGACGAAAGTTCACGCACAATCCCATCACTCCACTCGCATCAGCCAATTAACTGATTAGCCCCAAATTCGGTCATTTCTGTACTTTGGCCATCGAGTGGGACAAAGACGCCAATTCGGTAAAGAAAAATGGGTAAAAGGTTAATTAATTGGGTAGACAATCTGTGGGATACAAAAGAAGCCACGACGTAATAGAAAGTTTTTAGATAGATATAAGAAAGTATCTTATAACCAATATGATGCAGTACCTTAGCAAAGTATATTTTAGCAAATGATTCAGTGCTCACAATCAAAAACTGTTTATTGCGCGGTTGCTTCATAGCCAATGATTTCCGCTGGTTAAATATCAATTTACAATAAGTGCAAAACATCGAAAAGACAACAGAGATCCGTGTACGCAGCTGAAAAAATATACAAATCCAATATTATTGCTTTATATGCGTTTGAATGATGGAACAATTATGATTCGTTTATTCATTTTAGCAGAGATACAAACAAACATAAAACCCACAAGAAAACATGTAAAGGATTAAGCTTTTAAAGTAGAGATTCCGCAGAACGGACATTCGCCCTACTCCCCAGTTGAAATAGCAACGTGTTAATATTTATCTTGAATCGTATGTCAAAAACGTGGAGATTGTGGGTGACAGGAAATGGAGCTTATCTGCAGATGACGCAAAATGAACGCCTTTGTGTTGACACGCCAATATTGTTTATGATTGAAACTATTTATTTGTAAGTGGATCATAATAATTGTCAGAGGATTCCGGAGAGTAAGGGGATGCCGAGCAACTCGGCGAGAAGGACTGTCATGAATCAAATCTTATCACAAATTTAATCGCATGGGTTCGCAGCTAAGCAAACAGTTTGCGTTTTTGTTATTATAGTAAATATTTAAGCTTCCCTCTGATAAGATACATGA
0.9632675315217376 GCATACCTTGATCTTGGCCGTGCGGACCCAAATTATCTAATCGGTCGAATCCGCGTCTATTTTTACACCGCGCTCGCTCTCTCTCTCTCTCTGCGCTGCGCTCTGGCTGCAGTCAGATTGCACTCTTCTTGCACTTTTCAGGGCCAGCATCGCACTCTCGCTCTCCGCGAAAGAGCGCGTCCGGCCCCAGTGCCTTTGACGTAGGTCAAGGCCGGTGGGCGTGCAATGGGCCACCCCCTCGCAGGGCCGCCCAGAATGCGTCAACATTCTATTAGCCGATAATTGGACAGGCAGGCGATAAGCAGGCGATCCACTTGAAACGGGTGCGTTGCTACACATGTACATGCTCCACAGGCACTCGAGCTGTTCTGTTTGCCGATTATTGATAAGTCCAACTGGTCCGGGTCGGTTGATAAAGTCCATCCATAAAGGAGAGTCAGAAGTTCATCCGCGACAAAGTTTGCCCCATGCCTTGGAAAAAACCTAGCCATGCGTTGGCAGCATGGGGATTGATAAACGTGAAAAACAGAAACCAAACAAAATGTGGGCGACACTTTTCTATGCCGCACCGTTTGTTTGCCTATATAATTTACACACATATATAAATTTGGCAGACTTTCAGCGACTTTCGGCTTTTGTGGGAGAGGGGCGAATCAAAACAACAGATGAGCCAAAAGAAAATAGATAAACGAGGCTGAAATTCTATAAGCAATGATCGCCACCAATGTCAGATATGCAAAAAGTATGCAAAAGGCAATGAATATGTGTCAGCAAGCTAATGAGCTTAATGCAACAAAGAACTAATGAAAATATTTGGAAATTCTGTTTATTTGCCCGTATGGAATTACTGTTTGTCCATATGACGCAGTGAGGAGCGAAATACGTGTCGAATAGCTTAGAAGTCTGAATTACCTGAATTGCTAATTGGCAGCTGGTTTTTCTAGTTAAATTTACTTTTACCGATGTCAAATCATAGATTGTTACGTTATTGCAAAATATATAACAATTATTTAAATGTCATTGCCCTAGTAAGATCATTAAAATGCAAGTAGCGCAACATCACACTATACACACTTTATAACTTAACCTTTTAAAATTTCCATTTGCTTGCCATTTTTGTCTTTTTTGTGAACCCATAATCACTATCGTCGCGCGTAGAAAAAAACAAATACATTAGCAATATGAACTCATTTCAAATGCTACAAACAGGTTGGCGAGCCAGCATGGCGATATGGAGAAATAATACTCTGATGTACAAAGTCACCCATATCAAGCTCAGCCGATCGATCTGACCAGCCAGTCCGCGATTTAAATTGTCTAGACAGCTGAGGAACGAGCCTCCAAAGGTTGGAGTGGAATACACGTGCTGGGAAAATGATTTCCGTGATCCGTCTGCAGTTCCCTTCATTTAACCTTCAGCCCGCTTATCGGAGTTATATATTTTTTTGTTTTTTTCCTTATCACAGTAATTAGAAAAGTTTACTTTGTGGCCCCTATTCCACAGGTTGCCGTGCCCGACCTGGTTGAGGCCGCCAAGAACGCTGACATCCTGATCTTCGTGGTGCCCCACCAGTTCATTCCCAACTTCTGCAAACAGCTACTGGGCAAGATTAAGCCAAATGCCATCGCTATCTCCCTGATCAAGGGCTTCGACAAGGCCGAGGGCGGCGGCATCGATCTGATCTCGCATATAATCACGCGTCACCTGAAGGCAAGTCAGCGTCGCAAAGGTGACAC
0.7721739927113934 GGAAAATTTCGAAGCAATTAGAAAATGCTACCGCAGCTTAAATAAATATGTTTCCTCAGCATAATCGCAGCCCCAAAGGGTTATTCGTTTTTTCTGAGTACATTTACGATGCTCAAAGCGGCAAAAAGTGGCAGATATCCTTGCGAATTGAAAGTCAGAGTGTGTAATTAATGCACAAATGTGGGCGCAAATTCATTAAAAATGCACGCTTAGCTGAAGCGTGGCTTCTATGAAATGTTGAGTTTATATTAACAAGTTGCATTTCTTGCTTTAAAAATCTGTCATTTATAGAAAAACTTTAGTTGGCTAAATCTAGCAAAGTCACCAGTCCATTTTTAGTTGCCTTGCTTTTGGCCAATTGTGCGTGAAAACTTTTCAACCGATTTTCGTCTCACGATTGATTTATGTGCGTCCATTTTGGGGTCTGCGAATGTGCCACCAACCACATGAAGCCCACCAAAATGCAACCACCAATCCATTTGGGTGCGGAACATGTTGTTTCAGTCGTGGAAATCACAGGAAATACTCCTCACATTTAAGATGTCACGTGCAACTAATTTATTTCGCCAAAGCTTTGGTAATCGCAGGCCTCCTCGGTATTAAAAATGTCAAATATAATGAAAGTCGTAACTGATGATTACCGAAAGCAATTGCTGCTCAAAAAGTGTGTACAAGTGTATTAAATCTGATGTGAAATCTGATTAGGACTTGTATTTCAGTGGAAAACCGCATTTTGTACATTAATAAAAAGGAAAGAGGAAAATAAGCATTGGCATGACAATCAATACCAATTACTCCTCCGTCAAGAAAAAAGCTGAAGCCCAAAGGTTTCATATCTAAAATATATCTAAAATATGTTTCTCAGGATTTGAACTACATAATAGGTATCTAAAATGGATGCTAAGAGTGTCATTTTCAAGCAGCACAAAATCAATTGTGTAACGCCATGTGGACTAATGAACCACAGGACGCAACCAAAATTCGCTGCCCAATGATGACATACTATTTCCATTCGATTTGACCAAAAATGTATGCAAACGTATGGCACTTAAACGTGGCCCAAAAGAGCCTATGCGAATTTAACCTGATTAGTAGGGCTGGCCTTTCTAATTTCTCAACAAAAAAAGTCCAAAATTATAGGCATTAATCACGTCTTGATTGAAGGCGGAATAGTAGAGGTGGCTATGGAGTATCTTATTAGTATAGTTGACATGCCACGCCCATTTCGATGCTCCTGCCTCGATAAGCCGCCAATCGTGTCGGCAATAGAACCTGGACATTCACTTGGACCCAAGTTGTGGATTGGGGTTGTGACTCAAGTTGGCACAAAAAGGTTCACAAAGTTTGCTCATTAATTATGCGAGCAACAAAAAAAGAAGCGAATTTGTCGAGGAGTTGCTTTCGCCGCTTTTGAGTTCAATTGGTCATTGGCGCTTTATGTGGCATTAAGTTGTGTTTA
1 CCAAACCAAATATGTATCTCATTTATCCGCAAAAGATCTTTAAGATCGTTTAAGGCCCTCGCATTGTTAGCACCCACTTGATAAGAATTGTGTACAATATTGAATGGGAAAAGGCTGTGCTGACGATATGTATAAAACTCAAGCAGCTTGTTAAACAATGAACAATTTCTATTCGAAAAGCGAAACATTTACCGATTATGTTGCTCTCACTATTTCCATTTCCATTTCCATTTTCACATAAACAAGATCAAAGTGCGCTGGCAGCCTGCAGGCTTTATAAGAAGTCTTCGTCCCCAGATATACAAAAACAGCAGGAAGTACGGCAAATACCCAAAACAATCCGGACTATTTTGTTGTCGATTTCAAAAATCGAATTGTTTTCGTCAAGAGCCAAAGGCGCGGAACATTTGGCCGCAGGAATATTGCACAATATGGCTGCAGATCAACTAATAATTCAAATAAAAACGTGAAATTTATTGGGGCTGCGCCTTAGGTTCTCACTCTTTGTGTTTCCAGGAATGTTCATTTCCCATTTGGCTAAATTCCATTTCACGATTTTCTCTGCAAATCTCAACATGGCTAATAATTATAGTCCATAATTGAAAAACAGAGCGAAATAGCTAAGGAATTTTGATGGGCAAATGGCGAAGCCACCTCATCAACTCGTTTGATCGTTCCCTGAGATCCTGCATATTTCCATGGAAAGAATGCAGAATGATTGACAAATCGCAATATCTGATTAGCTTTGATCAGTTTTATTGGCGCTGCAAGTGCACACAACATACGGGGAGATTGAAATAGTGCAGATGATAGATCGTATCTACAAGATAGAGTCATGGGTATAAAATATTATTTTGATAAGTGGTACGTTGTTGGAACTAGAAGAGGTTCACTGCGAACGAATGATGTTTCAATAGCTTTCTGTATGGAGCTGATTCCTTTTAAGTTTAAAAGTATCTTAAAAATACACTTAGGTACCTATAATCCATGTAATACGGATCAGTACCAATATAGTTCATATTAATTTAAGGCATCCCTTACAGAGATTAAATGTTTTCCTTCTATCAACTCGGTTTGCTCATGATGTTCCAAATGCCGTGCACTTAATGGTAATTTTGAATGATTTACTTTCAAATGGACATTTTTTTTGTAAAACCTGCTCGGATTCAAAGGATGTTCCCTTTTGAGTATAGTGCATCCTTACCGTGTTCTGCTGCCCGAATTGGCGTCGGTCTGAGCACTGATTTGTAATCCATATAGGGGCCAGGGAACAGCTTATCCAGACCCACGAAGGGGTACGTGTGCGATGAAGTGGGTGTGAAAGTGGGCGGAAGCGTGGCATGTCC
0.8133189613512471 CTGTATTTGTATCTGTATCTGTATCGTTGGCAGATACACACAACGCACTGGCTCGAGTTGAGATATTCTAACGCAAATGGCGAATAAAGCGAAAAAAGCCGGTTCGCAGACATGCGTAAAACCTGCGCCTCTGTATGCGTTCACGCGTATCTGTGTGTGCTGCCAAAAATTTCTGTATCTCTTAGGCACCCCCATGGCTCCCCGTGCCCCCTACCCTGCCTATCCTATCAAATTCGCCATATTTTCGTGAATTTCGTTACTGGTGCCGTTTTGGAAGTTCTTTAGAAGCGTTGTTGCTGCTATCGCTTGTTTGTTTAT
0.7056201081531089 TCTTTCTTTTTTTTTTTTGCTGGCCGTCCTCCTTCGTCATTCTGTTTGTTTGGCTAGGCAACAGCTGCGACGGTAATTTTAATTTTTTACCTGACGTCTTACTTCATTGCCACTTGCATAGACTTCTACCCCCCGCCCTCCCGCCGCATAAAACTTGCATAGCTTTTGTATTATATTTGCACATAAATCACACAAGTTTCGTGGCAGAGCATTTTCTTTGGCGGAAACATGGGACAGCCATTCAATGTATTTCCATTGCCGCAAAACTACAGGCAAGTTTGAAAGTCTGAGGGCATTAACTTAAATAGACATTCTATATATTTAGCCACATTGAACTCCATTGCATGTAAGACCACATTTCGATCAATCGGGGAAATCAAAGTCCTTGCCAAAATCAGAATCTTGACTTGTCCTCGCACAGTGTTACACAATTTCCATTAGCGGCTAATGAAGCATTAAAAAGCGAGAAGAAATCCAAGAAAACGGGAAGCCAACACGATATACTTAACGCCATATTTTGAGGGAGTGCAAAAAGCACATCAGCGAAGTGAGTTGGGAAAATAAAATAAAATC
0.2009503649995098 CCAATATCCTTGCGCTTCCTCGTTTCAAACTTCCTGTTTGTCTAACTGACATGTGACGACTGTCGGTCGGCCCCATCTGTGCCTTCAGCCTTATCCACTCATATTTCCAGCGTTTTGACTGCCCCCGTGCTGCAATCCCTTCTCAAGCACTTTACCCGCCACTTATCATGCATAAAGTCTAGAATTTGCCGCACTTTTTTTTCGTTTTTTTTTTTTTTTCAAAAACTCGACTAATTTGATCCCAAGGCGCTGCTTGAGCCTGTCAGGACCCATTCCCAAACGCCCTTCGCCCCGCAGGCAGCCTTTCCCTTCGCACGCTCCACTGCCTCGCTGTGATTTCCTCGGCTCAGCAAAGCGTGAAACATTTTTTCGCAACCTTGCGACCTCACACGCCCCCTGCGCCCCTTGCGCCTCTTTCGCCCACGCCCTCTTATCGAGCCCCATCCGCACACACCCATACAGGCATAGAAATTCAATATTGCTTCTCTGTGTCTATGCTAATGAATGGCTCGCGAAGGAGGAGAGCAAAGCGAGGCGGCGAGAAACGGAAGAAAGGCAGAAAGGACGTTGCAGGAGGCGCAGGAACAGGGACAGCCTTGCTCTCTCTCTCTCTCTCTCTCTCTCTGTCTCTCTCTCTCCTCTGCTGCTTCCTCTATTTATTTTTCCGGCTTCCTGTTGGGAGCTCCTCTTTTCGCTTTCGCTCCGCGCTGCTTTGCTCTGCTCTGCTGCCTTTTTGCGGTTTGACGCAGCAACTAAAACACACACTTTTTTCGCATGTTGCTTTTTGCATATTTAATGCCCGCCTCGATGGGGACAGACAAAATGGCGGCGTCTCGTTTTTTCGGTCCACCCCAGCCCCCATTTTGTGCCACCCTCCTCCTTTAACGCCCACCCCCTTTTTTGTCCGACGCCCCTGCGGTTAGGCGTTGATTTGTGGGCTGCCCCGTTTGTTGTTGCCCCAGCAGTTGTAGTCGTGTCTATTTGAGGTTTGTGGGCGGCGAGTGGCTGGTATGTACATTCGCCCCTGATGTGACTTTAATGAACTAGGCCTTTTGCCGTCGAAAATCAATAGAAACGGGCTTTAAGTGCCACCGATACCGCGCAACGCCCCGCCATGACTTTTCGACGGCCCTTCAAACGTCTGGCAACGTCGAGAGCGCTTTTTTTTTGGTCCTTCGAGCCTGTCACAATAATAGACAAATACGTCACGCAGGGAGGGCACACTTCCTTGCCAGACAGCAGCAAATAAAAAAGTTGTCAACTGTCTTTGCTTTGCGAATGCTATGCAAATTGCCATTGAAGGTGGGGCACTTTCAATGCGGTGATTCTTCATCGTCTCCACTGCCATTGTTCCCCTGGTCGCTTTAAGGTCTTTAAGGCATTTGGAAAGAGGATTCTACGCAACCGAATCGTAGGTTCCATTTATTATTAAATCAACAAAAGTGTTGGCTGGCAACGAGTTGCATTTTGTTGTACTTCCCAGTCCTGGTGAGACAGCTGCCTTCCGTTTGGGCTCCCACAAAGCTACTACTGCTGCTACTCCGACTCTGCC
1 CCCATTTATCGCCCAGCTCGACCCATCCTGCACAATTTGCGTCACTTGTTGTATGTGCAGCAGTTGCCTTGAACAACTCGAAACCCCCCAACCCCACCACCCACCATCCAGTTTCAGCAAAATCTGGCTGGCGCATTTTCTTTGCCTTTTTCGCTCCAGCACGTCAATTGCTTAATTGATCAATTTAATTTGACACTTATTCAAACACTCGGAGCGTCGCGGGCAGAGCAAGATAAATATCTCTTGCTCCCGATTTCCAGCGCAGTAAACTCGCTTTTGTGTTTCGATTTATGCAAATTGCGACGGGCCATGTGGCCTACAACTACAACAGATACATGTGTATGTATATGTATATGTGTACGTTCGAGTACGTCTGATGTTCGCTCCAGATTCTTTTCCATGAAAACTGTGCTTCATCAATTAATCAATTGGTTTATGGTATGTATTTGTGTGATTCGCTGAATTTTTAGTAGATTTCCCCTGTTTCGGGTTCGCCCTTTCGAGTTAATCAGGAAGTCCGCCCAGCGAACAGTTTGATGTTTAAATTTTAGCGCTCGGCCAGCAATTTGTTTTTACGCTTTCAGACTCCCACGAAAAGTTGTTCTAGAAATCTGTTGACATTTCAAATGCAGGCCCTTTTGATGGATGGTTTCGTATAATTGACCGTTGGACCGAACTCGAATATCATTCTGGCATAGATACGATACGTATCTGTAAGATACGTAGAAGATCACGACTGGATCTTCGCTCTCCAACGTAATTACCCGACCAATAGGCGATAAATCACATTGCGACAAGCGGTGGAAATTGTGGCCATGGAGTCTGGCTAATGCCACTCTTTTCGAGCCAATTGAGCGTGTAATTAACTAACTGTACATTTCAATTTATGAAATATTCGCTAGTCGATGTCGACTGCGCCAGTATCAAAGCACCGCCAGGTGCATCGGCTAGTGTCACTATTAATTTAACCTACATCGTGCATCGGCAGCAAGTTGATGCTGCGACAGCTAGCATTTCTCAGGCATTCTCTGCTCTTCGAGAATTTTTCCAATTTGT
0.7820424376992139 GATCGTCCTGCGGGCATCCGAGCCACACACCTCCGCCAGTGTCGTGGCCATACGACTGTAAGAGTAGGAAAATTACCAAAGAATGTAGAAACATAGCTCATGGCAACATGATAGATAGGCAATATAAGGAGGGGGAGTCGTAAGAAACTAAACCGATTTTGATAGATAAGAAAGCTTTGTTTATGTAGACATTGTAATCAACTTTGTATTGTTTTCAGTTCAAGTATATAGGAATTCAAACTATTATCATAAGTGTTTGTCGTTGATTTCTTGGGTCTTGCAAAATAAATGAGTAAGCGTGCAATTAACCGGGTATTTCCCAGCACTGTCCCATCCAAGATCGTAACTCTTCCACATAAATCACTTTGGAAAATCTGTCCGATTTGTCTGTGCGATTTTAAGTGTGGGATAAGAAATCCGGCGATTTGCTTTTGCCCAACATTAGCAGTTAAAGTCGTAAACGAGAACAGCCACTTCTTTCCCGTCGAGTGGCACATCCCACGAACTTTGCCCTCCCATTAGCTCGGCCTTGCTGCGGGGACCCACTTCATCGTATTCCATCTCGGTCGTCCATTAAAGGGACGCAGCACTGTTGTCGGCACTGCGGTTGCCCTGCTCTCATTTTTCCGCTTTCGCACTAAAACTAATTGTTGTTTTATTGTGTTTGTAATCCAATCCACTGGCGAAACGCTAGCCACATGCGATGCAGGCGCAAACCATACATATATATGAGATACACATGGGCGACGGATTACTCCCCTTCGTCGTCTTATCTGTGATTATATATATAAAACATATGATTATGTAACATGTGCGTTGTTTTGGTTTCGATTGGCCGCGAAGGCTGAGCAGAATTATGGATCTCACACTTGGCTACCTTGAGCAGAAAGCTTTCTTTTCACGCTAACCGAGAAGCTTTTCTGATTCTCTGGTCGCAAGAACCTAGAAGTTGTGACAATTTTCCCA
1 CACTGACGGTGACACTTGAAAAATGTTTGGTAAACAAAAAAGTTGCGCTCAAGAGAAAGGTAAACTAATATACATTTTGTGTAGCATACCGCAAGACGTTATGAAAAATGGACACAGAGCGCCAACCAAAGGAAGACATCCTCCTCCGACCACTACTTACCGTCTTGGCTTTGTCTTTGCATAACCCTTTGAAAAATGATTGTGAGCAGGTGACATAGCTGGCCAGTGCCATTTTGGAGCGGTACAGTCGCCACAAAAGCCGCGCCAGAGTCATTTATCAAGCGACACACTTAGAGACGAGGCCATCTAAACTTAATAAACAGGCATCAGGCTGTAATTATATGACGGTAATGTTATAATGAGCACCCAGACAATACATCACAAGCTCGTTGTTTGTCTTGATAATTGAAAATGTTTGTAATTTTCGCCTCAAATTCCTGCCCCAATCCGCTTTTCCCGTCCTGACCGACCTTACCGCGATCTCAAACTTCGCACTTTTATCTTCTGGAAAAGTTTCGTTGGCCTTTTTTATTTCCCTTTATGTTTGGATTTTTTTTTTTTTGGAATTTTTCGCCTCTGTGTGCGGCCAAAGTTTTGCGACAGTTTAGGGATTAGGAGGCCCCGAAAGTAGGCAAGAAAGGAAAACTTTCCAGTCATGTCCAAAATTTAAGTGCTGAAAAATTTTCTGGATTATGTGGCAGTTGATGAATTTGTTGCGCGAGGGAATTAGACGCTAATGTTTGTTCTTTTTCGCCGGAAAGGGAGCAATGCACTAATAGATTTGTCTGGACCATTGACTCCACATCAACAGCTGGCGGGGCAAAGCCATTGAAATGGCAGATTATCTGGTTTTAAGGACTTATAGCAGGCGAATGGGAAAAGCTTACCTTTGTTTACCTTTGCTGGTTGGGCATACAATCATATGAAAAGATGTCTTGATTTAAAAATAATATCTTCCTTATGAATGGACTTCTTTTCTTAATTTCTTAATTTTTTGCAAGACCCTGGAAATATGAAGTATCCCACAGTGCGTCTGCTAAAAAAAACCACATCCACAACTTTTTCTCAGTATGAATGCGCTAAAAATTGTGCAAGAAGACTTTTATGCACCAGGCGGCCAAAAGTTTTCATGGTTTTTCTGGTGTGAATGCAACAGCTTG
0.6694351830303961 CTAAACAGATATTTTCGGTTACCCAGCCGCATTGTCTTCACTTATCAGCCATCGTAAATTCAGTGCAATCCCTTTTGCCCGCCCTTCCCCCCCGATTCTTTTCAATTTCTTGGCCATCTCCCCGGGGAGGATTAACAACTCTCGGTTCCTTTTCTCGGCTGGCTGCCCTCCGTTGGCATTATTGAAGACAATTTGTAGAGGAAATTTATTGGGCTTGACACTTGGCCTTGCCTCGGCTGGGAATCACGAAACTATAGCCCACTCCAATGCCTGGTTGATGTCGCCTTTCTGCGACTGTATCGCCTCCTGACCACTCAATAAAATTGTCACAGGTTCATTGTTCTCATTGTCGGAGCTGCCCCTTCTATTATCGATGCGGCCATTGTTACCTTTAATTGGTAGAATGACGCCCACTTTTCGATGGGCTACACAGGCCATTGTTGTGGCAGCAGAATGAAAACCGTGTATATATAAATTAAGTTGTCTTTTCACATTCGCCATTCTTGGTGGCGTTGGGCTCTTGTCACCACCTCACAACCTCACCACCAACAAGCGGGCATTTTATTTTGTTTTATGAACTTTTGTAATCGGAATCGCTGCTGCCGAGCTGAGCTTTAATGGCCCAAACAGTGACTGGGGAGTAATTTAGCAAATTGACACAATATTGACACTTTATTGACACTACAGTGGCTCTAATTGCCGGTTGTGAGGATTGCGCATACGCCCCGTTGACGGCGGCAAGGATATGAAGAAAAACGTC
1 TTATAGGCCATAAACAGGCTAGTCGCCTGGCTATTGAAGCGAACAAAATGCTCGACATGTTTGCCCAGACAGCTGAAGGAAACTTTCGGCGAGAATAGGCAAAAAAAAAATTGAAAGTGGCCCACAAGAAAACAAGACTAGTTAACTGGTATGGCGGCGGCTGAGACGGAAGATTGTCCAATTGTAGAGCGAGGCATAAAAGCCAAATTAGATGGGAAGTTGGCCAAAGTAAGTAAACAAATAAAGACGACGACAAATGACAAGGAATAAGAGACAAGTTCATGTCCATGTCACTGTCTCCTCGTTTCGTTTGGTTTTGGCTCGTTCCGTGTTTGCTTTATTTCGATTTTTCTTCTTTGAGGCAATTTCACTGTAAATTTATGGCCCACATTTCCTTAGAACATTTTTCACCTTGTAAAAGTCAAGACCGCGAAAAAAAATAAAATTACATAAAAGCCAGAGAGAAGAAGAAAATTTCCAGCGAGCGCGTTCAAAAAATTATCAAAACAAGCACGACCGCCTCAAAATTGTAAAAATCGGCATGAAAATATTCTACAATAATAAACAGGCTCAAAACAGCTTCGGGAAAACTGGAGACAAAGGGAGGAAAATCCAAATAAATACATATAATATATACGATGAGACAATGAACAAAGTGCAATTGTTCGATTTCAGATATTGTAAGAATTGCATAAAAGATATATATATATAAGCTGATATGCCGATGACCTATTGGGGATAATTAATCGAAAGTTCAGTTCAATGTTCGCAGAATTGACTTCACACATTTATTCTAATTTATTCGAAATTTGTTTTCTTTAATTGAGAGATTTACTACAGATAAACGCACTTGTCGACGTCTTGGGTAAATATATTTGTTTTCATAGTAATCAATAGGTCAATTGTATGGGTTTTAAATAAATAAAGGCGGGAATTGTTTAAATTATATTTACTCAGGACTGGAACCGGCACATGAAAAATCTCCTGTGGTTTTTATAATATTAGTGTGTTAATTTGAAAATTCGATTTTCAGAGACCTTGTTTGAATATTACCCTGAAAATATATTCCATAACATTACCCCTACCACAGCACACGTAAGAAAAATAACTATAAATAACATGGAAATGTTTTGATTATTGCGGCAAAAGCTTTTAATGTACAACCTGTCGTATACACAATATTTTACGCTAAGCCAACAAACAAAGCCGAAGAATTGTGAGACTGCAAGTAAATGCAAAGATTTTTTCCCATCGCTCGACTGTCTGCTTGTGTCAGACGAAAAGCTGAAAATGATTTTAGCATCTTTTCTGTGGTCAGTCAAAAGACGTTTCCTCTCATCTGACAGATTGACAGATATCTGGGGTATTGAGCGAATCAAGTGTCTCGAAGATCCCAAGAAATTTCCATATATTTTTCAATTTTCCTGGTAAAATCTTTCAATTAAATAGCTTTATTTATTTATGCGGGCACCCCCGTGTGTGAGACTCATTAATTAAAATTGAAAACCAGAAGAAAATTATTTATGGCATAATTGAGAATTGTTTTCGCAAAAGTGAAAAAGAACTATTGAAAAGTAAACATGTGTTTAATACACTACATTTCATATGAAATTTAATTACTAACAATAAATTTATTTGCCAAAGTAAATAAAATTCTTGCTTATTTGAACCCTTTTAATAGAGAAAACGATGAGAGAACACAAATAAACACATCTAGCTGATGTTAATAACTTAATGAAGCATTCTTATATGTATAAACACGAATATAATTTCAATTTCAATTGAAAATGCGCCATTAGTTGGCTACATTCAAGAATTCAATTTCTATCGAACAAAGATGCTCCGCTGATTGATGTTTATGGAGCGTAATTTGTTTTGGCCGCTCGAAAGAATCTTACATGGGCACATATACATATATCGAAAGTTCGTACGAGGTGAGTCAGATTGATGGGCCAGCCGTTG
1 AAAACTTTTAGGACGAGACGATCGTTTATGGATCAATAAATATACAATTTATCCCATTTAATTAGTTGTTATTGGTGTAAAACTGTCCGAATATCAAAACATGTTGTGCCGCGCGCATAAATTCATTTCAATCGCTACGAAAATAGGTTTTTACGATGCCACCACCATCGTCCCATCGCCTTCCCTGTTCTCCACCGAGTAACTTGGCGTATCTGAATCTGAATTTGAATTTGTATCTGAATATCCCCCACTTACTGTATTGCTTTTTTTCGCTCATCTGGTTGTTGTGCTTGTGCCTTTGCTTTTCGTCTCGGGACTTAATTTATGGCTCGCATTTGCCTTTTTGGCAATATCACAAGCGGCCAAGGAGATGAATATAATAATAAGTCTCTGTGGATATACGACTTTCCAGATACTCACAGCATACTCATCAGAATAGCTCAAAAGTATGCAGTCATTTAATAGTTGTGTATTTTATTTAACTGGTAACAGAAAACAAGAGAAACAAAGAAACAATAATTTAACAAGTTAACAAAACTATGGGATTTGAATTAGTATTCTAATGGGATTTTGTGGTTAAGTCACTCCTATCCTATACAAAATATATACTTAAAATTCTATGCCAGCAGCAAAGTCGCTGCATTCTAATCCATTGTGGAGTTCAGTCTCATGAACTCCTCGTTGAGCAACGCCATATTCGTGGAGTGCGTGTTGGCTCCCTGCTCGCCCAGCTGCAAGTACCTGTCCCAAATAAAGCACTTGAACGGTGTCATCGTCGGATCTGACCGGGTCCAATCGTACATCTCTGACTTCCAAACGTTCTTCACGCTCACCTCGAACTGGCAGTAGTAGCAACGTAGGTTCTGCATGCTCAAGTCGGCCACGCCGTAGGAGCATCGGGTGCACATAGTGCAGGTGTACTTGAAGCTATCTATGCAGTTGTCCTCGATGGTGGGTGCCTCCGGCAGGGCCATCTTCGCCTGGTAGGCCCACCTGCGGCAATTGTCGCCGTGACCCAACTCCCGATTGAACACAAATGCCGCCACGTGGCACATCTCGTGCAGCAGGCAGCGGATTAGCTCCGCCGTAGTCTTTATACTCCGCAGAAGTAGAATCTTGGCTCTGCGCTTACCATGGGCATCGACGGTCAGCTGGCATGTGCATCGCGTGTGCATTGCGTGCTTCCAAACAATGGGCACCTGAAGGCCACAGTGGAAGATCGCGTGGTTGAAGATGTTGAACAGCACTTTGGCCAGTGCCACCTTGCAGATTTTGAAATTGTTTTGCCTGTAGGTGAGCGCCAGTGGATGGCACATATTGAGCGAAATCGAAGGGCTGAGCGAACGAACGAATCCGTAGAACTTTGGATGCCGCTCCAGGCATGGCACACTGCTTTTGTGACGTCGGCAGTTGGCGGCCAACTGCTCTTCGTTGGGTAAATCGATAAGATCAATGGGCTCCTTATGCAAGTCCGGGGTGCACTGATCAAAGGAGAATGCAAT
0.8154086625436902 CATTTGTTTGTTCGGCTATTTTTGGGCGTGCAAAGTGTTTCTGCCGCAATGAGAATATCAAGATGAAATGGCCATATCATTTGGATTTAGTGCGGCAGGAGGCGGTCTGAAAATCGGTGGGAAAGTGAAAGTTTGATTTATGGGCACACGCAGGTCGCCGAGACTTTCGTTCGTCTGTTTGATGGTTTCGTACCATTTATAAATTAGTCTTACCATATCTTCGGGTTGGTCAAAAAGTTTAGTTATCGCTTTTGAGGGATCTCTCTGCGGTTGGACATAAGCCAATTACCTCTGGAACGGAAATAGAAACTGACAGAAAAGAAAAAACCGAAAGAATAGCCAAAAACTCAGACTTGTTGCTGCCAAAAAGCACTTTTCAATCTAATGTCTTTACTTTTTTTTTGGGGGTTAATGGGGTACAGAACACAGCATACTTGACCCCTCATAATAGATTCAACATCCTGTTACAATAATTCAGCAAAAAAAATAAAAAGATAAAAAGATTTAAGATGCGAAACCATAGTCAATAAAAAGTCAAAAGTCATAACATTTTTTTATTTATATTATTATATTTATTTGCCCTTCTGTGTAAATGTTTCAGGATTTGTCTCTTATAGATTTTGCGAAATTAAGCAGCTCATTTAATAGTGTAAATCAGGCAAATTTAGCAAAATGTCCCGTAACTATTTATACTTGATCTTCACAGCAGTACTGATGCATATATTTGGACCCACCTTGAATGGCGTTCATAAATTTCTCGACCAAAAATGCATTTCTCGCATGCCTGGGCCCAAAATATTTTCTAATAGTAATTTGTCTTATTTTCAAATAGATGTAATTACTAATTCGGGGATTCTCCGCCATTCCAGTGACACCAAATGAAATACGAGCAAGAGTCACGATTTTAATCGCTGAGAGTATAAATGAAAATTTAGTGTCAAAAACAATTCGCGCGAAAATTGTGAACAAAAACAAATCAAGAGAATCACATCACGCCCTATAAATGTTTTGATTTTCCAGCTAACGCATTCTATATGCAAACGATGTGTGTCTGTCCCCGTGCCATTCGGCTGCAAATCAAATGATTTTCCGCGTTTTCCCCGACTATAAATGATAGCCAGTGGAGGTGGGAGTGTTGCGGCTGGCACTACGCAGATTGCGGATACCAAAAATCGGAGCAATCGTTCGTCTGCAGTGACTAACTGCTGACGTCTTTGCCGCCCGGCCCGTATATATCTGTATCTGTATCTGTATCTATATATCTATCTATTTATCTATATAACTCACATCGAAGACAGTCCAGGCCAGCCCAACCCAGCCCAGCCCGTCGATCTACGCAAATTGTGCACTAACTTTGTCACAGACAATTTGGCGACGACATCGTCTATTTCTCAGTCTTGGTCTTGGTCGTGGGCGTGGGCGACTCCTTCTCGTTATGAAGGAGGGCTGTAAAACGCTTTTCTATGTTCCGCTGACCGATAAATTAATAATTCGCATTGTGGAACAACAAATGGACACATAAAAGCAACCGGAGGAGCACATCAAAAGCTGGCAGTAAATCATAGAAACCAAATGAACAAAAATAAATCCAATTAAAGATGCTCAGAGTGACACAACATTGTGTTTAATTTGTGGTTAGTTAAGTTGAGGTGTGAATACGTATAAGGTGTTGCCATGGGCGGGAGACTCAATTATATTTCTATTGAGGCCTGATTATGACGTATCTATTATGGTTTTCTAACCTTGAGATTCAAACTATTCGTTATTGGTTTGGTAGGTTTATAATGATTAAGAAGTAATTTATTGTTATGTTCAAGAGATCAAGTTGATTAAATATAAGATTTGAGATACTAAGGATTGGGGTGAATATTTAAACAAAATAT
0.9839512936984003 AAAAGAACGTGGTGGCCCATAACCTATCCAAGGGTAAAAGCATCTAAAGTTTTCTAAATTATTGGAGTAACTAATATAGATTTCAATTCATCCAGATAAAGCCAAACTAATCAGAGACAATATATATCGAATGTACCATGAGACGCAACTTTGGGGAGCTCGACACGCCTGAGGTGATTTAACAGCTATCAATTAATTAATTAATTGCTAACCCTTTTTTTTCTTAATTCACAGCAGTAACAATTGTAAAAGTACCTAACAAAATCGAGTTTCAATCTTCGTCTCAACTAAAGCTAAACTTTTGTCTTAAGTCAGCCGACACCTCGAAACTAATCCTAACTAAAGTAGCAGATCAATGAAGTTTTATCTGAAATCTGGTGTTTTTACTCGCGTTGTCGTAACCGTAAAGATATTAATACGATAGTCATTCTTGTAACTGGATTTGAAATATAATGAATGTATGGGGAAATGCTTGTATTTATTTTAACATCTATAAAGACGAATATTATATAATGTTGTTAATAAATTGGGATTTCTAAAGACGTCATCGTTCAATTTTCAACGTAGCTAAACAAATTGGAATCGCATATCAAAATTAAGTTTGGAATCAAAACCAGTTACAAGAACATCCGTACTGCGAATGATAAGAGGGCACTTTAACCAATACTGTACGTGTATCCATAAATTGTGATAATAATATTTTGTGATTACTTTATATAGACCTAAATACTATGAAATTATGCAGTGCATATAGTTAAAATATCGCAGTTTAAATTGTTACAAATCAAGATCAATAACTATGCTATAACTATGTTTGTAATGAAAGAGATAATATTTCGCAATTGTTTAATACATTCAAATTAATAAAAGTCTAACGAAATTCAAAAAAATTTAATTAAAATTATTATAAAATAGTTTTTCTTTCAACACGTCCGCCTAAAAGTAGGTAATTGATTTTTAAGAAGGAAAGTCAACGAAAACACAATATGGATTCTTATATTCTCTGTTCTTTATTAAAATGATACAACGCAAAAACATTATTCGCTTAACTTCTTTTTATTTTTTTGTGTGAATGAAATATGTTTAAAATAAATTAAAATTTTGATTTGTTAGTCGCATAAATAAGACTGGAATTTCTTAGTTACTGTGGTTGTTGCTTTAAAAATTGCACTACTTAGAGGTTCTTGAATACTTTCCAGTTTGAAAAAAAAATAATCGACATTCAGCTTAGATCAAAATGTTTCGTTCTCCATGATTTGCATACATTTAACAATTATAATTTATTTAGTTGCTTCTTTGTACAAATTGAACAAGCCTAGGCGATGTGCGGGAAACAAAGAATTTTTCGGGCATGTTTCAACATTTATAAATTAAAACTAAATACAACTGACAGAAAATAATGATCGTAATTACAAGAATTCATAATGAAATAATATGATAAATATTAATAATAATAACTGATAGCAATAGACAAGCTAAAAGCTATAACAACAATTGCGTGTGTACGATTTGAACTTTAATTTCAAGATTTTCGACTTTCTATTTCTCTATTAGGCCAGATGTTCAGAGTTCAATTGACGATCGGTCGGATCATTCCTTCGTATAAATATATACAATACACTTGAAAACCTAAGGTCGCTAGCTCATTCCATATATATATATATATATCTATATCTGCATATGTGTATATCTCTTTCAGTAAGGTAGGTGGTAGTTGGTCTCCGACGCGGTTTGCCATATCCTCGCCCAGAATACGGCTAGTATTTGCTGCTGCGATCACAAGTTGGCGACATGATTCCCATTCCCCGCACTTAGTCCAGGAGGATCTGGAAGGTCACGGAGCCCTTGCGATCGCGGACACTGC
0.3589014228138371 AAACAAGTATGCATACTTGAACCGCTCCCACACCTAGATACATACATAAATACATTGACAATACATACAAGGCAAGTCGCTTCGATGCCTGTGTGTCTGTATGTGTGTGTGCGCAGGCTCAAATTAATTCCATTGGCACCGATTGAAAGTTTTCGCTTCACGGCAGCAATAAATTGCGATTGGATATATAAGCTAAGGGGATGTACATCGCACACATATCGCATATCGCCCAACACACACACACACACACATTATATATTTGGGCATTAAGTGCATCCTTTTAATTTACATGCTCATTAAATTACAAACGATCGTAATTTTCGCAGCAACACGAAACAAAGTCACACGAAATGTGCAAAAACAAGAGACTTGCGACGCAAGTCTATTCGAACAGAACTGAATGATGAATACAACTTGACTAGGACCGGTTTCAGTCGAGTGGAGTCGGCTGAGCATTTGCATTAAGCCCATTTAATTATACTAAGTACATAGTAAATACGATAAGTGGAGTGCCGGTGCCCCGGCATAGCGAGCAGCATCGACATCGGCAGAGTACTCTCTACTTTCATGTTTACATTGGCCCAAGTACCTCGATTCCTCTCGATGGTCGCCCAGCCCACCAGAAAACGCCTTGCTACATACACTACATTTTGCTACAGGAGAACCTCACTAAGTGAAACCGTTTATT
0.508202550596389 TCATACACTCATTTTCTCCCAGTGTGTTGCCCTTTGTGCAAGTGAGGTGCAACAACGACGGCTGGCTCTAAATGGCATTTGAAATGTTTTGTAGTTCCACATTGTCGGCCTGCCCGGGCGCATGGTTTTCGCCTTTTGCCATTTCGAGCAGACGCTTCGTCCTTTTTCTGACAGAAGGACCCGCACAAACACAAACACACTCGAAACACGGGCGCTCACAAAAAAGGTCAAACGAGAATTATAATTTAAATGACAAATAAAATAAAAAACACACGCTGGAATATATAACAAAAAAAGGGATAAGGGATAAGGGAGCGCAATTACTTTCGGTGCGAAATTGAAAACGCCATAGGTCCTCGGTCCTTTGCGAGTCCTTGTAACGTGGCTGCTAATTATATCGCATTTTCACGATTGCACCAAATGGATTCATCAAACGATTTGCAAACGAGGGTCAAGTACATTTCCTGGTATGGGCTGTGGAAAATATGGCCAAAAAATAACTTTCGGCTGGCGAAAAAAAGAGAGTGAATGGAAAGTTCAAGGGGACGTAGTCCAATTAAATTTATTCGATTCCTTTGTTCATGCCTCAGTCAACATGTTGAATATCAACGTGTTCTGTTGAATTGCAAAATGCTCCAAATGTAATCAAAAAAAAATATATATATACATATATACAAAGAGAAATAAAGCAAATATCACAGTTGCCATCGTTATGATTTCGTAGAAATCATAAATTCTGTTACTAACAAGCCCACTTGATATATCGGTCAAATTAATTTGCTTTATTTAGTTTGCTATATTTGCCTCAATCAATGAGTAGTGTATCTTGAACTAAGCAAACGAAGCGAATTCCATTCGGATAAATAGTCTCAGAAGTCGTGGGGATTTTGTTTTGACTTTTGTTCAAGCAAATGGCTAAATAACCACATGATGTTTGGCATCCGATTATTTGTTCTTTGAGTTTTTGATTAGGAAATATCAAACATTGCGGCTTCCTCTTTAAAGTTTCAGTTGTATTTGCCTAACAGTCGGCAGATTCTTATCAAATTTTCGTTTGTCAGCCATGGCGCAGAAGGAAAATAAAATGAAATAACATTTGGTTAGAGCGCAAACGTTGCGCCATAAAAACTTAACCGACATTGCGGGAGTCTCCATGGAGATGGTAGCCCAATCTTTATTTATTTTCATAAATATTTTCCTTTTTCCGTCGCTTTTCCATTGTTTTTCTGCGTCCTGCTCGCTTTGCTTTTCTTTTGCTCGCTTAAAGCGTATTTCCCGATGCCTGCTATAGAAAATCAATTGAATGCCTGACTAAACGAAAGATATTGCTTTGCTTTGGCTTTTCTCTGGCAATTTCCTTACATTTTTCGGTTTCCTTTCTTTTATATATGCATTGTTGAAGGATATGGCGGGGGAAAACATGAGTTTATCCGAGATTCATTTGGGAAACTTATTAAAAAGTGCTCCGGCTGCAAACCGTCAACCAGCATCGTCATCATTATCGACATCAGACATGTCCCTAGCACATCCTCAACCTCATCCTCATTCTTATTCTTATCCTTATCCACATTCACAACCCATCCCAATCCCTGCAGCTCTAGTGCAGCGCAATTGCCATACCCATACCCATTCTCATCCCCATCGCCGTTGCACAATTGCAATTCCATCGCAATTGCAAAATGCAACAATTTTTAATGCGTCTTGCAACTTTTATTTCCACTTTTAATGCAAAAACTTCAGCCAGCAACTGGCATTGACAAGGCGAAGAGAGCCAGTCGTCTTTTTTTTTTTAGCGAGGGTGGGGTGAATTTTGCGGGTGGATTGCCACTTCTCCGGGCCAGTTACCCATTACGAATGTCCTGGAGGAAGGAGTTCTTGCTGCTGCAAACCGCAGTAAAGTCGCTTAATTTGAATACTAAAAACATGCAAACTGCGGCAATAGGGAAGTAGTGGAAATATGATAAATTCTTAAATGCCATTAGCCAGTGCACCTAAGACTAATATATATTACTTTAGATATATTAGATTAACTTAGTTGGGCAGCATT
1 ATGAGGCACAACTGGTCCAGCTGGGCGTGAAGAGCTTAAAGATTCACCACCGAACACATGCCACTGCTCAGTGATCATGATCTGAAGCCATTAGACACTTCATATTAAACAGTAATGGCAGTTATGGCATATTTATATCGAATTTAAAATGATCACAACATACAAATATGGTGGGCAGGAATACCCTCCATATAGCGATAACATTTAAGCAACTTAAAATGTAAGATTTCACTTTAGTCATCTTTCGCTGCTTGTTAGTTTTAAATTTATAGGTACTTATTATTTGGCTTTTAGGTTCCGGCATCACTGATGATTATCTCTGCCAGCAGCCAGTTTCAATTTAAAGCTAGCGGTTTGAGGCGCCTCTCGCCGGGCAAAACGTGACGATTTATGCATATTTCAGTGAAACATTGACCAGGCCTCAAGTGGCAGTGGCAGTGGCAGTGGCAGTAGATGTGGCAGTTACGACTCTCCCCATCATCCGACGCCCCCTTCTTAACAAGGCTTGACTTTCATTGATTTAAGCATGGCAATTGGCCCTGGCATGTCTTGAATGTCACTTGAGTTGGTGTCCCTTCATTTTACTCGCTTATCAATTGAAATTGCAGCAAGGCGGCAGATGCCTTCATTTATATCTGCTACATATTTCTTACAAAGAGTAGTAGTATGCACGTAGTAGTAGAGAAATGCGGGAAAGGGTGAAAAGTTGGTTCGGCTCATTTGGAATTCGCTTTGAAGTGGAAACCGTTCAAGTGGTCTATACTATAGACTTTCCACTTCCTGATTTGCATTTTCTGGGCACGGAATTATTGTGACTAAATTTAGCTTAACTTATTGCATATGATTTGTTGTGTCTGCGTCTGGCGAACTTTTGACCCGCACGAATAATGCTTTTAAGGGCTGGGTAAGTGGGAATCTAACGTAAAAAGCAATTCAAGGGCTTTTCCAAAATTATTTCAAATTTTAAAAGCTTTGGAAAAGATAGCATGAGTGCTGGAAGTTCAGATAGGTATAGATTTTAGTTACAATTTCGATTTAAAATTAGTTTTATTTACATTGCAAATATAGATCGCAAAGCATTTGCTACAATTTCGTTCGGAATTTCTGGGCTTTCGCCTTGTATATCTAATACGATTAATATGTGTAAACATGTGTATGTGGAACAGAAAGTATACAAATGTTATGATTTGTTTATTTGCAGTGTATGGTCAATGGGAATAAGGCAGCTGGCATCCGTTCTGTGATAGAGGAATGCGGCATACAAATTCCATAAATTTATGCCCATGCAGGGATTTCCTGCTCCCCCGGCAAAAAAAAACAAAAAAAAATTATGACCCGTGAAATGCCTGAGAAGAATTTTACTGATAAAACGCATATAGAAAATATATA
0.9926130858978961 ACCTTGGCTTGTAATAAAAATAACAAAATTATTAAAAATTATAAGTTTCATCATGTTTTCGTTAGAAACTCGGCCACTAAACTGTATACTTTATTATTTTTGGCCCAGGTGCGAACAGGTCGTAAACAAAGGAGGAAAATATAGAAAAATCGAGGCAAAGGCAATTAAAGTGAGCACTAAACGTAGAGGCAGACACTCCCCCCGCCGACCGTCCGACTTTTCCATTTCCAATTCGGATGCGAGCCATTTGGCACTGGGCCATGTCATGGGAGAAGCGGCGGCACACGCCCCATAAATTAAATTCGCGTGTGTTTTTCCACGAATAAACGCAAAAGGGG
0.3866161311270714 GTTTGCATTGTATTTTTGTTTCTACTTTGTCGCTTATTGTTGTATTTTGGTCTTTTTGCTACGGGCATTGACTGACTTCCTTCCTGGCTGCCAGGATGAAATGCGTGGGCGTGGTAAGGGGGCGGAGGAGCCGAGTAGGAGGAAGAAGAAGATGAAATCTCCTCTTTTTGGAGCCTGTTGGCTCGTCTTCTCGGTTGCGTGTTTCGCTTCTGTACGTTTTCTATTGCTGCTTCCTTCCGATATTCCCTCTACTTTGACCTCCCCAACCTCACTTCCGTGTTGTATTTGTATTTTTCTTTTCTCCGACGTTTTTTTTCCTCTGTTTTTCGGTTTTCTGCTTTTCTTTTGGACATTTTTTTCTTTATTTCCCAGTGAATTTGGTTGTCTCGCACGTGAGCCGCATAATGAAATTTGCCACTCCCTATTGTCTCTGTGTGTGTGTGTCGCCCTTGTGTGTGTGTGTTGGCCCAGCTGCTTAGCCTAATCTGATGTCGCCTTAAAGAGATGTCATTGCTGCCACCCCCAACCCATGCCGCCATCAGTACGCCAACCTCCGCCACCAGGCCCCCAAAATGATGCTCTCGACTTAATGCTAAGGAATCTCGGCCTGAATTGGTCTTGCCTTTCCGTCTTGGTCCTGTTTGTCGGCTTATTTGCATGTGCTTTGCCCAAAAGGTGACAACACCAAATGTTCAATGTGCCAAAAAACAAGCTACCATCATCGACATTACCCAACAAACAGACACAAAAACTACATTAGAACGTACGGCACTTAGGACTATGGGATACCTATTAGGAATCGGCATTCGCTAGAAAAACTTTAAATTTTGGTTAGATCCAGAAATATGCTAAAATAAATTATAGAAACTAAGGTATTAAATATTAATTTTCTATTTTTTCAGTTCAGTTCACAAATATACAATAACAAGTTACAGGTTTTAATAATATACCTTTTATTGATTGATTTCCTTCACTACTCATGG
1 CTTAACTTACACTCGTGAAACGTACTGTACTGCACATTTCGACGCCAGTTTGTTTCTCTTTGCCGCAGAGTGTTCCAAGTTTTTTTTTTTTTTCATCGCTTTCCTCCCTTTTTTTTGTGTGTGCTGTTTATTTTAAAAGCTCTACATCATATTCGAAAATAAATTAGCAAAGCAAACAAGCCAAAAGTCAGTGCGCATTTTATTTATTCAGCCATTCTCGTTGTCTCTGACTCTTTCTATCTGTATTCCTGTAGTCGCAGTTCCTCTCTTCGAATGATAAAAACCAACATCACAGCCCCAAATCTGTTGTTTATTTTTGCACTTTGATTCAAAAAAAAACAAAAAAATCCCGCAAAGGTGATGGCCAGCAGGGCTTGGAGCTGAAATCCACAAACATTTCCGATCAGACATTTCGGCTGGCGGTCAGACAAGTTGGCCAATTCAGCAGATGCTTCCCAATGTTTATATGTCCGAATATCGCTTTGTTGAGTCTGCCGCTCTCCATGTGGGCATTACGAAAGTTTAGCAAACATTTTCCAATGTCTGGCACGCGGTTCTCTTTAGTCAAATCATCGAAGGAAAACGGCAGAAGAAATACACAATTTATGGGCAATACGTGTGATTTGCATACCACGGACTTGAAGAATGAATGATTGATAATCTAGTGTCTACAATATGGAGAAGTAATGATCAATTGGCCGTATCGAATTTTCGTGGGTAACAACGTATTGTGAACAAGTTTGTGATGAAAGACTTTTGGGATTAAAAAAAAGAAAACTAATTTGAAAAGCCTTTAAAGCAACGAATTGATCAAATCGAATACCTTTCTAACTATTAATGGCAAATTTGAGTGTTTGGTTAACTTTAATAAAAATGGGCTTGACTAATTTATAATTTAAGCCACTCCTAAACGACATAAAATGAATTAATTGAAATAGGTTATAAACGCGGTTTATCAATATATTTTACAACACATCTTAAAAAGAACTACTAGTTAATAGTTGGTATACTTTTCTCTTCTGATAAATTCCGAATTCCCTCACATTCCATCAATTTGATCTGCATAGAATCAATCGAAAATTGATTATAAAGAGCATATACACCGAATGAGTTTTCTTGAATACTATGGAACTGCTTAGTTGTCAGAACTTGATTGATGAAGAACTGAACTTGAAACTGTTGTTACTTGTTGTTGTTGCAGAAAATCAATGAGACAATCAGACAACGAGTCAAGTCGAATCGCATCGCATCGCATCGGATTGAACTGAACTGAATCGAAAGAAATCGCGAATGGAACTGTAGATTAGATGGATGCGATTGTGATTGTGATTGTGATTGTGCGACTTGAAGGCCATTTCAAATGGTCTGAGGAGCTGACTAACTGACTAGCTGACTGACTGAACGAATGAATGACTCGGACTTTGTCTATATGTCTTGGCAGCTGCCGCCAGTCTACTTGGAAATGTAACGCTAATTTCGTATCTGTATCTTTGTATCTCAATTCTGTATCGCCTTGTCGCAGCTTTGATTTGTTAATTGCATTTGTTCTTGCCCGTGATTGACACTTTCAATTGTAATTCGCAATTTTCAAATGCAAAATATTTTAATTA
0.7472333279596445 CAAGTTGTTTGCACTTTGCGGGCAAATATTTTTTTAGGAATTTCGGAAAAAAGCTAAAACAAATTTTTCGAAATTTCCCCGCTGTGTTGGCAGTCAAATTTGTTTGTCTCTTGTCGCCGACGACGACGACAACGGCCACGCCCACCGCATTTCCACAGTCTGAATGAAGAATTCTTTTGAACGAATTTCTCAAGAAATTCGCATGAATTGTGAACTGATTTCAATTGGATGCCATCTAAGAGTCCGGTGGTATATGTACATATGTATGTTTTTCGGTGGCAAGGTGACTGACTCATCCGTCCTCAGTCGTCCCAGCGCGAGAACTCTTATGAATGACAACAATGCGAGGCGTAATTAACTTGAAAATGCGAATGGCCAGCGAGCGAAAAAAAACCTAAAACCAATGGAAAATCGCTTGGCCATGGTCTGGTGTGGTCTGCCGGCGTTCGTTTTTCCTCCGAACTCGTTCGTTTCACCCTCTCCTTGGCCAATATTTTCCACAAACCACCAACAGCCATCCCATCCACAAGTCGGCCGACTCTTGGCTCGTTGTTAGTGGGTCAAATGCGTTAAGTTTCGAGTCAACCTTAGAGTGCATGGCAAGAACCACTTAAAATATTTAACCAAAATTCGCCAGCCATTCCCTTCTGCCCCCCTACCCGCTCTTTCTTCTATTTGGCCGGACAAATGTTTGGGCAGGA
0.6772277255906857 CATCTGGCTAAGTCGCTGCTCCATGCTGGAGTTATTTAAGATGCAATTAGTTGAGATCATCTGATTATGCTTCGGATTAATTTTATGAAATAAATATTAAAAAAAAGTCTCAACTCTGACAATTTGAGATCAAATGGTGTGCATAAATTTTTTTGGATTATACTAATCCAATGATCACATGATTAATTATATAAATGACACCTATCTAATCTTGCTTAATCAATTCAATACAGATTTTTGCATTTTTCATCGCGCATTCTCCACGATTTGTCAATTAGCGAATGACATAAGAGACAAATCCGCTTGGAATTTCAATTTCCAAACGGCTACAAATTAGGTGAATTTTATTTCAATTCCAATGATGGCCCCACATGGCGTATGCGCGATCATAAAATATTTATACGCCTCGTAAAACTAAGCCAGCGACATGTACACATTAACGTAGACCTCTTCTTATCAATAGCCAACTCAGAATAATCTTAGGCTAGATGATGGAAAAATAAACTAAAACCCTGACTCGATTTGGTTTTTGCAAAAACGTGGCCAACAGAGCACAAACCTTATCACCTTATGGGTTAAAAAAAAAAAACCATTGATAAGCCAATGTAAAAAAAAATGACTAGGAGCTTTTTCTACCAAATTTTGTAATTTCTTTCTGGTTGCTGCAGAAACGTGCTGTGCAATGAATTTCGTTTGACAACCAGAAAAACACGATGAATGACAACGGACAATGGAAAAAGTTGAATACGAAAGATTAGCATAAATTTGAAAATTTTATGAGCGATAAGCGAGCGCGACACGAAACCCAAAAATCAAAGCACAAAAATAACAAAACAGTTACGAATATATGCACAAAAAAAAATAACATAAACCTGTTGGCGCCGCATCAACAAACAAAGGTTGATTTCAAAAGTTAATATTCCAAAAAATTTGCGAGTCGCAATTTAAATTCTTGGACTCTATGGACAGAGTCCAAAATGGGAGAGCAGCGAAAGTTGATTGTTTTGAATTATTCACGCTGAAAAAGGTGAGAATATCATAGAAATAGGTATTCAAAAATACATCTTAAGGTAAATATGAATATAAATTCATATTTAGGAAACTTAACAGTGCGTGTTTCACATCTTGATAGCACAAAACTAATCACATTGTAAGGTTATATTTATTTTTTATCCAAACATTTTGTGCCGTTCTTTTATAATCTCCCCATTGAGTTCCTCGTTTTTGTGCGCCACAAATATATGCCGCAAGCCGTTTGTTTTGTTATTTCTGCGACTTTGACTTCAGTTTCCACCTACAAAGCCCCAACCCGCCGCTCGCTCTCGTTCCCGCTGCAGGGAATCCATGGCGATCCAATACGACCGATTCGATCCCAACCGATTGGATTCCCGACTCTGCCAGACGGAAAACAAATCCACATCCCATAACGAGACGAGGGCCCAGACCAATACTAAAAAGCCAGATCAAAAACCAAAACGAATACCCCGAGCAAAGTACAGAGACTTCGCAGCAGACAATGTTGGCAACCGGTTTGCGATTTATTTTTGTTGCTACCCCCCTTCGCCCAGTGCCCCTCCGCCCCTTCACACCCCCCAACCCAACCACCCTCTCTTATCAGTCCATCCCGCTCGCACTGGCTCATTATTATTATTTGCTGAATATTTAACATTGAAGCTGGTCAAAGCGGATTTTCATGGCACACACACGCACACACACCAGTTTGAGCGCAGAAAAAATCATACATATATACAAAAATAACAGAACAGAAGGTTTAGAAGTCTGAGATACTCTTGAGTGCAAAAAAGGACTAAAAAAATATAAGATACATTTTGGTAGGGTAGAAATACTTTTTAATCCAAATTTTAAGGGAATTTAGGTGGTTATTTGGGTATAAGTTACAAATGTATACAAATATATGCTAACCTTATTATTCTGTCTTGTTTTTGCTTAGGTATTTTTTACAGTTTGATTCCAGGATTCCAGTGATTCTGGAATACCCTACAGGGTATCTTTCGCACTGCGACTGGAAAATCGAAAGCCTTTTGTC
0.5833478714763572 CAGTGAAGCAAGTCGTCATTGCCAGTCACCGTTGCCAGGTGTAAACTATATAGCCATAGCCCCTCATTTTCACAGCACAGCAAATTAGTTGCATATATTAGAAAATACATATATATATTTAGTTCAAAAATCTATAAAACCACGTTCTTTATTCAGCATATTATGTATTTGAAAAGGATGCAGCAGTTTTTAGAAGTTGTCATTTTTGTATATTTTCACTTGAAATCACAATGATCTTTTTTTAGGTGCATTACATACCACACTTCGTTTTCCACAACGGAAATGCTGGACAAGCGACGGAGGAAAGATGGGAAATGACACTAGGAAATCGCGGGTAAACAATGCGCCAAACACAAAAACAACAACAAAATGCCCTAAGATTTTAGATAAGTTAAGACTGGGAGAAAAAAAAAAGACGGCGGGTTACCGATTTAATCGCCATGCAAATTTTGTCACGTCTGCCGGAGAATAAGACGCTTAGACGTGGGTTAATGCTGACCCCCGGTCTAGATAACTGGATAATGGAGCAGAGCAGAGGGAACTGCACCAGGGTATGGGTAACTCCAAGAGAGAGTGGGCTGATTACGAATATGGCAACTGATATTAGTATATATTCTGGATCCGGAGGCAAAAATCACCTGATAAGAAAACCCGACCAGTCAAGGCGACCTCGTTTTGGTTCGAAATTATCAGCTCCGATTGCCGATTCAAATGGCAAAATAAAATATTTTTTAATATAGTATATGTGAATATTACAACAAAAACATTTGCCTAGGAATTAGCAGAGCCTATGCCACAACAACAATTAACAATGGGAATGAGATCAGTGCGAGGTCAATGGCTGCTGGTTGGGCAAATGCGTAAGATTCATAAATAAAATAAACAAAAACAAATAGAAAATGCATTAATTTATTAACTGAAAAATTAAATAAAAGTGAGGTAATAAGGTACTATATTTAATTTTACTTCAATTATTACTTGTAAAATATATAAACATATTTCATTAGTACTACAAACATATTTTAATAGTGCTCAAAATTTAAAACACTGAAAAATATTTACATAACAATTTGCACCTATTCATCTTGCATTTCTTCGCAATTTCTCACCTAATTTTTGTTGTATTCCCAGCAAATATAGCAAATATAAATTGTTTAAACACGTTTGAGCTATTTAAATATTTTCACTCATTTTTGCTCCTTAGTCTGGAGCAAATAAACACGCAAGGCTACAAAATCGAACGATCAATTTTAATGTGTGAGCTTTAATTAAAATAAACACGAGAATGATTTTTAAACATTTGCTAAGTGAACAGAGAAGATGGGGGCCAGGCGGGAAGCGATCTCGAGACGGGTCTACAAATCAGGTTGTTGGATGGCATGGGTTAAGGGAAGTCGGCGGAAGGAGACGTTCTTAGCCCACCAACGGCACTGCAATAACAAGCAACGACGACGTCAGACCATTTAGATGTAAGATCAGCGATAGACGACGCACAGGCGACGGTTGCCTCTATAAGAAAGAAGACTTTAAAGCGGGCAGACACCTGTTTCAGGCACCCAAAACGACAACAACTGCACGTTAAACAACCAAGGCAACAACTTTAGCAGCAGCAGCAACAACAACAACAGCAACAACAAGGAGTTGGAGAACGGCGCCGATAAGTGTATGCAAAAAAGTAAAACGATGTAAGGAGCAGAGAA
1 TCAACTAACATCAACAACTACAACTCCAGAAACAACAATCACTGCAATAATTTACCAAAATAGTAACAATCGGAATAGCAATAGCAACATCTACGGCATCTGCAACAGCAACAACCAAAGTAGTCTAATTTTTCTACTAACAAACCATTTTAATTATTCGTTTATTATTTACTTATTTTGCATTGGAGCATAGACAAGTTCATTAAGTATTTGAATGCGATCCTTCTCTATTATAAAATCTATCTGTGACCTTGACATTTTACGTTGACTTTATTCAAATTCGTTGATAAAACCCCAAATCCAATCACAACAACATGAGCAAACCATCACTCAAGACCTCCAAACTAATTCAAGTGATTTTTGCAATTTATTCTTTATTGCAGGAAAAAGAAAAGGAGAAATTATGATTAAAATTCCTAAGTAAAAGAAAGAACACACCGTATAAAAAATAACAAATTAAACAATATAAATATGAGCAAAAACCCACTAACTGAAAGTAAAATGCATTAAAAAAAACATTACATAAACTACATAAAACTAGCGAGATCGAGCATGGTAATGATACCGAAATAAGGAAAACAGTCACAAGAGAAAAAGTTGTGTATCCATGTCCCTGTCCCAATATCCCAGCCCCAGCAAAACAGCAAAATTTGTTTAGCAAAATTGTATTTTATTAATGAAATATAAAGGAAAAGCAAACAATTAATATTAAACAAGAGGAAACCGAAGTAAATCTAAAATAATATTAAAACGGAAAGTGATAGCAGTTAAACGAACACTAATAAGAGAATATGAATAGACGATGGCAGAATAAAGGAACTTTAGCAATTAACCTTAAAGTGAATCGTTAACTCCAAGCAAAAATGTCGCACATGCCACCCCTTTTCCCACGCACCCTCCACCCGAACAACAGAATAATATTGTACATAACCTAAAAAGTTGACAAAAGCTGAAGAAAGGGCACTTTCTTCTGTCTCTGCCCGACTCACCGTAGAAGCGAGCAGCCAAGGCTCTGTCTCTCTCTTTCCTAGCAGGAGGACTCTTTATACGACTATGATTTTTTAGGTAGCCATATTTTGAGGTTAGTTTTCAGTTCGAGACGGAACTTAGCAAAGAACGCAGAAGAAGCAAGGCGGAAGCGGAAGTAACAGCAGCCACAACTGAGAGCAAGATGGCGGAGGAGAACAGGATGGAACTCGATTAAATGGGAGACCGTTTGCAAACGACGTTGAAAGAACTTTGTTTATTTAACTAAGTTAATACGGTGTATTGAGAAAAACTGAAGATGAACTTTTTAAACAATTAAGTAGCGCGTTATGAGTATATTTTTAAAGGATTAATACCACAACTAGTAGCTGATGAAAGGAAAGGTAGACGAAGCGTTGGAAGCGAGAACATTGTATATTGCATAATTTTAGGAGAAGAGGATGGACGTAAATCAGATGCGTACTGCCAAAACTTGTAAAGTTCAGTACTATTTGCTTAGCCTCATTTTTGGTAAACAAAAACTAAAAAACCAAAATCAAAACACACTAAGAACTAAAAACAAATACAAAACAAATCATAAGCTCTGTTAATTCATTTCTGTTGTTGTTAAGTTCGGTTGTTTATGTATGTATAATGTATGTGTATAAAAATCGAATTGCGAAAGAACTTAAGCGGTCTTCAATTCACACCCTAACACGTAATCATAAATTATAAATTTGTATGACATTAATTTTGGTTACATATGTACGTTTTCATTTTCGTAAATCTTTCGTTGTTGATTTTTTTGCCGCCACCAAAGCTTTAAATATTTACATAGTAAACTGTGTTCTCAGCAAAACGATCAAGTTAATGAAATGAAATTATGTTAAATGATAGAAGACGAGAGGATTTGTATAGTAAACTAAATGAGCATAATAAACAGAACCCTTGATAAAACCAACAAAGAAATTTTCTTGTTATATATATAAATAAAGAATATATATATATAATTACTATATATATACATGCATATATATATAGATCACGTGTGTGTGTGTGCATGTTCGATTACATAGTTATA
0.9857306276165428 TTTATCGGCGAATTTGTTGGTCATTTGAATCATGCCGGGTTTTTCATTAGTCGATAGTAAGCACTTTTGCATAAGTGCCAAATCAAATGCGAATAGAGTATTACTTCCGGAACTGATACTTTGTTCCGAATTCATATTTTCCAAATGTATTATCGCATCAGGAATGTAGGAGAGTAAAGCCCATGACTAGTAGCAGACAGGCTATCAAATGTGTCTGGCTGCTTGTGGCAAATTGCAAGTTGCTCGCGCCGCCAAGGAAATCTTGGACTTTGACAAGGAGAACTTAAGACTTGAAACTCCGTTTTCTGCCAGTCACTCGTGACTACACAGTGAGAAAGATCAAATCACTTTCGCAGGAGGCCAACTCTTAAATGGAAAGCATTTCAATACCATTCGCAAGTAAGGTTTTTTTCAAAAAATTTTCAAAATGAAGTTATCAAAGCTGATTTTACTTTTAAACTTCGATTTAAAAGTATAGCTGATTTCTTTCGGTGCATTGGTTTGTGTTGTCGCTGGAATGCATGTTGTCATGACGACACGCCCACTTTGGCCATTTTCAAGGGCGACTCCGGACTGTGGCATTTTCCTTTAGCCCCCATTGCGTCTATTTATATCTGGGCAACAGTTTTTCTGCTGCTCTTTTAAGTGCCTCACGTGCCCGTGACGCAAATTACGGTGCTCCCTAATTGCAGTCCCAGCTGCAGGCGAATGAATCCCTTTTCTTCCAAGCTCTGATTTTTCTCTCTGATTGTCTTCTTCAACAGTCCTCGGATCGCAATTAGCCATGGGCATAATGAGGCCAGTCGGTTGGTAAGAGGGAATCTCTCCCACCTCATTCGCCCTATCTCGGAGTACACAATTCTGCACTTAGTCATTTTCAGACGTGGGCAAACAGAACGCTCAAAATATCTGCTCCAATTCGAGCATTTTCATTGTCAGCAATGGAATTATAGCTTATCACTTCTTATTATTGGCTTATAATCCTGTTTACAATGTCATCGCAAAATAATGGCAATCGATTATCTTTTAAGAAGAAAATACACAAAAATCAGAAAATATGTTATGATCATTTTGTTTAAAACATTTTTTAATCCGAAGAGAATAATGACTTTCAATTGTGAATGCTAAAATGAATCTTGTTGAATGAAGGAAAACACAGCCAGATGAATAATTTGCTCGGCATTTTTCAGCTGTCTTGTTTTTGTGCTAAGAAAATACAATTTCCCAAAGTCGTCACTCTACTTCGGTTTTTGCTGTTGCATTCTTTTCTGCGTAATCTATTAGATTTCTAAAAGTTTAGAGTGTTTTTATGCGATACGAAATGGATATATGTAATTAATCAAGAGCTGCCCGAAACTTTCATATCAATTCGCGACTATCAAAATTCACATCGATATACAACATATGTTTAACACACAATTGTTTACCACCATCGAGTCGTATAAATAATAAAGAATGACGTCATTCCACGGTCGAGTGGCGCCGCCTTAATTCGTTCATTCATTCACCAATGTCCCCCACATTTAATGACCCCCCCCCCCCCCTTCCACCTTTTTGCTTATTCATGTGTGACGTTTGCATTCACGTTTGCGTTTCATGTAAATCTGTTTATATAAGTGACGATATTTGCGTACTAATTAAACTGCCTTACGCTCACATTTATATCTGTTTATTGTTCAAATATGCTTTTTACGTATATATTATAATAAAACTGTATAGCACGCAAACCGGTTGACCGAATGCATTTGTAAAAGGGGAGAACTTTCCTTGAGAGCAAGTGTCTCCTTGCATTCATCATCATCATCATTATCATCGCATTGATTGCAAAATCTTTTGTTTCGAAGAGTGATCTTCCAGCAGAATGTATAATGTATAAACAGTCATTGAAAATCGTTTAAGGAACTTACAGGGCTATAATAATCAGAAATCAGGTAACAACAGACCATTTGTACTAGTTCTACCAATCACAAGAGCTTAAAAATAAAACACAACCACATTGTAGATAAACTGCAGCATTATTCACTTGAGTTTTTTTGAATTTCCCAAG
0.05124347101922084 ACCTTAAAAATATTTTTCATAAATTTTTCACACTTGAGAGCCACTTCGCATTATGCATCATAAAAGCGAGCTGGAATAAATGTCATTACGCGCCAAATTGCGCATACGCAGGGTTGGCGCAGCTCGAAAAATAACAAAACCCCTCAAGTGGATAAAGTTGTCATTGTCTGGGGGACTCTGGCATTTTGTGCAAGCCATTGCGCAAATATGTATGCAATCCAATGTCCATTGTTTTATGGTTGGAATTTCTATTCACATAGCAGTGGTAAATGTGGTTTATAATTAATGGAAGCTCAAGTTTTTGTTTATAATTTAAAAATGCAATTCTTTATTCTGCGGTGGATGGTGTCACAAAATCGAGTTGAATGCTTTCTTTGCTTTTATTTGCTCTTCGCACACAAAGCAAATTTAAGCTGATTATGCTGGTTATTTGAACTAAACCAGCTTTGTTTGTTTGTTTTGCCAGTGGTAAATCTCAGCAAAGCTTTCCTTGTCTTTGCCATTTGTTAGCATTTTAGAGCGAATCGCAAATTCCGCATGTTAATCAGCTGCATGATTTATACTTGGCTTTGTTCTTGCCAAAGGCACATAAATATGTTTTTATTATTCAAAGCGCACATTGAGTCACGTTTCGCAGCCATCGTGGCGTATACGCAATGCGAAGTAAATATTTTCACTAGCCACCTAGAAGTATGCAACGATATTTTGTCTTTGTCACGAACTCTCAAAAGCTGATTGCTGTTGATAATGGTAATGGTGGCGATGCCATGCTGCACTTGCTCCCAAATTCCTGTGGCACATGCAGCACATGGCAGACACCCACAAATTGCTGCCATAGTTCTTCGAGTTGCTTCGCTTTTTCATTTCGCCCAGCATGCTCCGTGCTCCGTTGGCTCATTGACCTGTGAATTCGTGGTAAGTTTAGAGCGAGAAAAGTAGCAGGAAATCTCTGCATTTTCCTGGTCGATTTTCCTTTTGCCTTCGGCCCACCTGAGGCTGCTTGAACGGCGATGGCAGTCAAGTGCAAGTGATTGCTGGAAAAAATTACGTACTTGGGCATTGTTTGCCTGCCAAATTGATTTCAT
0.8776525731112552 GCGGCAAAGTTCTTTGACTTTTTCTGTGACGTTGCTCTCAAGCTTAAGTAGACTTAACTTGCCCCATTTTCAGTTAAGTCACTTGCACAGCTTTATTCATTACTATATCTATATCTGTAAGTCGCTATTTAGCCTTGTAATATCGACGACAAGGTCGTCCTGATTAGATTCAATTAAATTGGGCTTAAGATAAGACTAGTGCAATGCAAAGTGAAAATATTCGAAACGTGTAGGACGATTGGCTTAGATTATGGGACATGTTGTGATAAGTGTCAAAAATGTTTCATATTTAATTTCACTGGTTTGCGGAGATAGCGAATTTCTGCGAAATACCAGCGCAATTCCCAATAAGCTGATAAGGTGACACGTTCCAAAAGACTACCATTTTTGCAATCGCGAGTCGTTTGCCGGAAACAAATGACATCAGTCGCTGCCATTTTAGATAGTTTTGCATCTCCT
0.9513732892570967 TGAATTGGCTCCCGGAGCTGATGGCTTCTGTCATTGCCTTCATAACACCATCTCCTTTGGGTCCGGAGTCAACATTTATCCCACAGCCAGCTGGGAATTTGCGGACTACCGGATAACACATTTGGATAACCACTTCAGTCTCCTTAAGTGTCAATAAATAAATAAATGGAGTGGTATTTCTACGTAAACGATAGCTTAAATTATATATACTTTATACATTCTCGAACAATTTACAGAAAGTCCAATGTGTAATTCATTTATTATATGAAATGCAGATAAGCATAAATAGCCATGACTGTAAAACGCAATTGGAGTCGCTTACTCACAACCTATCCACTTACAAAGTTGTAAACAGATTAGATTGTTACACCTTCAGCCTTCGAAAGGTGACCCACTTGAGGTGACCCAGACATTTGGTAGAAAATTCTAAGAGCTCGTTTCTTTATTGATTCGTAATTGCGGATCGTTAATTAGGCGACTGGGGCGAAGCCAATGCGGTTGTTGCCCAAATCGAACTCGGTGTAGTACTGGCCAATGAAGACATCGCCCAGAATCCAGAAGTCGGTGCCCATGTACTCGAAGGCGGACATACAGTTGCCGTCCGACTGGATGATGTAGGCCGAGGGCTTCAGGACGAAGTTGGTGCCACCGATGTTGAAGGTGACATCGGGCAGGGAGCTGACGCTTGAGCAGTCCAGATAGCCATCCTCACCCACGTTCAGGATCTCGGAGAGGGTAAT
0.8263857092842153 CAATATATTTTGAAATAATTTAAAATCAATTTAAAGTAAAAGGTAAATGCAGCTGCAATAACTCTAAAACACGCACAACCAAGCCAAACAAACATCAAATCAAATCCATTTAGCTGCAATAAAGTTAGAGGCAAAGGCACACACAGAAAATCAACAATAATAAATGTTGCAAATTTAATCAAACCAACTGAAATTTAACTAAATTTTATGCAAAATAGAAATGTTAAATTCACACAACACAAACCACAATAACAACAGCGCCAGCAACAGCAACTACAACAAAGGCCACAAAATGCATTTGAAAAGTGCAACGGCAAAAGCAACAATAATGAAACATAAGTTAAGCAAATTTTACGGATACGGTTGGATGCAAGTCTTCCTACTACTTACAGTCCTCGTGATTGGTAATCAAAGTGCCTGGCAGGAGAATATACGACCAAAACTCTACGTTGAATTAGGTGAGTCTTGTTGCAAAGAATTCATAAAAGTATTCATGTTGTTTATTTTACGCATAAGATACTTGAATGGTATAATTTACACATCAATTTGAAGAATGTCCACAATAGGGTTTCAATTTTGTGAGCTAAGATCTCGTTCAATTTAGTCATAATTGTTGTCAAAATATTTGTTTTTATTTTATTTTATATGTTCATAAAATACATACACTTTTACACATTTATTAGAACTTTTTCTCTCCCATAATCAAATTTATTCGTCAAATTTCAATGTCAGTCAAAGAAAATCTCAAGAGAATTTGCAAATGTCACTGTGCCGAGTCGCAATCATTGTAACCAAATTAAGACAAAAAGCAAATGCCAATTTAAATTATGACCAATAAAAGATGCAAAATCGGAATGTAAGGCAATGAGAGAGAGCAACGAATCCGAAGTCAGCTGCCAAAAACTTTAATGACAACATTTTTATGAGCTACAAAATGTAATTTGACTGCCAGACTTTCATGCGATGGCAATGGCAATGTGGCAGTGGCAGAAAGCCGGAAGATAGTTGCAGATATTCCGTTAAAGTTTGACATCGAAAAAACTCGTCCAACGCCCAACTTCTAACTCCCAACTCATCAGGAAACCTTTTTGCCATCCTTCGAAAGTATCCACTTTTGGCAGGTGAAGAAGTTTGCTCAAGAAATGAAGCAATAACTTGGACATAGCGTGTGTGCGAGCAGGAGACATAGAGCTACTAATGCACACACTTTTTGAGATATATCCCAGACATCCACACGTTTTGCTATCTTAACTATAAATAACAAAAATTCCTGGAAGACATTATTTGCATAAAAGTGGCGAAGCTCTCAGTGCTGAAATGAGTGGGGATAGGAATAGTTGGGTGGTGCTGGGCTCTGATGGCTTGGATGTCTTGGATGGCTGGGATGGATGGGATGGCTGGGGGATGGCTGGGTTGGGTTGGTTAGCTGTTGCCAGCAGCTATTTCTAGTGTCCTGTGTATGTCCTCAATGTGCGACATCATCATCGTGCTCATCATCGTTGCCGTCATGATCGTCGTCAGGA
0.602996651937637 CCCACGAATTTTTGTTGTTTGATTGGCAACCGATTGTCGGTTGATTGACAAACTGTTTGAATGTGTGCGAGGAGGGGCAGTGACTTTACGATGACATGGCTAACGACTATTGTATACCCTTGAAACGTAACCTTCTTGCTTCTTAAGCTAATACTATTTAATAATAGCAATTGATTTAGAGAGCATTTTACCTTCGGCTTCAGTTTGAGGAAATTTTATTTATGTTTCTGCCAGCTGATAAGCGGCTGTCGATTGTTTTTTAGGCGCTAACATACGGACAACAATTCAATCAAGTATCCATCACAAACACACGCATTGACAGCCGTGCCCAGATAAGCAAATGGTTGGATAACAAAGGCCTACACAGATAATACCAATCGCAAACACAGGGAAGCATTCGGGTTTGTTTGTATGCGTGAATATTTGCTATAAAGTC
1 TGGAAAAGCCATCGGCCAGTTTGATGAAGTCGAACTCCTTGGTACTGTAGATGATCAAATCCTCCGCCAATCGGGACAGATGCAGGCTCACCATAGAGCAGCAGTAGATGAAGTCAACTAGAAGGTTGATAAGGACCAAATTCTAATTAAAGAATATATATCAAAGCATATGTATAAAAGGTACAAGTTCCATTGCAAGGCAATTTAATTATTTAAAAAAAAAAAATGTTTTCATAAAACAATATTCTGTTTTGTAGGAAAAAAACCAAAAACCAAAATGTGTAATCAACTTTCCTTCTATTGTTTAATCTGGGCAATTAAAAGAGCCCCACTTATCAGTGTCTCCCCTGAATAATCAAAAATGGAGCGGTACGCTGATAAGAAATCAATGGAAGCAAAATCCATTATCAACGACTTTGAAATGACTTAAGTGGGCGTTTCTCCCACCAGGCGACTCACCTACAAAATCTCGATCTCCCACGGCGTGCATGCTGTTGGCTGTGACACCCGAGAATCCCAGCCTCTCGGCCAGCCACAAACGATCGATGCCAAGGGGATTTCCCGCCAGAGCGCCACT
0.9347237478008701 GTCCCCGTATCGTTGTCGTCTGAAAATTGGACAATGATTTATGAGGCGTTAAGTCAAACTTCATATTAATTTCATTTCATTTTCAACCAGCCCTCTGTCTCGTTCCTTCGACTGCTTTAAAGTTGAAAATGAGCGCACATGAGACACGTAAAATGCCAGAATAAAAGCCAGTCAAGAAGGATAAAATCCGAACGAACAGTCGATAGCTAGGCGAAATAAGGTAACTGGGAGACGTGTTATGAATTTATGGAATGTGATTGTTAAAGAGAAGATCGAATGCTGAATGTCCTAGGAACAAATAAAACAAAACTATTTATAAAACTATAACTTAATCAACACGTATGTTTGGTTTTGCTTTGCTCTTTTGTGAAATTTTACATTTAATATCTATGTACCAAATGTAGTAAGCTGTATATGTCAGAAGAGTATTAAAATTGAGTCAATCTCCATTTTCCAGATTAACACCTCCAAGAAGGCACACAAAACCCACGTTTAGACATTTCAAAATTTTGTTGAGCGTGCTCGGGATTTTGCTGGCCTTTTTCCCCCGGAGCATAATCATATTTTCTGCCAACAATTGTATAACATGTGTAATTTGAGCATTTCATTCATTCATTCATACATTTATTCGTTCGCACACAACACACACAAACACAATCACACATACAGACTCAGCCACGCACACACTTGAATGCCTGTTGTGTGAGTGAGCTGGGCTGTGAAATAACTTGTGGCATGCTTTGAGGCGTTTGTGTGGGAAGCCAGAACTTTGAGCACTCCTTTGCACCTCCCTGCAGCCCTCCCTGGAAAGTCCCACAATTTGGCATTCTCCAGTGGTTTTTGCTTTTTTCACGCCCACTTCCCGCCCCCCTTAGCCTGTCTCTGGTTATTGGCCAGTGGAGCGTTAACCATGGTCAATAAAAAATTTATTTAGACAACCACAACGGCAACACAAATTT
0.6011062434171692 CTTTTAGATGCAGTCGATTAAATTGCAAATTCTGTATTGGGCTGCTCATCAAAGGGCGGGCGTATAAAAATAAAGTGCTAGCAAAACAAGAGTCGAACATTATTTTTGGCAATTGCTTTGGAAATACTAATATGATTGACAGTTGCTGGAATCGCATTAATGTCACTCACACTCACGCGGCCCACATCCAAGCACCCCCATGTTGCCCCAGTGTTGAGTAATTGAATTTGTTTCTGTGTTGACTCGATGTTGCTGCGACTGAAGTCCAATGGGCTTGGAAAAGAAAAACAAGGGGAAAGTATATTAAATATTTCACATCTTACACGTCTGGGAATCGGATCAGCAAAAAGTCATGAAGTGCGGGTTGTGTGTTCTTTGTCTCGTGGAATCTTTTACATTGCTTTTGATTTGCTAGGGAAGTTGGTGGAGTGTCCCTAAATTTTGTTCAATTCGCTTCCTTAGTTATGCTGCAAATGTTTTAAATAAAAAATAACAATAATGGCCTATAAAAGCTGAGGTTTTTTTTTGCAAATCTAACGGAACAACTTCCAAGGCCAATTGACTGTTCATTTGGAATATAATAATCACCCATGCTTTACCCCTAACTAACTCTACGGGCTGAAATCAGAGTTGTACATAGCTTAGCAGATTATCTTCACACACTCTGTGATAACGAAACACCGCCCCCGTGGGCATTATATCAACTTAAATGCCAAGTGTCGTTAGTTTCCCACTGCTACAGAATGGGTGATAAGATGGATTTTTGGGGGTCTTTGCGGGTTTTCGGGGGTTCTGTCAACGAAACGGATGGATAAGAAAAAGTATGTGAGCTTCTGGCAGACTGCGTACATATGTTAGCACATTTTTAAATGTGCTTGTGTCAGGCTGAAGTCGTGACTGCAGTAAATTCCTGACTACCCAAAAATTCTCAGATAACGAAGAATGGCAAACTTGATAGAAATGAGCATTTCAACATTTTCAACTTAAGCTGGAAAAAAATATATATACGTACGTACATATATGTGAAATAACCCAACGAGGAACATGAGACAAGAAAACTGGCAATGCATGTCTGCAATTTTTTAAGCAAACATTTTATTTGCTAAAATGCTAAAAAAAAAAAACAAAAACATCCCCATAGAAGATGGAGTGAGAATGAAACTTGAGACACACAACCCACATCAAAAGAGCAACTTCTGCATTTTTCCCCAGTTCTCGTTGTCGATGTTGTTGCTCCTGTTCCTTTAGTTGTTGTTGACTTGCGCTCCTGTTGACATTTTGATACAAATCTTCAATAAAATAAAAGCAGCTCAAGTGGCCATAGCGTAAACAACAAAGGAAGT
1 ACATGTCAAAATATAAAACGACATCAACAACAATGGGATTTGTTCATAAAACCCATGAATAACAATAATAAATAATAACAGGCGAGCCAAACAAGCCGATCAATATCGACCTTGAGCACATTATTTGTGAACCAAAGGTAAAACGGAAATTTGGAAAATGTTTAGCCATCGATTGTGGGTTGGCACACATTATGAAATAGTGAGGTCAGAGATTGGGCAGGGAAATAGAGGTCAAAATGACTAAATTTATACGAAATAAATTTGATATTTTCTGGGCATCATACTTTCATAAATATTTAAACATGATATATTTCTTGCATGTCACCACCCACCACACAGCACTTATGTGTACAACTCTCTCAAGTGAGTTCTGATTTCGATCTTTGATCTCAGCACGAGCAAGCCCACTAAATAATCCATCAAACGAATGAAAGCTTAATGCAATTTTCCATCTGCTGCCGCCACTATTTATCATAAAAAAACGATCGGAATACTTTAAGAACTTAATTATGTTGGCCATTAGAAGAAGAGAGATGGTACCAATGAGGGAAATGAATAAAGAAAGAAGGCGGCGAACTTACAGGGGCCGCATAACTTGGCTAATTGCCACATGCGGTGGCTACCAGCGACTCGGTCCCCAGCTTCTTGATTTTTTCCCCTCTTTCTGGGCCTGCTGACATATTTGCCTAATGGCCTCGCATAGTTCTTGGCCATAAGCGAGCGACAGCACGATGAATCGTTCGCTGGCAGAGTTAAAGTTTTCCTCATAAACAAGAGCTGCAAGCTGGAAAAAAACAAAAAACAAAAAATATTAAGTTCAATAAAAAGTTTAGCATGCTGAAAAGTTTGCGGTCCCTATAGGAAAAGCAGGCGATGT
0.938567590816478 TGCTGCCATCCAGGTTTCAATGCGCAAAGTAAAAAAAAAAACCATCATTTATCACAGAGGCGATAGCTTCTTATTTACCCTGCCCCCCTTCGGTGTTTCTGGGCTAGACATTTAATCTAAAGTGCTTTAACTCGGGTCCTAACACTCATGTGCCAGTCATTAGGAGCTCATTGAATATTGCGACATCACGCCCTGACAAAATCATTAATTGCACGCTCTGGTCGGCGAATCTCTCCGATACAGATACAAATATATAGATACAGATACAGAAACCAACATACCTCGAGGCATACCACGTAAAACTCGTGCTCTCCCCGAAGATTGCATTCTATCTCTAAGTGACCCCTATTTCCCCCGGTATTCCCCGTATTTCCTATAATATTTAGCGCATATTTCGGCATTTGATTTATGGCCTCCCAATTTGCTGGCTGCTTCGTCTTTGGACTTTTTTGTGATGTCTCCGCTTTCGTTTCTTTGCTTCATAATTTCTCGCGTTTTTTTTTGGTGGTATTTATTTTACTTTGGTATTTTGATTGAAATTGATTTTATTACTCTTTTTATTAGTTTAACTCGACTTGAGTTGTGTGTGAGTGGGAATTATGTGGCTGGATTTTTATGATTTTATTTTCGCCCTCGGCTCGAGTTTTACTGTCGTACGAACTTGTTTGGTTTTTAGATAACCGAAGTGGAATCCATGACAAGTGCCATTTGTGATTTCAAAAGCAGTTGGGTCGGTAGAAAGGGCGCCTGGCAACCATGGGTTAATAGTTGGTTTTATCGACGCTTTTGGTTGAAATTCCAATGCAGTCCAAAAAGTCTTGCGCTATCCACTGACTTTCCAGGCAATTTACCCATTTTTCACCCACGGGCTACCAACTTTTCCCTCCAATTAAATACAAATCGAGAAGCACTCATGCAAATCATATTATATGCAATCGTTCAGGCCCAATAACTAATTAAAAGTTTTCCATATCTACAGTTACTCCTCATTTTGGGGAAACAATTATTGTAACACTAAACAGCTGGTAAAAAAAAAAACAATTAAAATTA
0.4346138104497565 GGCCAAACATCACGTATACCTCCAAAAACCCAAAAAAAAAATCAAAACAATTTTTTGAGCTTTGCCCCCGAGCTACGTTTTGCACTTTCTTCGCTTCCCCGGCTTCATGGCATTCGTATACGGTGCGTATGAGTGATGCGATTTTGAATTACACAGCACACTCTCCATAACAATCATCATCACGTGAGTCGTGACTCAATTTGTCTAAGCTCTCGCATAGGTGTAAACGAAAGCTTCAAAAAGCTGAAACCAAGTTCCAAAACTCTGGCTGACATAATGATCAACATTAAATGTAATGAGTAATTTGTTTTCTCTGTATATAGAGTCTGCATTTTGTTGGCCAACAGTCGAGAGAGCTGTGATTCATGTGAAATGGAACGACCTTGCCAGTGGGCTTATGTCTCCATTGGTATGCAAATTCATCATCAAAGAGTTTAAAAGCAGCAGAAGGGAGCAATCGTTACCAGAACATTCGCGGAATCATTGCTGCTGACAGGTTGTTATATGAATTCAGTGGAATTTTATTGACAGCGGTGATAAAACGCATTTATTTCACCATTACGTAATTTATTGAG
0.6508045981784951 ACTCAATTTTCCGATGATCAAACAAATGCCGTCGATTGTCATTTTAAGGCACATTGTTTGTTTTCCTTTGGGGCGAAAGTATTGTGTCTTTCTGTCTCTTTTGGCCAGCCTCTCACACTGTGGATTTTGCATATATTTGGCTGTTTGTCTATAAATACGATGCGTCTCCCCGAGACTCATGACGATAAAATGGCGAAAATAGCAAAACACAGAGGCAGATTGAAAGCCCAAGCGGCAAAGTGCAAATTGATAAGCCCAACAAGAGCAAAAAAAAAAGAAAAAAAGAAAAACGAAAAAATAAGAAGAGGAACTGAAAAAAAGCAACGCAAACAGCGCGAATAAGTCAACTGACTTACTGCATTAATTGTAATTTCATTAATTTACGCTACTCGCCTCTGTTTCGCTCTTTTCTGGCTGCCTTAATTAAGCGCGTCAATCATACGCCCTGTGTGGCAGGGCGAGCGGCAGCGATAGAGCATTGGATGGGAATGCGCCCGATGTGGATGATTATGATCATAGCGGGCTGCCACATTTAAGTGTCGCCCTGTCAAAATAGCCAACAGCGAACAGAAGCAGCAGTGCAAAGAATTCGCACAATTATATC
1 TATGATTAGTATTACAATTGAGCAGTAAAATTAGTTAAATTCCAAGCAAGCAATCCCAACTTTAAGCAATTGCATTTGATTAGGTCGCAAATTGTTGAGATTCGTATCTAGTATTTGTTAAAACATATTCTATAACTTTTTGACATAGCAAAGCGAAACAAAATAATTAAAAAAGACAAATATTTAACAATAGAACACAGATAAATTAACATACTAATAGGTGAAAAGCAAAACCAAATCCAATCCAAATCAAACCACAATTTCAAATGCCGTTACAAGTTCGTGTTCATAGTTGAGCTTTGTAAATACTTAATAGCTTAAGTATACATACATAAAACTTTATGGAAATATTTATATTTAAAGCGTGGAAACCGAATTCTTGGATGACAATAATAGAGTGCTGCAATCACACATACAGTCAATTTATACGAGTAACGAATTATTTATAAAATATTAATAAAACTAATATAAATTAGGTCACATCTTTTCAAAAATCAACCAAATATTGACACAAATACACAAAATCAATAAAACAAAGTAAATACTTGAATGTTTGCCATGCTTTCAGCCAAAAAGGAGAATTTTTTAGGTTACGAATCACCAAAATGTTTGTAGTTGTGCGTAGTCTAAATATATGTTTACTAATAAATCTTTATGAATATTAAACGAACTTTTCAAGCATTTTAACTTAAGGTATTTGGGTGAAGTTTCAATTCAAATTGATCTGTTGGGTAGGTTTTATTTCTTATACACAATATTATACATCAGGCATACAATTTTTACTGGATGATAAGAATTAACGATATGTTTGATTTCATTTATCATACACATTTAAAATGAAATAAATAAGTTTATTTCAATGGTTCTAAAATTTGTTAGAGCTTTGGCAAGTTTGCAAGCCATTGAATAAAAGCTTTTAGTAGTTTCCATTGGATTTTGCACAGATGGCGCATTTAATAA
1 TACGCAGTGTGGTACAGAGGGCGGTGGGGTTGTGAGTCGTATTCAGTCAGCACCACTGGCATGTCAATCAACAACTGTGCAACTTGTTCGGTCTGTTGTTCTTGCACTGGCTGAACTTTGAGGTGGGCTAGGCGGTAAATGGGAAATTGAGTTTGCAGTCCCCCAAAAAAGAGGAGAAATATCAGGAAGAGCGTGTCCCTTAAATTGTATCACCAGGCACTCGCCATTCGGTTTTCCCTGAATTATTTTTTGTTTTTTTTTTTTTTTTTCATTTCTCCTTTGCGTCAAGCATCTCTGGCAATTGGCAGGCACACAAAAATCAATTGATAACAGGTGGCGTTGGCACAGGAAACGACCTGCCTTTTCCCCCTTTGGAAAGAGTCAATGGCCCAGCCTGAGACAGGCATAAAAATCGTTATGAAAACACATAAAAATTTAAAAATTCTCTGTCCTCTCCGCCCGTGTGTGTCTCATTCGCATGAAAATGCTCGGGGCGGTGTCACTTGTGTGTTGATATTAAGCTAAAAGGGCCATTAGCTATAAAAATACTTAAGATGGAAATGTGCGCAATGCCGCGGGGCATTCGAGTGGCAGAAAGAGAATAACACGGAAAGCAAAAGTCGCTCCACAAGAAGAAAAGGCGGGGAGCCAAACGACTCGGCAAACTGTCACCGAAGTTGTCAACAGCAGAGGCAGTCAGATTGGACTGCAGGAGGATACAGGTAATAGTAAAGGTAGTTGGAATGTGCATATACTTTTCCCATGTCTATCTGGAAATGGCATTAACATCTTGCCATCGCTGCGTATACGTAATATATGCGACCAGTCTTGTTACCCGTCGGATTTTAGATGCAACGGGGCACAAATTACCAGTGAAAGGTTAAGGTTTCCAATCCGGTCCATTAAATGTCAAGGATATTTATTTTCCTATTCAATTACAGCATACTAGTGTCTGTGGTCGTCAGGTCAAATATTTAAGAGCAACTTCATGAGAGACTAAACACTTATGCATGACTGCCGAGTAATGGAAACCATTTAAATGTTAAATACAGTTATGCAAATTTATCAGCAGTCCAAAATCGTTAAATGGCCTTCAATTGCCCTCATTTAAGTACGTCCAATTTACTCCGAAAAGCCTGCTGACTGCTATTCCCAAAAACCCATAGTCTGCTTAAGCGATTCCCGCGGGTAACGCGACGGCATTTTCAATTAAACTTTTCGCATAGCATTTAATAACTCCGCATAGTTTGAAAGCCTGCTTGGTTTAACAGTCTGGGTGTTGGTACAGGTCCTTTTCTGGGGGACCCAGATGTTTGCATTAGCCCAGTTCAGTTGGGTCTGCCTAGGATATGAAAGCTTTAACCATTGCAGTTTCCGAGAGATTGCTGCCTGTTTTGAGGTGAGCATGCGCCTTAAGTGTAGGCAAACTCATTTTTAAGAGATGCTGAGAGCACTAAAAGTTGGACTGACTCCAATTGCCATTTCCTGTCCACACATCCAAGGCATACTTGTGATGCTTACGTGTAATACCTTAATTTAAAGGCTCGTTCAATCTACTGAACTCAGTAAGTAGTACATTAAAAAAAAGGCTTTTCATACTACTACTTTGAAGAACGCTTAATATAGATAGTTATGTATATTTCATAAATGTATGCCCATAGTTTTGTAGATTACCCTGCCTATTGTCCAAATAAACGGTACCATAAATTAGCTCAATATTCGTTTAATTACTTGACCTGAAATCACATGGGTATTAGAGCACTCTAACCGGCATTGGGGTGAAACTTTCAGAAAGTGCCGCCGGCTGACAATCAATTTGGCAATTCCGGCGCATTAATTGCCGGTCAGATAGGACCGATGCAGCTACCGGGACCATCCGATGGCCACAAACACGCTGTGATGTCAGCAATTAACAGAGTCTAATCAGGTAAGCCCAGTTATCTGTGGCACAAATGATTCACTAATTGTCATGACCAGAACAACCGCTCTGGAGACTGGATGCAGTGCGGTCCAGTCAGTTTTGTTTTCCTTGGTTCAGTCATTAAAA
0.4959098767707619 TAGCTCTTGGCTATTAACTAGCTCAAATATTTGCTCAGGCAGCCGCGATGCACTAGACGCTAAAAACGTCTAACATGGCCAACACAAAGCAAACAACGCTCGGATTTTAAAAGAAGGCAAAAATGAGCGATAACGTGGATGGAAAAATGTCCTTTGGTAGCTAGAGTATGGCAACAACAAGCTGTGCTGCTTCAAAGGAACAACACTTTTGTGTTTGCGGAACACAAGCAGAAACCACTTAGAACCCGCAAAAGTGTTTATGGCACTCTTTAAAGTCGAACTTAAATTGGCTAGCTGCTAAATTTGCTTTTATCTAAGACAGTATAACACAACCAGTTTTATGTCTAGCTATAAAAATCAACCAATAAGATATATGGACTAGTTATTGCTATACACGTTACTCGTGTACTAGTTTATTGTTTTAAATAATACAGCACAGAATATAAGCTGTTAGTATTATACGTATTCAGGTTTCCATTAAATACGAAATTGCATTTAATTTTGTGCCTCAATAAAGTACAGTAAAATAATAGCCTTAAAATGGCTTATTTTGCTCTGCCTAATAAAACATCAAGAAACTCTTTCGAAAAGCTTAAGTTGAAAGTATAGCAACGCCCTGGCGTTCTTTATGAAGGGACTGTCGACAAAACAAATTTAGCCATAACTCCTAATGCCCCCCATGACCTAGGCGAAATTACATTGAAATATATGAAGACTTTCTCCTTTGGCAACGGAAACCCCAGCCCCCGGGGAGACCTTTGTGCGCTGATTGTAAAACCCTTTTTAATTAACTCGCACAAACTCGCGAACAAAACGCGTTCGCGAGTCACAAAGTAACACAAAAGCCCCAGCCAAAAACGCGTTTGCAAGCCATTTTTATTTGGCGCTACCAGAGGCTGAAAGAGACCAGGCCCAAACAGATATTTCCCTCGGCCATCGTCTCGCCTTCCCTTTGCCAAACATTTCTGAGTTTGTTTTTTCGCTCCCGCTCCGCCAGGACCTCGCATCCACATCCTTATCCAGCGCCCCTCAGCTTTACAAATTGTATTTCAACGGTTTCGCGCTTCATTAAAATTGCTGTTAAAATAACACACGCATAAGCGACGGGTGAAGGGAAGCGGAAGTCCTGGCACAAGGACGCATAGAAAAAGCTAGAGATACTCGCATGTGTGCACAGAGAGAAATATTAAGTGCCTGGTAAATGTGGCAACTAAATTTGAGTTAACAAAATAAATTGTGTTTCTTGTCACACAAAAATTAAATCACAATAAATTCATATCACTCTGTAATAATTAAGTGTCATCTTAAAATCCATATATTTTTGATAATAAAATATTTTATTTTTGACTCCCATTTAATGACTTTTTTCTTTCTCTGTATGACTGCGTGTTTCTAAGCGTGTGCCAGCTGACAAGGCTTACAATATGATTTTGTGGTTCTGTTCATTTTTTGAGCTCGGTCTTGCTTGCTGTCTCGTTGTTTTGTGCTTGGTTAAAAAAATGGTTCCCCGCATATAAACACACCATTCAACGCACTCGAGTACGCACACACGCACACTCAAACATACACATTCGAATGCACGAGCGACGGAGTTAACCCATGAGTTGAGTTGCCCTTTGTTAGTTCTTGAATTGACCCACTGAATTCAGTCTCAGTTTATATAGTTTATTTAACTTCAAAACAACTTTCACAACTTTAGGATGGCTGCATCTCTTAAAGAAACTTAGGCAAATTATATGAGTTTAGTTGAAGTGAGCTTTTGAAATATTGATGAAAGTATCACAGTTTAAATGGTTAGAAACTGAATGAGCACGTTTGTTTGATATCGTCTACGTTCCAATTGTAAATTATTACAAATCAATAACTTTTGAGATGTTGAAATTCAAAAATGGGGTGTTTTGTGAATAAAATTTTATGATCTTAGATTTTTTGATCATAAAATTCTCCTAAATTAAGTAGTTTGAATACCTT
0.7643440554744269 TATTACATTTGATTTAGAAATATGTACTTATGTTCTTATTCAATCCATTTTGAAATTTAAGGGTAAATCATAGAGTTTCAGTCGAAAACTTCCATTTAGAGGAATGACACATAAAAGAACGTAATAGTTGATTGCCTCGACTACGGGATACCCTATTACTGGTCTTCTGATATTTTTATCTTGCGCTTTGAATTAAATTGAAATAATAAACACTTGAAAAAGAATTTGGAATATAACATGTAACATACTCTTCAACAAATATGTTAACCTTACGGTCAATGATTAAAGGGTATGGACCTATTACAAGAAGTTATCATTCCTGCAGATCGAATACGTGTAATTCAGAATTGTTCGTATAAACGCGTGAGTTTTGATAAACCAATTCCGGCGAAAATGCCACATGTATCTGGGTGCACGAAGTACGTGGCTTGGCCACATCGCGTGGCTTTTTAGCTACGTTACCTTATCACTACGTCAGCTGTCAGAGTACTATATACTACATACATATGTACACATATATGAACTATATTCACATACTGAACATTCAAGTGGCGTAGTCACACGTTTGGTTTATTTGTAGCAATCGCTGGCCCTCCAAGCAAACTTTTTTTTCTATTTATTCCTGGCCTAACTTAATTGATTACACATTGCGTTCTCATGGTTCGACTGCGAATTGAGTTTTCGGCTATGGAATGGATAATAAAATATGCGATTGGGTATAGTCGATTCGCATGTATAGGGATCGTAAAACTCCCTGCTGTCATTATGATTTGTGCCTTATCGGTTATCACTTAATTTATAAGGTGTTTCTTATCTTTCGCAAGTTTCTTTGTTGCTTTGTTTGTGACAAGTAAAGCGAGTCTCCACTTCCCTTTGAAAAACCTAAGTGTACAATTTTACAAATAAGTTGCCGTACTTTGTTATGTAAACATATAATAGGTTTGTTTATTGCCAAACACCAGACGTTGACAAATTCTAAAAATATTATAAAGGGAAATCACATGTGTTTACCAAACAAGATCAAAGAACAAGTAATGAGAACATCTGTGTGTATCTCTATAAAACTGTGCATTTATGCTGACC
1 CTTTATAATGGTACTATATATGGGTGTATTAATCAGTAACATATTACGTAGTCTATGAATGTAGGTCAGAGGTTCAAGCAAATAAACAATCGCGTATCAACAATTTCCAAGTTATATATTTTAATACGAAGAATCCTTATCTCTATGTGTAATTGTACTATAAACGAGTATTTTCAATAATTTTCAGTACGGTTTCAAATATAACAAAAATGAAATTGATCAAGCTATATTAATAATTATTGGTTAAGCTTAAGGTCTAATTGTTGTTCTAATTCCGCAGTACGTTGCCTTGAAAGTAATCGGCATTAAATTTGACCACAAACAGCTGCGTAAATAAACCGGAGCCTTATAAGATCTCTGTGGACATACTTATCAACCTTAAGAAATGTTCGTAACAGTGCTCATGGGAAAATCTAATTGTTTGTTTCGAGATACACGTCCGCAGTTTTATCGCACTGTTGTTATAGTGTTTCGCCATAATTACTCCAGACTACGAAAAAGTCAAAATGCCCATTTGTCTCTTTTTCGCATCGTGTTTTTCCTTTCCACTTTTTGTGAAGCAAATCTTCCGCAGTGTAGAGACTCTTATCAGGAAATATATAACAACTTTGAACAACACATCTCTCCGCACTTGTATCAGCAAAGAAATAATTTTTCCGTAATTAGTTGCTAACGATCGAAACATTTCTGTGGCTTCGGTTCTAGGGAAAATTTACACTCCAGCGCAAAAAAAGTATCTTTGTAGCTTTTTATCTACTAACACAGAAAACAGCAGAAAAGCGCAAAAACCAAGCAAAACAAAAACAAGAAAAGAAACCGCGCTCAAAAAAAAAAAACTTGTTTTGTAAACTTAACTTCCTGTACGCGAATCGCATAAGATCGCTTATGTATCTTTTGTATACCTTGTTTATGCATACAAATTCACAGATATGCAGTTTGGGAATCGAGTATGGCAATGCAGTTGTATTCACTTTTCATTTACTTTTGATTGTTCTTCGAAAAGTGCCATTAAGATTCTAAAAATCAATTTGACGGCCCGCTTGATGATTGAATGAACAAGTGAACAGCAGGGAAAAAAAAAACGAGAGGTGGCAGTAAATGACTCAGCCAGAGTCCAAATCTCCCCAGTTGAAACAAGTTTCTTTATTTGGCTATGACAGGCTTTCTGGCTCCAACGCGGACCGACTGACCTTTACCATTTTGGCCAAGGAACGGGAACGCATGAGATAAATCATGTTTTCAGTTTTGCACTTGCGGCTGGATCTTCCTCTTTCTCGAATGTCGTCTAGATTACTTATTGTCGTTTTTTTTTATTTTTAATTACGTTAGTCATCTCTCCGCCGTCTTCGGAAGTTCAACGTCCTGTTCCAGACAGAAATATATAGAAATAATTCTGAGGTTACTTAGAAAGAAAGAATGAGCGGAGCATACTGAGGAACCCGTGCGTGATCTGCATCTTCATGGTCTGTGGAATATCCCGCAAAAAGGGCGTGTGCACGGAACTAATGCCAATTGATCAAGATCAGGCCACAATGTGCACTATAAAAATAAGCAGTGATATTAAATCACCTACGCTCTCTGAATAAAAATTAACTTGTTCGCCTGACGGAAATGAGCATTTCAATTGCTGTTAAATTCAATTTCGTAACTTTTCCATTAAATTGTTAAGGGCTTCTTGATTCCAAAAGCTTTTTCCATAATCCATGTCACAGCTTTAATTTATTTGCACTCTGTGAACATTATGCAAGTTCCACCTGTCACGGCTGTCCTGCATTATGTTTAATATTCGAAAAATGCCAACTCAACTCAACTCATTTTGATCGGTTTTTACTGACCACTTTCACCGCTCGGACTCTAGACATCCTGTCCTCTTGCCGATGAAATATGTCATAAATGATGTCCATTTTCGGGACAACTTCCATTTATGTAATGCCCTTTAAAACGCAAAGAGTTGATTCACCTTTCATGTCGTTCCTTAATTAACTCACGTTGTGCAATTCATGCGAGAGTTGTTTGCGACAATCATACATTCGATAAATTATAGCTC
1 TACCCCAACCGGAGATCAAGCCATATGGTGGTCCCGATTCTGGACCCGATAAGCCATCGTCCACGTTCGATCTGGCCATCGATAATTATCTGAAGGACTTCGGATATGGCAACCAAGGAAGGGGATATGCGGACTACTAAAGTTCCATACGTTGTTTTTTAGGATTAGTCTAGGCTAGAATGTTTTCTAGGTATCCCATTATTTATTGATGTACTCCCCGTTTCCTGTTGACTACATGATGATTAAATAAATTATTAACAAAAAACTAAAGAATATTATGGTCTTAGTATTATAGTTGAAATAACTATTGCATACTTTTGGGCTATAAAGTAGCAATTTCCCCCCTTCGATTTTGTTAAAAGAATTAATGAAACAAGAGATAAAAATTTACAAGACTAATAAAATTATGAAAAAAAGCTTTTATAGTTCCTGAAATCTCGACTTTCATACGGACATAACCAGATCGACTTGGCTATTGATCCTATTGATCAAGAATATATATACTTTATACATAGTATAAAGTAGCGAGTTTGCTACTTTTCAAAAACGATCATTTATAATTCGGCTTGACGCATTTTATTATTTGTATTTAAAAAGTTTTCTTCATTTGCATTCATTTTTTTATATACTTTCTTGTTGTCGATAACATTGAATAAGATTTCATCTTACGCATTTCGCCAGCTTAATTCTGGTTTATGCTTGCCAATTTTGATAAGCATAGATATATACACAAATTAGATTCATAAATTTTCGTATGCAAATATATATGATTTATGCAATATGAATGTTTTCAAACAGCGCTTATTTAACCGTTGATCAAGGCGAATCCAAATTGTTTTTGGTATTTCCAATTTGTATTTTCACAAATTTTACGCACCAGCTCAAGTCTTTCATTTTCTAAGGTTTTACATTTGTGGAGCTTATTCATTTCAATTTTCTGTATGACACGATCTAGAAAGGATGTCGGATTGAGAAAATTTCTATAGGCACACACAAAAATAGCCATGGAAATCAGAAAGTTATATAAGTAGCTCACTATAATTGCACTTGATAGGATATAAATATTCAACAAACGAAGTAATAAGAACAATTTGCATAGTACACTTGCAAAGATGCGAATGTGCGGTTTTATTTATTTTCAATAATGTTTGCATATAAAATAACAAATAAAAAAGTGAAATCATAATATTTAGAACATATTCGTACATTGTAAATGAAGTGAAACTAAAAACGATAAATTGCAACACTTTGAAATAATGACGTCGTCCCAGCTATGAATTTAAACGTAAATTATCGAGAAGAAAATATAGTTATAGTTATACGATATTTTAAAATGTATATATACAGCTTCATTCATTAACAATCTCGATCCGTTGCTTTAAAGAATATAATTTTCGGATTCCATAAATCTCCTTAAACCTTTCCGTATTCAATTTCGTTTCGAAAATGTTCAACTGGTAAACCAAAAACAGAGCCCAAGATACCTGATATCTTGTAGATACATTGCAGTTGCTCCTTTAGTTGTTGGTGCTGTTTTCGGTCCCACAAAATTTTGCTAATTATACAAATATATGTGTCACATTGTTACACTTTAAATATATAAATATGAGTACTTGTATTATTCGGTTGCCTTTTTGTTTTGATTAAGTTTGCTGACTAATGCATTTTCAATTGCAAATAGGAAAAGTTTCTTGGTTTTTTTGGTTTTCGGTTTTTGGATGCCTTGCATTTGCCTAGTTTTGCTTTCGTATTATGTATTACATTAAGTAGCCGTAGATTAAATATATTACGCGTTTATTTATCATGATTAAACATTGATTAGGTTAAGTTGTTGTTGTTTGTTTCTCTTTTTGTTTCATTTTGCCTTTATCTTTACATTAAATGTGTAGAAAAATTCGTTAAATTGATTTGCATATAGTTATTCGATCTCACCTCCAGCTCACCTGGTTAGCCACAAATACAAAGTTTAATTGGCTCGACAAATTAAATGATTGGCTGCACAGCCACGCGATTTAAGTATGTATTTAGTTTTGCTACGATTTGTGCA
1 GGAATATCGATAGATATTGTTCCATATGGTTTCTGTATTAAAACGCTTTCGTCTTTCTTTTACAAACTTTACAACGAATCTACTATACTCTTTTAATCTTCGAGTGAAGGGTATAAATACAATGGGAAACGCGTGCAGCTTATAAAACCTTCTGCAATGATATCGACGTACGGTTAACATACACTTCACTTTTGAGTATCGATAAATTGAAGGACACTTCAGAAAGTCAAAAATCGAGTTCGAAACTTTGAAAATGAAGAAAAGCAAGTTCGTTGCTCTCACAAAGAATTAAATTCTGTAGACGTTTTGATTACCAGATCGATTTGTTTGAAATTCCCAAGGCAATACTTGGAAGTACTACAGGTAGGTGAGCGGGTGATTGATCTTGAGAAAACCTTATAAACTAGCCACTCAGTAATAGTAGCTCACAGCTGGACTTTTCTAATTATACCCATTAATCGTAGACATAGTGGGTATGCTAGATTCGTTGAACAGTATGTAACTGTAAGAAAGAAGATATACGGGACATGGCGGTACATGGCGGGAAACTCGGTGGGAAACTTTCTATCGATATTCCAGAAAATATTGAAATTTCTCTGATCTGATGGTCAGGGAATTCGACTATAGCATTCTCTCTTGTTTTAAACTTATTTTTAATTTCCCAGCTGAGCAATTTAATTGTTCGAGCGGCGCCAAGCTGGCGTCTGTGTTTCCCTCTATCCGCGCACATATAGAAATATAGAAAATATAATACGAGTATGCCAAGATCGGCGACTACCAGTGCAAACACTCCCACATGGAGAACATGTTAATGAGGAACGCTTTTTTCGGCGCTTCGCTGGTTTTGTTGGCCGAGCTTAATACTGTGACGTCAGGAAAGTCATTGAGCTATAATTTAATAGCCAGCGACTGCTATGTCTGGCCAAAAAGAACAAAAAAGTGGTAACGAAAGCAAAAAAAAAAAAAAAAAAAAAACCATAGCAAACATTCTGTGGAGTGCGAGTATGATTGAAATCCAAACATGAGGAAGAGAAGTCGACGGAGCTACCTGAGCGCAATATTAAGTTACACTTATGTATGACGAACGATGCCGCTGTCGATTCCGATTCCGAATCCGATGCCGAATCTGAATTCGAATCCGATCGGAGCGCTGAGCTGAGCTGAGCTGAGCCAGTCCAGTCAGCTACGATAAAGTCGCGAGATTAAAAAAGTCAAGTGACAAGACAACCAAGTGC
1 TCCTTTTCTTTTTATTGATAATACTTAATGTATAGTATGGCAATATATTACTTTTGAGACTTTACTGTCCCTGCTCATTCTACACTAATAAAAGCAAGCAACTTGTTTTTGTGGACGGGGTTCATTGGTTTTCTGTGTCGGGGTATGTAGTAATTTAAAATTGTTCTAGAGAATGCTGGGAATTGATATTTTAATTGCTTCGGCGAACGGATTATGTGTTTGCAATTGATTTAGCGTTTCTGCAGTTTACTGTATGCTCTCTGAATAGGTAATTATGATTGAGTAATCGGTTTCATTAGTTCATTGCTTTTAGTGGGCTTTTCATACTTGGGTTTGAGGTACAACGCCTAATTGCGGTTACCTTAAGCGAAGAATTAAATATGTATGTACATAGCGATTTCGATTTGCGGACGGGTGGACTAGCGAAGCTATAGCACCCACATTCGCAAAATCGGATAAAGAATCGGGATAGAATCGAGTGTGGTTATCGTGTTAGTTGGAGTCTCTCGCAGAGTCAAAGAGGTTCAGCCAAAAGTCTAAAGAAGCGGAGGTTGTTCCAGTTGGGTTCGGGTTAGTTTTCGGGTTTTCGGGGTTTTGGGTTCCAAAAATACTCTTTGTGGTTCATCATCTGCATCTCGTGTTTATCCAGTTGGAATTGGATCATGCTCTTCATCGCTTAACATTCTTTTACCTACTTTAGTCGGTCTAGTTGGGTTTTTACAAGATTCACTTTTGATTTTTAGCGCAAACTTTCGTTATGTCTAATAAGTACTTTGTACAATCGTTTTTGGTTTTCATATTCAATTGTTTTTGATTTATCAGCTAAAAGAGAGAAGAGTTTTGTTTAAAGCTCTAGAATTTTAATTTAGTTTGATTGGATGTTCATTGTTTTTTTTTTTTTGTTTTGTTTCGAAATGATAAACTCAAAGTTACAAACGAGTCAATTGAAATTTCGAATACCTAAGAGCGGTACAGCCTCGCTGGTTTTCGTTATGACATTGCCGACCAGCAGGGAGAAAACTGTTTGCGACAGTAGTATAGTGACACCTGCAAAATATTTGGTCAAATTTTGGTCAGTTTCCGTGTGCAAGTGGATCGAGGAAGCAGGAAGTCTCGTGGATCGACGTTGTTCTTCAGTCCCGCAGTTCGGTCCCAGTGTCATTGGTTTCTAATTGGGTTTTGGGGAAAATAGGATGGGAATATAG
0.207815584999903 TATTAATCGCATTCCGGGTTTCCGGAAATTTTTGATTTACTTTTGTGTTTACCTCCCCACTGCTCTCCACTACGTTCAACTCTTAAATAATTTGGCACGAAGTCTCATTATCGTTTGCCAAAGGGGCTGCTCCGCCGCCTCCTTTGTCGATGGAAATTGCTACTCGGCTGGGAAAAGTTATAAATTGCTACATAGTTTTCTGGTGCGCCCAAGCTATCCTTTTCCTCTTCCATTTCCCTTTCCCTTTCCCACTCTCACTCTCGCTTTCTCCGCTTTCACGCAGTGCTTGTGTGTGCTTGTGTGTGTGTGTGCGTAACAAAATTAAATGTGCGCTAAGTAACGAGATGTGTATATGTGTGTGTGTACGTGGGTGGGAGGTCCTGTCTAGTCCTTACATTTGGTAGGACAAATTAAAAGCACTCGGAGATTCCATTTTATGGCCCGGCACCAATGCGACGACGATGCTCTTGAAAAATTATGCATATGTTAGGAGTCAACGAGGAGGTCTATAAATTTACTAAAAAAGATCCTGGAGCGAGTCGCAAAATGGGTATTTACATATATATCTATATATGTACATATATGCATATATGTAGGTG
1 CTCAGTCACTTGAGTCTATATATATGGGCATACATTTATTACGGCATCGTTTTTTGCCAAAGAAATCTTTAAGTCGCCACGCGCCGTCTGTGTAAATCTCCTCCAGCATTGGCATTGGGTTTTGGTTTGGTTTTAGATCCACAATGGGGGAGCTTAGAGTAGGACACAACACATACACGCCCCCTGGCGGCTGAACAATAAATTAAGCTCAGCCACAGAATTTGCCGGAAGTTGCGTGAAATGAATGTGTGTCGGCAATTGTGTTAATTGCACAAAATAAATTGTTAAAATAATAATACACAATGCCAGTTGTTCGCCTGGTCGACTGTTCAGGCCTGACATCTAAATATATATATTGTTTATATGTATATATCTCTCGGCCAATCTCTATAATTAAGTGCCTTGGGTCCATTCGGATGCTTTGTTGTTGGCCAAGGCCAGTCAAGTGGCTCTGTCCAGACGCCACTCTCCATCTGAATCGCTCCATCTTCATTTCCATCTCCATCTCTATCATAATAATGGGCACACATAATGAATTTCTCCAGATTGCGTGTGCCTATCCACCGGGTCGACCATGCAATCAACGTGGATTTCCAATGGTCATCCCGAAATTTCATCCGCCCCGTTGTCATCGCTCACTGGCCTCAATAATTGTGTCACGTGGCGCGTGAAAATACGGCCTTGTCATTCGGTCCATTGGATTCCTGATGATGACCGTGCTGATCCGCCCACATAAGTAGAAGGTCCTTCAAGTATCTCTACCTTGCATATATGCATCTCATTGCGCTAAAATTAATTTCATATTTGTCTGCGTATCGTTACTTGTCGTTTCGTTTCTAAATAAAGACTGAAATGCTTTCCACGATAAGCTTACGTTTCAATTTGTTGATGAAAGCCTTAATTACATTAAAATTGATACACCAAACCGGACAGAGTAATGCTATTTTAACTAGACAACCAACTGCCCACACAT
0.5450639875346961 GTATTTCTTATAAAGATAGATGCCTTCAAGTTGTTACACGGTATTAATTTGTATAAACTATAAAGAGCTGCCTCTGTAATACTAATAGTTTCCTCTACAAGTTCTAGAAGAGCTGATGCTACGGTCTGAAAGGCATTTGCAAGCACTTAAGATCCACAGAGATTTGATACGATAGGAAAGAGTGTGAGGTAGAACTAATCCAAATCGCAAATACAATAGTTCGATGGGAACTGTATTAGAAAAGGGGGAAAAAAAACCTACACTCGACTTGGGACTCGACCACAACGACGATCTCAATTTGAATTCGCTTTGCACCCGTGCGTACTTTGCACCGTCAACGGGGCAGTGAAGTGTCGATAAGATTGCCGGTAACAGCTAGTTAACTTAGCTTAGCGCTTAACGCACATTAGCCGCGTATTTATAGGGTTTTTAATCAGGCCTTATGACCCCCATCGAGTGCTTTGTTTGCTTGGCTCCTTTTGGAGTTGCTGCACATGTTTGCCCGCAGATTGGATTCGTCTACTTGGTGGCCGAGCAAAAAACTTCGATACGTGGCCAAGGTTGACCGGCCAGACTTGAAGTTGATCTTAAGAATCTGTTGTGAGCGCGAAATATACGAATGGCCATATAGACGAGCTGGGTAAATGGGAAACCAGTGTTGGCCTTGGCATGGAACTTGATCTGCCGAGTTTGACTCATTAAGCGAAAACTGCCGAGCAAATTAAATGCTGCTGAGAATACTTGCTATTTTAATAGCTATAACTTTACGTATTTAACCTTATTTATGGTCAAACATAATTTTGTAA
0.1265570466536789 CACCTGGCTGTCGGCCATTTTGTTTTCATGGTTTTTGGCCATTGCTTTCTACCTTTGTTTTCCGTTCTTTTACGTTCGACGGGCACACGCCTACGCATAATAATTTTTCATTTTCATTTAAGCCACTAGCTGGAAATACAAAATACCCGAAAATGCGTCCAAATATTTTCGGCTTCACTTCCGTTTCCTGGCGAATGTCAAAAAACTGTCAACTTGTGGGTGGGGGCGGTACCACTGGAGGGGCGTGGTCGGCGATGTCATTTCATGTGACATAATTTTTTACGCCACGCTTTTGCCTTTGCCCGTCGCTTTTCATTTGACTACTCTTTCTCATCTTCATTATTTCATGCTTAAGCTTTTATTTCGCATTTTTCGTTTTATATGTTTATTATTTTTATGCTACCCTTGCTGCTTTTTTCTGGTATTTTCCCTCGCAATTGACCCTCTTCAAGCGGGCTGCTTAGGCTTATCCCTTACACTTTTAGCCCGATTGCCGAGGCACCTTGAATTCAACTTTTTACTTTGTGCCTCGCTTTTTGTTTCGGTGACATTTGACAGCTTTTGGCGCCATTTTAATTCGATGCCTGTTCAGGGGAGCGGAAATGCCCGGAGTGTCGTCGTTTTTATGTTTATTTTGCGGCATAATTTTAGGCGCTTTACTTCGGACTCGCCATTTGTGTTGTGTCATGAATTTTTATTACCAGGCGTTGGTTTTATGCCCCGATTTTATGACACCTGGGCGTGGCCCCCCTCAGGGCAATTAATAAAAAATGAAACTTGAACAAACGAGCATATCTTTTTGTTGACAGATTCGTTTTGGTTAGTCTTGGGATCAATTGGTTGTCCTGTGG
0.8923230494203521 CAAAGAAATTACGTAAGACAAAAGGCAAGGAAATTGACGAAAAAAACACAAAAATAAAGCGAAAAAAAAAACAAATAAACCAAATTTATGCTTAAACATTTGGCAAAAATCGGCCGAATACAAAACATGCAGAAACGGAGCAGGAAAAAAACATTTCGCTGGCTTACTTTGCGTACCACTTCCTCATGTTGTCCAACCAGCCGGCAAGTCAATTGGCCAATTGCAGTGTTTATATTATTTTCTGGCCAACAACAGGAGGGTCTATTCGCTGCCAAGGTTAATTAAAATGCCAGTCGGCCCGCAGAGCCTCTCTTTCTCTAGCTTTTTCACTCATTCCAGCTGATTTTCAGTTTGTTTGCTTCGAAATTTGGGTAATCGCGTGTTTATAACTTAATTTCAACAATGGTGTTATGAGTTTTTCTTATGGCCACCCACTACCCGACCGGCTTACATAATCGCACAGACTTATCAAACGTATCACGGACTTCTGAAAAACCTATAAATTCATTTGCCAGCAGGAAGAAATGTATGCTGTCATACAGTGCGTATGCGTGATACGTGACTGGGTTTAACTATGGCGATGTGCTTATAGAGGTTGCCGCGTGTATTTTGCCTCACCTGTAGTTCCAATAAAGCATCGCCAATGTTTTGCTTTATAGTTAGCCCGATACTTTTGTTTTCATCGGTGTCAATAAAGCGGTTCTATAAGGTTCTGTAAGCCAATATAGTGGCTAGAATGTCGTTTTACCTGTCTGCCTCTGAAATAATCTACCACAACTATTTCACTTAGCTTTAACTTCTCTAAGATGGAAGGGTTAACATCCAGGCACAAGCCTGAGAGGATAGGCTCAAATCCTGGACCACAACAGCTTGTCTGGTAACTTTATTAACTTGTTGATGCTGCAAATTAAAATTCATTACTTCCAAATGACTGTGGTTAAGGCCAGGCGATTGCCTCCTTGATGACGATAACGCTGCCAGTG
0.5696440175668774 AATTTGCCCTAGCTGCCTTTTATCCTTCATCAGCGGGGGTTACGCGCCCATTTAAGAGGGATTTTAAACCGATGATTAACTAGGTGACTCTGCTTAAGTCAAATTAAATCGAATAAAAATTCTTGAAAATTTCCTTACAAATATTTACACTTAAAAGAGGTGAAATATGATTTCAAGTAGTATAATAATTAATTATTAGAAGTATCTAAACAGCCAGGATCCAACATTCAATCGGATATAATAATTGTATAATGGATACACTGAATGATCAATAATTATTTAAAATGAAACTACATTTTTGTACATATTAAGCTATTTGCTGGTAATATTTTCCCTCGTGTAGATTTACTGATATTGGCCATGAAAACTTTGAACTAGAAACTAAACCAATCACTGCCAAAGTAGCAAACTCCTCCCGATTATTTCAATTAACTTCCACGCTGGTCAAACAAAACTTTCTCCCTGCGACGGTGGCGACAAACGAGAAGACTAACTGCTTGAGATGACCGAGGGATTCGGGGAATCCGGGCGAACCGGGGATTGCCCCACCGTGGAGTACTGCCTTTTGCTCGCTTGGCTGCCCGGGCTGCACGGCGAAAAAGTTCCAAATCAATTTTACGTACATGAATGAAACATGAACGTGTATGCTTTGTGAAGCAATTTATAAGCAACACACAGCCGCAAACAAACAGGGTATCCGTATCCTATCCCCCGTCGACTTCTCGACTCGCAACCGGAAATCCATTGTAGAAAACTTGTGAAATGGCAGAACAATGAGAAGGGGAGCTCTTCCTCAAGGCTGTGGCGGTTGGCAGATGAAGGGGTAGATTCAGCCACCCAACCACACTCCCCCCCACACACTACCCTTTCGCCAGTGCCCTAGTGTGTATTACAAACAGGCAGCATATGAATTTAGTATTGAATTTAAATGCAAATTGCGTTTGCATGCAAAGCGTGTAGAAAAATAGACAAACCGAACTT
0.9926955647739661 CCTTGGGGACTCACCCCAACTCCAATTTGTGAATACTCTTTTTCGGAAAACCAAGGGTTTTCCTAAGCTTCTAATTGGTGACCCGAAACCGAAAGCAAGCCATGAAAAGTTCGAAAAAGTAAAAAGTCTCACATTACGAGCTACCAGCATTCGGCCAAAAACAGATCCAATGCTAAATAAATATTAAGTCGACCCACTCGCAGGGGCAATCACTTCGCGTCTAAGCCGCCTGGCAGTCTAAAAAAAAAAAAACTCTATAAATTTTAAAGCCGCTATTAGCTGAGACTTAGTAGCCTTAATAGCAGCAACAATTCATAAATGCCAACGGAGGCCGTGGAAAGTAGATTTTTTTGTTGTCCGCCCTGAATTGAAATGTGTTAAACGAGCCGCAGCAAAACATTCAGTTGGCTGGCTGTCCAGTGGCTTCGATATAAGCTCCTTAACTTGTGCAAGCGGAAAACCAACCTTTAATCATACGATTTTGAGCCATCATTTAAGGTGCACAAAAAGTTTGCATCTATAATGTGTATGTGTGTATTTGGATAGAACTTTTCTAGGCGATGGAAAAGTTTTAGTTCCCCGCAAAAGTTGTAAAAGAGCGTAGAAGTCGGCAAAACTTCCCGGCCATTTAAATCATCGCCTGCCAGGAGCAGAACAGACGCACAATTGAAAATCGTCGGCGCACCTGTACAGCCATGGAAAAAGGCAAATAAAATGAATTTACATCTCGATACTCGCATTTGTGTTGGGAAATAAATGGCGAAAAGAGATGGTTCTCCAGGCACTTTTATTCGACTTGAGGTTCCAAGTACTTCCGCTAAAGCCTTTTGTTCCCGCTGGTCCTTAAGGTGTGCAAATAGAAATCGAAAAGATGGAGTTTAAGCTTATAATATTATACTATTTAAATATCGCAAAGTTATCACACAGATAAGATACACACACAAGCAGAGCGTATGAATTAACATTAAATTATGATAAGAACCAAATGAAAATAGCTGCTGGTTACGAAAATGCAAGCACCTGGGAAAACATTGAAAGTAACAACTTTATCAAATTCAAATGAGAAAATACCTAAATTAAACAGAATAATATATTTCAAGCTCAGGGATGCAATACGTGCCATAATTACGATTTAATAATTAACGCACTATTAGTAAGCATTAAAGTTCAAATAGAACATTTAAATTAGAAAGCAGTAAATCGCTTTAGAGCTTTTACAAAGAGATTTCATCGAAGTTTTTTTTAGTTATAGCTAAATAATTAAATGTATTCGATATTTGCACTCTTTTCTATACAATATTTCCACTTTTTCCTATTTATTCTAGCCTGGCTCCCATCTCTAAATTGCAATATATCGCCAATATATTTTGGAGTATTGGCATAGGCGCAGAATAATGGCTGGCAATTTGTAGAGCCTACTTTTAGGCACTGCCAGACAATGAAATATTCCTTGGCAAATACACACACGCATACGCACACGCACACACACGTGGCACACGTTTGTGTTGGTTTGGTCCCCTAAGCACCATCATCAGTTGCAAGTGTGAACAATAAATTGTCATCAGCTCGGCTCGACTCGACTTTGCTTTATTTCTTTTCAGTCAGTCTGCGCTCACCAATTTATGGCGGATTTCAATTTGTGTGTGTGTGTGTGTGGGGACAGGCTTTCCACGACCGCTCACATAAGTATGCTCTACAAATTGGCGCACACACACACATACGAGCGGAAGTCCTGGAAAAGGAAGTTGAGGGAGGGAAGAAGAAAGAAAAACATGTGAAGTTTTCGTTTGTAGCTGACATTTATTGCGCACATGGCACTTGCCATTGATTTTTTATGCGCTTTTGAAGAAGTTCGAGGCACTCGGAGGCCCAAATAAGTGTGCTACAGTTTTTCAATTTCCATTCAATTGTTGTTGTTGTGGCTCCGATTATCAGTTGTGTGACATACTTTAGTTTATGGTGTCGCATATGGGCCCGCCACTAATGTTGTGCTCTGCTGCCAAGTGCCTTTTAATACGGTTAACGTTCGGCCGGAAAACTAATAAAA
0.8219219101909263 CCTCATTGCGCATTCATACAAGGACATTTAAAGCAATTACGCCCCCGAGTATTATTCAACTGCAACTTGCTGACAACGGCTAAGGCAGAGGGCCAAAAAAAAAAACAAACAAAAGTGTCTGCAACTCCGGTTTCCTCTGCTCGAGTTTCGTTTTCCAGGACCCCGAGTTCTGAGTCAGCAAATCGAAAGTCGAGCAGGCCGCAGAGGCACCAAAGCAGAAATAACTCGGCAGGCCATAGGATATAGAAGGGCTGCTCGGAGAGACAATAACATTTAAATGATTTTAATGGCAGCTGTTCGATTTTATTGACTTACGCCCGTCGAGGACGATTCGTTCTTCGTCCTCTGTCCACCCATTCCCATTGTGTGCAAATGTTATTTGCTAACCGAGAGTAATCAGTGGCTTGGGCTCGAGGTGGTCTCATAATCATAAAAATTATGGTTACTAGCGACCAAAATCTATGTCACTGGGTTTTTTGTGTTTCCCCCACTTTCGCCGCGAACATTCTTGCAGAATCGCCGTCGGCAATCGAAATGCGCAGCCAAGCGAAAGTTGCTCGAGTGGAAATGCAATGAAAATATCTGGAAGTCAGGCGAAATGCTTGCGGCGCACCAAGATAATCAAGATTTTGCTGCAGCACCATGTTGTCTTTGTATACTTTTTTTTCGACTCAAATATTTACCCCTATACGGGCCGTTATGGCAATTTGGTCAGCCTTTGCCGGCAAAAGCCGTTTTTTTATTAATCGATATAAAAAGCAGGCAGAGATGGTCCAAACAGATATTAAATCTGAACTATAAGCTACACGGCACTTTTTACCAATTTTATACGGACGAAAAACTCACAATTCCATCTGTCAAAGAGTATTTGTTGTACCCCTTTATAGCCCCCAAAATAAATATTGTTTAAATTATGAGCACACTGAGCACTTTAAAAACATCAAGGTTTTTTTCGTGCTGGTACCCATATGACAACCCTGCGAGTTTGATTTAAATAAATAAATAAAAATATTTCATATACATAAATGGAATTTTTTCACAGAGCGGTCTGTATCACTTATACCGTGAATAGTTTTGTAAAAGAGTTGGAAAAAAAATGATTCGACACAAAAATCCAAATGCCAATGGTTATCATTACGATGTGTGAAGTAAAGACAGTGAATTGAAAAACACATTTTATTACGATAGGTAAATG
0.6928693790946773 AAATACAAAACTGGGCCCAAAACCCCGAGAGACAAAAAAACCGAAAAAAAAACAAAACCATGCCAGGGGAAAGCAAATGACTGCTGGCTGGCTGCCTGTGGTAATGTGTCCCTCCTCTTGCCACATTGTACATTGTATTTGTATTTTGTATTTTTGTGGAGCACAATGGCTGGGTGGCCGCACAATAAACATGATTTTCACACGCGTTTCATTTTCGTTGCATGAGGGGGGGGGGGGGTGTGGAGCACCCCACTTGCTCACAAATTAGGCAGAAAAACATTCGGGCCCTAAAAAACTTATGAAAAAGTCAGCAATATAGTTTGGGCCACAGCGCAATAATTTAAAAGTTCACAATTATTTCGTAATTCTGCTGCGATTAGAAAGTAGTGTGAAGAATTAGCTGAGTAGTTTACATATAATAATGGTAATATTTACTTAGTAATAGCGAAGTAAAATGTATTAATTTCCATCAAAAAATCATTAAAATCTTATTTTAGGTAAAGAATAAAATTTCAATCTATTCAGAAAAATACATTATTCATATTTTTAATAATTCATATACATCAATATTAAATAATGTGCAATATTACTTTCATCTTCGGCCCTTTGAAATATATAGCCCCATTTATAAGCCAAATCGGCTTGGTTTAACTACATTTATAACATGATTTCTGTTACTTCTGGGCATCGCATGGCATTATAGCCAACAACTAAGCCCAATGCCTCCAAAAGCGGAAACTCATTGGCAACGCTTCGTTGCGTAAAATTCTCGACTCGACTCTTTGGCCAACAGGTTGGCAAAAACAAAAACGCTAACAACAAATAAAACTTCAAATAAAACAAGAAGAAAACAAAAATCTGATCTGACGCCAAACCAAACCAAAACCGCCAGCAAAATGGCCGACAAGTAACAAAGGAAAAAACAATAACAAAATGACTAAAACTAAACTAGAAAAAAAAAGCGGAAAAATTTGTTTTAATATTTCAGTTACGCTCCGGCAAGCGACAACATCGCGATTAAACCCCGCTTTGACTTCTTGAAAAGTACCATATGCATATAGGTATGTATTTACCTACATATGTATGTACATATGTAGCATGTTACATATGTGGCGGGGGATGATACAGTGAAATGGGGTAAATCGCAGGGGGGGGGGGCAGCCCCACAAACCCACCGATGAAGATCTCGTGCCAAGCCAAACCACAGCCGTGGAAGACTCCGCCAAGTCGAACCAACCGAGTACACCGACCAGGGAACGAACACCTGAGCATTTCTTTATGGATCTTGAGCAGAAAACCTATAGCGGCGTAACGCCATTAAAATTAGT
0.6130938505244303 TCATATAGTCTAGTGGGCATCACATGCTCGGATTTGGAAGCTATACATACGTACATACATAGGTATGATATATCCATGGCTGAAGCGGAGATTCCCGCCTGTCCTCCCATGACCAATCTTATCTTTTCCTTGGAGTCTTGGTACAAAAGTCGCACTATAAAGCCTCTGACGGCTATAAAGATTGGTGCCGATATTATGGTTAGTACCCTTGTAAAAGGCACATCTAAGATAGCCAACTTTCCGCAGTTTATATGGTTATTATGATCGCCTCGAAATATGGAACCAGAACACGAAAACTAACCAGAACTCAATGGTGCTCATAGCCATAGCCATAGTTTATAACCCCGTGACCCAATGGGCTTTAGCCTTCGAACAGTTGACCCCACTTGATATCCACTTAATTCGATCCACTCCAATTTGGCCAAGTAATTCGGTCTGCGGTTTATAGTAGTGAGCTCGAGTATTTTCTCAGCATCGCCGATGACCCTCAAAATGTCAATTGTGCGACCATTTCCTTGCCTCGACTATTTGTTAACTATTTTAATTGCTTAAGTGCTTACTTACTGCATTTTACGCGAACTATTCGCGCCTTAACCGATGTCGATCACCTGTTCAGATTTCGCTCGAATGATTTATGGTTGTTACAAACTCGTTAGTGGCATGTGGCTAAAAGTTTATGATGTTTAAGCTATAGCTCTCATTTAATGATAAATAAATATATCCTTTTTTGCTTGTAGATAGCACTTTATTCTATATCCTAAGCTGACTACTCTTCTATGGAATTTGAGCTAGAATTTAGTCAGCGTGATTAGCTTCAGATACAGGATATCTTATCGCGACAGATATAATTTGATATATTTTTAGATTATATCATCATTACCGCTGATCCCTTCAATAAAGATAGTATATGATAATGCTGCTATCTGTTGCTGAAGAAATTCACTGGAGAAATATTATTCTTTCAACCAGTTTCAATTGCCTGAAACTCAAGTGGTGGCCCTTCATCTAAAAATATTTGCACAACCATTAGTTTATTTATCTAGATGATTGATACTCTCCTCAGCACGCAAAGTTCTTGACTTTTATGTATGTCCTTCTACCCTCTGAAATCTGGGGGAATTCATAGATGAAAGTGTCACTTGATTTCCAAGCTTTAATTGAAAGAGACTGATCGATCTTCCTGATAGGCTGGAAATTCTAGAAATGCTAGAAAATTCTGGACTATATCAAGGCAAAGATGAAACATTGAAAACTAAGTTTAGTTTCGAAGCTTATCTGTAAAATAGATCGTTTATTAGTGGCTGTTTTGGTATGCTTTTATTTGCTTACTTTATAAGATAGTATAGTTTAATGGAACATACTTTCTTTAGATTTACATTTAAGAGAGGTGGGTATCATATTACTTGTAGAGTGTATACTTTGTGGATTCATATTTGTAGTTCGTCACATTCCATTGAACGACTTTCGGGCCGCTTCAATTCATTTGCGGCATAGTATTATACAAATAACGCAAAATATTTGGTATGCGAGTTAAATATTGAGTGCTATTATTGTTCGTCTGCCGCGAAGTCTGCCCGTCCGTCCAACCGTCCAACCGTCCAACCGTCCAACTGTCCATCTGTCCATCTGTCCAAATTACCAGTTCAAGCTGGTTAAGTTTTCGGTCACGGACGTTTGGAGCCAGTTTTGGCTAGATTCTAGTATCCGTCCGTCGAGCGAACATGTATGTATTATCATTTCCATATCGTCGGATATATTCAGAATATTTCGATAATTTATGTGGACAAACATTTCAATTTCAATTGCAGAACAGCATCATTTTGCGCAGCATGGTTCGCTGACTTAATGAACTCAACACGAGACGATCGACGATGGAGCTTGAAGATCATC
0.7323227510682294 TCCTAATCTTATCAATGAGTTGCTCGGTTTTGTAATTTGCCGCCTTCTGCAGAGCGTCTTTCCCCATTTCTTTTCCCCATTGCCTTTCCTGTTTGCGAACGGCACTTGAAAGAAACTCCAAGGTAGCAGCCAAGTTTAAGGTCAAAATGTTTGGGTTTCACATGTGTACACGAATGTATTTTAGATTACTCTGTTGACTCGCATGCAAAATTTGGCGGCAAATATCATGTTGTATGGCTCAAAAGAAGTGCAATTATGGCATCCAACTGGTTTTGTTGTCCCCCGAAAAAAAAACTCGAAATGCGATGCACGGATTCATTACTTCCGTTTCGCACAAATTAGAGGCCTTAAGTATTGCATATATGTATATGTATATATATTTATATATATATCAGTATCACGTGTTAAAGGCTTGTCTCCGGCTCCAACATTCAGCTGTCCAGATGTGGTTAGGAAACTCACTGGTATCGATCGGTATATTTGCAAAGTGCCACAATTAAACGATTTGCATGTGTTTGCCTGCTAAAAGTTCCTACCATTTTTCACACTTCAAATGAGTTGTGCACACAAATTTGAATGTTACTCATTACAGGGGGGAAGGAAGTATACATATACATATGTATCTTAACTGAATATAAAGTCATATAGCGGGACGGAA
0.917298124357221 CACTCCAGTTTCTTGACGAATCAGTGGAATTTGTCAGCAATTGAGGACTAGTCATGCCGACACAGAGGTGCGCTGTAGTCCATTCAGGAACGATTTGGAATGATAAGATAAGTCGGCCCACATTTGGCGGAAAACTTTTTGGGAAAGGTGTGCGTGCACCCACAACGTATGAGTCATGTTTTGAATTTATTTTTTTGTATTAATTTATTGCTAGTATCTTGTATACTTTTCATTTTCATAATTTGATTTATTAAAAATTGCATCAATAGTTTATGTTTTTATTCAATTATCAATTTTGTAAGCTTTTGCTTTTCGCGTAAAAAATGCACAAAGTTCTCTCGCTAATCGAAGCAAAAATCGTTAATAATATTGTTAAGTGTTTGCTCTGCTCGTGCTCTGCTTATCTGTTTCAGTTTTAGTCATAAAAATACATATTTTATATTTGTGTATATTTATTCATAAGATGCACGTGGCCAAGTCCTATGCCATCCACAGTTCCAGTTAGCAGTCGCGTTCGCTGTGCTAAAAAAAAAACCGAAATCCTAACCA
1 CCCAAATGTCTAGTTTCAGGCAAACCGAATCTCGGGTAAATTTAATTATTCCTGAATCACCTGACATCTGCAAAAAAAAAAGCCCCACATATGGCAGCAAAAACATGTCCGACTGTAGTTTGAATAATTGCCAATTTTACACACCCTGCAACTACTGTTTGTCCGGACGGCCAAGAAAAAAAGGCAAACACAAGTTGTTACACTTGTTGTTTTCTTGTCTGCAACACCTTTCCCGTGAGTTAAACAAAAAAACAGGCCCAAGAGAAGGGGCCAAAAAGTGAAAAAAAAGATTGATGACGGAATACGAACGAGTGCGGAACAAAATGGCTCAGCGAATGATGAATGAGTCCGTGACCCATAAGCACATCGTTCACGTTATTCACGTTATTCGTTCTGTCCACTGTGTGTTACCTTTTCAGGTGAAAACCAGCTGACAGCAAATGCGAAATGTTGTTTACCATAAGCGTTCTGTCGTGGCCACAATTTTCAGAATAGAAAAAGGATAAGAAGTAAGCACACGTTTATGTATACACTGTGAAAAATGTATAATTGCGCATATTTCTTAAACTGTCTGCAAAGAAAGTGTTGAGTACGAAATATTACGTTAAATAAACAACTTATTTAAATTGTGAAAAAATAAGGTAATAGTGTATAAGCAAATTGGTTTTCAAATTGCCGAAATATATTCTGAATTTCGACAATATAATATCCCTAATATATTCCCAATATTTTCTTATAATGTGCTCCATAATCCAGTGCACATATGTACGTTTAAAGAGCCAGAGAGCAATAGTACAATTATGAATTAAATCGTGCGAACTAAGTAAACGTACAGCGCTATTTTTCCCACATATAGTGGCACATTGCAAATCCTTTGTTTCAGTTCCACTCCCACGGCACGGAATCAAAAAAGTTGGCCAACTAAAAAATGCACGTGTTCGGTTTATGTTGCTTTCTCCAGGATAAAGAGGAAAAGTTTCCGAGATGTTGAGATGCGTACCTTGTACGGTAGCAACAGCGGCAAACAGGAAAAGGAAAATAAGCAAACCCTATACATACTAAAACATAAAAATAAAGAAAGTGCCACGGAAGTTGCGGTAATCGAATTTAAATAAGTTTACTTTGTAAACAATTCTCGTTTCGCTTTCGCTTCCTCCCCCCCTTTTTTTCCATCGCAGAAAGTTAAACAACAGTGACAT
0.7936343166596537 CTTATTTTAGAGTGACTCGCCATGTTTAGCGAATGTTTTACATTGGGAAACTAAGTCAGTTGGTTGAGCAAAGTGGTTTGGGTGAGTGGTGGAGACTACACTGGGATCAGTTTGAGTATGAGATTTTTTGAGGTGGGTTAAATGGTTTCAAGACATTGAGAATTATCCCTAGGAAGATATACATATTTCTGGGCTTTATAAGGCTATACTTTCGCTTTTTGGGCCTCAGATTGGATTGAAGCAGGGAAATGAAATAAGAGGAAATGCAATAAATATGTCTGTATTATTTTCTTCAAAACTTCACACTGCAATGCATTCCAAACACAAATAAAATTAACCCACAAATTTGCGCCCTTTTATTGTCAGCCCTAATGGGGGCTCTTAAAAAGTGGTCTTAAAGAAATTAAATTTTCTAAAAACCCGCCACCCGCCTCTAATTCGTCAAGCAAATGACGAGCAAATCCGGGAAAATTCTTCGGTAAGCAATGAAAAGTGAAAGTGACAGAAGCGCCTTAATTTTCAACTTTTCTCAGCGACTTACCACCGCTTTCTCCAACCAATTTTTCGGGTGCCTTCAGTACAAAAAAAAAGGGGGCCTGTCCTCAAAACGTTCGTTGCGACTTTTTGTATGTTTTTATTTTATTTCACAAACGTCAACTTCGACGTCGCTGACTTGACTTCCTTCCGCTTAGCTCATTAAACATCAAGAAAGGCAAAAAAATCCCTCTTCAGTCTGTCTCAGAGAAAACTCACTCACTCACTTTCGCAAAACGAAATGTGTTTTTTTATTTTTTTTTTTTTTTAAGAACGAATTTTCTGCTCGTCATAATGGCCGCATTGAAGGCACCCCAGGGAAAATATCAGCGTCTCCTTACTCCTTCGGCATATTTATTCGCCGTGTTTATGCTCTCCCCCCTGCCAGCCATTCAGCATAATTTTATTTGTTTGCTTAAAAAAGAATTAAAAGCGGTTTTCTGCTGTATTTTATTTTTTTATGTTCGTTTTTCCTCCTTGTGCTTTTGAATGCGCGAAATTGTTTTTTATGTGCGTCTGCGGTGGCGGAAAATTTCCTTGAAGGGTGAGGATTAAGCGAGCAACTTGAAAGGAAAACGCATTACTTGGCAATTGTTGACATTTACATTTTTGGTTATAATTCTGGGTTTTATGTGGCATATAAAGGGCAATATATA
1 GGCAACTTTGTTGCACAATCGAGTACAAAATTCACTCGACTGGATTAAAAGATTACCGAGGAGATTATGAATCCCGTGGGCGGGGAGTGAAGGTAGAGTGGCAAAAAATGCCGAACCCTTCAGTTTTAGAGGATGAGTTGCTGCAAGTTTTCCTTTGAAGGGAAAATCTCCAATATGTTGCTGGCAAAATATCTCCCCCGACTGTCAGTTGCAGATACCCAATTCAATTTCAATTTAAACCTTTAACCCTCGGGTTGCCCAGGCTCCGCGGACTTCAGACCCTAATTTAACGCGTTGACAATTTTTAATTTTTATTTAAAAACTTTTACTTGGCTGGCCCTCAACTCAAATCAAATTTTTTTCAGCTTCTCACCTGGCCGAAAGTCTGTCCGAAAAAAAAGTTGTTTTGCTCATTAGAAATTCGAAAAGGTTTTCGCTTTTCCGGCCACCGCAACAAGCGCCAAACTTTTTGCATTAATTTCATTGCTCGGACAGAAGTTCAAGCTCGAAAAAAAAACAACCTGGAATGACAAACCCTCCAAAAGAGTTTTCCAAGAAAAAAAGTTTTCGATTAAGTTGTGCGCCCAAATTTTTTTTTTTACCAAATGTCTTTATAAGCTGTCAGAGATTTTCAGCTTGTAAATTGTGTGTCCAATGTTTTTTCGTCGGCCAAATGAAGTGCGCAGATTGTTTACTTAGGGCACAAGACGTAAAAGGATTACCAGGGGACACTCGAGGGTTAATGCTAATGTTTTCATAAAAAGTGGTATGGGGAAAAGGTGGACAGCCTAGGAAAGAAAGTTTAATGGTTTTCCCAAAACTTAGTTAGGAAAATCTGTGCCAAAGATGTTGATAAGTTGCCACAATATTTGGTTGATTTGCAAGCATCTATTTTTTAGTAACAACAGAAGAACATATATCATATGTCTAGTATATAGATTTCCTACAACAAGTTCGTTTAATATTATTAGCTTGGAAATTGAATCTAAATATTCCTATGAGATTGAAGCCTACGGCTTTGTTGAGTGCCCTTCGATGCTGTTGTGACCCGAGTCATGGTCTCCGGTTCTGGTTCTGATTCTGATTGAACCCCTCGGTAATCCGCCCTTCCTTACCATCCTGCCATTCCATGGCCATTGACATGGCTGACTCCCAACGTTGACCCCATGCTCATGCTGACCATTTGCGATGGCTCTTGGCCAGAATCGTTTGTGACAGCCACTCGAACCTGAGGAGCGGTGAAAAAAACGCTCTGGACAGTCGGCTTAGGATCCACTCCTTTTTGGCCAGGACTCTGCCAGGACTGGTACATCGCCCGGATTAGCCGAGCAAAGTAAATTTCAAAGCCGGCATAAGTTGAGTTTTGTCACGCGCCAAACGAAAAAAATACCCAAAAAACGGAATGAAATCGAAGTGGACGGAATCGAATGGGACCGAAAGCAATGAAATGGAAACCGTGCATGCGAAAGGCGTATTATGTTTTCAATAAAGGTATATGTGGCAGGCACTAGAGCCACTTTCACCCCCGCCTGTCATGCAAATCTTTAGCCTGGAAATTTTAACACTTGAGCGATTTTCATCCGTCGACCCAAGAAAAGCTCCTGGAGCAAACATGAAATATATATGCCACAGAATCTTTTTTTTTTGTTGCCGGCCACAGGAATGTTTGTTAATGCCACCGCCTTAATCCAATCCCACAAAATAGTGAAGGAAACTGCCCAGGGCAAATAAATAAAACGAAACCCGCTCGCAACATTTCAGCAAATAATCGCATAAAGCATTTCGGACTGCCCAGCTGCTGGATCGCATATAATGTGTGGTCGTAACGGCCATTTTTCGACCTGCGGAGGAGTTGAGGACGAAGGACCTTCGCATTGTTTGCTAAGCGATTTGGTTTTGGGTCGCTTTTGTTGCTGGCATTAACTGCGGTTTCCCGCCTAAAATGGTGCAGTATTACATACATGTTTAAA
1 TCTGGCCCATCATCCTAATCATCATCCCACTCTATTATGATCCTCCACGAGCTGCTCGTAATTGAACTCTTAGTGGGGCAAGCAATTTGGATTTTTAGTGCAAGTTGCGGCAAAGACAAATATTTAAAATCCCACGCAACACTTGAAGAAATTTTAATTTAATTTTATCTAAATAAATTTTAATGGAATGTTTACTTACTCCTCAATCAATATTAGTTTTTTCAAAAATTTATGACTATTACTTGATATATGTATGACATGAAAATAAAATATGGAATATCATTTTGGCATAATATTTCTTCCTGTGCATTCATCCACTTCATTCAGTCCAACTGCTCGACAAATTTTTGTCGTCGGTGTCAAATGACGCAGAAAGTCGGCGCAACGCCTAGAAATTAAAACGTGAAATGAGTCGTAAGAAAAACAATGAAAAACTCCTAGAAACGAAAACGAGGAGCGGAAAACTCGTCTGAAAGTTTTTCGATTGTCTTGGGAGCAGGACGAAAAGATGGGGGTATCTGTATCTGTGGATGGAGACTGCGTTTGCTGGCAAGTGAAAGGTTAGGAGTTCGGCTAAATGTGTCACTGGGGTGCAATTTGAAAATGAAATTTCTACGTATTTTTTGTT
1 TATTTTCTTAAATTTCATCCCCCCGAGTTTGCATTCTGATTGATTTAGTGGGAAATTTAAAAACATGTGGTATTGGTTTTTCAAAATTTGTTTCTTAAACTTTTGGTAGCAGTAAATAACGTTTTAGGGTAAATAGTGCACAGCAAATAACGTTTTAGAGAAAGCGAACTTAATTTGATTACGATTACATTTTTGCAAATGCAATAATAAAATAAAATAGATGCAAATTAGAATGGATGACAAAATCATGTTGATACTGGAGACAAAAGTAACAAAAAAAGAATTTAATACAATTGGCAATTATATAACAATTTTAAATTATCTCGTATATAAATAGAATGTTAGATAATAATAGTTCCAAAAACTTCTTTACTGCTACCCCTTTGGTAAGACTTATAGTCCGACTTAGCTTAACAATATTTCACAGCTTCTATCGGGAAATAGAATGGTTTCAACAATAGTCGGATCAAGAATTGGTTTTCCTTTGTCTATGGGTTATCTAATATATACAGTTACCAAGATTTATATAACTTCTTCGGCAGTTTTACCATGCATGTGAACGTATATTATACAAATGTTGAGCCACAAGTTGGGATTTTCGGTGTCTGATTTATGATAATAACTCTTGGAGGAAGGGCTTATTGGTTTTGGGTTCCTTTTTCCTTTTTTTTTTCTAACCGAACAACGAAGAAATTACACACACACATGCACACACATAGTCACATACATATTCATATATATGTGTATATATATTCATATTTATAGATTTAGTTACATTCACATGGTTGGTTTTCCATATATGTATTTTTGGGTTATTTTTACGTTATGCGGGGAGTTGAGAGTTTGTCATGTTATTCAAAGAAAGAATGCTGTACATATCCTATTTTAAATTAGTTTAAGTTTACAATTAGTTTAGTTTAGTTTAGTTAGTTGAGTTACTTGCCAAGTATACTTTAGTGTAGTGCAGTTGATTTCGTTTTAGCTTTCTCTTTGCTTTGGGCAATTATTATCTTCATTCGCATTATCTTTTTG
0.4595740893295744 GCACGCAATTCTTCTCTCGTCCTTTTGAAAAAACTCGCAAAAGGAAGTGAAAATGTGACCAGAAATACGCAACGAACAAAAAGCGGGTAATACAGAACTGCCAAATCAAAGCAAAAAACTCTAAGGCTAGGCTATTTTTCCCCCAACACATATATATCGTATAATAGGCGCACCACAATGTTATGCAAAGCAGCAAAGTCTGCGTACTCGACTCAGATATTACCTAGAAATATGAAATATTATTATAAATATTTAGTATTTAAGGCATGAAAATTAAATATAATTAACTTCTCAAAAGTGCTCTTTGGATTTAATATCCACAATATGTGCCTAGAAGTCAGATCTTCTTTACCTACACGGTATTTAAGAAGGGAAATATGTGTATATAAAAATAATTTCGTCACGACATAAGTGGCATCATTAGAAGAAGTATGTTGGCAGCCACCCACCCGCAGCCTTGACTCCCTTGGCAGCACCACCCACTCGCCGCACACCCCACACCCTTAGCACTACCCCCGCACCTACCCCTCATCTCGTTCGTCTCAAGTGCCTGACGCAAAAAAGTCAAACACCGAAATTGCCAGGAACCAAGAACGCAAAAAGGAGGACAGAGTAAAGTTATATATGTACATATATATCGCGGCAAGTGCTGGGGCCAAGTGAAGGCGTCAGATTGGGGGCGTGTTCCAGGCCAACAAGATGGTGAAAGGGTGGTCAGGGGGGTTGGGTCGTGCGGAAATGGGGAAATGGGGCGGACCACTGCGAATGAGTGCGAAGAAAACATGGTAATTTTTCATAAAAACCGCCAAATGCGCACACAACCCAAAGCGAGGCAAAGTCAAAAAAAAAAAACAAAAAAAAAACAAGAAAAAAGTAAGTAAAAGAAAATATATATACATTTCTCTCTCGCCCGCTTTTCCGTTTTTTGCTGGCCTGCGCGGTTTTTGCGGCGGCCGGAATGTGGCTCAAAGACGTGGGCGCTGCCTGAGCTGGGGGCGTGGCATGTCATGTTTATGCGACGTCTTTAGCCATTTAGGCATGCGAAATGCGTTTTGCCCCGAAATCCTTTCTACGTGAATCCTGAAATCCGGAGGCCCAAGGACAAGACAGGCCAGGGAAATGGGTGGAGCGGCTTTCATTCTTTTTGCTTTCGTTGGACGGGGGCCGGTCGAGCAAAACAAACTTCGAACGGAAGTGGCAAACGGCGCGGCGGAAATGTCAACAAAACAGCAAAACGCTTTGCCACCACCCGAGCCACATAAATCCCTGCTCCGTCCCCGGCCACTCATAATCATTCCCTGGTGAAATATTATCAAATTGCGGCAATTGATTTAACTGCCGGCGGGTCTACGTGACGGGGTCCGGTCTACGAAAACGCCAAATCACGATTCAAATTGACGCAGTAAGCCATCAAAGCGAAGATCTCAAGTTGCAGATGGATAGTTCGGTTTGACTAACGAAAGAAAAACACCATGGGGATGCTTGGTAAAGGGATAGGCAGCGTACTTAAAAAAACCGAAAGCCACAGGAGAAATCGAATTGAATTAAGCGCCTCACCTGAGTGCAGAATATTCAAACTTAATTATAAAGGACTCCGTGCTCGAATTGGAAAGGAAATCGCGCGAACTTCTCTGATCCTTTAAAATAATTTATTTTGAAGAGTATCTATATATACTTTACATTATTTTAAGGAAGTCATTTTAGCCATCAAAGCTAAGTAGAATTTCAAGCATTTCTTCATAGCAGAGATATAATTGATTGAATACAAATTTTACAAAAATATTTTCTGATTAATTTTGCCGAACTCAATACACCTGATGTTGATAAAATGCCTAATTGGTATCTAAAGTGCACATATAAATATATAAATCCTTTAATATGATGGCATTAAGGCCCAAGTTAGAACATTTAATTACAGGCACACACACTTCCGAGAATTCTAGGCAATTCGGGGATTTGTCGTGCCACAAGTCGGTGGCGTTTTGCCACCATTGATTTATTTCGGTGGCGTAATTGAGGCGCGTTGCTAGGACTCTGATCAAATGCT
0.8336439544998864 TCCTTAACCCATGCCCCCAACTCACCGCAATCGCTGACAAGTTTAACCCGAATGGGAAGCGTGTGCCGAGGCCAAGGACATGTTTCGCTGCTGGTTATTGTTGTTTCTGGTTGTTGTTTCTTGGCCGCAGGGCCAAAAGGATATCATAAGCACATAAGATGATGAAGTTCGAAATGCTGTGGAAAACCCGGTCTGAGTGGAAAACCAGGGCGCAACAAGGACTTGAACAAATGGCAAATAAGGGGGCGTGGGAACACGGATGAGGGCAACTTAATTTGCAACTTATACGCAAAATCCTTTTGATTTTGTTATGTCGCCGCTTAAAGGTCTTCAGTGTCCCCTGGTATATCCTTTCCGCTGTGTCTTTGTGTATGTGTGTGTGTGTATGAGTCTCCCCGGCTAGCCTGCAGTTATTTACCAAACTTAAGGGTGCAACCTTTTCGCCTGGTTTTCCCTGATTTTCCACGTTCTTTTCGGTTGTTCTTCGTTTTCGGCTTGGCCAAGTTTTCATTTTCGGTGGAAAAAAGGTCCGCTGATCATTGTCCTTTTTGGCCCTAACCATACACACGCACACACACACACATAGGCGAAGACATATCGGGCTGCTGTTTAAGGGAATTTAAATTAAGCCTATGCAAATTCGCCTCGGGATGCTTTTCTTTCTTCAGCGCCTGTTTTTCTTGATTTTTTAAGGGAGATTGAACCACCAACTGCTGGCTGTATTAACGCCGCATTATGGCTGCAGTCACGCCCTTTTTTGGACTCGCCCATTTCATACAGTAAGCCCAGAAATATTTAATTTCGAAATATAAAATGCTTGTCATACAAATACGTGTATAATACGTGTATAGTTCTGCGACAGAAGTCTATGGGCAATGGGCAACATACAAAACTGAATTTAAACTTAACCTTAGGATGTAAAGTATTTGGATTTTAAAAGCTTGTCCCTTCAACATGACCAGTTTATTGGGTTTCCACTGTGCGCACACATGAATCAGCGCCTTAATGTATGCTCTGAAAAATGCTATGAAAAAGTTTTTGCCATAAAAATTTGCTCGCTTCTTGGAGCTTTACAGATAGATGGCAGGGGGAACGGAAATCGAGAGAGGGTGACTGGAGTGGGGGGGGGGGAACTGGGGAAAGTCCTCTGCCACTTGCTGCGGCGTGTCGCCTGTCACACAACAACTGCCCTATCACTCACTTTCCCCCACTTTCCCTCACCGCTGCTCGGCAGATAATGAAATTGTTGCGAGCGCAGAGAGAAAAAGAAACTTTTCGCTGTGTTCTGTGTTCATCAAGCGAAGGCAGGCAAACATTTTAAATACAAAAGGATATGCGTGGGCCAGGACAAGGAGTCCTTTTACAGTGACATTGATGAAACGCTTGAAATTTACTGCGCTACGACCTCCTCCACGCCTTGTTTCGCTTTAAAATAAAGTAAAACGCACTCAAACAAAATGTACAAAAATTAATCTATGTACTACACGCATTTAATAATAAATAAAATAAAAACATAACAATTAAGCCTCATTAATAATAATTTGGTTAATAAATGATTTCTTAAGCTCTTACTACAAATACTTCAAAGATGAAAATTGTTTTTCTCAGTGTAAAGAAACCACTCTTTATGTCCTTTTTTAAACTTTGTGGTTTCCTCGCATCCTGGTCCTTGCTCTGGTCCTGATTCTGTTTCTGCTTGCTGGCATTGTTGTGCTTACTTATCCCTGTCGAAAAATTGCCGAAACTTGGTGGAGCGCGTCCTTGAGGGGGCGAAAAACGGATGGAGCGTGGGAGGTTGACTGAATGAAGTAAGGAAGGAATGAATGAAAGGGAGCTCTCCAGCTCGTAGTCAGTGCATTTAGTCAAAAGTGATTGAAAAGGCATTTTGTTATAATGCCAACTTAATGACAACGAAATTACACCAAAAGCCAAGCCAAGGGAGCGGCAACAACAATCGCGCTGCTAAGCAAAATGAGTTTCCAAATACTTTGAGACCGAAACTTTGTCTCCGCCACGCATAGAGCGCCCCAAAATACAACAATTTCCC
0.846465632889795 GACTGAGCACTTGGAAATTGCCAGCATTTCTCCAACATTTCTCCCGGGCGCAGCAAAGTATGCAAGGAAAGGGAAATAAACGACAGTCGCATGCAGGAAATCAAACTTCACTTTTGATTGAGTTTCGTTTGGAACTCGCTTCATAACCATAAGCCGATTTGCGGTCTCTTTAGAACTTTGTCTTTCTTTTAGTTGCTTTCCATGCTTTTAATTGAATTTTTTCCAAACTTGATCTGGATTTTCCTTGACCAAAATTTGAACTAAAGTTACTTAACGGGTTAAAGGGACAATCGCTATGCCAAGGATATTTCTATATAACGGCGCACACACAAATGAATATCAATGAACCGTCATAAAAGCAGCATCCGGTGCGAGCGAGAGAGCAACTGCCAATGACAAGACTGACACGTAGGCAAACATTCGAGCACCCAACAAAAACAACAACAGATGCAGACAAACACACACCAACACAACAGGCTCAAACATACACAGGCGACGATTCACAGGCACGTAAGATTTACACTTGACAGGAACTCATGGGCGTGGTAGGGCATGGTATTTAAGAGGGGGTACATTTTGTAATGTAAATAAATATTATCTTAAGAAATTTCTAATAACAAATCTGAGAGAAAGCCTTTTGTAGAGTTTAAGCCCAAAGAGTTACGCTACCCAGGTGTCGCATTAAGCTTTGACATCTTTTGCCCCGAAAAGGTCAGCTTGTCTAATCCCAGTGAAACCTTATGACCCCCCTTTTCTACGCTCCTCTCTCGGGTTCCTATGACAAGCACGCTCGGGTCACTTTTGCCCTGCCAATGACATGTGATTTCAACTAATGACAGCTTTTCGGGGCGTTTGTCATCGCAACAACAGCAGCCATGGAAAGTCGGAACCCAAACCAGATTTCGACCCATAACAGACTGAGAGGCAGACTGACAATAACAAGCTTAAAATTTAATGAAATTTTCATGTGCTGGGCAGAATTTCCCTTCGAGCCCATAATAATCCAATGTGAGTGTGCCGGCCCGTCACACATGGCGTAGGATTAATGTGGTAGGGTAGAGCAGAAAAAAGGTTCCTAGAAAGTTGAGCCTGTCAATTAGTTGAACTTTTGCCGTCAGATATTCAAAAGAAAAACTGTTAAATTGCTTAACCGACACTCTCATAGATGGAAAA
1 CTGCTGACTATTTCAATAGAACGGCAAAACAAGGGAAAGATTATGTAGAATTATGAAAAATATTTTAAAACGCTTTTATTGGCTTGTGTTCTTTTAAAAGTTGGCTTTATGAGAAGTCTTTTTAGGCACTTTATGCGTCTTTTGCTCACCACTATTATTCTGACCACAGCTGTATGGGCCTATACGTATATATCTATAGTCTGAACATCTTTATGATCTCCGCTACAATTAAGGCTCACACATGAGTTTTTTGAAGGCCATCGATGGCCCACGCCCACACTAGAATCTCTTTATTATTTTTTTTTTTTTGGCTAGTCCCATGTTGCACGCGCTTTTTGGCAGGCGACACTTTCGGTGTTTTCCCCTGCTTTCCTAAGCGAATTAATTAATTAAATTTCCCATTTTTCAACAACATCTCGCTGGTGCACAGTTTTGTGTCTTAGACACGGCCAGCAGCTGTCTTTTGGCTTTGTCTAGAAGCAATTGGCACACGTGTTGGGTATTTAGACGGCTGACGGCATTCACCGGAAGTTTCCTTCGAAGCCACGCACATCATAAAACACATTCTCAAGAGCCTTTCACAGCAAAAAAGCCAGGAATTTGGCATAAAATGCATTTGTTTTATTTATTTTTTTCCCGTTCCTCAGACAGCACATTTTTTTTGCATTTCGCCGTTGACGTTGATGTGTGGCGCATAAATTTTCAGCTCCCACGGAAATCTGCGATAATATATTGACAAAATTGGGTCAAGCA
0.9016629759777406 TGAAACTTAAAGTGATTTGCGGTTTTGCGTATGCTTGTGCACCATACCTCTGTTTAAATCAACATTTAAATCTAATGCCAAACACATATTTATATACTTAACCGCCGCTAGGTGGAGCCTCTGTATACTGTCCGCAATGTTTGCTTTAAAGGAAGTGTAAGTAAAAGTTACCTAATAGCTTAAATGCTGAACTACAGCGTTTTCTATTGCCTCAGGAATAGCGTTTTTTTGCTGCTTACGGATAAAATGTTTGCCAATTTGTATCATTTGCAAATTCCCTACATTTTTAGTGTATTTTACTATGCTTTTCCATTTCCAACGAAGCAAACTAAGTCCCCCCCAGTTCTACGCAGTTGGTTTTTATGCTCCATTGAAGCGCTTAAGTCGTTTCTGCACCTAGACGGCAATTAATTTCGGGCAACTCTCGAAGGGAAGTTGGGCTTTTAGTACCGCTGGCAGGCAGTTTGGCCCAAAAATCAATGCCACATGTTAAATATCGTGGGAAAAACACAAATACCAACGGCGGCGCTGGGGGGCGTGGCAGTTGGAGGGTTAAATGTTGAATGAGGCCAGCAGGCAGCGCAAAACATAATGAACATTGTTGTCGCACTTCCTGTCTCTCAGTGCCTGTTCTTCGGGCTGTTGTCGCTGGGTCATAAAAGATGGAAATACTTCAGGCACACAAAAGCCAGCAGCATTGACGAAAAGTCAACATATCCAGCGAAAAACGACGAGCACACTGCCTTGTGGGCCGTTAAGTGTGCAATATTTATTTTGTATAAAACGCGTGCCACGAATAACAACGGCGGGAAAAGCGATGCCATCAAATGAAACGAAAAGGTAGAGAGTAATGCTTTCACTCCA
0.5560087931446966 CTCAATTCAATAGATTCAGTTTCCTGGGAAACTTTTCACCCAAGAATGGCTTCCAGTAGAATGGCCCCTCCACATGTCGATTATTTCCTGCCCGGACTGGACAAAAGAAATTAGCGGAAACAATAAAATTTGGCAAAACTTTCGAAAACCAATAAATTCCAAGTGTTTGGATATCAATTGGGAACAAATTGCAACAGGCAGAAGCTAAGAAAAAGAAACGAAAAGCGAGTGGGAGTGAAATGTGTGCTTGGCCAAATGCATATCTACATATTGACGCTCATTCATGGCATTCCACTTTTCACTTGATATTTTTGCAAAGGGAATTGCGGAGTTTGCAGGACAAATAACCAAAGAAAAAGGTGCTCAAGTGGCTGGGGCAAACAGTTTTGTTTGCTAAACTTTTGTCATTGAGTGCGTCCCCAACAATAGCAAAGCAATCGACTGGGAAACTAAATTCGGGCTGCAAGCTAACCTTAAGTTTCAGGAAGAACAAGCCAAACAACATTGTGGCAGAAAAATAAACATAAATTGAAGCCAAGTTAATTCTGAACAAACATGCAAAACATGGCCAAGATATATAGACTAGACTATTTATGGCTAAATTGAAGTTGTAATGTGGCAAGTAAGTAAATACGAGCGGAGGTAACGAAATACCATTCTATAATTAATTTCTAAATTAAATATCAGTATATGCATTGTTGGTCAGTTATTACGATGATTTACATATAATTGTGCAAATTGCCAAATAACCAGAGTCAACAAATAGATTGAAAAGCAGTGCTGCAAGTAACTGGCAATAAATACACAGCACAAGCCCAAGAAATCCCCAACCATTGCTGCCACTCGAGAACATCCCAG
0.619738502148678 CGATCGTCACTCTGCACGAGGATGTCTTCAAAGGCCTGGGGAATCTAACGCTGCTGGATCTATCCAAAAATAGACTGACTAACTTGTCGAGGTGGGTTGAAAGGGGGTTCTGTTTGTTGTTTTCGCCACCTGCTTGCTTGCGCTGATTAATAGATGGCCCACCTAGCGATAGGGTACGGACTGTAGAACTTGCTTCTAACCAAAGTAATTAATCGAAGGCACTCTTCTTCGCCTTATCGCTGTGGTTGCGGCTGCTGCTATTTCCCTTATCAATACCCGGGGCACGAGTAATGGCTCATCGAGAGTTCCATGTCTCCCCCTGACAGGCAAGTGGGGTTATCGGGTCCTATCGTTCAGATACTAATTGCAGTGTTATTATTGTACACAGATTGGCGCCAAAAAGTATGCCAAACATTATTAATTGATTGATCCTTATCTGGCTGTAGTAATTCGTGCTCAAATCAGACAAAATATTTCGTATTTGTTACGCCACAAGTACTACTATGTATATCTAAACAATTCATTATGAAAAGTCATATGAAACGTAAGACGTATTTTATTTTTTTTGTATAGTTCTTGTCTATGGCAATCTTATTGTCGTTTGATAAGATGTGGTCGAATAGAAATTAATTAGATATTTTTGTGGCTGATAGATTTTAATTATAGAAAAAAAGGTTAAGCTTTTTACCGATCTTAAAAAATGGCATTGAACAATGTTCTTAATACTATTGAGATTTACAATCAATCTGCGCGAAACAAAACTTTTTATACTGATTTTCTAGAAACCTAAGCATTATCATGTTGATTTGCAGAATTTATTTGTAGTCCCCATTTTGAATTAGCAATACCATAGAAGTTTTTTTTTATTAATTTAATAAAAGTAGCAAATTGGTTTTTAGATGTCGCAGACATAAGCATTATGCTTAACATAATGCCTACTAATCCCCTCATAAATGTTTTTAAAGGCTTCACCACTTATAAAATACTGTTTATAAATCATTTTTATATTGTTAAATAAATATGTAAGTAACATGTAAAAATTATAAATAAGCTAGTTAAAATAGCTTTACCATTTTCGATAGCTTA
0.5472802572522982 CTTCTATTTCAATTATCTCAATAAATTAGTTTCATAAGTTTTCATTTAGTTTCATACTTGATTTGTTGGCTTTGATTTTTTTATTTGTAGTCATCAACAAAAGAAAACAACAGACATATGAAACAATCAAACGATAAACTAAAAGAAAGTATGCAACATTAACTAACAACCAAAAACGAACCACCAACAGCAACCACAAAATAAAAAACATAACACTCAAACGCCAAACAAACACTCAAGCAAAATGCATTAATATAAAATAAACAAAATGGTATCAAGTTTTCCCAAAAGATTCTGTAAAGCTTACTTGCCTCTCATTCCCGTTTTCGATCTAGGAGCTCAACTTGATTCAATTGCGAAATTTGTTCCACAAAGTCAAACCAATCAAGAAGTAAACAAAAAATACGCTTGGAAAAATAAGACAAAAAAAAAACAAAGTATTCAAATAAAAAAAAATCAAATTGAATGTTTTACAAAAACGGCAAAATGCAAATAAAAAAAATTTTCCCTTTGACAATGCCGACCGATTCGCGTCGAGTCGACAGCCAAAGTGAAACTTTTGCCTTAAATTGAAATGCACATTTTAATTTCGGCCCGAAACCATTTTTTTGTGGAACATTCACATGTTGAAGCAAGCGCTAAAAACAAAAACAACCCAAGAAAACAAAACGAATAAGGTAGCAGAAAAGAAAAACAGAAAAAAAGAAATACCAAAACGTGTACACAGCATATATTTTGGCTGTGGGTTAAAAGGCTTTTTGGGTGGGAGTATTGTCGTTCTTTCGATTTGGGTTCTGTAAGTCAAAATGCAAATATATTTCCAGCGGTCTGGGTAAGTCAGAGTTGGCGTGATTCCTATAACAAATACAATTTATAAGTACAATGTAAGGAAATGTTTTTTCGTAGCTTAGAAAAGCCTTTGAATTTAGCAATGCCGGCCAAAAACCTAACCAAAATTCAGACCAAATTTCGAGCCCCACCTAGCTAAGCCAATAAAGCGCATTTCATCACCATCAAAAAGTATCTATTCAATTTTCGAAAATAAAGTATTAAAGTGTTATTTTGCCAACAAAATCAAACAAATTTGGCACGTATAACTATGCATACTTTTGGGGCACACTTAGCCTTGAATTATTATTATAAAGGCCCTTAAAAGTATGTATAAAGCCAGTACCGATAGGTTACACATTAAAATCATTTGTGTAAATTGGTTTATGATTTTTTTAAATCTATGTATGTCGACACATGTGGCACTCTTCTGGGAATATATCCGCTGCGAGCTTCAATCGTTGCTTTTTTATAATTTATTTAAGCTTGAATTTAAGCCCTTCTTTTCACACACACACGAGACAAGATTTCTATGGTTTCCTTTCTACTTTCTCTCCTACTTTCTCTTACTCAATGCGAAGCACGCACTAAAACTCCAAAATGAACACCGGAAATACACCCACACACACACTCGTACTCCTGTTAAACACTGTTTTCTATTCATTTCTTTCAAACGCAGGTACGCGACATTTAATTACACCTATTTCACCCCCAAAAAGAAATCAACCCAAAAGTATGCAACGCTTGCTAAAATGAAAATCAATGAAAAATTCAGATCGCCAATTAGGTACAGTCTAAATTTAAGAAGTCTAGTTATTGTGATCCATTACCGATTCTATTCCTCTATTGGTGTCTAAAATTGTAATCACAATGCTCTCTCTCTCTCTCTCTCTCTCTGTATCTCATTATATAATATGTATATCTCTCTCTCTTTTTTGTGCTGTGGCCCGTGCTCTGTGTGACTAAAAAAAACTTAGTAGCGTGCTAGGTTTAGTAGCTTAAATCCATATAAATATGTTTATCTATGTAAATGTGTGAGTGTGTGTGCGCGTGCAATTGTGTGTGTGCGCCAAATTGAACTTTAACATATTGGGACATAAAAACAGCCGGAATTTGAACAACAAACAAAACTATCGTATAATTTTCAACATTTTTTCCTCGCATGTTTGCATTACCTTGCTCGTCATTTTTTATTATATTTTCT
0.4202898810933104 CTTTAAGAAATGCAAGTGATGGCATCACAATGCAAACTCTGACGTATGAGCTTCCATTATGCACTGCAGTTGTTTTCCTGATATTGAACGGTTTAGTGGTAAGACGGATTACAGGTTGTGGCGATGGGTGGTTAGCCTGGCCGAAAGGAGATTCCACCTTCCCATCCGCCGGCTTAATCTCGACGGCCTCCGCAAACCAAATGGTCGTCATAAACAAAGGACACACACAAAAGAAAACTTTTGCGAAGACGTGCCGCCTACTCGATTTTCGACAATGCCCGCAAATAAACTGCGAATACAGTGGCTGAATATCGCAAAAATCCTAGTAAAATTTAGGTACCATTTAAGAAATCCACGAAAATTTCATTCGCAGTTAGGTTACACATAATCAGTTTATTATCAAACCTCAATTACTTTACCTTAGTATTCATTATTGTGATAGAATTTGTTGACTACAAGTGAAATTGGAATTGAGTTTTCTTTAAAAACTTTAGTGACCACATGTTATTATTTTTCTGCCCACTGTAAGCTGCTTAGGTCTTTGCTGAGCTTTCCTTCCGTTTCCTTTTTTATGGGCCCATCTTTTTTGTTGGCCATTTTTTCCGTTTATTTGGCTTGGTATGTCTTTGGATGGAGGGGTGGGGGAAAACTGGAGAAATACTTCTGCCGGCCGTTTATTGTCGTTTATTTGTCTTTCTGCCATTTTTATATTTACGCATATAATCGCTTTCAACGCTTGCCGGCGCCTTGGGAGAGCCTATAGCAAAGACGTGGGTCTGGAAGGCTCTTATAAATATGATGTTATCGCTTTTTATGGTCCACTTTTATTGCAGGCAATCAGTCTTGCGTTTTGTTTGCTGATTGCTTGCCATTATTCAAATGTATTTGTTTAATTCCCGGGGATTGGCAGCCACAAATCATTTTAAATCCGCAATATGTCAACAAATATTTGGACAACGAGCACATTCTTTTTGGTTCGTATCGCAGATGCTCCTTGTGCGGGTCATTATTGTGGCTTATATCCCTGGCTAAGGACTCTTGGCGGCCCATTACAAGCACCCACTTAACCACTCGTACATTCCCTTGCCACCGAAGCAGCCTAACAAGCGGCGAGCTTATAATCACATTGCGTATACGTAATTAGTTCAGGGATTGATAAGGCGAGGAAATCTTCTACGCCGAGCTCTATTGCCAGACCACAACCCGTGAGAATGTTCCACACACTGATTATACTTGCACTTTGTTGACAAACGAGCTGATTAAATGCCGGCTCTCGCTCATTATGCAATTAACTGGCAACTCAGACCCTCCTGAGCCGCCTTTATCGCTCAACACCCAACTGTGAATGTGAATGCGAGTGTGCGTGGGCCTAATAAGATGACCGAAGGATCTGGGGCCTATTTACCTTAAAGCCTAAGATGCGAAACTAGTTGATTGTATTAAATTTTGATTACCAATTGCTTACACATTAGAGACGATTACATTACTGCAACGGCGTTTGAGCCTACATGTGTAATTTAATATGACAAGAAAGGTAAGCAGAGCTTAAATATTTGGTGTCAGCATAAATACTTATGTTAATATTTCAACTGACTGATAAGTGGGTTGCTAAACAGCCAATCTAAATTGCTTATGTTTTTTTTTTAAACAAAAAATCCGGCTTAACAGCATTTCTTTGCACATTTTTCAATATTCCTTAGCGTGAAATAAAAGAAAAACTATTCGACAAACCCAACAGGTTAGCAACTGTTAATCAGGAATGCATACTACGAGTATAGCTGGCAGCATATGGAATGCCTTGTGCAAATTGTTTACTTTTTGTCATAGAGGAAATACCAACCAGATTCCCACAAAATCCGACACAGAAAACCCAAGCGGCAGAATGCTGTGAATTTGCGGGCAGCGAGTTGTGGGGGGAGGTGTACGAAAAAGTGTCTAAGAATGCAAAGCAAATATCTACCCGACAATATATGTTGTTATATATTCAGAGAAAATACAGAGGAGACCGCACAACGAACTGGGGATGCGGCAAAAGTGCATTTCGCCA
0.9497226778189751 GTCCAAACTTAATTGTGCCAATAATGTGTTGGCTCTAATCCTTTAAGTGCTCCTCGGATGGCAGTCGGCCGAAGTTTGGTTTTTCCTTGCCTATGGCATTAAACATTTTTGGGAAAGCTTTTAGCTTTCTATTCTTTTTGTATGTGCCAAAAATATACATATTTGAGTATTAACTTTTTACTTTAAAATTTAATCAATTATTTCATATTGTGTAACATTTAAATGATGATAACTGTTGTATTGATAATTTTTTAAGATGGAACTCATATAAAATCATTAAATTAAACTAAGTTCAAATTAAAGTTTCGAATAAAGAATCTTCTAATCAAACTAACAACGAAAACAACACTTTTTTATAAAGAAATTTAACATTTACAATATTGATTCATTCATCTGAGTAATGCCTTGGCTTTTTTAAGAGAGCGCAAGCCACTTTTCCAAACGCTCTCTTAAGAGCTGGAAGTTTCCAGTGCTAGCCAATGAGAGCCAATTCCGGATTCATTTTCGAACATAAACATCAGACATCTGTGCACCAACACCAACAAAGCTCATGGGGCCAAAAACATGGCCAAAAGGTGCATCCAAAGTGCATAAATAACAACAGACGCAAGATGGACTGGCAGGCAGGTGACGAAAGTTGCAATATTGTTTCCACGATGTTGAGGGGGGGGGGGGGGTAAAGTGGGTCAACGTGGCGTATGCTTAATGTCTTTGCCACCGGCTTTAATGAGCCCTACCTCGCATAGCCTCTCCCCGTTTATTTCAGCAGCTAAAGGACTGCTGGCAGAATTGAAAGGACTAAAAGGGAAAAGAACAGCACGGGATACCTGCAGATTCTAATCAAAGAAAGTAAGTGTCTGAGCGCTATCAAAAGAGAAAATATACTATATAAGAGGCTGCTTACTGCTTGGCGTTTTTGCTCGACTTGGCACTTTTACTCCGCATTTTTTTCTCTTTTTTTTTTTGTTAACAAGTTTCTTACGCTATGACTTGGCCCGGCTTATACAGTCAACTTTTGTTATGGCCAGAAAAAAAGCAGTGAACGAGAAGGGGGCGAAAAAAATGCTAAGAACCGAAAGG
0.6711219076057708 TGTGTGCGGATATTTTCCCTGATCGCCTCATTAATTTCCACTCAAATTGCAAAATTCCATTCGGAATGCCATTACTGTAGAGTGTTCTATTATTTCGTGTGTATTTTTTTTTTTTGTTGTTTCTGCCCCTATTGGAGCCCCAAGTCGCGCCATGTATTGATAAGATAAGGAATGGACGGTCTATTCTATATACACGGTGTATAAATAGTTAAATTCACTTTGTTTAATTAAAAATAAAAGTCTCTATCCGATCCCCCGCCAACTGATATGTTTTGCAACTGAGATAAGTCTGGAATATAGAATACCTGAGATCTAGAGAGATATTGAAGTCCTCGGTGCTCCGATTTCCTATTCAACTGACAGCACTGTGACTTTTCAAAGACCTTGACAGCCTTTCGGGTTTTTTGTTATTTGTGCCCCCCTTTTGTTTGCTCCAAAGTATCTCGTCAAATAGATCTATGCTACTATAGATTTTATACACTTTTCGAGACATTTTAATAGGCAAATCTCTTGGCGTTCTGAGTACAATCTGTTCCACGCAACACTTTTAATGTTTTGTGTACGTTTTTTTTGTATTTATTTTGCTTATTCCCCTGTTTTTGTATACTTATACTTTTTATTTCTCTAGCCGCTCGTGCACTCAGCGCTTAAACAAGATAAATAAAGAGTCAACAACAGGAGCGAATAATACGCTTAACACATTCTGTGCGAATAGCAAATACGAATATAGCCAACGAAATTTAGAATACATTTACGAAAAAAAAGAACACATATGTATGATTAAAATTAAAACGCAATTGTATTTGCTGGGGGCAAACATGAGTGTGTGAACGGGTTTCCAGCGATCTAAAGCATATACATATATTGTAGTACGTGTATCTGCAAACTGTATCTATGCGGAGATGGTAATCATTTTGATGAGATTATGACTCGTTTGCTTTTGCGACTGGGACAAATGACCCCAACTTAGGG
0.9082401653106662 CAAGTGTTGAATGGAAATTCACAAGTTTTATTTATGTTTTCTTTTAGTTTGTTTAGTTCTTAAGACATGGAAACCTGTACAGCCTTGTTGTAATCTCAAGTGTATAATTTATTATTTTCGTATTACGTGAAACTATTATTATTGTTTTTTTTTTATAGTGTGCAGGTTTTTAAATCGTTTGCAAAACAATTATTTAGTAGCTATTGTAACTTTCGACAACCATCAGCAGATTGCAAAAGACTTCACGTAACAAAAAACATACTTATACAACCTAAACAATAGATAAAAGCTGATGCAAAATATACGTATAAACGAAATGAATCTAAGATTAAAGCCAAAAACAAACTTATGCTAAACAATATACACGAACATATATATATATATACATTATATACATACATAGTTGAAATTGCTTGATAATCGGTTTAAACAAATGAACACGCCCAAAATGTAGCTTATGCAGAACCAAAATCACAAAATTCTTTGCTATATAAATTCCAAACAGAAATAACTCGTTTTAGATATTATACTGCGGAAAAAATTGGATTCTGATTGTATGACGGAATCTGGGTAGACAAAAATTTAATTGAAAGTATTTCAAAACTATTATACAAAATAGTTATAAATCAATCTAAATATTACTATATGTATACACCCCTATGTATTGTGTACGCTATTTGTACGAATTACAAACCACAAAACGTGACAAACTCAATCTAATTGGAAGGAAAAGTAGCACACAAAAACCACAAAAGAAAAAAACCCCTTCAATAAAAATCTATTAAACATTTTAAACTGTGTGTTTGATTTCACGAGGAAAGTGAAGAGTATATACCATTAAATGTCCTGTTTTTCCAGTTCTGATATGTCAACCAAAAGCTGTTTTAATGAAAACCATAATAAAACAACATTTTTTTGTGGTTGGGCGCTTTATTATTCAAACAAAATGTAACATAACTTTCAATTTTGGAAACATTTAGAATGACGTAGAATTTTGTTGACATATGTGCGGCACTTTCCTTTATTTTGTAATGGGAAATTGCATTGGTGAACCACAAGAGAGAGTTTTTAGGGACTGCATTAAAATGTAAGTTTTATATATATATATATGTATACCATATACTTTGTTCTTGCGAAGAGGATCACGCGGATTGCCTAGTCAGAAGCGTGAAAATTTAAATAAACTCTGTCTGCAAAACCGAGAACGAAACACAACTGCAGGAAAGATCAAGAGTTTTTGGATCCATAGTCCAGCCCGACACAGGAAATGCGAAATCTTGAATACGACATGGTACATCAAGCAAATAACCGATTAGAAGGTCGATCCGTCCTGGTCGCCGTCATTCCGCTCTCCCAACTGTTCCACGAAGATCTTCTGTCCGTGAACCGCTCAGGTCATGCCTGTCGTTATCTTGAAAAGTTGTTCGATTGATTGATATTTTTTTTTTACGATTTTTTTCTCTTAAGAATTTTTGTTGATGATTGTGCGTTTGCCATTGTCCACTTAACATTTGCTGGGAGGTCGTCATCATTGTAGCCATCGAGTTGAAAGTGAACGATTTTGATTGGTATTTTGTTTTAGTTTGGTCTAAACACAACAAGCAAATTCGCAATGCTGCTGCTGCACAGGCTAGGCTGGCGGAATCTTGCTCCGGCTGATGGTAACAGTTTCAGTTTCAGTTTTTTTTTGGGGAAAACACGGCCACAACCGAAGCTGCAGCAGCGATTGCTGGTTTGGTTTTGCCGTCGTCCACGGCCATCGTTAACTTTGGAACTCCATGTCGATTTGTGGTTGTACAGAGAGAACACGCTCGCACCCTTT
0.6891168138756336 CAACTATTTCAACGCTGGCACTGCACCTTTGACCCCCATTTGCACAACCAGTGCACACGCTGCCCCCTGTGAGCAACTCATCAAAGTGCCATTACTTTTACCCCCAGCAAATCCGACAAGGGCAGTGGCGATGTTGTCACCACTGTTGGAGCTTGTAGCCTTAGATAAATATGCAAATGGACTGCATGCCAGTCAAACGGAGAGCCCTGTGCTCGGTTCTGTTAACGTTAAGTATACGACATGTTTTTGCGCATAAAGTGCGATTAGCCCGGCACTTCAAATTGAGACAAGCAACGAATGGTTTAGATTTCGTATCGAGCGTATAAATCATAAATCAATGGCAAATGTACAAAACTCATTAGATGAGTTAGATGAGTTCAATGACCGACACACGCGCTTTGGAATAGAAAACTCTGTTACGACTATTTCCGTTTTACCCTTTTGTGGCGTAAACGGGTCCGCCGCCCAAAAGTAGGCAACACAACACAATTTTTATCGGGCCAACGCACGTCAGGGCCCATGTCACGCCCACTCCGCCCCTTTGCGGTGTTATATATGTCCCTCCATTTCTATATCTCTATTTGGGTTTTTGTTTGCCCTGCCCTTGTGGCTTATTTATTTATTTTTTTTAATTTACTTCTTCCGTGCGTTTGACTCTCAGTTTAGTTTCGATTCGATCTTTGTAGGTAGAGGGTCATAATTCAAAATGAAAATAAATGTTGGCAAGGCACATATATTTGAACGTTTTACATGTAGATTGCTTACGGCTGCATAAATCGTGTGACACAACTAAACTTTATACGTATTATTTGGTGAGGAGCTTTGCCATGCAGATTTTCTAGTGTCTGATTATATACAGTTCTTGACATGGCCATATTGCGA
0.7593002531304317 AGTTAAACAAGCAAGCATTATTGTAGATATCAAGAATTACGATTCTTGGCCTTTGCACCGCGAAAATAAAACTCATTCAAAGAACTTACCATTGCGTTGAATAGCCACAACTTCTCACTTACCTCGAATTTGATAAGCGACTGCGCCTGATAAGTTATTATAGCATAAAATGCGAAATAGTAGTTGGTAATTGTGATAAGCCAATCGTGGTGTTTTCTACGGCCCAGACAAACTCATTCAACATATCTCCTCATGCTTTTCGTCTTTTCCTACAAATATTTTTCCCACCTTGACATTGGTTGTTACCACCTTATACCTTATAATCAGGTGCCAAATTATACGCGTACGATAAGAAAAAACTTTTCACGGAAGCCTTGACATAGGCCAACTGGAGTGTGCGTCTTATCTTGGTTGGCCAAAACAGAAAATATTTGGACGTACTTTAGTCATAGATCGTATGATTCTATTCGACAAGGCAATTTCCATAATTTTTGATTAATCATCGTGATAATTTCAAAGTTGATCTTCAGCGAATTTGAAAAGGATAAACACTAACAATAGGAATAATCGTAGTGCAGCTTTAATTACTTCAGTTAAATCACTTCAAATTAAAGTAATTGATTTCCAATCCGCATTAACAGCCTTGCAACATGTCCACGATAGACGCGCTCTACAATCGTCCTGGG
1 ATTGCCAGGGGCAGCATCTGCAGTTTCTTTAGTATCTGCGAGATACTTAACTAAACTAAGCAAGTGTAATTTAAATAAACCCACTTCTTTTTTGTTTTGGTCTCTGTGTGGGGCATGAGAAAATTCGGGTTTATAGGCCATCTGTTTTTGGGTAATTAACATGTTCATATGGCTAATTGCAGCGAACTTAATTTTAATAGTGCCCACAAATGGCGTATTATGATTTTCGGATGTCGGTCTGCAAGATAGCTGTCTAGATGTGAAGTCTTGGAAGGTCGTACTTAAATAGAAAGTGACAATTTTTATTTAGCGCAAACTAAAACTTTAAATTGGTATTTAAATTGCTTAATTTCAGTGCAGACAGTAATTTATGATCATTAGACCACACAGTCGATCACTATCAGAAGCCCAATCTTTTTAAACAAACAGCTCAATTTTCAGCCTCAACACACTTTCAATTTCAAAACCACAATATCAGCCTACTAATATCATAACACACTTATTATTTGGCAGACAATCGCCTGAAAGATCCTCATAATTATCAATGGCAATTGCGTGCGAGTCGGACATTAGACAAAAACCTCTAAAAATTATATTATTGTTGGAAATAAATTTAAATACGCTGCAATTTTTACTTTCCAATTCAATAAATTTGGCGCACGCACAAAGTAAATTGCATGCCATATATCTTTTCATCTTTTAGCCATGGCCAAGATATTTTTCAGGTAGGAGTTTGGCGCCCACATCGTTGGACTCAAAGATTTATTTACTCCGCTTTGTTGATGGACGGTAGCGTACAATCAAGAGAACCGCCGGAAAATATTACAATTTCATTTTCGAAGAAAGGCGTACCAGAGATTTGCATTCGTCAGTTTTGGTTACTCAACCTTACCGTGAAATTTCATTGACAGTACCGCCACACGCCCAAAAATCTTTCCACGCTCATCAACCGTCCAAGATTTCGGAGCCTTTGTTGAACTCATCATCCCGAGCTCTTGTAATTTTGTGCAATTTTTCTCCGTTTTTGTTGCCGTCACAGAGTATTTCAATGGCACCAATATACAAAGGCTTTAAATACGCATATTTCTGGCAAGCCGTATACTTCGCACTTGTATTTACTTTAGTGACTTCAGAGCCATTGAGTTGGGTTTGTTTGTCTACTCATTTCCATGGGCTGTCACTTGAATTGAGCGCCTCGATTTCAATTGATGCAAAGTCTTAAGGTGTTGTCGCGTTTGTTTGAATTATATGGGTCAGGCCACTATTTGGATGGGCAGACTATTTATTTATACCGGTTGCGACCTTGGTTAACAATTCACGTTGCCAAATTGTGGAAAAAATGTGAGGCTATAAGTCGTGATGGGCTTAGGTGACTGTCTTGACAGACCTTTGAATGAATTTGACGTGTATATTGCTGCTTTTGTAATCTTCCGTCACTCAACTGAGGCGTCTCATCCTCCCAGTTCGCTGTCAAGTCCTCTTGGCGCCTCAGATCTTTCTAGCGATCCAACTTAACGCTTGTCTAATGCTTTAATTACATATTAGCATTGCCTTAGATTCCCAGACATGCGATTGCATTTGGAGCCAGCAACTAGACTTCCCCACCCACATATCATTTGTCATTGTTTTCCCAGTGGAATGGAATGTAAAACTTTTGGTTTTCCATTTTCCTCCACTTCATGTTCAGTTGGAATCCATAATTTGTGGGTTAGGAGTGCGCCAGTGCCGAATACTCTGGTTTCGAAAGTGAAGTTCTTTTCATTTTAATTACCTTCACCAGGCGGAGGAACCAATTAAGTCATTTTCAGATTGTATCGCAGCCAGCTCGTTGCTCTTGACTCGCCAAATGCTCACATTGCTGGGTCTCGTGCCCGCTTTTGGTCACGCAAGCTCAGTCATTCCGAGGAATAGACCCCATGCAAATTGCGGAGGGTCGTCGCGGGGTCTTCGGACTCTGGTCTATGGTCTATGGTTTTTGGTCTGGCAAATGTTTCAAATTGCCATCGGCTCGGTATTGTT
1 AAATATCTCATTCGCTCCCCCACAACCTAAGTAACGGGTATCCGATAGTCGAGGAACTCGAGTAAAGCGTTTCCTCTTGTTTTTGTTTATTAGCCGCCTGCTAATAAAAATTAATTTGAAAATACTTTTTAAAACGCCTTCGAGTTGAATGGCTGGCTGGCGGGCATAGCTTAAGATTTTTATTTATTTGTTTTTCTAATTTGTATTTTTCGCTTCACATTCATTTCTCTACGTTCTGAGTACGTTGTAGTTTGTACGATTTATTTATGAGCTCTATGATTGTGTATTGTGTTATTGTATCTTGGTCTGTACGACTCTTTTCGGGGTTCCAATGATATGATTGCTTGATGAAACCCAATTGTGTTTTGTTCCATTTGATTTATGGTTCTGTGCGTGTTAATATTTTTCTATTCATTTGTCAAAATAAAAAGCAATGCTAAATTCCGCAAGGGAATCCTAATTTCATACTTAAGTCTGAAACGTCTATAGTTGAATAGGAAAGTATAAGGTTAAAATTTCCACAGTATTCTTCAAGTCTTGAAACATAAAATGGCTCCAAAACTTGTGAGTTGTTGCAAAAAGCATGGCAATTTATTAGCTAAGACTGCATTTGATTTATGCCAACATAATATTTCTAAATGTACTGATGATATTTGTTGTTCCCTCGCGACTTCCAATATGAATTTATTTTCGTCACAAGCCATAAACAACTTAAGTTTGAGGGTCATTAACTAAAATCCATCCACTTATTTTAAACACGAACAGCTGTGCCAACAATTTGTCAACCAAGCAGACCGAAATACACATCATAAAATTAATATACGGAATGTTTTTACAATTATCATAAAATATACGAATATGAAATTTTCATAATTCTCAAAAGTAAACAAATTGTGACAGAAATACGAATTTAGAGACTTAACCTATACGCATAATGCAGATTCTTGAGTGACTTTTCTCGAAGGCAAAATATTTGTCTGCGATAAATCTCCATCGTTTCCCCTTCATTTTTTTTCTTTCGACGGCCACACGACCCAGCGAAAAGATCAAAGCCAAATAGCGAACACATTTTTTATTGTCGTGCCTTATTAATAATGTTGAAAATGCTGAAGTTTTTAATACTCTTGCATGATTTGTGGCCAGTGACAAAATCCATTAGATCTGACATTTGGTGCGAACAGATTATGTTTAAATATATACCTTTTCGGGGTCTCGAAATCTATGACATCTATGGCTAAAAGGGGTAGAATAAAAAACCACACATGAATTCCATTGGGAGCACATTAAATGTTTTATGTGTTTATGGTTACGCCTTTAAATAGGATATTTAATTAGTTTCAGTGTTTTGCCAGAGCGTTGCAATCAATTAATTAGAGCAAATCAATTGCTTTGACCGTGTGCTAATCACATGCATTTTTAATTTGTAATCGATTAAATTACCTGGCAAACTGGAAACTCAGTACTACAGACTTTCGGAATGTTTCATTGTGAGTGCGAAATATCGTTATGTAGGACAACTTTATTTACCCGTTTAAGTGCTATGAACTAAACACTGACTGTGTTTTTTTTATGGCAACTGATTTAATTCAATTGAGTTTGCTTTACATACATAATGGTTAATGTTTTTTTGACGAAGTATCTTTCGGCCTTTAAGACCATCGACT
1 TATCTTAATCTCACTTCCCTTTGGCAATGTATATATTTTTTTCTTGCTATTGATGTCAACGCCAATTGGCATATTCCATTATCCCGCTCATCACTCATGTGGCAGCAGAGCAAAATACAAGGTATACAAATAAAATACGACTCAAAAATGAGGCCTCTCAAGGTTGCTCTTAGATTAGCGCAGCTGTCTCAGCCTAATGGTGTTTATTTTTTCAATTCTCGCCATCTCTATCTGTGTATGTCGACTGCGTATCCATAATTTGGACAACGTGTTTATCAATCATACGCAACGTGCGCCTGTCACCTGCCATCCTCTGTCCAGCATTGTGATGGAATGCGTCAACGTGGGCGTTACTTTATGACGGGCTGTACTTCCTCCCGCAATAAAAAAAAAAAAAAACACCACCTATATATGGTTTTCGAAAAAAATATTTATACATATGCGTAAATAAATAAGGAATTAACAGCTGTGAGGGTTATGCAAACGCGGTACGTTGTTATTATCACCAAACGCAATTATTTACTTTGCGAATTCTTTTCCAATGACTCGCTTTAATAATCTTATTTTTTTGACTTCATCTATCTTTTCGGCAATGTGTCTCGCATTAGATTTGCTTAGAATTTGTAGTGCTATTAATAACAGCACTTTATTAAGACTTATTCGAAACTAGGT
1 AGGAACGGGAGATATGGAGACTTCTGCAAGGCGGCAACACGTCAACAACGAAAATTGACACGCCGACATAAACACTCGCACATGTTGTCGTGGCCCCAGGTTCTAAAGGAGGCACACGCCCCATTCCCCGATCAGCCACGCCCCCTTTTGACTCTTGCAGCACCCCTGCCGTGTGGAATGTATAGCAAAAATGTCAATATGTTGTTCGGGCTTGTCAGGCCTGTCATGTCATGCAGCAGCACCACCGAATCGTATCTCAGTTTCGGAGCACAGTGCTATCTGCCTATGATGGACAGTCGACAACGGCTCGCAGACAAAAAAAAAATCTATTTTAGGCGAACTATAAAAAGATTGTAAGCACTGTTAGCTTTAAGGTAATTAAATCATTTTTGAGATGTTGATGCATTCTAGAAAAACATTTAATCAACGACAGCCCTTCGAATTTCTAAAGATTTTCCAGCTTAGCCAACTTTTGAAGTTCGGTACATCCAACTAAGTTACGCTGTACCTGCTCCCCAGTCTGTAGCCAGCTAACAACGCTTGCATGAATGTTTGTGGCACATAATTGAAAGCTAGCTAAATTAATTTCAATGCAAAAGGCGCCAACCTCGAACCGGTTTGTTCCCCCCTTGCCCACCGTGCCCCGCCCACCTTCTCCCCATCCGCCTCTTGCGGTGGCAACAACCGACTTTTCACACATGACTGGCTGCCTGACTGACTGAATGACTTTGACTGGCAGCTCGTTAACCGAAGCTTCCACTTAGTTAACTGATAGTTAGCGTGGGCCAGCGCTAAACATTTGTTGTTCACATTTCTGTAATTTACATATGTGGGAGTGACCCCCAGGTCAGCGGGCTCACGACCCCACGCAAGTTTCTGAATTTTACGACTAGGCATTTATTATGGGAATTAAAACTACAGTTTCATTTTCGAGCTTATCTTTTGCGATGTGAAATAATTA
1 GCCGGTGGTTCTCCTTTCGAGTTTCAAAGTCTCCCAGTTCTGGTGCTCAGCAGTCTCGTAAATCGCACAACCTGCATCGTTAGCTGCCGAGACGCCTCCTGGCCCATCCAGTGCTGTCATTTTGCATTTGCACAGAAGTTGTCCGGCCTCAATGGAGCTGGGTCTGTCCCGCCTAACCACGTTTGTTAACATGCTTTTTCTGTGTGGCTCATAATGGGGCTGCTCAATAGAAAGATAATGAATTCGCGGTAGAACTAATGGAACTCTTTTTCTCTCTCTCCCGGCATCCACGAATCTTTTTACAAAGTTGCAAAGGGCTGTAATTAGCGATTGATATAGTATGAAGGTTAGCCACCGATAACATAGCTCGGCAGATAGTTCAAATGCAAGTTCTATGTCAGAGGCACACTGGGAAAATCGGAGAGAAAAGTTTCAGAAACAAACTTTAAAGTAATGTAAAGACCAAATTATACAAGACATAAATCTTTGTTTACATTAATAAGCATTCTTTCAGTGCATCAGATTAATGGAATGCGCAGCTACTTTGTTGCAATCATAAGTAGTTACTTCTGTACATCCTCCGGTCTCTTACAATTTGTCATTGTAATACAATCTTGCACTTAATTCTTGTGAAATGCAAACTTCTTCGGAAACTCGTTTGATTGTAATGGGCCCTAGGTTGATGATTTGATTGCTGGCCTGTGTTTTGTATTTTTTGGGGCGTTTAATCGCCGGTTAGCTGTGTAGCTGCATTTCGTCACCTCTACCGAGAGTCTGCTGAAATTTCTAAACTAATCCACAGAGCGAGGCTTTTCCACACCAGAGCCCGAGATTTATTTGCACTGTAATTATTCACTTTGCCGTGAAACTTTGCCCATTACAAGTCCCTACAGAGAGACATACATACGTACATAGCTAGGGACATGGCTAGAGAAGCCACATGGTGGTGCACTCATGTCCAGAGGGGCTATCATGTAGCGCTGACTTGGAAAATATTTCAACTGGCCCCGTCCTGACATTGGCCTGCCGACGGCTATTAGGTGTAGACAGTTTATAATCTTTGTCGTTGTGCATTTTAAGAGCTTTTTTCTTCCTCCATCCTGCATCCTAACACCCATTCAGAAAGTGCTCGCCCAGCCAACCGTCCAATGAATTGCCTCATTTGCCGCACAATTTTGCTTATT
1 CAAACATTAAAACTAATCAAACTTTTAAATACACTTCAACCGCAGCAGGCTTAAGATTGAGATATTGCAGTAGGAAAAACCGTGGGCGGAAGGCAGGAGGAAGTGGAGGCGTGGCACCGCATAGCGTTCAGAACAATTCGACAGGCGTCTTAAGAGGCATCGGCATCGGTTCGACTTTGATTTGTTGCCACGGTCGCGTCTCATCTCATCTTCCTTGCCCCCGGTACCATCTCTTTTTGGCCTTAACTTTAGCCGGACTTTTGCCTTGTTGTCAACGTCAACAGAAATTGATTGCTCACCGAGAACACCAGCAGCAATGGCAGCATCCTCCCCGCTTTTTATACCCTATTGGACTCTGCCTCTGTGGCATTTTCATTTCATTCAGAGTTGAGTTTACTTTGCGCTAAAACTTTTACCCAGAGAGCTTCCGAGTCCCCCGTCCCTAAGCTTCTTCAGTGAATTATCCTGAGCCAGCGGACCAAGGCAGCCTACTCCCCGGCCAAAACTTTGACACAGTTTAGGAGCCAAAAGTTTAATGGAATTTGTCTATGGCATCGTCTTGCCCCCAGGCCTGCCATTCGCCCATTCGCCAGCACTCCTTTTGCCGCGCGCCGCCAAAATAAATAAAACAGCATTCAACTTGTTTTTAAAGCAATTAAAAATTCTTTAAGACTGCGGAACACTTTTACCACTTCGTCCTGAGCCACTACAAGACTCCTTCCTGCTGAAGGCCAACAAATTGCGATCGCGTCGCGGATTGAAAGGATGTCGGAGGAGAGGAGGGCAGAGAGATGGAGAGGCGCTGGAAAGTGTAAACAAATGCGGAATGAACTTAGGTTTTTAATTTTAAATAATATTTTTGTTTATTTTTATATACTTAAAATTAAAGGGCCAATAAAGGACTCGAAAAACATTTGTAGATTGTCAAAAAACAATAGCAAAACATGTGTGTTTTAGTTTATAGAAGAACATGACATTATTATTTATTTGGGTAGAGTGCCCACCTGTAAAAAAGAAGTTGGTCCTTTTAAGCAATCAAATGAAATTCCAAACAATTTCAAATCTTATTTAATTAAGCAGAGTTCGCTTGTTGTTTCTTTTGTTAGTTCCCCAATTTTTTTTATTACAATGTTCCACGCGGCGTATGAACAATGCGGCTGGTTTATTGCTTACGCTCCCACAGAGAGAGCATAAAACACACACGGACTCACACATACCCAACATCATTATCAACACTAATGCACAGCCACACTGAAACACACTCACACACACTCGCTGAATTGTATGGGGAGAAAGTAGGTTCTGAGGAAACTGGTCTTAACTACTTTCTGCACGTCTGCAGATAAAATCGATAAATTCCTTTTCGTAAAACGAATTAGGAAACTAATTGACTTGGATTTCGCTTAAAGAATCTCACATAAAGAATCTCACATAAATCGTTAGCTTAAGCGTGATTCTGGCAGTTGCATGGTTGGGGTTTTGGTCTTTCGGTGCGGCAATTCTTTAACTTTTTCAGTAGTCCAATGCCAAGCTGAAATTGGAGCAGAAATTGTTCGCATTTTATTTTACTTAATTTTTCCTGAACTATTTATTTTGCACCATAATTACACTGGTTTACAGAGCTGAATGT
0.785032314591944 TTTTAATATAATTTTATATATACTTCAGTTATTATGTTCATTGCTAATAAAAGTTTATGAAACTGAATGTGTAGAATTTCAAATTTAAATAAGATAAGGCCAAGCGTTGAAATTCATATATCAGCCCCATTTTCAATCAGCAAGCGCAACAAGTTATAACCGAAAAAGCCAAGCTCTTTTAACTCCATTTCTGCATTCATTTCAATTTCATTTGCAAACGGAGCTGAAATAAAACGGCGAAAACTGAGACTCATTTACACATTTATGTGGGAAAATGTCAGCTCCTGAGTAATTTATGCACACAACGGCATTTAAATGCCTTTTATTTCCTCTTTTTTTTCGAAACAAGACCGCTTCAGTTCGTCACTGTTTCGGGTTCACTTTCATTTTTCACTGCGCAATGTTTCTCTGAGTAAGAGAAATGAGCTGTAATGGGTGCCAAAAGCCAACGACAGGGAAAAGGAGACAGGAGGCCACCAGACAATTTATGCGAGCCTTGGGAATTGTTTCGAAAATTGACAAATTATGGTCGTAAGTGCTGCGATTAGTCCGTTCCGTTCCATTCGCCTTTTCGTTTGCTATTTTTGCCAACTGTCCCAAGGTTGTCTTCCCAAAACCACAATGTGCATTACATTTACTC
0.9081487766490148 TATTTAATATTTTATAACAAAGGATTTTATGAAGCATGCGTACATATGTCAGGCATATTAACTCTATTTAAGCGTATGTCATTAAGAGCAATTTGATGCGGGCGAAACTTCCAATTAAACTGCATATTGAAGAGAATAAATTCGAGGTCATTAGGCATTCGCCTGTAAGCCGGTTCTCAAAACAATTGGGTGGGTAATTGCGAGAGTTCTTTGATATATAACAAACAATTAAATGTAGTTATGATGTGCAAACTTAAGAAATTCAATTTGCTTTCACAACATTTAATAAGGATGCTAACCATCTCCCACATTTCACATGCGGTGGTGAAAGGACATCGTGTCAACTATACTAGTTAAGTGTTCACTTCCTCGAACGGCTACCTGACTTGACTCAGTGATGATTAGATGATGGCGGTGATGACGACAGGATGTGCTCCCTTTTGTGAGGATGTTGCTGAATTGATGGAATGTTGGGATGGTGGGTCATCATCAAAATTACATCATCTAGTTTCAATTAGACGCAATTCAAGCTGGAGCCAATTAAGTCAGGCATTTAGTAGCGAGTGTTGAAGGTTTGCTAATGAGCTTTTGCAGCTCCTCTTTGGCTCTCGTCACCATTAAGGTTAATTAAAACATAAACTGTTTTAACTGAATGCTTAAGGAATGTTGGTAATGTTGAGGCTGCAGCCGTCAGACACGAATCTGCTGATTAAATTCACTCCTTCATCCCGCTTATGCAACAAATTATGCGTTGCTGTGGTTCTCGGCCCATGGTTTCATTTTGGCGCCCAGCAAAAGAGCCTGAGTGGTTGGGTGGTTGGGTTGCCCAGAGCCGATTTCATTAATTATTCAAGACACAGTCCGCCCCTTAAGGGCTCCCAGTGCCGCTGATTTAACAGCCGAAAACATTGGCTGGCACTTCCTTTGCTGGCTCGTCTTGCTCCTCCAATTGGAGTCCTCGTCCTCGTCGGTGTCAACTTAAGCATGTGCGGACTGTATAATGAATTGTGTGGTTCATGCTGATGGAGCAGCTTTCTGATGCCCAACTCTTGATGTCGTGTATTACTCACCCAAATTGGTTTGGTTTACAATGTATTGAATTAGGAAGTGTGGCTTGATTGCACTTTTTTCCAACTTTTGCTTGTCACAACGAATGGGGAACATTTATTTATATTTACTCAGTAACTTCTCTTACGAGGTCTATTAATGTGACTAATATAGCTGGGGTATGTTCTTAAATAATTTAGGCTATTAGTTTTTATATCGATTTTTGTTCTTTATTAAGCTAAATCACGTGATTTCTTTTTTCTTTTTTAAGGACGCTCTATATTTTATGGCTTGTAACCCTTATTAGCATATGCCGACCCTGGCCGGCAATAAAGTGATTTCTAGCCGCAAGCTAGCTTTTTATTTACTCACGATGCTTTAGATTTTATTCGCAAGTCCCGCAGGATATAGCACGCGTGCTCTTTTTCGCAGAGGTCCTTCTGGCTGTGATCCATTCTTTTGTCACAATTTTTTTTTTATGAGCCGAGCGTGAGGGTGCGATGTCTAAACCCATTTGTGTGTTTAGCATATCAAAATGGCTGGCAATCGTAGAGCGGTTACATTGATTGCGTATGAGTTTATATTCCTCCGGGTCGTTGCTATTCCGCTTATGGGGAATACCACAGGCAAATTCACAGCTCATTTGCAATGCAACAGCATCCCATTCGATCCATTCGGCACTGGTTAAAGGTTTCGATTTTGATTTGGATTTGGATTTGCATTGTTCATGTTTTATTTATGGAACTAATTACGAAATTCCACATA
0.1852628303206666 GCGCCATAAATGCACTTTGCATTGAGGACAGCCTTAGTTCCGGCTACTCAAGCGGCAAAAACGTATTAAATAACTAAGTCAAATAACAGAACCATAAAGAGATCTCAGAATGGGTGTTAATCAATTATACGTCACTGGAAATTCGGAATTCAAAAACTCAGTGACAGCGACAATGGGCCAGCTTTGTATCCAAACAGACCATGGCTTTTTGTTTTTTGTGTGGAGAAACGGTAGCTTTTCGATCAAATGAAATATTGCTACACAATGTTCGAATATCTTTTAGATGTTTTCAGTTTTATTGAAACGCTAATGAAAACGTCGATTGCATTGTTCGCTCAAGAGAGGGCCGTAAAACATGAATAAATAAATTTGAGACTCGTGACATTTGTAAAATATTTTAGCAACTCAATAAACCCAATTTCACAGCTACTAGTGCGACACGTTGGGACCACCGTCGACTTTTCAAAATGATATATATATATATATATTTGAAACGATAATTACTGGCTTATTGCGCCAAAGTCTGTGGACATCCCGGAATGGAGCAGGACTGCGATTTGTGG
0.9848103893553133 ATATTATATGAACTAGCTTAGTTTTAACTTACTTTGCATTAAGATAAAGCTACCCATTCCAGCACACAGAGCATCTGAGTAATAAAAATGGCAAAGCAACTAAAAAAAAATCTTACAGAAAAGCGACGAATAAAAACGGAGAATGTTTTTTTATGCTGAAGCAGCTGAAGTGGCGCAGCAAAAAATATTTATTACTTTCTCCGGACTGCATATAGTTGGCTATATATGTATGTACGTGTGTATGTGTGGGTGTGCCTAGTGGGAAATTGTTTGCCCTCAAGGTGAAAATATGCTAAGTAACAAATAAAAGCAGGATCTCTATCAGGGCCGCCGCCCCCTTCAACCGCCATCTCATCCTTCCACCCCCCCCTCCGGACCTTTTGCCGCCATTTTGGGGCTGCAAATGTTGCAAACGACTCGACGAGTCTTTTTGGCTCTTTACATATTTTTGAGGTTTTCCAAAACCAACACACAGGATAGCGGGAGGGCGGTAAGCGAGAAAGATGAACGGCCAAAGGAAAAGCCGAAAGCAGAGCTTGTAAACAAATTAAGAGATTGCTTTTGGGCAGGCGACCGTCAAAAGCGTTGAGCTTGAAGGCCGAACAAATGGCCAGAACAGAGCCGAGCTGAAAAGTCAGACCAGTTTGAGGAGGCGTTACAAGTTTACTAAAGATTTGAAAGGGGCGTTTCTAATCAAATCAGTTTGGCTGCATCCAATAAATTTTCCAGCTGGGAGTAAAAAAAAAAATACATATACAAGCAACTCTGGAAACACATTTTTCGTTTGATGGGACGACTTTTTGCGTTTCGAAATATTTATTCACAAGTCTTGGTTATTTATCTCGGCAGAGAAATAGATTGAATAGTCTCAAATCGCCCGAAGCAAAAGAATATTTAGTTTCTCGGCGTGGCTTTATCTAATCAATATATACAATTCGTTCATTTAGAAATTTAGATACAAATATCTTCAGACCTCAATAAATATTATTGCTATTAAGAGTAGTTGGCATGCATAAGTTGAGTTGAGTTTTTTGAATATCTATTAAAAGATTTACAAAGTTAAGCATTAGTTTGGATATACATATACTGTTCGAACAACGCATATCCTCTATTCAAATAAAAGTTATAGTCGCAAATTTGTTAAATTATATTTATCAAAAATAATCATACAAACAATATTCATAACGTGGCCCGAGAAAATTCTAATTAAATGAGACTCGACTGCAAGTTTTCGAGCTGGGCAGAAGTTCAAAAGTTGAGAAAGCGGCGCCGCTCATGGAATAGTTTTCTAATTAACTATGAACTATGCGTTGCGAACTGAGCAACTGAAAAGCAGGAGAGAGGGAGAGAGAGAGATGGATGGCGATAGCGAAATGAAAAGGGAGAGGAACAATGCAGTCCAGGT
0.650867268432163 AAATTGGCACGCAGACGACATCGAGGAGCGATCTCAAAGCCTCGACGCCGAGATGGAGTCAGATTCTGCGAAGATTCTGCCTCTGTTTGGTTCTTTCTTCGGCTGCCTAGAATGTTTACAATTTGAGCTACGTAAATGGACACATAAAATGTGAGGCCAGAAGATGATGGGCAAGACCCTTTTGGAGGGGGCTGCCGCACTCACTCGATCATCATGGGTACGATGATGATGATAAAGATCTGCAAAGTGCGGAGGACTAGCTTCGCAAACTGTCCGAGATGAAGATGCGGACGACACTTGATATGGCAATAAATCAAGCAATCTGCTTAATTAAAGTGCAACTTAGAACATTTAGATGCAATTTATTTTAATGCGATAATTTATTAATTTATTGACTTTTAATAAAGGGCTACCAGTGGCAGTTATTGCCTGTTGAGCACTGAGGGAAAATGATATCATATATGAACATTAATATAATGAACTGTGTATATGAATAATTGTGTACATTTATGTTTAAATGCCTAATAAGACTACTAGTCTAAAGACTTTTCAATCGTATAGCATTAAAAACCTTTATTTTGAAATAAATTTGAGTTAAGTTGTAGATTTAGCAATGTGCTTAGTGGGAATTAAATTTTTCTTAGTGCAGATTCATTTAAATTAGCCCAGCTCGGGAGCAGAGTCCGAAGGATAGGATCCGAGTCTCCTACAATGGCCTCGCTGGCTGAAGATTTACGAGCTGACAGGCGTAAAAACTGTTAAGTAAGTTGACAAAAGTGCCAGAGACAAGCTTCTGGTTTGCAGAAGCAGCTTTTCCCCCATCGCCTTGCCCCTTTTTTTTTATAAGCAATTCCACCTGTCCTCGTCTGTTTTCGCATGGCATTCCTCGGCGTATCTTAATTGACGTGCACATTTCGCTATCGCATAATGTGAAAATGCTGCTGGCTCTAGGAATCTCCAGTGCTGTCGCGGGGCATGATTTACGACTTGTGGTCCAGTCCAGTGCCCCGCCAGCTCTCCACTCTGCTAATTTCTTAACACAATTTTAATGTTATCATTAGGAGGCAAGTGCGTCAACACACTCGCTCATCGAGAGAGTTTATGGTCAACTGGTCAGGCCATTTATGGGTGAAAGGTGCTTGCCGATGTTTGGCTTGGCTTGTTCTCGCGAGTCGCACCGTTTGAAGTTTGATTTATGTCATGGGTGTTGGAGGAGAAGGAAGATGACGAGGTGGCCTACGCGAAGATAGAGGCGGGCAAGGGCGCTTTAGGACATGCCAAGTGTTGATTAGTGGCTGTCGATGCGCCATGTTCTCATCTACGAAGATAATGCATATTTATGAGGTGGCAGGAAGGCCTTTTAAACTCAGCGCACTCCACAGGTGATCTAGACTAAGAACGCAAGACATGATTTTAGGCAAAGCTCTCTATTTTTATGAGCCCATGTCTAAATTAATTGTTGGGGCTTACAAGTAATTATTAGCCAAAAGATTTACGATTAAGGGTGCTTGAATCCTTAATGACGCCTTTAAACTCTTTTTTATGAATC
1 AGGCTGTCCCCGGTTCTGGCGAGTGCTGTCTACCAAATGCAATATGACTTTCAAGTGGCAGCTCTATGGCGTGGTTTCCTAATAGACCAAAAAGCTACCGCTTGCCCAAGCCGAAATCGGAAGCAAGTGAAGGCAAAAACGTATCAGGGAATACCCTCACAATGGGCTAAAATAATTAAACAAATAGAAAAAAACAAGAAGACTTACACACAGATTTCAAGTCTTATAGGAAGATGATAGTTTCGCAATTTATGCTTACAAGAGCTGCTAAAACATAAAACATGTAAACTGACTTGGGTAATGAGAGATATAACACATATTCAGCGAATCGCATCTGATTTTGTAAGTCTCCAAGTTCTTGTAAGAGCAGACAGCTTATGAACAAAAAGTAAACTGGAAGTTGTGGAGCGTTAGAAACTGCGTGGACGGCTTTTATAATAATGCGAGTGAGTTGAGCGGCTTGCCTGAGATCCAGATGAGGATGCAGGGTGGGTGGGGTTCTTTTCGCTATATAAAGTAAGGTGCGGCTGGGCTGTAGAGCGGAAAAGCGGCGCAACTGAAAAACGCGTTTAATTGAGCTTACCTGCCTGCAACCTGGCTGCCCACTAGCGCCATCTAGCTGCGTGCGGCTGCACCAAAAGCCGGCTTTGTTGATTTTTTCAGTTTGCCACGAACAGAAGAAAAAAAAAAACCGAAAACAAAATCGATGATTCATCGCTTGGTTTGTTGTTTTG
0.7056570826706418 TACGCCCCTTGCAGCAACGTGTAATTTAAATGCAATTAAAATAATAATTTATCTTGCTCTGCGCTGCTTGTCAACCTGAGCGATGTTGAATGTGGGAGGATCACACACGGTCTACCTCCTAAGCCGTCTCCATGGAGAGGTATAAATAAATACCAACCAGAGACATTTGCCAGTGATAAATGAGTTGAACTGACAACTCAAATAAAGGTACAAAAATGGTGCTACTCGAATTTTTAAGTGAGTTGTAAAAGGTGCACAGCAACCACATCATTTGTTTTGGATGTACATAGCCATTAGCTACGAAGGGATCATTAGGTACAAAAAATTACTCAACAAGGTTTTTCATTACTTCTATAACTGAATATACTTGAAGCTTATTGAATAATTTTCGCTCTTTTCTGAATAAGAGTTTGCAACAGAAAAACTTCAATGAATTAATTAGTATAAGTATAAGACAAAAAATATGCAGCACAAACATTATACATTTTAATATGTCAGCCATAAATGCTTTAATTAAATTATAAAAATATATGCTGTACAATAAATCAAATGCGGCGTTGAGCCCAAAAATATTCTCGTGCTGTCTCGCCCGTAACGTAATCAGAAAACAATAAACAAATAAAATTACAATTAATTGGATTTTTACTACCCTTTTTGTTATTGTCACCTCTCCTGCGGGGCTGGAGCATTTAAATTTTCATAATAAAATGTTATTTATTGCATTTGCATAAACCGTGTGCGTGCGTGTGCGTGCAATTGAATCAACACCGAGCAGCAAAGTAGCCAAAGAACAAAAAGTTGAGAAAATAAAGAACATCGGCGACAACACGACAGGCCAACAGCGGCAACAAAGCCGAAATCCTGGCAATAAAATGGCCAACATACCGTTGGCAATAGCCAGCGGCTGCCACAATAAAAATCCCTTTTTGATTTATTCGTGGACTGTCATATGGCCGAAGATCGAGTGGCATGAATGCGAATTAATCGCTTAATTGCTTTGCCAGCGGGACTAAGGGAATTTAAAACACGGTAGTTGATCAAGTAAATTAAGTGCGTGCCCAGATTAAGATATTCATGTAGAAGGTGGATTTTAAGTGTGAAAACCACGGTCGGTGGAGTAATTTAATCCTGCACGAGGAGAGGCGTTATGACAGCTTTTGCAAAATAATTTTTTAATTAGGCAGTTGACCCACTACCTCCGGCA
0.6770220623207355 GCTGTCCGCCCATCGGCGATTCCGCCTGCCCCTGGCCCTCCAGCTCCGACAGAGCAGCTTGCTCGGCGGAGTCCATCAGGCGCTGGAAAAAAACAAGAAGTTGTTTGGTTTCAGTCACTGTCATCAATCTGCTTAAATATATCCCTAGGGAATGGGGAATAGGGGCGAGTTGCAAAACTTTCCGCGCTTTATGCAATTTATTCTTTTCGCTACGACTTAAATTGCACAAAGCACTGGAGTTTGCTTGGCTTCATTTCGCCTTCTTTTTGGCAAACTTTTAGTTCGAGTTGGTTGTGTATGTGAAGTTTAATTCAAAGCGCTAAGTTATCTGCGCGGAAATACCATTCCTGCACAGTGTTCGGTAATCAGCTGAAAACTATGCCACATTT
0.7845884739985828 GCAAAACCAATCTAATGATTGCTATAATTTAGGGTTTTAAAATCCATGCTAAAGGTGTGTAAATAGATGTAACAATATTTTTTCGAATCGGTTAGATGACTCCTTTTTTGTACATACTGCAACCTTTGAAACTAAGACATTATCGAAGTTGTAAAATTCAACTGGGTTATTAAAGCACTCGACTGAAATGACGCCAAAGTAAAGACACGAAGAAAATGGAGTCCCATCCTCGTGTACCAATTGATAAAAACATGACTCTCAAAAACGCCCAGATCATTAAAAAACAGAATGTGTGACGTTTTGTCAGGCATAATAATAAAATTACAATTGCAGCTCGGCGACAAACAATGCGGGCGAGAATGTGCCAAATCAGCGCAAAAAACTGTGGGGCGTCTCTTAAGGAAATGTCAAATCAAATTTATTGACTTTCATTGTTCGTTCGAAATGGAGGCAGTGACTCCAGCTGGCGGCCCGGGCTCATTGAAATGTGAAAAGCCAATGACAGGGGACGAAGGGCTAACAATGTGCACCTTTTTTTTTTTTTTTGTTATTACTCTCTGTCGCAGGATCCTCGGTCTGGATTCTACTCGTGGCACTTGTCGATTTGTCCTGCACATTTCCCACTCCAAATCCGTGTTTGTGCGCGATTAAAGCGCCGCTTAGCACGTTTGAATGC
0.6736127745831606 GGCTACCATTGGCTATACCCCATCTACTCAACAGATACCTATTACAAAAAGAACAATGTACAAGGACAAAAATGCTGTTGGTTAAACTTGAGCTTGAAGTTTGTGCTTCTTCTTTATGGCTTTGCTCCCCAAAAGCTGTGAAGTACTATTATAAACCCACAATCCAGCAATTTTCTGTGGCACTTTGGAGCTTTTTGTTTTGATTTGTTTGGCATGCATGCCGCCCAATAACCCGCACATCACTCCCGATTGATGCGAAAGTTATATGAAAAGTTTTGATTTGTTTTAGTGAATTTATATCAGAATGGAAATTCCTTCCTGCTCCCCTTCTGCTCCACTGTGCCCGAAAAGCCGGAAAACGAACTCCTCAAATTAACTGAAATTCGAATCTAGTTCGCAATTTTTTTATTTGTGTCAATATATTGTTCTCACAGTTTTCATTTTACAGTTTATTGTTTTGTGTTATGTTTCTTTATTTCTTTTGGCCCCTTTTGTTCAGCGAAATACGTTTAAAGCTTTTCCATTTAGCTCGCTCTATTCCTGGATTTCCTGCTTCTATCTCCTTCAATTTCACTCACAAGTTTTCCGTTATAAACTTGAGTTATAATTGAAAATATTGCTATGAGTGTTTGGGCTTTCGTCGGATTTCCTATTTCTCCCCGTCACGTCTTTATATAACACTTTTGTTGACTTTATTGGGGTTCTGGCTCTTATTGGGGGAGCGCAGCTGTGTTTTGGTTTTAATTAAATTTTCCTGTCCACAAAAGTTTAAATAGGTAACATGTTGAGAAATGAGTGTGTAAACAGAAATCATTTGTTTACGTAAGAGGTAGGTGCTCGAGCACCACAACGTAGAACAATAGGAAACGGAAAATATAGATGTGACAAGCGGCGTTGGCCGAAAAAGCCGCAAGGATCTGAGTAATGCTAAATATTGTGGGAAGTAAATTAATGGCTTCGGCTGTCCATATTTAT
1 GGAAAATATATTTAGAACCCACGATGCTCTTAGGAACTACCTGAAAAACTCGGCTTGTCCTTGATTTCTATAAATAATTCATTACATTGCATTCAACTTCATAACCTATCACACCCATCACGTAATTTTTTATCTTTTCGCGCTGTTAATATTTTAATTGGCTTACCTGTACAAGTTCTTTATGTGCGTTGTACTCTTTTAAGACTTTACATTTAAATATTCTTTATTGTTCACCGTTTTTTGATCCCTTTTGCAGTCAATTACACGTTCGTTGTGAGCTAATTAAAAAAGTTTCAAAATTGATTGACGCTTCGTGGCAGCATTTTGCACTTGGTAAGAATATCTTAAAAGTACTGATACATTTCGAGCCTTTTGTTTGCTTTTGTTAACTCGAAAATGGATGGGGCTTATTATTTATATTGAACTTTTCATAAATGCTTGCGTTGAATTTGGTTATTGTTAGCCAGCTTGCCAGGCAAATAAAACTTTTCAACCATCTAGTTTAAAATCTATAAACAAAGCGAGTGATTTACCATATTTTCAGAATAATATTCAATGTAAATAGGATTTTACAAATACAGGAATAATAATAGAGCAAATTTGTGGGTAAAACTTCAAAATGAAAAGGAAAAGAATTAAAATTATTCTAAAATGAAACAAAACCAGACAACAATCAACTTTTTCCACAGACTTTGCGCTCGGCGCGTTTCCCTTGTTTTTCAGCTTTTCCAACACACCTGTTACCACAACACCAACAATACAACACACCTTGCTCCAAGTTTTTCGTTTTCACTGCAGTTTTTCAGAGTTTCGGGGTTTGTTTGCTTGTCAATGCAAAACGGCAGAAGGCAGAAGAAACATGAACTGACTGTACTTGATAATACTCACTTGGATTGTATAACGAAATTCAATTTCAAAATAATTTGCATTTTATGTAAAAAAGCTGTTGTGTTATTTACAAAACCTGAGAATGTAAGGGGCTAAATATGGTGATGCTAATTTCGATAACTCTGAATTAGCTGTATAAATTGTATTACGTAAAATATTATTTACTCTCGTTTTGCTTAGCGTTTTTTCCTATATTGTCTTATTATCGAAGTAACTAATTTCAGTACTCATCTCAGTACGGACTGGAGAAACATGCCAATCTGGCTGGGAGTTGTGCCACTTAAACTTGACATGAGCAAAACACTAACATAACAAGGAGATGCCTTGCATGTCCTTTCACATGAACAGCTCATAAAAATGCCATGCGAGCTGACAACACTTTTGTGCTTTATGTGTTAACCGAGAACGTCCTAAGCGAGTACTGCCCGTTCCACCCCATAACCCCTAACCTCACCCCTTTTCCAGAAACCTGGTTTCAGGTTTCGTGCCTCCAGCAGTATGAGAGTCCTTTTTGCCCCACTCCCCCCCAGCTACCAGACCAAGCGTGCGAGATACATGTATGATATATGACATGTGTGACTTTGAAGGTGTTCCCCCATTTTCTCGTTTGAATGGGGCATGTGTTAATTACAGAAAAATTGCGAGAATCTGTATTATTTACTTTGCTATCAGCACAGAAGCTGAGCTTCTATTTACTTGGCTCTTGTTGCGTGTCTTGTGTGTGA
0.2653145537910206 ACCTAATTTCGCAGAATGGCAAAAGCGACGCTGGCGGGAACTTGAGCGGCAACACGACGACAGGCGAAAGGAAAATAGAAAGAATTATGCCAAGAAAGTTTCCTATTTTGTCGCAGCGGGCAAAAGTTTTGCGGCCAATGCGACGACTCGCCTGAAAGTATACTACGTATCCTGGCCAAGTCCTTTGTGCGACACTCCCAGTGTCGGCTGTCTGTCCCCGATTTCTGTTTCCTTCTGCACTCTCTGTCCGAACGAGAGTGTGCTAGTGTGTTTTAGTGCGCATTCCCAAAGGCCATATAAATCATAATAATTTTGCAATGTAGCATTGGCCAAAGAGCATCCGAAGAAGCGACGGCATATCCTTGTGGCATTTCTTTTATTTGCTACGTGTTGATGTCCTTTTGATGGCTCTTCTTCGGTCCCCCCATTTCCTCGAACTCCCGGTTTCACTCCTATTCCCCATCGCATATAGGCAAAAGCCCCCGGGGGCAAATGACAGCCCCACAAAACCGCCGACCGTCCGACGGACACACCGCCTCACCGTAGAGTCCTGCCTTTGTCCTTCTTCAGTTTGCGCCTCAGTTTCTGTTCTAGGATCTGGTTATGGTCCTCTGCTCCTGTGCGTGCGTGCGTGCCGTCTTGTATTTGTAATTCCGGACGGCATGTCCAGCATAAAAATATACTTAAGTGATTTCTCTTGATTCACTTACATAGATTTGGGTTACATTTCTGCTGGCGCTCCTATTTCTGGTTCTTCAAAGCAAATAAATAATTTTTATGATGGCTTGGCTGGGTCCCAAACCCCAATTCATTCTATGCCATCCCGACTGATCCTTCATTTAATTTCGCTCAAAAGCGTCAAAAGTTAAGCTGTAATCATTTAAATGATTTATGTTGCTTGATTTACCATATCCCTTAGATATTTTGCTTGGCTTGACATTTCCTCTTTTTTTTGGAGCAATGGCTTGGCATTTCCCTAGAGATTTATACCGACTTTCTTACGGGTTGGAGGACACACTCAATGATAATTTGTTGCGGCGTCAAAGTGATTATAATAGATTTATATGCGTATCGCTGGCAAAAGGTAAAATTTTATGTTTATTTTTGGGCAGCAACCCGACGAGGGTCATGCGATTGGAGGTGATTTTATGCCGCATAGAATTGTTTAATTTATTATTCAGCAGCTAGTCAAAACAGAGATATTCCTGACTACAAGTTCGTCTATTAGAAATAATCTCTTGCAAAAATACAAACTGCTTGCTAATTGGATTCCATTTAACTCTGGGAATATTTATGTCCAGGAACCTGCCATACACTTCCTTCATTAATCTCTTGGGGAAGAGGAAAATCACTTTTCGATAAATATTCGAAAATATGCAACAACTTCTGGCAACAAAAGCCAGCTCAGCGCTTATCCTTGACCTCAGGGAGCTCGAAGTCATTAGGAGATTTTTGCATTGCACACAAAAATTGTTTTAATTGTTATTTACTTTTCCGCTTTCTGCCCCGCGGCAACAGCAGCAACATCAGTGCAGGAAAACAACGCTAATGACCAACTTTTGGCAAGCAGCTAGCAAAAAATGCATGCCATGCAATACAGTGTTGATCCTGCAAGCACTCCTCGTCCTTCCACCACACCCCCGGCCCAAAGGATGTTCTCCTTGTTGCTATTGGCATAGTTGTAGTCGTCGAAAACACTCAAAACCCATTAGGAAACACTTTATGCTTAGTTTGAAGTTTGAAGGCACAAAAAACTGGCATAACGACAATATCAGAATCTTTCAGCCTCAATTTACCCTATCACCTAGTATAAAATATTTAAATAAGATTTTATAAGATGTTTTCCTTGGGCGCAGTTTTAAAGTTTTCATTCAATTATTTCCCCTTAAATGATTGATTCAGAAATTTTTCAAACGCATTTCGAAAAGG
0.8678741920098529 ATTAGCTTCCGCTTTAAGCCGGGGTCTCACAATCCTTCTGCTGCCGCATGGCGTATGTTTAATTTCCGGTATTGCGCATACGCCTAGTATTCATAAAAGGCATTTAATTTCACACAATTTTGCATTAATTTCGAGAGATTTGCCAGCTTTGCAGTCAACTGTTGTTCTCTTCATTTCTAACTGGAAATATTATTAATGCTGTGATTAATTGTCATGTCTGAGGAACAATCAGAAAGGACAATTTGTTTTCACTGACAACAGACTGTCACCGAGCTGATAAGAGTATGAAATTCTTCTTGGTCTGTGACAATTTGAAATTCCGGACAAAAGCACGGGATATTTGGATTTGGCTCCCCGAGCAACGTAGCAGATAGACAGATTAAGGAGAGCCCCATGACCAGGCGACCTGCTTCGACTAACAATTTGCGAACTATAAATTTTGCAGATTGCGGACCAACGCCGCTGCTCGACACACAAATCTTCAGCAATAACAAACTTTCGGCTTATAAAATTCAATTATGCATATATTGGAGCTCACGTGATGGTCGTACGATGACAAACATCCTTAACCACTTGTCCATACTGCAATGCAAATTCGGTAATATCGGGCTCAGCATTTATTAGTCATCTTGTTTGCCTTTTCCTTGCCTTGCGGCTTTACTTTGCGATTAGTGGACAAGCAATTTGATTGTCCTCCGGCAGTTGTGAGTCCTGCTATTAAGCTGTACTTGATTTGCTTACACATTCAACTAAATAGTTTTCATAGCCTAGGCCAAATGCCGTAAGCTTTTGGCACTGAAAAACTTATTTTAGTTTCTGGTGTGCCACAATTTATTTTAAAATTTAATAGCATTATATTTAAGTTGTAGTCTCTCTTCGGAATTTTGTTTCCAATATAATATTATTTTGAAGATTTTGCGAGCTATATGTAAAAAGTATATGTTTGCCCAGTTTTTATATTCAAGTTCTAAAGAATCTTGTAAATGTACCAATGACAGAAAAGGTTTCCTAGCAATTTGATTTCGCAGCAGTACGAGGCCATATTTCGTCGCCTCCAGATACTTAACAAATTGTTTTTCTTTCGGACTTTCCCAGTGCCCTGTTCTGATTGTTTTTTATTGCCCGCTTTGTCATCTGGTCGCGGAATGCCATCCGCCTACTTCCTTGTCGTCGGGCTGTTGTGCAACTTCCTGTTTCCGCTCAGATCCCCAAAAAGCCCCCTTCTTCCCCTTTCGCGCTTCGCTGATGTGTAAATTAATGTCATTTTGGGCGCGATATTTTTCGGGCGTTTTTCCTTTCGTTTCTCTGTTTTTTTTTCCCCCTTTTATATTTGGGTTCAGGGCTTCCTGCCATTTGCCTTGTAGCCTGATTGAATTTTTATGATGACGCGCTTTGGTTTCCCGCTTTGCATATTGTTTAGCATTCCCTTTTTGTTTTGCGGGGAGAATGCAAAAAACATAATTAAGGTGATTTTATGCAGACTCCTCCGTATGCCACTCATTATTATCAGTGTTTTCTACTCTTCTGCCGCTTTTAATTGTTTTTAATTAATTTTTTATAACCGATGTTGTTGGGCTGTTGGGGTTCTTAGGCCCGAAGCATTGGCACGTGGTAATTGCGGTGGAGCGTAGTCGGCAAATACATATATTTCTCTCCTCTTCTGAGCCTCTTAGGCTGTTCCGGTGATTATTTTTTTCGGTTCATGTTAATTGCAAAACTTTCCCGACCCTCTCTCCAAAAAAAAAAAAAAAGTGGGAAGGAAATGGGAACTATCTGAAAGGCCCTTAACACTTATTCTGATTGTTGTTGCGCACTCGAAAAACAATGAAATGAAATTTGTACACTAAAGTTTTACTGCAGGCGCAAAACAGACACAGAAAGTATATGGGAAGCGTCGGAAAACTCATTTAGTTAGCATAACAAAAGACCAAGTTGGAGTCTGAGTTTCCAGGGGAGGCCTTAATAACCCACTAGCAAACACACTAATTTGCACTTGAGCCCAATAATGAGTGTGCCGACGAGTGGCTGACTGGATGACTAGATGAGT
0.5039618292591802 CTGGCCATTTCGGTGATTTACGACCGTCTGCCATTTAATCGTACCACAATTTGAGGTGGAAGTCCTTGGGAAAAAAATCTGCAAGTACTTATATAGTCTTCTACGCAAAATGCTTTTCAGGATTGGCTAATATCATCCCTCACTTAAAAGGCCGTTCGTTCCACCGGCCTTTTGCGAAACACGCGTCACAACAAATCGATGTCGTCTCAAGGTGAAAATCCCATAAATATGAGAACATGTGTATGCCAACATAAGAAAAAGAAAAGCTGAGCAAAATATATATGCGGCGGCGTAAAAAGAAAAAGCGAAACGCCTCCAACGACAAACAATCGAGACGACGACGCCAACACGGTTGCCCTGACGACTAAATGTCGAAAAGGGACCTTCAAAGCTTTAGTCCCCACATTTTACGCCCCCTCCCCATAAACCCATTTCCATCTCCATTCACGTTTTATGCCATAGCTGGAAGCTTTCAGCAAGTGGCATGTGTGTTTGCTTTCCGTATGCGCCTTTTTCTTTCGCCAGGAGACGTCGGCAATTTGTCAACATGTGTTTGTGGACGGCCCTGTAATTGAGGTCCAGTCCAAAACGATTCGGGTTGGGGCTCTGGTTAAATGTAATTGGAGTTGCGTGTCACGGCTTAAACGAATAAACCAGAAAAAACTAGAAGGTACAGGTGCGGTGG
1 TCCACACATGTTATGCAATGAGTGTGGGTGGCACCCCCACATCCCAGAGGCATTGGAATCGATAATTCGATTTCTGGTCCGCGTATACAGAGCAAAATCAAATAAGGAAACAAATGTTAATTATGAGACACGCCTGTCCTTACGTGTGGAAAATAAATTCCATTTCAATTATTTCCTCGATGCATTCGAAATTAAGACGCAGTGGTAAGACAGAGCAAATACATGAATTTCCATTTCGAAATGAGCTTATGTAAATGTGTATTTCAGATTCCACATCCAGCAAACAAATAAATATTTACCTATCCTTGTGTAAAATTGTTTTTTTTTTTATACTTTGCTGACGTCTGAAACTTTGCAAATGTTCTGCTTCTGTGCGTTCTGTGCTTTTCGTTTATTTTGGTTAATCAATAACGCAAATGAACAAGGAACAGGGAGGGGGCTTGCTTTTTTTTTAAACGTTTTGACGAGCGAAAATTTCAAGCGAAATGTTTCGGGGAGGCCAATGTATTTTTGGCATCTGCTCAAAGGCGTCTATATAGCCCATAACCATATGTACGTCTATAACGTACATATATACAATGTGTACTATATGGCAGACGACAATGTCTCGCAGTTTGGCTAGCCGTTGGCGGGACACCATTTATATCATATATGTATATGTTCATATATAGAGCTTTATATAATTGGTACATTTTTGGCACAGATTCATATTCTTAATGATAAATGCCTGAAAATGCTGGGCCAAAAATATTCACTTTA
0.8403659397369599 TCCTCCTCCGAACATCCTCGCTGACTTCGGGGTAAGGAAATCAGGAAACGCTGTGAATCGAACTGCGGAACAAGAGCACGACATGGGTTATATATCAACCATGTGTGTCGACACCCGGACGCAAGGGAATGGGCCTTTTGGCTGCCAGCAAATCCATTTTGAAAAATATATATGTTTCCAACCATTTTTCCTCGTTTTTGGCTGCCGCAAAACCGCATTTATTCAAGTGTCAAATAAATTCATAGTTTTTCGTTCCAAAAAATGAGAAAAACAGCTATCGACGGGGGCGTCGACTGCTGGCGTCGGCCAACTAATTAAGTCGAATGGTTTTAGGGCCAAAGCCAGAAAACCGCCAGAACCCGTACGAACCTAATGTCAGCCGCCTGAAAGTATTCAGCGATTTTTGCGCCAAAAAGTATTTAACAATTTTTGGAAAATATATGGTATTTTCCTGTTGCGAGTGAGAAGCAAACTTATGCTAATCACATTTAATTGCTTTTTAAGCGCACTTTCTGGCAGTTTAGCTAATTAATGTGACTCACACGCATTGTTACTACAGAGTGAGAGAACCTTAAATTTGCACAGACTGCAGTGTAGCTCTTTAATTTATAGCTTAGTTCTAGAAAAATATTGCAGGCGAATGGCGCCAGTTTTCAGTTCATGGAACATATGCCAAGATAAGAAGGCTATCCGGAGGTTTTTTTTTTTTTTGTAAGGCATTGGGAGGACAAACTGGCGCAGTCATTGTCAAAAAGTCAAACAATTTGAATTATGCCTTGCAATTTGTACATCCGTTTCGAGTTGGCCCACAGCACAGCGAGTCCTTCGCCCACTCCTCGAGTCCTTTTTATATATGAGGGAAATTATTGTTTGCTTTGTTTCGCGTTTGCCGCTGGCGGTTATTCTATTTTCATTCATATGAGACCAGCTCATGTAATGCTCATTTTTACAGATTTTTATTGTGGTTATTATTGCATTTATTTTGGGCAGGGGTGTGGTAAGTGAACTTAATAATCGCTAAAGAACAGAAACAGCAGAG
1 ACCGAATGCCCCACCAATTGCGATATTTAGGCATATATGTGCCGCTTGAAGAGCGAGTGTGTGTGCTTGTGTTTGCCTGTGGTTTATTACGCTGCTCTTGGCAATTATATTTGTTACCCAATTAGCGTAAAATTGTGTTTATTGGCATACGACTGGGACCGCAGTGCCCTCACCTTCGACGGAACGTCCGTCCCCCTGCCCTCTTTACCATTCCCACCCTCATTGAATTAGCTAATGAAGTTGTTGTTGCCGACTGATAGGTGCACTGCTCAAATAACCCCACAATACACACACATACGCATGCCCATGTATCTATTAGTTTGTTAACCTAATTTGCTAAAAACACCCGCACATACAGGCACTGTTTGTTGCTCGAGTGGATGTTGCCAGAAGTCCAAAGTCTCAAGGTGCACTCAAAAAAAGCTAGTGTACTTTGTGCTGCTTTGTAATATTTAGGAAATCTTAACAAGGTTTACAAGCATTTACAATAATTTTGGCCTTAACCTATAACCCTCTTAGAGTTATAAACTTGTTAGCAAATATCTATTAACTTAAATGGTTTGAATACTACAATATGTTTTCTTTTCTGTGTCCCAGTGCGATAACTTGTTAGCTTCCTCAACGGAGTTGTGGCTATGAAGGTGCTCTCCTAGGTGTTATGGCTAATGCCCAGATAAAATATCTCATTAGGTATGGCTGCCACTACAAGAACCGGATATAAATCGCTTGTGGACTAAGCACGGCTTCTGTAATGTGTGTAGTTGCACATTTGAGCAGAAGCCCCTGAATTATTCAATGAAAGTTGATGGAATTCACTGAACTTGGCATATTAATAACCACACAATGCAAGCTGTAAGAAAATTAACTACAAGATAGTAGGTACTTAGGATTACCTGGACTACCGTTATACCGATTAAAGGATAACATAGATATCTGTAAATAAATGGCCAAATATCTAGATAGAAGCCAAAACAATTATTCTAAATGTAAAACGAAAGGCAAAATCGGATTAGGTTCATTGCAAGAATGCTGATGATTTCGAAGATAATTTAATTTGGCGCCCATAATCAAATTTACTGCAACGAAGTGACCTGCTCTCAATGCCAAAATTTAATTTGGCCAGCTAAGAGGATTATAAATTAACGCGATTGTTTGCTTATGAAACGTTAGATGCTTACTTACATGTGTTTGTCAAATCAAAACTGGCATACGTGTGGTTGTATAAGAAGTCAACTTAGGTTAACTTAAAAAATGTTTGACTTGCCTCCGGTATTTTTGCTTCGCTTAAAAAAAGTCTGTTGATAATGAGAGCTTCAATTCCTTGGCAGTACTCTTTTTCTCGACTTAATTTCATTCCCCAAGACGTTAATTCCTGCCGCAGACTGTTGTTATTTGCCGAGAAAAAGGGGGAAGATCTTGAGGAGCTGGTGATTTATTTGTACTTATTTGTGCTGTGATGGTGATGGGACTTTTCCAACCCATCCACTTGTAGGCGCCGCCCTTTGTCCCCCACTAACCAGACAATTATTTATTAGCTGCCAACATAGCTGCAGCCATACACACATGGGCGCCACTGTATCCGAGTATCTGTGTTAGCCTGGCTGTTTAAGACAGCTTAAGGAGAACATGTTGAAAAATTCATTTTCATGTTCGGCTGCAGCTCAAGCAATTTCTCATAAGCCAGAAAAGTTTTCCTTTCGGACGGAGGAAAATAAAAGCGGAGCGAAGCAGAAAAATTTAATTTGAGCTCCTTATGCGTGTCTGGGCATTCCAGTAAGCTGCTTAGCATATGGCATAAGGCATAAGGAATACGGCATATGCCGTATGGCATATGGCGGTGACTGTTCCGTCCCCCTTCATTCCCCATTTCGATCAATC
0.6465985161055855 ATATTTTTTCCTTCATAATTTTTGTAAAGTATCTGAGCTAAAAAACTCACTTAATTATGAAAATTAACAATTAATTGTCTGCATATTAAATTGTTTTTGCTCTAAGCTCACAGAAATAATTGGCCTAGCTTCAATGCGTGCCATGGAGATCAAGTGACCCGGACAAACACACGCCGGAGGATTTTCACGGAGGCGGGGAAAAATTCCTTAGCGCTTTGTCTCCCATCGGACATTCTCGTGGGCATTTAAATTTTGTGAAGCAGCCATAAATTATGCGCTTTATCAGCGATAAAAGTAAATACAGTTGTTGCTACAAACACGCCTATTGGGAGGCGGCAGGCTTACCTGTCTTGCCTGGCCCGCCCCCCTACAAATCCCCACCCGGGAGGACCCCACCTGCCCTTAGCTTTCCCTATTGGGTCAACTGTCCCCTGGAATGCGTATATAAAGCATGGGGAAACGATATTCTTCGGGCTTCCACTCTGAAATACCCTACAATGATTTTAATGAAACCGGAATTGTTTATTTCTAAAACATGATCTACTCAGTTGTTAACTTTTCCTTAGTAAAAGCCAATGAAAATGTTGCTCTTTTCTAACAGCAAAACTTCCTAAAACCTCTTGAATATGTAGTTAATTTTAGCATATTCGTTTGTAGCTCTTTAGAAATGTCCAGGGTACGAAAAGCGAGAGTGCCAGTTGAACCGTCGACATATAAATGAATAATTCAAAGTGTCCTGCAACGGTGTCCTGTGTCGAGCGTAATGCGTAAAGCACGCAAAAGATTACACATACCAGGGCGCCGCATAGTGTGCGTGCGTATCGGTGTGAGTGCGTATCCGAGCGTGTGAGTGTGTGAGTGTAGTTAAGGCTTTATCTGAGGGGTGCCAAACCAGAGACACCCTACAAAGGCAACAACAGCATGCGACAAATATTTAACATTGGCATATTTTTCACACACACACACAAACGCACCAGGAGCGGTATCCGAACAAAAGGCCTTCGGCCCACCTCACGCCCATCGTCGTCTGCCTCCTCACACGCCCCACCTGGCTTATGCATGTTTTATCTTGCCCACGTGGAATTTGCGTGCGTTTAAACGTTTTCGATAAGGTTTCGCTTTTAACCCGCAGACGTTGCCCCAGCCTCGAATTCACCCCCCGCACACACACACACATACACACCGAAAGCTTGACTTGTTTATGCCCTTGTGTATGTGTGTGTGACTGCAGCCCGGTAGGTGTGAGTGTGTGTCTGGCATATTTGTATATGCGTGTTAAGACCTCGGCTGATAAAAATGCCTTTGGTTAAGCATTTTCACCCTTTGACCCCTTGGGGTAGGCATGCATAACATACAATCCCGAGCCCAATGGCAAAATATTTTCCTTGGTGGGGCATTGGAGCATTAAAGATTTTCAAAAGATTTCCCGCATTTTATGGGGTTAAGCGGTGGCAATTGACATGGAACGTTCACCTTAAAGCATTTTTAAACATTTCATTAATATACTATTACTACTTAGCAAGTAGTGAAACAAACGAACTGTTTAATACAGATTGCGGATTATTCT
1 GTTTGATGATCATGTGTTAATTTTGACTGCCAGACATGGCCAATTAATTACAATTGATGCCTCGAACACACACAGGTGCAGCTGGGAACGCTGGCCGGGTTGTCAGAAGTTGTCAACTCACTGTCCACGCATATTAAATTTGTTTGCCGAGGTTTATTGAACTGTTTGTCACCCGGGTACGGGTCCACTTGGACTACCGACTGCTCCCCAATTGCAATTGATGTATTTACGTCCGTTTGCAATTTGCTACGTGTGCATGGAATATAGATTTTGCACCCAAATTGTTCCAACGATGGATGCAGTCAACCGATTTCGGTTCCGAGCCGAATCCCAGACTCAGCCATTCACTCATTTTGGAAGTAAAGTCCCATTGCGTGCACTGAGATCCATTTTGGATTGTAAATTTTAATAATTTATATATTTAAATAGATTTTATATTCACTGTTGGTGCATCACAGTACTGGCTATATAAAGGCTAATTTTAGTGTTACTTATCAGCTCAAAAATAATGTCGGTACTGTAAAGATAAGTAATTGAAAAAATTGATTAAAAATTTATTTTAGTTCTTTGTAATAAACATGTCGGTTTCAATGAAGTAGTAAAGTGGCTGTTTAGCAACGAGGTTGCTATGAAGTAATAATTATTTACTTTATTTTTAAAACATACCTGACAACATGTTTTGAGGTTTTTTCACTGTTCAATCGAAGCACTATTTTCATATACGTGTACGTATTAGCAATTTGGTAGTTTGGGAGTTCGATGGCCCCTTCTATAAATTTCTTCTACCAGCTTGTTGTATTGGTTTAATTTCATCATCAAACCATCTGGTGCATTTAAATTTTCCCACCTTCCCAGCACTTTTCCCTCCGGCTGCCTGTGTGCTTTGGAGAGAGTTTCCCCAGCTCAGTCAATATTATTGATCAGGCGTCAAATTTTGGGAGGTTGAGTCAGAGTCGGTTGCACACACAAATTGTGGCAAATTTTCATAGTTCGGTCTATCCGCACAATACACTCCCCGTGGGTGCTGCAAGTATAGGAAAATGAGGAGCAGCCATTAGCAGGAATAGCTATCCTCCTCGATGAGAGACGTACGAGCAATTAGCATTGGCCGGGAGTCGAAGAAATCAATGCCAAGCGGTATTGATAGGGTTTCCAGTGGGGCTTTGCTGCAGATGATGATGATGAATTTAAAGCTCTTATTTGCTTTGGCAGAGGACATTGTATAGATGTTTTACACATTTCAGCTGAACGTTTTTCCAGTAATTTACAAAAAACTATTTTTTTGGAAAGGTCAGTGCCTTAAAAACTTACAAGTATCTACAAAATTTGTATGTAGGGAAAGCTCTGCCAGGCCAACTTCTATTACTCATTTATCATCGTGCTAACGAACTACATATTTGGAAAAACTAAAGCCACCCCAGTCGATACCAGAATACTTGAGAGCCGACGATTTTGTTGGACTTTCTATTGCGTAGTGGTAGTAAAAATGAGTTGCCATTTTTTTGCTCTATTAATTTTTGTTGCCTATAACTAGTCGAGCCCCGAGGCCTGAGCCCAAAGCCTTAAAGCCTGTAAAATTTAATTGGAGGAAAGTGAAACGGGGCAGAGGAAAACGGCGGAAGTAGAGAGTGGGGAATAGAAATAAAGTGAGGCATGCTAGACCACTTCCGCACGCACACACAGACGCTAGGGGAATTCGCCATGGCGCTTATTAATA
1 CAGCAGAAAAAAGCCTGCTGAAATTTCAAGCACTTCAGCATACACAGAGAGAAAATATCTTTGTTGTGGGTTTGATTTGAGGTATTTACCTCAAATATCTATTTATAAATTCCACTGAATAAATTTATAGTATATTTTTAGACTTATTTTAAATGAATTGTATTTAAATTAACATTGTATTAAATACAACCTATTAATAGTACAATAAATGCTATATGTATTAAAAGCAATTCAACATTTTTAATTGAATATCAGACAGTAAAAAATATAGAAAAAAGTAGTTGGAACACCTCTGATTCCAGGACGTGAGCGTTTGGCGTAGTCTTACACAAAGATTTACGTACAAAATGTTGACACAAAGTGCGTCAAAGTGGAATTGCATTTCGTATGTAACTTGAGTATGCTCTTTTGTTAACACGATGACGATGCTGATGATTTGGGTGATGATGAAAAAGATGATGATGCTGCGCCACGCCCATGCATTTTCCACTTGTCAGCCTCCTCTACCAACGTCCCAAATTACGGGAATTTTTAACAAGGCATAACTCTGGGCCACACACACAGTCGCCCAAGTGGTTTCCCTGATTCTCAAAATACTGTTGACTGTTGCATCGGTCGGTGCAAATATCAAACGACATTTTTGCACTCAAAAGTGTTGAGAAAAAATGCAAAGAAATTCCAATTGTCCGAATGCCAAACACATGCCAATTTCATGCAAGGAAAATTATGAATAAAATTTGCAACCCAGCTTAACAAGTTTTTAGGTGTATTGTGTTTAAAATAAAGTTTTTTAAGAATTATTTTATTTAAATTGTCGGATATCAATAACAAAAAGTGGAAAATTATTTAAATAGTTTTTTTTAATTTAGCCGTTTAAAGTGTTGTTTACATTCCTTAGAAGAGAAATAAAGAATTTCCTCTTATGGCTTATTCTATTATTGGCTTGAATAACTAAAAAAAAAATATATGTACAAAAAAAAATACAAAATCTCCCTCCTCCCATTAAATACTTAAACATTTCGCCGTGATAAATGCATCTGAAATAATGCGCTGGTCTAGACTATCCTTCAAGCTTAAGCCCAGAATTCTCCACCTACTCTCTCTCTTTCCACTTCCACTTCCACTTTCGTCCTTGTTTGTGCATTAACCCTTGGACTTAGCAGACTCCTTTAGACACCTTGGAAGTTTTTACCTTTTTTCCTTTCTGTGTGTGTATGTTTGTATAGAGAAGGCGACGTAATTACGGCAAACGGACGCCCAGGGGCACCGCCCACTCCTATTGCGCACCCACTCTTACATTTTTCAGCACTTAAGTGGCCTTAAACACCTGCTGATGCTGCTTGTTGCAGGTGCAACATTGTTGCAGTTGTTAGTTGTGTCATGTCCTCTGTAGTTTCTGTCCTGCTTGTAGCAGCCATTAGTGCTGCACCTAAACACAAAGCAAGGGTACTTCTTATTAAAAAAAAATTAAGCATGTTTTTATTCTTTAAAAAGTTAGCAAAAAGTATTTTATTACTTCTCACATGAGAGTTATTCAAAGTATGGTTTCCAAATTTATTTATGAAAACTGCTTAAGCTTAATCAATTTAGTTCTCTAACCCTCAGTATCATTGCTTTGATGGATATTTGTTTTCAGTGCAGTTAAAATCCAAAGCGAACTCTACGTGACCATAAATAAAATTGACAAATGTGGTTTGGGTTTTTTTCTAGTTGTAGGTTGGTAATATTTCCTGGATTGCCAACCGCATTTCGTGCGAAATTCGCTAAATTAAGTTTGCTTTCGCTGACAAAAAAATTATTATGCAAATCGTGGAGTGGAATATTTTAGCAAATTATGTATTCTATATCGCGATTAGCTTGAGGCAAACTCAATTAGTTTAAATGCAAATCGCTCGAAAGGCGAAAGACGTCGAAATCGGAAAAGAAAAGTCGTACGAAGATAATGATTGGATTATCATTTTCATTATCGTCCCTTTTTTTGGTTCTTAAGAGCGAAGTGAGTGGAATTTTTGATTTCGCCGGCGGCAGCCAGTTGTAAGTACATTCG
0.3288230280891484 GTTTTAAATGTTGACAAGCACAACAAATTAATAAATTTATCTCACTATCGAATGGCAAAGATCTCTATATTCAAAGAAGTTGTAAGTTTTATTTATAATGATTAATGAATTACAACATTATTTACTAATTAAGCTAGCAATTTGCGAACTAATCAAGCCATAATGGCTTGAATCAATGACAGTTAAATAAAAGTTGTGTTTAATTACAAAGCTACTTCGATTAGTGGTTTTTCAAACGCATGAAATTGCGCAGCCAAATGGAATAGATGGAAAAATCGAATTTAATTCGCTTGACTTGGTCAACCGAAAATGCCGAAAATTAAGTCATATGTTTCAGTTCCCACCTATTGAACCCATTTGTAGCCGCTCGCCATGGCCATTAAGCCCTCACACCAGCGGATGAAATCAAATTAAATGAAAATTTTTAGCTATGCCTCGCTCGCTTCTAATGCCAGCAGACAAACGAAATGGAATAAATCAAATATGTCCGTGGACCATCGTCCACTCGACCAGAGCCGCCGAATGCTGTTCAAATCAAACGGACTGTCGGCCAGCATTTGACATTTAATTAAATAAGGATCGCAGTTGGTCCTGGTGAATTGAGGATATACATATACATATATATGTATATATATATATAGATTTTGAGGTGCGGCGGGAAGAGTAAGTGCATAACTTTTCCACCTACATTTTGGAGCATGTTGGCCCTTTTTGTTTATTTGCTCAACTTTTTTCATTTATTTGCCATGCTGGTCACAGCTGCGTGAGTGCGCACTTCCTTGGTAATATTTTTTGCCCTTTTCCCCCGCTTTTTTTTCTTTCCTCCCCAGGTTGCTTGTGCTTTGTGACAGCTCATAAAATGTGAGCGACACGCATTAAAAGTGTATGCCCCTCAGTGTGGCGAGGGTGTTCCAAGGATTTGACACTGAGGAATGGCCTTTGGGGGACTCCAGCTCCTGCTCCTACTCCTCGTCCAGGTCCTGGGCTGCCACTGCTGGCCGGGGCAATATTATGATGAGCCTGCAAAGAGCAATATGAAAATGAGGAAAAGCAGTGCACACTGGCGCCGCGGGCCTCGAGCACAAAAAAGGTCCTGGTCTTGGCGAAAGATATGTCCTAATAATCAGAAAGCCTGGGGCCAACGACTAATGCCGCCTGTAAAAGCGAATTGAGCGCACTAAATAGTCCAGGCATTTATTTAATTGAAATCTGTGCCGGGGCCCCCAATTTAATGTTGACTCATGTATCACGGCGACCAGGCGGGGATATTAAATTTGCACAGGATTATCTAAATATGGCAGCAGGAAACAAGAGGCCTTAAGGATGACCTTAAAGCCATGCCGGGAATTTAAGATAACATAACAATTACATGCAATTTGGATCTGTACGCACTCATTTCCAGAATTTCCCGCCATTTTCGAGCATCCGGACTTTATTTTATATTAATTATCGCTTTATTGAAAGACGGGATTTTTGGTGTTTTATTTTTATTTCATTCACATTTGTATGGCATGTCCTGGCAGCCATTTTGTGCGCAATTAAATTGCGTAAGC
1 AAGGCGCGCACATGTTGTCCAATTTAATGTTTGCGCAATTTTTCGACGGAATTTTACAAAACATATTTCAGTTTAGTTTGCGCTCACGTTTCCCTCAATATAATTTATTTGCAAATCTAACGCGCAGATATAGTGCAGATAGAAAACAAATGAAATTGTAGTAAGTTGAAATTATAAATTGAGATGCAATGTCACACAGAAAGAAATAAACCATTCAAACTGAGTTATATTCCGATCAAAAGATAGTCCTGAGTCTTAAAGGTTGAAAAATTCTCAAAAGTATTTTCTATTGCTATTATGCATTAACATAAAAGACAGCTCTAGTCGAATAGCTAGACAATCAGATACCCGTTAAATGCAATCATGTAAGGGAGATGAAGATATGCAAGTAACAAAGCGAGTACATTATAAAGTGCACAGGAGCTCCACCTCATTCATTTCATATCATTTTTTTCCAGTTCAGATATATAAAAGGGCATAATAATAATTATAATAAATTATTTAATTGTAAAAACCTACAGGTGGACATTAATATTTTTGGAGTGTACATTGCAATTCGCAACATTTTCAATTGGAAATGCCAATGCTATGTGTGTAAACAATATGTAAGGTTCTCCTATGGATATTGATTGGAATTTGATTTTTAATGACAAATCAACAAAACTAAATGAGAAAACAAATTATTCTACGTAGACAAGTTTTTTAATATATTAAGGAATTCAAATAAATAGCTGTGATTAGAATGCAGCCATTGAAATCCCAGCCATTTAAAACTTTGCCATGCACTTCTCCCCTTTTTGGGGAAAAATCAGAAAACTTTCTTAAACTTTTCTTGCCGAGCCCTTTCAATTTGTCCCCCAACACACGTCTAAATTATAACACCATTTGGGTAATTACACTTTTTGAGTGTTTTAGCTTTGCCAAAAACGTGAAACGGATATTACCAACTTCGTTGCACTCCCCCTTTAGGAAATGTTTTCGGCGACAAAACAAATTAAAACTCCATAAAAGTGGATACATATTTTATGCTGTTGCTGCTGGTGCCGCCCGTTGTTATTGTTATTATGCTCGTTATTTGAACAAATGTTTTTGCAATATAAAGCCTGGCGGTGGAACATTTCGTGTGTGCCTTCCAACAACGCCTGGGAAAAGTTAATGTAGCAGCTAAAATGAAATCTAATAAAATAACGACAGCACCAGCCACTAATAATACGAAAAGCGCTGGATAGAGGGGAACCGGTGCAGAAATGGCCAAACAAGTGTTAAAATGTTTTCAAATTAGTTTTCGCCTATGGAACAGAAAGCAACAATAGCACCAGGAGCTAAAACGCAACTGTGGCTCATTTTGTGCCAAAATCCTTTCGGATGCAAAGCCCGTTCTCTGCGCCGCTATCTTTCCTTGTTGTGGTATAGGTGCCTGTGTCTATTCCAGTGGTACAGAACTAATTAAATTCGTTATTAATTTATTGCCGTATTTTCCACAGTTGTTGCCAGACTGTCGTTAACCCATTCCTCGTATGTGTTGACATTAAAAAGCAAGAGGACATAATGTGGCCATGGAAAAACAAGTGGAGTTTCGAA
1 AGGTTTCCATGGCCTATCGCTAACACTTATCCTCTATCCCCGAACACGAACCCGAACTCGAATCCAAATCCAAATCCAGAGCACAACTAACTCATAAAGCCAAGTGCAACTTTTACAGTTTTCTAACCAGGACGAGAAAACAAAAACCATAACCAAACTGCTGCGTTGTGGGAAAACTTTCTTAATAGATTTTTGCTTCGGATAAACTTTTCCAATACAACAAAAGCAACGTATAATATATATATATAAGAAATAGAAGAATAAAGCAAGCCATCCAAACAGGAAGAAGTCTCTTTCCTTATTCCACTCCTAACTCAACCCCTAACGATGAGTTTCTGTCGGTATTCGAATCGTATTGTGGCCATCTTTTTGCTAAATTCAGTTTAGCTGTGGAAATTGATTTTCATCTTTGGCCAGCATCTTGAGTTTGTATTGCGGCTTAGTTCAAGTTTTCCAAAGCCTTGATTTGGGTGGGGAAAAGTGGCAACAAGGCCCGTCCTAATGCCAGGCCTATTGTTTACACATCATATTACATTATGGAGCATTATATATAAATGGTAATCAAATTGGTTTTGCTCAAGGGCCAGACACTCAAGTGTTGGTAAAGTTGGTATAAAGTTTACGAAGTGTGAGCTGATAGGAAATTTACTAAATATAATCTCCCAAAGGATGTTAGTGAAAACTAGGTTTTTTCAGGACACGACTATTATTCACGTTACTCATAGAGTAAAAGTGTACACCAGATTCGTTAATTCAGATAAAATATAGCTTATCCAACTCATAAAGTATACATATATCTGTCAGTATGAACGTAAACTCATTTAACT
0.453197770385294 ACGACATAATGCCTGAGACTGCCGGTCGCATTTACAAAATATGTACAAGTAAATATACACGATATTGTTTGCGTAGCTAGTGTTTAGAAAAGGGAATATTCGTGTTTGTCTTCTCGTCACATGTGCTCTTGAGCTCTTGAGAAATTAATTTGCAGTGGCAACATTATTCGAATATGAGGCGGGGGAGAGCCCACAAATATTCAAAATACGGGCCCAGCAGACTTAAGTCCCTGGCCAACAGCCTGGGACCTTGATAAGCCGCCGACATGTAGATGACGTGACTGGCATTAGCACGATATGTAACCCAAAACAAACAGCCGATCGCACGTATGTACATATATATGAAGGCCTCTTGAAAGCCATAATTGAAATGTATTTTCAGCAGCTTAATTGGCACATTTTCCCCTGCTTATTGCGCCAGAGATGTAATCACTTGGAATCACATTAATTAGGTGGTAAAAACTTTTCGGACCACTAAATTCCAGTCATTTGTCAAGCAATCCGAGTATATACTTCCGCTCTTCATTTAATGCACATATTTGATAGGACCCCAGAGGTGTTTATTATTAGCGACAGGAGAATAACGGGCGGATGAGTAATATCATGCGGCATTCCTCCTCATTACTCATACGCGTCGTTGGCTGCCGAACACTTTGGGCATCTTAAGAGGCCACTAAAAGGCAAAAGTCATAAATGCGAAACAAAAAATTGAAGGAAAATAAGGAAAAGCAAATGAAAGTCAAAGAAATAAGTGAAAATGGTGTAGAGTGGCAGACAAATGAAATAAACTACAGGCCAAAGCGTAAAAGGTGCAGCTTTCGAGGGTGAAGGGTGCTAAGGCCTGTCCGTGTGCTGTGTTGTGGGTGGTGGGTGGCCCAAGTGGGCGGGCTAAGTAAAGCAACAATTATGCCTAAGAGGCAGACAGTCGTCAGTCGTCGACTTTAATAACACTTAAGTAAGGAGAAGGCAGCGTAAAGAGCGGGGTTACGAAATAAAAAGGCAGGAGCGAAAGAAAAGTCGGTGATGGATTGTTGCTAATTTATATATACATACATATATATATATATATATATATATATATTTGTACGGTTCCAGTTGTACACACGACACATGTTGTGCACGCGAACTGTATCCTTTGTGCGACTGCCACATTTTTTATACTTTGTCGCACTTTTTGAGGCGTGAAAAAGTGGCGAGGGGCGAAAATAAACACTCGTTGGCGAACATGTAACAATTGCAAAAAAGTTCTTGCGGCTTAAAAAGCACCAGGGAGAGTTGGATTTAACTTGTATTTTAAATATATTGTAACTTACTAACCATTGAGCGTCATACTTATATATGTACGCTAACAAATTTTCTGTAGCTGAATTAAAGCAATTTGGTTCAACTAGTACATTAATTTGATTGAGATCAAAATTGACTGACCAAAAATTATTATATTTTACTAATTATATCATATTTGCTTGTGTTCAATATTTTGTTTTTATTTTCAATTTTTATAAATTATAATCTACTCAATTAAAGTTGCACAGAGAATAGTAATAATAATCCGGATCTCTAGTGCTAAATAACAAAATTAGGCGTGATCTCTAGAAGTTTTGGTTTTTTTAACATCTTAGAAGCTGAAGTAGATGAGGGGAAACCATTCATATATCGCCTATATAGAAACACGCCCCATTAGATCCCCCAATGCGCAAAAATCCGGAAAAACTCGCTAATCTTGTCTGCTTCAATGAGCTGTTGGTGTTTTTTTTTTTTTTGCTGCTCCGGGGCGTGTTCCTCCCATTTGAGATGGTTGTTTTTCTTGCAGCGCGCCTTGGGGAAATTAGTTTTGTGCGGTTTTCCTTACCCTGCCACGCCTCATTTCTATTAGGAATTTTACTACTTCCTGCCGACACCCCTCACATTTACACCGACACAGAGACGGGTAGCCATAAACTTCATTTCCGCTTCCTGCGTGTGTGCCTTTTTTACATTTGCATTTACTTTTGTTTTATGGAAATTTCACACCATTTATTTGCCGCAAGTGCGAACCGGAAGCATTATA
0.5612948360711089 TAAATTAATCAATATCAATATTAAGGTGTTTGGATTTACCTGCTTCAGGCTTCGAACGGAGTTCCCAACTGAATACCCGTGTGCCAATAACCTGGCCTTTTTATTAACCGATATGGCAGCTAACAATGGGTCGTAAACGTGATTGATTAAACACATATACATACATATGTACTTTTAAGGCTTTAAATATAGCGATTACGAAATCAGCTATCTCAAGAATTAAATCGACCTTTGCCAATAAGTAGTCAGTAGTCGGCACACACAGTATACAAATTCATTGATAAATTACTACGAACCGCGAAATCAACACTAGCAATATACTATGTATGTTCAACTCACAAACAAATTCGCTTATCAACAGAAACGATTGCGAAGTGGAAACGAAACGGAATTCTAAGAACAATCAAAAGCATTTCGTTGGCTTTTCCAGGGAAAAGCAAATATGTACATACATAGGTAAGCATGGGCAGTTGGGGTGAAGTGGGTGGCGAGGATAGTGAGGGGCGTGCAGGCGGACATGCGCCGAGATAACGATAAGGATGAGGTAAGGTCAAGTCATTAGATATTATTATTATTACTTTTAATATTATCATTGGCCATGCAAACAAGCATGCTGCTAATATCGCCGCTCAGGGATTTTAGATCTCCGATTTCCAAATGCGCTCATCAAATAGAAAGATTTAC
1 ATTTATTATTTTCCTTAATTGGTTTTATATTTACTGCAGTTGGTTTGCCTTTAGAGTTTTATTCGCTAAACATTTTACCATTTTCAAGTTTTTAACTACAATTTGGTTTTACATATGCATGTCTGAGATTGTGTGTTTGTTTCTGTTCAATTTCAAACTGAGAAAGAGATCAAATAAGTGTAAGACATTTTGAGAATCGAGTTGTAGTGTATATATGCATGTTGTTCTATGCTAGTCGGTTTTTATTTCTAGATCTAGGCATATTCGTATATGTATAAACTTTACAGATATTTATTTTGCGACCTTCCAGGCCAGACTTATAGCTACATGATTACCAACAAATCTGCTCATCAGACCAGTACAGTATAATACGCTCGAATCGCTTGCTAGAAAACTATATAATGACCATACAAATTAGCGTATAGGTAAAAATGCTATATACACATACAAAATCGTACAAAACGTAACAGTAGATTCTCATGCTATCAATCGTTATAAAGGTGTTTACAATTTATTATTCGGTTTCGGTTTAGAAAATGTACAATTATTGATTTTGTCTTGGGTTTTCGGTTTTTCGGTTTTACATTTTTCGGTTTTTCGGCTTGCAATATTGGTTTAGTATGTATAATTTGTTTACTTAGGCTAAGCGCATTTTTCTATATTTCCATCTTTTTATTTAGAAGGTACAGAGAGACTGACTGAGAGATCTATGTATCTGTGTATCTGGTAGGTGAAAACGAATGTAGTATGTATGTATGTACTATATGCTGCAAAACTTCTATATCATTATGAATTTTTGCTATACTTATTGTGATCGGAATCTATGTACAGTGTTCGTGTAGCAGGCAGTGCCACGTCTACACGTTGCTTACGAACTAATTTAGTATTCATTACGCTATTTATTCATTCAGTTTCGACGCCCTCGAACTGCTTAAAAATTTAACTAAACATTTCATTTACGTCCCGCCCTCGCTGGAACTAAAGTATTTAATTACTTTACTCATTGTTTATAAGTGTATGCTTTCCCACTCATAAGTATTCGCATTGGATTTAATGCTAAATCAAATACTTTGTTAATTAAATATCTTAGCTTAATACATGCTTGATATGTAGTTCTCATGTAAATTAGTGAAATAATTGAAAGTTCACAGAAGAGAAGTGGAGTGTTTGTTGGTCCAGTTGGAGATGAGCTAACAAAGTCTGGTTTCTATATGGATTCGAGGTAGGAAATAACTTAGTGTTACGTTAATTTTGTGTGGGACTCTGGTGCAATTTATAAGTAGGTGTGTTCTTCCTTGGCAGTCTGTAGATTGTCATAAAATGAAAAGAAATTCGATTCGATTACCAAAGGGAAAGATCGAGGAAGTTACTTCCCAAGCCAAATAATCAGGCATTCAAATGTTTACGTATCTTAAAAATATGTATTTAAAGCTTATACGAATCGTAGGTATCTATATCATTAGTTTAATTTACGTTCCTTTAAATTTGCTACATAGGTCTATCCACTATACATCTGAAG
0.3432926791142691 TGCAGAGCTGCACTCTGGATTTACGCCCCTAAATTATTTCAACTTCGAATGCTGGTGGAGAAAATTCGCTGGGGGGAAAGCAACAGTCGCCCCGAATCCCAATCGCATCTGTTTGTTAGTGTCAGCACTGAAATGTTCATTAAATTGATGTAACTTTACTTTAAACCGGAATTTCTTGCCTGATTTGAAGTACACTTATTTGTTTGCTTTACTTGCCATTTTGGAAGCTCTTGACAATTCGTGAATAAATTAAATTATTGGCTTTTCTGTGTACCCTGATTAATATTATTTGCTAATGGGGGAGGTTAATGGCTTTCCCTTCAACATAATTGCTTTCGATATGCATCGAATTTCATTAACAGTATTTAATTAAGATAAACATTCAGTGAAAATGTATTCTTATTAATTAATGAAGTCAAGCGAACTTAGCTGTACTGCATAGAGCTATAGAAATATAACTGCACCTATGCTATCCCACTGAAAGTTATTTCCTCTTTTGGCCATCTATTAAGATTTCATAATGCGATTCAGCCTTTTGTTCAACTGTCCGCACATTTAGCAGCCGAAACTTTGGACATAAATTCAAGACCTTACTTTCATAAATATTGCCCACTTAGTTCGATGGGCGGGAGCATAAAGTATGCAGCATCAAGAAGTTTTTGTTGTTTTCCCTCGGGCCTTTGGCGGGCTGAGCTATTGACTAAATACTTTGGCAAATTCATAAATTTAAGCACAGCGTAATAACATAAATATTTAAAAAATGCCAAAAAACCAGATGAACAGAAATGTGGCAGGGCAGAATTGAGTTAAAAAGTTTTTCCGATGGGCGGAGCCATATGTATCAGCCCGAAACTTTATTCGCTTGTTTTTTTGAACCTCATAAAAGCAAGACGGACAGCAACATAGGCAGCTTCTTTCTTATTCATGGGTATGGCTCGTCAAAGCCTACTTAATGCTCAATATTGGCCGTGGCTTAAACAGTTTTGACCATTTCATGAGCTGAACTTTGTTGGCCCAAAGTTTCTCTCTTCCCACTTTTTTTCGAATCCACGTAGATATTGAATAGCAGTGGGCTGCAGAAAATTAAGGCATTAATATTCAGTGTTGAACACGACTTCAATGGTGAAGCAACTAGAGATGTGTGGAGATCCACGTGGAAAAACATTTTTTTATAAAAAAATATTTTAAACTCAAATTTTGCAATTTGTATATCGCACTTAGTATCCTAAAGTTATTATGTTAAATGATGTTATTTTAAAAATTTCCTAATTAAATGTGGCTAAAAAAGGAATCGAATTTACGAGATAGCAATTCATTGACTTATTCACACAGTTTTCTACCTGTGTAGCTGGCCTAAGTGGTGGATATCCTGGCAGAGGTGTTGTTTGGCTCCATTATCACAAACACACACAGTTCCGTGTAGCATTAGGCTTTAATAAGCCAATAAGTTTGCTTTCAGGTATCCCGAACATGGTTCGAGACATTCTTATCCTTATCCCACAACATTGGTGAGTGCATTAATATTTATGATTATACAACACTCAGGACTTGTTCTTCTCTGGCCATGCGTGCGTTATAAATAAAATTAAATGTATCAGTTAAGTTGAATTTTTGGCTCTGTATCCGAAAAGGAGTTCAGTGTCGATAATTCTACTTGGTTTTGGGGATAATGAGGCTGACGTGGGATGGGTCGATTGGGGGATCCAAATTC
0.02330723964534684 TTAATGTGAATTTTTGGCAAGTGAGAGAGTTTTTTTATTGAATATAATTTCCCATATTTCCACAAAAATTCTGCCCCAACTTTTGTGGGCGAAACCAAGAAATTTACATAAATCAACTCTCTTGGCCAACATTTGCTATCTGTTTACGCTTTTTCCTTGGCTGGTTCGCCGCGCTCGCTGGCTTGTTTTGTTAGCCAATTTTCAATGTTGGCTTCTGGTTTGCTGGCCACAACAAACAACTGACCATAAATAATCAAATCTTATACACAATCTGCAAACAGATTTTGCGTTTCTAATAAATTTCACTTTGCAAGCGCACAGCAAAAAATAAAACCCCGAAAGGAAGCCAAGAAGTGGGCGAGGCAAACACTTTTTGCGTCAACGGACAAAAAAAAAAAAAAAGGGAAAAAATAGATGTAGAAAAACATATATTTATGCCTGGGAAGTTTAGAATATATGAGAGATGTCGGGCATATACTAAAATGGAATGTCTATGTGTGTTATGCATACATATCTATTTACTGCTTTCTGCCTATATTGGAGATATATAAGAGTAGCCACCGAAAACTAAAAGAGACGGGCAGCCACAACAAATTATGGTCCATTGAGTTTTGTAAACGATTTTTCTTTCACTCTTCGCTGTCTGCCCATATTTATCTGACGCCTCGTGTGTCCTTTTTGTGAAGGACACATTTATTTGGTGCGAAAATGTGGTTAGAAGTCAATAACACAATAAAAACGTTGACATTGAAGGTCGCTGAGAAATGGCTGCTAGAGACACATAAAACCGCATGACGGGTAGGTTATGAAAATTGTCTGAACTGGCAGTCCTGAGAGCAATTCGAAATCGCGGTTAAGGGAGTTTCTGTTCGCGAACAAACTTTCATTGCATAACAATAGGCGCAATGGCGAACCGCAAGCCGCATTTAAATATAAATACCTGCAGCCAGAGCCGCAGGCCAAAACAAAAACACCGAAACCACAAATAAAAAGAAAAATGGGAGAACAAGTGAAAAGTTTTCAGCGTTTTCTGGCCATGTAATGAAAGTCCAGGCATTTTCCATCCCGTTTTCCAGGAAAAGTGGCTCGTGGTCGCCGGCACGTGAAAGAAAAAGTGCAGGTGGTTTTCATTCCCACCTCCCACATTTTCCACACCCACGGCAGAATAAATAAACTTCAACTTTTTGCCGGCCACAATTTCTGTTTCGGCATCTTTTTCCCTTTGGCCCAGTAAGAGAAATAGCTAAAATTGCGGCAGTGCGAAAGCGTAAAGCAACAATAACAAATGGCACAGAAGTGGGCTAAAGCGAAATAAGCCACAGAAATGGAAATAAGAAATTTTCGCTTTTCTTCCTTGTTGTATGTATAAATTTATATTATTTTCAACAATCAAGTGGGTGGAAAAATGCTGTTAAGCTTTAAAAATGTCGGCGGCCCCGAGATGCGAGAGTAATTGAGAACAAATAAATACAAGTGGTCTGTGTGGGAGGAAAAGTCGAGGAAAAGTGGGCAAAATAAAGATAAAAGCAAACAGGCACAGCTGAATAATGCGGGGAATCAAACGAAATATGAGAGCATGAGTAATGAAATGAACGCATTAAAGAAGAATTCTTTTAAAGAAGATAGCAAATAAATCAATGACATTCCACAAAGACAATCTTCTTTCAGTTCGGCACTTGGAGAAATAAGCACTTAATTTGAATTTCTATTTGAGTAAAATACCTAAGTTCATGCGACGAATTTAGTAAGTTCTTAAAGCAGGGATAAATGTGTCGGCATATGCACAATAGGATTTTTAATCACTGCTTTTTTAATACATTGTTTGTACTTATCTTTCCTATCCTATATTCGACTGATCGTCTTCGGATTTCAACTGCAGCTTTTGCTTGACAACTTTTGCAGCAGAAATTAAAGTTTTATTTTCCGCTGAGAGGAAAGTTTTCTTCTAGTTGGGTCACTTGACTCCCCTCCGCTCTCAGCTTATTTAGTTTTTCCTTCAATCAAATTAAGTGGAACAACTTCTGGGAGCCACAGATTTATTTGCATG
0.7858789867379075 CTAAGGATATGTCAACACCAATGGAAATCAATATCCTCCATCCACCTATGTGCGTATTCCTTCACGACACAACACAATTGACAACAAGAATAATTAATTGATTTCGCTTGCCAGTAACATAAAATTAATGTCAGTTTCGTTAACATTTACAAGAAGAGCTTTTCTATTTCTTTTTTTGGAGCGAGGGCTGCCGTTCTCTGATTTTCAGCCATTTGTCAAATTTCGCATTCAGCATTTCACTCCCTTTCGCCCGCCTAAGAAAGGCTCATAAATTATAAGGCCAAAACCACAGATCAATTTATTTTGTGGCCCGCGACAGGTCGCCATGCCTTAACATCCTGTGAAAATGTCGGCGAAAAAGGAAAAAACAATTAAAACCCACTCGCAGACACTTTTTATGAGCACCGGCGACGTCTGGCCTACGAATTCATATATATGTATATAGAATTTCGTTGACTTTATCTACCTTTTCGCCAGTAGCTGATTTCGGTGTTGTTTCTGATTTGGCTAGGCGAAATTTCAGTCTGTCTGCATAATTTCTCTGCGTTTTGATAAATGTCTCGCAAATCACCGGCGACACTTGGCGTCCTTCCAGCCTTTATTCATAAAAAAATAGGCAGCAACAATTTCGAGACAGTTTTTTTTTTTGCATATATATTAATAACTGTCATTTGGGTGGGACACTGTCATTTTCTCATCCTCCATACCTCCACACACACATACAATTTCTTTGATATATTTCCTTAAGTTAAGCAATTCATATGTCTCTTAAGGTTTCCCATCCTTGGTTTTTTCTGTCCCCCCGCCATTTCTTTTTCCTTCGGCTCGGTTTAGGTGTGGTTGCAACTTTTGGCGCGTGTATATGAAAATTATGTTAATTTATACTCCGCTTGGTTGCGGATCCTGCTGTTTCCCTCGTTCTCTGGAAGGTTTGATGGCTGCTTCCCCTTGGGGCATCTGTTTGGGCTAACATAATGTACTCCAGGGTGTCTGCAGGGTGTGTCCGACTTCTGGTTAGCTTTGACCAATTTAAATTTAATATTCGATTTGCTTCAGCTTTTAAAGAGAAAAAATGGATCATTACATTGGTACATTAGTACATTACATTCAAATGGACTAATAACTTTCAAATTGTACGCTACTATTTACAGTACTGGGTAGTAAAATGCTCTCAACTCCTGTCACGCTTTTCCAGCCACGTCTGTTGCTTGCGTGTGCGTTTTTCTGAATTAAATTAGGCAACCTTCGTCTGGTCGGGAATATGTTATTTCAGTCTTCTCCAGTTTGGCAGACGCTGTCATCGTCACAATTTGTATAAGCTTCTTAAAGGGTTAAGGCCAGAAAGCGAGTTGCACAAGCAGACGGTCGCATATTAATTTGGCCAGTAACATGTTGCGTTGTACGTTAGAGAATTATATAAATTGCTGGCTGCAATTTTGAGACCGTATTGTTGAATTTATGAGAAATATTGACCGCAATATTTATCACATGTCTAGTGCCAAGTCTAACACTCCTCTCTCTTTGTCGGCCTAATCGTACGTGTAGATTATATTGTACAATCATCCAGACTTAGCATAAATTTCCAGCTAGAGAACTGGGCAAACTTCTGCGGTCCGTATTGCAC
0.6141184906757098 GCAACAGTTGTTATGCACTTCGAAAATAATATAGAAAGTCCCATCGCAATGTGATTATCATTTATTAAATGTGTGATAGCAATACTCGAATTTACAATGTTTTTTAATAACTTAATTAGCGTGAGTTGAATTAAAACGGCTTATAAAATCAGACCAAGTTACCATAAAATTGGAGGAATTTCCAGTGCAGATGCCGTAGTGAACGGGGAAAAAGGACGAAATGTGGAAGGAAGTGGGGGAACACAGAGTGAGTCAGATGGATAGATAGATAGTTAGATAGAGAGCGATACAAAATACAAATGAACATACGCAATGCGGCAATCAAAAGCCAACACGCACAAAGGAGGTTTTTCGGGGAATGAGGGAAAGTGGGTGGCAGTTTAGAGCGAGGTAGCGCCTGCACAGAAGGACATCCGGTCTTTGGCCGTACAACGACAAATGTCATCAAGCAGTCCAAATAATAATAAAATATACACTTAAGACCCGTTTTGTCTGACTGCCTGTGTGCGTGTATTTTGGCCACATGTGGGGCGCCCCTAACCACCCACCAACCTATCCCCTCCACGCCGCTCCTCCCGCCCGACTGTGCGTGGATTTAAATAAAACGGAAATTTATTTCGACAAATGGCATTTACTTGCAACGGATGTGCCGCCATTACAATGACACGGAAAGGCTATACAGACACATGGGCACGGAGAAAAACATGGTCAACACAAGATGGACCATTCGGGTTCTTATATCTATCAAATTGGCTGCTATTAAATTTAAATTCGTTTGTTAATTAATTATTTATATAATTATTTTTATATAACCCTATGCTTAGTAGACCCATGGATACTTTAAGTTATAAACAGAGAATACTTCAATACACCTAAATGGTATTTCTCTCTGTGTAAATACAAGCAGGACTCCACAGGATACCCGCTCAAGTCGTGCGCTATTCAAAAACGAGCGCCGACTGGGAAAGCCAGCGTGAAGCCAAAGGAATCGCAAGGACCAACAGTGACAGACTGACTGGCTGACTGAATGCCTTCAATGTGCATAAGTGGGATAATGGGTCAGGCTAAGCCACAAGATATCCAAGTGGCTGCCGTCACGATGATGATGTCGGTGATGATAATGACGCAGGATAATGTCCCGTACCGGAAAAAACCCCCTCCCCTCCTCCACACGCAGTCGGAGAATGCGAGCCGAGCGAGTCCTGGAACACGCACAACTCACTTTGCAGTATGATAAATTGCAGAAGATATCACGGCAGACTCTTTTGCATATGTACATTGTACTTTATAATTCCGCACTGCCAAAAATACTTTAAAAGCAAAGATGAGAAGGAATTTAGATCATAATGTAAGCATCGTTATTATATAAACAATATACCTAAATACATAAAAATTGTACTTCTGATAATGTAAAAAAATTAATAATAATTTCTTTCTGCGTAATCATAACCGCAGGCATAATGGCTGCCTCGCAATCTCCCTTTATCATATTTTCCCCCACAGACGCTCAGGGCATTTAGCATTCATGAGATAATAACAACAGAAAAAAATATCACAAAAAAAAACAAACAAAAAACGCAAGTGGACAGCAATAAATGATTTCGAGTCCTGGCCGAAACATGTCATGATTCTTGGTATTTTTTGGTTTGCCTTCGCTAACGCAACACTGCGTATACGCAATCGTAAGTGAAAGTCGGTGTTTAGGCCTTGGGCTATGGATAATTTGGGTTAAGCTCACGCACACGCACATCCATTCATCGCACACATATGTACCACATGTGAATGTGGCACAATATTTTCAGGCCAATTTTTACTTTGATCCATTTATGGTCCTCTTTTTTTTCTGTTTGTTTGGCTTTTTATTAAAAACAAAATGTTTTATTTGACTAACTTGTTTATGTTGGGCCTTATGGCCCGACCCGTCCCAAGAAAAGGTCCCGAGCTGGAAAAGGGTTTCTGATTGTGCGTATCAATTTTTATGGCCATTGGGATGAGGATTAAACGGTGGATGAGTGCGAATAGCATAGGAAATGAAATTCTTATCAGG
0.8883076628444461 AATTTAAATAATTTAATTACGTCGTGACCTGCAATTTGTGGCGCTAATTAAAACGTGCCAATGTCCACGTGCCCGGACTAGCTTTTCTGGTATTTGAGTTAGAGAAGCTAACGAAATTTGAACGCTCCATATTCATTAGTTATGCGCTTTGCCTCCGAATTTGTTTGCCTGTAAGTACACGTAGATTTTGTCTAAAAGTTTTTTTAAAGGTATTTGCATAGGACGTGAGCTCTTTGAAATGTAAATTCCTCCACCTGTTCATGCAAATGTGTCATTTTGTGTAGGAGTTCTAATTGGTTTCGGATTTTGGTTTTTATTAGCTCAAATTTGCCTGTCACAGTGGAAAATCTGCGGAAAATGTAGAAGTTGGATTTTGTATTTGAATGTATTTTTCACCTAATTACCCACGTTGTTCAAAACAAAACTGTTATAACCTCTTTTGCCTGCAAATATTCACTTAACACCCGGCGATTAAAACTGAATGAGCAATTACTCACGTTGTCAATTGTATTTAACCATTTTTGAACTTGCTAAGTAAATGAAATTTGGCAAATTGTTCATTGAGCATAAATTTGTGTATTATATTGTTTGTTTACGATTTGAGTTTCTGGAGCGGAAATTGATTGTGTTTAATTTCCAGCACAGCGACCACAATGAAAATGTACATATATATTTTTTTGTTTTTTTTTTTAACTTGGCAGCAATTGCAGAAGGGCAACAAAGTAAATAAAAAATTAGAGAACCAGAGAATCCGAAACTGAAACTCGTGTTGCGACTGGGAATTGTTTTACGAGGTATTTCGTGGGCTTCGAGGGTATATATGTATGTTGTTTTTGCTTCCATTTGGATATTCATATCATAGATTAAAAATACACTTGTTTTGATCTATTCACTTCATGCGGTGAAATTTTTTATTATAATTAGATTATTGTGTTGTATTTTCTTGCAAGAAATGCAGATACCTATCGAGTATATATTTCTAATTGGGAACGGGGTATCTTATAGTCGCATTTTAAATACAAGGTCCAACTGTTTTTATTGTCGGTTGCCA
0.9943586682082727 ACTTATTATTTTCCCTAAATTTTAACGACCTTCTTTTCAAACGAAAGTTGAGCTGAGCCCATTCGAAAGATATTTTATATGGTGCAACATTCTGGAATTAGTATCTCGAGAATTACGGTAATTGTCAAAGTGAATTTTAATTAGTAAGCACCCATAGTGCCGAAAGTGAACGAGTGACGAAGTTCGGAGTAAACAAGGCATGTGTCGAATCTCCGAATTGTTGAACTTAAAGGTTGTCCGCAATGTAAATTAAAGTTGCTACAAATTTTAACCAGCCACATTTTGTTTGGAAGTTTAAAGCACAGTCCATAGGAACGCACATATATAAATTCTGCTATCTTACCATTATTCTACGATTAATTAGGAGCAAAGTTGCAGTCTAAATAAAATCCCTAAGTGTATGCTAAGAAAATGTTATTAATCGGGGATATCATGTGCGTAGAGGAAATGTAAGGAATATGTAGAAAACAATTTTACAATTCTTACCTTGAACTTCTTTTTGTCAAGGTATCTTTTTTTAAAAGATGTTAAAATATAAGATAAAAGATATATATTAGGTGCTATAAAAAGGCTACCTTTAGCGAATAAAAAATAGTTTCTTTTTAAATTACAAAGCTACACATTAAAATGTTCATTTATTTTTTTATAATTT
0.6346689953985958 ATTTAAATCCGGCTATAAAGAATAGAAAGCTAAGAACACAGCAAGTTTTTCAAAGGACAAATGCACGTTTTTGTGTTATAATTGAATAGAAAATTGTTTTGATTTGGACTCAAAAATTGAGCTAGGTTGGCAAAAACAGTCGTTGGGCGAACGTCTGCCCATATCCCCAGCCCACTTGTTTACCTTTGGTCCGCCCGCCTAATCTGTGTTTGTCTCCCAGCCAGCCGTCCACGCTTTTTTCCACACTCTGCTGATTAGGAAGCCATCTGATCTGGGTACATCTAGTACTCGCGTATATGTATTTAGCAAACTAAATAGGTCTAGGTCTAGTCACACGAAACAGCTTTCGCATTAGCGACAAGGCTGCTATCAGTGACCGGAGTTCTCTCCCGATTACGGCTTTATGTTGAGGCCATCGACGTACTTGCGGATCGCCAACACGTCCGTCGGATAGACCCGGCAACAGCCGCCAACGATGCGCACTCCCAGCTGGATCCACTCGGGCACAAACTTGACCACCTCCTCGCCGGTTCCAGTCCAATC
0.3890594875486681 AAAATGAAGGTAACAAACACATTAGCAGAGGCTGTGAAATGACAAATGCGGATGGTCGAAGGGGGAGGGAACCTAATGCCGGCTGGGGCATTCTGAACCCCAGAACCAAGAACCCCAGAAGGGAGAATGCGCCAGAAGAACAAAAGTTTTCGAAAAAAGCAAACTGGCAAAGGAGAGGTAGATAATAATAAAGAAGGCGCACGCCGTTGAGTGCAAAACAAAGCGATTTTTTGGCCAAGAGCACAGACACAAAAGCCTCTTCGCCGGAGTCACGGGGTCCAAAGCACAGATACTATATACACACATACATACAGGCATACTATATGTAGAATATATACATAGATGTGGGTACTATAACCTGGTCGCTGACTTTGGCTCTTTTTGAAAGTTGAAATGCTTGCCTAGGTAGAGCCAATAAACG
0.6963677511190174 GGTGTTTTTACAAGTTGCATAAAATAAATTAAAAACTGCTTTTGGCCCTGCATTTCCATGCTTATGGGTATGGGTATACCCATCGCACGCAAATGAGCGAGAGTCAGCCGAAAACTCTTTACCGCCTTGGGAATTGCCTTTGATGTGCAGTTGGCGGGTTAACCTCGAGGGAGGAGTTTGCACCTCCTTGGCATATTTCACAAATACAAGCACGGAAGACAGGTGAAAGGAGCTGCTTGATTCCTGCCTCTGACACTTTGAGGCGTCAAAGTGAAGTGAGCGGGTATGAGGATGGGCTGAATTGGTGGCGATGGGTTAGACATCTGGTTGTGTCAACAAAGGGTTTAAGTATGCGGCTTTAGGCCTGGCCGGGACTCGGTTGTCATTGCATTTAATTTCCGGCAACCGGATGATGGTAATGGCAACGACATCGACACATCCACACACATCCACACATGAAATTGGAATTCCTTGGACTCGAAAACTGGGTCACAATTGTCGAAAAACGAGCCGGCAAAACCAAGAAACTTCCATTCAGATCGACTCGGCGTGGTATTTATGTGACATTTTTATAGCGAACATTCGCTCCTCCGTAGGACCCCGACTGCCAGGCAGGCCAGGCCAGACCAGGCCCCCTATAGAATATCAATAGACGAGTGGGGATGGGAATTCTTTCAAGCTGCCCCCACTACGCCGGCTTCCTGTCGGGGGGCCTTGGCATCTCCCTGACATTTTTATGTTTTATTGTTCGAGTTTGTCTTTCATTCTTGCGTTTCGGGTCGTCGAGACTCTGGAAATATTTGAATATTAAAGTGATTTAGTGGCCAGCTGAAAAATGGTGAAAAATCATTGGAAAGGTGAAAATACACGCTCTTCTTTCCCCCAAAAACGAGAAATGAAAAAAAAAATAACACGCCTCGCCTCGCTCCATGTAATCCATAAAACGTTTTAATTAATGACTACAATATGTGGCGTTGCAGCGGCAACGTTTAAAGATCCGACCCCCGAAAATGTCCGTGCTAAGAAATTGACATTCGTCTGCGATTTGTGTGTCTCTGTGATGGTTTTTCAACTTTTTTTTTTTTCGTTCGGTACTCCAGAATTATTCGAACGGAACATGAAACGGGCGTTCACTGTTCGTCGGTGTCGCTTTTCTTGTTGTCGTCATCGATGTTTCTAATGTCGATGAGTTATGTTCTACATTGCGTGGGTGTTGAAATGGTAAACCGAATCGAGCATAAACTGGAAATTGTTCTTGATGGCCCCGACACTTCCGAGATCCAGTCAATTAAGTTGTTAACAAAAATTGTATCGAACGCAAAATGAGGTTTTCTGTTTACGTATTTGAGTGGCAATTGAAACAGAACTTTTATTAAATATAATCATGCCTTAAGAAACCATTCAAGGGGAAGGAAATAAATACAATTAATTCCATCGAAAGTTGAGGAACAATTTGTGTTTTTTACCTCGCTCATATAACAAACAACTTTGTTGGTTATTTCAATTTGGGCCGTTTACGCAGCATCCAAATGAAAAGCGTGACAAATTGACATATCGATTTGCATATTTGGCACACCTAACTATCCCTGACCCAGGG
1 CAACAGCAGGGCGACAAGGGTGAGTGGCCATCGAAATCTGCTAACAAACTCACTTTCCCTCTTAAACCAATCCAAAGGGCACAGATATACTTGGATATATACCTTATCTTAATTAAAAAGAAGTACAACTACTGACAAAGCAAAACAACCCTATGAAACATGACTATCCTATATGAATATATAGCTTATTATTCCATTCTACTTTTACATAACCGCCAACAGAGGACGCCAGTGTGCCAATTTTCAAGGGTCGTGGTGGCAGCGAATCAAAGCACAAGACCCGCAAGCCATATGATCCCAAGTCGCAGTGGAATCCCAACTTCTCCGGCGAGCAGCATGGCTACCAGGGCGCCAATCGAGGTGGCTACCAGGGCTCCAATCGCGGCGACTACTATCCGCAGTACTATCACGGCAACGTCTATGCCGGCGGAAGTTCCGATGCAGGCAGCATTTACAGGAACGGCGAGACCTGGACGCACTACGTCCCGGTTTGGACCACGGAGCGAGTGCCGCAGGAGCAGGGACAGATCTATCGGCGGCCCAGCTGGAAGCCCTGCTACTGCATGTCATCCACGGAGTTCAGACGCCGTCGGGATAGCAAAGCCAGAAGAGAGCAGACGGATCAGCACAACAAGGGTGTCATCAACAGTGGGGTTGTCCAGGTGGTGGATGGCAAGTTGGAGCGGCCTTTCTCCTGAGGAAAAGCCCTCCGCTTTAACCAGTTTTCACAACTTTGTAAAGTTAGGTAATGCAGAAATATATTTAAAATAGAACTTTAGTTTAGTCTCTTTAGAAATATTATTTTACTTATTTAAAATATTGGTTGGCCCAATATTTTGAACCCTTTTTCGCTGACAATAACATATTCCTAATTGCCATCAAACTGTTAGAAAAGAATTGTATTTAGGTAAAGAAGGCAAAAAGGAAATTTTAATAAATTTCATATTTGTTTTTGAAAAAATATAAGTTTGGGATGACTAATCGAATTGTGGTAAGATCACGTGGACTACCTTATCACTGCTCCTTAGATTTTTAGTAGTTGTATGACGAAATTATAAAATTCGCAAGTTAGTTTCAGAATGTATTCTTATCTTTAAAAATGTGTAAAATCCGTATGAAGTCATACATTTTTTCATTTTTTAGGTGTAATGGCCTAACAAAAGATTTCATTTGACATTTAAAAAATTTATTTTACGTTCACATTATTTTCCAACAACAGTGCGAGCTGAGTATTTCACTCTCTAAGAACAGGACAGGCGTAAAAAGTTATGGGTACTGATTGATGTAGACGCTTTACGAGTGAACACTGTGGGTGCCAATCTTGCCGTTGTCATCGACGGAGGCTGTCACCGCATGGTATCCCGCCCGCTTGCCATTGATATCAACACTTTCGCTCTCGCCGGTGACTAGATCCTTGTAGTTGTTGACATGGCCATTGGAATCGTACTGTTGGAAAGGGAAAGGAAAAAGATAATTATAAAACATACAAGTAATG
0.9882976070223906 TGATTGCAGCACCGCAGACGTCGCACGCACTAAGCTGGCCTCCCACCAACGACTTCGTTTTCGCCTTGGGCTTCTTTTTGCGGAAGAATATAGAACCGCGCTTGGGTCGCTTCTCTACGGTGTCGTAGACCTCGATTTTTGCGTGCGCCCGCAAGAGGCTTTGATTCTCATCCTCGCTGTCCGTGAGGTGGCGCGCGATCGCCTTGATATCCTCCTTGGCTATAATTGAGCTCGTCGATATGCTTTTCTGCAGCGGTATTCTGCTGATGATCTCCGTTGCCAGGCTTCGCTTGGCAGCAATCCTCTCGAAGTCACGGGCCAGCTCCGCCTCGTTTAGCGAATGGGTCGAAATACCTGCGAGTAGTCAAAGTTAGAGAGTCGGTCCGTTAGCAATAACTAATCGCAAGGGGTTTCTGATAGCTTTGGTCGGAGCTACCAATACCAAAACACTATATGGGCTTACAGATAAGGGGGTTTTGTGGAATTCCACATCGAAACGAAGCTAACTTGGTAGTAGCCCCTACTCTTTGGTTGAGTGGCATATTATTTTGAGCAATCAATTGGCAAAATTTATTGACTTTATTAACGATATCTTATCATACATATTTTCCCATTTTTTTTCCGCGAGTCCCACGGTCACACCTCTACAATATTCTACATTCTACAATAATTTAAGATTAGGGCTTGTAGTTTCTAGTGAATCTGCTTGGAACAGAGAAGTTATTCTGTCGAAAGGTCATAACTTTTCACTTGGAGCCATTTAAGTTTAGTACGTTACCACGGCACCATATTTGAAAGCTATTGAAATCGGATTGTAAAGCTAAATGGGAAGAATTTTCATTATACTGGAGGCATAATTTACCATACGATGCGTACATAAGTACAAGCGAATGTTTCATTGCTCACTAGGAGAATACGAGATAGAAAATTTTCAAAGAGTACCCGGATGCGTCCTTTAAGTTCAGATAACTTAAAATCCTTTTTAGAAGATCAACAGATAAACCTAATAAATCAAGTTTGCTTACTAGAAGAGAATTATTTATAAAGACAAATGCTTTACTAAAGTCAGTGTAGATGACACCTGTTTGAATATTATTTCTGAAGCCCTGTATTACGAAGGAAGTTAGCTCCAAAAGGTTATTGGTTGTTTATCTGCGTTTCTGCTGACATGGTGATATAATTGACCTACAAAGGCGCTGCAAATGAGTAGTGATAACATTTTCAAAAACCTTTGG
0.8959101329382737 GGTCGCTAATGATTATCGAAGACAAGGAAAGAGAAATCGAATATAGCAATCGTGCCCTCTTAGTGAACCTAAAGGACAATCAGGAGTACAGAAGCAGCTTTCATATGGACCTCCCAAACTCCAGACTGGTCGAGTTTAGTTTATTTAGTGACCCTCTTGTCCCGATCCTCCAAAACTTGGATAGTTCAATACCGGACGGCACTGGCGAACTGACCATGTCCAAAATGTTAGTCAACTTTTTGGTGTGGAACTACCTTAATCGAACCAAAAAGCTCGATAAAGCTTTGCACACCCGAATCAAAAGTAACTTCAGAGAGGGCTATCAAAAGATACTAAACTATTTCCACGAAGATGGAAGCTTTAGCTACTTTGACCCTCCGAAAGCCAATGGATCCATCTGGTTTACTTCTTACGTCCTGCGATATTTGCACGACATTAGGGCACTCATATATATAGATCGTACCATTTTGCAAAAGGGATACAGATTTCTGCTTAGCCGCCAGCAT
0.5467559689363317 GTTCACGTCCATAAGAAGCTTGTCGCATTAATAAACCTAATCAAGACTCCGCAAAGGACTCTGCTTTCAATTAAAAAGCAAAGCACAAGCGCGATAGCAGCGAACTTAAAAGGCATCGTTGCTTTTGGCCAAGTGTCAATAGCAAAAAGTGGCTCAAACCGAGATGACTAATTACAAGGCTTGTCAGGCCAGAAGGAAAAAAAGTGAAAAAAAGAATGAAAAAGGCGAGACCGAGAACGATTAAGAGGGAAGTGGGGTGGGGCCACAATGATGGCAGTCAATTAAAGGCGTTGTCGATGGCAAAACACACGACAGTGGTGGGATGATAGAGAAATTGAGGCTAATATGCTAAATAGTTAAGGGGGTTCATCCACGGCGCCTCGAAAAATTAACAGCTTAAAGGCCCAAAGAGACAATGGCAAGTGCAGAAAGCTGTTGAATGGAATGGAAAACGCCGAGGGGCCGAGGCCGACAAGAAATCAAAGCAACAGAAGCAGTTACAACTGTCAGCTAAAATGTAGCCACGTTAAGTAAAACGGACTTAAAGTTTTAACAAGCTCTCATCCAAGTGCTGCGGAAGATGAGATGTGCACGGAGATGGAGCCGGATCCACGGCGGCCTCCATAAGCTCCTTTTTCTCCATTTTCCCCCAGGTTTCCACTCACCCCGTTTTCCTGGAAAGGAGCCAACAAAAGCTACAAGGCAATGGAGACAAAGTGTTGCTTCTTGCTATTTACTTATTTTGTTTGCATTTACTTAAATCGGATGAAGGGATTTGCTGCTTAGAGCGCGACAACTTCCCATTCTCGGTTCGAACAACTTGGCTTCGCTTTTCCTCATTTCGCCAGCCTTTTTTCTTCGCTCTAAAATGAACTCCAGACTTCTTTCGCTAAGCGAAACGTGCGAAATTCCAAAATCAAAGTATTTCCCTCAACTTGTGATCATTGACTGACCATTGTATAACAAAATAAATCCAATAAACTGCCTCAACATTTTACCCATCATCATCTTGGTAACCTGGTAACAAACTTCTCGTGAAAATCGGATCGTTCACCAGCTTAAAATAACAAAAGAAACGAATAAGCAAACAACAAATCACCAATGCCGAGTCCCCTTTCTCAGCCTTATTTGCTAAATCCTTTTTATGTAAATAAATTCTCAAGTCCATTTTCAACATATTTATGCGCCATTTTACACACTACGTCAATGACCCGAAAAAAAAAGTGTCCCGAAGAAAAAAAAAAAGATATATATATGTATAAATGCGGCAGACGACCCACACAAAGCATCTGTGTAGACATTTCGTTTTGTAAATCCCATTAAAAGAAATTTCGTTTCAAAATAAGAAAAATGAGCTTTCGCCGCATTAGAAAGGAAAATAATCAAAGGCCAGGCAACAACAACAAGAAAAACAGCAAGGGGAAAAAAGGGAAAACTCCAAGGTAAATTTACTGTTGACATTTCATTTTGTTCACGGAATTTGTATGTCCTTTCTCTTTTGGCTACCAACTTTGATAGGATAAGCGAACCAAAAATTAACTTCAGTCCGTTACGGATTTCTGTTCGCTGAAAGAGCCGAAAATGAAGTGTTTTTTTTTTTTGGGTCAAGAGACAAGTGTTGGGCCTTTCAATTGGATGACCTAACAAGCGGCAATAAATCCGGCCAAAAATCGAGTGGAAAGCGTTTTCAATTTTCATTTGCGTACGTCCAATTTTATTTACTTCCTTGAAAGGGAATGAATCTATGTAAACATGAGTACATACAAAAGTAAAAAGGGCTATGGATTTTTTATAATTAGTTCCAGCATAAGCATAAGCATATATCCCTACATAAATAAACAACTTCAACGGGCACTAGAACTTTTCCACCCCGAACTCCAATATAATATTTCAAACTATCCCGTCTGATTTATGCGCTCGCTAAGCCTTTTTACCCAAAAATTTTAACCCTTTCTGCGCTATTTATAATGCTTCTTTGGTGCGGCTAATTGAAAGCTGACCTTTTGGCCATCCTTTTCGCAGTAGCAACTTCAGCTCTTATCAGTTG
0.629877974195615 TATTTGCCTTCGACACTCTTGGGCTATGATTTCCTATAATGTAACTCTTCTTTCAAACGTATTGAATAGAACGAATTCTTAGCGCATTTCACATTCGACGCAGCTCATCGGGCAAACAGAGGGCACTACTTTTGAGGCATTTTGATGGTTTTTGTTTCATATGACTTGGCACTAACAACCATAACAGCAGCAGCAACAACAACAAAGCCCCCAGCGACTTGTCAGTTTTAATTGAAATCAATTGAGCTCAATTATTTGATACGCATATGAAACACAACATCAGCGGCCATCACAACAACAGCCGCAAGAGCCGCCAACCCAAAAATTCTTATACGCCGTGTGGGTTCGGCATTTCCCCCTGCTTGCACTTCAATAACCACGAGATAGTTGGCGAGGCTGGGGGCATGTCAGTCGCCAAATATGGAGCGTTTATGAAGAATTCTTTACATGAATGTAAACAAAAACAAAATGCGAATATAAAACGCGACGGCGTCGGCTCGAACAGGTGTAAACAGCAATAAGACACAGGGCGAAATGTGTAGAACAGCGAATTTTCTGTTGGCAGTTTCGCTGCAATGTTTTTTTTGTGCCTGCTATTGTAGACTGTTTACATTGGCCAGCAAAACAGTGGTTGGTAATCAGTAATCAGTGATAACGGCTGCAATTTAGTACTATTAGTAATCCATAGGTATGAAAAGTCT
0.9774485287483899 AGCAATACGGCTGGCAGTCGGCTGTCCGACGGCGAGTCCGTGGAGCAGCTGCAGATTGGATCCCCGGCGTTGACCCGACATGGTCACAAGATGATACACAATCGGTCCGGAGGACCAGGTCAGATGGCGGGTCAAATGTCGGGCAATGAGTCGCCCTACGTGCAAAGTCCGCGCATGAACCGCAGCAATAGCATAAGGTTGGTTTTGATTCATTGGCAGGGTATTAAATTCTCCCTTCCTGCATGAATGTATCTGTATCTCTACTTTTCTCTTTTTCCTCTGTAAATCTGGTTACCCTTGAACAGCTACTTGAAAGAGAGGACATATCCAAGGTGACCATAGAGTTTCAGCACACACAAAACATTTTTGCATCTCATCTGAAAAATGTTCATCGCATAATCATTACGATAAACAATCAGAAACAGTTTAAATTCTTTAAGCCACTCACTTGCATTTTACATGTTGCATGCATAGTATCTTTGTTAATGCAACTCCATTGGATTTTTTATCTACTGTGCTACTAAGTTTATAATTATTTTTTATGCTTACATTCAATGTGTTATTGTGGACTGACTTTATCACAACACACACTAATGTCAAGAATGTTCTTAAATTAAATATCGACTACCGCACAAGCAAACTTTTTTTGCCTGTCAGCTGTATTTTACTTTTTCCTCTCCCTTAAATATGCAAACAACTTTTGGTATTCCTGTTTTATACCATCAGAAAGGCAAGCGAACTTACCTTCGACTTGCAGCCTCCATGTCGCCAGGACATATGCTTGTTTTTCCATGTGTCGCTCTGCATATTTAAAGGATTCACTTAAAGTCCGAAATACTGTGAAGGGCGACACGCCCAGTTATTTAAAGAGCAAAGTTTTCCGATATTCTGGCGTTTGGGCAGGTTGTCGTCAACAGACAATGTGAAAGCTCGTTGGCAAAACGAGTTGGGAAAACCATTCAAAAAAAAAAAAAAACATAAAAACCCCAAAGGGCAAATGGAAAGCGAAAAAACAAAGAGGAGTCTGCTAGCTCGGAGGTGTTGTTGATGGCCAGATTATTATTTGACATGTC
0.34112504363268 GGTTCAGCCCCCGATGGGTGGGTAATTATGCAGTATGGCTATCCATTTGACATTATGATAATGACAGACCTTCTGCGGCTCTCCAGCCACTTATGTCGAGGTGTTAGCCCGTCAACCGACTTGTGTAGTGAAAAAGAAAAAACAGCTCAAATCAAAATCAAAGCCTGGCAAAAAAGGAAAAAACACACAGACGCAAGTTGATTCCAAATCGCAGGGGCAAACAATGAAGTGTGTGTTTGCTCAGTCGCCAAGTGACATGCAATTATTTATACATTAGCGATGGAGAGGGAGAGTAAGGTAAATATTTGCCACAAACTTTTGTCAAGTTGTACGTTGCGTATACGGTAAACAATTTGAAATACATTATCTGCTGGTGCTGAGGAAAGAGTTCCATCAGGGTGAGAGGGGTGTGGGAAAAGCAATTATCGAATGGGCCAAAAGGGCATGCACAGGGCTTAATGCCCTTCAAACGGAGTACCAACGCGTATTAAGCATTCGAATTTAAAATCCAGCAACTCAGGGGCAGGGAATCGCTCAATAATTTATCGGGACTCGAAGGACCCGCTTTAATGTGGCCTAGTTAAGTATGCAAGGCCTTAACCGCTTGCGGCAGTCACTCCTTCAATAGCGCACTCAGTCAGTCAGTCAGTCAGTCAGCCAGTCCGTCAATCGGAAGGCCAAGCCAATCGAGAACCGTCGACAGGCGGAGCTTAAAGATAAGAAAATCAGGAAGTTTTCCATGGAAACACTCTGTCTACTTGTTGCTGATAAACGTTTTTCACTTGTTGTTCACATGCCGGAACAAAGGAGACGCCTTGAGGTTTTTGGCAAGCAATTTATGGATACGGAGGAAAAACCTCAGCTTCGGTGGTTCACGTTCGGCTGATTTGGAAAACATTTGAATGGGGCCATAAAATCACTTAAGTGTGTTTTGCCGTACACACGTTCCAAGACGTCCATTTCAATATTTTTTGTGGCATATTTACGGGCGTCGACGACAAGGATTTAAGGATTCAAGGCCCGTAGGGTGGCAACCGAAAACCCATCAGAACCGAATCCTTGCACATATGTACATATTATTTGGCATATGTGTAGGCGCTCTTCCAGCGCCGTTTCCGTAGGGAATTTTGCTTTCGACAGCAAAACAACCACATTAAATTTGTTATAAATTAAGATTGATACCGATTCGTCCCTTGGGCCCCTTACAATGTGTGCGTATGCTTTTGCGGTTCCGATCAAACCCTTTTTCATATCTCCACTTACCTCCAGTTCTTGAAAGCTTTTTCCACGCTGTCATCAACTGTAAAAAAAAAATGTATGAAAATATTTATT
0.7044776472183023 AATAGTGGGGATGTTGGGGACCGGCATCGCCTCCAAACAATTACGTCAGTTTAGGCATGACTTCTAATTAACTGGGCGTTGTCAGGGCTCTGTGGAGGTGCTCTTTGAAAGCATTGCCGCCTTAATTAGTTTTAATTAAAACTCCTGGCCAAAATTGACCAGCGAGTACAACACAAAGAAAGGCAAAGCGGCCATAAAAGATTACTTAAAAATGGTTTTTGATACTTCTAAAAAAAGAAACAGCCTGCTTCAACTTCAGGAATCTGCTCAAAAAGGTAAATAGTGTGGTTAGTACAAACATAGTACTTAATAAAAATATACCACTTATGTTCATCAGTATTTACAGCTTAAATGGGCGATGCTTATGCGTGATTAATTAATGAGAAAGGTGTCTGAAGACAGAAAGGTTTTCCGATACTCCAGAACCGTTGGAAATTGCTTGATTGCACCTTAATATTTTTACGAGTCGTGCATATGACACACATCAAGCAGATTCATAAAGTGGCGCCTAAACACCATAATCAGTATTTACGACATGGCTTGGCAGACGAAGCAAATGACCCCACTCCTCCAATCCAAAAGAAAACCTTTTCCTTTATTACATTTTTATGGCTGCCTGATTTTATTTTTAGTGCAAATGCGGCTATTGTTTCATTTGCCAACAAAGGAACAGAGACCCGACCAACTGACTCATGTTCGTGCCCATGCTCATGATGTTCTGGGCTCGGGGGCCCCGTAATTAATCATAAAAATTGTTTGCACCTTGCCGTGGACAAACCGCAGACACCAGTGTCGTTTTTCGTTGGGCCCTGGTCACGTATGGCATTACGCACTTCCGTTTCCGGTCTGCGTCTCCCTTTTGGGAGTTTCGTTTGGAGTTTGGCGCGATTCAGTTTGCTCACCCGCGCGCAAGCAAATAAAAGATCTAAAATCAAAAACTTTTTATTGCATTCCCTCTTCCGTTTTCATGTATGTATATTTTGCACGCGCAAAATTTATTTTGTGATTTATGGGGCGCAAAGAGAACAACAGACACGCAGAGGGCGACAAACTCGCATTTCCAGACTTGTCGTCGCGACTTTCTGGCCACAGACATCCCGAATTTCACGTTTAAGCCCAAAACAAGAATCAAAGATAACCTTGAGGTCGGAAGGAAGTGGTCTGTTATGAGTTTTCATTCACCTAAATGCATTGTATTACCTTAGTAAGTCTAACAATTTAAATGAAAGGGAATAAAGTAAGTACAAATATAAAGGAATACG
1 TTTTTGAGATCGCAGGGGCTAGAATACACACAAATGAGCATATATATTATACAAACACACATATGTATGATTAACCACATAGTTTAACTTTTTGATTTGAATAGTTACAAGTAAACGCAAACTTGGAAATTTATTCTGTTGTAATCTTTAACAATGCGCAGGTAAAACAAGGTAACAAAAATTGAACTTATATTGAAGTGTATTCATTTGCACTGACTTTAATTTCATTTCATTTCATTTATTTTGCTATATGTTCGATAATTCTGAATTTTTATTAACTCAAAAAACACTTAAGTCTCCCTATTTCTAACATGCTCAATTAAGCAAACTTTGAAACTATTTGAATGCCCCGAAAACTTTTAGACTCAATGTATATACAAAATGGAGAAACCTTTTAAAAACCAGCGCCAATTTGTTATGACAACAGTAGAATGCCATACAACTTATTGTTCTATTAGTGACACACTTCTTGATTTCTAAACTAGTAAACTAGTAAGCGAATTTCGATTTAACGTTACGATGGAAATGTTTGAAAAACATAGAGGCCCCCGAAAGCTGTATTACTGTAACACTTGTTATATTATGTGTGCTAAAACTTATAAATATATGTATATCAACTATTATATCGTACGACTATATATATATATATATATATATTTACGATGAGCATTGTCTATTGAAATTTTATTGATGTATTTTAATAAAAGGAGAAAACAATTACAGAGGCAAGCGAGCATAAAGCTGATTGTTGTTAGAACACTTTTGTATATTTAATTTACACCATCATTGAAATTATTGTTTAACAACTAAAACATTATGTGGTGAGCATCCATAAACAGCTGAAAATTGCGAAAACAGTTTACCGCGATATATATCAGTATATGCGCATATATACCTTTAACTGAGTGTAATATCATGAATGTAAATAAAAGAGCAGGAATAATTAAAAGCAACCATATTTTACTCGATCTATGCAACAAATAAATAACTCAGATGGAGTAAAAAACTTAAAACAACTTGCTCTTCTCACTACTTTTTAGGAGGGTTGATTGATTGATTGACTGAAGCTATTAGTTTTTTTCGATATACCTCTTCATTCTATATCAGGATCAAACTTTTTAAAATTGTCGGTCATAACTATTTCGTGTATCAACTAAAACTGCCGGCAATTATCAACTTGGGAATTAAGCAACAAATTCAAGAAAATTAAACCAAACCGAAAGCCAAACAAGAAACAAAAACTCTGATGGCAATGACAATGGCAGCTGGGAAATGGGAAATGGTGGGCGGGGGAATAATCAAGCC
1 ATCTTACTGTTCGCGTCTAAAAAATATCAACATTGAGATCGTTTTCGTCTTGAAATCAAGAAGGTGATAATGTCGTTTGTCGCTCTCATTTATTCTCGGTGTACATATTGGAATAAATAAAACTCGTATTTGCCCTAACAAAATGGTAAAACTCTTCAAGTTTTACCTTGTTTATTACTCACTAATTTAATTGGAACTTAAAATAATTTCTGATAAGCTTATCATCACACACGAAAAGACCATTGAATGTCGAACCATTCTTATCGCAATATTCTTGATCATTGAGCTGTGATACAACTATCTTTATGATTCGACACGGGTATGTTTCAATTGAAAAGATATTATAGTTTTAATTGCCTCGAATTTTCAAGGACACACACTCTTATCCTCGCCGATTTCCGATTGAGATCAACTGGGAAAACTTCTGTGGCGGAACAAACAAATCTTTGGCCCCCCAAGCTGGCGAAACCAAAGTTTTCAAACAAACAATTGCCGCTCCATTTAACCGACTTTCCCTGCTGACTCACACATATGCTGCAGTCATATGTTAACCCTCAAAGCGTTGCCAAAAAAAAAAAAAAGGAAAGGAAAGGAAGAAACCCGTGAAATGGGGTAAAAAATCCAAGTATGTTCAGCGAAAGTTCATTGCCGCTTTTTAGGCGCCAACAGCAGCTTACTGCGAAAAATTCCACAGAAAAGCAAAAAAATGCCAGCCCAGAACTGAACAGAACAGAACAGAGGCAACACATCAACTTTTTATTAGCTGCAAAATAAACACGGGGGGTGGTGCGATGTGGGTGGTGGATGGTGGTTAGTATTTTGGTTAGCTGGAGGAGCCGAGAGCAAGACGCAAACAGCTAGCAAACAGAAACAGCCGACAACACAAAACGCAAACAGTGGCGGCAAGAGTTGGGTAACAAATATTTACAGCGCGGTACAAGCTGGCCCAAATGCCACCCAGCACTTACCGCCCACCACCCACCACCCACCAACCACCACCCAGTGAAGTCCGGCTATTTGCCTCTTTTGTTGGTTAAGACAGTGCCAAGGACCCACAGTCAATGTCGAGGTCCTCGCCGCGGTCCTTCGCGACTTAATAAATCTTATTAAAGTGCTCGCACAGCCTCTAAAATATGCTACGTTTTTATTTTCCGCCGTTCGTTGCTTTTGGCCAACACCACACGGTGGAATTTGAACC
0.6482055595113954 TCATTATTTGCCTATACTCTGGAGTACAAAAGAAACACAACCAGATAGCGAAATAGACCATAAATATTTGCACTCCATGAATTTGCATGTGCCGATAGGCGGGGATTAAAAAAGAGGGTGCAGCCGTGGAATTGGCCAATTAATTGGCCAGACATACACCATATATCATATGCGCAATGAAGACCTGGCAACGAATCCAGTCAAGTGTGTTTATTTTGTGTCTTCTTGGTTTTGTTGGTATTGCGAAACGAGCGTTGATTAAACGCCATCTTATCTATTTCTACTTCTCCGATAAGAGTTCTCTACCTTTGTTTGGTCTATTGTTTATAGGGAGTGTTTTTCTTTTATTTGCACTCGTTCTTTAGCTACTGCCAAACGAAGTTCAAGAAGTGTGTCTTTAGTCAGCGTTTTATCGTGTTTTCTGGGAAGACAACAGCCTTCAGAATGTCACACAGCCAACTGATTGTTAAAACACTTTTTGACTGAATTTACATTGTTTTTGTTTGGGCATTATAATGCTGGAATTGCGGAAATATAGCTGGTTCTGTTTTATTACTATTTTTTCTCTTTGGCTTTGAACGTGTTTCGCTGGCAGGGGAAAAAAGGTTTTCCGAGGAAATCTCTCTTTTCGGCAGACATCGTGTCTGTGTCTCGCCTAGCTGCCTTCGATGATGATGATGATTTGGTATGCTAATTTTCGAT
1 CAATCACTTGAGAACTGGCAAAAAGTTGACAGAACAATGAGCGAAGAAAAGGTTTTTCACTTACCACTTGCAGTTGCAGGAGGGAAAAGGCGAGCAGTGGGTTGGAAAACTCGGAAAAACTCAGAAGTAAGCGGAATGACTGACGTGCGTGCTGGCAACGCTTGTGGCAGAAACCTGCGAAGGGGCTGCCCCTTTCCACGGCTGTTGTTCGCTTTTCCTCAGCTTTAACCCCCTCCCCCTCCCCACAGGAATTGTGCAACAATGTGGCGGATCACGCGAGACCTTATTGGACACACTGCCGTATGGTATATAGCCACATCCATGTGATGGATACGCGACCCACGCCGCGCTCATTGCTCGCATTAACTCCTATAATTTATTATTTATTGCAATCTACTGTCACCGAAATTTGCTCAGCGTCTCATTTTATGTTCTTGTGCGGGTATTTTTTATGATTATTATTTCGACTCTGACCTTGGGAAGAAGTGTCAACAGACACATGACTTCTGGGTATACAAACAGACAAACAAACAAACAAACCCTCGGCAAAGAGCCCAGCTGTGAAAAAAAGAGTTAAGAGATAGCACAGTCAAATTAAATTGTGACTGACACACGGAGAATTTAAAATATCAAATAAGATAAGAGGAATATTTTGGGAGCAGGTGATAACGCATACTTAAATGATTTCGTTCAACTGTCTAAATAGTTTTTGTTATTCATCAATGCAGAACTGAGCATGTCAATGAGGCTATAGTTATGTATTGTGCAACTTTCTGTCTGGCCAACACAGCTATTAGCAAAAATCATAAACGAGAACTGCTTTTCAGTCGGCTAACTCAACCATTAATCATCATCATTAATCCGCTCTGTACGCAGTAATTACCTTCGGCGCACAGGGCGTATGCGTAATCGTCGAAAGTTTTGAAACGTTCGTTTTCCTCGTTCTCCTGCTCCGCGCACATATACATATTTTTCTCGAGCGTCTTAAACTTTTATTAGCGCACATAATCCCCACCGATTTACGAGCAACTAACTGTCTAGCTATCTCTGCTGATATATATGCCCCGATTTGTTTACTGTTTACTTTTTACAAGCGTAAGTTGATTTTGCCTGAGCTTTTTTCAATATTCTCCCAATTTTGACTGCAGGCCAATGCCAACGCATCTCAGCCCGTATGCATGTACATCTTTGTATGTGAAGAGGTTGGGATTTAATTTACGTTCGCATCTGGTTTTATTG
0.9575026763573918 GCCCGGCCGGTTGTCGGGTGTCCGAATAAAATATTAATTAAATTATTTGCATATCACACGCCTTTGGCCTTCGTTCCACCCGGCCACCACCCATTCACCGGCCCAAACCCGCACTCTCGGTGTCCAGAAACATTTCCGGCTCGGCCGGAAGTGGCCTGGCCGAGTGTCGCCTCCCATTTTTTTATTGCCTGTCACTCACTCGTTCGCTCGCTTTGCCGCTTTCTGGGGTTTGGCTAAAATAATATTTGACGCCGGGGAAAAGGTTGTCAGTGTTTGGAGGGTGGTAATGGCACTATGAGAATCGGGGGCTTGAGGAGCTGGGAAAGCTGGGGAAACTGGCTGTCGAGGTGAGCGAACCGCACCGCCAGCTCGTGACATTCACGATAAGTTCAAGGGGAATTCCCGATATGCTGCACTACACTGCACAAATAATGTGATTACGCCGGACAGTAATGACTGGCTAACACTGTTGGGTGAGTTACCAGAATGCGGATAACGCTGTACAGTGTTTTGGGTGGGAAATTCGATCCAAGTGGTTTATTGATTCGATTTACTGGGAGTTTATGGTGAAATTTATTTAATTTTCCCCAGGACCTGACACAGAAAGGCTCTCGATAAGCGTATGTATTGTACCTGAAAATATCAATCCTTTTGGATTGGAATAAATAATCCAGCGAACGTATTTCATACTTATTATCCCTTCTATCCTACATTTCTTAGCATCTAAGAT
0.7804856604027753 CCCATTGTTCTTGCTTGTGCTTGCTCTTTCATTTTGTTGTTTCTGCACATTATCAGCATAAATTCAAATAAAAACGAGAGTGGCTGCTGTCTGTCGTCTGTGCAGCTAAATAAATGATGTTATAACAGAGCGAGAGAACAGACGCAGACTGACAGGACACACAGGTCCTGGGGCCTGCCACCCAATCGCATACACTCCGCCCTCCACAGATAACCAGCTTTTTTGTTCGCTCCAACTTTTGCCATTTTTCTTGCGCCCCAAAAGTTGACAACAGGCAGAGCGAAGGACTAAGCCAGGACACGTATTCCAAGGGGCAGCAGCTGTCAGCCGAGAGCCAGGACAACATGATGGAGCTCATCAACATCAGTCGGCGGGATGTATGTGCACGTATACATGCCCCTATGATGCCCAAGATGGGGGCCTGGAAATGCCGATGGTCTTAGGCAAATGGAGCAACAAAATGGCCGCCGAAAGATGAAGACGCGTGCCTGGCCAAATCCCGAGGCGTGATTGATTAATATTATTCTCGGCTAATCTAACTTAAATGGCCGCAGCGCAGGAGGCGGCGAATATTACCTATTCAGCAACTTCCTCGTCCTTTTCCAAATGTGCGTGAGTGCCTCTCGTTGACTACGCTCCATACATAATAAACACGCGGCGTGTTAAGTGCCTGGAAAAAATGGAAAAAAAAGAAGAAAAAAATTCCAAAAATATATGTGTGAGTATTTTGGAGCATTTCATCTCGTATTTATATGCACGAAAGGAAGGCACTGGGATAACCTTGTTATGCGGAAATTGGCTATGCATAAAGCAAGGCTGCCGAACAGGAGGCAGCTTCAACTTTTCTTTGGCAGCAGAGGGGCACAATAAATGTTGACGTGGAACATAAGTGATGTCCTGGCAGCAACAGAAATCCCTTTCAGTTGCTTATGATTTTTTTCGCACAATAAAATTAATTAATCAAATGAGGGCTCCACAAATGGTCGCTGACAGCATTTGTCCCGAGGCACTGAGGCCCACTGATTGCGCACTTCAATCAATAAATGAAGCTCGTTATTAATTAATGCAAAAATGATGGCACAAAGGCCACAACAGTTGAGCCAACTTTCTGATGCGAATTGAACAACTGTCAGCAACATGTTGCTGCTGTCCTGCCGCCGCCGCCTTTCCCCACCCGGAAAACCCGGAAAACTACCGCTTTTCCGCCTTGGAGGCCGGCGCCTGACAGTTGG
0.8361852002161997 GATTTTCCAGGAAAATCGGGGTAAAACGCGGACGGTAAAGGACATGCAACTGGTTGCACTCTACACCCTGCTCCCTTGCAACCGTCAACATTTTATGGACCATTCAAAAGCGCTACAAAAATGAATCACAAGCGATAACAGTTAAGGCGAAAACTTGCAGTTTCCTTGATTACAGACAAGTTGCTTCTCCCCGGGGCGAGATTTTGTGGGTGGAGTCGATTACTCATCCTTGTGGACAAGCAAGCGATAGATGCGACTGATTTCATACCCTCATTCAACTTTACAGTCCATGTAGAATTTAGTGATGGTATCTCACACGTACATTATTTCCTAAATGCTCTCTTAATTACAAATAGGATACATTTTACGCCTCTGACTCTCATTTCTGCCCATTTAAATGCTCTAGACAAGGACTAGGAGTGGCAAAGAGTCTCAGACAACGCAAACTGATTCGTACACAGGATTCAAATCTTAGCTGTCATTAGTGTCAACGCAAAACTGTCAGCCAGAGCACTCGGAAGCGTTTAAGTGCACTTGAGTGGATTTTAATGGACTCAAACGGAGCGGGGGCGTTGGTAAAGTGGGCGTGGCGCAGCACTCTACACTCTTGTGACTCTAATCAAGCCTTTTGTCTCAGTTTGAGAGCATAATGCAGAGCAGGAAGCTCCACCACTCCATCTGTTCCTCAATCATGTTTTCGACTTGAGCCTCTGCACAGAAAGAAAATGATTAAGCCTTCAGCGTGGAAGTGAAATACACCAAAACCTAGCATCTGCTAAATGACGCAGTCAAGTCAGATCCCATCATCTTGAGAGCCAGCAATTGAAATAAAGTAAAGTAAAGCAAAGTAAACACTTGCATGGATTTTCTGACAGTGTATCTAAACAGTTGGCTCAAATGAAATGCACAGCATAGTACAGTGGTACAGTGGTCGCCCATTTCATGGACCATTTAATAAGCAAAACATTTGCTAATTAGCCACCGAGTGGCCGCCATTGGCAATTGAAGCGCTGATGCGTGACTTAACCACTGAGCTTCTCTCCGGGCCATTATGCGAATCCTATGCAAATAACCAGGACCTCAAGAGCTATGGCATCGGTGGATGGGAAATCTGGGGCTGGGAAGGGGTAACAATGGATGGGAAACTTGTAACTGGGCCAGGATTTCTTGCTACAAATGCGCCCATTCAACAACAAACTGAACTAAACTGAACTCGAGTCGACTCGCACTTCTATGGCCTACTTCATTAATATTTATACAAAGCGGGAGAAGTTCCGAGTACCCGGCCAAATGGATTTTGCCTTTGAATCCGTATTGTTCGAAATGAGCCGGGGGATTTGAGGATGTTTGCCGTTAACTTTCGGATTCGTTTCCACCGTAATTGAACTACAAATGCGCCGAGTCGCACATTTATTTGCTTGTTTATTCGGTTATTATACGAGTACTGGGCTCACAAAAACCGGGCAGGCAAATTAAATGCTAAATTGTAAATCAAACAAATAAATCAGATGTAGTTAAGCCTGTGTTTATGTTGCATTTGAATGTGGAAACTGATTTTCATTATGGTTATTCTCCTACATCTATTTGCAGAGTCCTTTAAACACTGCGGTCAAATGAATTTGAGTACTTCAAATTTTGCATATCGGGTAAGTTGACACTAAACCACCACAAAATACTAAAATGTAGAATATCGCTTTTTGTGCCTATAAATTTACAAAGGATATTGAGACAGCCCTTCAACTCGGCTGCACTTGTCACCGTGTTGAATTTATGTTTCGCCAGTGGAAATGAAAATGCAATTAAGGCCTGCTTTTAAGAATCATTT
1 AACAAAGAAAACAGCAAAACAACAACCAAGCAACTACCTGCAGCACACACGCAACACTTGTATAATTAATATATATATTAGGTAAACGCAACTACTAAAACTAAATACGCAACGGACCAGGGTATACAAAAAAATAACTACTTACAAAAAAAATCGCAGAGTTGCTGGAAAATTTATAGTGACTTGCAACCAAGCCAAGAGCTTCTCAAAGTGTGTTTCAAAGTGAAAGTTTCGATCGAAACTATTTTCCAGCATACTTTTGATGCCTCGGAAGGAGGAGAGATTCGAAGTTGCTGCAAATTTTCTGGCATCCCGCAAACCATAAGATACATAGAGATATAGAACGCATAAAGACAAGACCACATGACAGCTTGATAGGACAAACAGTAAATACATACTTCATTTAGTTGTTTTATCATATACAAACCATACAAAAACATAACCAGAAACTACCTTACGAAAAAGACGCGACTGTGAACGATGAGAAGAGTAAATGGAAGGATATAAATAAAGTCGAAAGCAACCGTTTAAAATCTTTTCACAACTTTAGATTACAATGAGAACACGTGAAAACCAGAATGAAGTGAACTTTTGTGAACTACTAGTTTAGATATAAGCGCACATTGTAACCAAGAGTTGGTAAAATATGTTTGAATCTTGTCTAGAAGTCTTCGAATGAATTCTAAGGCTCAACAAGTTGCCATTTCAAAGCGAAATAATCTCATTGGTAAAATTTGTCTAGTTTCGCAATAAAGTATCGCACAGCCGTCCAAGCAAGAAGGAAATTACTCAGAGAAAAGGGAACATTTGTTTTATCAGATTCGAACATATCAGAAATTGGAATTTGAAATGGCAACTTGGAGCACTTGATGAAAACGTGAAATTGCCAACGTTAATTAGATAAACACTAATATTAGCTATGAATGATCGGATGCGGATGGTATAGATGAGTGACTTGACTCCGGATCTTTGGAAAATCGAAAGCTGAGCAACACCGAATGGAATGCGAACGTAAAAGGCTGTGGCATGCAACGTGTAAGTGTGATGTCTCGAATTTTGAATTCACTCTAGCAACTTAAGTTAGCTGATATTATATGTAGAAGACTTACATGCCTTCACACAATCCAAGCGCCATCGTTGCTAATAATCACATTTATCAACCTTTCTCCCACAGGTGTGTTGATTGAGTATGATGATGATGCTTGGTTCTTGGTGCTGAATATTATGCGGATGACACTGAATGAAGATTATGATATATATGAATTGGAAATATGTGATGCTTGTCGATGGTTGTTTATGGGAGTGACTGATGGTGGGAGGAGTATGTCTAGCAGAAATCGCCAACAAACTTAAACATGACACGCAACTCATTTAGCACAAATTTCTACCTTTTATACATACACCACCCACATTTGCCAGTTTTTTAAAGAGTAAGAGTAGTGTGTTTGGAACTGTGACTGAGTAAATTTGTATGTAACCATTCCAAAAGCAAATATAATTCATTACAACAAATGAGGGACTAACGAGTTTGTTACACCTAGCCGTTAAGAAGAGTGTTCATGTCACTAGAGTAAGCCAGGGAATTGGCAAACGGTTGAGGGGCAAGCTCCAATAAAAAGGCATTGTGGTTGGTGGACCCATTTTTTGGCACCCCACTATGCAAGCTAAGGGTTTTCAATGGGCTTGCCCTTTGACCCGTGCCGTGTGTGCGAATGGTCGTCGTCTGATTTAAGATTAAAAACTTATAAACTAAAAACACAACTGTAACATTGCCTGTGATTCATTCGATCATCTGTGTGTGGAGTGTACGCTGTGTGAAAGACTTGTGTGGATATATGTATGTATTATAATGATATCTGTGAAGTAAGAGAAAGCACCCCGCGCAGCAGAGAAGCGATATTTTTTTGTAAACATTTAAAGGATTGCAATTGAATGCACAAATGCATGAAGGTGTGAGCTGAAACAAATGAGAAACGTAACATATGGTACTGATTTTTATACTGAGAACTGAGACTTACTATATATACATACGAACAACAAATAACAA
0.5879105585161242 AATTTATCCTTGCATGCCAAATATTGAAACGCAGCACTTTATAGCTCTCTTAGCTTAAAATGTAAATTTTACTCAATTTAAGAGCACTAATAACGAACGTTTATTTCATTTCCTAATCAAATCTTACAGTTTAAGTACTTTGTTTTCCGTGTAGCGAGCCAGAACCATCCGCAAAACCTGTTGCTCGTTTGCCTTTTTATTGGATTTTCTGTTTTCTACCTCTGCTGCTCAGCTGCTGCGATTCCGATTTCATTAGTGATTCATTAGATGCGTTGGACAAGCTAACGCAAAAAGCCAAAGCTTGTTCCCAACGCATCCTTCAATACAAGGCAATTCAAATGTTCAAACGCTAACGGCCAGCCTCTCAGCCTGGTCAAATGAATCACTCCATATTCTCCACATATTCTAACCAATTTCTCTCGTGTTTTGTTTGGCTCTCAGTTTTGCGCTGTGAATAACGTGCTATTTCCTATTTTGGCTGGCCGCGATTATCGCATCGTTTTGTAAATTTAGTGCGCATTATTAATGAATTTGTCCAATTTGCTGCGGTATACTTTTATCGTTTTTGTTTATAATTATAATCAGTCGTTTTCACGCGGTGAGAGTTTTG
0.1830368200570288 TATATGTGACCATGTTCCTATGGACACAAAATCTACAGGCTACGCCTACAACAACTTCGCCATCGATGTGCATTCGCCAATATTGTGTTTTTCGTTAAGTGCGGATAACCGGTTCGATGCCATCATCATGGCATCATAATGTATTTTTGCTCACTTATATAAATATACATTGTATATAGAGGAGTACCCACATACAAGGCATATTTTTCGCGAGTTTCTGCCAAAATGTATGACTCAGTGTCTTTCCTCTCTCATTCAACCAACGCGCACACTTGTTTTTGGCATTCCAGCGAACTCCGAAGATATTCGAGAGCCGGGTTTCAGTTCGCGTTCGATTCCAAGTTAGCCGCCAAAAGCGTCACGTGCTTTTCGAGTCGATTCGCTTTACCTTTAGCTTTTTAGCGCTCACTTGGCTTTGTTGTTTGCCTTTGTAAACAATGGGAGGCTTGTTTCTAAATATTTATAGCGTGTCCACTTGCGTGCCAGTGTCTGTGCGCCTGTGCATTTTGTGTAATTCGGTATCGCTTATTATACAATACCATTTTAGGTTAGGCACGAGTTAACATTTTATACAATTTATACAATTTCGGAAAGAGTCTGTTTGCTGCAGAGTTCATTTTCATTTCAGTTCAGTTCGGTTGGGTGGGCGTGATCATGGTTTGCTAACTTTCCTAACCGCCTTATACCGCCTTCTTATTGTGCGATCACGTTCGCCAAATTATCCAAGGA
0.6705128033638119 CTATCTTTTCATGACCGCCAATCTGTCTGTCTGTATGAGCGTCATGAACTATTATACTATTCTCCTCCCCAAATTCGATCTAGCTATTCTACTTAAACAAACTGAAAAACGAGAGCTTCTTATTCTCTAAAAGTTAGTACAAATACTTAAATTAGGACCTGACCTGGGCGAAAAGCCAACAACAATCTATATAGAGGAGAGTCCGCATCTTAGAGGCTTCGCATATTTCGTTCAATCCACACGAGAAAAACCTACGGAACTAACAACTCCCCAGAGAGTATTTATGCGGCAGGCCGGACGGCAGACATATTTGTATTTGTTTTTTTACATTGCTGTTTCCACTTTCAGCGTGCGTTAACTTTTCAGCAGCACTGTGCGAAGAGTTTCTAGCAGCAGTTGCCAGCATTCCCATAGTCATCGTCATCGGCAGCGGCGTCGCCAGTCGGCGGCAAATATTTTGCATCTTTTGTCTATCTTTTGTAATAAATAGCCCCTTCCTTCATGATTGTGTAATTTGAGACGCAGTGCGCCATGAGTTGAATGCGTGTGTGTCAGGTAGCCGAAGGAAAGTTCTTTTCTTATATTCATCACACTCATCGAAAGCCGCAGTAACCTTATTTTGTACTCTTCCTCAAGAATGGGTATTGAAAATGTATAGGAATAGTGAAAATACAAGGAATTCGATTATTTATTCAGTTTGTACTCTATTTACATTTCAGGGTACTACTCAGTCGACGGGGCTTTTTTTTGCCTTCAGAGGCCATCATTTGCAGTGAGTCTTTTATTATTATTTGATGGTGGAACGTTGGCGGCGGCCTGTCAAACTCCATTTGCAT
1 ATCAGGCTCATGGCAGGCATCGTGTGGGCGGAAAGATTGACAAACTGTAACACAAAATATAACATTAATTGACATTGACCTTGCTGAAGTTCAAAAACTGTGTTACTATTGGCTGTGCTGCCCGATTTTTTTGAGAGTAAAAGTAACTAGAAAAAATATAAAGTTTTTTTATACATCAAACTAGGTAGCATGCTCAAAAAGTGTTAAATGATAATAATGCAGTGCTCTTTTAACGATTGTGCATTAATTATTGACCTCATGTAGTTGAGAACTCAATCAATGTTAGTTTACCTCTTGTAGAGTACTATCACGACTGTCCGTAGCTTTTAATAGGGCGAAGAACCAACACTATCAAGTGTGTACGTAAAACTTGATTTTTTGGGTGTCGAGATTGCGGTTCAAGTTCACGTGATTGTTGTTCGGCTTTCTGTTTTGTCATTGCTGAGTCTTTAAAATGTGCCGAGTGATATGTGTCTATTAACCTTCGCGCAAGCGCTTGTCGCCTGTGGATATCGTTGATCCATTTCAGTGCAAACCAAACAAAATTGGCAAAAACAATCCAAGTGCACACATGTCTGTCAATTTGTTAAGTGGCAAGATGCAAAATATTATTGTTTTTTCCAGGAAGACACACTTATTGATGACTCAAAGCGATAAGCCTGAGTTTAGTTCAGCTTCAGAAACCGACTAAAACTGGTATAAATCGTCGAAGAAATACGGTAACTGGCAAAAGTAATTAAGGCAAGTAGAATATTGCTCGTAGTAACAGTGATGTGAAAACTTACGACGCCGAACAAAGCGATCTTAATTATTGGCCCAACGCAATCGAGTGCTATTGGGGAAAACTAAAGTGTCACAAGCACGCAATGGAAAATTCTCGCAACAAGCTTCAATGGTAAATATAAGAGAAGGGGAAGAGTCGGTGGGCTTAATTCATGGCACAATGGCACAGGAATTAGGAACACTTATTATGAAATAAATGTACGAAACATTTAGAA
1 CACCACACGAACTCCCTGTAAAAACCACCGAAAACGCGTACAACGATCCCGCAACAAAGGTGGTATAAACAAGCCTAAACAGCCCAAGTCCGTCATAGGTCTCTTCCGCCGTGAGAGTTCCAGCTCGAAGGCCGGGAGCGTTGGCGTCGGCAGCACAGGAGCCATGGACTCCGCCGCCAGTGGCTCCGAAACGATGGTGGTGTCCATGTCCAGCCAACCGCCCAACGCTCCATCGACGTCCATCCACAATCCGCGGCTGGACAAGCGCTCCCAGTCGATCTCCTCAAGCTCGCTGGGCGCCGGAGCCCATCAGCTAGGTCCGGAGGGTCATTCCGGCCCATTTCCGGTTACGGCCAGTCATCGGCGGAACGTGCGCAGGGGCTCCATGCTGGAGCTAAGCGGGTAAGTTCGATGTCCACTTCGTCAGACACCAAAAGTCTGCGCACATTATTCTCAATCTTCATGGTTTTGTGCAAAAGTTATCTAGTTCTTTGTGTTTTCAATCAGACTGAAATGGGTCCTGTACATACTTTAGCCGTATATGAAAATCCTAAAATTTAAAGGAGTAATATTTTGAAAGCGTAACTCTGAATTAAATATGTCTTGGGAAAAATCCTAAAACATCAAGTTAAATATGTCACATTTTGTTCGAATTTCAGAAATATAAATTCTTATATCAAATCGTGAACAAATATAAATTGATATAAACAATGAGACAGATGTAGACGGTATCCTGTGAATTCTCCCAAAGTGCTAGCTAAAGACCCATTTCAGTTGTATTTTCTTCATTTTACGCCTGTACACTAATAGCCTACTAATATGTATAACACTATGATTTGCCATAGGCTTACCTTTAAATTTAAAAAAGTATTCAGTAGCTTAGCTATATATTTTTTATTTGCTTTCGTACTTTTTCTCTCTTATTTGTTTAAAAGTAGTACAAATTTTCATTGATTCGATTCCTTAACTATCGTTTTCATTGAATTAAATAATGATCCTAAACTGGCCCTTATAATTAGCACAATGTTGGTATGTGATCTAGACTTACAGCTTCCACGTCAAAACCTGCCTGCCTGGCAAACCTTTCTGTTTTTCATTACAAAAAGATTTTAAGAGCATTTTTCCAGCTTCTTGCATAATCTTCCCTCTTACTCTTATCCGTCAACTTATCCACTTCCTGTCTTAAGTTGCACCCTTTGTCGCAAAGTAAAAAACGTTGCTTGCATTGCAATTCTATACTGCAAAAAAAAACCCTATTCAGTGTATGTGGATATTGTG
0.9213761714519377 CTAGCTGCGTAGCTCTAATAGTTCACAAAATCTGGCAGATGCACGGACATACGGACTTGGAAATTCACCAGGTTCTGACGCCTCTGGCGGTAAGCTTTTAGGTTACTGAGGTTAAAAGCAACAACATTAAGCCTTATCAATTTAATTTTATTGACTCGGATTACTTCATAAACTAGCTCACTTCATTGATAAAGTTTTGAAATCATAATTGCTCATCAAGGTCGTATAAAATTTGTTTCACATACTTTTGTCTTTTTGAGTCAGCTTCAACAGCGGCATCTACGGCTACCTCCGCTCCCGCCTCCAATTCCAGGGAATGGAATGCGCGATGAGATTCTGCCATTGTGTCATAGGATTGCCCTGCCTCCAGCTGAAACGTCCGCTCAGTCTCGACGTTGGTCGAATCGCGTGCTTTAGGCGATTCATGTGCCGCTGCCATTATGGGATGTTCATTAAA
0.7072047605860851 AATTTTTTTTAAAGAAAGTTTTTTTAGTTGTAGTTTTGCCTCACTATTAAAGTGTTTTACTTTTGTTTTAACTTTACATTAGTACTTTACTTTCTTTGATTTTACTTTACAAATATAACTTCTTTGAAATCTCAGATCAGAACTTATATATATATATATACAAATATATACAAAAATGTATGTGACGACTTTTAATAAGAAAACGCCCTGATCTCGGCAAACTTTCGACGATAGTAAAAATTCAGGTGGCTTCATGCTAATTTTTGTTGTTCCCGTGTTGATATCAATTGCGGCTCAAATGGGGGGATGGCATAGTTCAGGCGGTCAACTTTGGAACACGTGACCACCTCTCGGCCACCAACGAATGTTAGGGTTCGTTAATTTGTCGACAGCTACCAATCAATTCGTCCGGAATACCCTTTTGATCTGTGATAGACTGGGATAAGCTGGGTGCCTAAACGAGAAGATATGCCAAATTTTAGGACCACATGAATTTTGTCACCCAAAAAACAATAATTATCTTTTTATCAGCACCCAAAATGAACCGAAAATGGTTTGCACGCAGCTTCCACTATGTTGTTCTCTAATATGAAAATTTAACCGGTAGAGGTGATTAATTATTTCACAATTACGAGGTAAAAGAATGGGGACAAGAAAAATTCTTAAACGCTCGAGAAATTTTGAAAGTCCGTACCCGTGAGCTTTCAAAAACGCCATTGAATGTAAGGGATAAGTCAGATAATTTATAGCTGAGCTAAGTGGAGAATGTTAAGAAAAGCTTAATACGAACCCATATGTAATATCGGTTAATTTAAAGCTGGGCATGAAAAGAGGATAGCGACTTAGAAAGCTTAATCAAAATCCAAGTATACTTTTAGGGTTAAAATTATATTGGATAAAGATTTTGATTTGGGCAAAATCTTTCAATTTCGTTTTTAGGTGCTCTGGTTTTTGCAAAATTTTTGCTATCGTTTTGCTATTTGAGTGTTTTGTTTGTTTCTCCTTAAACATCTGACTTATTTTGTTTGTCAAAATGAAACAACCTCGATTACCGGAACATGCCCGATTA
1 GTTTGGAAAATAAAATTTAACAATGGCAACAGGAGGTTTAGCACCAACATTTTCTGCGCGCGGGATAACCAGCGCAAGCAATCTGACAATTAAAATAATTAACCGATTAATAAATGTACAATTGGGTGGAGTGACCATAAAAATTTAAGGGACAGAAGGGTTAAAGTTAAACGCTAGAAGAAATGTAATGGAGGATTATAAAATCCAAACAATTGACAAAACTAAAAAATGCGAAACTACCCTAGAAGTAGTTAGGTCCTTACCAAAGTTCACAGGTGAAATAACCCAATATGTAGACTGGCGAGAAGTGGCGGAAACTGCCATTAGCCTACATAAAATTCAAAGCGAACAATATTTTATCGCTTTAACAATTCTACGTAATAAAATCATGGGAGCAGCTCATGATGCTCTAACTAACCATGGTACAGCTAGAGGTACTCGAATAATTCTTTCCAGATTGGATTTTATTTATAACCATAAAAGACCAATCCATATTCTCGAATCAGAATTAAGCATCCTTAGAAAGGGACGCTTAAGTATTACAGCATTTTACAACGAAGTAAATAAGAAAATGACATTGCTCATAAATAAAATTATAATGACATATGGAAAAGACAGTGAAATAACAAAGAAATCTAATGAAACAATAAGGAGCAACGCTTTCAGAATTGTTATTTCTGGATTGAACGGTTTAATCCTAGAAACACTCTTTCCCTAAACCCATCGGAACTAGAGTCTAACAACTTTCAACTTTGCAAATATTTGCAAATAGGTATTTTGGATTTAGGAATGAAAATAAAAAGGAAACAAGATTTAATCCAGTAGATTCCAGACAGAATAATAATACATAAAATAGAATAAATTATTATTGGAATAATAATCAGAATAATAATTGGCCGTCAAACGGGAACTTTGGACAAAATAATAATTGGAATTCAAATAACAGTTTTATGGTACACCCCCCCCACCAGAAGCAATGCAGGTAGATAGCTCCATGAGGTACCAAAATTGTCCGAATATTACAATTGCTATCGTCAGAGTAATAATTATAAAAGGGGGTATAATAATAACAGACAGAAATTTAATAATTTTACACAAAAAAATAAATTTTAGACGATATCTAGCGCAAAAACCTGAACCGCAAATCCCATTAAAAAGGAAAGCAACTGGAAACGTAAGTCAACCACCCCAGAAAGAAATGAGAACAAATGCCTCATATAACCAGAATATACAGAAAAACACAAAAACAATTAAGAATATTAATAGACACAGGAGCCACATCTCGCTATATCAAAAAGGGGATCTATGAAAATAAAGAAGAATTGCCAACTTACAAGAGAGTATACACAGATCATGGATACTCAATTATAAAATATTACCATATATTAACAATATTTGAAACAAAACATCTATTTTATGAAATAAGTAAAATTGGAGCTAAAATATATGCAGAAAAGGGTATCATGGGATATAATGGGAAAAAAGAAAAGCTCGAATATTATGACAATGAGAAATAACGATTTGAGGAAAAAAAGTTTCTTCAATTAAAAAAATATATTATAAAAAAATACTTTGATGAACAAAGGCAGGAAGTTTATATATTATAGTTTAGTTTATATATTATGAATAAAATTGAAAAGGAGCATTCAAAAATAAATATGCAACTTCCTTTTCGAACAGATATTTGAGGAGAAATAAATACTGACAATGATAGGACAATTTATAGCAAACAATATCCTTATGCTATGTCAGTCAGTCTGGAATCAAGATTTCATCAAATCTTAATGAAAGAGTCAGATATTGAAAAAACAGCCTTTTCTATTAACAATGGGAAATTCGAGTTCTTACGTATGCTATTTTCGGTTAACAAACGCACATAGAACATTTCAAAGGGCAATGGATGATATATTAAGAGAACAAGTCGGAAAAACTTGCCATGTTTATATGGATGACATAATAATCTTTTCAAATACAACTGAACATTAAACCGATCTAATTCAAAATATTAGTATTTTACAACAAGCTTATATGAAGATTTATTAAAAAA
1 CATACATATTCACTGTTAGCTTATTTAAGACCAAGAATAAAGGCGACGGGCAGTCGAGATTGAGCAGCAAGCGCTTGTGGACGTATCTACTATTTAATCTCACAACAAATATCTGATCAAATTCTCTGGAGACAGCCGAGGCTACATTCTGGATCATACAACTCCTCTCTCCTCTGTATTACAATACCTCGCGAAGCTCTCCGGAGGTAACACGCGCAAGCAAACCGTACTTGTATACATGAAATAAGGGCGGAATCACCTGCTGTTCAGACCTTGGTGAGTTAAAGGAGATAAAGCAAGTATTCTCTAATATATTTCCATATTGTCGATAAGGGGCCGATACACCAATTTCAGCTTATCATGCAATATCTAAACATAAAGATATTCTTTATCATTATTTACGAGAAATTTATAGTGAGAATTTAATTGAACTTAAATATTGTCCAATTGAATTTAAATTGTCCAATATGGTGGCAGAGCTTATGTTAAGTAAAACATGAAAAATGTCTTGAAAAAAGCTTAAAACAAAATTGTATTTTTTATGAACTTTGCTGACACGAAACTTCATTTTATAATCAGACTTTTAGGGAAGGGTCATACGTCCATTAATAATGTGTACATCTTGGATACTAGCCTCGGCTTCAGAAAGTTCACT
0.8371845123145338 AGTTTTTTTTTTGCGTTTTTTTGGTTACTTTTGAATTGACCTACCTCAAATGCTACCACTTCCTGGTTTATTTGCAGCTTTGGGCCACAATCAAACGAGTTGGATTAATCGATCTTGGAGGGACACGCCCGCCCGACAAAAGCGGAGGGAAAAAAACAAAAAAAAAATATCAAATCATAATTTTGATTTGTATTAAATAAATCTTTTGCCATTTGCGGTTCGCTTGTTGGCTATGCCACCAGCTACCAGGCCCATAAACAATAAAAACCTCTTGATTTCTTATTGTTGCCTTTGCCCGTTTGCCAGTTTGGCAGTGTGTCAGTGTGTCTCTTACCGCAAGGTTGCAAGATTTTTACCTTTTCGCTATTCATTTATCTTTTTACTCTTGGTTTTCTATCTATTTTTTTTTTTGGCAACATAATTTACTTGTTGGCAAATCAAATTGTAGAGGGAGCTCACTCTACAATTCGAAATGAAATGCTTGTCGTCAATTGGCAAATTAATGAGCATTTGATGGCCAGTTGACCTTATGTCAAGTATACGCCGCGTGGCCAGACGACAAGGGGCAACGGGCAAAGGCGGCAGGCAGAACACCTTGTAATTGGATTGCAAACGTTTGTTCTGGTTCTGTCCCGCCTTTGTCTTGTATAACTTTATCAGTTTTGGGTAAACAATAGCCTGTGGACGGACCAGTTCGCCGCTGATGCAACACAGTGTTTCATAAAAGTCAGGCCCACTAAAGGGATTATTCTTATAGCACTCGCTCATATGAGTATGGCCGATGATATAATACCGAACAGCACAACAGCCACAAAGCAAAAGTCGAGAGAATGACGCTGCCATTGCGCCGCATTTCAATGGTGCACTTGAACTTGCACTTGACATGCAAATTGGCGATGCGATAACTGCGATGCAACGAGGATTCCCTGCGCTAATGAGTCGCGCAAACGTGGAGATTGGCGGGATACATTTCATATGTGTATAAGCGTATAATTAATTATGGAATTTTGTTTACTTAAGGCAATATGCTTTGGAAAACTAGTATAAGACTAAAAGAGAATTTAACTTGCCAACTGATGCGATATAGAAACATTTTTTGAATTATTACTACAAAAGAAATTTGAAAATTGAAAAATATTCTTGTCCTTGCGATTTGTACCTTTGTTTTAGCCTTCATATCTAATTTTTTCTCTAATTTTCAAACAACACTTTGTTGCAATTGAAATAGTGTTTGCCCAATTTCCATGATAAGTTTCACGTGCGCGATCGCCTCGTTTCAAAGCGGAACTGACCTGCAATTGATTGATCAGCGTCTCTGGGTTGTCAAGTGTGTAACCCTCAAATTGCAATTTGTTGTCGCTGGCCGCCGTTCAGTTTCCTTCCTGTTTCCCCTCGGAGATAAACGGCTCGTTCTGGACGCAGTAATTGCGATTGCAATAGCAATATCAACTGCAATTGCAATTGCAATTGCAATCGTGTGTTATTTTCGTGCAACGAGGTCACCACGCGAAAAGCACTTTCCCAATTTTCAGGCGATCAATGCAAATCGGAAGTGGCTGTGTGTGTGCGCGTACACTGCGCTGCACTAATGTCAAACGTGTGGCATATTCAAACAACCGAACGAGCTGACAAATGCATTGAGCAAATGCAAATGCCGCCAATGTGTTGTTGTTTGCTGTTGTTTTTGGCCAAGCTGCTGTTGTTGTAGGCTGTGTTGTTGCTGCTCAGTTAGATGTTGTTGCTAGTAGTGTTGCTGTTGCTGCTGTTGTAGATTATTCTGTTGCTGCTACATTTGATATAGT
0.9166756620060494 AAAGAAATCGCCTGGCATCGACTTTATAACTCCAAAAACGCTCATTGAACTCCCAAAGTGTGCTATAGATAAAACGCAGCCATTATCATATAGACCGATAAGCTTATTAACTTGTCTCTCAAAGTGGTTTGAAAAATGCTACTCCTACCAATTAGCCCTCATATTAAAATAAACATACTTCCAACATATCAATTTGGATTCAGGGAAAAACATGGAACCATCCACTCGAATCACGTCAGAAATTTGTACTGCTTTTGAGCATCGAGAATATTGTACAGCCATTTTTCTAGACGTCGCGCAGGCATTTGACAGAGAGTGGCTTTTGCCCCAAAACACACATAGCCTACTGAAGACATACCTATACAACAGAGTGTTTGCAATAAGATGCAATACAAGCACCTCACGCGATTGCGCAATCGAAGCTGGAGGAAATGTTCTGGGTACACTCCTATACACCGGATTTCCCCACAGACTACAATATAACAACCTCTACGTTCGCTATATATACCGCGCTACTCAGTCGCTCCAAATGCCCAACAAAAGCCACGGCACTCCTATCTCGAGACTTAAAATCTGTAAAACGATGGCTTTCCAACTAGAAAATCTCAATTAATGTACAAAAAAAGCAAGCAAACAAACAAATATGCCCACCACTGGTCCTGAATAATATGTACATCCCACAAGCCGACAAGGCAACATATCTGGGTATTCTTCTAGACAGGCGGCTCACTTGGTGCAAAAATATAGAAGCCAAGACAACTTAAACTTAAAGAAAAGAGTTCAAAGCTCTCATATACAACTCCGTCTTAAAACCGATCTGGACTTATGGCTCCGAGCTGTGGGGCAACGCATCCAAGAGTAACAAATACATTATTCATTATTCATACATTATTTTGAGAACCATCACTGGAGCGCAGTGGTACCTTCGGACCGAAGACACACACAGAGA
1 GCCCTAATTTTTTCGACTTCAAAGTCAAGACTTTGTTGCTGATTGTCGTAAGGGTTTTAATATGGCCAAATCGTCGGTCTGGCGTTTATTAAATTTTATTTGTGAGCAGCGCACAACAAACTTTTGTGTTGTGCTGTATGGCTCACTGCATGTGCAGTTGACATCTTTATGGGAACATAGTTGGTACGAGTATACGGCTGTGGCTCTGCCCTCGTCCGTTGACATTTTCGGTAACTGGGAGGGGGGATGGCAGGACTTAGCCATATTTATTTGCCAAGCTACATACACAGAAATATACGGCAGTGGCAGAACGTATATTATGTACTGAGCAAACTTCGTTAAATGTTTAAAGTCTCAATCAATTATGCAGTTTTCCTTGTCGTCATGCTTTTTGTGCACGGCAATGAATAAGAAATGATTTTAAAATTTCTGACGGGCAATCTTAAAATGTTTCATTGCCTTAAAACCATTTCGTTCCACCATGTTAGTAAATTGCCCGGATTTCAGATAGCTCTGCCAAACATCCTTAATTTACTCACTTTCGATTCTCTGGCTAACAAATGGGCCACAATTAATTACACATGTGGGAGGTGGCTAGTGGGTGTAGCTCCTGTCCGCTCGTCTGGGCTCATATATCAGCTGATAACTGGATGTGGCATGAAAGCCGTTTTCGGGGCAGCGGCAGCAGTCAGCACGGCCATGAATACATTAAGTTGCTGCCACGTCTAATTGCCTCGTTGTTTGTTTGTTTGTTGCTGTGGCTCCTCGGCGGTGTAACAGGTGCGTTCGCTCCTTTGGGCAGCTCCACGGTTTCGGTGTCGAAATGTATTTTTACCATAAATTAAACAACGGACCATAAAAACTTCCACAAACGGCCCGGCAAAGTGTTTCCAACCCGTTCCGCAGTTTGAACCTTTTTTGGCGTGTTTGCCACCGCCAACCGTAAATTCCGGGGAGCCAAAACTCATTTAAAATGTCCAACCCGTGCATGAGTTTCGAGAGCATATTTCATAAGCACACTCCCCGACCAACTTGTGTGTTTTCATAAAGCATTTAAACAGCAT
0.8866267267992188 CATACTCCATTTTTCTTAATGGACCATTTCGAGTTGTAAGCAGCTAAATGAAAACATCCTTACTGCTTTTAAGAATTGTTTTCCAGAAGATTTAAAAAGTCATAAAACAGTGTGTCTTGAAAGCAGATAACTAAATTTGATTTATTTACTTGAAGGCGAGGAACGTGTTAAAATAATTTATTGCGATCGAAACAACAAGTAAATTGAAAACATTTTCAAAACTATATTCGGATAGTCGCGAATTTATCTGCGTGGTTTCGTCCAGGTAAAAAAAAAAAAAACAGATTTATCTATTAAAAACTTAAATTTTACGACGTACACAAGCAAAGAACGCAACCGGATACGCAACCAATTTTCCAAATTTGCGGTCAATGCTCGAAAATTAGTTTTCGAATTGCACATTTTGCGCGCCGATCTGTCATGTCAATTGGACTGCCGGTCATCAATGTGCGGAGATGGTGATGATTTCGTCGCCGTAATTTCTTTTTTCCATGCCAACCAGCCAGCCAGGCAGTCAGCTTTTCGCCCCGCCATTGTCACCGAATTTTCAACGTAATTAAATTTTAAAATCTCCTCTCGTGTAGCCGCTGACACTTAACATTCTGGGGCTGTCTGTCAGATTTAAGCAATTCTGCTTTCAATTTTCCTCTCGGCGTGGCAAATTAAAAGCGCCGAGAATTAATTGTGCAAGTGTGCTGGCCGAAGGATCTGCATGGCCCACTACTACTTGGCCAGTGTGCCAGGTCTTGTGATGAGCAATGAGTGACAACTGACACCGCATATTGGCCGACGACTTAGCTGTGGAGGTTTCTCCACATTCAGGTGACCCCCCATCCACGTAAATGCAGCAGGAAAGCGTGCTCCACTGCCGTCATAGTCATATCTGGCGTAAACAGAACCCGTGCGATACATATGACGCAACTTAGTCTCTAACTAAAAGGCAACTCAATTGGCCGGGCAAAAGATTGGAGCAACACACTTGGGAAATAAACATAATTCACAGCGCCTAAATGGAATTATTGAATACCTCTTTTTGGTGGCCATGGAACCGATTTCTGGGCAAGATCCAAACACAATACATACATTAGCATTGGCCGGCAGTTTCCTGCGCCTTTCGCTTTGATCTTTTCGTTAATCTGCGGATTCGAGTTAGGATGTCTTGGGAATTTCAGAGCAATTATAATTGAAAAATTTCGATGCTAGGCGAAACAGACATTTCGAGCTAATGAGTGTAGTACGGCCGAATGGAAAATGGCTTTATTGCCGCTGGCCAAAAATATCGCGGCCAACTCGCACGAAGTGCATTTTAAGTGCCGGCCACAAAATGCGCTCGGTCCTGGCCAGAAAGAATCGTCGTGTCCGTCGCTCTCGTGGCTTAATTGCATCCAAAATATAAACAGTGGGGCGTGTTTTTTTATGTCAGATCCGCGGCGGACTCGCCCTGCGAAAAAGAACGTGATCCACTAATGTGTTTGCCTTCCGTGGTTTTGTGTATTTTCATTGGAAACACAGGCTGGCGTGCCTCAGTTTTTAGTTTGCTTTCTGTTTGTTTTGTGTTTGCATTTTTTAATTATGTATAAGCAAGGCAGACATCAATTGCAAATCGATTTTAATTTATGCCCGCTGGCAGAGTGCGTGCGAGATTGAACGAATCAATAAAGATATACATATGTATGTTCGTACTTGCCAGAGGTGCGTTAGGTGGGCAGGTGGGCAGGTGGATTCCAAGGCCATCCAGATCCGTGGAATTTCGTCAGCCACAAATCAAGCGAATGACTGTCGGCTCCGTCCAGAACAGAAGTTTATAAAAATAATCCGCAATGAACTCGTATTTCACACCCACTAAATTGAACCCTAAAAAAAGACGAAAAACAAACAAAAAGGCCGCGTTTGGCAACCGCAGACGCCGCATTGGATCGTTAGAAACTTTCCAATTTGACGCCACGGCTACGCCATCAATTCTCGAATCTAGACGAGTGTCATCCTCCGGCCACGCGAGAAATTTGAAATACCACACACAAACGATCCGTTGGGATGATGCGATGGT
1 GAAAGAACCCTCGATATGCAAAATTAAACAACTGATGCCAGGGAAAATACTTTGTCAAATTGATTAATCGTTGCGAGGCGGCTAGCGCCCTGTAAGCGGCGTCAAATCACAAATCACAATAAATAATGGTGGCGGAGGAACCCTTTTCTTGGGCGACCGACTGCTTTACGACTCCTGATGGCGCATTTATGTAAATCAAAAATTGTTTGCCAGACAAAAGTCAATTGTTATTGGTCGACCCGTGTGCTTTTTATTGGCGGGCACGACCCTGATATTCTTCACCCTTTCGAGGCACTGACTAATGATATGCGCAAAGCTGTGGGCGGTAATTATTTTTAATTTATATTTCTTTTCGGCGTCTGCGAATGGCAGCTGATATTCGACAGGGGAACACAAAATGTGAAAAGTCAAATTGATTGACATTTATTTTTTGTTTATCTCGCTGCTGAATCGCATGATTGGCGCAGATTGGGGCAATGCCATGTGGAAAAATCGTTTTCATTTAGGATGAAAAATCGTTCCGATAAATTTGAACTTGGCCAACCCTGACTGGAATTTTTAATTGCTTGCCATGTCGAATAGGTGGTGTCATTCATCAGACCTCAGGGACGCCAAGTACTCCTGGCTTTTTGTCCACGGACAATAGACAGGACCTTCATTTTTGGCCATAACAAATACACACTTTTTTGCACAACTACAGTATTGGACGTATCAGTTTGCCCACTTCTGGGCGACTATCTCTCAATTTATTTGCAAATAACTTTTTCCGTTTGTTTTGTCGTGAACTTTTTAATTTCCCGCTGGCACAGATGGCACAACGGCGCGCTGGCGAGGGAGTTTTTAAATATTTTCATTTAATTTACGCAATTTCCGTCGCCCAGCCAAAAATCCTAGCATAGTTCTCGACTCCGGATCGCATTCATTGTGCGGGCGTTGCGAAGGGCTTTCCTTTCGCATTTGCACTGCGCCTTCGCTTTGACATTTTCATTTTAAATTGCATTTTGACTGGCAGACTGCAGTCGCTGTTCCGGTTGGAAATGCACTTTTCCTCCGCCACATCGCCTCCGATCCCTCTCTGCAATCCCAACTTCCCACTCTCCAGTTACATACCTCGAGCCCGCGGCTTCGTCAGCAGCTTCTGCACTATATTGTCGTAGGCGATGTCCTCGGCCACTCCCGAATCCTTCACCAGCTTCTCCTTGATGGCAATACAAATGTTATGGCGTGCGAGGAGCTCCTCCAGTTCCTCGAAAGCCTGAAAACAAGTGCAGTGTGGGTGAGCAATAAAAACGCATGTGGTGGGATGGGTAAAATGTTTACACAGGTACAAGTTGGATAGGATACAAGGCGTTCACTTAAAATGTATATCGTTTACACTGCAAGCGGCTAAGGATATAAACATATGATAATGGAGTGCTGCTAACGCTTTTAAACGGCACTTGGCATTATTTTAAAGTTCCACCGTTTAAGGATTACTAGTTAAATGATTTGCCCTATTAGGTGAAATTTATGTAGTCCTTTGAAAAAGAGGAAATTTAAGTGGCTGAAACTTATTGAACTTACTTATTATTGACTTTTCAATGTTTAATGGTTATCCAAAATAGATTTTATCCAAGAAGTATCCAAAGTAAAATGAAGCAACATACATTAAATTTGAATTTTAACAAGCTCTTTTAAAACATAGAGCTTCTCATTCTTTAACTCCATTTCTCAGCCATAGATGCACTCCTTTCTTCCATTTTAATCAAAGTTCCATACATAAACACTCACCTTGATTCCGTAATTGCTCTCCTCGTAGATAATCGACACGTAGCTCCATCCCATCCGCTTCACTATCTCCACCATGGCCTTCACCTGGTAGTGATCCGAGGGAATAGTGCGGGAGAAGTACTCGAATCGCTGTTTGTTGCTCAGCTCGGGGCTGGTGGAGAAGTACGACACCTGGATGGAAAAAATGTGGTGAGGCGGGTTACAATATGATGGGATAACATTTTAGTTGGAAACGCTATTGCTTGGGTGGCACAAAGTGGCAAGTGTGCTACAATAT
1 CAATGAGTTGACAATCTGATATAGCCCCTTACGATTGCGAACGAATAGTACTACGTATCGGATAACTGACGTCAACGCGTCTGAACTCCGGCAAATTGGCAATCACTTGGTGGCTTACAACGGGGCTCGCTTATCGGGTGCTCTGTTTCTGACTCAGGCGCGCACGATAGTCCCCACTGATAACTGATAATGAATCTGGCAAACACACGTACCGAAAATACTTACCTTACCGCCTGTGCATGTAGAGCTTGGCATTATCAATGGAACTTTTGGGCAATTTTTTTCATTTTTTTTTTATTTATTTATTTTTTTTTTTGCGGTCGCACGGTTTGAAAGCCTTATTAGCCAGCCGTGCTGATAACAAATTGAGTAAACATTGGTACGCGACGAGAGTCGCTGCGATCGCATAATGCCGTATAATGTGTATAATAATAACGCTGAATGCTAAACAGTCGCCGCAGTCGAGTCAATTAACGCGACCCAGCTCGGTTGCCAGTGAGCGTTTTTTGTGTTCAGTCTGTGTGCGATTGTGATTTGAGAACTGCCCCGGCTTACTAATCGCCCGACAGCCCAGCCGGCCAAGAGTCATATAATACCATCTATGCAGACAGTGGGGCTCACATAAATAGCAGCAAAAGTGAAAAATTTTTAAAAGATTTTTGCAGCTTTTCGTTTCGTTTGGCATGCACAAAACAAAGAATTTACCAAAGACTGCCTAAATTGTTTTTCAAACTGAAGCCTTAATTAATGCGAGCAAATGGAGTTCTCAAATACTCACTCTTCATATTTGGCAACGCTTTATAATCCCATTGCTAATCACACACCTGCCAGCAGCTTTACAGTACTGATACGCACTGTTGTCACACATGTGTGCACGAGCGGTGATAAGGAAGCCCCCAACAACAAACGAAATGCCAGCGACACCAGTCATTACACTTCACTTGTCACTTTTCTTGGATTTTTGTATCTTTTGGTCGCATGTCTGGTTTTCGGCAGGTGGGGCCTGAACCCCAGCTAAGTTGGGAATTCAAAATAGAAAGTTGATAAAAAGAAACAAGGCGAATATACATTTGTGTGTGTTCGTATATTTTCGCCACTGTGCTTTATCGATGTTGACACGTTCACAGAGTGGGAAATTGATTTTCAATAGAGCACGGGAATTCGCCAGCTTGTGATTCACCTGACGGATTGATCGCCATGGAGAGAATTAGCGTGCTCCGTATCTGGCATTCTCGGCTACGCGTTGATAAGATTGAGCCCGAATTAGTGCTGATAATGGGGCT
0.08048799245949427 GCGCGTAAATTCCACACTTAAATGATTAAACTGCCGGGGCAAAAAGCAAACCAGAACCAAAACCAAAACCAAAAACCAGAGGCGCACGGCAACAGTGCGGATGTGAAAGAACAATTAAAATGAAATATATAAATATTGTGCAATATTCTTAATTTCGGGGTGTTATAATAATACAGAGATTGGATGAGAATGAATCTCATTTCGTTTTTCGTTCAGTCAGCGGAATCAGCATAATGTATGTAAATATAAAATGCGCATTGTTGCCATATACATACATACATACATATGTACATACATATGCATATATATATATTTTGCTTATTGCCAATTAAGCAAAGTCTTTATTGTTGTCTTGCCGGCTATACAGTGTGCCGGTTGGGTATTGCCTACCACCAACCACCCACTACCACCCCGCCATTCACTCTTTGGTAATTTTGCAAGTGAAAATTATATGGCGCAAACAATGAATTTGCAGGGAAAAGATATTGGGGAATGGGAATGGGAATTGGAATGGGTTGGGAATGAGTTGAGACTTACTTTGGCCGGTTGCCAGATAGAAAAACGCTGTGCGAAAAGGGAACGAGAGAGCGAGAAGAACATGTCGAAAATCAAATAAAATGTTTAACAAAATACAAAGAACAACAAATTAAACATTAGCACACGAAGCGA
1 AGTATAGGATGTGCAGAAAAAGCAGCTCAGCTTAACCATTTAAGAGGAACAACATCTGAAATGTTGCACAAGACTCAGAAACGTGTATAAAAAAAAAGAGTATAAAATAACATTTTCATCATTGTACCCCATAAAATCAAAGCTTATTCATGTGAAACGTGAATGGAATGACAAGCTTGGGATTCATGTAAGACACCAAAATGGCAACCCCAGTGCATTATACTTCATTCAACGGGCATTAATTTTTATATTATCAAATAATGAATAATACCGAACGTAGATTGTTTAGGGAAATATAGTATATATAGTATATGGTACTTTTTTAGTTTCGTACTGAAGAGTATGTAATGTACTTAATGTTATTTAACAATTAAGGCTTGGATTTAACATACTAAACACATATAAAACAGAGTTACTAGAAATAATTCTCAAACGTTCATTTACCTCGATTTGCATGCACTTTGAATGGACTCCACGCCACTTTTACCAGACCACCAAACAATCCGCTGGATAAATCTTTTCGAGGGAGGCTTTTCCGAGCTGCTGATGACTTCATATGCCGTTGCGAACTTATTTTCGTGTTATGGTCCTTTGAATCTCCCTCAGCTGCTGTCCTTGCCACAGACTTTTATGACATTGAAGCACATTAAATTTAACAGCTTATCAAAGCAGTTGACACTTGCTTCGTGTCCCCGTTCCCACCGCCACCCTGGGCTGCCATCCAAAAAGGACATTTACATTTTGGTTAACTGTAAATTGGCTTTGTTGTGTGTGCTGGGGCAAAAGTTTTTGAAGCTCATTGAGCGCGTTAATTGATTTTCGCGCCAAACAAAAGGCAAAGTTTCAAAAGGACATGGACACACGTTATGTCGTGTGCTGGAAGTGCAGGAGGATCGGGAACAGGAGTGGCTGCCATGAAACAAAAGCCGCAGGAACCGGAAGAGCAGCTGGGCGGAGGAGCCGAGCCCGCAGCCGGAGCTAAAAGGCCAATTGTTGGCGGTGGACAAAATAAAAAAAAAACGATGGTGGGGGAGAAAAAAAATAAACTAAAGAAAAACAAAAAACAATCCAGAAAACATAAAAGGAAAAGAAC
0.6439140294586114 AAACATATTTTAACTTAATAAAGATATAACTAATATTTTCAAGTATTTAGCCAAAGAGCTTTACAAAACGTGTAAATTCCACTAGTTGAGATTCCCAAGAACTGCCGCAGTGTGCTCCACGGGTATTTACCTAACCAGTTTTCACCCATCGCGTGACAACCCTCCGATTTTGTCTAATACACCCTCAATAACTTGGACTCTAGTCAGAGGTATGCAAAGAGTAAATAATCATAACCAGTTTTGCAGAGTTTCCCAGCTGTACTCGAGGTATTTGCTAACCATTCAGTCAGTCAGTTGGAAGGCGCATCTTCTTCAATCTTCTCGCATCTGGAATCTGAGATCTTGAATCTTTAGCCAGAGGCTGCTAATGAATTTTTATGAATATCTGTGAAAGTGATTCATGGATGGTGGCAGTGGCAGTGTCACCACAATCGAACAATTGCTAGGTGCTAAACGCGACCGAAAACAAGTGGACTCTAATCACTTTGGCGTCATCTTACCAAAAAGTCCTCACATAATTAGCCATTCATATCAGCAGCAGCAGTGGACAAGGGCAATGGGCCAGAAATTCTTTAATTAAAATCAGGTTGCGATAAGATAGTCGTCTCGAATCCATAGAAGAGGAACAATATTTGATAACGTCAAACACGAAAATTAAAATGTGTCTTAAATTGTTAAGATAATGGGTGTGCAGTATAAAAACCGAATGAAAATCAATTATAGGTGTCCCGCCCTGAAGTTTGAATGGCTCAACATTGAAATGGATTTGATATATCTCATAAATCGTCGATCACGATCCGAAGATAGTGAAAGTTCTACCAGCTCTTGCGTTTCACTTTTTTATATGTTTTATTACTTACGTAAAAATCTGTGTTTGAGCACTCCAAAGTAAATAGGCGAATGTCGTCAGCCTTTGTTTAATTTATTACGTAGCCTTTAACTTTTAGTCACTTTTATGGCAAACGATGAAATTATCATCGTTTCTGCGTTTGTTTGTTGCCTGACAGTGAAATAATGTTATATGTTGATATTTTCAGCATTTTATTTAAGCAATGTGAAGGGTTTACATAATAGTTATATATATAAACCGCCAGCTTGGAATAGTTGTTTATTTATGACTTGACTAATTGAGATTTAGGGGAATATTAGGGTGTTAGAAACAATTACCTTATTACTGCGTTTTAACGCCAGGAGGT
1 CTAACAATTGCAGCATTTACTAAAAATTTGAGCCCCCAAAAATTTGTTCTCGGAATTAACGAAAAAATCACTTAGCTGTCAATGTTCCAATTAACATATTTCCCTGCTCATTTATTTAGCCAACATTTGCATTTCATTGCCGACCGCCCACGCCTTAAACAGAAACCGAAACCGAAACAGAAACAAATAAATAAAATGCCTTCACACACTTTCGAGTTCAATGTCTCTTGCCCAAAAAAAAAAACAAAAAAAATTGCGATAAATTAAAGCAAAGTCAGCGAGCGGCAACAAATAAATGGCAAAAAATAAAACGACTCTGTCATTTTTGAATGAAGTCTAAATTTAAGTTAATGCTCGCACAATTTACAACTTTGTTCAACTTGCATTTAGATCACGTGGCGCAAATCGGCAGGGAGCATTATATTAATTAGTGACCCCCAACAATTGCAGGTGTACTATTGCGATACTGATAAATAATGTAAATTAATTAGAGTGGAATATTTTATTTCAGTATACTACATAGAAGAGTGCTACTCGTACTATGTGAACGAGCCACCGCAATTTGCGTCCAAATGCCCGGTAATTTAATTGAAAATGGCAGCCCCCAGGCGGCCCAGACAAAGGCCGATAATACCCGGTGTACTGTATCTGAAAATCCGCCGGGCGGATCAAGTTGTTTTCGCTGCCGCCGTTTGCTGTATATGCGAATGGCACTTGGCACGTTCCGTGCCAGCAAAAACAAAAAAAAAATACACGAAAAAAAAATTCTCATAATAATTAAACGAAAAACGCGTTGATTGCATGCAATTTGCATTTTACGACTGGCGACGACGTGGGCAAACATGGCAATGAATGGGCAGACACACTGGCCCAAGCTCTCTGTTTTTGCGGGATATCAGATCCGATCCGATATGTAAAAGGCATCTACAAAACCTGGGCCAGAGGTGTGTGCGTGATTACATAGTACATAGTATACGTGACTGGTTTACCTGCCACTTTTCCGTTTGACACTGGCCAACTATCAACTGAGAAGTGTTGCCCAATTGAAAGCTGGCTGTTTGGTTGGGTAATTAGGTTGAGAGATG
0.7317967905350449 CGACCCAGGCGAGAGCTAAAACAAAACAAAAGTAATCTGACAAATAGGGGCAAGCAAAACGGCACCGATTTCGGCCATGGCTAAGTGAATGGCAAAAAATTTAAGTTGTTAATGCAAAAAAAAAAAGTTTCAACTTAAGCTGCAACGGTGTTTCTAAATGAATTTTGTCAGTCGAGAAATGATTACACAACTCCCCAGGGGGCTGAGCGAAATTTTCTCGATTTCGAGGGGGAGCGACATACTGTTTAACTTACACTCATATCACGCATACGACCCGAGCGACTTATGGGCGCAATAAGTAGAAGTATATTCCACTTAGTGGGTGGGATGAGTGGTTTGGTTGGTTGGACGACTTTCCTTTTCTGGTGGTTACGTATCGCAATATGGCTGCCAATTGCACGCACTTTTGTCGTTCAATTTCATTCGGAAAACTCTTGTTTTTCCCCAACGTGGGAGGGTTTTTTTTCTTCCGTTTTTTTTTTCGGCTTTTGCTAAGTAGCTCAGCGGTTTCGCTCGGTGGGTGGCATGCTTAACGCCCCACATTTCGGTCCAATAGCCCCACATCCAGCCACGTATATGTGTGCGTGCGACTATGTAATAATTTGGTCTATTTGTTGCCTGCCATTCGGTTTATTGAATTTGGCATTTGCATGTTAGACGAGTGCATGAGCGACACTCATGTGAGCCTCCTGAAATGCCAACCCACCTACGCAGCATCAGTGGCTTTTCTTTTGGTTTTTGTGCTGAAAGCTATTCAATTATCTGGCAGTAAGTATTGCAAATGAAGTTGTTTATTATGCCTGATGTAATGCCAATTGAATTTTTAGCTAAGACTGAGAGAATGGCAGGTGTTTCGATGGCGAAGGCAATTAAAATGC
0.9497662707517192 AATCTGCAACGTCAGTTTAGCACTCAGCTGCAGCAAAAGATTATGCAGCGCCAGCAGCGACAGCAGAGGGATCACCAGCCAGCCCAGCTGACGCCCACTTCCTTGAGCAAGCCGCTACGCCGGGCACCGCCACTTCCGCCGCCACCCAAACCGAAGCCCGGCAGCTTCTCCAACGATTCCTCGTGTCTCACCAGTCCCATGAGCTCCAGCGAATCGGAGCTTTCGCTCAACGCGGTCCCCTTATCGTCACCAACGTCGGCGGCGGCTACTGCTGCTGCGGCGTCAGCAGCAATCGCATCAACGCAACAACAACCCTCGCCGGTGCGACATCGTTCAGTCATAACGCTACAGCCAGAGCCGCCGTACGCGCGCGACTTTCGCAGCATTGACTTTCCGCCGACGACCGCGTGTACGCCGCGGCTACCCTCGCCCAGTTCGGCAGCGTCACCAAGTGCGCCTGGTGGACGCAAGAGCTTCACCTCGCTCAATCTCACCCTGCGCCAGCCGACGGGCTCGGCACAATCGGCCATTGACATCACCGCCGGTCCGGCGCCCAGTGGGCAGGGCAGTGGGATCACCTACTCCAGCGTTAGTTTTGACGCACGTCGTGGGACGCAGAAGAATTTCCAGCTGACTGTGACGGACGAGGG
0.9853179420864749 AAACAATCGATTGAGATACATTTAGATTCCTAACCTTTACGGTATTAATGAGTTTATTAATGTTTGGGTTTCTAAAATGTAGTGTTTATGTCAATTAAAAATTTGATAGTTTAATTGTGTTACTAATGAATCCATTGTGGTCGCAGGTCTGCGCCAGGAGCGTCCCGCCCACCTGCATCCGGAATCCATATACCAGGCCATGAGGGAGCGGGGTCGCGCCATTCCCGCCACGCCCACCGTGCCGATTCTAGAACGAAAGACTTCGCCCAGTAATCCGCCTCCGCGGATTGTCGACGGACGGGTGAGTTGGGCTACTATACATTTAACCATACGGTGTGCATTATTCTCCGGACGATAAATCCATAATTATAATATATATAGTTATACTGGTCGGCGGGCTGTGGTCGATGTGATTATAATGACGGCGGGATGAGACATATCCGCGCTCGCGTTGGAAGTCATTTATAAATAGCCAAACGTTTATTTTATTCGGATTCGGGTTTTGTTTTTATGACACTGCACGCAAATTGAAGGCAAGAGACAGCGCTAAAGAAAACACAAAAAAAGAATTTGTAAATGATGAGTGGGAGATCGGCCGAATGTGCTGCTGCGTATTGAACTTGTGCCAAATTCAGTGCGCCAGTTCCATTTTGCTCTCATCGCTACTAGAATGCTAGAATGGCCGGGGAGCACAAATCAGCTGTCCTCGCCTCATGTCAAAATACAACGGGGCGGATACGTAATTTTAATGATTACATGGGTTGTCAATAAAACACAATCGATTCCCTTCTCCTACAAAGACATCAATTCAAAAGATTTCGAAGACAACTGTCTTGAGTAATCTTTATGT
0.7845395031239857 GGTATCATTAATAAGTTTTAAATTTCATGACAAACTGGAAGATCATAGTTAAAAACGCAAACAATTTATCCAACAGATTACCCCTCAAAAATAGGAACCCGTAAAGTTAGAATTCTATTATCTCCCTCCCAAAACAAATTAAGTTCGTTGGTTACGCTGACAATTTCCAATTAATAATTGACCACAAAAAAAAAAAGAAACCATTTAACTAGCCATTCACCGCTTTTCAACAATATACATATCAGAGATCTGTTCAACTACAAGTTCACTGCATACACACACAGTATTTGTAGACACGCGACACAAAGCACCGCATCAAAACAGGATGCGGTGTTTTTTTACTTGTTTCTTTTGTGCAGTCCTTCTATGCGGTGCCAAATATGAGTAGATACCTATTGACTGGTTGACTTTTTACTCGTGTAAGCAGCGACCGCATATATGATTGTGTGTGCAAAAACAACACGAACATTTTTGGAGCACAAATGTAAAATTCACAATCAATAATTTTTTGAGTTCATTATTTTTGTTGGTATTTAAATTTAATAAGAAAACATAAACAAAGATTACATTTAATGGACTAAATATTCATGGATTAAGTAATAAAAATAAATCAGTTTAAGGAACTTCATGTCGTCTTACATTTAACTTGCATTTTAGTTAAACAATGTTTATACTTATACATATTTATACACATCTATGTTTATACAAGAAATGCAAAAAGAATGAGGCTGTTCAGTGGATTAGGCCCTAATCTGTTCATCTTCTCGGTAACGACATTTACTGAAAGGGAAAATGCACTCTCGGCTGCTGCACTACTTGCTGGCAGCGCGAACTTAGAAAGTTTGGGATAGAATGCCTCATTGTTTTTTCACCACTTCACAACTTCGAAGTCTTCGCTTATGAAGACTTTTTCATTGCAGTATTTTTCAATTTCATCATACGCGGTAAGGCTGAGCAAGTTTGAAGAGGAATTTTTCAACATATCGGAGAAAAAGAATTTATTTTTAAGTATAGGAGAATCTGTATAGGAATTTTTTAATGATATGGTCGGGCCAAAGACACTAGAATAACAATATGCGTAACGGCCATACATTGGTTTGGCACTATGCAGCCACTTCTTTAGTGACGGCCAAAATTGCTCTTTCCGCTCGCTCACGCTGAGAGCGTCAGAAATCTAAAAATAGAATTTGCTTGCTTGTGTGAGTAAAAACAAGAGACG
1 AAATAATACGTTAGATCTACTCAAACTCCGACATATACATTCCTTATAAGTACATATATGTACATTTTTTTCATTTTCCTGTCGTGTCGTTGCTGCTTTGAATATATTTTGCGACAGCTTCGTTCATAGTCGAAAAATTTCTAACTTTAGTATTGTCTTCAGTCTGCCATGTTAACAATTTTTAACCATCGTGTTAATGGCTTCCTTTGTACTGAATTTTTCAGAATGTTCGGCTGTTAAACCTTCATTTATGAACCATGCTTCAAGTCTCGTTTTTTAAATATAAACCTCAGATATTAATTTTGCTTTTGTTTTTCCCTTTTGGGTTATTGTTACTAATTTTTCTTGCAATTTCTTATTTATTCCGGTTATCTTATTTTCATTTTGTATTTTGTAATGTGTTACTCCTACGATTTTACATTTTATTACCGCTACTGGTATGGCTTCGTAGGGTCCTTTTGTTAAAATGACTAGTTCTAGTGCGTTAACAAATCTTTTTAAATGAATAGTTTTACCATTGTATGAAATGTCTTTTAAGCATGCTCGTTGGGCTATTACTTCATTAGCCATTGTGCCGTTTATTTCTTCAATAGTGCTTAAATCTGAATCTGTTAATTCTTGATTGTTAATTATTTTTTGTTCTTACTGTTCAATAAATATTTTATTAACCCGCACTCTCTCGCTGTCTGCAAGCGAATAAAAACGATTACTCTATAACATGCATGTGAGAGCCAACAACGACAGAGTACCAAGAGAAGAATAATAGAGCGCGTTCTCTCGTTCCACGATCCTCTTAATTTCATCACTCTCAAATACACACAATTTTGCATAAGTGTGACTTTTGTATTTTCATTTTTGTATTTCACCTCAAGTATCACACTGATAATAATTGATTAAAAATTTAATGAAATTTTGTAATGGTTGCATTCTATTTCTTATCTTTTTCTCGGGGGCTTTGCTCATTCAAATTATTTTCATCATTCAAGATTTAGTTAGATAAACATAGGAATGGTTAGACTAGTAGTTGCTTTGATTTGATTATAGTTATATATGTATAAAAGTTTCAAACTTCATATAAAAATTCATTTTGCTCATTCAGATTATTTTCATCATTCAAGATTCGGTTAGCCCCAGTTGGTCTCGCAGTGCAGTGAATCTGGCAGTTGGTAGTGGCTTTGTCAAAATATTAGAAAATTGTAAGTCTGTGGAAAGATACTCTATGTGCTTAGTTCTCTTGTGGCAAGTAGGATTATTGGCTAAACTTATACAACCTTGGTTATCCTCGAAAATAACTATTCGATCATTTAATTATAATTTCATTTCATTTGTTAATGATTTTAGCCATATTGCTTCCCTTACTTCTTCGAATAAGGCCATATATTCAGCTTCGGTAGATGAAGCAGCAACCGATTTTTGTTTAATAGTACTCCAGCAAATTGAACAATTTTCAAACATTTTAAATATATACCCTGTAGTACTTCTTCTGTCGGTCTCATTTCCGGCCCAATCAGAATCAACATACCCCATAAGAATTTTATTTACTTTCAAATTCCTTTTAAATGATAACCTTAAATTGACAGTTGCCTTTAGATATCTTAAAATTCTTTTAAGACATTGCCATAATACTCTATTATTGTAGTTAGTATATCGACTTAAGATACTTATCGATGTACTTAAGAGGAGGAGTCCCCCAACTGGATTACAATCTTCCATATCGAATTTTTTTTAAACATTTTTAATATATTCAGATTGACTGAGACAAATTGGATCATTTTTCCTTTAAATTTTTATGCCAATAAAAAATCCTATTTCATTTAAATCGGTGATTTGAAACTTATTAAAAGATATGTTTGAAATTTAGACATTCTTTCGAAATCGCTAGTAGAAATTATTAGATCGTCAACATAAAAGAGTATGTCGCAGATCATTTAAATGAAACGAAATTTCGTGTTTCTGCTTGGCACGCGCCATGCAG
1 GAGAAGTTAAAAAAATGCCAATATCGTATTGCTACATATCAGACGACATTCCCAGTAAAATCATATCGAATTAATATGATTGATTTGAAAGAGTTTTATCATTTTAAAAATTATAAAGCATTGCATTACAGAATTACAGACAGCATAGATTACAGAACCATAAAATTTAACATAAGTGTATATGGTACCTACATAAAACAAATAGATGAAGGAGTTACAGTGGAAACAATGATGCATCATGATTAGAACTGCCTACAAATCTGTAAGTTATCCAACCCGTTAATATAGCACTCTGCCCCAGTTAATAAACAAATTTAAAACTCCAATCTTAGCAGCATTGCCTTTGCTCTTGTTTTTGTTGCCAACACTTAGCCACCCGATAAATAACCAAACTTAAAGTAAGCAGAACTTCCACTTGGAGACCAAGCCATGATTAACTTATTGCGCTTCAATCAAACTGCATCAGTCAGCAAATTATTTCACAATGCTGTAAAATAATTCTAATGTAAAGCTTTTATCCTAAACATATTTGAGAGGTCAAGAAAATTCTAAAGAAAAGCTTCTGGCCGAGGTTGAGT
0.9010667023752892 GGAGGGATTCGCCCAGGCACGAATCATGCAGAGCAATCGTGGAGAGAGGATATGCGAGCCTTAAAGTTATTTCTGGAACTAAAATAGAAAGTGACCCAAACAAGTTGTCAGAGGTTTCCGACAAAAATGTTATTGAATTTAATATAATAAAATACTTTTAGGTTTATAAGCCAGCCCATCGACCAAATAGTGAAACACTTTTATTGTTCTTATTTTTCAATAATTATTTTATATAAGCAACCGATAAAAAATTAAACAAGATTCACTTAAATAACTATAACTACTATTACTACAGTTAGTAATTGATTTGGTTTGACTATTGTTATAAATATATAAAAGATTCAAGCTTCATATAAAAATTCATTCATTCATGTTGGCTATTATACAATATTGGTTATCCTCGAAAATAAGTATTGGACTACTTAATTTTAATTTCATTTAATTTGTTAATGATTTTAGCCATAATGCTTCCCTTACTTCTTCGAATAAGACTATATATTCAGCTTCGGTATATATGAAAATTTTAAAACATTTTAAATAAATACCCTGCAGTACTTCTTCTGTCAGTCTCATTTCCGGCCCAATCAGAATAAACATACCACATAAGAATAAAAGTTGGAAGAGGAGTCCCAACTGGATTACAATCTTCCATATTGAATTTTGTGAAAACATTTTTAATATATGCAGATTGACTGAGACAAATTTGATCATTTTTATTCCAATAAAATATCGTATTCTATTTAGATCGTTCATTTGAAACTTATTTAAAAGATATGTTTTAAATTTATATATATATATAATATATAAATATATGTGTGTATATATATGTATATATAATATATATATAATATTATATATTATACATTTTATGGCATTGTTTTTTTATGCATTTTCCGTAGACTCTCGATTCCCTATAGTTTGCAGCACTTTAGCACTTGTGTCTCTGTTACTTTCCTTTTAACTTTATTTCATGATCGAGTAGCCGTGTCTTTACAAAGTCTTATGTCAAATTGATTTCGGTAGGAGTTCCTATGGTTGTTATTGCTCCTTCATAGTTAGTCGAAAGTGTATTAAATAGGTGAGCAATTTTGTCCATTTCGTCCAACTTGGCTCCAGCCACAACTAATAATAATAATAATAATCAAATAAATGAAAATGGTTTACTAGCAGAGTATCACTTTTTTATCAGGTTTAAAGAGAATAATTGCTTGCGTAGTGACAGTTGAGATGCCAAGCTTTTAAGCTCATAAATAGTATCCAATTTTTCAAAAAACTGCTTTGCCGTATTTTAATTTTTGGCAAAACTTAAAAAAAGAATCACTCAAATATTCTTTTATGATCCCCTTTGCATTTCTTTCTGCCCGTTTCACTTCCTCGCTTACTTTTGCTTGTTCTTCAATTACATTTGTTCAATGAATTACATTTAAAAAATCGTTTTCGTCTAACAGTGTCCCCACTAGGAGATTCCAAATTGAATATTTTTCAATGTTAAACGGTTTTTACATTCCTCTTCCTTTATCCATGTCTTTTTTTTTTGTGACTTTTGACTACACGTCGCACAGTGAGGCAGATGATTTTTCTAGCGAAAAAAATTTTTTAATATTTAAATCGGCATTTTTTTGGATTTTTAACTGACAATAAATATGCTCATACGCATATAAGAGTTTGTATAAGAGTGTTTGTTTGTTTACATGATCCTCTGTGAGCTTTCAAAGTAAACATATGTTTCAGCGCGTGGTCCGCAAATATTTGCCCTAACGTTTTGGTGTTTGTTGATTGACCTTTAATTGAAACAAAGTAAAGCAAATTAATTCAACAACTTTTGTTAACTTTAGGAAAAGGTATGTTCTAAATAAAATCAATGTGTTTTTGACCCGTATTTTTATGTTTAGTAAAAAAAAGTGTTCGAAGTTTGTTATTTTACTAGGTATGGCATTATGCTTGATACTAGCATATTTGGAATATAACTAACCTTGTTCACTGAAGTTCAAGCTGATTTTAGCATTTATGTAACGTGTAAGTCTTTCATTTTTTCAGAATTATATCC
1 GGCTGCATAGTGCCAAACCAATGTATGGCCGTTACGCATCTTGTTATTCTAGGGTCTTTGGTTCTACTTTACATTGTTTACGTTGCAAATTAACTTTGTGCAAATTAACTTTTTGTGGTATAAATTATTAAAAAAAAAAATTTATTTTTATATTTTGTTGGGATGTAGGGGGATGCTGGCCTGGAATTCAAATATGCTGAAAAGAAACACTCGAAGAAAAGCGAACACCAGACTTTTCGTAATTGCGCGGG
1 AAATATTAGTTTAACGTAATTAATTGTTTTAGCTTTTTTATACATCAAATTATGTTTTATTATTTTATTAACTGCATATATATAAATGTGGCCTGCATTTTGTGTTTAGGGCTTACTTTGCTTGCTCTCGAATTTGTCATCTAGCTTTGGCAAAAGGGGCATGGAAGCAGCTGTCGTATCTTGTTCTCCACTGTGAAGGTCCTCCAACTCAGCAGCAACTAAACTTATACTTGTTGTGACATTGTCCGCATGTTTTATGTTTTTTAATTTTGTGTCGTCTTGGATGGCTTCGTCGACACTGTTATACACAAAATCGGGAGACCTATTCATATTTGTTGGGGAAGAATTTATACTTCGGTTAGATAGACGTCTAGTACTTTGATTTTGTGCAAAGCAAGAAGGTTTTTCGTTTTCTGTTATAGAGTGTAATAAACGTTCCACTTCGTCATCAAATGTTTCACTGGAAAATGTTCCAGATTTTCGACTTTTTTCCAACAATGTAGCTTTTTTTGCAGTAAGGTACAGGACCCTTTTAATTGTAATATAAATCACATCCGATATAGCACGAACTGAGTAATCAGGTACAAAGGATTGTCGTATTTTTGAGTCCATATTTAGGGACTGCAAAGAACCCATTTGTGTGGGAGAGTCTGAAAAGAAGTTAAAGATTTATAAGAATTGGCCTCTAATTTGTTATTAATAAAATAAGACATCGCTAAAGTCGAGTTCCACGCCTCTTCCATTTAGTTGGGTTGAAAAACACAAAATACGAATGCTTTAGCATGCAATCGGCTGACGGGTATTTGAAATTATATTTTACTAAGCATTAATAAGCTTGACCAAATACTTGTTTAAAAATTTTAGAATATTTTAAACACGACGGCGCCAGACAGACAACACATTTGATTCGGTGAGTCAGCAATGATACTTTCGCGCTTAAAATGGCTAAATGACTGCAGATCAGATTTTGATTCAGCTTATTCGTAGCCTGTAATTCTTCTGATAACGTGAGACGACAGGACAAAACATGCATTTCGGATTTCCCGTAAAAATATCTAAATTACCGAATGTTTTTAATATTATTATATATATATATTATATATACCAGTTACTCGTATAAAAGGGTATACTAGATTCTTTAAAATGTAATGCAAAATTAAGGGATTTTTGATTACTTTTATGGTTTTTTTTATTTACATTTATTTG
1 GATATTTTTAAAAAGCGCGCAATTTCTTTATATTGCTACGAAATTGGCCAAAACTCACCAAATATGTAAATTCGTTTCTTCGATCAGAATTGATTTCGTCCCGAAAATCGTATTTTAGCACAACACGCACACATATAGGCGTTCTCTTCTCTTTTTTTACGCACACAAGCAAGAAAATTCTATTTTTATATTTCTTACGCTCTTAGCGTTCACAATTCGTTCACAAATCTATGTACATATTATCACAAAAATAAATTTCAAAAATGACTTTATATAAGAATATTTGTCATTAGAATATTCATCTTGCGGCATGTGAAAAATTAATAAGGCAATGATTGTTGAGTGCTTGTGTCCGCACTTCGTGCCTCAAGATA
1 CTTGATGTATTTAAATGTTGTTTTAATATTTTTTTGTCAAAATACTCTAATACAATTATACAGTGTGCGTATAGTGCTGCTATTATTTACCTTAAGGCTGAGGTTACGAATGGATCACCTTTCGACTTCGATTCTCTGCTAAGCATTAATCGAATAATTTCATTTGTGGGTTCTTCATTTTTAAGCAATAACAGAAAATGGCTTAAAGCTTCGGGATGACTTCCGGCTTCCAGTTCTGGCAATATGTCCTAAAAAATGAAACAGTGAAATAGTCGAGAGCCGTAATCAATATTTATGTACCATACCTGTATACACCTTAAGGGTACATCGTGAGCTTGAACAATTTGCCAAAGGCAAAACTGTTCGTATGTCTCAAACTCGAGACTTTGCCTTATGCAATCAATGAGACCATCTTGTTTAAATATTGTAAGTTTTCCTTGTGCGATTGAGTATAATATGTCACGCACATTTTTTGCATCTATGCAACGCAGTGTTATTCGCAAAAGATCAGTGTTATTTGTTGCTATTGACTTAAACTCTCTATATATATCAGGCAGGAGCCATAAAAAAATATTTGTGTTTTCCTTTTCTAGCAGATCAAGATCCCGTAACAGACAATTGCCGATTTTCTCATCTGCCGCATCGCAAATTTGTCGATAAATAGTTGTTTTAAACTGATATGATTGTTGGGAGTTTTTGCGCGTTTGAAGCTTACAATAAATTTTCATAAAGTACAGAAGCAAATAGCCAATTTCAGGTATTCCTTCACAGATTTCTGACAGCAAGGTTTGAAATGGTTTTTTGCTTTTTTCGTCGTTTTCATATAAAAATCGAAACAAACCGTACAAAGGATAACTTATACTTTTTGCCAAATGTTTTTCTTCGGTTTTGCTCTCGGAAAATATATTTTGTTGAGGCAAAGTCTCCCGTAAAATTAAAACAGTATTTGATATCACATAGTTCAGCTGAAACTCTTCAAACGCAG
1 CCTCACTTTTATTTTTTTTTTATAAACTTTTTTCATATTTTTGTTAGACTTGTAAAGTTCGTTCGATTTGACAAAAACTTTTTGCCACGCCCAAAACAGCCACGCCCACCCTTTTGCAAAATGTTTTTATATTTTTTCATCAACTATAGCATTCTCTCTTGTTTTACTTATAATGCGTTTTTAACCAATATATTGTATTTCTTACCTTTAAGATTGACGCTATTTCATTAACGTAGATTTTCTCCGTTTCAAAAAGTTCCTTTAAAATATGACCACGTCTGTGTCGTTGCATTTCTGGGTCCTAAAAAGTATAATTTTAAATAAATTAAAGATATGTAATGAATACCATTTAATATACAGTTGCTGATTTTTTGCACTACTTCGATTAAATTAAAACGAATGAGTTTAATCCAAGGTACAGGAATCCCAAGAATGAAAAGACAGCGAATATATAGTAGTTCTTCTTTATATGTATTAAGTTATTATGTTAATAAACCAAATATTTTTGTAGTTTAAAACTATTTCGCTCCATTGCACTGTGGTCCATAAAGTTGGCATAAAGTCTAAATTTTTATGTCCATATATCGTCCTTTATCAATTATTTTCTTAAAGAAAATTGATCATATAAATAAAAAACAAGAACGAAATTACCGAAGGCTTCACTAAAGCATTTTATAAGCTATTAACTGAGTGTTAAACAGTTAATTGAGAGAAGGCAATTCCAAATTATTTGCTTACGTTTGCACATGGTACGATTGATAATACGCATCCATGAATTATAGTAAAATATGGAAAATAAAAGCCAAGGTATGTTGTTTTTAACGTAAGTATGTAGTTAATATATGTGTAGTTGTACTGTTTTTGTTTTTTATAACATCTAATTTATGTGTATTTGAACAGAAAATTCTAACGTGTCCCCTGTGTTTCGCGGAGTATAACTCATTTTCTGACAATTTCTGACTAAAATTAAAAATGTCAGTTTGTACCTTTAACTATTATCTTTTGCCCATTTTTGTTCGTTTTCTAAAAACTTGATTTTATATATAGGCAAGTTCGAGTTCAGACATAGCGACCTCCTGGACATTTGGAGGCGTAAAAATCATCAAATAAGTTATGTTTTAGATTACGTTTACGATCTGGGATCGAAAAAGACAGAAGAGATTGACAAAAAAATAGTAAATTTTGAATTATTCATTAAAAGAAAACTGACCGAGTGTAACAGACAACTTGACCGATTTATTTCCAAACATACTAAGTGAATGGCGTCTAAGATAACAATTCTTGTTAGTTATTTTGAAAACTCCAAGACACCACAGCAAATGGGACGCCGAAATTTATCTTACCAAAATGCAGGAGCAAGATTAAAAAGGAAACTGGCATCTAATCTGGCAAGTGAAAGTGATCACGAAACAAGTTTTTTTATTTCTGCTATAAAAGTATGAAAGTTGCCTTTGTTCTTTAAGAATCTTTAAAAATACAAAAACTT
1 GTGGACAGGAATTATTTTAGAAAAACGGGCGCCGTTTGCGTAAATTTTATATTATGAATTTATAATTTATGCAATATATGCAATATCAATTGTAGTCATACAAGTTGATTATTTTTTGCACGTGGGTGGTATCGTCACTTCACCCTTAAACGGCAAACCGTAAAGAAGGTCAGAATAATATTGTTTTGTTTGAATGTGTTTTTTTACATAGGTGGAACTAATATTTGTTTAAGGGTATCATGTATTACCTGTCATAACTTGCATGAATTCTGCAATGAAAACGTTATTATTGAATGTTTGATTAATTATATTAAACTACTTACCGTCAAAATCAACCGTACCGGATCCATCCGCATCAATTTCTTCTATAATCATATCTAAGTCTTGGTTAGAAAGCTTATCGTCCAATTCGTGAAGAATGCCTCTTAGTGTTGCAACTGTCAGGTATCCTTTCCCCTCTTTATCATATACACGGAAGGCCTCTTTTAACTCATTTTGAAGAGCTCCCACATCTTCCTCAACTTCAATAAAGCGAGCTGCCAGTTTGCAGAACTGGCTAAAATCCAATTTACCAGTTGTTCCTTTATCGACCTCTTTAATAAGGGCCTTTACCGCAGGTGGTTCTAATTTCTGACCCAAAATTTCAAGAATGCTAGATACATCAGCATGTTCGATCGATCCTGCACCGTCGTGGTCGAAAGCCTTGAAGGCGTTCCTAAGGACTAATACGTCGTTTTTTAAATAGTAAATAAAAGTTTAATTTTATACTACTTCTCAATTGTTCCTTGTCGTATTCTCCATCGGCCTGAAAGAAGTATGGATATATAATAAAATCTTTAAGATAATGAACTATATGTTCATGTCAGCCTGGTGTCTACAAGAGTAATGTCATAATTATACTCGTTTGGTGGACGGGTATGTTGTATTTCCAAAAATATATTGCATACAGATGCATGTCTTTCATGC
1 GATCCTGATCAAGAATATATTTGCTATATATGGTAGGACCCGCTTCCTTTTGCCCGTTACAAACTAAACCATTTGCTTATGTTAGTAGTAAATAACAATGCAAAGCCTGCAGTTCGACAATTCATCGCTACTCAAAAACATCACAAAATCGACGGCTACGTCGACACAGCTAGGCACTTGCGCGCTATCTCTTTTCGAAAAATGTAATGGGATGAAGTCGTGATGGTATTTGATTTAGCGAGAAGCTTAAGCTGAGCCGACGCTCTTATTCGGCAATCGTAGAGACCTCAAAATTTTAATTCTTCGCTGCGCAATGGAACAAGCAAATCGGGGAAAGTACAATAAAAGAAATAAATGAAATCGCGAGTTTTATTTCTAAGAGACTTGCTCCCGTAAACTTTTTGCGAGAAACACTCCCGAATTCCTTTTATTAGGTGTCTAGTGACTCTTTATAATAGCCTGTAGAATCCAAATTACAATTTGATATTTTCTTTTTAAATAGTGAATATAAATAACCTCTAATTACAGCATTCAAGAAAGGGAAGTCGAGG
1 GTGGATAATCCAATTAAATAAAACTACTTGCTTTTCATAGGAATATTAATAAATAAATAAATAAATACATTGGATGACTCACTTTTTGTTGATATCATACGATTTTATTATCGAATTTGGTAACAAAATTCAAGTCAAAGCTCAAAGAAGGCGGATTAGTCGGAAAAATACTACGAGGCGGCCCGCCGAAAGCCTAATAACTATAAAGTAATTTAATTGCTGATTTTTGAATATGCTTAGTCCACTGTGCAATCGTCAGATTAATTTAATTTTATGTTCAAGTAGCGTTATCCAGTCTCCCACCACCCTCTGTAGTGATTGCAGGCCTATCGACCACCGACCATCGTCCAACGGACAAGGCTAAATTCGCTTAGCATTATTTCGCTTTGCTGTTGACTCTGTTTTGCACTGTTGACAAACTGGAAATGTTCGAGTATTGAATTTGGTTTATCATCAATTTTATTGTCACTAGGCATTTACGAGCGATTATTTCAGTTGTTGCCGGCATTTATCGTCCAGCTGTGGCTCTGGTTGTTGTTGTTGCTGCCGAGCACAATGGCTTCTATTGGGCCTATAGCATTTAATTTATAGTTTAGGCAAACGCCAAATTTGATTTATTGGTCAAGAGACTATTGACCATTATGCTGAGCATATTATTTGGTTGTAATATACGTTGGAGTGAGCAATGATTCTCCCTTTGGCCCTACCTATAAGCTCTGGTTCAATTATTACAATTATTGGAATTCCATCGAAAACTGTTTTTCTCACAAATACCCGCCTAAAAGCCATAAATCAACCATCTCAGTTGGGAGCAAGAACGGAGTAAAT
1 CCTTAAAACCTTAAGATATATTGGACTCAAAACGAAATGCTTATTTAAGCGCATCGAAACTGAGCCATTACCGGTTACCATCTCCCTTTACACTGATAAAAATGCAAAATCGCCCTAAATCACTTTTTTTCGGTACATTTAAAAAAAAAAAACTCTAAAAAGACGCCAATACTTTTTTTTGCTTACTTTTAGGGTGAAATTTCTTGAGTTAAGAATAAGTTCTTTATTTTATGGTGCACAATGAATATTCACTCAAGTTTAGCAAAAAAAACTATGTTTATATTGCTATCCACTGTGTGCTTTTCGTTTTTTTAAGAGGAAAGTGAAGTATAAAACAAAAGAAACGTCTACTTAATTTTTGTTCTTTGCTTTTATTTAAGGCAAATACCAGTAGATTTAGAAAATTATTATACAATAGTTCGGATTCGTTTTCCTAATTATGACATCTTTTCTCTTAGAAATAGAGAATTGAATTTGTAAAATGCTGAAATTTTGTTCTATGTCGGCTTCTAATAACGATACTACTCTGATAACGATAATAGTGGAATTGCCCAACAATAATAGCTATTAGCTAGCTACTGATAACTTGGCTTGAATGTCATTCTCGTATAAGTCATTCCCTTACCGTTACTCAAACAATAATAGGGTGTACTAGATTTGTTGAAAGTATATCTGGTCACTACAGAGCTATAAAAGATTAAGAATGCAAGATTAAACGCAGCGCAAGTTTGCTTAAACAGACACCACTGTAAAGCGTATAATTTATATCGATATGCCAATAACATTTTTGACAAGCCCACAAACCGTTTAAAAGATGTCAGACTAAAACCTTAAAAAAATATGTTGCCTTTTTTTGATTATTTCTCTCAAGATCGCCAATTTTAAGACACTCGGACAAGCGGGTATCTGATAGTCGGGAACTATAGCGTTCTGTTGTTTAACTTCGGTTTTGATTTCTTCACTATATATGTATATATGTAAATATATGTAT
0.6776277870457424 ATCTATCGCGTGGCTCGCGCTTTCTATTTTTGGAAAGACACAAAAAAGGTCTAGTTTAATTGATCCCACGTAAGTATATAGAAAATAATGATTTTATTTGTTGTATTCTTACTCGTTATACAAAAAACAAAGAATGTACATAAATCTATTTAGATTTAATTTATTTATAAACTTTAGATTACAACCTATAAGCAAAGTATCAAAAGTGAGTGGCAGCATCCATGGTGTACAGGTCTCAATGAAATGATCATAACTTAAATGCATATTCGCAAGGTAATCTGTTCCCTTTATAGTATGTGCAAGAAGCGTGCCTAACGAAAATTCAAATCTAATCGATAATCCCCATTTAATTTGTATTTAAAGCACGGCATGAACAACCAAAATAAAGTATTGTATTCAACTATTTATTCTTCATCCTATCAGCAATTCCTCCCATAAAGTATTCAAGGTCAGCGGGCCGTTTGCCTGGCCCAAGACAACAGCCCGCCCTCAGTGACCAGCCGGTAAGCGGCGCTGAGCACGACGTTCTCCAGTGATAAGCGCGCCGATAGGCGGGAAAACGTCGTGCGTGCAGCTACAAATGTATATATATAACGCTTCGATAAGCCAAACACCGGTTCATCTAATCCTGCTTAAAGCTGCCGGATGGTTTGTTCATTCATCATGTATCTTAAAATCAAATATGTTCTTAATGCGTATAATAAAGCAAAGAAAAACC
1 ACGAACAAAAATGTGAAAAAATTAATAAATCACTTTTGATTGTATCATTGTTATTTTAGCAACGAAAAAAAACAGACACTCCAAAATTATAATTTGATTAAACAAATGGTGAAATAAAGAACTAAACAAAAGCTTGGCTCACACATGGCTTAGAATCAACAGAAAAAAAAATTAGTGGAAGTCTAAAGAGAGGGGAGAAACCATTCCAAAGTAAACAGAAATACAATTTCGCTTTGTTATTGAATGGATAGATAATCATCAACATCGTAATCATTTCCAGCACGTTATTACAAACGAAAATAGTTAACAAAACCGCCAAAAGTGGCAAGAGATTGAGAATGGCCAAGAGTAAAAACAAGAAGCAACCGAAAGAGCGAAGGCAAATAGAAATCGCGTGTGCGCTGACGCAGCAAAAATAACCAAAAATCCAAGTAAAAAAATTTACTATTCCGAGGAGCCCACCTCCATCTTACCACCTTCCTGATCCCCCCTCCCACCAACCATACTATTGTACAATTTTTCAAATAGTCAAAATATGGGGAGAGCGAGAGGGCTAGCACGCACAGAAGTTGTGTTATTATTATTTAGAATTATTATTTTTTTTTTGTTGCCAGCACACACGTTTCGAGTCAAAAGTGTGAAGCGTCTTTTGTTTTTTTATTTTGTTTTTCTGTTTTTGTTTTTGTTGCCTTATTACGCCTCAACATTTAACCTTGAGTCGGGCGGGTCATCGGCCGTTTTGGCCAACGAAAATTCTAACGATTTTGTTGTCGGCCACAACTACCAAAGCACTCAGAATAAAAATAACAAAAATGAGTGTAAAACCTGATGGGAATTACAAAAGTAGAACTTGCTTCGGTAGCTGATCGCGCTAGTGATTCTCTTGTATCTGAGCCTAG
0.7937915899256915 GCCGGCGCCAATGATCAGCACACGCGCGTCTGTAAGAAAAACAATTTAGCCGGTAAATGTTTTGGTGCCAAATAGGTTTTTGCGCAGATAAATTAAATGGAAGTGGGGAAACTTAGACAGTCTCTGTTTGGTTTAACACGCTAGTCAACGATCATGTAACATATATCATGGATGGCTCATGTAGTAAAGCTTCTATCATTTTATAAAACAAAAGTTTTATGTGGATATATAAACCTTTCAGGATTTAAAAGATCACCGAATCCTAACCGTGCAATGCAACACCAAATGCAGTATTCTATTCTATATCAACAGGTTTAAGATTTTAGTTCAGTTGTTACTATAAAATTTCTGATATATATACACTGCTCTTAAAAACTACAATGGTTGGCATCTTTCCAAAGGACTCTCCCGATCTCCGTCTTACTTTTCTATCTACAATCTGATAAGTAGCGTTTTGAGATCTCCCACAGTGCCAGCTATCAGCAGTTAAGCACGTGCTAGAGGAGCTCGAAATTGGCACAGACCCACTACACTTATTATAATTATGTCACACAGCCGTCAACAACATTATCTGCAGTCGAGGGCCGAGTTGTTTATGGGGAAAACAAGAGTGGGACTCCGTCCAGACGGCGATGGAGGCGAAGTCCGAAGCTTTGGCCTGACTGATTTAAGATACAGACGGGAGCGCTCTAATCTCACCTTTAAACTTATCTGCCTTGCGGTAGAGGTGGCTGTGCATCTTGTTGCCCTCGAACAGATCTAATCCCTCGACTTCCGGGAGGTCCGGTTCCGTGTAGTGCCCGTTGCAGACATAAACGAAGTCGTAGTAGACTGGGTCACAGGTATCCGTGCTGTGGTCCCATACGTAGACCTGGAAGTGATCGGAGAAGGCCCCGTGAGATCGATTAGTATTTCGCCAGTCGAACAAACAAGTCACAGTGATGGAAAACTGGTTCCAAAATACGTGACGTCGCTACCAACCTCCCAGTCGTCCAAGCGAGGACGCACTCTTATCACCTCGTGCTGGAGCTTGATGTGGGCCTTTAGCTTGAAGTGTTCCGCGTAGGAGCGCAGAAATTCTAGCACCTGGTTGGAGGTGATGAAAGACTCGGTGATATCGTCGGGGTACGAGTAGTCCGGATAGCCCATGACCTCCTTTGGAAGATTGG
0.9360393559655005 GAATATTTACGTATCTATATGACCAATTGCGCGACTACAACAACATCTGCCTGAAACCATTTCGTTGAAAAATCCGCGCAGAAACTGTTTGCTCATTTGGCAATTCGTTTATTTGGCTTTCGAGGCGCCTTCAACTTGACCTCAGGAAAACAGAAAGCGGACAATTTTCAGATTTTCAGCGAGCATTTTGAGAGAACCGAAACGAGAGAGAATGATTTTCTTCTTACATCAGTACCAAAACAAAGTGCGTCACATGAACGCGACGTCAGCTGATGTCCCCCAATAATTATGGTATTCGAAAATGAATATTTTCAGACCAATTCTGTTTTCGTTCCCCTGAAACGGACGTCTGCGGTTAATTATAGATGGCTACACAGGCGGAATAGGGAAAAAACATCAACGATCGGACACTAGTCACTAGTTCAAATCTAAGTAGGTTTTATCCTTCTGAGGTTTCCAGTTGCCCCACTTACCCGATCGTAGTCCAGGCAATGCTCTCTCCGCACGCCAACAGCCAACTTTTGTTAACGAATAAATTGATTCGGTGATCTGCGGATTTTGCGGATATATTCTTAAGATTTCACTGGCACTAGTTTCACTGTTTCGGCACCACCGCCAATCAATTCACCATAATTGCACAGATCTTCAGT
1 TTATGTTTGCAAGCATGCCTTGAGAAATCTCTGTCTATTTCACTCCAAAGGCTACTTTGATTCGAATCTAATTGAATAATTCGCGGGCTGCGCATTTAACACGCTGTAAAATAGGCCAATTCATCGATAATTGAAGCTGATAGGCATCCCACCTTCTTGATAGGCTCACCATCTAATCAGTAGCACTGTAAACACGCGTTTGTTTTGGCCACGAATGTGGAAATCGATGAGTATCGATCGGAAGTTATCAAGCGGCTGAAGCTGACCGAAGAAAATTAAATTCAGGAGAATGTGGAGCACAAAACTCATTTCGCAATGCAAACGCCCACAAATGTGTAAACACAACGGCCCGCCCGAAATAAACTTTCGGCATTTAGCGGCGTTTAATCGATTTGTGCATAAAATTATATGTTTACACATGGCAAGGCAGCCGAAACG
1 ATAAACACGATTGCATGTTCGCCCTCAGCGCATTTTTAAAGTAGAGTTTTGGGTTTCAAATGGGCTTTGAGCACTCCCACGAACACACACGTGATAGCCTTGCCGGGCCAAAAGCCTGCAAACTGCGTTTAAAATAATAATTAAGCAAATGATATTGTACTCATCGTAAATTTTTGAATACTTTGCATTCGCTAAGGCGCCTGCAAAAACACGGCCAATGTATGTGAGTCACTAACTTGAAACAACAAAGCGAAAAGCGAAACGAATTATAAATATAAAACGATACAGCTGCGGTCAAAATGTTATCAACTATGCTGAAAAATCCCACAACATAAAAATTTATAAACGAAGTATTATCATCTCGCAATGGTATTCTATTACTCTTCTTCCTCTTTACTCTGTACATACATAAGTAGATAAATGAGCAGAAAGAACCAAAGCGGGGACGAAAATAAAAACTTGTTGCTCTATAGAAAGAAGAGTGATAAAACAAAGGTAACAGCAATCAACTGGTTGGCAGAGCCGAAGTTTGTAGTATACAACAGTCTACACTTACAGCGAGCCGTGTTTATATTTATCTGGCCCGATCGAGTATATAGCCGAGTACATAGCACACTTGACAGACAAGCCAAATAAATTAACAAGCCGCTTTTAGAGCTCGCCGAGCACCACCACAGCTAAAAGTGAAAAAGCTGCCGCCACGCTTGAAAAACAGCAGCGACAAGC
0.840735845826639 CCACGTTCCCGCCAACTTCCTTGGCGTCTATCCCTGTCGCCAGATGGGCTAGCCTGGAGGACGCCCCCGAATGGGCTCTCCAACTAACGCCTTGTGCGAGGTCAAAACACTAGAAATGGAACACTAGGCCACAAGTACCAGGACTTTAGTTAAATGGGTTGCTGACGAAGGTAACTATTGCCAATTCAGTGAGTTTCACTCGCAAGGAAAGATAAGCTGAATAACATAACAAACACTATACAATAACAACATGTCTATGAATGTGTATTGCCGGCCAATTTGAATTTGGACGGCTTGATTGTGGGATTTCAGCGGTCTCTTATCAAAGCTATCAAAGCTATCAAAGCTGTCGAGCGCCACCCTTATAATTATCTAACTAATATTAAATATATATATATATATATATATTCATAGCGTTGAAGCTTATCAAATTTATGATAAAGTGTTACCCTTTACATGTAATTAATCTTGATTTATTGTAATCTTTTTGAAAGTCTTCAACTTGAACTTAAATCGTGTTGTATGTACGCACGTATTCTTATCTTATCAGATAAATTTAAGGCAGACAATTCATTTCGGTCTTCGGTACTAGTAATTGTATTACT
0.975823490399755 TTTAAATTTTATGCCGGCAAGGCTTTCAACGCCTGGCCAACTCACCAGCGTGATGGTGATGGCCATGAAGATGATGGCAATGATGTTGCCTAAGACGACTCTTTGGCACAATAAAAATGTGACCATAAAATTATATTGTCCAGGCTGGGCCCGGCCAGTTTGCCTTTGACTCCGGCCATCCAGCAATTTAGCCCCCTCTTAGACAATCGCAATACCCCAATCCTCCAATCCCCTCCTGGCTCAGACCCATCGTCATCATGTGTGTGTGCTTGTGTTTTTATTATGCTAATAATCGTCCGAATGCCAGGCCTTTACTGCCAGACATGAGCATCGACTCTGACTTTGACTGGAGTGAAGTGGAGTGGAGTGGTGTAGGATGAAGTGGAGTGGCGTGAAGAGTCCCCGGAAAGTAGGCAGTGCAGAAATCACTGCCAAGTGGCTGAGCGGTCCTTTTACTACAGTTTAATAACCCGGACGCAAAGCCGCGTCCAAATTTATGAGCATTTAAATGTACATATACGGACATCTTCCTTTATTATTTATAACAGATGCTCCGGAGATGCGAGCTAAGCGCAAATAAATATGAGTGGTATCCAAAGATACATCCGCTGGCCTCGTGGATAATGCGGCAGTGGGTGCGGGAGACTTTAGTGGACTGGAGGTTCGTTATATTTTATTGAAGTGTTTGTAAGTGCTCTTAAATTGTGAGTTATGGATATCAGGAATAGGTAACGGTGAACGGATTAGTCTGTGGAGTATTAGCCCGCTAAACTGATAGCACAGAAAAATATCATCGAAGATTCATTGGATATAAAGATATTCAGTAAGAGCGTTCATTAAAACGTAGCTAATGCTATTCCACCAGCGATAAAAGTTTATAGAAAAT
0.8100553238621298 AATATATTTAAAGATATGTATATCTCTGATTGTTTTTGATTGCTATAGCTTCGATTGCGTATTACATATCCAAGGTCGCATTGCGTAGTTCTCAATAGTTTCAATGCCGCCTCATGATATGGCAGTTCTATTTCGCCTTTCCTATATACAAACACTCTAAACGACTATCTTGATCTTCAATGCCAGCCACAATTCAGAGTTCTCGATGTAAATATCATTAATGTAGCTACTTTTTGTGTGCTGTAATTACAGTGAGCACACATCTAAAAGGTCAAGTATTGGACTTGCTGACAATCCAGATACGAATCACTCCACATCAATAAACTGACAAAAGATAGAGCTAGAATCGGACACATTAGATTTGGTTAATATACAGCAAAGCCGGAAAGCCATGGCCATAAAGATATCAGATATAATATCGGATATTAGTCTGGTCTGAAGTCTGGCGCTTCAATTAGTTTGATAAGAGATGGTGACGAATCGTAT
0.5006023239848462 CAATTTCATTTATCCTTCTTTGCATTATGCTGAAAATTATTTATCACTAATGGTCACGACTTCAAATGTGACCAATTGCACTGAGTTGTACCTAAAAATATTTATTTACGTGATATTTTCGCTGGGAACTAATTGTATTACTGGTTTACCAATTTTCTATTCAACTTAATAACCGAAACTTAAATGCCCTGCTCAGGGTATATTTACCCATACAACTTCATGTCGAAATCTAGGCAATTTAAATCGAACAAACAAAACTTTTGATAAGGCTAAGGCCAAAGTATGTATTGGCCGAAAACCACGTAAAATGTCCACAAAGAGATGATAGCCGCAAATGAAGAATGTTCGGCTCTGATAAGTAGTAAAAAATAGTTTGGTGTAGTATTGTTCCGGATATTTCATTGATTCAGTATAGTTAGGGTTTTCAATCGAGGTGGAATTAAATCAGAGCTGCTTCCGATAAGTGTGTGTGTGCGTGTGCTTCTGATGCAAATGCCGCGAAATCGATAGCGTAATTGAATTCAATG
0.9638341991040761 GCACATCCTTGCAGCAACCTGCCACAGATCCCTAAACGACGTCAGCGTTAAATTGAGTAAGTAATGAAAAATCGATAAGCCGGTTCGCAACTGGCTTCCATACGGAGCACTTTGGGAGTCCGGCGGCTGAGCGGCTGAGCGGCTGAGCGCCTGGGGGATTTGGAGGTTGGGTTGTCCAGGGCCGGAGGCGGAGGCGGAGCAACTCACCCAGTCAACAGGAGGTTGGCAGCCGACAGGCGCCCGTTGTCCCTTGTGGTTTGTCGGCCACTCAAATAAATATTTGTGTACTTGTTTTCATAACGACGTTACCTAAATATAACATTTCTCAATTAACAGTTACTTTCAACTAATTATTTTGACATTTAAATATTGGGAGATTTACTAATTTAACTTCACAACTTTTTTGCCAATAAAGAAATATAAAATATGTAAAGTATCAATTTGTTTTTAATCTACTACATAATCTACTACTTTATCGTATACTTTTGCCACTTATTTTTTCACAGTGTCTTCCAAACGGAGCTCCCAATCAGACGGACTTTGCAAGGCTGCCGGCGCCTGCTGCCAGCATGAAAAATAGCCAAGAAACGGGGCCCGAAGGGAAAAAGGACCTCCGAGGGGGGTGCGGGGTGTATTTGTAGGGCGGAAGACGGGTGGGCGTGGCCTTTTGCCGTACATGGCGCCGGAGTACCGTGATGGGCGTGGGCGTGCGCATGACCAGCAATATAACATTCAATTAAGTGCAATTTAAGCTTAACTAGTGCATTACGTAAGTCCTCCAACGGAACAGGACAGGATTGGCAATGGAATTGGGCGACTGGGCGACACATATAATTATCGTTAAGGCTATTTTTGCCATTCTTGCCTTAAAGCCTGGAACGGCTGGTGAAATCATAAA
1 CAGGAATCCATCCACAAACTTATATAGTACCGGGCTTATCACCACATCAATCGCCACTCAGATACTCAGATGCTCAGATGCTCAGATGCTCAGATGATGTTCAAGATGATTGAGATGATCCTCTACTCTGGCCAGCACGTGCAGGCCCAATCGGTTAATGGCCCCAACCGATCACGATCGGGCCGCTCTGTAATCAACTGCAATCTGTAAGGCAATCCACATCCATAGATTGTACACGATCCGTTATCGGATGTATGGGTCTATATATACGTATTACCATTGTGAGATTTCATTCAGCCCGTGCAGGTGGTGCTGCAAATCTGGACTATTGGAATTCGCTGGTCGGAATTAGTTGACCCAACGGCCGGTGTCTGCCCTTTGCGTCACTCAAGTTTTCGGGCTTGTGTTCGATTTTTCAAATTTTGTAATTTCACTTTTTTCGACGTGACAACAACTCTCTCGGCAGCTACGTGGCTGCCATTTCAAGTGGAACGTGGCTAAGAGCGGTTACGCAATTGGGAAAGATATATATAAAAAAAAAAAAAACAAAAAATTGTTTAAAAGAAAATTGTAAATCAATTATAAATTCAACAATGTTACGTCCCACAAAATAGGCCGCTGCAAGTCTCGTTGACTTTTGCTGCCTAGCTTAAATTGCTTCCTCGAATCGAAATTCATTATTTATCTTTGAAGGATGCACTTTTCAAGATGAATAGCACATTTAATGTCCCGAATTGTATTTGAGTTGAATTAATGACTTAATCGTAAACTCAAGACGGAGCTTAGCCAACTAAATATAACTTTGTGGTTAAGGAAAAGTATCCAATTATAATACGGCAGAAATTACGTCACGAAGCATGCTCTGAATATCTTTAAGTTTGCTCGAGCATCTTTGAATCAATTTTTTTTTCTTTTTTTGCGTATTCTTGAGCTTGGAGTGGCCTGCTGATTTGCACCGATGTGTGGGCATTCAAGTGCGAGCTGCGTAATCTGCTTATTAGACATGAGTCGATGCCTTCGGTTTTTTGCTTTGCTCCACTCGAGTGCGCAGCCATCGGGCGGTCGTCAAATCATCAAATCATCAAATGGCCATAAAAATAGAAACCCGATTTCAATTATAGTTCTCTCTTTTGACGCCGAGATACATTTGATGCGCTTGGCCGGGCCAGCAGAATCGTCTTGAATGCTGGATCATCTGGGAGTGTATCTTAGCGCGAGTGGCAGATAGAAACATTGATGTGTGTATGAATGAAAGGTTAGTGGCAGCCACTAAAAGTTCGTTCAACGCTGCATTGTATCTGTATCTGTATCTGTATCTGCTATATGCATATCTGCTTCTGTAAAT
0.9695659370461281 CGTGGTGGCGGCAGGACTGGCAGGACTTTCAATTACGGCCTGCTGGTTGCACGGCAAATAAGATTTATTACCGCTCGACGTCAAATTGAATTGTCAACATGAGCGAGCGCCTGCCAGCGCTTAAAATCGAAAAATCGACGAAAAACTTTTTAATTAGCTTCAGCAGCATCCCGCATCCTGCTTCCCCCATCTCGGATGTCACTTTATGCACGGCCTGTGCGGTAAACTAATTTAGTGACAGCCCAGCTTATTAGCATGCCTCGACCGCACCATACCCATTACTCCATGTCGACGGAGGCGGGCAGACCGCACGAGCTGACAGCTTGTTTGCATTGGGGAAAGTTTGCCGATGGTGCCCGGCACGACATTTCAGTAATAGGCGGCACGTTGCCCAAGGATGGGCCAAAGCAAAAAAAAAAGTAGAGGGAGGTGTGAGTCTAATGAAATAATTTGTGTACCCAAACTGGCAGGCAGCTGGGAAAATGCGAGCAGTTATAGATAAGACGAAATCCCATTGAAGGCAACGGGGCGTATGCGCAACTCAGGTAGAAAAGCCCTTCCATAAAATGCGCATCCAGGATCCTATCTCTGCGTCCTGGCACATAAAACTTGAGCCGAAGTCAAAGTCGAAGCTCAGACAATTACACATCAACTTCATAACAGCCTCCAGTTGCCAGTTTTCCCCGATTCCCATTTCAAACAGTGCTGACGACTCCGCGATGAAAAGCCATTTTTCCACGCAAGAATGAGCTAAAAACAAGCTAGAAATTTTCTAAGCTACTATACATATTTCATGCCTTAAGTTCAAGAAATGCTGTATCTAAATAAAAAGCGAAGGATAATTTACCAGTACAGTAGGTAAATGTGTCATATAAGCAATGGATTTGGTAGTTGAAAACATGAAAATATGAGCGTTGTTTACAGATAATTGTGAAACTATTGATTGTTAACCCTTTCAGTTCCCTTGAAATCTATAAAAACTTATAAAAAATGATAGCATGATAGTACCCCCTTTACCAGCTGGACAAAGTTATCCGAAAAGACAGATTCGCTGGCTAAATGCTGGGCTGAACTCCCAAAAGTGGCTGAAACTCGCACTTTTATTATCGTCGCACAAGTTGGCGCTCAACGTCAATTGTTTGACGTTAAACCCAAGCGTCAGCGTGAAATACTTTTCATGCTGTATTACCCGAGCAGAGTGCTACGCTCCTGCTCCGGCTCCGTCCGTTCTCCTCCCCAAAGATGCTCGCTCCCAAGGAGCTGGGCCACTTGAACCGGAGCGCTCCCTGGCAGACCAGACACATGTTCATGTACATGAGTGTTAAATGGATTTCGTGATGGGCCCAGGACAAAGAGCTCTCCGTGTGAAATGTGTCCGACAAGTGAAATCCCGGCAACTGGAGCCGGAGGAGGAGCAGGAGCAGAAACGGCAATAACATCATCGCCATCACTTCGCCTGTAGACGCCTACTGTTTAAACAGACGCACATCAAGTCATAAATAAACTAACACGCCACACGCACACACACACACACACACCGAATATGGGGAAAATATGGGGAAACCCAAGCCGAAATCCACACCCAAACATGGCAACGAATCCTAAAGGATCCAGCCAACCCACCTCCATACGGGCGCACATTTTTATTTTGGCTCTAGTGCGGATTTTGTGGGATCTGGTGTGCAATTGCCGGGGCTCTGTGGCAGGAGCATTAGGCTGAATTCTGTGGCGCTGGGGAGCGCAAAATGTTTGCACAAAAAGGATTTCGGCTTTAGCCGCCACTTGACAAATGGTGTGACCTTACGCAGGACCCACTCGCCCACATCCTACCACATATCCTGCGCGTACACAGCGAACTACAAAACGTTTGGAGCTTATTGGCTCCTGGGTGTACTGCAGATCGTTTAGGTATTCGATATGACTTTCATCAATCAGAAATGCATTAGGAGTTTATTGCTCCTCATAATGGTTGATAGTAAACTGTGATCTTGGGA
0.6001915391381836 AGGCGATGCCATCGATAGCATCGATATAATCGCAAGTGTATCCATACAGCCAGTTTCAGAGTCAGGGCCCCTGCTATGCGGCAGTTTGATTAATGAATTCGCTCGGCTACTGTTCCCCATTCGGATAAAGATCTCGATAATTACATCTAATGCGGGTACCACTCCAATCCAAATAGCTACCTTGCCTCGATGGCCCTTCAGGTAATGCCAGATTAAGTCATAATGCCTGTGAGTGAGTACGAATCGAGAGCAGCAACATTGAGAAACAAATAACCATATCAATAAACTCTAGTCTAGCCCGAATGAGGTACCCAATATAGGTTAATTAAATACTTATACATACTTATACTTATTGAAGGGTATTTGACTGCCTGATATCCGCCAAAGAAATGTGTACTCTTAACATTCCGTTACCAATTTTGGCTTCCGTTCTAAGCCTTCCGTTTTCGGTCAGTCGCTTATGCAATATCCGCAGCAGATATAGCCGCGATTCGAGCGATTCGAGTGATTCTGGCCAGCTACTGAACGTCCGAACTCACGCCCGGCATCCCAATGAGTTTTCACTCTCGGCGGAAGGTTTGTTCACCTTTGCGGATCAGATAGCCGATCTATCGCGGGCGATTTGAACTTGAGTGCTGTGGGGCAATCGTGCGAGAGATACGGTTAAGCGACACTGTACCAGTTAACCTTTAAATTCCGTTAAGACGGCGGCAGTGGCAGCCGCATCTCGGCCAACTGGCCATCGATTGCGGCCGCGATAACCGGACGGCCGAAAGCAGCAAGGTGCCAAGTCGGCAAGGCGGTAAGGTGGCAGGGCGGTTGCCAGCCTGCCGTGCAACAAGTGGCAAGAGGTGGCAAGAAGTTGCCCTACAACTCAAATGACCTTTAAGGACGTTGGCTGAAATTCCGCGAGCAGAGAAGCCTCTAAAGACCCATCCTGCAGCTGCTGCCTCCTCGAAAGCCCGCTCGACGAAACTCGTCCCACGGCAATTGGCCGGCAGCAAACGAAACTGAAAACGAAACGGGTTTGCTGTCATGAATGCCAAAACGAAAACGAATCGAAACCGAAATCCAAAATGAAAACGAAACGAAACGAAACTGAAAACGCAGAGAGATGTAAGGCGATCTGGTCCAAAAGCGGCCAAAAGCTGCACGCGTTTTAGTTGCCACAAAGTGTTGCAATCGCATTCGCCACTGGACAGTGGACAGTGGACAGTTGCCACCACTGCCACCCAAACGTTAACTGGGTTATGGCGGATTCCATTTGGGGGGCAGGCCTCAAGAGCAGTCGCTGGTCATGGAGTCGTCAACCTTCTGCGGTTGCCATTTTGTGTACTTAATTGGATCAAATGGTCCAGCTATTCTCATTGGGTTTTCTTAAATTAAATGGGTTTTGAATAGGACAGTTTGTGGTATAAAGTTTATACCGGAATCTTCTTTGAATGATTTGAATTTTCTATATACAAGATATATTGTAAGTCTGGAAAAAAATTTTTTGCTAGGATTAAACTGTTTAGATTGAACCAACGAAGTCCAGGATTTATTGTTTTTATAACCCCTGAAACACATATTTCTAAAACTGTTGCAATTCATTTATCTGATAGATAGTTTATCTGATAGATAGTTTATCTGATAGATAGTTCATTGAACCTTTTCTGCCTGTGCATTGACCACCTTGGGCTCTCTCGGTGCACACACAAATGAATATTGGCCGTTGGTGGCCCAGGGGTATTTGGTTCCACTTCCACGGAAGCTGCGGCACTGCCCGCAATTATGGTATCAAATTT
0.9908778439030272 ATCGATACATTTTTTTGGGTAGTGCTCAATCGCACACAGTTGCAGGCGGGGAAAGCAATTTGAGTCCTAATGAGCAGAGCAGCCAACTCACTAAAAAGGAAGGTCAAGTCTTTGTCCTGCCGATAAAAAATGATAAGCCAAAGGCGAAAGCGAAAGCGCTGCCGCAGCTGCTGGTCAAATTGCCGCGGCAGGGGCAAGGACACGTTTTAGTACACTGTTATACGGCCGTAGGACAGTCTGAAGGATACTGAGGCGGCGGGGCCCCACCCACATTTGCATGCGGCGCGCGTTCGCGGGGCTGATTCCTTTTATTTGGCCATTTTGGGGCCCTCGAACTGTGTTGATATTTTATTTTCATACATTTTTATGGGCTAGTAAGCAAATTGTCGGGCGGGGCATGGGCGGCGATGGGCGTGGCAGGGCGGGTGATCCCCGCCAATGATTTTAATGTGCAAGCCGATGATGGATTCAGAAGGCAAAAAGTGTAATTAATTTTAAAGCTCGGTCCCAGCTGAACCGACGATGGAGTACATGAATTGGGCAAATGACGTCCTTGCTTTGCCCGCAAATGAAATTGAACGCCCTCGTTCGGTAATCTCGGAAATAGGATTGAAATCCCGGGAAACTGAACACCCGAACAACCTGCCAACTGCCGACTCATTGTGCGTCAAATTAATGACAAAGTGAAATCCACAAAAAACCAGAACACGGAGCAGAGCGGGTAAAGTTTGCCGCCGTGACAAAGAGCTTTTCAAAACTGCGAGAATCAGCGGCAAGGCGGAAAGTCTACTATAGCTTACCCTATGCGGAAATTCCAGCCAGAGACCATATATGTATATGGTCATGCCACCAAAAACATCTGGACTAACTTAAAACCTAAAATGTTATATCTTTTTTATAATATGTTCCATTTCTCAGTTGGTATTCGTTACTTCCATTTGTTCATAGATTAA
0.7556172728324968 TTCCATCCCATAGTCAAGTCCTCAGCTAACTTTTCTTTTGCCCTCTCCTCATCGCAGTGATAGCGTCACACTGAGCAACTTGACGCTGGAGCCTTACGCAGCCCTGATTTTGGAGTCTGTCTAGAGTTTACATAATCATAATCATAAGTTTGAAGAAGAACAATGCGTATACATAAAGTACATCGATAATGTCTTGCTATATGGGCGCATAAGTCATTGGGGCGAACGACATTGCAAAACTTTTCAATTTTAAGGTCGCGTGCTGGGCCAACTTATTATAAATTATTAAGGAACTTTGTCCTCGCTCAAGAGTCACAGTCGCGACGAGAGCTGCTGGTGGAGGCAAAGGAAATTCCATTAGACGTGATTGATAAGACACACAAATCACGCATACGCAGCGTTGCTGCCACGCAAACCAAAGGACCGCAGAAGGTGATTCGGAAATGAGGCAACCATAAGCGAGCGTGCGTGGGCTTTGAATGTGTGGGTGGGTGCCTGGGTGCGCTAGTAAGTATAGCCCACGCACTTAAAAGCCCTATGTAGAAGGACCCTGTTAAGCTTTTAAATTTACTCATAAAAATTAAGTGAAATTATGGCAAAAACGACACAATCGCTATTTTTAGTCAGCTCGAGCATAATTTCCGATACCCCAAATCACTTTAAACTGTTGTGTACCATCATCAGGCCCAGTTGAAAACCCCAGAGCTCATCACCTACAATAGTTCTGTCATCGGCACGATGTTTGCGGCATTAGCTGGCAACCCTTTCCCCAAAAACGTCAACAGTACCCAAAACATCATCCCGCAAAACATCAGGTACGTGAGAGCCATTCAAATGAGCGAGTGCCGATAACCCGTTGGGCGCCAGTTATGCGCCATGTTTGCGGTGCAATTAATGAGCGACCAGTGATTAAATGAACTTTCAGGCCTCACCTGCCAGGCCAGCTCTGCAGGTGGCACGTGCCAAATCAAAAGCGAGTGAGCGGGAAGTGAGAGCAGCTCGTTAGGACCTGGTCCGAAATCAAACTCAAATATTAGCCTCGCATTATTAATATGCAAACGCTGTCGGAGCTTCGAATACGTTTCCCAAATGTGCAAGGATGTGCCGGGATGGTTGTGCTTTGCTCGCTTTCGACTTTTTGGGCCATGAGTCCTTGCAGATTACTGCGAGCTTAATGCGTTTTAAAAGTTTTCCAATCGAAAGGGGAGCAAACTTCTGTGCGACCAGCGTAAATATGCGAAAATCATGAAAATCATATTAAATGTAATCATCCCATCACCTTCATCAAACATTGTGGCTCAGACTCTTTGGGAAATTAACTTCATTATCTGCCCGAAAATGAAATGCACAAAGGCTGATGGCTTTGTGCGACTGGACTGCCACCTGGCCTGCGACTTGCTGTCCGCTGTCTGTTTCCTGCGGTTTTCATTTTCACAGTTTCATTCATTTTTTTAAGGTTTCTGGTCACGTGCGTAGGGGTAAAGTGGCCCAGCCACTCGTCGCCGTGTCGGTGACCTTTTTAATGGGCTGACGGGTCACGCAGCCATTTACAAGATTCCATTTCATTCATTTTTGTGGTTCTGCCAGCAGACACGGCTAATTTTTCAGCGTCAAAGCAAAATCGAACAAAATCGAATGGGGCGATTTCCCAAAGGGACGCAATAATTTGTAAGGATTTCGAGGAAACCGCTTAATGCATTTACTTCGTATTTCAATCTCGTCATTCTTCTCGAACAAGTCGTGATTACCGAGTTGGTATTTGGGACGGATCAAGCGGTCCGAAAGGCATTCTACCCAACTTCTTAGCCAACTCAAGTTTTTCGCCAAAGTATGTATGCTTAGCGGAATAAGTTTCAAAGAGTATGGTGCGTATACTTGATGCTCGGGCATCGCAAGGCGTCTGCCAATTACCATGCGTAAACGCAATTTAATTATTTATAACGCAATTGAAGTTCTGCCTTCGCCTGCCCTCTCCTTCGTACGCGAATACAAGAGTAAATACTGCAGGGCTGTTTCACGAATTTCCGAGATTGGTAATAAATCTAGC
1 TAAAATTATGGGACCATTTCCTTTTTCGTCACTCCAATTCCCTCTTATCTGCCAACAACCTGCCGGCAGTCTGTGATTTTTGCATAATTTTGCAATTACACCTAAATTCTTCTAATTGCTGTAGCCTGGCAGCAAAGTTTATCAGAACACCTGGGCCGCACACACGGCGTATGTGTGATAATTCGTTCGAGATACTCTGCCCGTCGACCGGACGTTTCTCAAATGAATAAATCCAAAAGAATGTCAACTGTAGCATCCACAGAGTCTTTTAAATCAATTTTCCACAGATTTTCGCTCTGGCACTTTATTTAAAGGCATGACAACAAGCACATCACTCCCCTGCTGCTCACTTTAATTAAAATGCTTCAACTTCAGATTCGCCTGTCAAACTTTTCCTATTTTAGACCTTAAAACGAATTGCTGTGCCAATTCCCAACAACTTATAATTAAGGTAAAAAAAATGTAGCTTAGTAGCAACTTTGACCAACTTTCTGTGTTCAGATTTATTTCCCAGTGTCCGGCCAAATTTACTTTTCCCCCAAAAATAATTTAGAAGTTGTATTAATTAATATTTGTTTGGTCCTTTTTTTTGCTGCCAGGCCGAACCAAAAGTCTACAGCCCAACAGAAAAAGGAAAGGTTAACCAAAGTCTGACCTGCACAGACTTCATGTTTATATTTTGATAATGAAATTAGTTTCGGCCTTCCTTAAGATTTATCTTTTTGCCTGGCGAGACGTCTCCAGATTTATTAAGCAGCGGCAGTAGCAACTTAATTCTGAAGGACTCAAAGCCATCGGCTTACACTTCATTTGCAATGGGGTTTTCGTATTTATTTGGCTTAGATTTGTTTGCTTAGATTTGGTAATATTGCTTTCATTTGCTGCGACATTCATTGGCCAGATATAACTGCACATTTATGGCTTTTGACTTAGTTCTTACCCATACACTTTAAGTTTATTTGATATTAAAGTTCTTTTCAAGCAGAAATTTAGATAAATCTAATATGAATATACACCATTTTTCATTTGCATATTGTAGAACCTTGGGTTTCCGTCACTGTTTTATATATTGTTAATTCGGAATTATGGTAATTTTATTTATTTAAAGGGAATTGAGTTGTTTTGTTTTAGCTTCGTTGAATTTGATTTAGTTGTATATTTGTTTGTCACGTATTCACGACATCCTCGACACATCCACTTCATACGTGCTTTATCCCCCGACGCTAGTTTATAGTGTTCCGCCCGATAAGGATTGGGAATCAGGCCGGGTTATCCACCGCGGACGTGTGCGCTGTTAAAGGACCGGTGTGGAACTGAACTTCCACTGATATCAGGCAGGATGGCAGGAGCCGTGTTCTAAAAAAAAGTGACACGACCGTGTTGTGCTAAAACCGTAGGACAGAAATGAGACTTCGTGCATTTGCTCGGGTCTCTTCGCACTCGTAGTAGAATTTATGAATGGAACAAACACTTGTTAGCATGCGCCTGGGGGGGGGGGGGGGGGGTTGGATGGCCGCAAGAGATGTCCTGCGGCTTTCGCCCGTTCAAGCCGTACCCCCAGCCCCACCCCATCGAACTATTCATTCTGACTGTTCGTCGTTTACGGCCGACAACTATTGCCCTTTCATGGAATCGCTGGTTATGCCGATGTTTGCTTTTCCCGCCATTGTGCGACTGGCTTAGTAGCATTCCGGCAAATTGATTTCTGCCCAGGCGAGCTGGCATTACATAAAAAATAATTGTGAATGCATAAAAGACTTAAAAACACCAGAGCGAACAATTAATTGCTAATTACATTTGTGGGGGTTGTCTACTGGACCGCATATAAAACAATAGTTTATTAAGGAAAGTGTATAAAGTATCTGAATACATCAATTATAATATTTTTTCATTCAACAATCACAGAAATAGAAGTCTTTTAAAAAATCATGTTCATCATCTGGAAGTGCAGCCTTACAAAAAACAAACTCACTGTGCAGAAGATACACAATGTAGTCAATGGCATCTGCAGGACAATCTGAAATTGCCATTGCAGCAGAGGACAAAA
1 CATTTTTCTATCTTTTCCAGCCGGATGTCCTTATTTGCTGACACAGGACAGGCAGCTTAATGCCTACGCACTTTCTGTTTGCCCACATTTGTGTGAAAAGAGCTTACTGGCAACTGTTTACATTTGCAATAGACTGCAAAGCAGGAACGCAAATGCTTAGACCGTTTTAAAAGCATACTTTATTGAATTTATTATTTTGCTCGCTTAATCGCTCTGATTTGTAAGCAGAATTTGCAGACTCCGCAGGCATGTAGCAAAATCTCATTTATTACAATTTTCCAAAGAATTTTCCGCCTCAAGCGCAGAGGCTCTCTCTTTGACCCTCGTTCAGCAGCCTCTTTAGACCAAGTCTTTTATGTGGTGCATGAACACATGCAGATAAACCATTCAGGTAATGGCCACGTTACACTTTCTGGCCATGATTTTTTATGCGCAAATTATGCACAAAGTTCAGCTGAGCGCAAGACCCGAAAAGGGCTGCGGTAAAATTCAAAATTAATGACCCCCCATCCTGTTCCTGTTCCTGGAGCCTAGTGGACCCATATAGTGGGCTCTCAATTTGAAATATTATTTATTAACCCGACCATAATGGCTGGCACGTGACGCGACCGACTGGATCGCCGGACTGGCGGCTGACCACTTAAAGGATGATTATCCATAATGAATATGCAATCCGGCCCAAGCGCAAAAATTCGAGATTAAATATTAACAATGTGTGCGGCGCCATTTGTCAACACGCCTGCGGGTGTTGGTAAAATTTATAATGAGCATATAAATCAGTCAGTCAATGGGCTGCTGCCACTTCACAAGAAGTACAATTAAATCTATTATTTGCGAGTGGCAGTCCCAGATCCTTTAAATAACTCCCATTGTCGGCATAACACACGAAATAAGGCGCTCTTCAACGAATCCAGTATACCCTTTTAATCTACGATAATCTACAATAGTCGCAAATCAAAATATTTTTTAGACCTTTAGTAAAGTAAGAATGCATAAAAGTCTAAAAGAGTATTCCATGGGTAGCATTCAAAATAAGCCGTGAAATGTAATTTATTCCGCCGCACGCAATTTGGTCAACATTTCTATGCCATGGCCCAAAAGTTTGCGATAATTTTTCCGTGCATCTTATTCGTATAATTTCATTTATTATCACTTTTATTGTTTTGCCAATTAAAAAGTTGGGACATTTATTTTCAGCGCTCTCACTTTGTCGTCTTGGCCGGCCAAGCGAGGCATAAAAAAAATTTAGAATTCAACTGTAAGAACTTCGGTGACTAAAAGAGACTGTGGAAAAGTTTTCGGCCAACTTTTAATTAGTGGCGTCCAACATGCATAAGCCAAAAACCTCCGTGGAGTGGCTAAATCTCCCGTGAGCGAAACCCAAGCGAATGAGAAGCGAAAGCTGGAGCTGATTCTCCATTCATGCCCGTCATCGCTGCCGTTTAGGACGTCTTTAAAGTTGACCAGGTCAACAATGGCTTTGCGGCTTGCTCTACAAGTTGGCTTTAAAGGCACTCATCACATGGCCACTTCATAGGTCCTGCTGTCGTCCATTGTGATGCTAGTCAGAGAGCTTGGCAACGCTCCATGCAAATGTCTGCCAGTTCTGGAGAACTCTTAGCTCTTCACTCTCCCGTTTTTCAGCCAGGGCCAACGAAAATAGTGCTAAATTCAATGTGATTTCGTTCAAGTTTTCCAGTCGAAAAGTTTCTGGTCAGCGGCGCCAATAAATGTGGCTCACGCGCCAGCACGCGCCATTGCTCGACCCCCTCCTGTGCCCATCGAATGTCCTTTGCCGGCAGGACTCTGGGCCAACAGATTGGCACGGCCATAAAGCTATGCCGGCGGCATTTCTCGCGGCTGTTCCGACCCAGTAGTAAACAAATTAATCCCATTTCGCAAGTGAGCCTGCGGGCCCGGAGGTCGGTATAAATTAAGTAATTAAGTCGATTCAGGGCTTCTAGTCGGGTTAATTGAAGCTGTGTCAATGCGTTTACGCGCTCTATGCCCGCGCTCCTCCGCATTTCCGCCATAATTAATTGGTTTT
1 CGCATGAGAAATGAGCAAATTAGTGGGCGAGTCACGGAAAAGTTTTAGCCGGATTTTGGCTCCAGATTAGCGGGAGAATACTTTGTTATTCTTTTTGAGGTTTCTATTCGGGTTCGGGAGCAATGCTAAAACATTCTAGACAAAATTGCTTTTAAATGCCAAGTACACATATATTCAACTGAGAAGTAAGTATCATTAGATACTTTCCTTTTAAAATTCATTACACTTACTGCCTGGTGGCCAGCTCCGTGCACAAATGTAAAGTGAATAAAGTGGCCAAAATTACATTTTAGCCGAAAAAGTTTCGATCAGTTAGCTGGCTGCTGAACGAACTAATAAATTTAGTCAAACACAACTTTAATTTGATTTGGTATCTGATTTAGCCGCGGGCATTTTTTGTATTTAATTAACAAAGTTTCGGTCACAGTTTGGACATTAACAAAATATTTCAATAAATAACTTTCCAAATATTTCAGGTGTACTTTACGCTTCTTATCTTTTATTTTTTTAATTTCAGATAATTTACACATTTAAACGCGTTCGACTTTTAGGTAAATGCCGTCATTGGTAGTCAACAGAAAAGATTTTTTCGAAAAAATCAAAGGAACGTCAGTGCGATTTGATACAGAAAATTTGAATCGTCGAAGCAGCGACACAAGCCCAATCTTAGCCTGAATCTTACCGAACCGCAGACCAATGCAGTTCCTTGGTCCATCGCCAAAGGGCAAATAGGCCATCGGATGGCGGTTCTTGACTTCCTCCGGGTCGAAGCGACTGGGATCGAACTTCTCCGGCTCGGGATATATCTCCGGATCGTGGTGGATATTATGCACCGGAATCAGGGCAAGAATGCCCTTGT
0.9898034554224545 GATTTACCTTAGTAATTTGCAAAAATGCATTACGACACACGAATATGCATGTGAGCTATTCAAAGCTGCGCTTTTGCTAGTTAAGCAGTAAATCCTATTTCTGCGTACATCTATCTTTCATGGAACGCGCTAGAATGATTTATGAGCCGCATATTCCATATCAATCTTGCTCGCTTTTATCACAAACGATTTGTCCACTCATGTTCAACCGATAGACTGAACAGCCGGTCATGTTCCGCCGTCCAATTAGACGGCCACTTCGGTTGGCCATACATAACGACGAGCACTTGACGTGTTTTACATCATGTTGGTGCTGAGTGGTCCATTGAGTCCGCATGTGCGTCACACAGTCTCAATTGGAGCCTGAGTCCAGTGGCCAGCTGTTCGAATCTGACTTAATAGATCCTGTTGCACAGCGAGAAATGTATCCCAAGTTGAGAGCAGATAAGTAACCGCTGGAGCTGTGATCCTGTTAGTGCATCTAATGAGAATCATATATATAGCTATACAATAATAACTTGTGTATGATAAATGGATTCCAGATTCCAAAGAACCCCAAGACATAAAATTCAATACGAATCAAAATGTATTTTAGATCTGTTTAAGAGGTGGAATAATACTACCCGTCGTATTCCCTAATCCCATCTCTACCATCGAATCCTCG
0.8040397212779741 GTGTTGTTGTTTTCGCAGCCTTCATCTTGTTTTCATTTTATCTTTCTTCGCAAACAAAACACGTATTCACAACGCTTACGGTTTCGACTCTTCTGCTCGGCGTTTTAACCATGTGTCAAGGGTTTCGAGGGAAGATCTGTAATTTGGGGCCAGTTCAATGCACTCCGCCGGAGCAAACTGAAACGGAGTTTCGACTTCGTATACCCTTTTCTTTTGTATCGCTCGCATGTTATGTGATGTGCGAGTTTTGAGCGGTTGCATAAGAGGCGAACTTTGGCGCCTTGGAGTGGAATGCTCTTCGTTGCTTATCAGGGCGGGCAGATTCTAAGGGAACCAATTGGTATCGGCTTTCAGAGCGGATAAACCTTGGTGCGTCGGACTTTGGCCCTTGCCTTCAACACTTTTTTTTATAAACGAATAGCAAAAACAGCGCTTTGTAAGTTGTGTAAATGAATGCCAAAGAATTTGTTTAGTTTCTATTGATGTCCCCGACCTATGCCAATGTTTCTCCGCCTAGCTAATGGGCGAAATGAAAGAGAGAGTGATTTTGAGGGGGTTGAGAATCCGATTACGCAATCGCTCTCTTGGCAGCCTAATTTTACATTTTCCCTATAGGTATACACCCCATTCTCTGTTGATAATATCTTTAATCGCTTTTTATGTTCTTATTATCAGCGTTTCGATATTCTGGCAAGTATCCAGAAATACCGAAAGCGTAACAACAACTTGTTTGGACTTCAGGTTCTGATTTGATTATAATATTTACGAAGGCCGCACAGTTGGCTAATTGGAAAAAAATATATTTACGCGCGGTTTGATTATGATAATCTATTTTAAGAATGCAATTGGGAAATTACTATCTGTACTAAGATAATATAGCCTAAGCTAGATAGCAGCCTATAGAATTATGTTATTTTCTGTGTGCTCAAAGGTGCTTTGTTATTATGTCATCACACGCTCTGGTATCGGTTAAATGCAGCAATGCTGATTTCCATGACTTCCTCGTCTGCTGTCGCTCCCCATTTGTCGTCCTACCTCATTAGCACTACATAAATGCATATATTTGTTCTTTTATCGGTTGCAGGTGAAACTACAAACTGAA
1 GGTAGACATGGGCGGAAAGTGACCTGGAATGGCTACAGTGACAACTACAAGGCCAGAAACTGGGCTACCCTGCCGCTTGACATTAATTAGTGCTTGCACAATTCGCCAGTACAGTTGTAAATGTAACTGTTTCTGCTGGACAACATTGCGTATACGCAACCCGTCCACTGGCTAATTGAGTTATAATGCTAAGCGGCAATTTATGGCTAGCAGTATTAGCTGCATCCAGGACTGGAGACCATACCCAGGCATAAATGGCATAAATCTTCTCTTCCAAGCTATTTAATATGGCGTGTACTCGCTCCATAAATAAACGTGCCCGGCTGGTCAAAAATATTTTCCATTTAACCAACTGACAACTGCAGCACAAAGTTTTCCAGCGGAAATAGCTAGCTGCAAACTGCAACGTGAAATATGTTTGCCTTCGCCTTGGAATGTTTTTTTGTTTATTACGAGAAATGATGAGGTTTTCTCGGTTCCTTGGCAATTTATAAATAGTTTTAGAAAAACTTGAGAACTTTTGCAGGAACGAAAAATAGCACAAAAAACCAAGAAATTTTTAATGCCACATGCAACATGAAAGAATGATTTGAAAATTATTAACTCATATAAGTTCACGTGTTCCCAAACAACTAGAATACTTATGGCCATCCATAAAATGAGCCATTGGCGATAAGGCAGCACAGCACTATAAATAAGTTCATTCATGAGCGATAGTAAATGAGCACGCAAACAGAGGCCTGTCGGTCGAATTTAATCTATTAAACAATAGCAAGAACCACTGATAAGAAGCTGAGTATATTTCTGCAGAATTAAATACTAGAATTTGGCATGAGGCCAATGCCGAAGACACATCATTTGAAATCAATTTCCCGTCTTGCATAAACCATCTCTAGCAATCTGGGTGCGATTCCGCACTTGGGTTTTAAATATTTGATGACTTTCACACCGAATCATGCCAGAATCAAGCCAATAGCACAGAAAAAGGACTTCTCCTTCCGTTTTGCCGTTTTTGCATTCGATTCGGGACTGCGAGGCTATGTAAGAACGTGAAGGAGAATGCAAAACAATTTGGTAACAAGCAAAATGCATCAAATCTCATGGCCACGGAGCCCTTCCAAGCTGGGTGAATCGGAATACGATTCGGAATCTCGAGTGGCGAGTGGCGGCGAGGGGAGAAACCAAAGCTGTTGCAAAAACATGTCACATTAAGTGCACAGATAGAGGTTCTGGCGGACGGACTGATGGACGGATGGACAGATAGACGGGAAGTCTGAAGGAAGTTGAGTGCTTTTATTGCTGCCGGAATTCTGCGTGCCATTTGCCTTGGTAGTTGAAGCTGCAAGTTGGCTTTCGCCTTGTCTTTTTCCCTACACTTGAGCCAGCAGCTCTTGTTTATGCAATTGTACTTAAATCCAATGGTTATGTTTCAGCTGCAGTTGCCATAATGGCCGGAATCAAGTGGAATCTACATCTGCAGTCGATATTAATACTGCTCCGGCGAAGCATCGAAAGAATGCTTTAGATATCTTCCGGTGCAGGGTAAACTTTGAAAACTCCAAAAAAAATATTCACATTTTCCCAACCTTGGGCATCAACTATTGTACAAATCCAAGTAGTCTATATTTGTTAAATAACTTTAAAGTTTAAGCTAGGAATATATTTGGCAGTAATATCTTTGCACTCCGTTAAAACATTCTCTGATCGATTGTCTTTGTTTATCTACAAAGCTGAAGTATCAGTTGGAGTATCTTTGGCGCACAAATCACTCGTCCGTCCCATGAAAGTTGACGGGACACCAACCTCCTCCAGACACTTTAACCGTAATTAACACGGAGCTTTCCCCATCGTTTCGTTGCCATCAGTTTCCCTTCATTATGCAATACGCTTTTATTCTGTGGAAAAATGCAGGGAGAAGTGGAGCGTCGGGGCAGGACAGATTGCCAAGGGAGTCTCCTTCTGCATTTCAATGGACCTCTGTCAGTGTTTCGCCTTTTGCCGACGCCTTTCGAAAGCATTTCCTCTTCATTCACTTAATTAGTCAGTA
0.626656087071122 GGCAATGCGGAAAGCCAATGATGTGAAGTAAGTGAGGCAGGTTTATTGAATTTCATGGCATCGCCTGCTCCGCTTGCCTGCCCCCCAAGGATGCACATAAATATGAAACACGACCGAAGTGGGGGCACCAAGGTGGTCACCTCTGCGTCCGGAACAAGATTTACGCGTATTTGCGTAGTGGGTGGTTGGTTTACGCCCGAATGATGAAGTGGCGTCGGAGTGGCACCCAGTCTAGCCCACTCACCTGGCCACCCATTCCATTCGATCCCCTCCGCTCCGCTCCTGCTCACCCACCTGCCAAATGTCGTAAGTACCCTTAACTTGCAGGCGACTTACCCCCTTCCGCCGTCAACTTAGGCACTCAAGTGCAACTTTAAAAGTTTCCAAAAAATAACACAAAGGAAATGTATCGCTTCTGAGTTTGGCATGCCATCTAACCATCCCACCTTCCGCCTTCCGCCTTCCGCCTTCCACCTCCCACCTTCGTCCACCCACCCACCTACACAGCCTTCAGCTAGGGGGCGGGGTGGGCGTGTTCAAGGCTGAGGCGTCACCGTCGTGCGTAGCACATTTTCCGCATCAATGCGCGTTTATTTTACTGCTAAAGCCTTTACGAATGAATGAATGAGTGCTTCGAAAAAAGGCAGTAACTGCCACCTCCTCGCCCGCCTTCTCCACCGAACACTCTAAACTTTCAAGTAGCTTACGCCTCCAGCTGCCTTTTTTCTTACTTTCATCTTTTTTTTTTGGTTATTTGCGATGTTTTTGTTTTAGTTGAAAAGGAAATAGGGGACAAGGGACGGTAGACAGGGAAAAGAAAGGCAAGATGCACATTTCCTCAATGGGAAAATCCTTTCCGAGAAAAAGCCGAAGCAAAGTCCAAGGAAGATGATAATATGAAACAAATGCTTTTTGCCGAGACTGAAATGAACATATTTATTGATTTCCGGTTCCAGTTTCCCAGCCCAGTGGGTTGAAAGTGTAATTAAAAATAGGATTCATGGCTGCTGCCATTTATTCAGCATAGTTAATGTGCGCAAATGTCAGTCCGCAGTGCTATAATTAAATTATCTAGTCGCCACTTAAGTCGTCGTCCTTGAAGAACTTTGAGTAGGATATCCCAACGTTTAAAATGGAAATCTAGGTAGTGTATCCGTAGTCTTAATCGAGTTTATTGAAGTGCCTCAAGTCAGATGTGGAACTAAGGTACTATGTGTGATTTTATTCAGTTAAATAGTGCAGATAATAACTTGCCTTCATATTTGATTTACTTTACTTATTGGTACCCAATAGCTGGTATCTAATGAGGCTTAATGAAATTAAAGCCAGTGAAGGGAAGCTCCGCTGCCTCATTACAAAATCTTGGCTACATCTTGAACATTTCCAGATAATATTTCAGGAATTAGCTTACAAATCGAATTAAATAAGCGACTGAGCAAAAACACAAACAACCAACAACACGACCTACTTGTGCGTTTTTCAACTTGACTGCACCGCAACAACAACAGCAACAACAGCTAGCATGAGGGAACAGCAACAACAAGAACAAGAACAAAAGCACTTGCAAGAACAATAAATTTATGGCTTTTAAAAATGTTTAACTCAAACTTCCCACCCCAAAGACCCAAATGTTAGCCATGTTTGCGGTGGTTGCTTTTGCTTTTGTGTCGCAGATTTATGGCCGCCAAAAGTGGGGAAAGGGGAAATGGGAAATGGCGAGGGAAAAACTTCACAGTGGCAGTGGCAGCAAATAAACTTTACGATTTCTAGGTAGTCAAATTGAATAAATGTTAAGACAATTGCCGACTGTGCCCGCGTCCATGCCATCCAGCATTCGTATCCAAAGGATTGCCATTGGCCTTCACCTGGCGCTCCGAAATACCCTTCATCTCCATTTCGCGGCACCAACAATCAAACATGAGACCCATCTCCAAACTTCCGGCTGACGCAATCCGCCCCACCACTCCCGAAACCCCTCACCACCTCCAGTGTGCGCCATCAAATGCCGGTGCGAATTTCATTAAAATAAACTTTTTCTACAAAACTC
0.3793605270918633 GGCTTTTACGACGAAGGAACGCCCCCAGATGCGACAAAGTTTTTGGCCCGCGTCACTCATAAAGCACTGGGAATTCCGGGGCCACGTAGTGTCGCCGTTTCACGGCATCCCAACATCCCGACATTCCGGCAACCCGATTCCACCTACGAAAAGCATCGCCGCCACTCAAGGACATGCGATGTCCGTTCCATTCCAAGGCGGATGCCACACATTCGGCGCTTGTCGCATTGCCTGCCAATATAAATTCCCTGAATCTTACAATAAACATGGGGAAATCAATTTTCGGAATTTATGTTTCCGACTCTCCTCTTAGAGAATGAACGGAATAAGCATCGTCCCCTTGGACTTGATGACTCCTGGCACTAAAGGGGTGCCAATGCGACAGCATAAGACGACATCCGATGTGGGGTGACAGTCAGCCCGTTTATGTGTCCTCTCAACTTGGCTGACGCTCCATAATTGTATAAATTAGATGGGGACGGGGGGCGGTTATCGAAAGTGCAGCAACAGCAGTGGATTGTAATATCCAAGGGATATTACTACCGACCAGCACCACCATCTGGCTGCACAGCTAATATAATAATATTTATGCTTAGCAGTTGACCATGTTTATGGGCTTTATACGATTTGTTAAGCTATTCAATTGTGTCCCGCTCCCAGAGAGTACACAGTTAAATGATGTGGTTGGCCGGCTGGCGGGACAGGACGGGAACTGAAACTGCGATGGGAAGTTGAAGTGGTAGTGGTTGTGGTAGTGGCCATATCAAGTATCCACTGCCACTGCCCAGTAGCCAGTGCTCCGTCATCGTTCTTTGCCGTCGCCCGACATGCGACTAAACCTTTTGTTTGCGGTTTTTAGTCAACGAGGGAGAAAAATTCAATTTCGGTTTAGTTGGTCAACAATGACATCCCATATGTGCGGATGTATGTCTATATACACATCTATTCATCCGCCCACTTCACTTGTGGCCCATGCGGAGCAGCCACTCCTTCCGCCTTGTGCGCCCGGCCTTTTGCCATTTCACATAAGAAATGTTTTGTGTGGAAGCCAAATTGAATTATTTGATAAACATCATTAGAAAAATTACAAAATATACAGAGCGGAGCAGAGCGGCAGTCCCATCGCTGTGGCTACCCCAAAACATTTGGCCAGCTCTAAATTACTTTTCGAAGAGCATCTGTCTCCGTTTCAACTTCAGTCAGCGCCACGTATTTGAAAGTCCGGACGAGCGGACAGTAAATGAATAAGGACAATTTATAACAGTAAATCAAATTAAATTTCAATTGGAAAACTTGACAAAAAATCGAGAGCGAATAAAACAAAGCAAATGGCCATCTAACAAAGTTAGAGCACCGTTTTGCACATTGCTCCCCAAAGAGGAGCGCGCATAAAGCTCGGCCCATCCCATCTGCCAAGCCCATCGGAGTCCTTGGTTCTGGCCACTGTAATTGCCCATCACAGCAGAATCTGACCATGGATGCGGATTCGGATTCGATTCAGCTCGACCAGTTTATCACAAAGCGCTGAAAAGTGATTGAGCAGCTTCTTAATCAATTTATGTTGTGCTGTCGTGCAGCGCAATGTATGGGAGCATTTGAAATGGGCTTCCTCGAATTGATTTAATTCGTCATTTCATTTTGTTTATGTGCTTAAGTGTAAAATAATGTACAGCTTAATATAATTTCCAACTTAGTTGGCTAGGAAGAACGTAAACTTACTTCAATATGACAAACAAAGAGTCTAATTCCATTAAAGTTCAATCGTACTACATTTATTGGTTCGGAAATGGATTGTTGCTTGGCGGAGATTTTGTTATTTACTTAATCCTCAAAATCTAGTATACTCTTTCATATCTTATTCATTTTTTTAAACTTACTGCCTCTCATAAAATGTATTTGCTTTGATATGTAATTAGCTTGTAAATCTCTCTCCCTTAGAAGATTTCATTTGTATGTGCTTATGTTAAAACTAATCATCGAATAGATAGATCAATGAAATAATTTTAAAGGCACATGTGTGTCCTTTTAGTTATTGGCTTAATAAAAA
0.8999200279337028 GAAAACAAATCTAAACTAAATTTATAGCTCTATTCGCGTACGTATATTTAGGTTTTGAAACTATTCCTGTAATTGTAAAATCTGTAAATAATCTGTGCATTCAGTGCATGCGAGTCAAACAAAAAATGAGAGACAAGTTTCGAAGGATAGCGGACTTGATATTTGTTTGACTGTTCCAAGCTAAGTTTAAGCCGAAAGTTGTTCTTAAGACTAACCCCCAATACAACCTCCGAAGTGGGGCACTTCCTAAAGCCCACGACCTTAGTCCCTGATCCAAACCAAAAACAACTTAAAAAAAAAACTGAGTTTAAGATTCAATTTAAACCGAAGAACATAAAATCAACAAAAGACTTGAACATGCGCAAAAAACATATAAAAATTAATTTTAAAAATAAATCCTATTTTGCTGGCAAACCACACTTTTGGTTCGAAATTTACAAGAATTCAAGAACTAAAACGATGCACCTTGTGCGGTTTATGTTAGGCTCAAGTAAGCGAAGTAAGTGTCTCAGCCATAAAGTTAGGGACGAAAGCATTTGCAATGTGTATTATTCGTGAATGGATTGGATCATGAGAGATATATAGAATGTCAGAGAGTTGAAGAACGAAAGGAGGAATGATTTACTTGGGTGTAATGTTAAAAACAAAAGCGTTGAAAGTGTAAACAGAGTCTAACTTTTAGCTTTAAGCTGCGTTTTTAATGGCACTTTAAATAAAATTACAAAAATAAAATCAACCGAAAATATTTGTAAAGAATTTTCTGCGGTTTTTATTCACTATCTTCTGGTGTATTTTCAACTATTAATTCATTAAGTTTGCTTGGGCAAGAACATAAAATTTATTATGTAAGTTTATTTTGGGTCATAAGACTTGGTGCTTTCGCCACATCAAAAGTCTTCTATGTTGTTCAGGTGCATTCGTCACTAGTTTATAGGTGCGTCTAGTTGTGTTTTTGTTTTACTAAAATTTGAACTTGTTTGAACTCAATTTAATATATATATTTTTAAGAGTTAATAATATATTAGTCCCAAGAATAAATCCGTTAACTTACCTTTCTCTCATTCAAATACGAATATATTGTTACCAAATAAGTTTCAGTGAAAGTGCAGATATTTGGTAATGCTTTTATTGTATTCGATTTACATTTAGACGTGAAACGATTTAATTGTTGCTTAAGTATGGTAAAACTGCATTGGAATACTCTTCTTTCTGCTATTAACATTGAATGCCTCAGTCAGTATATTTGGAGTCTCTACTAAAAACACATCTAGATGTCTAAGATCGTTTGAGTAATAGCAAATATTCATATGCAGATTATAGAAATACAAATGCTCTAAGCTATAGCAATTTGACCTTGATATGTATTTGTTTAACAACTTGATATGTTTCAATATTGAAGTAATTCATACTCAATCCAATTCAATTGCTGTTTGGCTACTTTCCTTCGGTTTAATGAGCTTTGCTACCCGAGAACTGCGATCTTCAGTTGCGTCGATGCTGTACGGGAATATAATATAACTCAAATTCGTATTTTTGTTTTTGGACTATATCCATACCTCTGCTCCGACCATATCTACACAGTCGAAGGCATCGCGAAAGTAGCCACAGCTCAGCTTAATGGCTGCCCGGTGGTGCAAACGCTGCTGTTGACAGCACATTCCGCTGGAAAGTGGGACAGTTAGACCTGAATTGGGCTTATCAGCGCTATGCGGACTCACTTGATCACCTGGCAGTCGCTGCTGCTGCTGCACTCGCTGCCCAGCGGTTGCCTCTCCTTCGCTCCGAATATACCCTCCAGCAGCGACGTGGATCCTCCCGATTCCACGCTCGGCTCACACCGCCACGCTCCCTCCTGGGGGACCAGCATGCAGGAGCTGCCCTGCGGACAGTCCGCATGTCCCTGGCACAGATCTCGCTGACGCCCAAAGACATATACGCATTTGCCTTCTGCAAAATGATAGAGTTTATATAACATTTTTGTAATGGGTTGTAGAATAGCATCAGTTGATGTAAAAAATTTATCCTTATTTTTAAGGAAATAGTGCAA
0.8762059606855285 CTTTTCGTAGCTGCAATTATGATATGAAGTCGTAAAGCATCATTGGCCGCCATGGCCAATAGTAAGCACCATCGCTTTATTTCAGTTTTTGTTGCCGGCCAAACATGACAGCCGCCAATTAAACATTTTCAGTTCATATTTTCCCAATGCCTTTGGCCAGCTACCCCGATAGCCAGAAAATAAAAAGAAAAAAAAAGAGAGAAAAAAATCATAAAAACAGAACCCGCAATTCACGAAAGCGTCGCAACATTTAATATCTTTTGACAGACTGTGACAGGCTGTGACTCCACCGTGACAGCTAATTGCAGTTGATATGATTGAAATGTACACGAGCCAGCGTGTGCGCCATGTCCAACTGGCACCACACTTACCCAATTACCAAGAGCAAGCCAAGTTGAGTGCAATCCGTAGCATCACAAATGTGCAGTAGAAATTCAATCTCAACTATCAAAATAATAGAAAACCGTGAAAATGGTCAAGAAATCTAGAGAAACATTAGCAGTGTAATGGAATGAAATGGAAGGATGATTACATTTTAATTGAATTATAACCTCATATAAAGATCATCTAGTTTTAAGACGGCAGACCTTCTACAGCTGCCCACAATTAACCGCACTGAGTTCAATAGTTGAAGTATGACAACTCACTAAAAGGCCCCAACAAATCGCTCCCCACAATGGTTCACTTGTTATCTGGTCGATCCACTCGAGCGTTCACACCCGAGCAGTTCGGAGCAGTGGATACTTAACAATTCATAGTCAAGGCTGGACGGGGAAGCCTTGATCTTAAAACGGGGTGGTACGGGTTTTTCCCGGCGCACCAAAGCATCGACGGATGGCATGTGATGACTTTTGTGTCGCCTAAGCCAGCGGAATGGCCTTTGGGAAACCGCGAGACGGTCAACACAACATCCGCTGCCGCTTTCAGATGATTCATCCGGCATCGGTTTTTTTTTTTTTTTGGCGGATTTCTTCTATTTACTTTTGATTGCTGCCCCTTGCTATTTGGCGGGGCTAAGAGTCCGTTTTGCTCTCGATTCGCACACGAATCGAAAGTGAAAGGAGCAGCGCCAGCATTTCTTCATCTGTATCTGCAGTTGCTGTCAAGACGCTGATGCACAGAGCGAAATTTAAGTCATAACTAACTAATTATGAACATTGATGAAAGCCGAAATGGAACAAATATCAATATTTCTACAATGTTTTACAATATTTAAGTAAAGATTGAAATATAAGATAAATATTTATTTATTCTATATTTGTAATTATATTATATGTTTTTTCAAATATATGTTTTCAAGTACCAAAATAAGTTTTCAGTGTTCCACTGCTGCGAGGCATGGACTTTGGCTTTGGTAATGGCATTGGGAATGGGTGGGAGCTGGGGCTTCGGATTCGAATTGGGATTGGGATTGGGACTGGGATTGCTGCGGGTGCTGCTGCCGCGCGAATGCTTCAGCTTCAGCTTTAACTTCAACTTCAACTCCAACTTCTGCTTCAACTTGAGATCGAGCGGCAGCTGCTGGCGGATGCTGCGACAGTTGGAAAGTGTTTGCCGCCTGGCTGTTTTGCCATTTCGTGTTTAATTTTTGCGGCCAGAGCAAATATTTGCATAC
0.8261480002324392 GCCTTCGGTGGCAAATTCAATTAAATAACTGCACAGAAAACTTTCGCAAAACACAATTCAACAAATTCTTGAATGCTTTGCTACACTTTTGACAAAATTTATACACATTCTGTCGCCGCAAAGAACATTCCACAAAGTTGCTACCGAAAGTGGGTCCGAGAATCGAGCTCGACGACGACTTCCACGGCCATCTAAGCCAGGTCTGATGAATTGTTGACCAGAAATAATATAAGTGGCCCGGAATGAGCTAAAAACTGTGGCCCGGAAACTTTATCCACTCGGATTGAAGGCTGTTGGCCGTGTTGAAATGAGTTTGCAGTGACCACAGAGCGGCTAGCTGAGATTCAAGTTCGGAATGGGAATGGTGATGGGTATGTGTATGGATGGGTTGGCATCATTTTATTTCACTTATCGCTTTTGGGCACCGCCCGAACCAATCCGTAATGAAGGCTCGGGCATAAAGTTTCATTTCGGCAGAGATAGCAGCCGTATGCTGGCCAAACAAAAACAGGACGAGAACGAACAGTCGGAGAAGAAGCCAGGAAAACCCAGCATGGCTGCAAGCAAATCGGAAGACAAACAAACTGTTTTGGCCCGGCCCGAAGGCATCCAGCTTCTTTTGGCCCTGTGTTGGACTTAG
0.6561916202233526 TAGAATAAACTGCGCAAATATCCCGTTATCTAATAGTCAATTTCGTTCCATTGAATTGTCAATTAAGCATTTCCATCTACATCTATTATTTTGTCGACTGTGCGCTAGACAGAGAGGCAGACACAACCAGGCAGTATAAACAATTGAATGCTCAGTTCAATTCAGCTTAGCTTTGACTTTTCCTCGACCCAACCCCTCCTCCCCTTGCCATCTATTTCCATTTCAATCCGCTTCCCAGCCAACCGCCTGTTGCAAAAACGGAAGTCAGAATAGCTCAACTTGTTTATGAGAAGGCCGTGTTTTAGAATTCATAAACAAGTTTCGTCAATGAAAATGAAACACGAGAATGGGCGCGAGCAAGGCGCCTTTTTTCCGCCCACACTTCATTGAGCGCCAATAGCCGGCACGTGGCCTTCAATGACGTTTCAATGTCAACCAAACACCCCCTACAGACCACCCTCCAAAATCCACGGCTTCAACCTGCCCCAATAAAAGAACACGCAACTCTCCA
1 AATGAAAATTTTTAAATGCTCCTGCTCCTGCGGAACAGGATCTGCTGCCGAGCCCGGCCGACTTGCAAGTGTTAACAATGGGGCGCAGATTCCATGGATGTGTTGGTGCAGTGAATCCTTGGACAGCATACACAATAAGTATACGCAATAAATCATAAAATAAATCGCTTACATTCATCGCCGTCAGGACACAATGCTCCATTCAGTTCGAGCCATTGCTGTTCCGGTTTTTCCAGCAACTGCCAGGATACGTCTAACAAGCTGTCACAAAAACCCATGGTCTATATGGCATGGTGCGAGGTAGAAAAAAAAAACTAGAGGGAAGGAGTAGGGAATGAGCTGGATGGCTGGTTGTTCCGTGGAAATGGGAAACTATGGAGGGAAATCTATACAAAACCATTTGACAAGCGAAGGCGCACCACATCTCGTGGCAAAGTAAGCAGTCGGGCCTGGGTGCCAAATGATGCGCAACGTTATCTAAACTTCGACAAATGTGGGTGGGTTGTGGGTGTGGTCCGGATTTGGCCGGGAAAGCGGGTGGCGAGGCGACACCCTTCGTCAGGTAAAAGGATCGAAGCGCTGTCACACGCTTTTCAATCAAATTCAAATTTACTCAGCGCACACACAGACGCAAATTCAACTGTGAAAATTTAACACATTACCGGGCGGAGAAAAGTGTAGCGCACAAATTGGGGCGGCGCATGGGTGGGTAGTATCCTGGTATACTGTTATCCTGCGGATATGCGGTGGTTACCAAGAAGCAGGGAAAGGCACAAAGTGAACTGCGGTTAATGCATATTTAATATGCAATCTGTGCGTCAGGCAGTGGCAAATGTTTAAATGAATTTGCATAACTTCGGGCCATCTATACATGCAATTAAAATGTCTCGAGTCAGGCGTCTCAATAAACTTGAAAATTAAACTTTAATCAATCTGGCAAATAACTTAAAGCCCCTTTAGCATCATAATTAACGTGTGCATTCTCATTTTCCACTCTGTGGTTTGTCTGCTCGAGTTGCATTTTAATAAAATTAGTTATTATATTGTAATGAGTACTCTAGTATGCCAAAAGGGCAATAAAATGCAAAATCACAAAAAAAACCCGATAAGTGAAGTGCTATAAATATGAAACGCACATCAACTTATTCGTATCATAATTGGTAGTTTAACAACGAGCTCTCACACTTGCGAAGAGGAAAGTTGGGTAATATTTCAAAAGATGTTTACAGTATACTGAAATTGTTAACAATTTTAATAGTAATCTGTTTCTCGTGCTGTACAAAAGTTTCCGCTTTTTACTGCAAATATTTGCCACAACTCATTAGAAAGTTTGTGATATTGCATTATTACTGCCACTGGCTGACTTTCGCCTCGCTTTCGCCTCGATGTAGTAACCAAAAAATTAAACCCATTCACTGCCAACTTCCGACAAGTGAGCCACTTAATTACGTTATTACGGCTCGTCCCAAAAGGGCCAGAAATATCAGGCATATATCATGTGTTCTATAACTTTTTTGGACCACCCCATCCTTCGTACCCCGAAAAACTTCCCCACTGCAAACTGTTGCTAAATATTTAAGCCCAGTGAGCCGCAGGGATTGGGCCAAAAAGAGATTCCATCAGTTGGACGGCAGGACGACCTGGTTTCGCTTTTGGACATTTTTAAGTGCGCTTTGTCGGCTTTGCTTCGCTCTGCTCTTCCCTGCTTCGCTTTTGGCCCCCAAAAAGCAACTTTTTGCCGGTATTTACACTAGCCACTGTCGACTCATTGGGCGCTTACTGCTTTGCGGTGTTTAATCTACTTTGCTTATGCTGCAGCTTCCGTCTCCTCTTTCCCATCCCTTTGCCATTCGCTTTTCCGCGGCATTTCCCTCGGAAGAGCCTGCAAACCCTGAAAACTCGACCCTTGACCCCCAGTCCCAATACGTATCCGAATCCCACTTTCACAACCCCTCCCAACCTGCAACCCATCATCATCCGCCGGCATCTGTGTTGTACATGTGTGTTTATCCCGATTTTGTGCGCCCCTCTTTGTGTGTTTTGTTGG
0.9269707097070972 GCTCCATTTTGTGCGATTTCGATATCGGTTGCCTTTTTCTGTTCAAGTGCCTTGGGGCTGAATTAAATATTCTATAAATTGTTATGGTCCCCAGATATATGCAAATGAAATGTGTTTTAATTTGCTCTCGACCAGACGGGTTAATAAATATTCCCTTTTAGTCGCAGTGGAGGGAAACATAAATTCTGAAATTTGGTAAGAGGCCAAGCACACGAAACATGACAAAGTATATATAAGATATACTTGAGTCCGATCCAACTAAAACGCCGAAGAAATCAGGAAGCGTGAAACATTTACATTATCACTTGACTACCGGATAAGAGATCCCATCCTGGCCAAATCTCTTACACAGTTGAGTACAGAGACCCCGCGATGAGGCAGAGTCGAGGAATTCGCAACGTCAACTGAAGTGAATATCAACGAACGACCTTCAACATGAAATGCGACGTAAAATAAATTTATCTCAATTATATATAAGCAACTAGATCTATATATCCGTCCGTTCTCTGGGGGGGAAATCGGACGAATTCGCGTTGCGGGACGAGTAACTTTTAGAACGGCCAGTGAGAGATTCTTTCGGTTTTGCCTGCCAGCTTTACATTCACCTTGGCAGCGCAGTACGAGAAGTCCAAAGCAAAATACAAATTTATTTTTGAATATTTTCGGTTAGCAGCGGCGTAAAAAAGAAATGAAAAACGTTTCTATCCAACGAGGGTACTCGATAAAGTGAACATTTAATTGAATAGCATAGCAGTTGCCAAAATCTTTTTCCTAGACTCCATCTACAATGTAGCTAGAGAAAACGTTGTAAATCACGTTTAAAGAAATAACTGATGATTTGGGGATATTTGCAATATTTATCTTTATCTTGCTTATTTGCAAAACATATAATTTCAAATAGGTACACATCTGGAATACACACATATTTGCCAAAATACTTTGCCAATTCTATTGTGCAAGTCTTTACTGTATTCAGCAAAAATATACTTTATAAAGAAATATGTATATTTCCTCCGTCTAATGACGCCACAATCAGGCGATGGCCAGCATTTTTATGCAGATTTCTTGTTTAAATATTTACACAATATCGGCGTGCTTTCTCTGCCTGTCGAGCAAACATTGAACGCTGAAAAATTAACTACATTTTAAATATAATACGACTAGCTTGTTTGATTTATTCGACTAGAGTTTGTGTAAACAAAGTGCAGCAAAACATTAAAATATTTTTATTAAACTCTATGTATATCTGGTTTTCCCTGCGGTTTGGTAATTTCCGCTGCAAATGCTTTCATTTCCTCTCCGATTAAAGTGTCTTTTCCAAAGATTTCCCTTAATTGGCTGGGCAAACTGGGTAGAGGAAATTGAGAAATCAGCTTATGCGCCATTAGCACATAACTCGGCTGAGACAACCCCAAGTGAGAATTGGTCGGGAAAAAAGGTTGGCCAATTGTTGGTCAGGTTGCCACCTTTGCCACAGGTAGGCAGGAATTTCCGTTTGTTGTTATTTGCCAATTTGGAAAATAACTGCCT
0.5331414528263287 CATGGCTAATAAAATCGTTACTTTTTTTAGTTTTCGGTTGGTGCCTCAGTGCCTTTGGCGTGGGTCAGGTGCTCTTCTGGGCCATTCCCGCCGTGCGGAAGCAGCCCTCGCACTTGGGTCTCTGGGCCCGCATCCGCAAAGCCTTTGAGCCACTGCCCAACTGGGGACCCAGCGACCCGCAGACCCTCAAGCGGTACCAACTGTTCGTTCAGGAGGGCAACGCCAACGCCCTCTTCCGGCGCAGCAGTATCTGGCACAAAATCTATGACAATATCTTCGGTTAGCATTGAATTAGCAATAAAACTATATACCATTTAATGCCGCCGACTCAGTCGCTTTACGAGGTCACGGGATCTGCTGCGACTACAGCACAACCCTTTTATAATAAAAATCAGTCCCTGCCCCGGGCTTAAGTGCCAAATTAAATGGCAGTTGGAGTTGCCCTGGGGCGATCATAAGACCTCCGTGCGCAATATCCCCAGATATGACATGACTGAAAAGAACGTTCGTAAGTGAGGCCACTAAAGCAAAAGCGAGAGTGTGCAAAAACTTATTATTAGTGTGTAATATTTGTAAAATTATTTCACTACGCCTTATTTGTTTTGAAACTAATCTCAGATATCAGAGATTAATTCCCTAAAAGCTCTATTATCTCACAAAATCCATTCGACTTATGGAGAGAGACCCGTACTTTTCCCACTATCGATTTTATGCCAAAATGGTAAACTTTCTACCGAGCTTCCTGTATCTCAAGAGTACTTTTTTGTGTTGTCCTGGCATCTCTGGTGAGTGCCGGCAACTGGCGGAACTATAAAAGACAAGACAATTGCAGCCGGAGGCACTGGCTCCACCCATTCCACTTTGGCCCCCTTTCGCAGCCGTCGTGTGTGCTGGCATACTCGCACTGATTATGCCATAAAGGGTGGAAAGTTCTGATTTTATGATTGAAAGAAAAAGTTCCACGAAATGTGTGTGCTGGGAGGCACTTCCGCGTAACATGGGGCGCAAAGTATTAAAGTAATTTGTAGAAGGCAAACAAGGGGATACCCTGGCTGCCTGCTGTGCGGATGAGCAGAATGTTGTCAAAAGACAAGCGGAGCGAAGTATTTGAAAGGCGTGTACGTCTATAGGAGCAATAAATTAAACAGTAATATATACGGATATATACTATATCCGCAGAACACCTACATGGCTGCCACCTTAATGAAGATGTCTGCTGGCCAGGACATTCGGTGCTTTGTCCTGTCGGCAGCTGGGTGTGCGTAATTGCACTGATAAAACGCATTTAAGCGGCATAAAGAGCCTCTCACTTACGCTGTCATGAACACACGGCGTATGCGCAACGCCCGAGCGGAAAGCCAATGCATTTCGAGTTATTTGTCAAGCCATTGTGTCATGTTAATGCGTTTTTAATGGCCAAACTGGAACACTCGCACATGGCTTTGTGCTTTTCGCTCAAGTGGTTGGCCGAGGGTCTGTCCATCCAACTTAATTTCATTGTTTTCCAGGACAAGTCAAACATAACGAGACATTATGGCCGCGTCAACGATTCGTATGCGTAATGGAAATTTATACAACCAGAATGCTGGCATGCTTCATCGATCGAATGCCACAGCAGCCATTATTGAGTGTAAGCGGAATTAATTTGTGTATAAACGAGCCACTGATTTTGCACAAAAGGACTGTGAATTGCTTTTTAAAATATTGCTATTGAGACAGCAGCCAATAAAAGCGTTGATTTATGACGAGGGACGAACATATAAATAATATATACACAAATAAAATTCCTCACGATCCTAGGAAGGCACGATCCTAATGAATACCAGTTTGAAATAAATTGAAAATTATTTGACAATCCATAGAAGGGTTTGGCCAACACAATCACTTGGTTTTAATTATATATGAAAGGCTGGTCAATGTCCATTAGCCATTAAAGTTTGAGCTTTTTCTCGGCTCGCTACATTTTAAGGAGGCTACATTATGAATGAGCTAGTTAAAGTTTAGTTTTAAAGCCTACCCAACGTCAGATGAGCATTAACGACTGAGC
0.5344274310318035 GTTTTTCGCCCCGAAACACGCGTCTCATGTTAAGGTAGTCGAACAAATTTGAGTTCTCGGGCCCCGAGTCACCTAGAAGTACACCTAGAGCACTTCTATCTTATCGCCAGCACCTACACAGCCGCAAAAGCGGGCGGAGTGTGGGGGAGGGAGCTAAACCAAAACACAGGCGCAAACAGAAAGAAATCGTTATAATAATAATAATTATTATTATTTTTATTTTTATATACAATATATGTGGGGGAGCGCGGCGGCAATAACCATAATTATCACAGACACTCGAGAGCCGCAAACACGGCAAATGGCAAAGGAACATTTATTTTTTTAATAACTACACCAACACATCGACCAGATTGTGCTTCATTTGGCTTGTCAGTGAGCGTGGGCACCTTCACATGCGCACGTGTGATAAGAAAGACTCTCGCTCTCGATGGCAGATAGTGGCCGCAAAAAAAAAAAAACACGAGCAAATAAAACAAATTTTGATTTCGAATTTTTTATCAAGCACCGAAAACGCCAACAACAAACGTAACTCAACTATTTTTCGTTGAAAATTTGCCAACAAATTATTTTGACCTGATAAGATGTCGTTTGTGGGTTTTCCTTCATGGATTGTATTCTTTATTTTACT
0.7472809807204099 GCTTTAGTTTAATACATTTTAAGCATATCCATCGTACATATTATTATCATTCCGTACAAACAATGACACCCATCTAAATTCTTTCCGTGCTGCGTTATAAATAGCAGCACCACTTTGCTTTGTCTTGATTAACATGAGCATTCCCTCAGCTTTTTCATATAAGCATTCATATACACATTATTATTAAGCGCAACAGGAGGACGCTCCGTTGCAGAGCAAATAGGATGGATGAAAGGAAAGAGATGGCATTTCCGTTCAGGTTGGGCCACCGAGTGCCAGCCTGGAGTCCTGCCACAAACGCTGCTGGCATGTCAATAATGTTGAAATGTAACTCACTCCACTCGACAACCGCCCAGCCCCCGCACCCCTCAAGTATAAACCACCGCCCCCTTCCCACGGGGCGTGTCATGCGCCCTGTGTGCCCGATGAAGCGTATGCGGCTGCTGAGCTGTTCATCAGTATGCTTCACTGGTCCAGCAAGTCCTGCAAAACATAACCCTCTGCCTGCCCATAGCCTGGCCATACGCTCATCCATCCGCCCGTTGCTCCTGCTTTTTACCTCGGTTTGATGCTGTGGCCAACGGGAGTGTTAATAAAATGTACCATGCCAAGCGCATACCTTTGACCACCTGCCAAAACACACACACACACACACACACACACACCTTATTGAGCCACAAAGGCCTACGCGGCGTATGCGCGATATTAATGTCTCAGCAAGTTTAAAGCCCAAAGTTAAACAGAAACTGTTCTGCAAGGTTTCCGGCCACGAATAGACATCAAAGCACAAAAATACAGATTCCGATCGATGGGAAATCCAAGAGGGCGGAAAAGCCTGGTAAGTGGGCGGTTGGGCTGGGACTGGGCGTGGCCAGTAGCTATTTGCGTGCCATTTTCGCTTCAGTTGCTGGCAGAAGCTGGAAGCAATTTCGCTGGCTTCACTGGGCATCCAAAGCGGATGAAGTTGGCCATGGCAGCCAGACGTTAATAGTGAGACAAAGGTCTAAAACTATAATGCTTTTGAATCCGGAATGAATATGCTGGAAGTTTGGTGGTTCTAGCAGGCACTAGTTATCGAAATGGATTACAAATGGAAAGTTTTCCACAATTTAAATGTATCCATTAATTAACTATATGTTTCCAGCAAGCTATCTAAAATATATTTTGTATATATGAGAAAGCATCTCCTTTAATACCTTTTAAAGTTTGATCTTTTGTGTTGTAACTTATGAGTAGAGTAAGTACAAGTTTATCATTCAGTTACTTTTTAAGCAAGATATAGATGTATAATCTTTATAATATAATCCTTCAACCTAGTTAAAGCCCCTTCAACTGACACAAGCTAGTTGGCGTTTTGAAAGTCTGACTGTGAGTGGATCTAGTATTCAAGTAGCAAAAGGATTGGCAGCTGCAAGTTGGCTCAGCTCTTCGGTCTGCTGTGTGCACAATTAATAGATTTTTAATGACAGCAGCAGTGTGCCCCATTTTATCTGCCACCCCAAGTCCGCCCGGCCGGCAGTCCACCCACTTGACATGGCGTCGTCCGCCTCCTCCCTCGAGGGCTGCGTGTTTGATTAACCGGAAGATAAACACGCAAAAGGAAGCTGTGAACAAAAGCCCGCAGACAGAGGAGGCCCACCCAGTGGGGCAGAAACGGGAGCAGAATCTGGAGCAGGATCAGGAGCAAATTGAACGCGGCCAAAGCTTCATCAGCATCATTATTTAATTTCTTATTTTGTATGCTCGTGGTGGGAGCCCAACGATTTATGGCCATATGCGTGGCCCAGGCTAATTATCTGAACACGTGCCGCAGGAAAAAGCTCGAAAGGATGGTAAAATCATCTGAGGCACGGAAAAAACTTTTCAATTTCGGCCAGCCAAATAAATCTTGATTTCCCCCGACCTATTCATGGCCAAAAAAATTGGCC
0.309939646525788 CCAGATTATAAGTACTGGTATCCCAATACTGCTAACTAATCATTTTCAGCTCCTTTTATTGTTTTCTTGTCATCGCCTTGAGCGAAAGAAAATGTCTTTTATCTTGGCAGAAATAACTATTGAACTAGCGTTTTATAGGCTGTTAATATCTTTGAATGGTAATAATTTATTTTTGCCCGTTCCATCATCTACGAATCGTATCTTCGCGTCATTTGTCATTCCGTAATGGTGGCGATATAAACGTTATCGAACAGTCGGGCTAGAAATGCTTTGTATGTTTGTTTTTATGCCGTATTCGATTCTAATCGTCAGTATAAATCACTTAGCACTTTTGGCAGCTATCGAATTCAGCCCACGCTACTTAGCAATCGGTCGAAAATTAAATGTTATGAACTAAATACACACAGCGCTATTTACCTTTGCTAATTAACCGCACTGAATTGGTTTTTAATATTTTATTGTATGTGAGCTGGGAAATTTTAGCTTGCTCTAACTCCAATAATTAACCGGTTTTTAATTACATTTGCTCCACGAAACGATTAATATGTGTCCATGAGCTGGTGCTAATTGCCGTCGAGAATCGCCCACGCGACGCGTGGGAGTTGGGAGTTGGCTTA
0.9524300317218655 AACTAAAGCTACATGCGTGTGTGAGTGTTGTGTGTTGTGTTTTGTGAATGTGTGATAGTTTATAAAAAATGATTTCCTCTCCATTTTATGCACGTGGTAAAATATCGCTTATTCCTGTTCGATAGCTGATGCCTAGTCTGTTTTTGTGTTTTTTTTATTTTCGATTTATGCAACATTCGTGTGCCTCCGCCTTTATTTGTTTACAACCGATCCACATACACAAATAATATATCGGTTTATCTGTTCATTTCGGTTTTATTTATGTTCGTGCCCTGGCATTAAAAAACTGAATAGTTTTGTTTGAAATTAAACATGCTCGGAGTCTAGCTCGCTGAAATATATAAATAACAAAGTTTGCGGACCAGTTATATTACTCATACGCCACGTTTGTCGGTCAGGAAATTCAAAGGGGAGATGAAAGGAGTACGAAACATACAGACAGTACAGTGGTTATTAGGT
0.8981345344039383 CGCCCGGACAGAGAGATTTGGTAAATAACCAAACCCAACCGGATGACCTGCTCGATGCTCACCAGAAGTTCGTGGAGCGTCGGGGATACCATGAGTTGTCCAAGGCCCAGGTTCTCGAGCAAGACCACCAGCAGCAGCAGAGTGAGATGCTCAAGACGGCGGCCATGATGCGCGAGTTGCGCAAGAGCCTCTCGCCCCCAGCGCCTCCTGTCCCTCCGCCGCCGGTACCGGTGAAGAGCGCCGAAACGGCGGCCAAGGCGACCGCTCACGAAAACGCCAAGAGAGATGACGCAAGCGAACAAAAGCAGAAGATCGCAGCATGCGAATCGTCATCGCTTGAAAATAAACCAAGGCGAGCAGCTGATCTTGGTGCTCAGCAGTCGGCAGAGCAACGCCAGAGCAGCAGCACCACCACCTCCAGCCATAAAGCGACCACAGAGACCATGTCCAGTGACACCGCCAAGTTTCCCACGCTGGACAGCATGGAGAGTGAGTTGGCCAGGATGTTCCCCCAGCACAAGGGCGACATTTTCGAGGAGCAGCGCAAGCGCTTCTCCAACATTGAGTTCCCCAGCCACCAGCCCGTCAGTCAAACTAAGCGGTACTCCAATATCGAGACGAGCAGTTACGAGTCCAAGAAGCGAATGGAAAATGGTCAGGTAGTCTACGATGTGAGCACTTCAAGTCACGAGAAGAAGGAACAGGGTGATCCACCCAAGGACCAGCCCGTACCACCCGTTCCCCCGCCGCCAATTATGTCAGCAACGAAATTAAACGGTAACACTTTCATTGATGGAGACGTGGCGCCCAAAAATAGCCAGCCGTCGCGAGAGAGCGGTAGCGGCAGCGGCAACGGTACGTATGAGGAATTTCGGCAGCGTGCCAAGGCCGCCGCGGATGCTTTTGGAGAGCAGCGGGAGCAGCAAAACGGGCTGGATCAAGACCGCGTGTTCAAGGACTTCGATAGGCTATCGCAGCAGATGCACGCCGAGCTGCAAAGCA
0.7658328936280266 CTGTCCTTTCATACAAGCAAAATACATTTGCCTTTGTTGGGGCGACTCGAGAAAGGTAATTCATTTGGTCGCTGGTGCTGTCCTGCTGTTTCTGCTAATAAAACACGTCTTGCACTGCGAGAATTATGATTATGGACTTGGCCCTAAGGCCATCCCTTTCTTAATTCACCGCGCGGTTTCTTCGAGTGTACACACCCCATGCCAGTGTTTGAACAGCCTGTTGCTGTTAATACAATAAAATGGCAAACTCATCGCACTCAGCGAGGCCTAAAATATGGTTGGGATCCTTTACGGGTGTGGACCCCGGCCCACCCCCCTTTTTTGCATTTATTGGCAATTGTCAACAGTCATTATGTGGGCCAAAAGTTTGCCATCCCGTCTAAATATAAAATTTCATCGCTGCACGTGTCAAACAAATAAAGTGGCAAGTTTACAGGAGAAATAGTTGTGCCAAAGTTGGAAGAAATTTCTAAAAACTTTGCTTCAATAAATAATGAACAAACGGCTGTTTGCGCGTAAGTCAGGTGCTTACATCCACAATTTAACGCAGTGTTCGTATTATTGTTTTCTTTTTCAGAAATTATTTGGCAGGAATTTCGTATGATTTGAATATTTGGC
1 CTTCTACGCATTTACTTAGGTCAGCCAACACTTTCCCATTTCCATGACCCCACCCGACCTCTCTACTATATCCTGGCCCAATCAAATACTGTAATATTTAATACGTATGTATTTCCATTCAACTTGTAAAATTCTACCAAAAAGAAAAAAACAAAAACGCAAAAACCATTTTCAAATAAAACTATTTATTCAAAAACAAAAACCAACAGCCATTTTGTTATTTTCGTTATTTGTTTCATGATTTCCTTACAGCCAGCAAAAGGTTTTGCATGAATTAGATAACCTATGTAGTTACTGCTGGCTTCGAATTTGGGGTAAAAAAAAGAAAAACCAAGTAATATACAGCAGACGATCAGTGTATCAGTCACTTGACCAGTAATGCAAAAGATCAAGAACACGAGAGTTTAATAATTGTATGTAACTATAAATAAATACCAAATCGATATATTTATTGACAATTTAATTAAGCCACAAACAAGAAAGTTATTCATTTACCTTTGAGACAAAAGTAAACAAGGTCGGTCTATATATACAGATATATAAATTTAAATAAATATATTTAGTAAAGGGAGAACAACAAATTGCTACAAACATACATACATATGTACTATATTTTTCTCGTAAATAATTATTAATCGAATACTCATACGGTAGCGACTATAATTTACCTCCTCGATGTCGCTCAACTTTCGAATCAGCAGAGATCGCAGAACTAAATAACTAATGAAAGCAGCATTCAAGTAATAGCAACATTCGATCATATAGTACAGCATAGTGTTAACCGCATTATATCGAATAAACTTTTTCATATTTTCAATACTAAATGGAATAGAATGGAACGGAAATGGAATCAAACATAATTCATATTTTTCTAAAGCTCATACACCTCTTTGCTCCACACACACCCACATAACTCATAAAATCGCAAGTCGCACCACTACTAAAATTACTTTAATAGCAGTTAAAACATTTATAAGTGAAATCCATAAAGAGCTATAACAACGGTAATGTGAATTACTTCGAATCAAATGTCCAAGGACATTCAGACACACGATTTTTTGTGAGTGGCGAATACCAAACTTTGGGATTTTAAGAGGAGCTGGAGGAAAGACGAGATGGCCAGTGGAACCAAGAGTATAGGTTAGACAAAGTTTAGACATTGTATCTAATCTAATTTGTAGCCTAATTATAAATGCTTTGGTTGTCCCATGCAACAGATCAGATTTGTTTAACTATTTATATACTTACCTATATTAACGTATGTGGAAATATAATTCTCCTCAATTCTTGAGCTCCTTTCCTCTCTCTAATGACCACATGGATGAAGTGTAGCTAATGGCCCATGGAAAATTTTTAAAATGAGTTTGAGGCGAGCCACGGAAGCTAACTAAGCTCGAACATGATGAATGAATTTGAATCGTTGAATTAAAAATTTAAAATAATATATAAAACATAAAAATAATGATATAAAAAACTGAAGTAAACCAAAATGTTTGTATGTAAAAGAAACTCAAAACGTTAGAGATCATCTACAATTTAAA
1 AACGACTCTCTCTACCAACGGATACTTTGGTTATACAACCTCAAGTCATGCAAGATTATAAATTCCCGTCATAATGACGCACTCTATCTAAAGTATCGCGAATAAAGCTGGTTTGCGAGCCACTATCTCACACACCAGTCAAAAACTTTCTGCGTGTGAAGAAATTCTCATCGAAAAATCCCAAACTTGATTATTTATGCAACCATTAGCTTTAATTGCCCAAGCAGAATCGCATCGTATCGTTATTGACTTTACACGGATGCAGAACAAAATTTTAAAAATAGCAAGCGCGAAGGAAACATTAATATTACCGCTTCATCACACCCACCCCGCGCGTTCATGTGAACAATGCTGATTAAAGAAAAAATTCACAACCTCACACACATAGAAACACATTATAATTTAGCCGACCTTGAACTTGAACGAATGCTTCGGGCATTGTTGTTCTTTCTGATTAACAATTAAAAGAACGAACGTAGAAAGAGAGGGCAGGTAAAAGAGGGTGGTTAGAATAGGATATAGAAGCTGAACCACAGTTTCGTGTACATTAAAATAAGATATTCTTTTTAAATACCTCACAGCGAAGCAAAGAGTTTATAAATTAATTGGGCAAACAAGATTGTCACAGAAGAGATTAACCAAAAGAGTGAAACATAGAAGGGGGGAAAAGCTTTTAAAGCTTTTTAAGAATTACTTGCTTTTATTGACCATCAAGAAACGATTAGGGAAACCCCATGATTTTTTGCTTCAGAAAGATCAAAGGTGGATGGATTATATACCTTCGGAACAGTTATAGAAAGTGTTTT
0.2766271098505824 TAATGATTCCAGGCCGTAATGCCACACTCAGTCCGCCAACGAATGCTGAAATGCATATCCTTGATGGCATATAGCAGCATAGGTGTCGTTGCTGTAGGGAAATGTTCTACGTCTTTTGTCTATCCGAGCAAATAGTTTCATATTGCAATTTATTTTGATTATTTTGATTATAGCAGGTCCTTGACTCGTACGCATATCCACACATGTATTGCTATTGCTATTGCTATAGCCCGAGCTGTATATATTTACGAGCGTGCCCGTACAAGGGAATTTGAATAAACTGACAGCGCTGACAACGTGCCAGAAAGTGGAATTAAATTTAAATGAAATTGCCAGCCGCCCTTAGTTGGGAGACAAAACGCCGAGGACAATTCGCCAGCAGGTTATCCTGCAGAAAGGCGGCAAAAATGGGGAGTGTTGCGAGTGGGCGGGAGGCTGTAGCTGTTTGCCATCCCCAAAAACAAATGGAAAGCCGCGACAGGCAAACAAGGAAAGCAAGCAAGCGAAGCAACAAGAACCGGTCGCCATGACGATGCCGCGAAATGGGGGAATTGGGGGGGGATTCGGGAAGTTTGCACAGTTTTGGGGGACGGGTTCGCTATAGCTAAGCATAAATAAGTTGTTAAGCCATCAGTGAACGTGCCCTACACACGCAGTTGGCCACACTGGCCCCAGTGTGGCTGTACGGTTGTCTTGCTGGTATGGCTGTGTGTGGATGTACATATATGCGTGTTTGCGGCATCCTATCAATACGGAAGTGGAAGTTCGCACCACATTTTCAATTTAAGCAAATTGAATTTACGCTGCGCATCGCAGATATGTGTGCCAGAGTTGCCAGCGCTCCTGTTTATCGCCTCCGATGCGATTAGCGTCGAGCTTAACTCGTTGCCAGATAAAACTTTTCATTCAATTTATCGGGACCCCATTCCGGGGTGTTGCGCCCCCTATTTCATATTTGAATCCCGCATTTTATTGCCGGAGTGTGTATCTTCCTCTGTAGCAGTATCATTCACACTCGAGAAAAATATTTCTTTATAATTTAATTTAAGTTGCGTAGTATAATGTTATGCATTTTGTAGTACAAGTTTTTTGTTAGTTTTGAGTGCATTTTAAAGATAATGAAGTTAAAGGAACTATATAAATAAATTTCTATAAAAACGATGATTGTCAAGATTTTTGCA
0.4038968023491428 ATCATGAGTATGTAGTATTTTGAGTTTCAAGAAATCTGCGTGAATCTTCTGTTGATTCTCTTCAAGGCTGTACCAAGATTTGTTTTTATTATTCTTGGCATTGCCAAATCCAAACCTTATCGATCAAACCCATTTATCCGCAGCTCATTTGTGGGGGCAGCGGTGCGATACTTGTTTATGGTACAGAAAACGGGCCTGCAAGTGCCAATCACTCGATAAGAAGGGGGATCCGAAAGACGGAAAAACAATCGTCGGTTCTATAAATTTCAGTGACATTTGTTTTTATCTTATCGAGCATTTCGTTTATTTATACGCGCGTAGGCATATAGCGTATATTGGCGTTTGTAAGCCAAAGGAGAAATGGCGCACCGATAAGGCGAGCGGAAAAAATAAGTCTTGAGAACTCTTAAGTAGAATGTCCCAGCTGTAGGTGTGTTTCGCGATAAGAT
1 TAATCCCCAACTTTCCAGCTCACTCATTTTTTTTTTTTTTTTTTTCGTCGAACTGGTAATGCTTATTTCATTTTTTATCCTTCATTTTCCAGCCGCCTGCTGTTTGTTGTTGGCTGGCTGAGAGAAAAGTTTTCCGCCTTTCGCCGGCTGCTGGCAGCTGTTGCGTGTTTTGGCCCCATCTCCGCATCGCTAGCATCCCAGAAATGAGGAGTAGGAGAAACAAGGACGAACGGCAACAACAAAAAAAAATTACTCGAGCTTAGAGGCAGTAACTGTTGTCTGCTTTCGGGCGCTAAAAGAGACCAACAGGCTCATAAAGTGAGTCAAAGATTTGGCCAAAAGATCGATATGGCAACCAAAAAAAAAAAAAAAATGTAAATAGAGTTCTTTGGCTGCGAAACAGAAGTTGCGTTGTTGCGTGGTTGCGTTGCTCCCAACTGGCCAGTGAAGTGAGTATGCGAGTAGACCACAAAATCTCATCACGTTGTGCAAATACGGCCGCATGCCAGCCGGGCGTTCGAGTGTAGATTAAAAAATGGCCGCAAATAGCTTTGGGCCAGAAAGTAGGGCCGATTTTCACACTTGAAAATCGATTACGCAGCTGTGATCTGACACCCTCACCATGCCCACATTTTTGGCTGTGTGTGAAAGTTTTTTTTTTATTTGCTTTGGTTTGGCATGGCTTCGTTTTGTTTTTTGCCAAATCACGTATTGGCAATTGCTTACACGCTGATTGAGTCCGAAAGCTTAAGGCCTAATTAGGTGGCCCCTAGAGAACGATTCGCTTTCTGCCATTTCATGGCAGTCAAATCAAGGGAACTGCAGCTTGAGCTACCCATCTTGAAGTTTCATCTGTCATACGAAAGGTGCACGGAGAGAAATTCATTGTAAATAACAGAATTAAACCTTCTTCGTTCTGTGCTTTGAATTTTAATTCAGAAAATAGACTAGATACTGTTTTCAGCTTGGTTATTGGAAGTCAATCTTAATAAGATATTCAGCTTACCTACTTTGCATACTTTTCTCTCAGTGCACTGAAGGAAAACCTCAATCAGCTTGAAGCGCCAGCTGAGGGTCTGAGCTCTAG
0.8246541997023629 ACCCCAAAGCCAAAGCGAAAGAAGGGAGCCAGATAGCCACAGTCCGTCGGACCGCAATGCTGAAAAGGAAGTTGCTTAATTAAAAGCGGATATTAGCAATTACAAGCCACAGCCAAAAGGGAGAAGGAGCCAGAAAGAGAGAGAGAGAGAGAGAGAGAGAGTGCGAAAGAGGGAAAGATGGTGGGCAGTTCCAATGAAACGGAAGTAAATGAAATGGCATTGAATGGCAGCCAGATAAACTGTGGGGAAATTAAAAACGCGTATGCCCGGAGAGAAAGTGGAGAAGTGGAGCGAATAGGGATTGGGGTGTTCCAAAGGACCTAGACTCTAAGGCCCAAAACATGGCGTCTTTGGCTCTGACTCAGTTTTCCTCCCTTCTGGCTTGGTTTCCATTTCGCTTTTGACATTGTCGCGCTGCCTGTTTAATTTCACTTTGTAGCACGGTGGTGTAAGGAAGCGGATGGGGCCGAAAAAAAGGCAGCGAAAAGGTGCGCCCCCAAACATAATTAGGTTATCATTTTGCTGCTGGTTTTCCCTATTTCCACCACTTCCCCCTTTGCCACCAAAAAAAAAAACCCCAAAAGAAAAACTCAGAAAAGGTTGACAACAACAGGCCGCCGCCCGGAGTCCGTTAACAAGAGCAAAACGCAGCGCGTAATTGTTAATGGGTTTTACAGCTCTGTTAGCCCGGATTTTTATATAACGTATAATTTTTGCTGTTCTGCGCTACTTCCTTTATGTTCTGGCTGCTGTTTTTGGCCCTGATTTATGCTGCGACCCAAATGTACAAGGCAAATAAATTATGCATTAGGTGGGTAGGCGGCTTGTTATTCGCCCGTTTTTACCTGACCCTGGCTCAGATTCGCCGGGCTGCTGTAATTGAA
0.7371976825981031 GCATGCATTAGGCACGCTCTACTTAATCGCAGCGCTCATCAATATGTAAGAGTGCCAAGTTTTCCAAGTCTGTTGCCCCCGAGAGCAAACACAAAAGCAACATCAACACAGCAGCGACATCTACAGCAGCAACATCAACAACAAAAGCCGCAGCAGAAATCCTTGTATACAAATTAGAAAAGCAAATTGACGGGCGGGGCAAAAGCGATGGGCGGTGGGTTGGGTTTACGTTGGGTTGACAGCACATAAATATTTATTAAAGATGAAGATACACCCACCTACGAGATATCCTTGCAGTCCTGCAGCCTGCATTAATATCCTGTGTGCTTGTGGATACTGAATCGCCAGATAAAAAAAAACGGGAAATTGCCAAAAACCAAGAGCATCAACACAAGGTGCCGACATCACAAAACTTTGCAACTTTTCCAGTGGTTGGATCCGACACTACCCTATTCGGTAATTTTATGACGGTCCCTTTTTCGCCAGAGTGACAAAACTATTAGCATATGGTGGGTTGGCTACCCCAATGCTCCAAAATGAGTCCCACACCCTTGGCCCGAACAGTTAAGCATTGTAAAACAAGGCAATTTACCATAATGCAAAGGGCTCCCAGGGCCACACAAACATTTGAATAGTTGTGAAACTAGATAAAATAATGAATTGCGGTCATTTGATGGTGGAAGTTTCGGGCTAAAACTATTTTCCATTTGATGCCAAAGCTCTTGAGTGCTGTCAATCTGCATGAAGAGTATTCCGGATTATCATAAAGTGGCAGAACAAGCTTTTAAATTTAATTCGATTAGCATTCTTGGCCGAGAGATATAATTGCTGAAGTGTAGAAATATAAACGTTCCGGGCTGGCCATCAATTTGGTCAGCTTTAAAGAGCTCATAATGTGGCTTGAATCTGTTTTTAAAGAGCCACATTAATCACTTACTTGTGTGTCTTCTGACTAGACAGACTTTCTCTACCTTAAGTTTACGATTTAAAGGCTATTTTCTTGAAGGGAAACCCAAGTTGGAGTAAGTAAATTAGCATAGCCTATTTTTCCCGGCCTCGCAAAAAAAAAAAAAATCAATAATGTGGCAAGAGCACTTTGTTCTTTCATTTTTTAAAGCAACCGCTAAACGCTAAGCATCAAGCTCAGGTGCAAAAAATGAAAACAGTGGGTAGCCGGGGTGGCTGGGCGGAAGCTGACGTGAACTGACATTACATGCATTAGAAGCTATTAGAACGTTTCGAAAGGATGCGGCAGAATCGAAGGGGTTCGAGGATGAGACGAGATGCGGGCACCATCGGCATTCGATCCCCCGCTGATGGCTGTCGTCATCATCGGGCTATAGATAGCAGGAGCAGAATCAGGAGCCGGTGCTGGAGCTCGAGCTGGAGCAGTCAGGCATCCCGTGTGGCAGCGCTGGGAAAAAGCAAAAAGTTGCCACGGCGCACACTTTGCCGTGTCATTGAACGTCGTAATGGCTTCGGTATCCATATGTGTGCCACATCCTTGCACACACACACACACACTCACACACACTGGATAGCTATCCGACGGCGGATGTCGGCACATCTGAGTCTAGGTCTGGGTCTGTGTGGAATTTAAATAAATTAATACGCTGTATTAGACATATATTATCGGTGGAAGGGGAGGAGGTCCTTCGACGAGCGATTTCCGCACTAGAAATCAGCCAAAAGTTAAAGGTGAAAGTGCATGTGGGGCATGCCACACACGGTGTGTTAGATACGCTTG
0.5675597157232554 CTGAATTTAGCAGACGATAAGATTAGTACGAGTATGGTCTCTTTTTATTTCTTTATTTGGCCTGCATGCGGTAATAATACTCAAGATATTCGTTCGGCAGCAAGCTGTTAAGGTTTGAAGGCCAGCTGGAAATCGAAGCGAATCGCTAATTTTAGTTAAACATTCACACAGGGGCGGGCATACATTTGAATACTTTGAATTGGCAAATCTATTTTTTGGCACATTCCGCGAATTGCTGGCTGGCACTAGTTGAGGTTTCAATTGAGGCATGCAGCAAATGAATAAAATAAATCAAACAGCCACACACTGGTGTTGTGCGTGTGTATGTGCGTGTATACTAAACAAATAAACTGAAGGTGTGAAAAGTATCTTTAAATTGGTGCGAGCATCAAGCGGTAGCCGAGTGGGTATGGATGGACTCGAATGAGATACAAGATACGAGCTACAAAGTGGGAGGTTTGAAGAAGCAGCCTCTGGCAGCGAAGAACCCTCTGCCTTATCGCAGATTTCCCTCGCCGAATGAATTACGACTTTGCGTTTGATGGGCAAACAAAAAATAAATAAAAATACAAAATAATATAAGTAAAAGAAAGAGAGCAGAGAAACTGAAAGCGACACCGAATCCGAAACACAATCTTCTTATGCGTCAGGTTTTTGATAACACCAGACCAACGAGAATATGCCAACGGCATTTCTTAACAATAATACAACGCCGAGCAAAACAACGGCCAACAAAGCTGTCTGCAATCAGCTGGCGGCGGCTTCGATTCGTTTTATCAGAGCGGCCAAAAAAGCCAAAAGAAAATAATAAATAAAATACAAGCCAAACAGAAAGCAGAAAAGCTCACAAACAGCGCTACGCGCACACACACACACACATATAGACATATGCATATTAAGTGTGCGAAAAAAAATTCGCAAAAAGCACAAGTATTTGTGCCATGTATTTAGTATATATATTATGCATGCCCTCAGATGATAACCGCCTCTGGTCGCCGACTGCTGGCGAATTTTACTTATTTATGGGCCGGCATCTATTTACTCGGCTCTTCCTCTTGTTCGCTTTTTGCACACATATGTATATGTATGTATGTATGCATATGTATTAAGTATAGCATACATATGTATATTTGGCTATATGGCATACACACAGTTTCGCTTATCAAGAGTTTTATAATTTTTAGCAATTTAATTTTAGCCCACGCTCGTTCAGGTAAATTCAAGAGAGTGTGGGACCTTGAAACGATTTCTTTTCATTCACTTTTTATTGGGCAGAGAAACAAACAAAAGATCACGGGCCCCAAAAGCGAATTTTCATGAGTTTAATAAATTCCCGATCGCATACATACATATATATGTATGTAGTATGTATTACGCAACGCCTTTCAAGGAAGTCCGCCTAAAGTCGCTTTAATGCTTCGATAAAATACCAGCGACTGGCCTAAGAAGTTGAGTCTATGATAAATGCCTAAATGCTAAATAAATAACAAATAAACTAACAGGGGGATGACGTCAGCTGGGGGAAAATTATAGAGGAAAGTGGAAAGGGTAGAAATTTGATTTATGTTTATAGACTTAAAAGCCACAAATACAATAGGAATGCCCAAAAAAAAATTATGAAATCGAATAGGGCGCACTACTTATTTTTAGATGAATCCAAAGAGTATGAGTGAATATTAAATGAATAGGAAAGTATACAATGAATAAAATAAAATGCTTTAAGCTTTAGTTTTCAGCTGAGCTTTGAGCAAACACCTTTTGATTAAACTTAAGGTTCTAGAAATTCCTTCAAGACATTGTTCATTTTAGAGGACAAAGGATTGTTGGCTAACTTAACTTCCATAATTTATTCACTTCTATTCAATTCAATTCAAATCAACTCACCTGTTGCCATTGATCCTCAATCGACGGCTGCGACGAGTAGTAGCCGGTGGTGCAGATCCGCTCCAGCTCGCTGAAGATGTTGCCACTCGGTAGGATATCCATCTTGATATCCTCTTCCTCGCAACGCAGAAACTCTAGGGACTCCGTTTTGAGGCCGTTTTTG
0.8906308870793401 GTCTAAGCATATCGCATATGGGCACACACACAACTTACTCTAGAGCTAGCCTATAAGACCCACCTCTCTTCGATGATGGGCCCAACTAGTATTGGGCTAATCGCGAGTAGTAATCAAACGATAGGGGAGCCAGATAAGCGAGTCAGCTATTCCAGTGTAAACACTCTAGGCGAATTGCGCTAAAATAATCATATACAAAGCCTTTTACGGTTTTAAAAGGCAGTCACCCCACACAGATCGTTTCGATCTGCCTCTTAAGTATTTAGGTTAAGGAATCGTCATCAGCTAGCCCTAGTTATAAG
1 ACTATAAATCAAAAAGTACTTCTTGTTCAAAGAAATCTTAAAGGTGCCAAAAGAACACACACATTGTGGTGAAATAAAAATGCTGACATGATAAATTTAAGATAAGCTGTTTTAAGCTTACTGTTTAAAAACTACAGTAATTGCACTAAAATTTTTTTAAGAATTATATTTATTAGATTAAATGAAGAAAAAACTCAAGGGCCAATGACGAGCCCCTTTTCTATATGAAAAATAAGGTAGAAGAGCTTTATTTTAAAAAAAGCTTCAGAACGTCCGATTTCAATTTTGTGGATTTTAAGTTTATTCACTAGTAAGATCCATATCCATACAAATCAGTAGGCGTGTTATTTCTTGACTCGCACGAGCTAATTTAGTCAAATTAGTTATTTGGTTATATTTTGTTTTGAAAAGTATTAGACGCCATACGGTATATTTCGATGGGAACCAGTATGACAACTCAAGTTTAACGGCTTGCACTCGTAAATCCCCAGTTGTTTACTTTTTAGATTCTAGATCAAGCAAGTCGATCTTGACATTCATTAAACAATTGAGAGCCTATTTGCATATGAATCCTTGTGAATGAGTACTATGTTAATTGGGATTAATGATTAGCAGATTTGTATTA
0.5081367804808379 TGATGATCATGACGATCAGGAAGATGATGAAGATGATGATCACGCCGACGACGATGACGCCGATGATTATGATGATTATGCTGGCCGGACCGACCTGAGACCGAGAGATCAGCTGCATGGACAAAGAGTGAGCGTAAGAGCCAACTCAGAGGCCCGGCCAAAAGCCGGGCCATAAATCCACCTCGAACACCACCGCACAGGTGGTCAACTTGGGCGGCTCGCCCTGCTGATATTTAAAACAATCTGTTGTGCTTTTCAATTACTTTATAGTACGTACACGACATACGAACGAACGGCCGGGCTTTTGCTTTTTGCCGAGTCTGTGCCTCTGACGCTGCCTTTTTTTGTCCGCCACACTGCGCAGTCATAAAAAGTGATTCAGGAGCGGAGCCAATCGCTGGAGGGAGTGGGTAGTCATAATCTTGGCAATGCCTTAAGCTGAAATTGTTCACTCAGCTATCTGTAGGCAAATAAAGATCATTTTCTTAGAACGGGGAAAGAATTTATAACTCAAGTTATTCACTTGCTAAAACTTTCAACCCAAAAGATTTTTAAAGTGTGTTTTATAAATAGACATTTAGTTCATAAAACAATTTTAACATAGTTTCAAACATTTTAAATATTCATTTAGTTAAACTGATTTCTCGAATTCGCTCCTGTTTTCGTGACACTACAGGCACTACCTGCATTGGCACAAGAAAAAATATGAAAAGAAAAAATCTTATGAGCTCAGCTGTGCTATTAATTGTTTTATTAAGACATTTCGAGATTTAACATGCCATACACCCTACCACATAAAAGCCAAGGCATTGGGGACTTGGCTTAAAGCTTATTAAGAAATTTCATTAAGTAATTCACGTAAAAGTAAAGTGCGAATCAAAAAATCAGGTCAACTTTTATGTTTTAAAATTAATGCAATTTCGAAGTTAATTTACCCCGTTAATATTTGGT
0.7378168948870163 GCAGAGACGAATCCTCGACGTCATGGCGCCCACACATTTTCCCAGGCATCACATGACGCAAAGTGAAAAGTCAACATAAATACAAATAGACCAAACAAAATTTGACAAAGCCAAAAAAAAAAACGAATTTATTTCCCTTTTTTCCGCGATGCGGTCATTAATCAGCAAATATATGCACAAGGAAAAGTGGGTGGAAATTTTTTGAAATACATTTCGAATGTATATTTTTTAGCCAACTGCCGCATGCCAAATATAAAAGATCATAAATAAATTCCACGTTGCCGTGAAAAACAGCCGCTCACACAAGTTTGCGTTAAAAGTAAATAAAAACAACTATGCATGAAAAACAGTGCCTCCACTGTGGCTACAAAGTTGGTCACATGTGAATATCAAGGACAACCGGCAACAGAAAGTGGGCGTGTTTGGGTGCTCAGGGGGCTCGAGCGTTATCTAAAACCCAACCCATAAATTCTTAGCGATAATAGCGCAGACATCAGACGATTTGAAACAGGCAAAAATCGCTGATATAGGTGCATTTATCTATAAATAATCGAGTACCAAACTATTTTTGAACAAAATCGTTGCGATTTGCCCCCTTTTTTCAGACATCAGGCCATTTCAATTAATGCATAATAATACTCTAGATTTTTCCACTATATCAGTAGTCAATTACTATCGGACAATATTATGAAAGCAATACAACTGTGCCAGACATCAGACAAATTAGAACTGCTGATAAATGCATATTTGATTACAAAGTGAAATGCAAACATATATTCAAATAGCTTTGTATAATTTTCTAACGATCTGAAATCTTCTCTTTTCTTACAGCAAAGACAAAAAATCAAATCAACGCAGAGTAAAAGACATTGTTTATGTTGTCGATTGAAAGGCAAAAACAAAACAAGTGAAAATTTGTGGCAAAAACAAACTTCCCGAGGAAAACCTTCAAGTTCAAGTTCACCTAGCAAGCTATTGAGCTGATAAGATGAGTGGACGCGACAACAGAGGAGCCGGCGGCGGAGGCGGCGGTCATCAACCGCTGAGCAACGCCATGGGCAAGCTCAAGGAAAAACTAACCCGAGTAGGTGTAAGTATCTCATCGAAAACAATATTGGGGTAGTCGACCAGCCTGAAAAGCCCACATCCACTTCAATAGATACATAGATAGTTGGGCATTCTTAGATTTTTTTATACTTAATCTACAGATTGAGATTATTTACATCAGAAACAGTTAATCTTATTCTTTAAGCAAACTTTGAAATCATTAAATATTTAATTACTCAGCAACAAATTGTAGCTAACAGTTCGTAAACTGAAAATTAGCCTATTAAAAACTTGAATAAAAACTATCTATAAAATTTGTAAATAAAATATTATATGAGCCACTTAATTCGCTATGAGTATAGGGCAATTAAAGACACCAGAAGGATCCAAAAACAACATTTCAAAGAGCAGCATCAAGTACGCACATGTCCGATAATGCTGGACCTCTTCCAACCTTTGAGATTGGTGTTCAAGAACAAATACCGCGACTTAATCGCAAAGATTTCGGGCGGTTTGGAGCGGTTTTATTTTGATGTAGAGATGGGGAGGCTTCTTAGTTATGCCATGCTTATGATTCGATTTAATTAATTCGCGACTGTCTTTC
0.9875383095405779 GGTTATAGGCGTAGTTTTTGGCCTAATTCTAGTTTTTATGATTCTGCGATTTATATTTAACTTGATTGTACCAAAAATATACCAACGATTTACGAATTCCTAAACATTTTGTTTATTAAGCGTAAAAATCCTATTGATTTGATCTATAATCTTTTTTTGTACACAGTTTTCACATTTTCACACTTTTTAAAAAAGTTCGCAATTGGCGAGAAAGCTTTTTGATGCTTTTAGCTACAATTTGTTTTGGCTTGATCAGCTTTCTAGTATAACTAATTTAATTAATAAAGCTCTCATAAAAGCTTCTTGAAAAATAAATATACGATGGGAAACTGATAAGGAAACCAAATCCTAGACTAGGTGCAATCTGCAATGCCAGTAAACAGTTTATCCTAGTTGAATTTTGGTTATTGCTAGCCCTGGGCCTTTTTTAAATATTTTGCTGATTTAAACAGTTGCACTCAACTGATAAGACTACAATTTTCACATAGAATAGGTCTTCGGCTTGTTTTATTACAAAATTTAAGGGAAAATCTTCCACGGACTTATGTCAAAATTCAAATAAATGCAACAGTTATCAATTCATCGGTACACAATCTTTATACTACAGCAAGTGACAATCTCGCCTTACAACTTTCCGGTTAGTTCGGGCACGGCCTTGAAAAGATCTGCC
1 CCACGCCGTTGGCTGGCCAATTAGTTTGATGAGCGTTTTCAACTGCCGTTGACGGCAAATGGGTAGAGCAAAAAATTAATTAGCTTTTTGCGGTATCTGCTTGATTGGCCAAATTGACAGTTTGCCCTGCGAAGAAGAGCCAAAATAAAGATTGATTTCAGTTTGGGATATGTTTTTGCAGGGTCATTGGTAGGCTGGCCTCAAACAAGTTATTTCCTAGTTACTTAATGTGTAAAAGAAAGAAAAGCAATCAATATAATAAAAATACACATTTTAATCGTATTTTGTTAGTACCAAACCCCTTTAAATGGATCCAAGTGTTAACTGGAAAAAGACCTGCTAAAATATTCCATAGAATTTCCGTTAAAAAACATCTCATCCATCGTAAGAGGCCAGCAATTCAAACATCACAAAATATCGATTAATTGGTTCTATTGAGTGGGTCCAAAACACATCTCAACTATCTCGATGACAGCCACGACTAAGAACTTTTATTTCGCTAATGAACGGCTATCACTTGACTTAACAACTTAACATACTTCGAGTTGTTTGTAAGCGAATCTAATCGGAAGCAATCTCCGTGGCACATTCCTTGTGACGTCACAGCGATAGCAATCCGGCAATCTGCTGTGGCCCGTGACTTTGGCCAATATCTTTTCACGAAATGTAGGAGCTGCTGTACGGCTCTAGGCAGTTGGCAACAGCCTGATAACTGGGCCGAAAAAAATTAATAGTAATTGTTTACGATTTTATAGGGGGGCATGTGCTCTGAAGAGGACCCATCGAAAATGGAATCTGAGTCACGGGAGTGATGAAATTGTCGCTTCAAATTATTCAGGGAACAACCTTTGTACCATACCGA
1 GGATGCCACTGGAGACGATCCGATAGAGCCGGTGTCATGGAATCTTTGGCAAGGAATTTCGCAGCGATTTATTTACGATTTATTTTGATTTCGCTATTGGGGCAATCTTTATGAGGCTCCCACTATGCGGACCATATATCTCCGCCAGCTGTGGCGCTTTAAAGCAAAATTCGCACGTCATCCGGCAGAGACTCTGGGTGTGAATTGAGTATGTGATATGACCCAGTCGTCCCCGATTGACTGATAAGGCCCGGCACTCAGAAATAGTGCCCGGTCACTTAACAGTAATTAAAGGTAAATCATATAATTAAATATATTTCTCAAGGACTCTCTAAGCCGAAGAAATGGGGCAGCAAACATACTTCAAATATATTTGCATATACGCAATCTTGGCATAACTCAACTCAACGTTTTAATAAGATATAATTATTATAATACATCATTATTTTCCCCTTTAATAATGTCAAAATTCCGGGTAAAAACTATTATGTAGCTTTAGTGTTTCTACGGAAATATATGTATATAATCTTATTCAGAGAAGTAGCTTTCAGGTAAAGTAATTGTTTGTAGTAACTCGAAATAATTGCTCTGTTTAAGGTTTTCCAGCCCATCGATCTTGTGAGCCTTCCGAAAACAACTTTCACCTGTGCCAACTGTCAAAGATTTCCTTATAACTACAGGCCACACGATATCCCACGGCGTGACTCATTTCCCAAGCATTTTCGCATTTTCACCTGGCCAAATGGAGGCTCGCCAAATTCCGAGTGGCCAACTAGCGCGTGGACACGGAGTTTAATCGTAATCAGTCGTTGATATTGATTGGGCGATACCGTGCCCCTCCACCCACCAACCACCAACCACCTCCCATCGCCCGTCGAATGGCACCACCCACAACCGACCGCCTCAAGAAGGCCGCGATGATTGACAGTAAATAGCGGCGCTTAGTGTGCGAGTGAGCGGGGCTGCTGTGCGAGGGAGGCAGCGATTTGGGAGCTGGTCAGCAGTTGGCCACAAAGTTCAAGTGGGGCCAACGAGGAGCTGCCAACTCGTTCCACAGCCACATGGCGCTGTCAACGCGATAATCAAGTGAAAATATTTATTTAGCAATGCACAGCTTGAAAGTTAAATAATTGAGTTTGCCACGTGAGGAAAAAG
1 TAATCAAGTGAACTCGGAGTCACCCACGCATCTCTCAAAAAGTATCTGTTCTGTGCAATTGAATAACGTCATTATGCCACGCTGTCCGATCTTATGACATCTGCAACTTGCACAAGCTAGCAGATACTTTATTGATTTCTGCCGTAGCCGAGCACTTTGCGCAATTCCACAGCTCGGATACAAATCCGAATCCGAATCCGAATAGTGGGTAACTGGGTAAACATCTTCACCTGCTGCGCCGCCTGCGGCGGTCGTTCAATATTGTGGCTAGTATTTAATGAAAAGCCCGAAGCCAAATAAAACCGAATATTGAATATGAAAAATAAACGACGTGGAAATGGCGAGTGGCGCCAAATGCGGCTCCGATGCATTTGTTTATGGCCGCCATATTTCGATGATAAATCGACGATGGCGCGGCTAATTACGCACGGAGTACTGGTAGGATTGGCTCTTGGCTCCCAGATCGGAGTTCGAGATCGGAGTAAATGCCCCGAATCAGCAACTAAATTTGTCTTACGCTTAACGCTTAGTCTAACCCAGTGCTAACCGGTTGGTCTTAACGATTTCCATTTATTTGTACTTGTCAATGGCAACATGAAGACTTTGATTTCAAGATTCATTGGCCAGCGCATACTTCAGATTGGCGTGTGCCTAATTAACTGCAAATGAAAGACCTGGATTACTTGGCCAATGCATTGACTAAGGCTCAAAAGTCTTGACTTCAGATTTTGTTTGAACATTTTTTACTTTGCTTTTATTGGGTGTGAGGATTGTGTTTAGAGTGTTTCATTAACCACTTTTTATTTAAAGTTTTATTAAGAGTTTTTGGTGACACAACCGACTGTTAAAATATACACACAATTTTTAATGCATTTCTTGCAATTTGTGAGTGATAAAAACGTTGTGATCACTTGTTAGCCATTTTAATAAAAATACGAATACTTTAGCAAGTTTTCCTAAAAAAAAAAACATTAGATGACTTAAGCCAGTAGCAAATCTTGTGAATAAAAAT
1 CAGGACTTTAAGGACCCAAAGCAGAGGCAACCCAATGCATTTGGGTGCACAACAACAACGCCCCAAGCAACAACAACAACAGCGCGAGCAACAAGAGAAACATCAAAGGCGTTTCACGTTCAGTAAAGGACGGCAATGTCGTCCCTACAGCGTGACTGGCATTTACAGGTGAGTAGTACTACCCAGCATCCCATTATCCTTACTTTGGGAAGGTCAGGAACCATCCCCCTTGATTCCTCCTCGCTGCCTTTTCTGGGGAGTGGGCCAATGGCAATCGTATTGAGGTAGCTGGAGTTTGGGTTCCTCTGGTGAGCATGCGCACTGGACCAGAGAGTGTTTTACGAGTACGTAAACATTGCAAGCGACAGGAGAATGGGTCAACGTCACAAGTTGCATCCATCTTAGTCGCTTTAGAAGAACGGGGACAAGAAAGTAAACAATACATGCCCCGACTGCTGATGGAAAGACCGAAAACCACAAGCCAAAGTTCAGTCGTGGCATGGTGTTGACCTTTAATGACACCTATTAAATCGAATAGAAGTGTTCATTTCTACTAGTTTTGACACAAATGAAAAGTAACTTTTTATTATGCTTATAATTATACTTACACTTACAATCGTTGATTTTGTAAACACTTAAAACATGAATTTTGAGCCAAATTTAAGTAGGTGTTTAC
0.1600709071410912 ATCTTAGTGGGCGCTGGGCGATGGTCGGTTTTGGGTGGTATGCGTTAGTGTCCTTGCGCGGAAAAGTAGGCAACGCGCGTGTTTTTCCACCCGCCAGAGCGAAAACTAAGAATAGTTTTGCGTTCTCTATCTGTGCACAAACATAAATTTCACACTCGCATAAATTCCATTAAGAAAAATCAGCAAAGCGCGACAGGCATACACAATAAGGGAAAACCGCAGTGGTGGGTACAAAGTGGTGGGGGTTGGTCGGAAAACTAGAAGCATTTGACGCCCACGCCGACTTTGGAATTTTCAGCTTTTCGTTTTCCTCATTTTTTTTCCACTTTTTTCGAAAGTGGAGCTGCTGCGTCAACTGTTTCTGGCCAAAGACAGCGGCGCTGTCATAAAACGAAACCTAATGGCGAGCGAGGGAGACGGAATCGTTTGCCGGTATAGACAGAGATGGGGCGAAAGTGAGCCAGCTCAATAGACTAGCGTTGGTAGTACTCTTACAAGAATTTCGCCACTACAAATATTTGGAGTATGAAAACAACGGGCAGCAGCAACAACAGTGTACAACACCCACGCGAAAAATCTCTACGACTCTCTGACTGCCAACTAGCCACTCACACACACAAGCACACACATACCCCGCATAGTGTGCGTGTGTGTGTGTCTCAATGAATGATTTTTCAAGCCCCAATCGGCCAACAGCAACACTAACGCCAAGGAGCCAAGGACAAATCGAGTTTATTGCGGGTTGTTGGTTTTTTTTTTTTGGGTTGGGGGCTTGGGGTTCTGTGGCAACGACAATGGCGCGTAGGCGTTTGCCGCCAAAAATGCTGCCGGCAAATATGCAACCCCAGCCACAAAGGTCTCAACCCATTCGGTTGTTTCATTGTTCCATTCAGAGTAGATTGCAAGTTAGTCTTATATGTACAATATATATTATAGTATGTGGCTGAATGCACGGGGGTGCCATGATGTCAACTGCTCAGTTAGTGGGAATTTTAGCGGCCAGCAAGGCGCGTAAACTGTTTTAATAACCCACTTTGCATGGATTTCCCGGAAACCGAGGACACCTTCATTCATTAGGCATTTATACGATTTCGGTGAGATACACGCTCTACTTAAGGGTATTACAGCTAACTGATACTGCTTAGAACTGAAAGTTATAAAGGATA
0.8211472597239042 TCTGGCTTAGTCATGCTTGCCAATGACATAACCCAGTTGAAAAGCGTTTTATCTGCCCCAGAGTACGCCAAGATAAGCTGGGCAAATTCAATTGAACGCCAACGCGACAAAAAGTGCAAATAAAACAGGTGCCACCAACGCGTTGCCGTTACCAAATTTGCTTGTATTCGCTGTTTAAACTCACCGAAATTCCCCCGATTAGATAAGGTCAAGCAGGGCGCTATAATTCCAATGCCAATTGCTGATTTGGCTTAAAGCGAGTGGGTTTCTGTTCTGTTCCATTTTCCTTGCCGAACGGAAGTTGTCCATAAAGGCTGGTCAACACGACATGTCTGAGAGCCAAGTTTGTTGTGCCATTTTTCAGATTTGGGGTATCTTTTGGCCTTCAAGTTGAGGTGCCCAATTCGGTGGTAACCAAGGCGATTGATTAGATAGGGCGAATTGGTTCGTGCTAGGGAAATTCACATAAATTAACTTGGTTTTCAACAGTTCAGAGTAATAAGTATAGACTAGATTGGCAGTAGCTATTATTAAACGAAGCAAATTAAGTTGTTATTACATAGGATCGCTCAACAAACAACTCTATATATATAGTTTAGTATAGTTTCCATATAGCAGAGCTTTCAGCAGTTATCAGCTTGAACAAATATATATAAATATATAGTATAAGTCATCCTATGACGCAGGCGAAGTTTGCTTTTGCATTTTTGCTTCATGATTAATAACAATTATCGCAATTCAAACCGCAGGCCTTATATTATACTCGTTAAATTCTTTGGCTT
1 GCCATATGTTCCCGCTACCCAAGCCCCCAAAAACAGTCCTAGTCCCAACTCCAACATCCAACTCCATTCCCCATGCATTTGCCGAGTGATCAACGGGCAAAACCTATAACAAGCCATCGCAATACCGAAAAAAATCCACAAAAAAAGCAAAAGGAAGGTGAAGATGTCAACATATCGAGTGGCAACCGGAGAATATTCGCACATAAGTCCGATCCCATGTTATTTCGTATTTATTTATCTGTCGAACTGTCGAATTTGACGATGTTGCTATGCATAAGATAATTAATTTGTTATTATCGTATATCGAAATAAAACCTACTAAATATTTGTTATAAATTACCAAGAATTTTGAGCTCAGGAATTCAAAGACCACCAAAGGCCCTTGAGTTGAACGGCATTTTTGGTTTCAAAGGCCAAAACGCAGTTGATAATGAAAGTGTCTGACATTTTGGCAAACATCTACACATATGTATTGAGCATTTTCAATACACAATATACGGGCGGCGTTTAAAAATTAATGGGTTTTTTGATCCCGCAATGGCGAGAAGAAAAAAAAACAAGTCTTAATCTAAGCACTTGTTGTCGGTAGTCGCAGAAAAAATTTTGTATTTTGGTACAAATATACATATATACACATTTCCGATAAGCAGGAATTGACCCAATTTCTAGAATATGATTTAAAGTCTGACCTTGTACTGGAAAGCTAAAGTACAGTAAAGATTATAATTATATGATATTACTCATTTGATTTCACTTACTAAGTTCTTGTCAATAAAATATATGGTAATTACAATAATTTTGTGTAAAATAAAACTAGTAATTAACCATTAGTTGAATAATAGTTTTAAAATATTCTATTTTCTATTTTAGATTGAATTCTTTTCGTAGCACACTTTTACGCTGGGGTTTAAAAAAAGAGCTTTTGAGGCGTAAGTTAGCTAAAGTTAATGAACATTAATCTGTACAAAAAGAAAACAACAGAAAACGCAAT
1 CCCCCTTCCCAAGGTGGAGATACGTCCTGGTCATGCTCGTCCGCAGGTAGAACAGGTGACGAGGCAGCAGGAGATACTAGATGCAGATATGGATATACAGCCAACCCAAGTGGCTATACCGAGTGATTCCGGCGCCGGATCCCCGCAAAGATCACTTGGCACGCTCGCGGTGCTCCTCGTTATTGCTTGGAGCTTCCGGCGAGAAAATAGTATTTAAATTTAGTATCACTTGACCTTAACACAACTCAGGGGCTATTCGCTAATTACACTTACTTAACAATTAAACCTAAGCCAACCCATACAATTCACTTCAGCTGTTTTTTTATTTTGGGTGGAAATTGATGGGTCATCAACTTGTTTATCTCTAAGAAGAATATATTTTTCATATATTTCAATGAATTTAGAATAACTCTCTAATCTACCTTTTTTCGTATCCTACCTTTAGTCGATTAGTCGAAGGCGTAAACAAAAGCTGATAACGACCTGCACTTATGTAGATAATGAATTCTTAAGCATTCCTTATCTCTATGGATTTTTTGATTAACAATTTCATTCATA
0.5182480247509313 GGTCCGGTTTAGCCGAATATATCTTATCGTTTGCGGTCTGTTTGCTTTGCAGATCGTTATCAACGCTGCTGAGATAGTGGAACGCATTGCAAATGGATCGTGAAATGGGGGAAAAAAAACCCGCCCACTTCAAATGCCTTGTGTCTTCTTTATTTCGTAAGAGATTCCGAGTGCGTGGGTGGCCCACATTGGGTCATTGGGTTACAACATTCAACCGACAAAGAAGACAAACAACACCACCCACATAGTGCGCCCACTTTTTAGTGGCCTTGTGCAAAACACTTTGGCCCACTTGGGTAGCGACATTCTGTCTGCTACTAGCGATTTTCGGACTCGCTTGGCCAATTAGCTGGGCATTTAGAACGCTTGCAGCTCGATAGCGTCAAATGCTCGATTTCATTACGTTTCGACCTTAGGTTTTGTTTCATGTTTTTCACGCTCGCTTTTCCGCTTTTCGCTAAGCGCACGTTCAGATGCCAAAAATAGGGCGTGACTCAGGTGATAAAGTGGAAAATATTTACTGCGAATCGTTTGCTCATCTGTGCTAATTATACTGGGGATTGTCATCGATGGATCGATGGTGTTGGCTGGTGTTGAAACGGTTGTCACACCCCGAGTTTATAAATTGTACAATATATCCACA
0.9088252281752622 AATTACTTTGTTGCTTAATTGTTGCATGTAATTATTGTGCGTGGCGGGTGTTTTTATTTCTTCGACAAAGTGATAAGCCTTTATTTCTTTTGAAAACTATTAACTGTCAAAGTTTCGAATGCAAAACTTGGCCTGCGACTAGAAACTTGATTTAATTGCCCTGATTACCGCCCGAACTATCAGCTCCATCAAGTCCAATTAAATCTCCGACCGAGTATCCCACGAATGCCATCCAATCTCATTCCCACCCGTGCGAATCGGAATGTTTATCTCTGGCATGCAATCTCCATTGCGACAGCTTACAGCAAACATTATCGAGCGGGAAAGAGTTATGGCTGCTAATGGGGATCTAATGGCTGGACGAGGCAATAATTGATCGGGGTGTGGGACCAAATATAATGACAGACGGTCTGGAACGATGGATTTCGAACGATTCAATTCCGTTGCTTTGGTTGTGGAAAAGTATTTCACTGAGTTCCTGCCCTTTGGTTGCCCATGACAAACCCACTGCGATGTCCATAAAGATTGCGCCGCAGTTATCTGAATTTAATCTGAGGAGCCCACTCCCATAAAAGAGAGCCACATGGGCACGTGATATTCGCATGTATTATTTATACAGATTTTTTTTTTATAGTTTGTATACACACTAACATAAAATGCGAAAACCATTCATCGTGGAAACCGAGAGCGTTTTTCCAAAAATGCTCTACTAGTTGCCAGGTTTCCTATATGTGTATGTATTTATTTTCCTCAATCAACACTATATGGACCCTTGAGTTTTGGCCTTCTGGATAATTTGTTAAGTCACGGCAACCAAAAATATTTAACCAGCAAGCTAATAAATGCTTTTTATAATATATAGCATATCTCTATACCTGTATGAACGAATGGAGGCTGTTCTCGGTTCTGGGTTGTGGGCTTGAAATCAGATTTTGCTGCTTTTTCGGTGGCCAAGACTCTTTATTTGAACTGATAACGAATACTTCTTTCTTGGCTTATTTGCGCAGATTCGTTTAATTGCGCATCGCACGGCAAAGAGGGAGAAAGTGCCCGTGAAGTGCCAG
1 CTCAACGAATCTATTTCGTATCAGTATAAATGAATTTTTCTTCGCGTTTATGATGTTTCCAAATTTAAGACTGATCAACATGACGTATGCGTGATATTCGCAGTTGATTGTGGCAAAAATAATTGAAAACTCATACCCTTATCGTTGAGATTTGACTATTATGGCACCAAAAAAGAAAACAAAAAAAAAGTTAATGGGGCCTGATAAGCCCTCGTTTCAGTGGTTCTGTAACGAATTGGAATTTGCCACCCCCAACCCCCTAGAAATTCTAACCATTCTATATACTTTCTTATCAGCGAATCATTTTGTTTGGTTCCTCTATTCTTCGGAGTTTATTCACATATTGAAATAGAGATAAAAAAAAAAAGTGTGCGGTTTAACCGTGACCATGTTATGCAACAAACACATTTCACATCAGATTGAACTGAAGGGCACTTTATAGTTGAATGGGCAAATGTTGGAAATTTTACAAAGCTCGTATCGGAATGGATATTTTTTATGGGAATTTTACTCCATTTCTATTGCTCTTGACCCGATTTTTATACCCCAATGATTTTGCCGACGATTTGCTAACGATCTGTTTAAAGATTGCCCACACTATCCATGTAATTCGTCACGTGCCATAAACTACCTCCACTTTTTTTGGGCTTGTCTATGCAAATCACGTGGAGTTTTTCTTCAATGATCTCTAATGGCAGGCACTTCAATGAGTTCACTTTGCGCTTCAATGCTAAACGAGGCAAGCTGAAAGATACAATGATTCCCAGATAAAGATACCAACTACATGCGGTTGAGATACATGAAGATACTAGTGCTAAGTATTCGCTCATGATTTGACCGCATTCACAAATATTTGTGAGTTACGAGAACATTTGCGGCTGTCTGAGATATGTGCTGAATGTGTGTTTATGGTTTTCTCGATATCTTGCGATTGATTAGCATGGATATATCACAAATACGGTCAT
0.9239481615787273 TCGCCTGGACGGGCAATTAAAAGTTACAAGCTTAAATTACATGCATATGTACCGACATCAAATTAAACGACAGCAGGAGCAGAAGGCCATTGAGGCATAGAGATATGTTTGGACCACGCTGGACACGCCCTACTTTAGTACAAATTAGACTTTAATAATATTTACTTGAAACAGGCAAATGAAATAGATATTTGTTAGCAAATCTATAGTCTAATGCTCACCAAAACTTCCGAGAACTAACATGCAAATTGGCCAAGATAAGCTCACATAAAATAAGTAACTACGTCTTGGAAAAAGGCGGGGGGGATAGGAAATTCCGAAGGTTTATTACCTTGGGTCCACTCGATCAAAGCCCTCTCAATGGCAAATCACAATCTAAACTGTCATCACAATGACCGGGGAGGATGCCCATTGTCGGCCCGAAAGAAAGTTTAATGGCCGGAACTTTCCGGCGGAAGGAGCTTGGTTTGGCATACGCATTTCCGGCTTTAGGTAATTGAATTTGATAACAGAGCAAAAAGGAGCAGAACGAGCCAGAGCCACCAAAACGAGTTAACTGCTGCGAGTTTATGGTGTGAAAAGGAGCAGCGTGTGGCCTTCGCATCCTCCATCACTGACATCCCATCCGCGCCCACGCCCACACACATTTTTTGGCCAACGATTTCCGCAGCCAAATGGCCAACCGCCGCCTGCTGTTCCTGATTTTCACAGGAAGCGGCGGAGACAAAGCGCGTCGAGAGGAAAAGTGGAAAAGTGCTTTCTGCTATGTTTTTGGCCCGTTCTGGCCATTGCCTGATTTTCTATGCTTTTCCCTGCTTCTGGCAGGCGGCCCAGCTCACAGCACAATTTACGAGTGCGGCAGTGCCAGTTGCCCCCGACCGCCCATTCTCCGCCTTATCATCTCGCCAGGCTGCAAACGTGGACCACGGGAATCCGATTACAACACTCGGAAAAAATGTGGATTCAAAGCAGAAACAAGTTTCGTGATGATATTGCCTTAACAGTCCAGCTAGCCAAACTGCACATATCCAGTATATATATTTATATGATTAAAGGATTCAATACATCCAATATTTAAACATTTTTAAATTCATCTTATGCAGTATTAAATGCAGTACTATGCTGCTTAAAAATGAATCCTCGGTGTGTATTCATTATACTTTTTTTCCAGTGCACGGACACACACGAATGCCGCTCTTTCTTTTCCTTGCACCACAAGGAGTTTTGGCAGGAGTGTGGGGCTGTGGGCGTAGTGGATACATGAGCTACCGTTGCGCTGTCCCAACTTCCAGCTCCTTTGGCAATATTTCTGCACTTTATCTGTCTGTAAATAACGATTAACTATGCTCGCTGCTCCATTCCCCGCTCTTCACCAAGCTCTTGCCACTGTCCTTCGTTTTCACTTAGTCAAAGAGTCCCTCCCCCACAATGCGGCTGTATGTGTGTGTGTGTGTGTATCCGTATGTGTGTGTTCTTTATTGTTATTGGCATATCAGTGGCTCAATGGAAATGGGAGGAGTGCGCACTGAGAAAAATAATGGGCTTATACTCCGAATCAGTTGGTTGGCCGAACCTATAGAGTTCAGTATAATCAATCATTAAAATTAAAAAAAAAATTAAAATTAATTAAATCATTACAAATATCATATTTTTTAGAATTTCAAATATTTAAAATGTTGTTATTTCTAACACCCAAGTGACATAAATACTTTCACATGAATTGACTACTTTTTAAGTACAGTGTACATAGCGGGAAGGGAGTTGGCAATCCATTGACAATTCGGGCCACCAAAAGTGTGAATGTTGCAGAATTCTTTTTTCGGCTACCGATGTCGAAAGTGGGTGGCAAAGGAGAGAGGAGTTAGCCGGTGGAGGGCAGAAGTTAGGCAGCTTGTTGGCCATGTGGCATGCAATAAATGGCACGATTCAATGAATATCCATCTTCCGATTCGGCATGCTATCCCCATCATCATCAACATCATTCTCGCTCCCAATCGCAATTCCATTTCCGGACCCACTTTCATCATCATCGCTTCCATCAGTTTCT
1 CATGGAAATGCTAAAAAGTTCCCGGCAAGAGGCGATGGCTTCCGGAAAAGCCTTTGACACCTGATATGAAAAGGAGCCCGTAATCAAATATGCCTGCAAATAAAATGCCAAAGCTGCCGAAGGAATTCGTTTGCCGTACCTTAGCCATTTTCAATTAACTTTGTCTGCGTTGGGTGAATCGCCTCCACCTCCAACTCCACCACCACCACCACCTCATTCTTGCCTCCCATTTCCCGGAAAAACTCGACCGACCTTTATTGCCCAACACACTTTTGCGTCACGTGGCAAGTGGCTGGTGGCAAGGGGCAAAGGTTATAGGGCCCATAAAACGGCCAACTCATTATGCAAATGCTTTGTTATATGAGGAGCCCCGGGCACATAACATAAATCGGTAGTGTTATGTTTACACGATCCAATTCGAATAATATCTTTTCCGATAATTACACAGCTCGGATTTCAATACAAACCCCAATCGAACCCATGTTGATGTTTCAAACTTGTCGTGCTCAACTTGTATCACGATTGCAATTAGAAATGTAGTTGCGGTTAATCGACAACAATGGGAACCCTTGTGAGTCAATATTGTCCATAAGTACTCTTCAGATTAGATTTATTTGCAGCTCCAAGTGAAATCGAGGGTTTTTTTTACCGCCGTCATTATTGAAAAAGTGCGAGGGGACAAGTGGCATTGGGTGTTTATGATTATGATTTTGATTGTATAACACTTATTTTTATACCCGTTCCGAAGTATATATTCTTGAATTCATACGAAGTTTTGTTACCATTTCAATGGCTAGCCCAAATTTTAAGGAATGTAAAATATGATCAGCGCACAAGATTTAAATATCAAATGTAATGCTACTGTAATAGAATTTTAGCCACAATTCCAGTCGTACAATTAATTTGTTTCAAATCCCTTTTTAATGTCATGGTAAATTAGCGGTAATGTATACGTATATCGTTCCAGGAAAGAGCAGCATGACTTTGGTAAATCAAAAATTCAAGCCAACAAGTATGATATGACATTTAACATTTGTCCGCGAATTGTGTCGCAAATTCAGTAATTGTCCTGCGGCCAATCCCCCCGAGTACATAAGCTCCCCCCTTCCCCCTGTCAACGGCCCAAAATGTTGTACATAATTAAACGATTGTGCTGGCAGAAAGCAAGGCGGAGCGAAATAAAAATGGCCAGTCAGGTGGGTGCTTCGGGTGGGTGGGGTGTGTCAGTGCCAAAACCGCAGACAAATAGCCGCTGGCCAAGTGGGCGGCGGTTGGGGCGTGTGCAGATCTGGGGGACTCAGTCAGTTAGCACACACAAAACAAAACAGAACAGGACGAGTGGCACGAATGAAACGAGGCAGAAGGGAGCGGCACGCAAACTGAAAGTTGCTTGTCATTGAACCATGAACTGGTCACCAGCCATCATTCACTCACTCTCGCAGTCGCTCACTCTGCCAGTCAGTCACTCACTCACCCACTCACCCAGTCATTCACTCTGCGAGTTGGAGAAGCCCCCCAGTGATGGGCGCAGGAACCAAGTGGGCGGTGGGATGGGCGGGCGGAAAAAAGCGTCACGTGTTTGTGAATCGCGCGTATTTGCTTATGCAAAAGACCAGACGAAAGGACCAGGATATATCGTTTGGCGAAAGGATAAGCGGGGAAGGGGATGTTTGATTTACACTCGGAGAAAATGCTACTCGCTACTAACTTGTATGATTATGAGTATGAGCACTATTTATTCACTTACATTCACGTCTTTATAACATATCTTAGCAAAACTTAATGAAAGATTTTACAATAAAGTAATTTCTGACTGTAAACATAACTCATATGTCATAACTCAGATTTCTCGCTTATATTAAATATAATGGAGGATGTTCAAAACTCCGTCACATAATCTTAATCTATTTCCATTTACAATTCTCTCAACTGATTAATTGATTGAGAATCGGCACATTTAAAGAATATATTCTCTGTGCAGCCGGCGAACGGGGGGAAGAATAAACAAGATGCACTTTAAAAATGAG
0.5673693708272911 AACAATTTTTGTCTTGGCTGTTGGAAGCATTTAAAGGTGAAGCATATAAATTTCAGATTTGTATTTTGTCAAATAGCCATAATAATTTACGCAAATAAACACAAATTTAATTCACCTTGATAAATTAGCCGAATTAAGCTTGATTTAATGGGCATAGCCAAACTTTGCTTTATGTATTTATTTCCCTGCTCAGATGTGATAACACTTGAACCAAACACATCTGCCGGTGACAGGGGAAAAGCCAAATATAATTTGCCAACTCTAATTGCAGGCAGTCGTCAGATTGATGCCCTTCTGATATAAAACCGAATACTTCTATGTATATATATATAAATATACAATACATATGTGCTGGACCATTCTGTGTAACAAATCGCTTTGATGAAAGCTGTCACTTGCAACAGTTGGGCCAGATATTCGAGACGAAAGAGGGAAAAAACACAAATGTTTATCATTGGTTATTGATGCTACTATATCTTGGGCGGAGGTTCCGGGTTGGGGTGGCGTAGTGTATTGTACATATGAGGGACTGGCTGTTAAATTAGCAAGGCAAACAAATGCCAGGCACACAACGGCAGAACGCCAGAAAACGAAGGAATCGAGGAGGAGCAGATGGAGCTGGAGGAGCAGGAGCTATGGCAGCAGCTCCAAGGCAAACTGACACGAAGAATCCGGTTTCGGATATCTTTGTATGTCTATGCTTTCGTACCCCCAGCTCCCAAAACTCCCCGCAGTGTCTGCCATTTTTACCTTATTTATGTTGATATTTGTTTTGCCTTTGTTTCATGTTACGTACGACCATCTCTCTCTCTCTCTGGCAATTTGTTTGATTGTTGTCGAGCTGGTTTCTGGCCTTTTGTATCGGTAAAATATACATTTCGCAGGCGTCAAGTTGTCTGTATTGAAACAATTGTCCTTTGCTTAGATTTCCAGTTTTTCTTGGAAATTAAATACGGTTTTGAAGCATATTTGTGGGCTACATTTGAGTTTCAAATTATGCACACGCCTGCCACATTTCGTCCAGAGGATCACGTTGACGTTGACTTTGAGTTGAGTTCCCGGCAACGAGCGTTTTTGGCCCCCAAATGCGCATTAACTTAATGGCATTTTGTGGCGCCCAACGACGACTCAGCTAGCCCTCTTTTCCTCCTATCTGCCACTGAGCTCAACTTTTTCAAGCATCGCACAGAAGTCCTATTTAATTTTTACGACAATGCGCCGTGCAGAAGCCCAGGAACTGAACAGGAGCAGATTTTTGCTCTTTTTCTCATGCTCCATCCTCCTCCATGCGGCATGCTGCATTCCCAATACCCATTCTCATTTTCCATTTTCCCATACCCATCCCTCGTGGAATTGCTGTCGCGCTAATAGCAAATCCTTGTTAGCTTTCACTTAAGTACAACATGTAAAATGCTCACTTTTAATCCATGAAGCAGCCCGGCCAGCCCAGAAATTAATTAGTTCCCATTTTCCTGGCGCTTCGGCTGTTCCTGTTCCCGTTCTGATCCTTTTGTTTATGACTTTGCACGAAAAACACTTGAAATATTTATACTTCAATTTCGATTTCAATTAACGCGGCCATTGGCCATTGCACACAAAACAACCAAAAAAAAAAAACCGAAAAATTCACTTGTCTCTGTGGCGGGGAAATTTGAGCTACATAAATCACATTTAATTATACCGTTGATGGGCGAAATTTAT
1 ACTTAGGCCTCACGTTCAATGCCTTAATCTCCTCCTGGGCCCCCGGGCGACTTATAAAGAGATTGCTGCAAATGATGGAGCCATGATCAGTGGCATCCTTTCGTCAAAATCCGAGCATACTTACTGGGGCTCTCATGTTGGGCTTACAGTGAATGATGTGGAGTTCTCGAAATCGGATCTGCATATGAAGGACTCGGACTTGGACTTGTACCGACTCCGACTCGTATGCTACCACATCCTAGGTGCAGGGATGTAAGGACTCGACACCCTACCGCCTCCTTAATTATAATTAATGTCAATAAAGGGCTTGCAGCAGCAACAGCAGCAGCAACCTCAACAATGGAGTGAAAACAAAGGCAGCTGGCAGGGGGGAGCCATGGCGATGGAAGGGCAGCCAGGTAACCAGCTCCAGGTTGCTTCATTAAAAGGATTATGCGTCAGACCGCTCCAATATGAGAATGCGGTAACGTTGTTGGACCATCAACGAAATATGTCAGTGGGGCCCTGATGCCCCTCATCCCCATTAAACTGGTTTGGCAGCCACCTGTTTTGATCTGCTTGCTGGCTGGTTTGCCGTTCCTCCAGCGTTATTCAGTCGTTTCGCTCCACTTTGAAGTTTGGCTTAAGCGAAATTTGCTTGCTTAGAAGCAAAATGTGTACACTTCTTGCCAACAAAATTCACGGGCTTGGCTGGAAATTGTATATGTGCTACGTTCGCCCACAAAGCCGAGAAAATTTCGACGAGCTGACGCAATTACTTGCGAGTCTCAAAGGGCGAAATAGAAATTTAAGAAGTATATGTGGGAATTCAAAGGGAAAAATACATCGTTTCGGCTTCGGTTTTTGGTTTTTGTGTCTTTAAAGCATAAATAAATAAAGCATAAATAAAACATAATATTTTTTATCCGACTTAAGAATTTCAAGCACAATAGTTGTATCTTATAAACGCATGATATAGACGATTAGGGATAGTTTCAATTAATCCAGATGACCATGAAGCTTTATTAATTCAAACCCGATTCCCCCGAGATCAATTGACCATGGTCAACCTCCACTTCACGCAGGTCCGATATACCCTTGAGACTCCTTAAGTACAAGGAGGGGATTAAGTGCTCAACCGAGCAGCTTAAGCGGCTTTCGCCGGACCTCGGCGCACACGCATCACATGCTGTTATCCATATATCCTCGTATCCCAGCAGCCTGGGTGTATACATATATATATATAGCATTAATGGGCAGGCCGTTGCCAAAATATAAAGCGAAATTGCTGAAAATTGCAAAACAAAAAGCAGGAAATCACCTTTTAATCGCCCTGAGTCAAAGGAGAGGCGGTTTTTTCGGGCCAGTAGGGATGGGGATTGCTATTCACTGGCCAGCTGCTTTTGGGGAACTGGCTTAGGTTGACTCGATGGCTTGACTTGATGGACAGACCGCGCAGGAGGACCGGGCCTTTGTCTCTTAACTTGCCAAGTTTTGGCAGCCGACAGCAGGAGTTGGAGCTGTCGAGTGGTGGTGGTAGATGGCGATGGTACAGGGTATAAGGTAGATGGAGCTGCGGCAGATGCTCTCGAGTGCTCCGATAATCAGTTCCCCTGCCACCTGCCTCGCTCCCCCCATCGCGGCACAATTTGATCCTTTTCATTACTTTTTTCACTCTGTCTCGCTGGTTTCTTTCCCACCAAAACAAAAAAACGATGAAGGCATCGGTGTTGGGAGGGGTGCTTTTTGACCAAGAAAACCAGTTCCTGGACTTTTTCATCACAAAAACCAAAAGCAATTTTTGAAAATTGTTATTATAGAAGCGCAGCAAAGCAGAAATTAGGTTAAATTAGAACAAAGAGCAAAAAGCAGATAACAAAGGCCAGGGAGCCGAAAATAGAAAGGGCAGATGGAAAAAAAGGAAACATCTCAAGGATAACCAGCAGCAAAATAAATACAAATACAAACAATAAAAATGCACAGGTGGCCGCCACGAAAAAGTAATACCAAAAAATAGACAATAATTTCCTTTGTGTGTGTGTGTGTGTGTGTGAGTGGATGGTTGAAT
0.6413151111166661 TTTTATATGGCACATGTTCTTCATGGAGATGAACGCACGGAGTACCAGGACTAGCACATACTTCTCGGATTACGGAATGGTAGGATTATTAAATAATAATGCTTTTGCTGTATCTCAAATATCAAATTTTCAGATGCTTAACTTCTGGTCGACCCTAGGGTTCACCTTGCTGTTTTCCTATGCAATGCATCTGCTCATTGAGGCACCAATTGGCGGACTTGACATTTTCCTAAGGCCAAAGGGAAAGATCTCTCCTACCGAAAAACAGACATCTCATATTGATGATAAGGAGCCTAGGGACCCAGAAAATCTGCTGGAACCTACAACTTCAACTGTAGATTAGTTCAATAATAACTAAGGTAGTTCATGTAAAAAAATGTATTATTAAAGAAAATATTTTTAATCGTAACTGCTCACAGATAACACATTTCATTTGAATGCACCCAAGAAAGCTTCAAATCACAAGTGCCTTTTAAATTCGGAGTAATCTTCAACTTAATGAATCCATTTTTAATCAAGTATATTATCACTTTGTGGTCGTCACTTGAAACGTGTACATACTCGACTTGTTTAATCGCATTGAGTGGCCGACAGGAAATTATTAGACTTTCTGTTATTCTTTTTTTATTAAATATGGATTGACTAAAATATTTGACTGCCATGGATTTCTTACATTTAATTTCATATAAGAAAGTCAAACTATTTCTGAAAGGGTATTTCAGATTCGTGTTGGCTTTCTCGAACAGTCACATCAACTTTTTGGGGTCGAGGTTCGAAATCCGTCGCATTTTTGCGGCTCAACGCAAATATAATAATAAATTTTGCATATTGCCGTTGCTATTATTTTTCATAAATGAAACTGTTGTCAATGGCTGGGATGGCTGGGCCGCATTCATCGCCTACCGATGTCCTTTAATGGTTATTTTTGTTGTTGTCTATGCCTTTGTTGGTCCTGTTTTTATGCGCATCCTGTTGCCTTTTTGTCACCGTTTATTGTTTTTTGTTTTGCCTGACCAAGGTTATGGGGGGGCTTGGGGCCTCGCGATGCGGTCACTTTATTGTTTGCCGGATACGTTCCGCCACATTTCGAAAAGTGCCCCCGGAACACCAAAGGATGCCGACGAGGGAGCGGGTGAGTGGCGCGATGGAAACCACGTAATTTGCCGTCTGATGAAGATTTACGACATGAAAGCCGCAAAAATAAACGCCAAATACACGAAGGCCACATAAAGCTATCCACCCCCCTTACTTCGCCACCCACTGAGAGCCATGATGGATGGCCAGCTGGCTGAACCTGAACCCTATCCAACTTCCTTCCATGCCATTCTCCCCTCGGTCATTTATGTAAATTTGCTAAGAAAATTAAGCCCGAAATGAAGAGATTTGTCTCGGCTTTATTAGCCAAGATGGAATAGCCTAGGAGCCCGAAGTTCAGCTAGGAGCCAGGCCAAACCAGCATTTTTGGTCCGGAAAATATCCCCCGGGGGAAACAAAACTGGAGCAGGAAAATCGCATGCAGTGCAAGAAATGTTATCTCTAAAGGGGGATTTCTTTGTATTTATTTGACCTATCCATTGTTCAGGATTGCGATTAAAGGAATCCAAGATAATTAAACAAAAATATAACTTTAAAATTACTAGTTAAGTTAAATTTCCTTAATTTTTAATGATTGTAACTCATTTTCTCTCTGTTAGTTTCCTGTGTATTTTATGGGCGTTAACAAGCCTTCTTGTATGTGTGGCTCAAATGAGGGGGCGTGGTGCGTTCCAGACCCGAAAATAAGGACAAAACAAGAGGCTCACGCTCGGAAACACGGATGCAGCATGTCTCATGTTAGTATCTGTTTTTAATGG
0.7432200665849005 ACAGCTAATAAATAAAAAGTTCAAAAGATTCCGCATCGCAATCATTGCTGAATCAAGTTTGGAACAAAAGTATAAACAAAATTCAAATGAATTGTAAAATAGTCTAGAGACTGCACACCTTTTTTTAAGGTATACAATTTAAGCGCTAGGACTTTTTTGATTTTTTGATAAAATCCTTTTTCTATACTATTTTTAATAAGAACTTATATTTTTATTAGCAACAAAGTAATGTGTGTGGAGTCAATAAATAAATTTGTGAAAAGGTGTCAGTTATTGTTTGGCTTATATTATAAGATTTAGATTTAGAGAAGCCGATAATTGGCAAAAGGGGAAAAATTTTAAATACAAAACAAATAATTCCTCCAACATTGTGCTACGAATGTTCTTTGAGCGACAAAGTGAAAATGTTGAGATTTATTTAATTGCTTTTGTCGCAAGGAGCCGAAAAATGTCTACAGAAATTATGAGAAACTTATAAATAACTAGTGGATGCCATGACCGCGGCGAATCGAGTGTTTATTTTCGTTAACAAAATGACGACATTGGGCATGATTTTCCAATTAAATGCTGAGCTTAAATAAATAATGCGTCTATTTATAGACGGCCAACTCACTGGCAATGGGGCACGAGTTGCCAGTATCTGTATTCGAATCAATGTTCTTCGTTTTGTGTTTGTTTATAAATGAAATTGCAGTCTGCAAACTGAAACGCTTGACTCAATTTCCGTTTCCGCCCAGCTTCACTGTAAGCCAGCGGAAGCGGCACAAATGCCAGCAAGTGGTTGCTGGATGGCCCAAGGGCTAGCCGGATCCTTTGGAGCCATTGGATCCATTGGATCCCTTTGGTGCCTTTACTCCCCAACGACCTAATTTTCGCTTGACTTCATTTCGGATATGCGTTGCCATTTTG
0.5827118316691459 TCTTGTAATTTATTAATGAACACAGGCACCGAGAATTAGAACTGTGCGGTCTGTCAAGCGTAGAATTTCAAACCGTTGCGTGCGTTTCCATGTCAATTAGCCCCCCAAAAGCCTGACGTCAGCGAGCATACACGATCGCCTGATGAGCAAAGTTCCCAAGCAGAGCTCCTTAATTATCACTCAGGTTAAGTAAAGAAAAAAGAAATCACTACTTTGCGGCAGCCACTCGAAACATATGTCCGATAAGCGGACTGCTATCTCCTACAAAATGTCGCCAAATCAGCTGACTTTGCGGTTCCGGCTCGCAATTTAAGCACACTACCAGCGCCTCATTCCAGCTGAATCATCAGCATGCACAGATCGACACTACTTTATCGAGTCCCACTGACCTAGACAAGGTTCAGCTAAATCCCCGAGCCGGCTGGCTGGCAACCAAAAAGAAAAGTTGAAATTATTAAAACAAATACGAATGTGCCAACAAATGTGGAATAATAATAACTATAATAATGGGTAAAGTGCAAATAGAACCGGTCTACTCTTTTGGCGAGGTTTTGTGAATGAGTATATAGATTCTATAGCATGTATTTTCATCTATAAATAACATGGACCGCCGACACGTGAGCAGCTTTTAAGCTGATTCATCTGCCGGGGACCAAAGTAAGATACTTTTCGGCCTCTTTGATTGACATGCCAGCGCTCAGAAGCAATCAACCATAATGGGGCGAAAGTGGGCACACGTGGGCTTGACCAGGTGATTTATTAATATTCCATTTCTCAAACAGTCATAGCAATATTTTCAATAATTAAATTCACATGACATTTGCCCCTCTACTTAAGTTTAGCTCACATTCTGGTGCTAAAAACAACAAGTTCTCAGTGTTTTACTATTTTCATACCACTATTTCACTTACTCACTAAGTTTGAAAGATTAGGGAATATGGAAATACGCTGCTTTCTGGGCCATATGATTAGAAAGGCAAGGTTTTCTCCACAGCCCCAGTGAAAGTCTCTTTCTAAATTTAGTTCTTGTTACGGCGGCCACTTTTGTGTTTCTCAGTTTTGGAGTAGCGAAACATGCTCAAGTGCTGTACTTGGTTGGGCAGGCCCATAAAAATCAATTAGAAATGCAAATTATCATTCTAATTCAATCAAAGGTATCCCAATTGAATGGCAAACAATTGGAAAATGCAAAATTTACCCCCGGGGTTAACTCAAGTGAACTTTGCCTTATCGGGCGGAGGCTTTGTGAAATGCTTTACTTCTGTCTGGCACCTGTTGGTTTTCAATGCAGTACTTTAGCAGTCTTGAGATGCAAAAGCGATGATTAGCCGCCTTTGTTTCTTTTTACTTATCATTAAATGTTGGCTTTTTTTGCAACGCGCTCAGGCTAAAAAAAAATTGCGTCATAAACGGCGACAAACGACAATGATTGCGATTACTTATAATTCGCGCTGTTCGTGTGTGGATGGGTAAAGTGGCGAGACGCCCTCGCTATCTTATCGCTGGCATAGTTTGTGTCCAAGTTCGGGTGTTCCACCGAATCCAGCGCCTCCCCACCACCCACTGGTGGTGGTGTAGTCAGTTGGCTAGTTAGCATGGTTATGGAATGATACGCTATCGCCACGCATTACGAAACGCAAACGAGTGGTGGCCTGATTTTCTTGTTTAGCTAGCCAGCAGCAATTATATGCTGTTTTCATATTATATGAAAC
0.1063411664487654 GGATATTTTTTCACCTCCTGAATTCTATCTCCTTTGGCCATAAGCAATTTGCGTTGATATAGAATTTCCGGTATGGCGCGTAGATATGCGAATGAAATGCTTTTTTAAATGTTTGTCGCTTCGATGTCGCCTGGCGATTCGTGCCACATGCAAGCAAGTGTCCCTGCCCCTCTTCCTTTGCCATTCACTCACCGTTTGCCCCCTCGCTTGCACCCATCCACCCATACCCATTGCCATACTTATTTTGCTGGTGACTTTTTGGCTTTCATCTTTGCCGTGTCTCCGTCTCACCTTTTTCGCCATGTGTTTTGTTTGGCACGCAAACTTTGCCGCTCGTATCGAGGGTCATGTTTCATGTGGCTTCCGCTCTGCGCCTGTATGTGTGTGTAGGTGAGCAGGTGTTTGTGTTACCTACTTCCAGGCGGGTCAGCAGCTGTATGTGTGTGTGTGTGTGTGTGTGCTTGCGTGCTGGGCTCCAAGTTGGTCGTGTTCCACCGAAATTTATGACGACAATCGTG
0.8157263681881416 ATTTGGAATTTAATCTATCAATATAATAAATAATTAGTTGTCATTAGAAATAACGGGGTCATTTCTAAACAGCTCATAAGTGATTTTGCATACTTCCTTTGCAATCTCATTAGCATTATGTGTGTGTGTTCTGTTGGTACTGATTTGTCGTCGTGCTGTATATTCTCTTATCTTAATTAGCCAATCAGCTAACCAATCTAAACGCCGTGTCAGCGATTGCCGGCGCCACCTTGATAACATTGTCACCTAATTAACATGGCACTCGCACTTGACCTGACCCAGGCACGCAATGTTCCGCATACGCCCCGTGGGCCCTCACAGAAAAGCAAAACGACATAGCATTTATGGTGCTAAATTGTAAATTATACAGGCAGCGGCAACTAGAAATGAACATGCGCCCAGGTTAACTGCTGGGGAACTTGGCTAACAGAACCGGAAACGGAAGTCGCCTGTCATGGCGGCGCAGAAGGAGAACAGTACAGAAGTGGGTGGAGCTACGGGAGGAGAGGGTCACCCACCCAGCCATCCAGCCAGCCAGCCTGTTGCCTGTTGTATGCCATTTAAATATGTCATAATTTCATTTATGTGCTCTCACACTCACACGCAAAAGTCAGACATGTCATGTACACATACTTGGTGTGAGTGTGTGCCTGTGTGTTTTGGGTTATTTTTATGGCATGCACGAAATGTTGTTGAAACACCTGTCGCCATTTGCCGCATGCTAGCCAACTTTCTTTCGGCTGATGAGACGTCATATTTCCGAGGCCCCCAACTGAGGCAAACAATATTAGCAGGGCGATGGGCTTCTGGGATACTTTGATACT
1 CATTAAGTTTGCCGCTGGCCATATAGGCTGACCTGGTTCCTGGGTCACCGATTCATACCCTCAATCCCCAACACAACCAAAAGCCAATGCACTGAGGCGTTAAGCAGGAAGGCGTTTCCACCTTTCATGGCATATCGCGCATACGCACCGTTGTACGGCGGGCGAAGGTGTGTGTGCGTAAGTGAAGGCAAACAAACATAAAAGCAAACAATAAATGGAAAAAATAAACCGTACATCGCTTTTTTGTGAAAATAAATGATTATTTAATATTTATTTTCATGTTGTTGCTTGAGGAAGGCAAAAGGTGGACGATGCCCATCGGCTGCATCATTTTTCATGCCACTTCAAGTGAGTCTAAGTGCCTCGCCGGGCCAGGCCATTAATGCCAACTGATTGGTCAGCAGAGAACTAACCATTGGATCCAAGGCAGCGCCAGACAAAATACCCACACACACACACATGTATTTATTATTTTGCCAACGTTCCTGATTATTTACGCCTGATAGGACCCTGTTCTGGAGGG
0.8959048454609723 TGTATTTATGTTTAGTTAGCTTTAGCGAGCCGTGTTAGCTAATTTGGACTATATTAATGATGATATTTAGTTGTACCTTAACTATAATGATATTTATAATAATTTACAAAAGACTTGCGGCATCATGCCAAGCCGATATTATTAGGGCCTTTGAAAGCTAGCGCGTAGAGCAGCAGCATGTATTTAGGAGCACCAACTGGCAGCGCTGGCGTTGACGAGATTACACCACAGCATCGGGACGAACGAGGAGGAGACGGTATTGATATCCACTTACGCATAATCTGCAACTGCACTTCAAAGTTTAGTCGAAATGAAACCCCCTCTGGCAGCCCATAGCACAAAGAAACGTATGAACCCAGCTTGTACTTGAGTTAGTTGGATGATTAAAGTTGAAGCGGCATTTCTAGTCAGTAAATGGTGGTCAGAATAGAGGGAACGTAGAAGGAGGAGGAGGAGGAGGAGTAACCCCGATACAGGGCATCTGCATTAGCATGCATGCACACATATTTAAATATCACAATTAATTGAGTGTTTTGTAGAAAACCAAATAGTGATCCGCACGGATCGATCATGGTATTATATCGAAAATTCAATTTCAATGTGTCAAATAACTACTACGATTGAGAACTTCAATGAATAAATCAAATTCGAAAATCAACAGAATCATGGGTTTTATTTCTTATCGCCGGGTATTAAAGTAAAAAGTCGTCGGGTTATGTTGTTATTTTTTTTTTTTGTAAATGTTTATTTCGCATTTGAATTGTTTTAATTAAATAGAATTACAAAACACGAGTTTTAATGCATTTCTTTCGTTTCGTACAACAAAATAATTTAGTATTAGTATTTTACAGTATTTATAGAAACGGGTTCGATTTCTTTCGCCCTTCTGCATCTGCATCGTAATTCATTCGCTGATATATTGCATATAAAAAACATAATAATTATGCAATACAAAATCTGTGTGTGTGTGTGTGTTTGTCGCTTAACAGTTAAATATTAATTAAACTTATAGTAATGACTTTTAGTATATAATTAAATATTTTCTTTATGCGGCTTACAATTTTCACTTTCCTATTAGTTTAATAACAGAACAAAATCAAATTTTATCTCTTTAACGGGTTTAGTTATTATTTTTTTGGCCGTTCCGCCTCTGCCACGTGCCACTCCTGGCTAGAATTCCACCGGACTGGCGATTCCAGTGGAGAACTGAGACTCAAGATGGTTTGCAGCAGAGACCGCGGCATTTCATTCGAATGTTTTATTTTTTTCACTTAAGTTTTTCGATATTTTTTATGTGTTTTTGTTTGTATTTTTTTTGTTTTTGTTTGTTTAATTGCCGTAGAGCACTTGGAGTGTATTTTTCATTAATTTACGCTTGCTTTTCGCTTTATAAGTATATACAAATCATAATTTTGGAAACGTGTATAACTAGTGAATAAAGGTAGTGGGCATTACAAATTAGTAGTAGCAAAAGGTAGTATTAGTAGTAGTAGTACTCGTAAGTAGGTTGCTTGTCTGATCAACTTTGTGTGCTAGCTATATGTCTGCATAACTTTCATCTTAACTGTGTCTTTTACAAAATATATATAGTATAAACATCTATAAATTGTTTCGCTCCACCAATCCATTAGGGCACTTCAAAGTTAGTCTCTTTTGTAGAACTGTGTGCTGTTCCTGCTGCTACATTCATTGCTAATGTAGCCTCGATTAGTTTGGGGAGTGGTTTTTGGGGGGTTTAGTTTAGAACTTCAGTGCGTAGTTAGTACGTAGAGTTGAGTGTTTTGTATGTGGTTTAAATATTGGCATTCTTTTGCTTCTCTATCGTCGTCGTCCTCAGCCATAACGGTGGCTTCCTATAGCCGGAATGGCTCACGCTTCTCCGTCGGTGTGGTTCCCCGCGAAGTGCGTCTCATTGTGGAGCTGAATGTGGGCTCCGCTGAGCTCTTTCGCGGCGTTTGCATCCCGGAGGGCGTTGAGCTACCGCTGATGTTTCGCCTGGGATCGAAAAGTATCAGGATTAGTGACTGTTCTTTCAATAGTTGATCAC
0.3893873070339904 TCTTGCTCTGACACAGTTTTATAAACAAATTATTTAATTTGTTTACCCGCCCCCGTACAATAAAGCAACGGCTGTCGGTTTAAAAATTCCACTCACACAATAGCCGAATGAGGAAAAGAAGACAGAAGGAACACCCAAAAAGGAACAAATGATGGCTTTTATTTCGGCTTTCGGCATTAAGGCATTTAGCACATTGCACTTTGCTTAAGTTTGCTGATTTTTCGGCTGTTTGTCGTTTGCACTGTCACCGCTTTTTGCACAATTTCTTCGTATTTTACACGGTTTATTCTCGCCTCGGTTGTTCGTGACTCATGAAAAGGAGCACCGCAAAAGGGCACCGAAAGTGCACTGGGCGAGAGCGAGAGAGGGCGCATGTCAGAGAGCGATTGCGTTTGCGGCGGCGGTTGATAGAGAGAGATGGCGAGTGGGAGCAGGGAAAAGGACGCAAAGAGAGAGGGTGGGTATTTGATGTATGTGTGTGTGTTTGGTGTGTAAGTGCAGCAAACGTTTTTCATCCTCTTCTTCTTCTTCTGCTCTTTTTGTTGTGGCTGCTTCCACTATTTTCCTGAATTTCTGCTTTACTTTTTTTTTTGGTTTTAGCTTTTCGCTCCTGCTCTATGCTAATTTTCACTATTCACTGTTATATACACAATATTTTCCACTATTTTTCTTATTCCGCTCGCAGCGCTTTTCATTTGCCTTTGCACTGTTTTCCTTTCATCACGCAACGCAAAAGCTTATAACAATAATTTATGGCAATTTCGTTTGCAGTTTGAATGAACTGCACTTTTTT
0.4188057325128846 TAAAACACAAATAATAATGCCTCACGTCAGACAAACACACACATAAAATAGCCCAATAGAATATAGATAAAAGGCCAAATCTAATTGATGCCGCCGCCACCTCCAACGAAACCTCCCCCCCACTTCCCCCACAACCCGCCCACTACTATATACGCACGCTATATAGCTCGGTTCCCCCGATCTCAGCACGTTTTTAGCAGTTCTCTGGGCCTCCGATTGGCGACGAAAACAAAAACAAACACAAATGACCGGAGAGCGGAGAGCATGGTTTGTTTTTGCATATGTATACACAGGCAGCTCAGAAATGATCTCATATACTGGGGGGTTTGGAGCTCTGGGGAGCAAAAACATGTTGCTGTCTGTCTGGCGATCGGAATTAACCCGTTGAGGCATTACACGCCATTTTAGCATGCTGGGTTAGTTTTGCAGTTTTATGAATGAAAATCTTTGCAATTATGAATTTTGCTCAGTTTAAGCAAAGTTTATTTTATAAAGATAACGCCCGCTTTCCAAGTATTCTACTTAAGGCCAACTTAATATTAGCCAACTATCTTTATAAGGCTCGAGAAAGTTTGCCAGCGATGAGAAACTTAACT
1 TTAAACCAAATTTTTATTGGGCCAATAAATAACAGATTTGGTGGCCAGGTTCGTTTCTTTTTTTGCGGCGGATTTTTATGGTTTTATGCTCGGACTATCCACAGGAGTGGAGATCCCTCACGTAGCTCCAAATGCAGGCGCCTGCACGTGCCGCACACACAATGGGCGGATGGCAAAGGAGAGCTGTTAAAGGCCAGACAATAAAACGCAACACTTGTTGGCAATCGCTGAAGTGTCAGCCCCATCCCATCCCATTCCATCTTCCTGCTAAAGGATATGTGCTGACTTAAGCATGGAAAGTGGCCAGCAGATCAGGCTCAAGCTTGGGCGGAAATGGAAATGGCAGTGCGTGCCTGCAAATTATGATGTTGGCTTGTCTAGACTGGCTTTTCCTTATCGGCCTCCGAGGAGAGTCCACAAAAGTCCGAACAATAAAATTTAAGCGCCCAAGGCGGATGAATAAAATTAGTAATATATTTTCTTCGGATTACACGCTGAATATTACATATTTCCTCAGAACACTCCCCACTCCCTGTATTCCCGATCGAATTCATTGTTTCCACGCTTAAATGAGCAATTTAATTACAAACTTTCTATACGCTTATGCCTGCGTGCTGGCTTTCCAAGCTGGCTTTGTCCATGCTGCGTATACGTAATGTGCTGTTGGTCTCTTGTGTGGCACGCTTATAAATTTTAAATGCTTACATTTTTTGTTTGCAGCTGGCAGCTTATGCATATAAAATTTAATGAGCTACATTAATGAGAACCGAAAATAGCACTTTTCCCCGGTGTCCCGCGGAATTGCGGAATTTTTGCATAGGTACACATATAAGGGCGTAAAATAAAAATCCCCTTCGAGGGCTTGAAAAAACTGGAATTTAATTTTTAGTCTGCATATTTAGTTGGATAAGTGGAAAATGCGAATGCTTGCCACTATTCGCACTGTTATTATGTTTTCAATTCCCTAAAGAAATCCCCGGCGATTGCGGGTGAACATTTATAAGCATTATAGCAGCAGGAAATTGCAGAACCTCTCACATGGGGGAGAAAAAAAGTAAAGGACCCACAAGCAAACTCCCCCCACGCAATCCCCTATTTTTTTTTTTTTTTTTTTTTTTGTGTCGCCTTTGGCAAATCCATTGTGTGCAATCGTACGAGATTACATACAATCTTCTATAATAGCATGCTGCAAAGAGGCAGAGGAGCAGAAAGGACGATGTGCGATTTGTCCGTTGGTCTTCGTCCAGGACCAACCATTTCTTATGCCTCCGTATATGTATGTATTTCTGGTAATGTCCTTTTTATGCCGGCGATGATTCGGCCAAGCTGAATT
[truncated: 2,411,917 more chars]
