# Supplementary material for: The hourglass model of evolutionary conservation during embryogenesis extends to developmental enhancers with signatures of positive selection
Source: Genome Res. 2021 Sep;31(9):1573–81. doi: 10.1101/gr.275212.121 (PMC8415374; doi:10.1101/gr.275212.121)
Supplement: Supplemental Material [file supp_gr.275212.121_Supplemental_Code.zip › Supplemental_Code/data/svmModels/dmel1820_model_gkmpredict_dmel24_specific_enhancer_posSet.txt]

chr2L_376295_377184_pos_1	-0.0323811
chr2L_671172_672488_pos_2	0.0439526
chr2L_2867033_2868241_pos_3	-0.00504063
chr2L_3833723_3834500_pos_4	0.00185172
chr2L_4357242_4358566_pos_5	0.282537
chr2L_9715056_9715768_pos_6	-0.35762
chr2L_11108141_11109184_pos_7	-0.0143188
chr2L_12500375_12501031_pos_8	0.480236
chr2L_12729281_12731041_pos_9	-0.00706543
chr2L_21544556_21546180_pos_10	0.111907
chr2L_21592855_21595094_pos_11	-0.0934252
chr2L_21919641_21923109_pos_12	0.032701
chr2L_21937004_21938739_pos_13	-0.0682856
chr2L_22451909_22454133_pos_14	-0.467459
chr2L_22895446_22895913_pos_15	-0.0224833
chr2LHet_169535_171628_pos_16	-0.0255369
chr2L_6364_6938_pos_17	0.210963
chr2L_89116_90495_pos_18	0.0529054
chr2L_209015_210655_pos_19	0.0465878
chr2L_234137_238097_pos_20	-0.27614
chr2L_582211_583952_pos_21	0.253463
chr2L_600355_600981_pos_22	-0.0719069
chr2L_615988_616524_pos_23	0.475963
chr2L_881101_882552_pos_24	0.0264829
chr2L_1478057_1479232_pos_25	-0.288651
chr2L_1508190_1508635_pos_26	0.174871
chr2L_1508885_1511330_pos_27	0.0160975
chr2L_1870400_1870956_pos_28	-0.164072
chr2L_2456363_2457444_pos_29	0.113879
chr2L_2444091_2444580_pos_30	0.58944
chr2L_2828368_2829027_pos_31	0.28297
chr2L_2919858_2920556_pos_32	0.770979
chr2L_2957964_2958458_pos_33	0.472172
chr2L_2966681_2967692_pos_34	0.221133
chr2L_3078282_3079096_pos_35	-0.0860688
chr2L_3602398_3603457_pos_36	0.14307
chr2L_3588662_3589909_pos_37	-0.011397
chr2L_3614188_3615760_pos_38	-0.098768
chr2L_3610541_3611278_pos_39	-0.13578
chr2L_3667220_3668091_pos_40	0.106697
chr2L_3822316_3823047_pos_41	0.0727267
chr2L_3842235_3843216_pos_42	0.155471
chr2L_4169790_4170910_pos_43	0.0584009
chr2L_4207801_4210642_pos_44	0.516672
chr2L_4202646_4203710_pos_45	0.0525279
chr2L_4354721_4355445_pos_46	-0.0504677
chr2L_4547516_4549241_pos_47	0.0528899
chr2L_4823398_4824330_pos_48	-0.151215
chr2L_5186357_5187241_pos_49	0.189663
chr2L_5315389_5315756_pos_50	0.409622
chr2L_5363435_5364944_pos_51	-0.103896
chr2L_5464540_5465071_pos_52	0.570753
chr2L_5755698_5757712_pos_53	0.370003
chr2L_5789141_5789825_pos_54	0.0732951
chr2L_5983408_5983797_pos_55	-0.151076
chr2L_6155958_6157208_pos_56	-0.0230677
chr2L_6361133_6362398_pos_57	-0.691515
chr2L_6362488_6363072_pos_58	0.365661
chr2L_6390305_6392107_pos_59	-0.268327
chr2L_6543461_6544337_pos_60	0.501327
chr2L_6736320_6739924_pos_61	0.316757
chr2L_6926933_6927442_pos_62	-0.234434
chr2L_7096112_7097061_pos_63	0.54982
chr2L_7247413_7248204_pos_64	0.0602259
chr2L_7304001_7305272_pos_65	0.341061
chr2L_7592471_7593292_pos_66	0.537605
chr2L_7594569_7595155_pos_67	0.18533
chr2L_7832903_7833171_pos_68	0.0339096
chr2L_7901768_7902560_pos_69	0.181174
chr2L_8188206_8189217_pos_70	-0.233671
chr2L_8182064_8183627_pos_71	-0.226208
chr2L_8208810_8209950_pos_72	-0.144749
chr2L_8322286_8322883_pos_73	-0.265993
chr2L_8317142_8318753_pos_74	-0.0446114
chr2L_8386743_8387613_pos_75	0.00357961
chr2L_8510326_8511226_pos_76	-0.163181
chr2L_8796213_8797673_pos_77	-0.115142
chr2L_8811192_8811980_pos_78	0.0111273
chr2L_8822101_8822504_pos_79	0.178501
chr2L_8875732_8876458_pos_80	-0.243485
chr2L_8872302_8872891_pos_81	0.113236
chr2L_8920012_8920351_pos_82	-0.198264
chr2L_9061391_9062171_pos_83	0.0546805
chr2L_9069837_9070488_pos_84	0.751207
chr2L_9149799_9150508_pos_85	0.456686
chr2L_9270206_9271908_pos_86	-0.121161
chr2L_9582848_9583623_pos_87	-0.0522468
chr2L_9577127_9577723_pos_88	0.132636
chr2L_9584898_9585563_pos_89	-0.186431
chr2L_9728722_9729289_pos_90	0.254087
chr2L_9804372_9804936_pos_91	0.11252
chr2L_9970362_9971085_pos_92	0.246898
chr2L_10188456_10189722_pos_93	-0.231586
chr2L_10214064_10215839_pos_94	-0.178059
chr2L_10282028_10285668_pos_95	0.1126
chr2L_10547235_10547712_pos_96	0.173555
chr2L_10535191_10536395_pos_97	-0.363312
chr2L_10611277_10611904_pos_98	0.0656207
chr2L_10660956_10661646_pos_99	0.209393
chr2L_10835410_10836706_pos_100	-0.333216
chr2L_11052771_11053131_pos_101	0.827216
chr2L_11184450_11185420_pos_102	-0.174836
chr2L_11190759_11191321_pos_103	0.242783
chr2L_11214057_11214974_pos_104	0.266495
chr2L_11455203_11456199_pos_105	0.00934541
chr2L_11482342_11482866_pos_106	0.217432
chr2L_11756673_11757194_pos_107	0.45517
chr2L_11965098_11966050_pos_108	0.19633
chr2L_11981925_11983028_pos_109	0.0674951
chr2L_11995997_11996259_pos_110	0.0808758
chr2L_12080918_12081677_pos_111	0.0284501
chr2L_12087092_12087899_pos_112	-0.0666866
chr2L_12082425_12082970_pos_113	-0.0421178
chr2L_12364396_12364872_pos_114	0.422496
chr2L_12466395_12467091_pos_115	0.0401846
chr2L_12478397_12478823_pos_116	0.142012
chr2L_12501497_12502246_pos_117	0.525362
chr2L_12543873_12544302_pos_118	0.435156
chr2L_12606737_12607971_pos_119	-0.12995
chr2L_12600418_12601584_pos_120	-0.13678
chr2L_12616553_12617104_pos_121	0.270256
chr2L_12647573_12648230_pos_122	-0.00488493
chr2L_12679234_12679837_pos_123	-0.0199887
chr2L_12723702_12724636_pos_124	-0.443554
chr2L_12753874_12754958_pos_125	0.266344
chr2L_12968245_12968924_pos_126	0.775707
chr2L_13507369_13508395_pos_127	-0.638624
chr2L_13520986_13521914_pos_128	0.439383
chr2L_14062214_14063734_pos_129	-0.166209
chr2L_14367032_14367359_pos_130	0.120965
chr2L_14447525_14447953_pos_131	0.224298
chr2L_14489131_14489514_pos_132	0.418563
chr2L_14557584_14558420_pos_133	-0.180274
chr2L_14585060_14586707_pos_134	0.118645
chr2L_14661315_14662479_pos_135	0.0589117
chr2L_14724797_14726581_pos_136	-0.470662
chr2L_14814905_14815550_pos_137	0.111195
chr2L_15016928_15017634_pos_138	0.143142
chr2L_15042065_15042647_pos_139	0.353034
chr2L_15219550_15220030_pos_140	0.368664
chr2L_15313472_15314236_pos_141	0.556222
chr2L_15323193_15323793_pos_142	0.218981
chr2L_15319562_15320314_pos_143	0.485993
chr2L_15330696_15330994_pos_144	0.0349113
chr2L_15359561_15360080_pos_145	0.235045
chr2L_15438351_15439223_pos_146	0.643016
chr2L_15482006_15482387_pos_147	-0.607458
chr2L_15475752_15476094_pos_148	0.0442389
chr2L_15782649_15783335_pos_149	-0.160648
chr2L_15777818_15778562_pos_150	0.49118
chr2L_16248490_16248966_pos_151	-0.221448
chr2L_16263628_16264034_pos_152	0.119255
chr2L_16319047_16320696_pos_153	0.185949
chr2L_16371445_16372067_pos_154	0.185737
chr2L_16439239_16439934_pos_155	0.935616
chr2L_16582582_16583232_pos_156	-0.178471
chr2L_16746174_16746684_pos_157	0.203585
chr2L_16750536_16751863_pos_158	-0.156431
chr2L_16757087_16759674_pos_159	0.245318
chr2L_16770050_16771666_pos_160	-0.26451
chr2L_16908386_16909604_pos_161	-0.0373585
chr2L_17213179_17213950_pos_162	0.16576
chr2L_17376010_17376740_pos_163	-0.271278
chr2L_17462195_17464491_pos_164	-0.0256944
chr2L_17551553_17552347_pos_165	-0.150778
chr2L_17666110_17667423_pos_166	0.276154
chr2L_17748625_17749226_pos_167	0.408512
chr2L_17756825_17757480_pos_168	0.0737037
chr2L_17854276_17856405_pos_169	0.0720704
chr2L_18124384_18124986_pos_170	-0.0920527
chr2L_18301873_18302493_pos_171	0.26663
chr2L_18486632_18487255_pos_172	-0.323935
chr2L_18597833_18598794_pos_173	-0.0887491
chr2L_18719932_18721593_pos_174	0.177262
chr2L_18894632_18895966_pos_175	0.0482589
chr2L_18916981_18918038_pos_176	0.080728
chr2L_18976182_18977427_pos_177	0.137301
chr2L_18992527_18993359_pos_178	-0.245104
chr2L_19156128_19156588_pos_179	0.124211
chr2L_19162375_19162782_pos_180	0.336345
chr2L_19172566_19173202_pos_181	-0.0192969
chr2L_19308928_19309916_pos_182	-0.214668
chr2L_19462508_19463307_pos_183	0.385881
chr2L_19475179_19475934_pos_184	0.60094
chr2L_19596639_19598020_pos_185	0.142868
chr2L_19712760_19715466_pos_186	0.231822
chr2L_19775885_19777971_pos_187	-0.0545066
chr2L_19921284_19921985_pos_188	0.218366
chr2L_19918589_19919235_pos_189	0.176446
chr2L_19937761_19938436_pos_190	0.351929
chr2L_20062499_20063568_pos_191	-0.452695
chr2L_20109385_20111042_pos_192	-0.372617
chr2L_20128385_20128832_pos_193	0.167879
chr2L_20198075_20198293_pos_194	-0.262326
chr2L_20423070_20423582_pos_195	-0.208052
chr2L_20768362_20769328_pos_196	0.269744
chr2L_20799003_20799441_pos_197	-0.0910679
chr2L_21011345_21012079_pos_198	0.26869
chr2L_21109759_21110501_pos_199	0.359555
chr2L_21293062_21293703_pos_200	-0.098624
chr2L_21301330_21301830_pos_201	0.348569
chr2L_21407167_21408661_pos_202	0.0743632
chr2L_21621266_21621610_pos_203	-0.289587
chr2L_21644979_21646989_pos_204	-0.540238
chr2L_21803026_21803623_pos_205	0.00904136
chr2L_21809090_21812223_pos_206	0.170883
chr2L_21835207_21838554_pos_207	0.711711
chr2L_21876773_21877787_pos_208	-0.151088
chr2L_21912531_21913779_pos_209	0.00480828
chr2L_21925521_21926148_pos_210	-0.133718
chr2L_21946246_21948306_pos_211	-0.320532
chr2L_21979907_21981235_pos_212	0.075132
chr2L_22011092_22011931_pos_213	0.464644
chr2L_22039492_22041668_pos_214	-0.0460477
chr2L_22112664_22113335_pos_215	0.193886
chr2L_22116489_22116769_pos_216	-0.178532
chr2L_22132916_22133302_pos_217	-0.0581217
chr2L_22214647_22215927_pos_218	-0.207482
chr2L_22226775_22228643_pos_219	-0.0547658
chr2L_22237450_22237826_pos_220	0.0891835
chr2L_22256271_22258574_pos_221	-0.0322551
chr2L_22279817_22280098_pos_222	0.0232396
chr2L_22290054_22292388_pos_223	-0.131385
chr2L_22298648_22300461_pos_224	0.215638
chr2L_22319138_22320955_pos_225	0.0490239
chr2L_22343431_22344459_pos_226	-0.00128439
chr2L_22450344_22451688_pos_227	-0.338556
chr2L_22446010_22446864_pos_228	-0.0540122
chr2L_22479272_22479499_pos_229	0.0166501
chr2L_22491310_22493827_pos_230	-0.189245
chr2L_22519141_22519737_pos_231	-0.303943
chr2L_22548520_22550216_pos_232	0.0778883
chr2L_22606673_22609006_pos_233	-0.148472
chr2L_22625509_22627136_pos_234	0.0612147
chr2L_22650810_22651228_pos_235	0.163545
chr2L_22654727_22656869_pos_236	-0.0672995
chr2L_22819865_22821840_pos_237	0.0531944
chr2L_22822841_22824081_pos_238	-0.20844
chr2L_22849217_22849804_pos_239	-0.0610536
chr2L_22869827_22870922_pos_240	-0.31976
chr2L_22941425_22941743_pos_241	0.145069
chr2LHet_22374_23372_pos_242	-0.0169334
chr2LHet_213582_214548_pos_243	-0.0976847
chr2LHet_245167_247010_pos_244	-0.215266
chr2LHet_248136_251181_pos_245	0.201669
chr2LHet_244031_244906_pos_246	-0.333496
chr2LHet_318438_318918_pos_247	-0.344766
chr2R_1260068_1262267_pos_248	-0.135316
chr2R_1391905_1392937_pos_249	-0.126772
chr2R_9256355_9257057_pos_250	-0.0758987
chrU_33786_37497_pos_251	0.0520152
chr2RHet_206354_209085_pos_252	-0.538429
chr2RHet_401137_404688_pos_253	-0.186526
chr2RHet_483597_487028_pos_254	0.12178
chrU_1193893_1195242_pos_255	-0.673761
chrU_1343278_1345149_pos_256	0.105038
chr2RHet_1641686_1643460_pos_257	0.0888284
chr2RHet_3135208_3136035_pos_258	-0.52313
chr2R_520873_524249_pos_259	-0.355848
chr2R_588267_589784_pos_260	-0.743559
chr2R_916337_918240_pos_261	-0.55209
chr2R_1046123_1048994_pos_262	-0.178509
chr2R_2653090_2655310_pos_263	0.0349999
chr2R_5864540_5865525_pos_264	-0.0468103
chr2R_7306687_7307395_pos_265	-0.171864
chr2R_11122776_11125120_pos_266	0.364446
chr2R_14581264_14582312_pos_267	0.354018
chr2R_15581020_15581434_pos_268	0.0983097
chr2R_17103081_17104789_pos_269	-0.0661563
chr2R_17464326_17465973_pos_270	0.582092
chr2R_19413716_19415433_pos_271	-0.0678294
chr2R_20610957_20613768_pos_272	0.364945
chr2R_20938232_20939297_pos_273	0.119585
chrUextra_949915_950481_pos_274	-0.234448
chrU_1552660_1552876_pos_275	-0.257405
chrU_3305814_3306578_pos_276	-0.207021
chrU_3292843_3293433_pos_277	-0.263049
chrU_3294559_3295274_pos_278	-0.034437
chrU_2662703_2662986_pos_279	-0.147131
chrU_2651819_2652735_pos_280	0.308372
chrU_103322_105131_pos_281	-0.220747
chrU_121055_123418_pos_282	-0.219901
chrU_177938_178834_pos_283	-0.105075
chrU_196583_197041_pos_284	-0.120495
chrU_247210_248507_pos_285	-0.642409
chr2RHet_55113_56881_pos_286	-0.185596
chr2RHet_88811_90984_pos_287	-0.135137
chr2RHet_93857_95779_pos_288	-0.275813
chr2RHet_129602_130625_pos_289	-0.201193
chr2RHet_214163_215191_pos_290	-0.150492
chr2RHet_318613_319305_pos_291	-0.278002
chr2RHet_392850_393375_pos_292	-0.325597
chr2RHet_440263_441712_pos_293	-0.618167
chr2RHet_478908_481430_pos_294	0.117327
chr2RHet_495785_497482_pos_295	-0.0914964
chr2RHet_494662_495444_pos_296	-0.293525
chr2RHet_521595_523218_pos_297	-0.19221
chr2RHet_533133_533890_pos_298	-0.924303
chr2RHet_520021_521451_pos_299	-0.0498153
chr2RHet_563827_564986_pos_300	-0.256542
chr2RHet_576259_579060_pos_301	-0.17554
chrU_1053816_1055429_pos_302	-0.0818299
chrU_1106270_1108218_pos_303	-0.203438
chrU_1185477_1186269_pos_304	-0.155232
chrU_1215323_1215828_pos_305	-0.297161
chrU_1338406_1341162_pos_306	-0.137484
chrU_1352683_1354674_pos_307	-0.101424
chrU_1366354_1367587_pos_308	-0.038706
chrU_1362569_1365154_pos_309	-0.310368
chrU_3692682_3693375_pos_310	0.0301299
chr2RHet_663203_665006_pos_311	0.0502827
chr2RHet_665049_666326_pos_312	0.241166
chr2RHet_727795_729624_pos_313	-0.771125
chr2RHet_754980_757961_pos_314	-0.811556
chr2RHet_794952_795646_pos_315	-0.280994
chr2RHet_798647_800739_pos_316	0.623788
chr2RHet_816591_817826_pos_317	0.153624
chr2RHet_836355_838891_pos_318	-0.163612
chr2RHet_890657_891176_pos_319	-0.321576
chr2RHet_1111648_1112150_pos_320	-0.15377
chr2RHet_1122123_1122355_pos_321	-0.0808942
chr2RHet_1268809_1269581_pos_322	-0.182149
chr2RHet_1320222_1320475_pos_323	0.162303
chr2RHet_1333118_1334171_pos_324	0.0683155
chr2RHet_1338237_1338686_pos_325	0.125991
chr2RHet_1334557_1335294_pos_326	-0.0212329
chr2RHet_1364444_1365705_pos_327	0.010942
chr2RHet_1415858_1418092_pos_328	-0.0337782
chr2RHet_1420893_1421541_pos_329	-0.0853669
chrU_1959143_1959373_pos_330	0.0295266
chrU_1951001_1954279_pos_331	0.281729
chr2RHet_1551131_1551819_pos_332	0.420977
chr2RHet_1544065_1545210_pos_333	-0.439998
chr2RHet_1572646_1573540_pos_334	-0.225392
chr2RHet_1591061_1592174_pos_335	0.0515821
chr2RHet_1607112_1607898_pos_336	0.0424911
chr2RHet_1604946_1605402_pos_337	0.24036
chr2RHet_1595754_1596182_pos_338	-0.327416
chr2RHet_1605747_1606314_pos_339	-0.0536361
chr2RHet_1630995_1632086_pos_340	0.075489
chr2RHet_1638420_1640286_pos_341	0.161402
chr2RHet_1643687_1644374_pos_342	0.171251
chr2RHet_1661565_1662009_pos_343	-0.522534
chr2RHet_1680992_1681648_pos_344	-0.205053
chr2RHet_1720890_1723433_pos_345	0.102016
chr2RHet_1734322_1736025_pos_346	-0.441602
chr2RHet_1754105_1754314_pos_347	-0.649015
chr2RHet_1743498_1745891_pos_348	-0.10245
chr2RHet_1778336_1778932_pos_349	0.222585
chr2RHet_1929485_1931013_pos_350	0.145421
chr2RHet_2214537_2214754_pos_351	-0.2825
chr2RHet_2313757_2314173_pos_352	-0.0879415
chr2RHet_2346176_2348007_pos_353	0.450711
chr2RHet_2358682_2360295_pos_354	-0.477405
chr2RHet_2356353_2357646_pos_355	0.0546739
chr2RHet_2405141_2405420_pos_356	-0.1748
chr2RHet_2584842_2585511_pos_357	-0.230025
chrU_5776173_5776843_pos_358	0.280841
chr2RHet_3130507_3130735_pos_359	-0.659644
chr2RHet_3133456_3133871_pos_360	-0.178421
chr2RHet_3169735_3171209_pos_361	0.052272
chr2RHet_3218094_3218322_pos_362	-0.100765
chr2RHet_3229398_3229803_pos_363	0.042509
chr2R_61764_62140_pos_364	-0.401517
chr2R_67923_69652_pos_365	-0.125079
chr2R_88787_90750_pos_366	-0.961233
chr2R_109570_109939_pos_367	-0.0697176
chr2R_108350_108971_pos_368	-0.651797
chr2R_146981_147253_pos_369	-0.9396
chr2R_136164_136439_pos_370	0.362798
chr2R_208553_209839_pos_371	-0.804446
chr2R_198255_201346_pos_372	-0.176536
chr2R_211520_212178_pos_373	-0.170717
chr2R_232108_234461_pos_374	0.0561008
chr2R_234520_235525_pos_375	-0.124274
chr2R_265944_266792_pos_376	-0.178419
chr2R_283876_284940_pos_377	-0.203144
chr2R_313629_314668_pos_378	0.0658009
chr2R_315614_319410_pos_379	-0.48062
chr2R_436991_437498_pos_380	-0.10214
chr2R_437756_439844_pos_381	-0.841182
chr2R_453531_456081_pos_382	-0.0849269
chr2R_469587_473167_pos_383	-0.106275
chr2R_498690_502012_pos_384	-0.206619
chr2R_517339_518378_pos_385	0.118199
chr2R_528484_529236_pos_386	-0.057734
chr2R_584912_585345_pos_387	-0.539488
chr2R_574738_578499_pos_388	-0.241604
chr2R_579262_580919_pos_389	-0.309264
chr2R_594667_596818_pos_390	-0.664331
chr2R_603557_604447_pos_391	-0.256008
chr2R_632725_635666_pos_392	-0.229162
chr2R_623489_624464_pos_393	-0.636156
chr2R_744222_745093_pos_394	-0.29389
chr2R_742173_743617_pos_395	-0.572698
chr2R_764705_766605_pos_396	-0.387062
chr2R_830627_831475_pos_397	-0.00220034
chr2R_962718_964513_pos_398	-0.0604374
chr2R_1005881_1007056_pos_399	-0.0614
chr2R_1024556_1027799_pos_400	-0.0119576
chr2R_1016433_1017605_pos_401	-0.0342921
chr2R_1019919_1022083_pos_402	0.0121227
chr2R_1036640_1038801_pos_403	-0.491503
chr2R_1059698_1060537_pos_404	-0.141429
chr2R_1110568_1113820_pos_405	-0.556935
chr2R_1128257_1130149_pos_406	-0.323032
chr2R_1127255_1128073_pos_407	-0.571972
chr2R_1114569_1114834_pos_408	0.17085
chr2R_1153592_1154758_pos_409	-0.230155
chr2R_1151862_1153033_pos_410	0.0775476
chr2R_1169930_1170463_pos_411	-0.29979
chr2R_1196100_1196721_pos_412	-0.0217825
chr2R_1226291_1227122_pos_413	-0.231506
chr2R_1212968_1215976_pos_414	-0.0817247
chr2R_1253995_1255006_pos_415	-0.221646
chr2R_1252163_1253382_pos_416	-0.206114
chr2R_1305085_1305495_pos_417	0.545582
chr2R_1318993_1320069_pos_418	-0.424374
chr2R_1332966_1334931_pos_419	-0.556025
chr2R_1402332_1403274_pos_420	0.103934
chr2R_1508093_1509394_pos_421	-0.254293
chr2R_1560362_1561145_pos_422	0.0957306
chr2R_1837453_1839818_pos_423	-0.730504
chr2R_2035408_2036003_pos_424	0.245735
chr2R_2032951_2033937_pos_425	0.295928
chr2R_2054173_2054877_pos_426	-0.0738621
chr2R_2074018_2074435_pos_427	0.0260478
chr2R_2081298_2082107_pos_428	-0.255019
chr2R_2087304_2087564_pos_429	-0.310731
chr2R_2142320_2143306_pos_430	-0.273898
chr2R_2172079_2172532_pos_431	-0.171869
chr2R_2213798_2215771_pos_432	-0.130951
chr2R_2323568_2324409_pos_433	-0.359316
chr2R_2415193_2416022_pos_434	0.00819812
chr2R_2414051_2414495_pos_435	-0.198743
chr2R_2453785_2454852_pos_436	-0.446532
chr2R_2485132_2485861_pos_437	0.0770403
chr2R_2514704_2515197_pos_438	0.236649
chr2R_3380673_3381133_pos_439	0.318155
chr2R_3461119_3465808_pos_440	-0.542178
chr2R_3479941_3480778_pos_441	0.0170209
chr2R_3492396_3493022_pos_442	-0.151351
chr2R_3728242_3730650_pos_443	-0.160844
chr2R_3735613_3737214_pos_444	-0.0380353
chr2R_4016547_4017854_pos_445	-0.00604536
chr2R_4037907_4038589_pos_446	0.483452
chr2R_4135457_4136072_pos_447	0.0739842
chr2R_4575652_4576160_pos_448	0.455551
chr2R_4753473_4754178_pos_449	-0.567783
chr2R_4924866_4925458_pos_450	0.0884099
chr2R_5145105_5145843_pos_451	0.0650999
chr2R_5322695_5323668_pos_452	0.511869
chr2R_5329557_5330259_pos_453	0.345127
chr2R_5404667_5405631_pos_454	0.282132
chr2R_5454405_5455644_pos_455	0.374508
chr2R_5587365_5588305_pos_456	0.232914
chr2R_5608587_5609707_pos_457	-0.148614
chr2R_5627068_5628074_pos_458	0.37268
chr2R_5741008_5741503_pos_459	0.218585
chr2R_5873074_5874160_pos_460	0.128582
chr2R_5882572_5884638_pos_461	0.507783
chr2R_6052115_6052753_pos_462	0.00767986
chr2R_6095297_6096819_pos_463	0.00569942
chr2R_6146486_6147790_pos_464	0.120937
chr2R_6174539_6174786_pos_465	0.0993622
chr2R_6381453_6381889_pos_466	0.245821
chr2R_6379455_6380148_pos_467	-0.470873
chr2R_6398001_6398699_pos_468	-0.124616
chr2R_6391116_6391858_pos_469	-0.145145
chr2R_6436993_6437346_pos_470	0.58449
chr2R_6440287_6440811_pos_471	0.0463848
chr2R_6449002_6449661_pos_472	-0.0720011
chr2R_6746156_6746711_pos_473	0.5423
chr2R_6742181_6742960_pos_474	0.382493
chr2R_6872736_6873364_pos_475	0.0230087
chr2R_6881178_6882301_pos_476	0.479834
chr2R_6886726_6887794_pos_477	0.162653
chr2R_7153565_7154327_pos_478	0.588422
chr2R_7287889_7288339_pos_479	0.134213
chr2R_7342986_7343521_pos_480	-0.154747
chr2R_7412265_7412573_pos_481	-0.0731476
chr2R_7424821_7425742_pos_482	0.139715
chr2R_7443299_7444136_pos_483	0.125693
chr2R_7465337_7466266_pos_484	-0.303209
chr2R_7496504_7497191_pos_485	0.175527
chr2R_7596866_7597162_pos_486	0.552185
chr2R_7687412_7688201_pos_487	0.478395
chr2R_7998587_7999599_pos_488	0.271092
chr2R_8095754_8096875_pos_489	-0.406281
chr2R_8206932_8207463_pos_490	0.205766
chr2R_8342287_8342961_pos_491	0.0154717
chr2R_8345611_8345996_pos_492	0.779669
chr2R_8461330_8462636_pos_493	0.0562081
chr2R_8590919_8591958_pos_494	0.688768
chr2R_8663173_8663946_pos_495	-0.0557658
chr2R_8657786_8658559_pos_496	0.137246
chr2R_8801917_8802782_pos_497	0.277649
chr2R_8942612_8943808_pos_498	0.488267
chr2R_9029210_9032503_pos_499	-0.0616847
chr2R_9032790_9033995_pos_500	-0.0506061
chr2R_9082464_9082893_pos_501	-0.191371
chr2R_9195357_9195881_pos_502	-0.148585
chr2R_9229788_9231290_pos_503	0.578474
chr2R_9334972_9335822_pos_504	0.345568
chr2R_9350262_9350806_pos_505	0.245392
chr2R_9376072_9376577_pos_506	-0.0405746
chr2R_9702921_9705159_pos_507	0.253257
chr2R_9787527_9788562_pos_508	-0.137843
chr2R_9831538_9831860_pos_509	-0.27651
chr2R_9956096_9957329_pos_510	-0.00677099
chr2R_10055006_10055550_pos_511	0.177828
chr2R_10149144_10149901_pos_512	-0.0703998
chr2R_10187426_10189255_pos_513	-0.431287
chr2R_10198845_10199408_pos_514	0.286644
chr2R_10379831_10381432_pos_515	0.701775
chr2R_10687471_10688074_pos_516	0.0123985
chr2R_10723070_10723309_pos_517	-0.229977
chr2R_10883501_10883938_pos_518	0.365936
chr2R_10945712_10947060_pos_519	0.216099
chr2R_10944762_10945335_pos_520	0.149493
chr2R_11016827_11017683_pos_521	0.347302
chr2R_11082519_11083626_pos_522	0.224535
chr2R_11142928_11145470_pos_523	0.0198601
chr2R_11150558_11152198_pos_524	0.148219
chr2R_11740163_11742302_pos_525	0.132976
chr2R_11752489_11754508_pos_526	0.079154
chr2R_11793891_11794434_pos_527	0.0837606
chr2R_11817472_11817873_pos_528	0.766794
chr2R_11846722_11847547_pos_529	-0.220331
chr2R_12218583_12218983_pos_530	0.576117
chr2R_12210864_12211971_pos_531	0.0507221
chr2R_12366366_12368160_pos_532	0.224748
chr2R_12395895_12396911_pos_533	0.442794
chr2R_12442498_12443961_pos_534	0.36171
chr2R_12522259_12522930_pos_535	0.0221811
chr2R_12649673_12650943_pos_536	-0.342957
chr2R_12761797_12762333_pos_537	-0.284401
chr2R_13227294_13227679_pos_538	0.794487
chr2R_13233001_13234212_pos_539	0.440011
chr2R_13369840_13371190_pos_540	-0.501484
chr2R_13386116_13387122_pos_541	-0.000765948
chr2R_13485725_13486464_pos_542	-0.0489741
chr2R_13739762_13740523_pos_543	0.752287
chr2R_13784260_13784616_pos_544	0.262958
chr2R_14090827_14091296_pos_545	-0.21953
chr2R_14142300_14143127_pos_546	-0.169807
chr2R_14148629_14149975_pos_547	-0.107011
chr2R_14157898_14159343_pos_548	0.155833
chr2R_14192308_14192685_pos_549	0.417488
chr2R_14449000_14450438_pos_550	-0.0202233
chr2R_14541285_14541994_pos_551	0.0417175
chr2R_15150046_15150419_pos_552	0.0509888
chr2R_15370720_15372973_pos_553	0.0893705
chr2R_15493433_15494159_pos_554	0.66058
chr2R_15587620_15588315_pos_555	-0.384851
chr2R_15598708_15599421_pos_556	0.302269
chr2R_15688668_15689535_pos_557	0.139605
chr2R_15750328_15751238_pos_558	0.708185
chr2R_15819601_15820036_pos_559	0.295218
chr2R_15922131_15923395_pos_560	0.100817
chr2R_15920949_15921668_pos_561	-0.0274898
chr2R_15939070_15940002_pos_562	0.0962932
chr2R_15946994_15947523_pos_563	0.273998
chr2R_15941727_15942294_pos_564	0.28462
chr2R_16044215_16045747_pos_565	0.430167
chr2R_16061021_16061925_pos_566	-0.0818861
chr2R_16117981_16118909_pos_567	0.0271526
chr2R_16183005_16184842_pos_568	0.0477767
chr2R_16429885_16430231_pos_569	-0.031202
chr2R_16445102_16448514_pos_570	0.186953
chr2R_16838346_16840123_pos_571	0.278074
chr2R_16849633_16850153_pos_572	0.480727
chr2R_16879085_16879650_pos_573	0.251914
chr2R_16910405_16911353_pos_574	-0.0484138
chr2R_17117269_17118067_pos_575	0.448125
chr2R_17302414_17303142_pos_576	0.41139
chr2R_17340684_17343050_pos_577	0.379503
chr2R_17348741_17349588_pos_578	0.111817
chr2R_17364793_17365108_pos_579	0.250687
chr2R_17353947_17354336_pos_580	0.151648
chr2R_17479523_17480218_pos_581	-0.00630486
chr2R_17536449_17536730_pos_582	-0.22978
chr2R_17734372_17734743_pos_583	0.672479
chr2R_18125780_18126337_pos_584	0.552681
chr2R_18579364_18579876_pos_585	-0.302636
chr2R_18633215_18636282_pos_586	0.689508
chr2R_18975870_18978511_pos_587	0.0385563
chr2R_19047484_19049428_pos_588	0.332479
chr2R_19124500_19124870_pos_589	0.252007
chr2R_19405904_19407224_pos_590	0.283299
chr2R_19622249_19626732_pos_591	0.191916
chr2R_20444322_20445799_pos_592	0.304736
chr2R_20532520_20533727_pos_593	0.664178
chr2R_20559450_20559966_pos_594	-0.252667
chr2R_20604883_20607290_pos_595	-0.0527311
chr2R_20694895_20696506_pos_596	0.0306992
chr2R_20944174_20945090_pos_597	-0.302981
chr2R_21050824_21052327_pos_598	0.538028
chr2R_21090583_21091907_pos_599	-0.580407
chr2R_21098902_21099660_pos_600	-0.117858
chr2R_21097397_21098359_pos_601	-0.132232
chr2R_21110371_21110911_pos_602	-0.219691
chr2R_21105418_21105973_pos_603	-0.284001
chr3L_9036518_9037148_pos_604	0.0197276
chr3L_12705424_12707177_pos_605	-0.0519044
chr3L_278269_279037_pos_606	0.0551283
chr3L_753488_754226_pos_607	0.254464
chr3L_3701537_3702809_pos_608	-0.339834
chr3L_3865192_3867091_pos_609	0.0996089
chr3L_5268375_5269169_pos_610	0.160802
chr3L_11445458_11446165_pos_611	0.00155111
chr3L_13984330_13985170_pos_612	0.390549
chr3L_14492634_14493127_pos_613	0.173129
chr3L_14574451_14575373_pos_614	-0.0631112
chr3L_15033404_15034104_pos_615	-0.232822
chr3L_15803545_15804145_pos_616	0.0552818
chr3L_20455991_20456879_pos_617	0.398063
chr3L_23601504_23603594_pos_618	-0.0606476
chr3L_23733352_23734328_pos_619	0.318656
chr3L_23946222_23949098_pos_620	-0.366204
chr3L_24158687_24159828_pos_621	0.254329
chr3LHet_1152912_1156958_pos_622	-0.184587
chr3LHet_1252981_1255834_pos_623	-0.412919
chr3LHet_2253394_2256160_pos_624	-0.243035
chr3L_239178_240616_pos_625	0.241305
chr3L_299569_300275_pos_626	-0.0443802
chr3L_374731_375130_pos_627	0.0971488
chr3L_390099_390852_pos_628	-0.147282
chr3L_396687_397300_pos_629	0.208387
chr3L_613003_615221_pos_630	0.188772
chr3L_617761_618288_pos_631	0.653665
chr3L_618699_619117_pos_632	0.640094
chr3L_717287_718133_pos_633	0.0642463
chr3L_744051_744764_pos_634	0.975371
chr3L_759855_760831_pos_635	-0.309124
chr3L_885506_886829_pos_636	0.709382
chr3L_1108222_1110341_pos_637	0.419219
chr3L_1344067_1344794_pos_638	0.144766
chr3L_1484992_1485768_pos_639	-0.00649348
chr3L_1486892_1487261_pos_640	0.052708
chr3L_1821831_1822935_pos_641	-0.369289
chr3L_1899217_1899989_pos_642	0.238599
chr3L_2476518_2477474_pos_643	-0.463921
chr3L_2830389_2831256_pos_644	-0.36624
chr3L_2880483_2880848_pos_645	-0.207578
chr3L_2893237_2893954_pos_646	0.275675
chr3L_3043458_3046216_pos_647	0.118098
chr3L_3154365_3155916_pos_648	0.290759
chr3L_3188229_3188643_pos_649	-0.424356
chr3L_3304619_3305161_pos_650	-0.263039
chr3L_3678344_3679017_pos_651	-0.00456348
chr3L_3747434_3748092_pos_652	0.24379
chr3L_3791106_3791433_pos_653	0.133891
chr3L_3848503_3849348_pos_654	0.377282
chr3L_3876669_3877357_pos_655	0.901821
chr3L_3926095_3926660_pos_656	0.116736
chr3L_4097998_4098461_pos_657	-0.0572421
chr3L_4175301_4176305_pos_658	0.130049
chr3L_4189503_4190504_pos_659	0.629442
chr3L_4326344_4328776_pos_660	-0.178035
chr3L_4645161_4646808_pos_661	-0.0701883
chr3L_4643404_4644323_pos_662	0.368237
chr3L_4679374_4680132_pos_663	0.681802
chr3L_5618263_5618628_pos_664	0.287595
chr3L_5826826_5829440_pos_665	0.952633
chr3L_5951181_5951892_pos_666	0.0193257
chr3L_5947225_5947510_pos_667	0.379885
chr3L_5949566_5950040_pos_668	0.202298
chr3L_5997650_6000371_pos_669	0.464113
chr3L_6060729_6061677_pos_670	0.080004
chr3L_6311966_6312838_pos_671	0.189939
chr3L_6350437_6351026_pos_672	0.513262
chr3L_6384705_6385482_pos_673	0.19361
chr3L_6589823_6594537_pos_674	0.0498846
chr3L_6813957_6814641_pos_675	-0.137252
chr3L_7624661_7625035_pos_676	-0.0328583
chr3L_7995221_7997707_pos_677	-0.134459
chr3L_8032167_8032810_pos_678	0.690499
chr3L_8182246_8183376_pos_679	0.0856058
chr3L_8426507_8429172_pos_680	-0.124315
chr3L_8447457_8447861_pos_681	0.188427
chr3L_8471814_8474808_pos_682	0.114261
chr3L_8490417_8491151_pos_683	0.207115
chr3L_8658479_8660062_pos_684	0.223499
chr3L_8679414_8681296_pos_685	0.40674
chr3L_8906860_8907304_pos_686	0.226521
chr3L_9003366_9004181_pos_687	0.240075
chr3L_8995620_8996079_pos_688	0.418002
chr3L_9013703_9014601_pos_689	-0.153448
chr3L_9006613_9007384_pos_690	0.359512
chr3L_9022071_9023393_pos_691	-0.0506824
chr3L_9032042_9032657_pos_692	-0.190525
chr3L_9052826_9053072_pos_693	0.436716
chr3L_9077762_9081412_pos_694	-0.11371
chr3L_9145610_9146567_pos_695	-0.231943
chr3L_9383076_9384012_pos_696	0.240321
chr3L_9628538_9630121_pos_697	0.188758
chr3L_9775893_9778095_pos_698	0.101571
chr3L_9822829_9823374_pos_699	0.0882452
chr3L_10021170_10021932_pos_700	0.958821
chr3L_10440425_10441310_pos_701	0.228513
chr3L_10575670_10576464_pos_702	-0.00717517
chr3L_10756194_10757293_pos_703	0.292092
chr3L_10914131_10914807_pos_704	0.246112
chr3L_10982492_10985018_pos_705	0.209906
chr3L_11011162_11011564_pos_706	0.114968
chr3L_11022646_11024336_pos_707	0.395498
chr3L_11125753_11127422_pos_708	-0.121654
chr3L_11311730_11312629_pos_709	-0.132768
chr3L_11349706_11350732_pos_710	0.587698
chr3L_11426839_11427583_pos_711	0.183479
chr3L_11869007_11869441_pos_712	0.26521
chr3L_12015786_12016592_pos_713	-0.0387437
chr3L_12021636_12022247_pos_714	-0.139436
chr3L_12112023_12112491_pos_715	-0.0745442
chr3L_12164358_12165140_pos_716	0.0865486
chr3L_12235351_12236605_pos_717	0.346347
chr3L_12536263_12537142_pos_718	0.0372078
chr3L_12584640_12585708_pos_719	0.34559
chr3L_12626395_12626975_pos_720	0.409445
chr3L_12676274_12676943_pos_721	-0.303963
chr3L_12716342_12716989_pos_722	0.348701
chr3L_12767242_12768798_pos_723	-0.370579
chr3L_12815824_12817597_pos_724	-0.348287
chr3L_13049922_13050550_pos_725	0.00293813
chr3L_13070340_13070933_pos_726	0.0341314
chr3L_13179069_13180184_pos_727	0.456058
chr3L_13293674_13294254_pos_728	-0.0640574
chr3L_13339399_13340907_pos_729	0.0815504
chr3L_13392094_13392954_pos_730	-0.0723448
chr3L_13383644_13384333_pos_731	-0.0696469
chr3L_13455267_13458038_pos_732	-0.00636498
chr3L_13531095_13533282_pos_733	0.10724
chr3L_13549844_13550564_pos_734	0.801283
chr3L_13680256_13682947_pos_735	0.478086
chr3L_13709356_13710857_pos_736	0.114552
chr3L_13933451_13934620_pos_737	0.372645
chr3L_14119472_14120448_pos_738	0.0373374
chr3L_14148142_14148769_pos_739	0.0575735
chr3L_14178190_14178599_pos_740	0.372023
chr3L_14187319_14187692_pos_741	0.527624
chr3L_14218796_14219937_pos_742	-0.149445
chr3L_14331592_14332518_pos_743	0.103157
chr3L_14350099_14350594_pos_744	0.0989112
chr3L_14408494_14410297_pos_745	-0.0322396
chr3L_14412986_14413338_pos_746	0.232122
chr3L_14447889_14448353_pos_747	0.295067
chr3L_14484914_14486120_pos_748	-0.239183
chr3L_14540085_14540485_pos_749	0.0716655
chr3L_14549186_14549922_pos_750	-0.203931
chr3L_14741016_14743076_pos_751	0.618705
chr3L_14911612_14912059_pos_752	0.111368
chr3L_15018750_15019549_pos_753	-0.0458762
chr3L_15162964_15163317_pos_754	0.229837
chr3L_15174371_15175150_pos_755	0.266747
chr3L_15316166_15316844_pos_756	-0.41447
chr3L_15531349_15531892_pos_757	0.350371
chr3L_15724838_15725130_pos_758	-0.0680887
chr3L_15828973_15829430_pos_759	-0.344419
chr3L_15856072_15857267_pos_760	0.0328118
chr3L_16050584_16051245_pos_761	0.279427
chr3L_16062885_16063786_pos_762	0.114036
chr3L_16059697_16060575_pos_763	0.389194
chr3L_16071164_16073204_pos_764	0.0584622
chr3L_16430414_16432187_pos_765	0.496554
chr3L_16478218_16478846_pos_766	0.0020448
chr3L_16617775_16621114_pos_767	-0.55012
chr3L_16624292_16625205_pos_768	0.0905178
chr3L_16794168_16795847_pos_769	-0.593616
chr3L_16844520_16845367_pos_770	0.133157
chr3L_16934190_16935265_pos_771	-0.0451035
chr3L_16964265_16964940_pos_772	0.0443157
chr3L_17021837_17023476_pos_773	-0.208666
chr3L_17045726_17046768_pos_774	0.0276275
chr3L_17493450_17494120_pos_775	0.527752
chr3L_17534469_17537179_pos_776	-0.181605
chr3L_17758271_17758880_pos_777	0.304179
chr3L_17824584_17825376_pos_778	0.17646
chr3L_17979325_17979964_pos_779	0.175509
chr3L_18005832_18006807_pos_780	-0.585798
chr3L_18137494_18138808_pos_781	0.293693
chr3L_18225742_18226092_pos_782	0.281824
chr3L_18270821_18271883_pos_783	-0.00911507
chr3L_18311444_18311979_pos_784	0.534635
chr3L_18321789_18322879_pos_785	-0.181544
chr3L_18334338_18334941_pos_786	0.189833
chr3L_18349090_18349925_pos_787	0.0501347
chr3L_18380834_18381659_pos_788	0.24196
chr3L_18459860_18461321_pos_789	-0.205086
chr3L_19051893_19052374_pos_790	0.442773
chr3L_19169819_19170207_pos_791	0.190197
chr3L_19364950_19367166_pos_792	-0.0683583
chr3L_19645247_19645663_pos_793	0.481829
chr3L_19821293_19822250_pos_794	-0.329676
chr3L_20175883_20176464_pos_795	0.862844
chr3L_20333574_20333906_pos_796	-0.453422
chr3L_20562077_20564537_pos_797	0.440363
chr3L_20616245_20616740_pos_798	0.0611851
chr3L_20663481_20664819_pos_799	0.41373
chr3L_20689713_20690852_pos_800	-0.195963
chr3L_21073013_21074649_pos_801	0.0103503
chr3L_21137854_21138508_pos_802	0.482186
chr3L_21137149_21137531_pos_803	0.108392
chr3L_21442250_21442984_pos_804	0.230566
chr3L_21460530_21461508_pos_805	-0.0662897
chr3L_21464363_21465393_pos_806	0.306177
chr3L_21474864_21475559_pos_807	-0.0405288
chr3L_21711994_21713674_pos_808	-0.236278
chr3L_21862398_21863274_pos_809	0.44784
chr3L_21883671_21884491_pos_810	-0.0131295
chr3L_21982670_21983097_pos_811	0.0189603
chr3L_22071243_22071764_pos_812	0.173869
chr3L_22212112_22214201_pos_813	0.635915
chr3L_22247937_22250803_pos_814	-0.309087
chr3L_22317162_22317897_pos_815	0.306758
chr3L_22328834_22330160_pos_816	0.28071
chr3L_22498949_22500997_pos_817	0.178187
chr3L_22677025_22678880_pos_818	-0.406195
chr3L_22976654_22979141_pos_819	-0.02978
chr3L_23013766_23014854_pos_820	-0.213521
chr3L_23015366_23015859_pos_821	-0.130965
chr3L_23018602_23019262_pos_822	-0.360433
chr3L_23031852_23034312_pos_823	-0.153243
chr3L_23042747_23043237_pos_824	0.00801261
chr3L_23052505_23054806_pos_825	-0.0265172
chr3L_23075830_23076522_pos_826	-0.0229802
chr3L_23097577_23099102_pos_827	-0.142265
chr3L_23138497_23139981_pos_828	-0.0152455
chr3L_23158556_23158997_pos_829	0.359473
chr3L_23185742_23185964_pos_830	-0.114182
chr3L_23197138_23199060_pos_831	-0.273576
chr3L_23221317_23224985_pos_832	-0.0375456
chr3L_23210631_23212949_pos_833	-0.540942
chr3L_23230180_23232091_pos_834	0.025942
chr3L_23310334_23311771_pos_835	-0.301474
chr3L_23315319_23316910_pos_836	-0.357589
chr3L_23335543_23337337_pos_837	0.0885264
chr3L_23396830_23397463_pos_838	-0.398725
chr3L_23438811_23439751_pos_839	-0.426201
chr3L_23480474_23481547_pos_840	-0.246835
chr3L_23546194_23547071_pos_841	0.174515
chr3L_23561340_23563317_pos_842	0.0359203
chr3L_23583387_23584908_pos_843	0.123897
chr3L_23591686_23595462_pos_844	-0.213305
chr3L_23612839_23613779_pos_845	-0.0239378
chr3L_23671157_23672785_pos_846	-0.278439
chr3L_23697602_23698628_pos_847	0.161794
chr3L_23714173_23715287_pos_848	-0.310738
chr3L_23710246_23711903_pos_849	-0.289683
chr3L_23722207_23724181_pos_850	0.257725
chr3L_23777934_23780302_pos_851	-0.300113
chr3L_23780542_23782307_pos_852	0.464063
chr3L_23800715_23800930_pos_853	0.0725329
chr3L_23904691_23905493_pos_854	0.198944
chr3L_23930429_23931866_pos_855	0.095203
chr3L_23956117_23958472_pos_856	-0.187815
chr3L_23965674_23965911_pos_857	0.0099655
chr3L_23974320_23974657_pos_858	-0.0115056
chr3L_24014012_24014563_pos_859	0.634556
chr3L_24015438_24015868_pos_860	0.067245
chr3L_24031240_24033968_pos_861	-0.075465
chr3L_24052824_24054474_pos_862	-0.275636
chr3L_24062008_24062246_pos_863	-0.173322
chr3L_24081261_24083237_pos_864	0.0642334
chr3L_24187591_24189138_pos_865	0.275166
chr3L_24197618_24198812_pos_866	-0.234727
chr3L_24203263_24206152_pos_867	-0.145448
chr3L_24201385_24202366_pos_868	0.384902
chr3L_24280454_24283075_pos_869	-0.198492
chr3L_24275026_24276388_pos_870	-0.0107761
chr3L_24499959_24501920_pos_871	-0.224142
chr3L_24497251_24499751_pos_872	-0.605115
chr3L_24510599_24511297_pos_873	-0.142143
chr3LHet_256468_256882_pos_874	-0.469607
chr3LHet_303072_303735_pos_875	-0.535276
chr3LHet_394739_395868_pos_876	0.0834753
chr3LHet_398121_398486_pos_877	0.0831813
chr3LHet_420766_421966_pos_878	-0.0578221
chr3LHet_481175_482020_pos_879	-0.541349
chr3LHet_493062_494105_pos_880	0.365433
chr3LHet_542328_542694_pos_881	-0.121253
chr3LHet_577887_579208_pos_882	-0.48449
chr3LHet_590684_591759_pos_883	-0.123801
chr3LHet_602652_604211_pos_884	-0.400956
chr3LHet_619434_619639_pos_885	-0.121506
chr3LHet_661189_662406_pos_886	0.322131
chr3LHet_674649_676018_pos_887	-0.621262
chr3LHet_693443_695724_pos_888	0.167615
chr3LHet_704315_704818_pos_889	0.210462
chr3LHet_719728_722252_pos_890	-0.156511
chr3LHet_764173_764555_pos_891	-0.877705
chr3LHet_768996_771614_pos_892	-0.115332
chr3LHet_796110_797097_pos_893	-0.294356
chr3LHet_826632_827197_pos_894	0.137931
chrU_2096294_2096611_pos_895	-0.64231
chr3LHet_909646_910718_pos_896	0.0358133
chr3LHet_930046_932201_pos_897	-0.364569
chr3LHet_993838_995380_pos_898	-0.123468
chr3LHet_1007536_1010815_pos_899	-0.346892
chr3LHet_1016193_1016844_pos_900	-0.562628
chr3LHet_1017218_1019099_pos_901	-0.0898405
chr3LHet_1085357_1086514_pos_902	-0.328186
chr3LHet_1134753_1135360_pos_903	-0.0952099
chr3LHet_1246891_1247144_pos_904	0.0611074
chr3LHet_1258660_1259376_pos_905	0.260662
chr3LHet_1277028_1277599_pos_906	-0.262729
chr3LHet_1304592_1305369_pos_907	-0.544826
chr3LHet_1342520_1343669_pos_908	-0.298423
chr3LHet_1380261_1380633_pos_909	-0.0445572
chr3LHet_1395078_1395542_pos_910	-0.72324
chr3LHet_1389589_1391466_pos_911	-0.208975
chr3LHet_1397373_1398531_pos_912	0.460473
chr3LHet_1559511_1559782_pos_913	-0.260209
chr3LHet_1563284_1563517_pos_914	-0.0632916
chr3LHet_1578118_1578521_pos_915	-0.364248
chr3LHet_1610944_1611763_pos_916	0.205478
chr3LHet_1628703_1629795_pos_917	-0.30791
chr3LHet_1672495_1673176_pos_918	-0.162551
chr3LHet_1689438_1689768_pos_919	-0.16696
chr3LHet_1757942_1759396_pos_920	-0.0917407
chr3LHet_1848319_1849375_pos_921	-0.666747
chr3LHet_2108302_2108562_pos_922	-0.126315
chr3LHet_2107083_2107450_pos_923	-0.233641
chr3LHet_2145649_2146812_pos_924	0.184255
chr3LHet_2195005_2197120_pos_925	-0.106628
chr3LHet_2209409_2214403_pos_926	-0.0446474
chr3LHet_2230647_2234731_pos_927	-0.0784686
chr3LHet_2258547_2259252_pos_928	-0.118569
chr3LHet_2267575_2270132_pos_929	0.409205
chr3LHet_2256446_2257734_pos_930	-0.369957
chr3LHet_2266057_2267310_pos_931	-0.524245
chr3LHet_2279770_2280386_pos_932	0.244438
chr3LHet_2274575_2275446_pos_933	-0.425042
chr3LHet_2386475_2387636_pos_934	0.30429
chr3LHet_2383514_2385273_pos_935	-0.585407
chr3LHet_2389661_2391378_pos_936	0.801696
chr3LHet_2377542_2378022_pos_937	-0.390666
chr3LHet_2420671_2422930_pos_938	-0.40567
chr3LHet_2414520_2416364_pos_939	0.00684324
chr3LHet_2417570_2419013_pos_940	-0.0897654
chr3LHet_2446069_2446712_pos_941	-0.216796
chr3LHet_2462887_2465425_pos_942	-0.0234676
chr3LHet_2456040_2458031_pos_943	0.0202585
chr3LHet_2458307_2459343_pos_944	-0.209698
chr3LHet_2475471_2477777_pos_945	0.0421151
chr3LHet_2504070_2506207_pos_946	-0.231781
chr3LHet_2507161_2507779_pos_947	-0.655777
chr3LHet_2529394_2529689_pos_948	-0.214849
chr3LHet_2518867_2521736_pos_949	-0.0419129
chr2RHet_3015955_3018109_pos_950	-0.130202
chr2RHet_3018424_3018896_pos_951	-0.132061
chr2RHet_2883935_2885476_pos_952	-0.667343
chr2RHet_2890398_2890713_pos_953	-0.329252
chr2RHet_2818419_2820960_pos_954	0.076285
chr2RHet_2772862_2775334_pos_955	-0.0921953
chr2RHet_2640975_2641401_pos_956	-0.0474487
chr2RHet_2618634_2619748_pos_957	-0.364918
chr3R_674477_675591_pos_958	0.228013
chr3R_412065_413568_pos_959	-0.0935943
chr3RHet_569948_572224_pos_960	-0.235874
chr3RHet_219874_223816_pos_961	-0.751469
chrU_1655661_1658387_pos_962	-0.29635
chrU_452439_453770_pos_963	0.0177764
chrUextra_2463_6316_pos_964	-0.772581
chrU_2214181_2215737_pos_965	-0.30015
chr3RHet_2122816_2124279_pos_966	-0.113785
chr3RHet_2154581_2156696_pos_967	-0.339503
chr3RHet_1949474_1950680_pos_968	-0.0554024
chr3RHet_2488298_2491690_pos_969	0.326536
chr3R_4410558_4411300_pos_970	0.0774302
chr3R_4524820_4525814_pos_971	0.0119145
chr3R_5736831_5740330_pos_972	-0.167348
chr3R_8849973_8851448_pos_973	0.358106
chr3R_12125210_12127822_pos_974	-0.187644
chr3R_12651704_12652574_pos_975	-0.0241998
chr3R_15715629_15715966_pos_976	0.735231
chr3R_16878731_16880097_pos_977	0.171824
chr3R_18386469_18387669_pos_978	-0.259291
chr3R_20171982_20172992_pos_979	-0.207251
chr3R_20892667_20893801_pos_980	0.0101883
chr3R_23792866_23796310_pos_981	0.647953
chr3R_27329193_27332183_pos_982	0.0798643
chr3R_27839479_27840641_pos_983	0.111877
chrU_2011859_2013517_pos_984	-0.22033
chrU_1996281_1996545_pos_985	-0.151211
chrU_1997054_1997518_pos_986	-0.16524
chrU_1994173_1994642_pos_987	-0.296413
chrU_3730969_3731281_pos_988	-0.174599
chrU_1819642_1820114_pos_989	-0.160671
chrU_5945090_5945604_pos_990	0.0363385
chr3RHet_639470_641640_pos_991	-0.7401
chr3RHet_557142_558073_pos_992	0.128537
chr3RHet_405302_405765_pos_993	-0.490808
chr3RHet_407149_407447_pos_994	0.14177
chr3RHet_393720_394729_pos_995	-0.741538
chr3RHet_165349_166710_pos_996	-0.175918
chr3RHet_17261_17924_pos_997	-0.405108
chr3RHet_10333_11449_pos_998	-0.65253
chr3RHet_12044_12610_pos_999	-0.500187
chrU_594842_596179_pos_1000	0.174809
chrU_1664190_1664702_pos_1001	-0.344214
chrU_1636780_1639201_pos_1002	-0.285956
chrU_382141_388025_pos_1003	-0.158242
chr3RHet_785746_786524_pos_1004	-0.448198
chr3RHet_799975_802534_pos_1005	0.124653
chr3RHet_811853_812463_pos_1006	-0.0185148
chr3RHet_836438_837713_pos_1007	-0.0395956
chr3RHet_869700_873056_pos_1008	-0.735876
chr3RHet_912603_913628_pos_1009	-0.139357
chr3RHet_904215_904851_pos_1010	-0.0479201
chr3RHet_900396_901265_pos_1011	0.178881
chr3RHet_949070_949634_pos_1012	-0.326119
chr3RHet_1017012_1018359_pos_1013	-0.169033
chr3RHet_1096060_1096952_pos_1014	-0.0624758
chr3RHet_1103073_1104085_pos_1015	0.184173
chrUextra_1673662_1673889_pos_1016	0.00166539
chrUextra_13795_14599_pos_1017	0.219917
chrUextra_11583_12714_pos_1018	-1.00311
chr3RHet_1403118_1406784_pos_1019	-0.329298
chr3RHet_1425139_1427139_pos_1020	-0.162975
chr3RHet_1441160_1443204_pos_1021	0.149604
chr3RHet_1437797_1438410_pos_1022	0.307496
chr3RHet_1515885_1517543_pos_1023	0.286867
chr3RHet_1565441_1567794_pos_1024	0.031708
chrU_902244_902735_pos_1025	-0.113138
chrU_5639512_5641011_pos_1026	-0.156966
chr3RHet_2183750_2184650_pos_1027	-0.0668396
chr3RHet_2169892_2170087_pos_1028	0.0251536
chr3RHet_2125670_2126594_pos_1029	0.0360369
chr3RHet_2119053_2121404_pos_1030	0.140537
chr3RHet_1998568_2000245_pos_1031	-0.240721
chr3RHet_2000523_2001886_pos_1032	-0.062268
chr3RHet_1968636_1974816_pos_1033	0.00128275
chr3RHet_1924211_1931665_pos_1034	-0.322663
chr3RHet_1889833_1892702_pos_1035	-0.25888
chr3RHet_1834527_1839817_pos_1036	-0.338314
chr3RHet_1821709_1822797_pos_1037	-0.450967
chr3RHet_1815228_1816259_pos_1038	-0.262427
chr3RHet_1809000_1809574_pos_1039	-0.54895
chr3RHet_1799622_1800151_pos_1040	-0.354123
chr3RHet_1759545_1760361_pos_1041	-0.102534
chr3RHet_1732188_1738679_pos_1042	0.207852
chr3RHet_1739074_1739563_pos_1043	0.160926
chr3RHet_1718625_1718917_pos_1044	-0.0808702
chr3RHet_1693214_1697881_pos_1045	0.113361
chr3RHet_1611668_1612329_pos_1046	-0.201037
chrUextra_455935_456153_pos_1047	-0.197933
chrU_3880811_3881257_pos_1048	0.0916583
chr3RHet_2480169_2482132_pos_1049	0.0797552
chr3RHet_2493355_2496028_pos_1050	0.104478
chr3RHet_2500545_2501025_pos_1051	-0.225681
chr3R_27679_31634_pos_1052	0.00439548
chr3R_37853_40055_pos_1053	-0.673356
chr3R_94856_96417_pos_1054	-0.104511
chr3R_103906_105363_pos_1055	-0.492713
chr3R_173838_174743_pos_1056	-0.14548
chr3R_189707_192046_pos_1057	0.242284
chr3R_233031_234110_pos_1058	-0.382197
chr3R_238529_239746_pos_1059	-0.0629301
chr3R_284048_284741_pos_1060	0.210331
chr3R_371413_371910_pos_1061	0.0269165
chr3R_424012_424442_pos_1062	0.248985
chr3R_415814_419283_pos_1063	-0.113663
chr3R_439134_439750_pos_1064	0.310229
chr3R_613481_617295_pos_1065	0.025765
chr3R_671179_671548_pos_1066	0.352559
chr3R_748236_749174_pos_1067	-0.424456
chr3R_753058_755148_pos_1068	-0.203124
chr3R_766391_768683_pos_1069	-0.253654
chr3R_758533_763094_pos_1070	-0.410464
chr3R_785378_786533_pos_1071	0.180597
chr3R_1050528_1051324_pos_1072	-0.348761
chr3R_1146323_1146825_pos_1073	0.673799
chr3R_1160575_1162194_pos_1074	-0.141815
chr3R_1205226_1206838_pos_1075	0.0613752
chr3R_1233010_1234254_pos_1076	-0.168746
chr3R_1544944_1545255_pos_1077	0.0428872
chr3R_1581832_1583584_pos_1078	-0.107372
chr3R_1734690_1735224_pos_1079	0.256254
chr3R_2031069_2032031_pos_1080	0.157902
chr3R_2161573_2162716_pos_1081	-0.556634
chr3R_2432532_2433417_pos_1082	0.0297152
chr3R_2441554_2443460_pos_1083	0.265387
chr3R_2470693_2471844_pos_1084	0.444171
chr3R_2505118_2506098_pos_1085	0.0831907
chr3R_2540297_2541656_pos_1086	0.233584
chr3R_2581138_2581627_pos_1087	0.30944
chr3R_2616401_2616942_pos_1088	-0.196554
chr3R_2630080_2630940_pos_1089	0.278129
chr3R_2682807_2683762_pos_1090	-0.183714
chr3R_2693803_2694425_pos_1091	-0.000448798
chr3R_2701023_2701619_pos_1092	0.265872
chr3R_2714422_2714883_pos_1093	0.15575
chr3R_2742342_2742894_pos_1094	-0.0127611
chr3R_2766769_2768369_pos_1095	0.128487
chr3R_2832089_2833512_pos_1096	-0.404475
chr3R_2822704_2823113_pos_1097	0.824828
chr3R_2861463_2862044_pos_1098	0.505071
chr3R_2859338_2859671_pos_1099	0.043786
chr3R_2936933_2937801_pos_1100	0.284586
chr3R_3021136_3022523_pos_1101	-0.453732
chr3R_3088266_3088826_pos_1102	0.319163
chr3R_3167477_3168208_pos_1103	-0.190068
chr3R_3359051_3360343_pos_1104	0.00100419
chr3R_3570467_3573481_pos_1105	0.343772
chr3R_3788983_3789860_pos_1106	0.235001
chr3R_3853229_3853642_pos_1107	0.154427
chr3R_3926433_3927469_pos_1108	0.341808
chr3R_3934412_3935006_pos_1109	0.630571
chr3R_3941901_3942367_pos_1110	0.137392
chr3R_3990895_3992128_pos_1111	0.439605
chr3R_4018795_4019310_pos_1112	-0.0721634
chr3R_4065151_4065566_pos_1113	0.224037
chr3R_4100663_4101056_pos_1114	0.177037
chr3R_4259962_4260651_pos_1115	0.0702952
chr3R_4446785_4449568_pos_1116	-0.187725
chr3R_4515239_4515781_pos_1117	-0.151683
chr3R_4526287_4527380_pos_1118	0.420526
chr3R_4676338_4676704_pos_1119	0.227409
chr3R_4708321_4709971_pos_1120	0.348718
chr3R_4801414_4802560_pos_1121	0.432331
chr3R_4791146_4791762_pos_1122	-0.0869598
chr3R_4943071_4943648_pos_1123	-0.0330654
chr3R_5042035_5042470_pos_1124	0.183168
chr3R_5217396_5218816_pos_1125	0.0246157
chr3R_5372542_5373049_pos_1126	0.122402
chr3R_5520501_5521160_pos_1127	0.179196
chr3R_5542320_5544034_pos_1128	-0.426281
chr3R_5928275_5929537_pos_1129	-0.494175
chr3R_5981195_5982005_pos_1130	-0.237033
chr3R_5990450_5991530_pos_1131	-0.337905
chr3R_6149981_6152116_pos_1132	0.246022
chr3R_6166997_6167280_pos_1133	-0.22552
chr3R_6289423_6290204_pos_1134	0.273619
chr3R_6373960_6374539_pos_1135	-0.129955
chr3R_6749206_6749703_pos_1136	0.251583
chr3R_7071335_7072942_pos_1137	-0.134459
chr3R_7103103_7103853_pos_1138	0.0452787
chr3R_7144483_7145242_pos_1139	0.224585
chr3R_7221213_7222561_pos_1140	0.2221
chr3R_7219434_7220060_pos_1141	-0.0655027
chr3R_7396604_7397541_pos_1142	-0.180827
chr3R_7485297_7486299_pos_1143	0.533424
chr3R_7510510_7512420_pos_1144	-0.356164
chr3R_7738995_7740141_pos_1145	0.256542
chr3R_7939267_7941029_pos_1146	0.263103
chr3R_7948525_7949690_pos_1147	-0.0233801
chr3R_7967201_7968047_pos_1148	0.372634
chr3R_8073798_8074552_pos_1149	0.0596262
chr3R_8144008_8146125_pos_1150	0.193293
chr3R_8183512_8183900_pos_1151	0.484632
chr3R_8471495_8472657_pos_1152	0.214595
chr3R_8861602_8862805_pos_1153	-0.111833
chr3R_8895776_8896450_pos_1154	0.180988
chr3R_9041148_9042265_pos_1155	0.278803
chr3R_9185605_9186272_pos_1156	0.454539
chr3R_9247734_9248754_pos_1157	-0.146216
chr3R_9460612_9462364_pos_1158	0.595135
chr3R_9495805_9497363_pos_1159	-1.50622
chr3R_9585798_9586736_pos_1160	0.299987
chr3R_9614172_9614907_pos_1161	0.141266
chr3R_9631706_9632476_pos_1162	0.144435
chr3R_9667706_9669402_pos_1163	-0.692903
chr3R_9705128_9705762_pos_1164	0.100358
chr3R_9725175_9725908_pos_1165	-0.20808
chr3R_9736493_9737486_pos_1166	0.392939
chr3R_9751400_9752025_pos_1167	-0.0880264
chr3R_9796478_9797002_pos_1168	-0.304195
chr3R_9795430_9796233_pos_1169	-0.0230618
chr3R_9863057_9863537_pos_1170	0.616921
chr3R_10154718_10155120_pos_1171	0.180661
chr3R_10269647_10270483_pos_1172	0.0587007
chr3R_10328216_10328860_pos_1173	0.4098
chr3R_10395968_10397192_pos_1174	0.478615
chr3R_10454263_10455190_pos_1175	-0.172101
chr3R_10465417_10466999_pos_1176	-0.000915978
chr3R_10598769_10599933_pos_1177	-0.385799
chr3R_11150999_11152438_pos_1178	0.217073
chr3R_11579348_11580757_pos_1179	-0.0565401
chr3R_11813814_11814508_pos_1180	0.0209807
chr3R_11854228_11855676_pos_1181	0.341989
chr3R_11886449_11888517_pos_1182	-0.191442
chr3R_12262726_12262972_pos_1183	0.0571371
chr3R_12331804_12332485_pos_1184	0.349638
chr3R_12340061_12340605_pos_1185	0.508565
chr3R_12510485_12512391_pos_1186	0.48892
chr3R_12526390_12527344_pos_1187	0.292201
chr3R_12557125_12557552_pos_1188	0.179
chr3R_12618348_12619094_pos_1189	-0.423583
chr3R_12636305_12637112_pos_1190	-0.0394817
chr3R_12689986_12691287_pos_1191	-0.0145992
chr3R_12685269_12685913_pos_1192	0.143376
chr3R_12704090_12704805_pos_1193	0.547489
chr3R_12727574_12728043_pos_1194	0.316434
chr3R_12741167_12741789_pos_1195	0.469808
chr3R_12761813_12762598_pos_1196	0.394287
chr3R_12923230_12924138_pos_1197	0.132371
chr3R_13355791_13356197_pos_1198	0.734184
chr3R_13373504_13374509_pos_1199	0.393462
chr3R_13386288_13386798_pos_1200	0.0570711
chr3R_13600759_13601597_pos_1201	-0.217198
chr3R_13641891_13642696_pos_1202	0.74452
chr3R_13656639_13657100_pos_1203	0.275269
chr3R_13760848_13761504_pos_1204	-0.00736514
chr3R_13899969_13901327_pos_1205	-0.319066
chr3R_14106147_14107086_pos_1206	-0.00907136
chr3R_14421711_14422988_pos_1207	-0.355927
chr3R_14469187_14470626_pos_1208	-0.259122
chr3R_15164545_15165471_pos_1209	-0.589826
chr3R_15167374_15167983_pos_1210	0.173613
chr3R_15319341_15320094_pos_1211	-0.256976
chr3R_15315445_15316153_pos_1212	0.0890079
chr3R_15331577_15332517_pos_1213	0.0869047
chr3R_15356782_15357836_pos_1214	0.068932
chr3R_15697146_15698205_pos_1215	-0.0588389
chr3R_16173904_16174468_pos_1216	0.0320918
chr3R_16423196_16424072_pos_1217	0.441822
chr3R_16437242_16441482_pos_1218	0.0429717
chr3R_16453980_16456312_pos_1219	-0.742322
chr3R_16482822_16484623_pos_1220	0.451217
chr3R_16594635_16595296_pos_1221	0.265931
chr3R_16588991_16590336_pos_1222	0.0193448
chr3R_16618621_16619229_pos_1223	-0.131656
chr3R_16674632_16675631_pos_1224	0.00336378
chr3R_16907008_16908555_pos_1225	-0.192363
chr3R_16995089_16996275_pos_1226	-0.0113452
chr3R_16997860_16998998_pos_1227	0.325326
chr3R_17205453_17206130_pos_1228	0.179207
chr3R_17216652_17217221_pos_1229	-0.0292093
chr3R_17238902_17239216_pos_1230	0.0960049
chr3R_17254571_17255232_pos_1231	-0.0747747
chr3R_17283855_17284786_pos_1232	-0.0616513
chr3R_17373814_17374911_pos_1233	-0.0671663
chr3R_17492744_17494232_pos_1234	-0.326228
chr3R_17885632_17886960_pos_1235	0.307212
chr3R_17895524_17896263_pos_1236	-0.100355
chr3R_18158693_18159454_pos_1237	-0.212324
chr3R_18200225_18201120_pos_1238	-0.402345
chr3R_18295616_18296724_pos_1239	0.622342
chr3R_18493591_18493998_pos_1240	0.0852641
chr3R_18526146_18526852_pos_1241	-0.0471845
chr3R_18579104_18579868_pos_1242	0.487967
chr3R_18613822_18615571_pos_1243	0.14736
chr3R_18971104_18971817_pos_1244	0.279427
chr3R_19021218_19021984_pos_1245	0.0493139
chr3R_19089085_19090346_pos_1246	0.202395
chr3R_19186746_19188559_pos_1247	0.353602
chr3R_19253385_19254336_pos_1248	-0.265853
chr3R_19554580_19555107_pos_1249	0.111098
chr3R_19705549_19706419_pos_1250	0.146237
chr3R_19786136_19786927_pos_1251	0.067495
chr3R_19890801_19891817_pos_1252	0.966528
chr3R_19908040_19909988_pos_1253	-0.110047
chr3R_20128815_20129558_pos_1254	0.454312
chr3R_20136964_20139224_pos_1255	-0.040644
chr3R_20280650_20282569_pos_1256	0.076202
chr3R_20522966_20524030_pos_1257	-0.0420267
chr3R_20795616_20796750_pos_1258	0.616393
chr3R_20917576_20918483_pos_1259	0.361906
chr3R_20911342_20912052_pos_1260	-0.216323
chr3R_20922012_20922447_pos_1261	0.242603
chr3R_20988923_20989925_pos_1262	0.167897
chr3R_21412274_21412778_pos_1263	-0.0244876
chr3R_21427145_21429189_pos_1264	0.679648
chr3R_21442017_21443618_pos_1265	0.860085
chr3R_21852360_21853114_pos_1266	-0.0588029
chr3R_22110170_22110962_pos_1267	-0.41828
chr3R_22469561_22472536_pos_1268	0.156015
chr3R_22481112_22481724_pos_1269	0.610245
chr3R_22634772_22636125_pos_1270	0.773701
chr3R_22671596_22673222_pos_1271	0.221591
chr3R_22765555_22766565_pos_1272	0.179063
chr3R_24140584_24141816_pos_1273	0.571483
chr3R_24204832_24206417_pos_1274	0.545946
chr3R_24457152_24457914_pos_1275	0.539937
chr3R_24826634_24829005_pos_1276	0.45078
chr3R_24898329_24899336_pos_1277	0.317571
chr3R_25114685_25115706_pos_1278	-0.0641376
chr3R_25132164_25133967_pos_1279	-0.143662
chr3R_25123325_25124259_pos_1280	0.241376
chr3R_25145857_25146202_pos_1281	0.812255
chr3R_25285273_25286061_pos_1282	0.145035
chr3R_25373586_25374742_pos_1283	0.065748
chr3R_25422561_25424541_pos_1284	-0.18587
chr3R_25533863_25535305_pos_1285	-0.00905861
chr3R_25554009_25554865_pos_1286	0.0759781
chr3R_25596652_25597023_pos_1287	0.109699
chr3R_26056539_26058575_pos_1288	-0.181995
chr3R_26220647_26221868_pos_1289	0.184843
chr3R_26410142_26412489_pos_1290	-0.025945
chr3R_26501379_26502111_pos_1291	0.0193151
chr3R_26587787_26588403_pos_1292	0.0773219
chr3R_26580379_26581524_pos_1293	0.413395
chr3R_26675211_26675895_pos_1294	0.0675324
chr3R_26682041_26682679_pos_1295	0.0361783
chr3R_26867347_26869177_pos_1296	-0.000561998
chr3R_27312487_27313215_pos_1297	-0.253739
chr3R_27347374_27348365_pos_1298	-0.156536
chr3R_27611910_27613376_pos_1299	-0.296656
chr3R_27695176_27695868_pos_1300	0.760045
chr3R_27735776_27737413_pos_1301	0.193633
chr3R_27820014_27822567_pos_1302	0.353083
chr4_953369_954518_pos_1303	-0.208836
chr4_61792_62399_pos_1304	-0.565669
chr4_93708_93976_pos_1305	-0.271197
chr4_116554_117898_pos_1306	0.0467679
chr4_127315_130125_pos_1307	-0.0689809
chr4_137230_139883_pos_1308	-0.604457
chr4_136223_136797_pos_1309	-0.0543797
chr4_218470_221928_pos_1310	0.0128789
chr4_275969_277250_pos_1311	-0.223214
chr4_293153_294307_pos_1312	0.110509
chr4_324315_324792_pos_1313	0.188744
chr4_419188_419601_pos_1314	0.647028
chr4_513193_513911_pos_1315	0.0842695
chr4_530083_530936_pos_1316	0.828079
chr4_625154_626368_pos_1317	0.104618
chr4_705093_706744_pos_1318	-0.11353
chr4_738300_738702_pos_1319	0.00703291
chr4_801284_802901_pos_1320	-0.0957316
chr4_870835_871253_pos_1321	-0.154822
chr4_895413_896339_pos_1322	0.206946
chr4_911503_912484_pos_1323	-0.318906
chr4_919129_920069_pos_1324	-0.108215
chr4_948044_948782_pos_1325	0.11792
chr4_1036780_1040803_pos_1326	-0.174985
chr4_1042869_1044022_pos_1327	-0.273526
chr4_1100897_1101798_pos_1328	-0.135687
chr4_1147510_1148663_pos_1329	-0.243542
chr4_1165011_1165919_pos_1330	0.0369619
chr4_1189851_1190835_pos_1331	-0.280342
chr4_1196349_1197293_pos_1332	-0.0542859
chr4_1191021_1192856_pos_1333	-0.804083
chr4_1237530_1238195_pos_1334	-0.53574
chr4_1238320_1238733_pos_1335	0.0295609
chrUextra_8358854_8359115_pos_1336	-0.187935
chrU_4701217_4702471_pos_1337	0.129133
chrU_4693788_4694350_pos_1338	-0.624115
chrU_4702643_4703448_pos_1339	0.0781998
chrU_2822452_2823195_pos_1340	-0.0704012
chrU_2612731_2614037_pos_1341	-0.415841
chrU_2158722_2159409_pos_1342	-0.243825
chrU_2161273_2161732_pos_1343	-0.337369
chrU_2150549_2151410_pos_1344	0.0503452
chrU_2183934_2184492_pos_1345	-0.227124
chrU_6121590_6121843_pos_1346	-0.134509
chrU_6449701_6450710_pos_1347	0.349524
chrU_6986599_6986820_pos_1348	-0.132539
chrU_7264961_7265660_pos_1349	0.0226778
chrU_7425525_7425779_pos_1350	-0.116963
chrU_7888259_7888719_pos_1351	-0.286162
chrU_8932157_8932589_pos_1352	0.160207
chrU_9139773_9140073_pos_1353	0.0167977
chrU_9258501_9258712_pos_1354	-0.231361
chrU_9458774_9459200_pos_1355	-0.356296
chrU_9607415_9607667_pos_1356	0.440282
chrX_16670832_16671423_pos_1357	0.286166
chrX_941733_943240_pos_1358	0.632333
chrX_2335063_2335609_pos_1359	-0.240054
chrX_6938568_6939832_pos_1360	-0.117455
chrX_8118737_8120394_pos_1361	0.251636
chrX_12542264_12542771_pos_1362	0.218222
chrX_13606113_13608259_pos_1363	-0.0582246
chrX_15540491_15541642_pos_1364	0.605455
chrX_175243_176105_pos_1365	0.12727
chrX_269044_269917_pos_1366	-0.135922
chrX_274398_275045_pos_1367	0.193453
chrX_293599_294107_pos_1368	0.535463
chrX_310996_312021_pos_1369	-0.260769
chrX_347828_348772_pos_1370	-0.381196
chrX_347115_347531_pos_1371	-0.302274
chrX_477822_478618_pos_1372	0.437635
chrX_480004_480561_pos_1373	-0.108273
chrX_486643_487419_pos_1374	0.211552
chrX_575271_576157_pos_1375	0.46768
chrX_610272_612247_pos_1376	0.453782
chrX_635299_637392_pos_1377	-0.099232
chrX_856327_857918_pos_1378	0.439788
chrX_969648_970997_pos_1379	-0.173175
chrX_1037058_1037440_pos_1380	-0.119022
chrX_1036052_1036781_pos_1381	0.0838188
chrX_1102009_1102822_pos_1382	-0.132513
chrX_1549736_1551030_pos_1383	-0.363839
chrX_1691320_1692940_pos_1384	0.0210294
chrX_1753460_1754628_pos_1385	0.169971
chrX_2027920_2028302_pos_1386	-0.0158533
chrX_2162048_2162353_pos_1387	0.0899975
chrX_2190602_2191022_pos_1388	0.117475
chrX_2332206_2333155_pos_1389	-0.0277976
chrX_2331050_2331681_pos_1390	0.0296749
chrX_2563435_2564116_pos_1391	0.179118
chrX_2570492_2571628_pos_1392	0.648802
chrX_3245390_3246717_pos_1393	-0.571367
chrX_3287910_3288404_pos_1394	-0.302725
chrX_3342002_3342644_pos_1395	-0.0703464
chrX_3368969_3370110_pos_1396	0.416468
chrX_3450602_3451457_pos_1397	0.395162
chrX_3656483_3657479_pos_1398	0.284586
chrX_3691363_3692139_pos_1399	0.404848
chrX_3700957_3702225_pos_1400	0.314753
chrX_3741092_3741709_pos_1401	0.174098
chrX_3737712_3738194_pos_1402	0.123688
chrX_3826987_3829417_pos_1403	0.269392
chrX_4105078_4105833_pos_1404	0.337247
chrX_4248034_4248809_pos_1405	0.641482
chrX_4426884_4430207_pos_1406	0.226155
chrX_4462927_4464478_pos_1407	-0.198667
chrX_4507459_4508018_pos_1408	0.428353
chrX_4840306_4841373_pos_1409	-0.0777173
chrX_5406833_5407815_pos_1410	0.0927794
chrX_5427366_5427898_pos_1411	0.790539
chrX_5462780_5463785_pos_1412	0.57436
chrX_5499095_5499930_pos_1413	0.57736
chrX_5563738_5564280_pos_1414	0.0352678
chrX_5638359_5639120_pos_1415	0.639346
chrX_5686813_5688242_pos_1416	-0.374107
chrX_5759744_5760706_pos_1417	0.356083
chrX_5891514_5892735_pos_1418	0.578795
chrX_5961232_5961640_pos_1419	0.243832
chrX_6012624_6014331_pos_1420	-0.103929
chrX_6011043_6011551_pos_1421	0.599013
chrX_6598918_6599740_pos_1422	0.212728
chrX_6751149_6752130_pos_1423	0.613892
chrX_6771777_6774113_pos_1424	-0.311359
chrX_6930881_6931911_pos_1425	0.438106
chrX_6928611_6929196_pos_1426	0.988824
chrX_6952604_6953499_pos_1427	-0.206952
chrX_7048014_7048632_pos_1428	0.407752
chrX_7062999_7064183_pos_1429	-0.010506
chrX_7115046_7116018_pos_1430	-0.0432231
chrX_7124554_7125293_pos_1431	0.414761
chrX_7223696_7224856_pos_1432	0.696298
chrX_7243732_7244401_pos_1433	0.142291
chrX_7450582_7451196_pos_1434	0.0745723
chrX_7476301_7476791_pos_1435	0.126417
chrX_7932007_7932634_pos_1436	-0.77526
chrX_8104599_8105410_pos_1437	0.767849
chrX_8114325_8114725_pos_1438	0.298269
chrX_8199572_8200370_pos_1439	0.227041
chrX_8312256_8312758_pos_1440	0.389434
chrX_8488183_8488717_pos_1441	-0.232455
chrX_8547908_8549030_pos_1442	0.142842
chrX_8568118_8569355_pos_1443	0.38085
chrX_8723394_8724165_pos_1444	0.705492
chrX_8722819_8723166_pos_1445	0.223424
chrX_9067195_9068073_pos_1446	-0.0191153
chrX_9066026_9066977_pos_1447	0.134035
chrX_9187974_9189027_pos_1448	0.150255
chrX_9248548_9248894_pos_1449	0.298935
chrX_9348023_9348354_pos_1450	0.229579
chrX_9561638_9563332_pos_1451	0.00787827
chrX_9610391_9611338_pos_1452	0.749765
chrX_9652489_9652975_pos_1453	-0.375736
chrX_9661567_9661879_pos_1454	0.10792
chrX_9660935_9661280_pos_1455	0.0326083
chrX_9683743_9684266_pos_1456	0.562788
chrX_9763458_9763920_pos_1457	0.123603
chrX_10275822_10276678_pos_1458	-0.27702
chrX_10614509_10615258_pos_1459	-0.0749962
chrX_10645684_10646750_pos_1460	-0.231707
chrX_10832528_10833682_pos_1461	0.199142
chrX_11188465_11188852_pos_1462	0.189739
chrX_11692403_11693014_pos_1463	0.182487
chrX_11801522_11802247_pos_1464	-0.134294
chrX_11887327_11888905_pos_1465	0.0258699
chrX_12163428_12163958_pos_1466	0.564314
chrX_12170260_12171394_pos_1467	0.672366
chrX_12534671_12535315_pos_1468	0.578114
chrX_12601067_12602643_pos_1469	0.406624
chrX_12641950_12642373_pos_1470	-0.149193
chrX_13912776_13913073_pos_1471	-0.112265
chrX_14216685_14217006_pos_1472	0.683739
chrX_14721811_14722795_pos_1473	-0.318387
chrX_14820704_14821360_pos_1474	-0.141958
chrX_14879024_14879998_pos_1475	0.123956
chrX_14902939_14903959_pos_1476	-0.24351
chrX_15035952_15036559_pos_1477	0.306204
chrX_15389172_15389859_pos_1478	0.15042
chrX_15518337_15519152_pos_1479	-0.406223
chrX_15578114_15579023_pos_1480	-0.0593872
chrX_15574717_15575086_pos_1481	0.198082
chrX_15574007_15574367_pos_1482	0.0614035
chrX_15846938_15848494_pos_1483	-0.0322462
chrX_15966301_15966637_pos_1484	0.303125
chrX_15987941_15988842_pos_1485	-0.0294204
chrX_16039137_16039564_pos_1486	0.0359191
chrX_16093536_16093818_pos_1487	-0.010445
chrX_16135615_16137121_pos_1488	0.320608
chrX_17064709_17065314_pos_1489	0.0985568
chrX_17065680_17066326_pos_1490	0.142507
chrX_17209530_17210050_pos_1491	-0.0255137
chrX_17215913_17216484_pos_1492	0.0817296
chrX_17236866_17237239_pos_1493	0.633764
chrX_17389596_17390161_pos_1494	0.163664
chrX_17376823_17377102_pos_1495	0.28411
chrX_17388841_17389413_pos_1496	0.28625
chrX_17591520_17592496_pos_1497	0.377608
chrX_17759090_17759579_pos_1498	-0.361112
chrX_17778606_17779083_pos_1499	0.0487403
chrX_18004565_18005478_pos_1500	0.0657221
chrX_18106280_18106758_pos_1501	-0.0308588
chrX_18181353_18182185_pos_1502	0.260082
chrX_18184696_18185541_pos_1503	0.321378
chrX_18197478_18198672_pos_1504	0.391068
chrX_18478909_18479855_pos_1505	0.421431
chrX_18692967_18694100_pos_1506	0.69868
chrX_18871020_18873273_pos_1507	0.0294526
chrX_18869178_18870337_pos_1508	-0.109508
chrX_19116277_19117099_pos_1509	-0.146202
chrX_19442327_19442785_pos_1510	0.620776
chrX_19478137_19479601_pos_1511	-0.302975
chrX_19605935_19606370_pos_1512	0.466272
chrX_19657723_19658042_pos_1513	0.789487
chrX_19680705_19681248_pos_1514	-0.212149
chrX_19743316_19743653_pos_1515	0.0193659
chrX_20160893_20161574_pos_1516	0.323694
chrX_20510188_20510914_pos_1517	-0.131576
chrX_20512717_20513406_pos_1518	0.329059
chrX_20533919_20534952_pos_1519	-0.191328
chrX_20538111_20539056_pos_1520	-0.141602
chrX_20550890_20551868_pos_1521	0.0456754
chrX_20562541_20563195_pos_1522	0.290079
chrX_20552413_20553193_pos_1523	0.53089
chrX_20569098_20569627_pos_1524	-0.105923
chrX_20588027_20589466_pos_1525	0.0595307
chrX_20584310_20584821_pos_1526	0.284534
chrX_20605186_20606036_pos_1527	-0.142386
chrX_20622465_20623248_pos_1528	0.263823
chrX_20617617_20618904_pos_1529	0.0139429
chrX_20623951_20625183_pos_1530	-0.316701
chrX_20670828_20671315_pos_1531	0.415692
chrX_20669652_20670397_pos_1532	0.0881227
chrX_21295559_21296180_pos_1533	0.350046
chrX_22239173_22239848_pos_1534	0.094444
chrXHet_24633_27195_pos_1535	-0.462092
chrXHet_23573_24315_pos_1536	-0.0952706
chrXHet_130745_131092_pos_1537	-0.167225
chrXHet_199189_199502_pos_1538	-0.199373
chrUextra_275017_277842_pos_1539	-0.0556042
chrUextra_3119661_3119911_pos_1540	0.0786489
chrU_5898750_5899439_pos_1541	0.218107
chrU_6233875_6234097_pos_1542	-0.163429
chrU_6507953_6508461_pos_1543	-0.173788
chrU_6910380_6910749_pos_1544	-0.00947753
chrU_7211838_7212164_pos_1545	-0.275872
chrU_7619617_7620040_pos_1546	-0.287427
chrU_8385195_8385499_pos_1547	-0.164193
chrU_8972556_8972801_pos_1548	-0.048023
chrU_9184285_9184530_pos_1549	-0.0369194
chrU_9994118_9994318_pos_1550	0.158398
chrU_2938334_2938612_pos_1551	-0.0112812
chrU_5768879_5769168_pos_1552	0.23516
chrU_5751496_5751847_pos_1553	-0.154081
chrU_6735677_6737042_pos_1554	-0.03219
chrU_9521598_9521811_pos_1555	-0.287541
chrU_9735331_9735633_pos_1556	0.0484717
