# Supplementary material for: The hourglass model of evolutionary conservation during embryogenesis extends to developmental enhancers with signatures of positive selection
Source: Genome Res. 2021 Sep;31(9):1573–81. doi: 10.1101/gr.275212.121 (PMC8415374; doi:10.1101/gr.275212.121)
Supplement: Supplemental Material [file supp_gr.275212.121_Supplemental_Code.zip › Supplemental_Code/data/svmModels/dmel24_model_gkmpredict_dmel1416_specific_enhancer_negSet.txt]

chr2R_12332387_12332668_neg_1	0.262853
chrUextra_13267499_13268690_neg_2	-1.6577
chr3R_1748633_1750274_neg_3	0.497186
chr3L_5204724_5206549_neg_4	-0.684528
chrUextra_5814564_5815492_neg_5	-1.15012
chr2L_18327625_18328816_neg_6	-0.953429
chr2L_14598506_14599776_neg_7	-0.967832
chrUextra_3056378_3058227_neg_8	-1.52809
chr3L_15941727_15944068_neg_9	-0.828363
chr3L_16252500_16254409_neg_10	-2.02545
chr3L_10335245_10336131_neg_11	-0.712487
chr3R_25880165_25880790_neg_12	-0.785556
chr2R_19008938_19009516_neg_13	0.13103
chr3R_11613626_11614055_neg_14	-0.0990372
chr3L_8330009_8331740_neg_15	-0.124374
chr3R_8959781_8960972_neg_16	-0.2843
chrX_13373216_13374241_neg_17	-0.408921
chrX_5746607_5748571_neg_18	-0.681288
chr2L_13313820_13315217_neg_19	-0.388273
chr2R_13686010_13687444_neg_20	-0.0186734
chrU_333313_335503_neg_21	0.14739
chr3R_9562797_9563771_neg_22	-0.301878
chr3R_3142080_3142621_neg_23	0.334487
chr3L_103451_105687_neg_24	-0.531886
chr2RHet_909463_910048_neg_25	0.201632
chr2R_2704922_2706390_neg_26	-0.407468
chr3L_2945102_2946238_neg_27	-0.153539
chr3R_2102042_2102860_neg_28	0.118328
chr3L_17441070_17441832_neg_29	0.0476816
chr2L_21272391_21272643_neg_30	-0.0372719
chrU_2246903_2248534_neg_31	0.0843826
chr2R_10327271_10328316_neg_32	-0.523348
chrUextra_20465264_20466799_neg_33	-2.38655
chr2R_11921445_11922349_neg_34	0.575463
chrX_437699_439167_neg_35	-0.067631
chr2L_11262498_11262880_neg_36	-0.288309
chr2R_12671033_12672408_neg_37	0.493964
chr2R_10764284_10765408_neg_38	-0.093688
chr3R_506014_506591_neg_39	0.0313437
chr3L_4736893_4738236_neg_40	-0.136176
chr2R_9990261_9990985_neg_41	0.626356
chrX_12667863_12668742_neg_42	-0.233447
chr3L_20887280_20889143_neg_43	0.0521373
chr2L_21078592_21079021_neg_44	-0.660983
chrU_6135039_6136318_neg_45	-1.5148
chr3R_14146960_14148123_neg_46	-0.190286
chr3L_10144624_10145187_neg_47	-0.883635
chrUextra_12633151_12633716_neg_48	0.303331
chr3R_20813944_20815209_neg_49	-0.700703
chrUextra_19984199_19985417_neg_50	-2.31768
chr2L_19607913_19608726_neg_51	-0.0825512
chrU_2056050_2056613_neg_52	0.496238
chrX_19853081_19854726_neg_53	-0.269856
chrUextra_13279716_13282085_neg_54	-1.07797
chr3R_6516599_6517147_neg_55	-1.19288
chrUextra_4693852_4694929_neg_56	0.15346
chr2L_5354885_5356211_neg_57	0.138129
chrX_6081350_6083003_neg_58	0.161044
chr2R_15183050_15184721_neg_59	0.292622
chr2R_15701693_15702561_neg_60	-0.447605
chr3R_11493551_11496687_neg_61	0.114439
chrX_9389797_9391341_neg_62	-0.316584
chr3L_19278786_19280399_neg_63	-1.05329
chrX_22240236_22241488_neg_64	-0.220737
chr2L_18315446_18315941_neg_65	-1.35187
chrX_9652337_9655120_neg_66	-0.101992
chr2L_14029591_14030382_neg_67	0.074101
chrUextra_17716572_17717205_neg_68	-0.607533
chr3R_4096604_4097369_neg_69	0.000365979
chr3R_245519_246415_neg_70	-1.17123
chr3R_13893663_13894836_neg_71	-0.895812
chrX_7859745_7861306_neg_72	-0.067635
chr2L_18859701_18860417_neg_73	-0.258166
chr3R_23696214_23697174_neg_74	-0.081703
chr3LHet_138252_139349_neg_75	0.0130255
chr4_1246819_1248675_neg_76	-0.460908
chr3R_6935626_6936361_neg_77	-0.484344
chrUextra_22244842_22247462_neg_78	-2.35072
chrU_8790380_8791132_neg_79	0.524552
chrU_9391606_9394026_neg_80	-2.24428
chrU_4321185_4323935_neg_81	-0.851429
chr3R_26023525_26024259_neg_82	0.153946
chrUextra_6863040_6864789_neg_83	-1.20176
chrUextra_25566289_25566993_neg_84	-2.08118
chr3R_14005077_14006109_neg_85	-0.230185
chrUextra_15547474_15548376_neg_86	-0.762994
chr3R_2404392_2405402_neg_87	0.581593
chr2L_6014226_6014849_neg_88	0.0518218
chr3R_7995628_7996584_neg_89	-0.291254
chr3R_19905930_19906688_neg_90	0.274253
chr2L_15629147_15629607_neg_91	0.0246246
chr3L_6420804_6421682_neg_92	0.269381
chr2L_20344345_20345423_neg_93	-0.0439707
chr3L_7988758_7991541_neg_94	-0.914752
chr3RHet_1345972_1348088_neg_95	0.334354
chr3L_16296936_16298111_neg_96	0.14867
chrX_2906429_2907207_neg_97	-0.137671
chr2R_16893698_16894402_neg_98	-0.360132
chr3L_3271699_3272862_neg_99	-0.226011
chrX_1890353_1891301_neg_100	0.779015
chr3L_14423573_14424738_neg_101	-0.281136
chrUextra_13912250_13914911_neg_102	-2.30656
chr2L_17155381_17156776_neg_103	0.000712295
chrX_8750586_8751047_neg_104	-0.103465
chr2R_7231011_7231574_neg_105	0.0124766
chrUextra_21783333_21784799_neg_106	-2.37997
chr3L_14792714_14793477_neg_107	-0.63029
chrUextra_18445968_18446863_neg_108	-2.32527
chrX_18842286_18843109_neg_109	-0.353714
chr3R_6623375_6624836_neg_110	-0.110665
chrUextra_1332418_1334899_neg_111	-0.861698
chr3LHet_1569379_1571050_neg_112	-0.576418
chrUextra_21571800_21573681_neg_113	-0.58207
chr2RHet_3050132_3053599_neg_114	-1.71594
chrUextra_9638080_9638792_neg_115	0.0120406
chr3L_2320990_2322815_neg_116	-0.0201577
chrX_17111413_17112462_neg_117	0.148579
chr2R_9442746_9443614_neg_118	0.190647
chr2LHet_49106_49738_neg_119	-1.48149
chr2R_18638630_18639252_neg_120	-0.15363
chrU_6821736_6823926_neg_121	-0.221456
chr2L_12595618_12596130_neg_122	-0.506236
chrX_21502694_21502975_neg_123	-0.0427819
chr3L_9437067_9437652_neg_124	-0.458235
chr3R_3564336_3564526_neg_125	-1.25195
chr3R_7320222_7321929_neg_126	-0.501199
chr3R_1421147_1422569_neg_127	-0.0543158
chr3L_8705135_8706308_neg_128	-0.41416
chrX_4671133_4671586_neg_129	-0.286753
chrU_8582869_8583497_neg_130	-2.24453
chr3RHet_1393787_1394812_neg_131	-0.467127
chrX_21888922_21889626_neg_132	-0.455268
chrUextra_11961489_11963738_neg_133	-2.21051
chrX_14858847_14859359_neg_134	-1.01539
chr2R_15382202_15383162_neg_135	0.501166
chr3L_20137864_20138760_neg_136	0.258632
chrUextra_14286227_14287181_neg_137	-1.11662
chrUextra_18653514_18655245_neg_138	-2.42527
chr2L_17283255_17285742_neg_139	0.093875
chr3L_8064724_8064939_neg_140	-0.340158
chrX_20516645_20516884_neg_141	-0.193059
chr4_210152_210345_neg_142	-0.223667
chr2R_6716267_6716450_neg_143	-0.0508507
chrX_11833331_11834504_neg_144	-0.771875
chr3L_8924264_8924503_neg_145	0.0563675
chr3R_8553931_8554611_neg_146	0.312127
chrUextra_1327417_1328141_neg_147	-0.284668
chr3L_24336918_24337849_neg_148	0.333996
chrX_12535273_12536785_neg_149	-0.594528
chr3R_10210909_10211559_neg_150	-0.601926
chrUextra_12542135_12542998_neg_151	-0.786415
chr3R_27212226_27213303_neg_152	0.0943024
chr2R_11938525_11939281_neg_153	0.182963
chr2L_1719300_1720589_neg_154	0.212381
chrX_1334906_1335996_neg_155	0.0809703
chrX_5202685_5203711_neg_156	-0.342455
chr3L_21556946_21558305_neg_157	-1.04815
chr2R_18528919_18529729_neg_158	-0.63692
chr2L_1869146_1870612_neg_159	0.397957
chr3R_27595664_27596010_neg_160	0.296061
chr2L_11560460_11561931_neg_161	-1.26932
chr3LHet_1304668_1306045_neg_162	-0.363731
chr3R_12215184_12218113_neg_163	0.487284
chr3R_14571762_14572550_neg_164	0.0741681
chr4_70741_71286_neg_165	-0.171912
chr2R_15355338_15356469_neg_166	0.715515
chrU_2204407_2205500_neg_167	-0.0327622
chrUextra_8049167_8050562_neg_168	-0.876004
chrX_6098007_6098790_neg_169	0.0971656
chr2L_4671187_4671965_neg_170	-0.00883691
chr3L_23999067_24000260_neg_171	0.334634
chr2R_8464802_8465349_neg_172	-0.219328
chrUextra_24408605_24409263_neg_173	-2.34903
chr3L_19380928_19381627_neg_174	0.0817072
chr2L_16202645_16203867_neg_175	0.455214
chrX_20692410_20693122_neg_176	-0.0698091
chrUextra_12721835_12722504_neg_177	0.111808
chrUextra_14372370_14373027_neg_178	-2.3289
chr3L_17668066_17668444_neg_179	0.12682
chrX_7667844_7668912_neg_180	0.667691
chrU_7058920_7059681_neg_181	-0.518847
chr3R_23592793_23594592_neg_182	-0.319445
chr3LHet_723423_725409_neg_183	-0.139266
chr2L_15540_17383_neg_184	-0.383359
chr3L_21470334_21471329_neg_185	-0.743761
chr3L_12963321_12964484_neg_186	-1.1027
chr2L_8152048_8153040_neg_187	-0.498258
chrUextra_2788046_2789443_neg_188	-0.873094
chrX_14581216_14581685_neg_189	-0.973609
chr2L_21628499_21629058_neg_190	0.485181
chr2L_8612884_8613602_neg_191	0.404101
chrXHet_55661_56523_neg_192	0.117332
chr3RHet_189964_192341_neg_193	-0.208023
chr2L_9804371_9805183_neg_194	1.09676
chr3L_12444748_12445357_neg_195	-0.365113
chrUextra_18070776_18071848_neg_196	-2.31533
chr2L_22032072_22032807_neg_197	0.0793824
chrUextra_22785630_22786679_neg_198	-0.741198
chr3RHet_44206_45360_neg_199	-0.0550868
chr2RHet_720508_721091_neg_200	0.267933
chrUextra_4901596_4902295_neg_201	0.0381271
chr3L_852023_853099_neg_202	-0.458469
chrU_7983589_7984713_neg_203	0.369477
chr3R_16876346_16877424_neg_204	0.145248
chr3L_14799710_14800508_neg_205	-0.803908
chr3L_10611134_10613917_neg_206	0.0280099
chr2L_11447817_11448058_neg_207	0.208852
chr2RHet_638217_639627_neg_208	0.284588
chr3L_20161990_20162596_neg_209	-0.973355
chr3R_13673699_13674259_neg_210	-0.579627
chr3R_19849044_19849556_neg_211	-0.894774
chr3R_23032197_23033217_neg_212	-0.882644
chr3L_3497836_3499161_neg_213	0.329674
chrX_5013349_5014879_neg_214	-0.372605
chr3R_22956986_22958204_neg_215	-0.0213047
chrX_3404558_3406546_neg_216	-0.459205
chr2R_16440736_16442404_neg_217	-0.382804
chrX_18711215_18712095_neg_218	-0.618161
chr3R_25855093_25855692_neg_219	0.356448
chrUextra_13679175_13679545_neg_220	0.0472427
chr2L_8587092_8588503_neg_221	-0.59696
chr3R_18970495_18971426_neg_222	-0.44273
chr2L_11033066_11033613_neg_223	-0.129353
chr2RHet_946010_949107_neg_224	-0.0867463
chr2L_20616484_20617880_neg_225	0.0477135
chrX_3138493_3138843_neg_226	-0.753764
chrX_8385926_8386543_neg_227	-1.06204
chr3R_25031051_25031608_neg_228	0.0632761
chr3R_21145179_21146014_neg_229	-0.172989
chr3LHet_406485_409127_neg_230	0.269022
chr3LHet_492737_495010_neg_231	0.116639
chr3LHet_1958375_1958963_neg_232	-0.561734
chr2L_13413264_13414374_neg_233	-0.998318
chrUextra_11005851_11007065_neg_234	-0.955091
chrU_2140543_2141575_neg_235	-0.282349
chr3R_27482361_27483196_neg_236	-0.312144
chr3R_25462889_25464523_neg_237	0.224081
chrU_1559329_1560104_neg_238	0.513935
chrUextra_1855311_1856597_neg_239	-0.118827
chr3R_18524987_18526084_neg_240	-0.014488
chr3L_19994954_19995846_neg_241	-0.397635
chr3R_25357390_25358102_neg_242	-0.538799
chr2L_7760020_7760909_neg_243	0.0092166
chr2R_10326630_10327347_neg_244	-0.470279
chr2R_7833174_7834778_neg_245	0.175726
chr3R_4553395_4554879_neg_246	0.0253386
chrU_5813069_5815425_neg_247	-2.04345
chr3L_15704966_15705922_neg_248	0.0847633
chr3L_9922750_9925023_neg_249	-0.812566
chr3LHet_391415_391784_neg_250	-1.31552
chr3L_9121145_9122269_neg_251	-0.444388
chr3L_14845648_14846528_neg_252	-0.535601
chrUextra_21563446_21563779_neg_253	-0.7671
chrU_4548158_4549029_neg_254	-0.946647
chrUextra_18522267_18523270_neg_255	-0.956863
chr2L_18371200_18372731_neg_256	-0.335497
chrUextra_19061689_19064045_neg_257	-0.849083
chr3L_13694880_13695704_neg_258	-0.245418
chr2L_14727334_14729418_neg_259	0.0364801
chr2R_2728353_2730850_neg_260	0.130674
chr3R_10367893_10369512_neg_261	-0.524493
chr2R_13723992_13724577_neg_262	0.0259361
chr3L_12929077_12929491_neg_263	-0.362366
chr2R_17158988_17160005_neg_264	-0.390437
chrX_13146104_13147515_neg_265	-0.259248
chr2L_16866473_16867623_neg_266	-0.107237
chr2L_4907220_4908613_neg_267	0.174185
chr2R_12373580_12374098_neg_268	-0.84701
chr3L_1735815_1736520_neg_269	-0.398277
chrUextra_1401739_1402932_neg_270	-1.49693
chr3R_6347381_6348849_neg_271	-0.144235
chr2R_9700681_9703464_neg_272	0.0531632
chr2R_16365869_16368011_neg_273	-0.0265343
chrU_8076908_8078398_neg_274	-2.56873
chr2L_3168504_3168806_neg_275	0.280526
chr2R_2575920_2576619_neg_276	-1.30734
chrU_8267532_8268191_neg_277	-0.0587278
chr3R_7444320_7445958_neg_278	-0.0676358
chr2L_9714337_9715008_neg_279	-0.789893
chrU_526995_528600_neg_280	-0.385619
chr3L_14150331_14150959_neg_281	-0.59002
chr3L_22899048_22902373_neg_282	0.381706
chr2R_16395304_16398040_neg_283	-0.490828
chrUextra_22124243_22125030_neg_284	-2.10975
chr3L_817295_818038_neg_285	-0.0541827
chr2R_11536891_11537445_neg_286	-0.384212
chrU_1821110_1822178_neg_287	-0.605977
chr3R_27244459_27245870_neg_288	0.0750382
chrUextra_10294090_10294707_neg_289	-2.20484
chr3R_27243099_27245760_neg_290	-1.02873
chrU_6389797_6390725_neg_291	-0.0425829
chr2RHet_2997083_2997658_neg_292	0.339693
chr3R_2186697_2187355_neg_293	0.3934
chr3R_7344691_7345826_neg_294	0.331375
chr3L_9086993_9087625_neg_295	0.00934488
chrU_7058348_7059574_neg_296	-0.448145
chr3R_13356642_13358408_neg_297	-1.18929
chr3R_13548501_13550139_neg_298	0.104933
chr3R_21264467_21265785_neg_299	-0.166612
chr3R_15829481_15831334_neg_300	0.0262309
chr3R_21652017_21652888_neg_301	-0.124193
chrUextra_8926441_8927537_neg_302	-1.4711
chr2R_6952049_6952742_neg_303	-0.856971
chr2L_8702724_8703498_neg_304	-0.120044
chr3R_20506201_20507115_neg_305	0.0783933
chr3L_5345346_5345852_neg_306	-0.120488
chrX_10648347_10649794_neg_307	0.528138
chrX_20183777_20185268_neg_308	0.167284
chr3L_14439770_14440282_neg_309	0.389852
chr3R_6921856_6924105_neg_310	0.0400262
chr3L_21901189_21902199_neg_311	-0.37855
chrU_6982955_6983618_neg_312	0.123072
chrX_1567416_1567893_neg_313	0.314998
chr2L_14310561_14311109_neg_314	-0.0377527
chrUextra_8898291_8899363_neg_315	-2.37238
chr3L_23566550_23567148_neg_316	-0.0424758
chr3R_11808894_11809945_neg_317	-0.325305
chr3R_24764823_24765988_neg_318	-1.08725
chr3L_10787697_10789578_neg_319	-0.75013
chrUextra_66310_67085_neg_320	0.153083
chr3L_23038118_23038476_neg_321	0.175274
chr2L_9280596_9281102_neg_322	-0.117779
chr3R_10587357_10588500_neg_323	-0.346987
chrX_3289673_3290777_neg_324	-0.624411
chr3L_12141150_12142196_neg_325	-0.262661
chrU_2673131_2674281_neg_326	-1.00797
chrX_21543198_21543705_neg_327	-0.106144
chrUextra_10300310_10301822_neg_328	-2.02709
chrX_12345900_12346308_neg_329	-0.522235
chr3R_972397_972814_neg_330	-0.0886403
chrUextra_12565358_12566684_neg_331	-1.13315
chrU_7215135_7216016_neg_332	-1.88041
chrX_17694323_17694849_neg_333	0.368873
chrUextra_23619345_23621172_neg_334	-2.33518
chr3L_8328988_8330405_neg_335	0.0937228
chrU_2573608_2576614_neg_336	-0.677291
chr2L_2889713_2890609_neg_337	-0.442594
chr3L_15456489_15456928_neg_338	0.114976
chr3R_6916455_6916955_neg_339	-0.1707
chr2R_11580993_11583370_neg_340	0.391474
chrUextra_11863318_11865049_neg_341	-2.09319
chrX_16406222_16407190_neg_342	-0.207385
chr3R_19805452_19806379_neg_343	-0.467775
chr3R_15424054_15424623_neg_344	-0.998506
chr3R_14152508_14153020_neg_345	-0.803584
chrUextra_13606237_13606998_neg_346	-1.15068
chr3R_18060861_18062311_neg_347	0.199759
chrX_17712632_17713467_neg_348	0.0829303
chrX_2168974_2169617_neg_349	-0.143463
chr2L_10009640_10010596_neg_350	0.262048
chrUextra_27119449_27120329_neg_351	-2.38908
chrU_497709_498859_neg_352	0.276437
chr2L_21190292_21190767_neg_353	-0.0973704
chrU_6353472_6354350_neg_354	-0.0679529
chr3L_8106015_8106827_neg_355	-0.610735
chr2RHet_2045439_2046662_neg_356	0.249928
chrX_4072906_4073301_neg_357	-0.343767
chrUextra_9617225_9618931_neg_358	-2.52159
chrU_7539170_7539959_neg_359	-0.682373
chr3R_5190491_5191537_neg_360	0.126532
chrUextra_24908003_24909262_neg_361	-2.22246
chrU_1970365_1972071_neg_362	-1.07137
chr3R_11981887_11983714_neg_363	0.0381649
chr2L_12241917_12244414_neg_364	0.550922
chrUextra_1721187_1722416_neg_365	-1.28018
chr2L_11858980_11859692_neg_366	-0.184727
chr3R_2949753_2950906_neg_367	0.0800351
chr3L_8536138_8537041_neg_368	0.0225071
chr3L_19177842_19179530_neg_369	-0.107261
chr3L_6060188_6061506_neg_370	0.00945536
chrX_9182569_9182986_neg_371	0.12454
chr3L_16176127_16177518_neg_372	-0.468135
chr3R_10345413_10346756_neg_373	-0.1565
chr2R_1487860_1489148_neg_374	-0.0796842
chrX_21284764_21285784_neg_375	-1.58482
chr3L_22228880_22229604_neg_376	0.044869
chrUextra_3077950_3079215_neg_377	-2.32635
chrX_13836774_13837220_neg_378	-0.373796
chr2L_19028180_19029126_neg_379	-0.937572
chr2R_4418924_4420242_neg_380	-0.949252
chrX_10048979_10052578_neg_381	-0.554171
chrUextra_2596304_2596760_neg_382	-1.9848
chr2L_13532537_13534056_neg_383	-0.325017
chr2R_6329058_6329751_neg_384	-1.39683
chr2L_14860192_14861323_neg_385	-0.116777
chr3L_3041479_3042026_neg_386	-0.574496
chrUextra_21823326_21824344_neg_387	-2.46166
chr2R_2749340_2749690_neg_388	0.0478495
chr2L_22729336_22730175_neg_389	-1.35607
chrU_5689908_5691267_neg_390	-0.0128422
chrYHet_30519_31317_neg_391	-0.165694
chr2L_15687653_15688165_neg_392	0.775144
chr3RHet_753700_754952_neg_393	-0.0552852
chrUextra_24426072_24427981_neg_394	-2.24209
chrX_17789681_17790298_neg_395	-0.128197
chr2R_19604568_19605122_neg_396	-0.197952
chr3L_21824596_21825955_neg_397	-0.0834573
chr3L_17496126_17497925_neg_398	0.00527782
chr2L_20353930_20354845_neg_399	-0.522475
chrX_5180916_5182366_neg_400	-0.752894
chrUextra_23141701_23143323_neg_401	-2.29838
chr2L_17887845_17888414_neg_402	-0.173612
chrUextra_3961355_3962826_neg_403	-2.42635
chr4_1040472_1041362_neg_404	-0.177031
chrX_15424440_15425815_neg_405	0.319628
chr3R_21796386_21797093_neg_406	-0.238752
chr2L_20466935_20467814_neg_407	-0.415782
chrX_20882568_20882935_neg_408	-0.355396
chr2R_20190016_20191494_neg_409	0.196629
chr2R_17827502_17828759_neg_410	-0.337578
chr3L_14213686_14214298_neg_411	0.488096
chr3L_24274060_24275349_neg_412	0.89317
chrUextra_17837159_17838552_neg_413	-1.83062
chrX_133464_134421_neg_414	-0.240451
chrUextra_10046033_10048223_neg_415	-2.32751
chrUextra_6552686_6554021_neg_416	-1.00522
chrUextra_12632700_12633488_neg_417	-2.31569
chrUextra_8863780_8865766_neg_418	-1.98914
chr2R_12818589_12820825_neg_419	-0.565781
chrUextra_22650843_22652410_neg_420	-1.21055
chr2R_17761166_17763653_neg_421	-0.509793
chr3R_18914277_18915413_neg_422	-0.706536
chr3R_20890186_20890733_neg_423	-0.30861
chr3R_22928421_22929006_neg_424	-0.0757966
chr3R_27028303_27030122_neg_425	-0.444258
chr3R_22719982_22722231_neg_426	-0.105972
chr2R_19603989_19605152_neg_427	-0.205752
chrUextra_2471347_2474734_neg_428	-1.50379
chrUextra_6721982_6723501_neg_429	-2.49126
chr3L_15838430_15842029_neg_430	-0.299083
chr2L_855254_855903_neg_431	0.430374
chr3R_11771024_11772989_neg_432	-0.0236653
chr3R_27242995_27244592_neg_433	-0.5912
chrUextra_20944698_20945189_neg_434	0.0760705
chr3R_14742714_14744096_neg_435	-0.922283
chr3L_746924_748162_neg_436	-0.0515319
chr3L_3978913_3979232_neg_437	0.518521
chrX_19216906_19218136_neg_438	-0.297808
chr3R_16746562_16748568_neg_439	0.44487
chrUextra_10978232_10980095_neg_440	-0.864317
chr2R_11163090_11164166_neg_441	0.0689125
chr2L_964083_964740_neg_442	-0.792971
chr3L_12835579_12836342_neg_443	0.463057
chr2L_14591925_14593255_neg_444	-0.351461
chrUextra_15647227_15648914_neg_445	-1.88355
chr3R_7045553_7045880_neg_446	-0.221793
chrU_7354853_7356013_neg_447	0.0277737
chr2RHet_2860313_2861074_neg_448	0.405637
chr3RHet_165342_166199_neg_449	0.133636
chr2R_551609_552432_neg_450	-0.0945061
chrUextra_14231129_14231746_neg_451	-1.51995
chrX_9351975_9353678_neg_452	-0.294964
chr3R_1419183_1420097_neg_453	0.163425
chrX_66010_68387_neg_454	0.145458
chr2R_279127_279939_neg_455	0.273787
chr2RHet_216588_217395_neg_456	-0.042578
chr3R_13717744_13719490_neg_457	-0.167708
chrX_13005175_13006393_neg_458	-0.196859
chr3R_5040132_5040478_neg_459	-0.804621
chrX_20769104_20770124_neg_460	-0.109361
chr3R_17589782_17591401_neg_461	-0.36337
chr2L_8095285_8096277_neg_462	-0.437072
chr3LHet_989649_990810_neg_463	-0.0195231
chr3R_14623665_14625307_neg_464	-0.515637
chrX_21279520_21279976_neg_465	0.300797
chr4_23795_24593_neg_466	0.0848484
chrUextra_6814046_6815480_neg_467	-0.914014
chrX_19200685_19201809_neg_468	0.0580964
chr2L_18485847_18487391_neg_469	-0.288184
chr2R_13778072_13779595_neg_470	-0.776572
chrUextra_20948965_20950156_neg_471	-0.520582
chr3L_15364100_15365726_neg_472	0.182973
chr2L_3827065_3828155_neg_473	0.481703
chrX_4614103_4614911_neg_474	-0.990009
chrU_4321937_4322820_neg_475	0.0986053
chrX_21996748_21998292_neg_476	0.0190425
chr2R_10694337_10695127_neg_477	-0.511178
chrX_20017026_20018094_neg_478	-0.152095
chrX_15903922_15904198_neg_479	-0.673185
chr3R_2988796_2989821_neg_480	0.186635
chrX_2216546_2218756_neg_481	-0.13285
chrUextra_2956390_2958018_neg_482	-1.94283
chrX_17890678_17891782_neg_483	-0.139659
chrU_7721568_7722218_neg_484	-1.12023
chr3R_17965336_17966204_neg_485	0.556917
chrU_3349609_3350569_neg_486	0.104366
chr2R_8963488_8964847_neg_487	-0.192506
chr3L_4908753_4909422_neg_488	-0.156417
chr3R_10360726_10362117_neg_489	-0.291499
chr3L_14967161_14968106_neg_490	-0.37166
chrUextra_18880344_18880970_neg_491	-0.83342
chr3L_24232378_24233004_neg_492	0.241232
chr3R_4444802_4446046_neg_493	-0.635518
chr3L_14077219_14078968_neg_494	0.246661
chrUextra_6770194_6771065_neg_495	-0.0451997
chrU_7222798_7223487_neg_496	-0.0270615
chr2L_22690959_22691783_neg_497	-0.127001
chr3R_18761879_18762592_neg_498	-1.44285
chrX_20837427_20837817_neg_499	0.282819
chrUextra_9254661_9256072_neg_500	-0.873112
chrUextra_24765812_24767952_neg_501	-1.68781
chrX_19703312_19703875_neg_502	0.0654446
chr2L_6162486_6163882_neg_503	-1.11222
chr2R_17739256_17739516_neg_504	-0.223863
chr3R_3480906_3482698_neg_505	-0.712533
chrUextra_3120817_3124759_neg_506	-2.28397
chrUextra_17487074_17487877_neg_507	-2.33742
chr2L_9142633_9145053_neg_508	0.153329
chr3L_10701744_10703194_neg_509	-0.331588
chrUextra_4736836_4737454_neg_510	-2.14212
chr2L_19135016_19135729_neg_511	0.465773
chrUextra_14909333_14910423_neg_512	-2.30955
chr2RHet_2344577_2345169_neg_513	-0.370446
chrX_7525276_7526159_neg_514	-0.171362
chr3R_22631857_22632826_neg_515	-0.922619
chrUextra_5646870_5647483_neg_516	1.0334
chr3L_6663358_6663831_neg_517	-0.572001
chr3R_10826448_10828590_neg_518	0.114396
chr2L_21924890_21926754_neg_519	0.891319
chrX_8924945_8925295_neg_520	0.231982
chrX_21805484_21806364_neg_521	0.0259018
chr3R_254847_255739_neg_522	-0.812072
chrU_1796121_1796807_neg_523	0.532048
chrU_2991902_2993186_neg_524	-0.709124
chr3L_7020147_7021093_neg_525	-1.20028
chr3L_22923203_22924625_neg_526	0.380373
chr3R_20091330_20092260_neg_527	-0.125737
chr2L_1025986_1026432_neg_528	-0.327081
chr2L_11012754_11013632_neg_529	-0.152736
chrX_15747118_15748461_neg_530	-0.192497
chr2L_21953247_21954175_neg_531	0.304862
chrU_6947199_6949123_neg_532	-2.08138
chrX_20194708_20195366_neg_533	0.29273
chrX_1545207_1545754_neg_534	0.0664255
chr3LHet_996617_997119_neg_535	-0.0181353
chr2L_9283946_9285490_neg_536	-0.304778
chrUextra_11800896_11802493_neg_537	-1.56558
chrU_9342482_9343636_neg_538	-1.63065
chr2L_14041801_14044041_neg_539	0.0130135
chr2L_10960061_10960928_neg_540	-0.216043
chrUextra_19189563_19191172_neg_541	-1.70268
chr2R_14975690_14977436_neg_542	-1.014
chrX_15944767_15945324_neg_543	0.310017
chr2L_15264923_15266971_neg_544	-0.0428585
chr3L_8007411_8008978_neg_545	-0.344793
chr2R_11779447_11780259_neg_546	-0.107992
chr3L_2996725_2997742_neg_547	-1.01404
chrX_7167678_7168145_neg_548	0.223426
chr2L_6340592_6341633_neg_549	0.269848
chr3R_21554684_21555660_neg_550	-0.443669
chr3LHet_1728119_1729197_neg_551	-1.24139
chrUextra_7547629_7548802_neg_552	-0.793901
chr3L_12892032_12893670_neg_553	-0.148045
chrX_17308952_17310300_neg_554	0.111205
chr3L_22696208_22696879_neg_555	-0.549427
chr2R_16771799_16773847_neg_556	-0.292789
chrX_3375612_3376731_neg_557	0.171566
chrUextra_3050923_3051578_neg_558	-0.0782664
chrU_8271334_8272294_neg_559	-0.983828
chrU_1395894_1396862_neg_560	-0.263791
chr3R_22230434_22231342_neg_561	-0.27015
chr2R_1190704_1191913_neg_562	-0.0241123
chrX_17665532_17666080_neg_563	0.128485
chrX_13598951_13599412_neg_564	-1.01805
chrX_7205257_7206329_neg_565	-1.1387
chr2L_12471468_12474442_neg_566	0.258213
chr3R_5732826_5734345_neg_567	-0.356551
chr3L_3326292_3327499_neg_568	0.327094
chrX_11407392_11408051_neg_569	-0.672587
chr2R_7798801_7799464_neg_570	0.0360638
chrXHet_142007_142620_neg_571	-0.00612559
chr3L_6457527_6458811_neg_572	-0.850461
chrU_6881802_6882514_neg_573	-0.311363
chr3R_16153477_16153979_neg_574	-0.137687
chr3R_19106093_19107386_neg_575	-1.39433
chrX_37654_39796_neg_576	-0.981961
chr3L_18019394_18019864_neg_577	-0.451127
chr2R_20911955_20913258_neg_578	-0.187001
chrX_8925808_8926499_neg_579	0.20055
chr3L_8903291_8903817_neg_580	0.233457
chrX_5121748_5122880_neg_581	-0.101918
chrUextra_21308254_21309650_neg_582	-0.83936
chr2R_7533620_7534532_neg_583	-0.174633
chr2L_10641251_10642342_neg_584	-0.259343
chrU_5060702_5060979_neg_585	0.398126
chr2R_11460098_11461325_neg_586	0.0970682
chr2L_19541529_19545676_neg_587	0.155609
chr2RHet_2449950_2451657_neg_588	0.084047
chr3L_16791032_16791271_neg_589	-0.194149
chrUextra_26942487_26943402_neg_590	-2.24877
chr2R_12510179_12510811_neg_591	-0.0657906
chr2L_13630964_13631856_neg_592	-0.727585
chr3R_14651547_14652335_neg_593	0.146457
chr3R_27856045_27856364_neg_594	-0.5757
chr2L_20943877_20944595_neg_595	0.0721323
chrX_15788610_15790883_neg_596	0.214442
chr2R_18804145_18806393_neg_597	0.364758
chr2L_6936250_6937316_neg_598	-0.532169
chr3L_5305671_5308332_neg_599	-0.424082
chrUextra_597380_599459_neg_600	-0.466694
chr2L_3692209_3692908_neg_601	0.0952289
chrX_6049092_6050803_neg_602	0.17062
chr3L_7326162_7327315_neg_603	0.254975
chr2R_13856716_13858535_neg_604	-0.26713
chr2R_14516852_14518248_neg_605	-0.015124
chrUextra_26710820_26711278_neg_606	-2.39024
chrYHet_56768_57480_neg_607	-0.669293
chrUextra_13256724_13256910_neg_608	-0.454837
chrUextra_23977777_23978365_neg_609	-0.741256
chrX_9916814_9917004_neg_610	-0.318943
chr2R_6394892_6395087_neg_611	-0.227162
chrU_7173844_7174804_neg_612	-1.14348
chr2L_10320577_10321307_neg_613	-0.0966197
chrU_1851051_1851880_neg_614	-0.958554
chr3R_27454999_27455518_neg_615	-0.146982
chr3R_26454549_26455137_neg_616	0.224337
chr3R_27285971_27287790_neg_617	-0.71258
chr2L_11593659_11594314_neg_618	-0.420894
chr3L_5610951_5611814_neg_619	-0.144532
chrX_3713712_3714607_neg_620	-0.494081
chr2L_12713217_12713631_neg_621	-0.0401394
chr2L_11903583_11904642_neg_622	-1.57479
chrU_3900164_3900620_neg_623	-0.36074
chrUextra_6514135_6515173_neg_624	-0.310898
chr2RHet_415768_416575_neg_625	0.514715
chr3R_20813440_20813741_neg_626	-0.0481127
chr3R_2321678_2322162_neg_627	-0.352555
chr2L_18659441_18660589_neg_628	-0.371053
chrUextra_14258007_14259521_neg_629	-0.687143
chrUextra_2622531_2623850_neg_630	-1.45326
chr3LHet_2288106_2288370_neg_631	-0.249007
chr3R_16827292_16828091_neg_632	-0.297735
chr3L_6987966_6989063_neg_633	0.080178
chrUextra_10285854_10287197_neg_634	-2.28924
chrX_13732353_13735136_neg_635	-0.0488672
chr3R_13407663_13408836_neg_636	0.110792
chr2L_10627055_10627956_neg_637	-0.691578
chr3R_27014299_27014864_neg_638	0.397106
chrUextra_19770582_19771895_neg_639	-1.68126
chr2L_15672563_15673590_neg_640	-0.344067
chrUextra_23395077_23395603_neg_641	-0.063467
chr3L_9400121_9400706_neg_642	-0.161603
chr3R_4965291_4965817_neg_643	-0.0488555
chr3LHet_1960099_1961332_neg_644	0.227416
chrX_8618503_8619302_neg_645	-0.104524
chr3L_24263326_24263479_neg_646	-0.724295
chrU_8333346_8334158_neg_647	-0.244788
chr3R_22545668_22546429_neg_648	0.230385
chrUextra_14696625_14697882_neg_649	-2.29225
chr2L_21419941_21421279_neg_650	-0.289134
chrUextra_12892286_12892914_neg_651	-2.21736
chr2L_2720953_2721988_neg_652	-0.0178997
chr3R_13393816_13394211_neg_653	-0.0364313
chr2R_18998276_18999579_neg_654	-0.116355
chrX_2279945_2280713_neg_655	0.220082
chrX_6514273_6515034_neg_656	-0.455425
chrX_1453688_1454156_neg_657	0.195039
chrX_16519393_16520544_neg_658	0.154767
chr3RHet_153714_155132_neg_659	-0.377607
chr3L_11223783_11224390_neg_660	-1.08538
chr2L_11843118_11843565_neg_661	0.313125
chr3L_13877888_13879102_neg_662	-0.808621
chr3LHet_1719239_1720131_neg_663	-0.677416
chrUextra_8827990_8828409_neg_664	-2.346
chrX_19441799_19441950_neg_665	-0.304239
chr3R_13828990_13829173_neg_666	-0.502283
chrUextra_13009987_13010396_neg_667	-2.38018
chr3R_24595405_24595733_neg_668	-0.291906
chr2R_5434992_5435152_neg_669	-0.83218
chrUextra_12658389_12658550_neg_670	-0.816349
chr3L_4175163_4175365_neg_671	-0.0547252
