# Supplementary material for: The hourglass model of evolutionary conservation during embryogenesis extends to developmental enhancers with signatures of positive selection
Source: Genome Res. 2021 Sep;31(9):1573–81. doi: 10.1101/gr.275212.121 (PMC8415374; doi:10.1101/gr.275212.121)
Supplement: Supplemental Material [file supp_gr.275212.121_Supplemental_Code.zip › Supplemental_Code/data/svmModels/dmel68_model_gkmpredict_dmel1416_specific_enhancer_posSet.txt]

chr2L_2883406_2883688_pos_1	-0.217754
chr2L_736239_737447_pos_2	0.197847
chr2L_1375133_1376774_pos_3	-0.0246735
chr2L_2292236_2294035_pos_4	0.00847145
chr2L_2850785_2851699_pos_5	-0.202833
chr2L_11632492_11633665_pos_6	0.0109304
chr2L_13925927_13927184_pos_7	-0.0742358
chr2L_16579699_16581578_pos_8	-0.427461
chr2L_16988160_16990516_pos_9	-0.64553
chr2L_17153409_17155333_pos_10	-0.232937
chr2L_201008_201910_pos_11	-0.0415303
chr2L_322843_323478_pos_12	0.0238468
chr2L_338325_338902_pos_13	-0.163328
chr2L_914417_914854_pos_14	-0.0503031
chr2L_1414001_1415713_pos_15	-0.122472
chr2L_1464412_1465605_pos_16	-0.0947566
chr2L_1482468_1483486_pos_17	0.175593
chr2L_1598713_1600701_pos_18	0.370101
chr2L_1925614_1927030_pos_19	0.212046
chr2L_1996280_1997702_pos_20	-0.332758
chr2L_2303828_2306018_pos_21	-0.416808
chr2L_2345175_2346151_pos_22	-0.029888
chr2L_2508170_2508711_pos_23	-0.15
chr2L_2593864_2596102_pos_24	-0.168009
chr2L_2602144_2602732_pos_25	-0.343404
chr2L_2848520_2850011_pos_26	-0.529996
chr2L_2835554_2836678_pos_27	0.118744
chr2L_3230905_3231712_pos_28	-0.339864
chr2L_3398849_3399612_pos_29	-0.363629
chr2L_3666567_3666819_pos_30	-0.0381247
chr2L_4141371_4143002_pos_31	-0.352462
chr2L_4590094_4591121_pos_32	0.130514
chr2L_4636757_4638276_pos_33	0.128665
chr2L_4717455_4718370_pos_34	-0.216133
chr2L_4705356_4706803_pos_35	-0.567129
chr2L_5304268_5304650_pos_36	-0.0390226
chr2L_5643403_5644777_pos_37	0.06118
chr2L_5734786_5735896_pos_38	0.144198
chr2L_5958938_5959513_pos_39	-0.395477
chr2L_6120996_6122355_pos_40	0.148235
chr2L_6404324_6405036_pos_41	-0.285784
chr2L_6568299_6569185_pos_42	-0.312427
chr2L_6579575_6581419_pos_43	0.239097
chr2L_7071197_7071626_pos_44	-0.323684
chr2L_7100658_7101942_pos_45	0.000192938
chr2L_7167418_7168596_pos_46	-0.219332
chr2L_7284801_7285375_pos_47	-0.124673
chr2L_7434296_7434853_pos_48	0.0939251
chr2L_7693499_7694764_pos_49	0.0263993
chr2L_7762182_7763420_pos_50	-0.216108
chr2L_8339459_8340272_pos_51	-0.044258
chr2L_8530142_8530707_pos_52	-0.377328
chr2L_8901976_8903614_pos_53	-0.305071
chr2L_8903711_8906080_pos_54	-0.459418
chr2L_9601166_9601713_pos_55	0.478786
chr2L_9735234_9736306_pos_56	-0.439585
chr2L_10077737_10079072_pos_57	-0.506785
chr2L_10192402_10194030_pos_58	-0.572923
chr2L_11256560_11258241_pos_59	-0.249287
chr2L_11554022_11554887_pos_60	-0.427371
chr2L_11568984_11572120_pos_61	-0.0150147
chr2L_11652747_11654314_pos_62	0.0852857
chr2L_11786079_11787721_pos_63	-0.0945128
chr2L_11869868_11871112_pos_64	-0.512793
chr2L_12077657_12078148_pos_65	-0.334294
chr2L_12297631_12300367_pos_66	0.0616262
chr2L_12391297_12392100_pos_67	-0.410374
chr2L_12557640_12558273_pos_68	0.0558554
chr2L_12635212_12635980_pos_69	-0.319328
chr2L_12748509_12749418_pos_70	-0.199374
chr2L_13205869_13207032_pos_71	-0.0776062
chr2L_13312994_13314525_pos_72	-0.0379223
chr2L_13473565_13474270_pos_73	-0.410158
chr2L_13695078_13696026_pos_74	0.141233
chr2L_13727761_13728865_pos_75	-0.248773
chr2L_13937379_13939204_pos_76	0.0589409
chr2L_14008924_14009667_pos_77	0.115988
chr2L_14077191_14079810_pos_78	-0.379447
chr2L_14613737_14614493_pos_79	-0.368715
chr2L_14754580_14756957_pos_80	-0.349383
chr2L_14787298_14790048_pos_81	-0.999843
chr2L_14797249_14797984_pos_82	0.138106
chr2L_14824172_14825951_pos_83	-0.587485
chr2L_14958678_14959382_pos_84	0.0405905
chr2L_15003696_15004742_pos_85	0.0242915
chr2L_15001237_15002145_pos_86	-0.0747182
chr2L_15155309_15156312_pos_87	0.169125
chr2L_15168609_15169222_pos_88	0.0199179
chr2L_15172848_15173822_pos_89	-0.0963424
chr2L_15374420_15375181_pos_90	-0.306257
chr2L_15455824_15456282_pos_91	0.0556764
chr2L_15546264_15547144_pos_92	-0.154435
chr2L_15784481_15785553_pos_93	-0.135375
chr2L_15931226_15934009_pos_94	0.117511
chr2L_16075638_16077717_pos_95	-0.191965
chr2L_16403680_16404860_pos_96	-0.450347
chr2L_16567820_16568585_pos_97	0.043463
chr2L_16671732_16672449_pos_98	-0.0980274
chr2L_16986774_16987918_pos_99	0.050575
chr2L_17019681_17020626_pos_100	-0.201381
chr2L_17057553_17058703_pos_101	-0.359657
chr2L_17068172_17070833_pos_102	-0.266757
chr2L_17307187_17308588_pos_103	-0.266885
chr2L_17305631_17306098_pos_104	0.274548
chr2L_17332302_17332871_pos_105	-0.288048
chr2L_17329035_17330513_pos_106	-0.293004
chr2L_17641199_17641957_pos_107	-0.345215
chr2L_17731955_17732867_pos_108	-0.178764
chr2L_17971199_17972023_pos_109	-0.00438464
chr2L_18036749_18038215_pos_110	-0.0750176
chr2L_18071818_18074315_pos_111	-0.305767
chr2L_18225297_18226955_pos_112	-0.126693
chr2L_18232436_18234299_pos_113	-0.537438
chr2L_18420677_18424144_pos_114	-0.348015
chr2L_18482508_18483212_pos_115	-0.185452
chr2L_18757520_18759314_pos_116	-0.0831327
chr2L_18769968_18771031_pos_117	-0.296217
chr2L_18867449_18868316_pos_118	0.260938
chr2L_19177221_19177853_pos_119	-0.309364
chr2L_19276175_19276792_pos_120	-0.337635
chr2L_19634712_19636871_pos_121	0.0097556
chr2L_19740810_19741321_pos_122	0.143887
chr2L_20074349_20074625_pos_123	-0.426669
chr2L_20106643_20107235_pos_124	-0.294813
chr2L_20173734_20173927_pos_125	-0.267585
chr2L_20535492_20537195_pos_126	-0.530853
chr2L_20969458_20970909_pos_127	-0.438003
chr2L_21272730_21273890_pos_128	-0.368058
chr2L_21402354_21402814_pos_129	-0.556897
chr2L_21722578_21723200_pos_130	-0.382966
chr2L_21733906_21734937_pos_131	-0.198039
chr2L_21889936_21890649_pos_132	-0.648271
chr2L_22304070_22306343_pos_133	-0.595419
chr2L_22398843_22399361_pos_134	-0.121072
chr2R_3685992_3686970_pos_135	0.208782
chr2R_4701583_4702486_pos_136	0.390275
chr2R_8961613_8962573_pos_137	0.206735
chr2R_12041907_12043614_pos_138	0.0166619
chr2R_13121588_13124069_pos_139	-0.0607078
chrU_1615105_1615320_pos_140	-0.195108
chr2RHet_732496_732737_pos_141	0.0972794
chrU_1960952_1961142_pos_142	-0.755068
chr2RHet_3106883_3107069_pos_143	0.029749
chr2RHet_3162032_3163195_pos_144	-0.0780207
chr2R_96609_96851_pos_145	-0.250555
chr2R_562450_563133_pos_146	0.178838
chr2R_1974470_1975204_pos_147	0.0227254
chr2R_2491868_2492799_pos_148	-0.182416
chr2R_2812531_2814066_pos_149	-0.230886
chr2R_2900482_2901145_pos_150	0.190214
chr2R_3214739_3215615_pos_151	-0.240789
chr2R_3281105_3282195_pos_152	-0.31539
chr2R_3872952_3873695_pos_153	-0.155299
chr2R_4041700_4043013_pos_154	0.0543975
chr2R_4347163_4348238_pos_155	0.0129648
chr2R_4463370_4464408_pos_156	0.393234
chr2R_4472909_4474284_pos_157	0.0571249
chr2R_4664566_4665364_pos_158	0.115888
chr2R_4711828_4713320_pos_159	0.0386785
chr2R_4709144_4709493_pos_160	0.0410187
chr2R_5230431_5231918_pos_161	-0.0558386
chr2R_5237120_5238493_pos_162	-0.175552
chr2R_5266546_5269475_pos_163	-0.0461805
chr2R_5334075_5334860_pos_164	-0.0453635
chr2R_5484546_5485091_pos_165	-0.229303
chr2R_5502175_5503323_pos_166	-0.238968
chr2R_5572463_5573568_pos_167	-0.0649423
chr2R_5792071_5793489_pos_168	-0.0808861
chr2R_5969490_5970289_pos_169	-0.392429
chr2R_6201971_6202746_pos_170	0.276147
chr2R_6245153_6246362_pos_171	-0.245334
chr2R_6605818_6606363_pos_172	-0.260188
chr2R_6647045_6647703_pos_173	-0.206156
chr2R_6966510_6967222_pos_174	-0.374397
chr2R_7040374_7041588_pos_175	-0.0324774
chr2R_7163503_7164215_pos_176	-0.303688
chr2R_7366288_7366959_pos_177	-0.101073
chr2R_7427832_7428478_pos_178	-0.0801863
chr2R_7871954_7872332_pos_179	0.200801
chr2R_8094316_8095384_pos_180	-0.144486
chr2R_8384498_8385259_pos_181	-0.242155
chr2R_8372342_8374142_pos_182	0.38525
chr2R_8508632_8510638_pos_183	-0.584756
chr2R_9399839_9401706_pos_184	-0.200879
chr2R_9418048_9419040_pos_185	-0.696134
chr2R_9624802_9625950_pos_186	-0.489558
chr2R_9659115_9660091_pos_187	-0.0440648
chr2R_9700823_9702234_pos_188	-0.275244
chr2R_9924270_9924738_pos_189	-0.214436
chr2R_10105039_10105602_pos_190	-0.0907938
chr2R_10369262_10369978_pos_191	-0.134845
chr2R_10797066_10797915_pos_192	-0.094737
chr2R_12325933_12328274_pos_193	-0.0668642
chr2R_12345719_12346542_pos_194	-0.0429463
chr2R_12389820_12390422_pos_195	0.213176
chr2R_12581113_12582181_pos_196	-0.148672
chr2R_12599228_12599963_pos_197	-0.172449
chr2R_12616791_12617832_pos_198	0.162863
chr2R_12816597_12817731_pos_199	-0.312198
chr2R_13071095_13071679_pos_200	-0.0264795
chr2R_13178094_13178798_pos_201	-0.0322859
chr2R_13206816_13207894_pos_202	-0.181927
chr2R_13508782_13509922_pos_203	-0.149225
chr2R_13522784_13523877_pos_204	-0.229489
chr2R_13535857_13536645_pos_205	-0.727262
chr2R_13791627_13794410_pos_206	0.438162
chr2R_13796427_13796666_pos_207	0.175125
chr2R_13804225_13805647_pos_208	-0.0954308
chr2R_13871578_13872185_pos_209	-0.112895
chr2R_14534876_14535439_pos_210	-0.338561
chr2R_14662128_14662634_pos_211	-0.389286
chr2R_14699230_14700256_pos_212	0.343316
chr2R_14779690_14781015_pos_213	0.182435
chr2R_14938614_14940166_pos_214	-0.00742149
chr2R_14956939_14958157_pos_215	-0.581218
chr2R_14966830_14968816_pos_216	0.560169
chr2R_15101080_15102768_pos_217	0.271621
chr2R_15216970_15217837_pos_218	0.0967083
chr2R_16111847_16112437_pos_219	0.227668
chr2R_16203249_16203619_pos_220	0.249678
chr2R_16245665_16247056_pos_221	0.0434488
chr2R_16323066_16323994_pos_222	-0.0436454
chr2R_16345559_16346107_pos_223	-0.358322
chr2R_16534370_16537467_pos_224	0.429248
chr2R_16642331_16643713_pos_225	-0.607776
chr2R_17139121_17139467_pos_226	-0.323223
chr2R_17162836_17163442_pos_227	-0.273954
chr2R_17267673_17268221_pos_228	-0.387544
chr2R_17277294_17278129_pos_229	-0.0560089
chr2R_17294998_17297618_pos_230	-0.145355
chr2R_17400548_17402866_pos_231	0.0802305
chr2R_17688686_17689263_pos_232	-0.882254
chr2R_18323056_18324180_pos_233	0.0308911
chr2R_18334545_18335775_pos_234	-0.526197
chr2R_18615021_18616053_pos_235	-0.0625987
chr2R_18865983_18866812_pos_236	-0.0725703
chr2R_19182740_19184397_pos_237	0.505329
chr2R_19230489_19231263_pos_238	-0.513893
chr2R_19356478_19357781_pos_239	-0.146239
chr2R_19649235_19650324_pos_240	0.29107
chr2R_19680279_19681165_pos_241	-0.466819
chr2R_19891352_19892071_pos_242	0.313657
chr2R_20050500_20051396_pos_243	-0.112438
chr2R_20121176_20121894_pos_244	-0.207571
chr2R_20813250_20814847_pos_245	0.133029
chr3L_916991_918475_pos_246	0.0275249
chr3L_3012458_3014855_pos_247	0.198271
chr3L_3275926_3276882_pos_248	-0.0491736
chr3L_5366697_5368946_pos_249	-0.233673
chr3L_14279884_14280251_pos_250	-0.357318
chr3L_4946927_4948073_pos_251	-0.0655171
chr3L_5062239_5063131_pos_252	-0.649335
chr3L_8742064_8742392_pos_253	-0.552606
chr3L_9544145_9545002_pos_254	-0.024153
chr3L_11182730_11183750_pos_255	-0.354262
chr3L_11739302_11740863_pos_256	0.698344
chr3L_11722019_11724386_pos_257	0.0415338
chr3L_14508532_14509367_pos_258	-0.175885
chr3L_15410333_15412381_pos_259	-0.348117
chr3L_16194921_16197408_pos_260	-0.249969
chr3L_498499_500125_pos_261	0.0339191
chr3L_779281_779866_pos_262	0.719773
chr3L_798910_799324_pos_263	-0.178778
chr3L_824266_825301_pos_264	0.0998659
chr3L_907295_908693_pos_265	0.450021
chr3L_957828_958978_pos_266	0.250645
chr3L_1008040_1009450_pos_267	-0.0399412
chr3L_1067299_1067818_pos_268	-0.414227
chr3L_1283912_1284605_pos_269	0.0590432
chr3L_1377532_1378705_pos_270	-0.0453542
chr3L_2008969_2010437_pos_271	-0.245196
chr3L_2006112_2008947_pos_272	-0.188454
chr3L_2363989_2366131_pos_273	-0.213896
chr3L_2422416_2423877_pos_274	-0.106483
chr3L_2560660_2560962_pos_275	-0.266664
chr3L_2559277_2559990_pos_276	-0.0258457
chr3L_2923208_2923870_pos_277	-0.152407
chr3L_3023220_3024873_pos_278	-0.212127
chr3L_3142218_3142894_pos_279	-0.119393
chr3L_3369939_3371543_pos_280	0.115865
chr3L_3387626_3388254_pos_281	-0.117668
chr3L_3640424_3643811_pos_282	-0.231223
chr3L_3705078_3707816_pos_283	-0.503976
chr3L_4309914_4310705_pos_284	-0.0111692
chr3L_4358332_4359075_pos_285	-0.75569
chr3L_4394921_4395484_pos_286	0.0476251
chr3L_4518951_4520002_pos_287	-0.267886
chr3L_4542898_4544332_pos_288	-0.147832
chr3L_4570143_4570755_pos_289	-0.250877
chr3L_4712431_4715073_pos_290	-0.0937013
chr3L_5003391_5004306_pos_291	-0.257982
chr3L_5207810_5208388_pos_292	0.241104
chr3L_5231886_5232541_pos_293	-0.398833
chr3L_5426328_5427464_pos_294	-0.0622214
chr3L_5480573_5481201_pos_295	-0.0238102
chr3L_5482835_5484063_pos_296	-0.1767
chr3L_5990796_5992562_pos_297	-0.0675312
chr3L_6056417_6058029_pos_298	-0.521404
chr3L_6195943_6197286_pos_299	-0.369029
chr3L_6241960_6243824_pos_300	-0.50057
chr3L_6342123_6342986_pos_301	0.0463911
chr3L_6503021_6504118_pos_302	-0.667351
chr3L_6701706_6702392_pos_303	-0.495299
chr3L_6995256_6996018_pos_304	-0.362154
chr3L_7052406_7053316_pos_305	-0.334132
chr3L_7080100_7080612_pos_306	0.150498
chr3L_7155843_7157314_pos_307	-0.146514
chr3L_7264340_7265855_pos_308	0.0971956
chr3L_7271526_7272032_pos_309	-0.266888
chr3L_7267687_7269897_pos_310	0.0932557
chr3L_7547845_7548870_pos_311	0.309426
chr3L_7714565_7715215_pos_312	0.0944083
chr3L_7801860_7802329_pos_313	0.662839
chr3L_7836736_7837290_pos_314	0.0833353
chr3L_7919584_7920652_pos_315	-0.782543
chr3L_8034052_8034661_pos_316	-0.18373
chr3L_8326967_8328036_pos_317	-0.413121
chr3L_8440544_8441695_pos_318	-0.587827
chr3L_8861578_8863459_pos_319	0.233259
chr3L_8910065_8910848_pos_320	0.129985
chr3L_9119144_9119502_pos_321	0.101751
chr3L_9257583_9258088_pos_322	0.164843
chr3L_9255971_9257112_pos_323	0.620868
chr3L_9648056_9649173_pos_324	-0.352336
chr3L_9931933_9932979_pos_325	-0.23124
chr3L_9955286_9956459_pos_326	0.166675
chr3L_10000555_10001055_pos_327	-0.181159
chr3L_10099704_10101212_pos_328	-0.0199728
chr3L_10487104_10487514_pos_329	-0.268904
chr3L_10544955_10545372_pos_330	0.151668
chr3L_10627155_10628480_pos_331	0.221347
chr3L_10692325_10693206_pos_332	0.0880107
chr3L_10812950_10813484_pos_333	0.150986
chr3L_11196120_11197939_pos_334	-0.326475
chr3L_11443830_11445247_pos_335	-0.607041
chr3L_11488430_11491404_pos_336	-0.307965
chr3L_11645936_11646846_pos_337	-0.176244
chr3L_11656541_11656987_pos_338	-0.187239
chr3L_11803766_11804268_pos_339	-0.177543
chr3L_11897550_11899970_pos_340	-0.342883
chr3L_12013599_12015341_pos_341	-0.291485
chr3L_12187757_12188711_pos_342	-0.459801
chr3L_12336176_12337106_pos_343	-0.519422
chr3L_12663478_12664038_pos_344	-0.166425
chr3L_12792795_12793307_pos_345	-0.399729
chr3L_12933992_12934751_pos_346	-0.630096
chr3L_13184244_13185694_pos_347	-0.497473
chr3L_13414104_13414939_pos_348	-0.0981195
chr3L_13420855_13421493_pos_349	-0.38085
chr3L_13451568_13452542_pos_350	0.293501
chr3L_13615414_13616306_pos_351	0.0931591
chr3L_13730744_13731875_pos_352	-0.538826
chr3L_13825561_13826038_pos_353	-0.109423
chr3L_13845638_13846521_pos_354	0.230847
chr3L_13880518_13881337_pos_355	-0.448465
chr3L_13890901_13892108_pos_356	-0.0870072
chr3L_14095351_14095746_pos_357	0.0782944
chr3L_14239386_14241092_pos_358	-0.300112
chr3L_14799842_14800632_pos_359	-0.419954
chr3L_15480069_15481134_pos_360	0.0139729
chr3L_15851212_15852464_pos_361	-0.468509
chr3L_15859413_15861124_pos_362	-0.48284
chr3L_15861249_15863082_pos_363	-0.236038
chr3L_15919141_15921658_pos_364	-0.17089
chr3L_15938384_15939600_pos_365	-0.170576
chr3L_15961702_15962401_pos_366	0.0259107
chr3L_16078462_16079598_pos_367	0.219932
chr3L_16173680_16174572_pos_368	-0.00278153
chr3L_16284313_16285984_pos_369	-0.0316623
chr3L_16314746_16316052_pos_370	0.232599
chr3L_16637596_16638005_pos_371	0.175767
chr3L_16683383_16684775_pos_372	-0.00927411
chr3L_16873640_16874966_pos_373	-0.265165
chr3L_16929992_16931267_pos_374	-0.156152
chr3L_17068763_17069783_pos_375	-0.220927
chr3L_17208670_17209400_pos_376	-0.526936
chr3L_17766402_17767690_pos_377	0.0455464
chr3L_17953413_17953859_pos_378	-0.170893
chr3L_18037134_18038082_pos_379	0.0710876
chr3L_18305090_18306433_pos_380	-0.374409
chr3L_18482199_18485827_pos_381	-0.21856
chr3L_18492656_18493112_pos_382	-0.00757138
chr3L_18592185_18593729_pos_383	0.12589
chr3L_18642093_18642782_pos_384	-0.385511
chr3L_18702309_18703463_pos_385	-0.715829
chr3L_18736740_18737283_pos_386	-0.00564757
chr3L_18743524_18744534_pos_387	-0.23242
chr3L_18759622_18759972_pos_388	-0.173938
chr3L_18876024_18876878_pos_389	0.0461943
chr3L_19353216_19354593_pos_390	-0.543929
chr3L_19434889_19435685_pos_391	0.135295
chr3L_19542318_19542830_pos_392	-0.17654
chr3L_19825456_19826713_pos_393	0.0877326
chr3L_19940273_19942182_pos_394	-0.239545
chr3L_20065150_20065778_pos_395	-0.18712
chr3L_20609415_20609969_pos_396	-0.348414
chr3L_20697817_20699176_pos_397	-0.222131
chr3L_20856619_20858411_pos_398	-0.0346202
chr3L_21090033_21090947_pos_399	-0.155301
chr3L_21083371_21084839_pos_400	-0.0506194
chr3L_21140871_21142484_pos_401	-0.737171
chr3L_21867371_21867930_pos_402	-0.126248
chr3L_21919238_21920728_pos_403	-0.297655
chr3L_22015038_22015933_pos_404	-0.342461
chr3L_22217296_22218689_pos_405	-0.310412
chr3L_22245963_22246662_pos_406	-0.18094
chr3L_22653341_22654219_pos_407	-0.498179
chr3L_22700356_22700725_pos_408	-0.495351
chr3L_22697603_22699076_pos_409	-0.851686
chr3L_22764750_22766009_pos_410	0.0745607
chr3L_23174728_23175338_pos_411	0.206457
chr3L_23227421_23228691_pos_412	-0.279118
chr3L_23260657_23262027_pos_413	-0.359299
chr3L_23866919_23867884_pos_414	-0.663272
chr3L_24290759_24292940_pos_415	-0.480221
chr3LHet_688677_690009_pos_416	-0.340842
chr3LHet_1181898_1182697_pos_417	0.141078
chr3LHet_2399137_2401102_pos_418	-0.187503
chr3R_17058714_17060922_pos_419	-0.146084
chr3R_1231164_1232731_pos_420	0.422004
chr3R_3672758_3675291_pos_421	0.175228
chr3R_4623840_4624975_pos_422	-0.171867
chr3R_6114369_6114912_pos_423	0.171705
chr3R_7589305_7589898_pos_424	0.536115
chr3R_7981363_7983206_pos_425	-0.166943
chr3R_10323329_10325621_pos_426	0.159975
chr3R_12749382_12750557_pos_427	0.249058
chr3R_16239913_16243238_pos_428	-0.290683
chr3R_18976114_18977626_pos_429	-0.35909
chr3R_21547979_21551578_pos_430	0.155169
chr3R_24776183_24776831_pos_431	-0.00171711
chr3RHet_1384804_1386768_pos_432	-0.242311
chr3RHet_1902455_1904060_pos_433	-0.249468
chr3R_277118_277602_pos_434	0.296893
chr3R_266407_267794_pos_435	-0.340492
chr3R_824265_825486_pos_436	0.0972296
chr3R_979405_979724_pos_437	-0.0246166
chr3R_972801_974034_pos_438	-0.466902
chr3R_1381403_1383409_pos_439	-0.202307
chr3R_1403968_1405795_pos_440	-0.256234
chr3R_1705846_1706942_pos_441	0.00368055
chr3R_1714362_1715031_pos_442	-0.17421
chr3R_1743168_1743946_pos_443	0.233344
chr3R_1809387_1810735_pos_444	-0.885305
chr3R_2186217_2187885_pos_445	-0.0118795
chr3R_2678749_2679082_pos_446	-0.0212791
chr3R_2712802_2713967_pos_447	-0.419234
chr3R_2944012_2944774_pos_448	-0.274078
chr3R_3027124_3027985_pos_449	-0.0644437
chr3R_3080392_3081210_pos_450	-0.555025
chr3R_3136194_3136822_pos_451	-0.0385651
chr3R_3253639_3255335_pos_452	-0.400931
chr3R_3368760_3369665_pos_453	-0.0893922
chr3R_3391203_3393573_pos_454	-0.467799
chr3R_3447390_3448202_pos_455	-0.489309
chr3R_3461778_3462585_pos_456	-0.195188
chr3R_3907936_3909667_pos_457	-0.198892
chr3R_4284599_4285826_pos_458	-0.246978
chr3R_4394700_4395040_pos_459	-0.301895
chr3R_4936836_4937874_pos_460	-0.104035
chr3R_5013339_5014984_pos_461	-0.0562058
chr3R_5006430_5007430_pos_462	-0.39594
chr3R_5030606_5031776_pos_463	-0.349263
chr3R_5201927_5203549_pos_464	0.00470488
chr3R_5260743_5261201_pos_465	0.16568
chr3R_5527044_5527854_pos_466	0.0853809
chr3R_6594828_6596268_pos_467	-0.379024
chr3R_6619107_6620223_pos_468	-0.224091
chr3R_6856342_6857915_pos_469	-0.423448
chr3R_6918870_6920393_pos_470	-0.0953353
chr3R_6942791_6943973_pos_471	-0.51754
chr3R_7003932_7005577_pos_472	-0.315503
chr3R_7034063_7035139_pos_473	-0.549419
chr3R_7146244_7147047_pos_474	-0.159594
chr3R_7190247_7191142_pos_475	-0.138985
chr3R_7361773_7363303_pos_476	-1.09666
chr3R_7386888_7387677_pos_477	-0.0615474
chr3R_7745116_7746200_pos_478	-0.0875322
chr3R_7782520_7782797_pos_479	-0.525592
chr3R_7912412_7913457_pos_480	-0.668025
chr3R_8028123_8030371_pos_481	-0.0315033
chr3R_8127749_8129368_pos_482	-0.447334
chr3R_8187157_8188281_pos_483	-0.423865
chr3R_8230604_8231247_pos_484	-0.09078
chr3R_8412822_8413682_pos_485	0.0813847
chr3R_8427092_8428060_pos_486	-0.189613
chr3R_8543234_8544593_pos_487	-0.332185
chr3R_8693047_8693727_pos_488	-0.482069
chr3R_8985529_8986925_pos_489	-0.489132
chr3R_9020748_9021708_pos_490	-0.14649
chr3R_9044872_9045498_pos_491	-0.375509
chr3R_9215934_9216559_pos_492	-0.525465
chr3R_9392447_9393676_pos_493	-0.564801
chr3R_9396641_9398387_pos_494	-0.434518
chr3R_9576802_9577690_pos_495	-0.171489
chr3R_9599009_9599700_pos_496	-0.276684
chr3R_9608767_9609575_pos_497	-0.119268
chr3R_9778512_9779211_pos_498	-0.0891765
chr3R_9800484_9800877_pos_499	-0.348412
chr3R_9834624_9836035_pos_500	0.290569
chr3R_9906909_9909049_pos_501	0.0085922
chr3R_10156279_10156840_pos_502	0.300344
chr3R_10251739_10253125_pos_503	0.188917
chr3R_10250162_10250422_pos_504	0.0576581
chr3R_10530264_10532028_pos_505	-0.276666
chr3R_10842407_10846349_pos_506	0.680848
chr3R_11072102_11072914_pos_507	-0.0451437
chr3R_11214544_11216934_pos_508	-0.292149
chr3R_11354485_11355931_pos_509	-0.167155
chr3R_11724404_11725027_pos_510	-0.676414
chr3R_12362957_12363678_pos_511	-0.203775
chr3R_12409843_12410934_pos_512	0.285906
chr3R_12420977_12421575_pos_513	-0.382853
chr3R_12431415_12432289_pos_514	-0.296745
chr3R_12432601_12433570_pos_515	-0.120959
chr3R_12730327_12730945_pos_516	0.284089
chr3R_13089273_13089750_pos_517	-0.134329
chr3R_13164821_13166961_pos_518	-0.0778409
chr3R_13282980_13284829_pos_519	-0.568141
chr3R_13312540_13312893_pos_520	0.298362
chr3R_13484775_13485643_pos_521	-0.241895
chr3R_13740870_13741750_pos_522	-0.421341
chr3R_13852949_13853634_pos_523	-0.679423
chr3R_14291958_14293230_pos_524	-0.487776
chr3R_14417968_14418896_pos_525	-0.625052
chr3R_14451568_14452963_pos_526	-0.211317
chr3R_14699026_14699940_pos_527	-0.367402
chr3R_14697887_14698326_pos_528	0.190114
chr3R_14840788_14841677_pos_529	0.403988
chr3R_14863978_14865341_pos_530	-0.0875713
chr3R_15353291_15354206_pos_531	-0.0176621
chr3R_15546288_15548212_pos_532	-0.203683
chr3R_15553403_15554069_pos_533	0.16485
chr3R_15581308_15581855_pos_534	0.249413
chr3R_15575251_15575758_pos_535	0.492321
chr3R_15641786_15643305_pos_536	-0.136784
chr3R_15789497_15791120_pos_537	-0.112633
chr3R_15851979_15853121_pos_538	-0.250721
chr3R_15940846_15943086_pos_539	0.0609191
chr3R_16053677_16054548_pos_540	-0.0974761
chr3R_16068202_16069811_pos_541	-0.27639
chr3R_16513869_16515618_pos_542	-0.136331
chr3R_16519567_16520119_pos_543	-0.00325914
chr3R_16526242_16528265_pos_544	-0.334672
chr3R_16621740_16623315_pos_545	-0.0493658
chr3R_16822168_16822980_pos_546	-0.373421
chr3R_16857006_16858025_pos_547	0.147872
chr3R_16979729_16980204_pos_548	-0.0534777
chr3R_17092991_17094020_pos_549	-0.307486
chr3R_17883256_17884251_pos_550	-0.0722559
chr3R_17936145_17937211_pos_551	0.450277
chr3R_17947852_17949013_pos_552	-0.104033
chr3R_18032402_18034036_pos_553	-0.242581
chr3R_18529973_18531334_pos_554	0.0867807
chr3R_18625178_18625847_pos_555	-0.250572
chr3R_18635313_18637397_pos_556	-0.519556
chr3R_18732240_18733372_pos_557	-0.0326967
chr3R_19048848_19049497_pos_558	-0.278916
chr3R_19257865_19258841_pos_559	-0.0314516
chr3R_19355369_19356326_pos_560	0.237338
chr3R_19622049_19622953_pos_561	-0.292637
chr3R_20021777_20023003_pos_562	0.108365
chr3R_20163020_20163574_pos_563	-0.108389
chr3R_20405720_20406176_pos_564	0.170008
chr3R_20518883_20519942_pos_565	0.152209
chr3R_20559682_20562688_pos_566	0.312372
chr3R_20603338_20604885_pos_567	-0.316364
chr3R_20751677_20752900_pos_568	0.0449473
chr3R_21138147_21138806_pos_569	-0.319098
chr3R_21437704_21438361_pos_570	0.215873
chr3R_21485564_21486181_pos_571	0.193867
chr3R_21902044_21903330_pos_572	0.0663584
chr3R_21909579_21910303_pos_573	-0.544252
chr3R_22287960_22288455_pos_574	-0.00261088
chr3R_22508448_22509767_pos_575	0.0190517
chr3R_22653036_22655152_pos_576	-0.321438
chr3R_22857411_22857881_pos_577	-0.371816
chr3R_22902148_22903441_pos_578	-0.328335
chr3R_23135360_23136049_pos_579	0.166062
chr3R_23203866_23204382_pos_580	0.290139
chr3R_23288487_23289606_pos_581	0.113782
chr3R_23422986_23424383_pos_582	0.258977
chr3R_23528812_23529739_pos_583	-0.64984
chr3R_23771949_23773026_pos_584	-0.237347
chr3R_23840532_23840813_pos_585	-0.0789979
chr3R_23992466_23993688_pos_586	0.124327
chr3R_24030227_24034374_pos_587	-0.146732
chr3R_24052170_24053857_pos_588	0.0255898
chr3R_24128282_24128517_pos_589	0.118744
chr3R_24178630_24179558_pos_590	-0.0302395
chr3R_24557928_24558570_pos_591	0.253671
chr3R_25150010_25150889_pos_592	-0.626266
chr3R_25273647_25274445_pos_593	0.141469
chr3R_25304016_25304335_pos_594	0.167228
chr3R_25585381_25586108_pos_595	0.378368
chr3R_25798856_25801092_pos_596	-0.544731
chr3R_26007283_26009549_pos_597	-0.0026737
chr3R_26018775_26019829_pos_598	-0.514218
chr3R_26132619_26135298_pos_599	-0.27125
chr3R_26369815_26371874_pos_600	0.0453485
chr3R_26390929_26391633_pos_601	-0.20399
chr3R_26573979_26575701_pos_602	0.0334744
chr3R_27008930_27010083_pos_603	0.121769
chr3R_27459365_27461221_pos_604	-0.478543
chr4_386486_387897_pos_605	0.00684021
chr4_575377_575830_pos_606	0.0228517
chr4_1008871_1009578_pos_607	0.121829
chr4_1298760_1298946_pos_608	0.253582
chrU_2541365_2541950_pos_609	-0.466953
chrU_6338519_6338707_pos_610	-0.493322
chrU_9944658_9944853_pos_611	-0.712321
chrX_17424116_17425062_pos_612	-0.619873
chrX_46107_46850_pos_613	-0.105882
chrX_199892_200731_pos_614	-0.385998
chrX_792217_792743_pos_615	-0.13802
chrX_1180005_1180590_pos_616	0.12162
chrX_1499868_1501721_pos_617	0.152588
chrX_2685040_2685689_pos_618	-0.209797
chrX_3103243_3104105_pos_619	-0.220313
chrX_3346999_3347900_pos_620	0.193759
chrX_4767431_4767850_pos_621	0.209995
chrX_4917150_4918199_pos_622	-0.482635
chrX_5058204_5058665_pos_623	0.0796556
chrX_5188030_5189068_pos_624	-0.714456
chrX_5409422_5410219_pos_625	-0.41241
chrX_5882209_5882510_pos_626	0.401418
chrX_6486293_6486769_pos_627	0.0164985
chrX_7864215_7865358_pos_628	0.141159
chrX_8099178_8100692_pos_629	0.000667218
chrX_8776375_8777693_pos_630	-0.467131
chrX_9482552_9482816_pos_631	0.359982
chrX_9792248_9793035_pos_632	-0.177241
chrX_9915553_9916630_pos_633	-0.80879
chrX_10123754_10125092_pos_634	-0.0897669
chrX_11494191_11496974_pos_635	-0.178984
chrX_11894479_11895670_pos_636	-0.228954
chrX_12335779_12336675_pos_637	-0.581902
chrX_12471633_12472189_pos_638	0.147085
chrX_13107552_13108841_pos_639	-0.407637
chrX_13269617_13270634_pos_640	0.0148557
chrX_13472059_13472578_pos_641	0.218873
chrX_13624940_13625523_pos_642	0.907301
chrX_14794578_14795102_pos_643	0.00064391
chrX_15330564_15331816_pos_644	0.550368
chrX_15390489_15391301_pos_645	0.38471
chrX_15912306_15912457_pos_646	-0.0605624
chrX_16167691_16168497_pos_647	-0.228917
chrX_16203708_16204463_pos_648	-0.171057
chrX_16214819_16216098_pos_649	-0.288081
chrX_16881841_16883171_pos_650	-0.181948
chrX_17066743_17067379_pos_651	0.0869493
chrX_17202673_17203714_pos_652	-0.327096
chrX_17577612_17578002_pos_653	0.0266802
chrX_17975826_17977141_pos_654	-0.158529
chrX_18009553_18010328_pos_655	-0.217161
chrX_18001409_18002161_pos_656	0.3128
chrX_18078744_18079217_pos_657	-0.0954749
chrX_18539217_18540352_pos_658	-0.638044
chrX_18705152_18706590_pos_659	-0.345795
chrX_19231736_19232335_pos_660	0.0054065
chrX_20378496_20378943_pos_661	0.389656
chrX_20662405_20663624_pos_662	-0.460606
chrX_21869971_21870861_pos_663	-0.0585256
chrU_7206028_7206454_pos_664	-0.495218
chrU_7288548_7288701_pos_665	0.670126
chrU_7640725_7640908_pos_666	0.355963
chrU_7753927_7754335_pos_667	0.636481
chrU_8074547_8074874_pos_668	0.398131
chrU_8277044_8277205_pos_669	0.298235
chrU_8761439_8761599_pos_670	0.227375
chrUextra_4416618_4416820_pos_671	-0.156819
