# Supplementary material for: The hourglass model of evolutionary conservation during embryogenesis extends to developmental enhancers with signatures of positive selection
Source: Genome Res. 2021 Sep;31(9):1573–81. doi: 10.1101/gr.275212.121 (PMC8415374; doi:10.1101/gr.275212.121)
Supplement: Supplemental Material [file supp_gr.275212.121_Supplemental_Code.zip › Supplemental_Code/data/svmModels/dmel1012_model_gkmpredict_dmel24_specific_enhancer_posSet.txt]

chr2L_376295_377184_pos_1	-0.308434
chr2L_671172_672488_pos_2	-0.0935683
chr2L_2867033_2868241_pos_3	-0.229933
chr2L_3833723_3834500_pos_4	-0.338591
chr2L_4357242_4358566_pos_5	0.0357407
chr2L_9715056_9715768_pos_6	-0.667024
chr2L_11108141_11109184_pos_7	-0.496629
chr2L_12500375_12501031_pos_8	0.654819
chr2L_12729281_12731041_pos_9	-0.149245
chr2L_21544556_21546180_pos_10	-0.419263
chr2L_21592855_21595094_pos_11	-0.247081
chr2L_21919641_21923109_pos_12	-0.137844
chr2L_21937004_21938739_pos_13	-0.679793
chr2L_22451909_22454133_pos_14	-0.53327
chr2L_22895446_22895913_pos_15	-0.471503
chr2LHet_169535_171628_pos_16	0.215463
chr2L_6364_6938_pos_17	-0.260149
chr2L_89116_90495_pos_18	-0.373194
chr2L_209015_210655_pos_19	-0.374084
chr2L_234137_238097_pos_20	-0.696581
chr2L_582211_583952_pos_21	-0.0616601
chr2L_600355_600981_pos_22	0.0628294
chr2L_615988_616524_pos_23	-0.0966464
chr2L_881101_882552_pos_24	-0.320705
chr2L_1478057_1479232_pos_25	-0.203818
chr2L_1508190_1508635_pos_26	0.00105113
chr2L_1508885_1511330_pos_27	0.0729499
chr2L_1870400_1870956_pos_28	0.196117
chr2L_2456363_2457444_pos_29	0.920306
chr2L_2444091_2444580_pos_30	0.470704
chr2L_2828368_2829027_pos_31	1.24183
chr2L_2919858_2920556_pos_32	0.0164954
chr2L_2957964_2958458_pos_33	0.968641
chr2L_2966681_2967692_pos_34	0.831322
chr2L_3078282_3079096_pos_35	-0.168754
chr2L_3602398_3603457_pos_36	-0.603411
chr2L_3588662_3589909_pos_37	0.265507
chr2L_3614188_3615760_pos_38	-0.15335
chr2L_3610541_3611278_pos_39	0.3461
chr2L_3667220_3668091_pos_40	0.107936
chr2L_3822316_3823047_pos_41	-0.656171
chr2L_3842235_3843216_pos_42	-0.0590404
chr2L_4169790_4170910_pos_43	-0.197205
chr2L_4207801_4210642_pos_44	-0.497504
chr2L_4202646_4203710_pos_45	0.385626
chr2L_4354721_4355445_pos_46	0.0817363
chr2L_4547516_4549241_pos_47	0.333283
chr2L_4823398_4824330_pos_48	-0.719625
chr2L_5186357_5187241_pos_49	-0.0440758
chr2L_5315389_5315756_pos_50	0.557584
chr2L_5363435_5364944_pos_51	0.148178
chr2L_5464540_5465071_pos_52	0.72649
chr2L_5755698_5757712_pos_53	-0.147297
chr2L_5789141_5789825_pos_54	-0.415329
chr2L_5983408_5983797_pos_55	-0.00246203
chr2L_6155958_6157208_pos_56	0.261134
chr2L_6361133_6362398_pos_57	-0.295943
chr2L_6362488_6363072_pos_58	0.0366394
chr2L_6390305_6392107_pos_59	-0.376585
chr2L_6543461_6544337_pos_60	-0.180009
chr2L_6736320_6739924_pos_61	-0.328573
chr2L_6926933_6927442_pos_62	0.0765559
chr2L_7096112_7097061_pos_63	0.339998
chr2L_7247413_7248204_pos_64	0.0789302
chr2L_7304001_7305272_pos_65	-0.288425
chr2L_7592471_7593292_pos_66	-0.327574
chr2L_7594569_7595155_pos_67	0.21886
chr2L_7832903_7833171_pos_68	0.336089
chr2L_7901768_7902560_pos_69	0.0175835
chr2L_8188206_8189217_pos_70	-0.221235
chr2L_8182064_8183627_pos_71	-0.161276
chr2L_8208810_8209950_pos_72	-0.420967
chr2L_8322286_8322883_pos_73	-0.299934
chr2L_8317142_8318753_pos_74	-0.280912
chr2L_8386743_8387613_pos_75	-0.436487
chr2L_8510326_8511226_pos_76	-0.150904
chr2L_8796213_8797673_pos_77	-0.431818
chr2L_8811192_8811980_pos_78	0.406504
chr2L_8822101_8822504_pos_79	0.973036
chr2L_8875732_8876458_pos_80	0.00610138
chr2L_8872302_8872891_pos_81	0.430051
chr2L_8920012_8920351_pos_82	0.402522
chr2L_9061391_9062171_pos_83	0.290171
chr2L_9069837_9070488_pos_84	0.702967
chr2L_9149799_9150508_pos_85	0.0188214
chr2L_9270206_9271908_pos_86	0.0139558
chr2L_9582848_9583623_pos_87	0.638794
chr2L_9577127_9577723_pos_88	0.424585
chr2L_9584898_9585563_pos_89	0.355567
chr2L_9728722_9729289_pos_90	0.0556495
chr2L_9804372_9804936_pos_91	0.423051
chr2L_9970362_9971085_pos_92	-0.15139
chr2L_10188456_10189722_pos_93	-0.241621
chr2L_10214064_10215839_pos_94	-0.286058
chr2L_10282028_10285668_pos_95	-0.254079
chr2L_10547235_10547712_pos_96	-0.496576
chr2L_10535191_10536395_pos_97	-0.439348
chr2L_10611277_10611904_pos_98	0.915013
chr2L_10660956_10661646_pos_99	0.279738
chr2L_10835410_10836706_pos_100	-0.292938
chr2L_11052771_11053131_pos_101	1.04142
chr2L_11184450_11185420_pos_102	0.0914828
chr2L_11190759_11191321_pos_103	0.40582
chr2L_11214057_11214974_pos_104	0.555417
chr2L_11455203_11456199_pos_105	-0.361944
chr2L_11482342_11482866_pos_106	0.542321
chr2L_11756673_11757194_pos_107	0.867781
chr2L_11965098_11966050_pos_108	0.105359
chr2L_11981925_11983028_pos_109	0.00164942
chr2L_11995997_11996259_pos_110	-0.180724
chr2L_12080918_12081677_pos_111	0.0740365
chr2L_12087092_12087899_pos_112	-0.240532
chr2L_12082425_12082970_pos_113	-0.0264328
chr2L_12364396_12364872_pos_114	0.362784
chr2L_12466395_12467091_pos_115	-0.104286
chr2L_12478397_12478823_pos_116	-0.140982
chr2L_12501497_12502246_pos_117	0.41516
chr2L_12543873_12544302_pos_118	0.227236
chr2L_12606737_12607971_pos_119	-0.817407
chr2L_12600418_12601584_pos_120	-0.340764
chr2L_12616553_12617104_pos_121	-0.137297
chr2L_12647573_12648230_pos_122	0.287771
chr2L_12679234_12679837_pos_123	-0.514486
chr2L_12723702_12724636_pos_124	-0.702272
chr2L_12753874_12754958_pos_125	0.392616
chr2L_12968245_12968924_pos_126	0.500388
chr2L_13507369_13508395_pos_127	-0.280722
chr2L_13520986_13521914_pos_128	0.133271
chr2L_14062214_14063734_pos_129	0.860394
chr2L_14367032_14367359_pos_130	-0.61997
chr2L_14447525_14447953_pos_131	-0.297292
chr2L_14489131_14489514_pos_132	-0.339994
chr2L_14557584_14558420_pos_133	-0.224251
chr2L_14585060_14586707_pos_134	0.192035
chr2L_14661315_14662479_pos_135	0.0925597
chr2L_14724797_14726581_pos_136	-0.575565
chr2L_14814905_14815550_pos_137	-0.224135
chr2L_15016928_15017634_pos_138	0.686899
chr2L_15042065_15042647_pos_139	0.0335767
chr2L_15219550_15220030_pos_140	0.527967
chr2L_15313472_15314236_pos_141	0.639716
chr2L_15323193_15323793_pos_142	-0.297406
chr2L_15319562_15320314_pos_143	0.837833
chr2L_15330696_15330994_pos_144	-0.0854324
chr2L_15359561_15360080_pos_145	0.862011
chr2L_15438351_15439223_pos_146	0.393631
chr2L_15482006_15482387_pos_147	-0.183336
chr2L_15475752_15476094_pos_148	-0.864894
chr2L_15782649_15783335_pos_149	-0.572048
chr2L_15777818_15778562_pos_150	0.376898
chr2L_16248490_16248966_pos_151	-0.562808
chr2L_16263628_16264034_pos_152	-0.0290633
chr2L_16319047_16320696_pos_153	-0.245631
chr2L_16371445_16372067_pos_154	0.270655
chr2L_16439239_16439934_pos_155	0.0876135
chr2L_16582582_16583232_pos_156	0.181756
chr2L_16746174_16746684_pos_157	0.425861
chr2L_16750536_16751863_pos_158	-0.12041
chr2L_16757087_16759674_pos_159	-0.396404
chr2L_16770050_16771666_pos_160	-0.536587
chr2L_16908386_16909604_pos_161	0.194695
chr2L_17213179_17213950_pos_162	0.473708
chr2L_17376010_17376740_pos_163	-0.290069
chr2L_17462195_17464491_pos_164	-0.510629
chr2L_17551553_17552347_pos_165	-0.614668
chr2L_17666110_17667423_pos_166	-0.210166
chr2L_17748625_17749226_pos_167	0.720886
chr2L_17756825_17757480_pos_168	-1.39827
chr2L_17854276_17856405_pos_169	0.305703
chr2L_18124384_18124986_pos_170	0.48099
chr2L_18301873_18302493_pos_171	0.811762
chr2L_18486632_18487255_pos_172	-0.524952
chr2L_18597833_18598794_pos_173	-0.626926
chr2L_18719932_18721593_pos_174	-0.113085
chr2L_18894632_18895966_pos_175	0.0743771
chr2L_18916981_18918038_pos_176	-0.149012
chr2L_18976182_18977427_pos_177	0.0491971
chr2L_18992527_18993359_pos_178	0.170771
chr2L_19156128_19156588_pos_179	0.295673
chr2L_19162375_19162782_pos_180	0.674193
chr2L_19172566_19173202_pos_181	-0.621688
chr2L_19308928_19309916_pos_182	-0.0373132
chr2L_19462508_19463307_pos_183	0.502792
chr2L_19475179_19475934_pos_184	0.500129
chr2L_19596639_19598020_pos_185	0.253235
chr2L_19712760_19715466_pos_186	-0.134951
chr2L_19775885_19777971_pos_187	-0.564623
chr2L_19921284_19921985_pos_188	-0.0721081
chr2L_19918589_19919235_pos_189	-0.0628242
chr2L_19937761_19938436_pos_190	-0.204189
chr2L_20062499_20063568_pos_191	-0.358933
chr2L_20109385_20111042_pos_192	0.0305653
chr2L_20128385_20128832_pos_193	0.128673
chr2L_20198075_20198293_pos_194	-0.527642
chr2L_20423070_20423582_pos_195	-0.0758553
chr2L_20768362_20769328_pos_196	-0.217154
chr2L_20799003_20799441_pos_197	-0.199668
chr2L_21011345_21012079_pos_198	0.828671
chr2L_21109759_21110501_pos_199	-0.36406
chr2L_21293062_21293703_pos_200	-0.459866
chr2L_21301330_21301830_pos_201	0.128528
chr2L_21407167_21408661_pos_202	-0.0454642
chr2L_21621266_21621610_pos_203	-0.152779
chr2L_21644979_21646989_pos_204	-0.643849
chr2L_21803026_21803623_pos_205	0.0099441
chr2L_21809090_21812223_pos_206	-0.104051
chr2L_21835207_21838554_pos_207	0.249828
chr2L_21876773_21877787_pos_208	0.211576
chr2L_21912531_21913779_pos_209	0.135989
chr2L_21925521_21926148_pos_210	0.228348
chr2L_21946246_21948306_pos_211	0.0767368
chr2L_21979907_21981235_pos_212	-0.292272
chr2L_22011092_22011931_pos_213	-0.120183
chr2L_22039492_22041668_pos_214	-0.391103
chr2L_22112664_22113335_pos_215	0.0906712
chr2L_22116489_22116769_pos_216	-0.629696
chr2L_22132916_22133302_pos_217	-0.294176
chr2L_22214647_22215927_pos_218	-0.574445
chr2L_22226775_22228643_pos_219	-0.148709
chr2L_22237450_22237826_pos_220	-0.148315
chr2L_22256271_22258574_pos_221	-0.318165
chr2L_22279817_22280098_pos_222	-0.592648
chr2L_22290054_22292388_pos_223	-0.460018
chr2L_22298648_22300461_pos_224	-0.257595
chr2L_22319138_22320955_pos_225	-0.399715
chr2L_22343431_22344459_pos_226	-0.265281
chr2L_22450344_22451688_pos_227	-0.489124
chr2L_22446010_22446864_pos_228	-0.272717
chr2L_22479272_22479499_pos_229	0.414959
chr2L_22491310_22493827_pos_230	0.0786709
chr2L_22519141_22519737_pos_231	-0.53596
chr2L_22548520_22550216_pos_232	-0.215839
chr2L_22606673_22609006_pos_233	-0.73879
chr2L_22625509_22627136_pos_234	-0.418275
chr2L_22650810_22651228_pos_235	-0.569297
chr2L_22654727_22656869_pos_236	-0.83812
chr2L_22819865_22821840_pos_237	-1.0717
chr2L_22822841_22824081_pos_238	0.00976502
chr2L_22849217_22849804_pos_239	-0.967582
chr2L_22869827_22870922_pos_240	-0.680958
chr2L_22941425_22941743_pos_241	0.100413
chr2LHet_22374_23372_pos_242	-0.235129
chr2LHet_213582_214548_pos_243	-1.0017
chr2LHet_245167_247010_pos_244	-0.512847
chr2LHet_248136_251181_pos_245	0.0972668
chr2LHet_244031_244906_pos_246	-0.982287
chr2LHet_318438_318918_pos_247	-0.522754
chr2R_1260068_1262267_pos_248	-0.421947
chr2R_1391905_1392937_pos_249	-0.0105236
chr2R_9256355_9257057_pos_250	0.242214
chrU_33786_37497_pos_251	-0.148355
chr2RHet_206354_209085_pos_252	-0.454626
chr2RHet_401137_404688_pos_253	-0.0904594
chr2RHet_483597_487028_pos_254	-0.917888
chrU_1193893_1195242_pos_255	-0.816599
chrU_1343278_1345149_pos_256	-0.309256
chr2RHet_1641686_1643460_pos_257	-0.192873
chr2RHet_3135208_3136035_pos_258	0.456671
chr2R_520873_524249_pos_259	-0.56443
chr2R_588267_589784_pos_260	-0.351985
chr2R_916337_918240_pos_261	-0.524011
chr2R_1046123_1048994_pos_262	-0.468159
chr2R_2653090_2655310_pos_263	0.51014
chr2R_5864540_5865525_pos_264	0.281778
chr2R_7306687_7307395_pos_265	0.0185937
chr2R_11122776_11125120_pos_266	0.754184
chr2R_14581264_14582312_pos_267	-0.171073
chr2R_15581020_15581434_pos_268	0.383236
chr2R_17103081_17104789_pos_269	-0.0315407
chr2R_17464326_17465973_pos_270	0.866148
chr2R_19413716_19415433_pos_271	-0.150587
chr2R_20610957_20613768_pos_272	0.260931
chr2R_20938232_20939297_pos_273	-0.176237
chrUextra_949915_950481_pos_274	-0.428932
chrU_1552660_1552876_pos_275	-0.603513
chrU_3305814_3306578_pos_276	-0.362234
chrU_3292843_3293433_pos_277	0.412009
chrU_3294559_3295274_pos_278	-0.386842
chrU_2662703_2662986_pos_279	-0.248121
chrU_2651819_2652735_pos_280	-0.383373
chrU_103322_105131_pos_281	-0.785732
chrU_121055_123418_pos_282	-0.700766
chrU_177938_178834_pos_283	-0.380874
chrU_196583_197041_pos_284	0.00113082
chrU_247210_248507_pos_285	-0.48711
chr2RHet_55113_56881_pos_286	-0.695015
chr2RHet_88811_90984_pos_287	-0.455424
chr2RHet_93857_95779_pos_288	-0.654466
chr2RHet_129602_130625_pos_289	-0.472717
chr2RHet_214163_215191_pos_290	0.238324
chr2RHet_318613_319305_pos_291	-0.88287
chr2RHet_392850_393375_pos_292	-0.0341097
chr2RHet_440263_441712_pos_293	-0.329239
chr2RHet_478908_481430_pos_294	0.0266672
chr2RHet_495785_497482_pos_295	0.191978
chr2RHet_494662_495444_pos_296	-0.443412
chr2RHet_521595_523218_pos_297	-0.487842
chr2RHet_533133_533890_pos_298	-0.510128
chr2RHet_520021_521451_pos_299	0.361133
chr2RHet_563827_564986_pos_300	-1.52996
chr2RHet_576259_579060_pos_301	-0.645488
chrU_1053816_1055429_pos_302	-0.00447648
chrU_1106270_1108218_pos_303	-0.567169
chrU_1185477_1186269_pos_304	-0.224402
chrU_1215323_1215828_pos_305	-1.18343
chrU_1338406_1341162_pos_306	-0.386312
chrU_1352683_1354674_pos_307	-0.167296
chrU_1366354_1367587_pos_308	-1.00051
chrU_1362569_1365154_pos_309	-0.141368
chrU_3692682_3693375_pos_310	-0.28439
chr2RHet_663203_665006_pos_311	-0.184574
chr2RHet_665049_666326_pos_312	0.449636
chr2RHet_727795_729624_pos_313	0.173363
chr2RHet_754980_757961_pos_314	-1.21036
chr2RHet_794952_795646_pos_315	-0.225754
chr2RHet_798647_800739_pos_316	-0.558557
chr2RHet_816591_817826_pos_317	-0.240673
chr2RHet_836355_838891_pos_318	-0.2106
chr2RHet_890657_891176_pos_319	-0.651694
chr2RHet_1111648_1112150_pos_320	-0.412029
chr2RHet_1122123_1122355_pos_321	0.0185888
chr2RHet_1268809_1269581_pos_322	0.100535
chr2RHet_1320222_1320475_pos_323	0.109443
chr2RHet_1333118_1334171_pos_324	-0.508059
chr2RHet_1338237_1338686_pos_325	-0.407911
chr2RHet_1334557_1335294_pos_326	0.109501
chr2RHet_1364444_1365705_pos_327	-0.0808843
chr2RHet_1415858_1418092_pos_328	-0.0343656
chr2RHet_1420893_1421541_pos_329	-0.0524003
chrU_1959143_1959373_pos_330	-0.0521562
chrU_1951001_1954279_pos_331	0.535459
chr2RHet_1551131_1551819_pos_332	0.10577
chr2RHet_1544065_1545210_pos_333	-0.528691
chr2RHet_1572646_1573540_pos_334	-0.293411
chr2RHet_1591061_1592174_pos_335	-0.882411
chr2RHet_1607112_1607898_pos_336	-0.0463613
chr2RHet_1604946_1605402_pos_337	-0.292302
chr2RHet_1595754_1596182_pos_338	-0.783999
chr2RHet_1605747_1606314_pos_339	0.0278334
chr2RHet_1630995_1632086_pos_340	-0.448416
chr2RHet_1638420_1640286_pos_341	-0.610527
chr2RHet_1643687_1644374_pos_342	-0.564019
chr2RHet_1661565_1662009_pos_343	-0.639475
chr2RHet_1680992_1681648_pos_344	-0.785132
chr2RHet_1720890_1723433_pos_345	0.060145
chr2RHet_1734322_1736025_pos_346	-0.666376
chr2RHet_1754105_1754314_pos_347	-0.483661
chr2RHet_1743498_1745891_pos_348	-0.0502784
chr2RHet_1778336_1778932_pos_349	0.122382
chr2RHet_1929485_1931013_pos_350	0.00772246
chr2RHet_2214537_2214754_pos_351	-0.621208
chr2RHet_2313757_2314173_pos_352	-0.418558
chr2RHet_2346176_2348007_pos_353	0.105424
chr2RHet_2358682_2360295_pos_354	-0.222996
chr2RHet_2356353_2357646_pos_355	0.114284
chr2RHet_2405141_2405420_pos_356	-0.287587
chr2RHet_2584842_2585511_pos_357	-0.119519
chrU_5776173_5776843_pos_358	-0.685371
chr2RHet_3130507_3130735_pos_359	-0.435647
chr2RHet_3133456_3133871_pos_360	-0.177947
chr2RHet_3169735_3171209_pos_361	-0.067669
chr2RHet_3218094_3218322_pos_362	-0.407387
chr2RHet_3229398_3229803_pos_363	-0.417449
chr2R_61764_62140_pos_364	-0.885852
chr2R_67923_69652_pos_365	-0.113654
chr2R_88787_90750_pos_366	-0.979095
chr2R_109570_109939_pos_367	-0.0411452
chr2R_108350_108971_pos_368	-0.748204
chr2R_146981_147253_pos_369	-1.09189
chr2R_136164_136439_pos_370	-0.583783
chr2R_208553_209839_pos_371	-0.556162
chr2R_198255_201346_pos_372	-0.452757
chr2R_211520_212178_pos_373	-0.0835826
chr2R_232108_234461_pos_374	-0.250935
chr2R_234520_235525_pos_375	-0.485688
chr2R_265944_266792_pos_376	-0.863541
chr2R_283876_284940_pos_377	-0.292801
chr2R_313629_314668_pos_378	-0.254571
chr2R_315614_319410_pos_379	-0.66414
chr2R_436991_437498_pos_380	0.244863
chr2R_437756_439844_pos_381	-0.586663
chr2R_453531_456081_pos_382	-0.213225
chr2R_469587_473167_pos_383	-0.194247
chr2R_498690_502012_pos_384	-0.718925
chr2R_517339_518378_pos_385	-0.636137
chr2R_528484_529236_pos_386	-0.144355
chr2R_584912_585345_pos_387	0.219683
chr2R_574738_578499_pos_388	-0.967494
chr2R_579262_580919_pos_389	-0.511507
chr2R_594667_596818_pos_390	-1.2318
chr2R_603557_604447_pos_391	-0.189601
chr2R_632725_635666_pos_392	-0.924991
chr2R_623489_624464_pos_393	-0.62625
chr2R_744222_745093_pos_394	-0.293878
chr2R_742173_743617_pos_395	-0.206857
chr2R_764705_766605_pos_396	-0.354259
chr2R_830627_831475_pos_397	0.00803732
chr2R_962718_964513_pos_398	0.322591
chr2R_1005881_1007056_pos_399	-0.432131
chr2R_1024556_1027799_pos_400	-0.140972
chr2R_1016433_1017605_pos_401	-0.183996
chr2R_1019919_1022083_pos_402	0.120446
chr2R_1036640_1038801_pos_403	-0.511151
chr2R_1059698_1060537_pos_404	-0.0518376
chr2R_1110568_1113820_pos_405	-0.413159
chr2R_1128257_1130149_pos_406	-0.327917
chr2R_1127255_1128073_pos_407	-0.708768
chr2R_1114569_1114834_pos_408	0.102834
chr2R_1153592_1154758_pos_409	-0.0394496
chr2R_1151862_1153033_pos_410	0.30381
chr2R_1169930_1170463_pos_411	-0.546917
chr2R_1196100_1196721_pos_412	-0.630262
chr2R_1226291_1227122_pos_413	-1.3245
chr2R_1212968_1215976_pos_414	-1.09158
chr2R_1253995_1255006_pos_415	-0.297153
chr2R_1252163_1253382_pos_416	-0.103849
chr2R_1305085_1305495_pos_417	-0.098466
chr2R_1318993_1320069_pos_418	-0.250992
chr2R_1332966_1334931_pos_419	-0.59578
chr2R_1402332_1403274_pos_420	-0.214197
chr2R_1508093_1509394_pos_421	-0.675643
chr2R_1560362_1561145_pos_422	0.450917
chr2R_1837453_1839818_pos_423	-0.533562
chr2R_2035408_2036003_pos_424	0.0955018
chr2R_2032951_2033937_pos_425	-0.0447403
chr2R_2054173_2054877_pos_426	0.165956
chr2R_2074018_2074435_pos_427	0.353852
chr2R_2081298_2082107_pos_428	-0.25336
chr2R_2087304_2087564_pos_429	-0.542875
chr2R_2142320_2143306_pos_430	-0.837159
chr2R_2172079_2172532_pos_431	-0.268706
chr2R_2213798_2215771_pos_432	-0.322441
chr2R_2323568_2324409_pos_433	-0.399592
chr2R_2415193_2416022_pos_434	0.0509855
chr2R_2414051_2414495_pos_435	-0.131646
chr2R_2453785_2454852_pos_436	-0.537297
chr2R_2485132_2485861_pos_437	-0.403124
chr2R_2514704_2515197_pos_438	1.0278
chr2R_3380673_3381133_pos_439	0.145863
chr2R_3461119_3465808_pos_440	-0.418621
chr2R_3479941_3480778_pos_441	-0.275758
chr2R_3492396_3493022_pos_442	0.194859
chr2R_3728242_3730650_pos_443	-0.328243
chr2R_3735613_3737214_pos_444	-0.0726984
chr2R_4016547_4017854_pos_445	-0.365873
chr2R_4037907_4038589_pos_446	-0.179117
chr2R_4135457_4136072_pos_447	-0.700351
chr2R_4575652_4576160_pos_448	0.407777
chr2R_4753473_4754178_pos_449	-0.39581
chr2R_4924866_4925458_pos_450	0.166706
chr2R_5145105_5145843_pos_451	-0.242932
chr2R_5322695_5323668_pos_452	-0.388828
chr2R_5329557_5330259_pos_453	0.318247
chr2R_5404667_5405631_pos_454	0.705031
chr2R_5454405_5455644_pos_455	0.00895081
chr2R_5587365_5588305_pos_456	0.0481354
chr2R_5608587_5609707_pos_457	0.0612227
chr2R_5627068_5628074_pos_458	0.148689
chr2R_5741008_5741503_pos_459	-0.132618
chr2R_5873074_5874160_pos_460	-0.0619516
chr2R_5882572_5884638_pos_461	-0.105291
chr2R_6052115_6052753_pos_462	0.350865
chr2R_6095297_6096819_pos_463	-0.202217
chr2R_6146486_6147790_pos_464	-0.412187
chr2R_6174539_6174786_pos_465	-0.179469
chr2R_6381453_6381889_pos_466	0.0892309
chr2R_6379455_6380148_pos_467	-0.561117
chr2R_6398001_6398699_pos_468	-0.159104
chr2R_6391116_6391858_pos_469	-0.458145
chr2R_6436993_6437346_pos_470	0.491923
chr2R_6440287_6440811_pos_471	0.973873
chr2R_6449002_6449661_pos_472	-0.196638
chr2R_6746156_6746711_pos_473	0.36158
chr2R_6742181_6742960_pos_474	0.53096
chr2R_6872736_6873364_pos_475	0.761205
chr2R_6881178_6882301_pos_476	0.477376
chr2R_6886726_6887794_pos_477	-0.264673
chr2R_7153565_7154327_pos_478	0.213599
chr2R_7287889_7288339_pos_479	0.0360664
chr2R_7342986_7343521_pos_480	-0.295613
chr2R_7412265_7412573_pos_481	-0.583868
chr2R_7424821_7425742_pos_482	-0.0211768
chr2R_7443299_7444136_pos_483	0.289484
chr2R_7465337_7466266_pos_484	-0.0186707
chr2R_7496504_7497191_pos_485	0.383723
chr2R_7596866_7597162_pos_486	-0.381026
chr2R_7687412_7688201_pos_487	0.259997
chr2R_7998587_7999599_pos_488	-0.114792
chr2R_8095754_8096875_pos_489	0.0640319
chr2R_8206932_8207463_pos_490	0.00943406
chr2R_8342287_8342961_pos_491	-0.0581379
chr2R_8345611_8345996_pos_492	0.724782
chr2R_8461330_8462636_pos_493	-0.463573
chr2R_8590919_8591958_pos_494	0.49576
chr2R_8663173_8663946_pos_495	0.166561
chr2R_8657786_8658559_pos_496	-0.0694719
chr2R_8801917_8802782_pos_497	-0.0612971
chr2R_8942612_8943808_pos_498	0.828193
chr2R_9029210_9032503_pos_499	-0.266472
chr2R_9032790_9033995_pos_500	-0.5237
chr2R_9082464_9082893_pos_501	-0.101856
chr2R_9195357_9195881_pos_502	-0.0126884
chr2R_9229788_9231290_pos_503	0.757457
chr2R_9334972_9335822_pos_504	0.128949
chr2R_9350262_9350806_pos_505	-0.972982
chr2R_9376072_9376577_pos_506	0.382596
chr2R_9702921_9705159_pos_507	-0.415494
chr2R_9787527_9788562_pos_508	-1.29397
chr2R_9831538_9831860_pos_509	0.0759638
chr2R_9956096_9957329_pos_510	-0.218217
chr2R_10055006_10055550_pos_511	-0.237072
chr2R_10149144_10149901_pos_512	0.0596375
chr2R_10187426_10189255_pos_513	-0.311626
chr2R_10198845_10199408_pos_514	-0.15911
chr2R_10379831_10381432_pos_515	0.67947
chr2R_10687471_10688074_pos_516	0.64838
chr2R_10723070_10723309_pos_517	-0.0293213
chr2R_10883501_10883938_pos_518	1.33014
chr2R_10945712_10947060_pos_519	0.46533
chr2R_10944762_10945335_pos_520	-0.725596
chr2R_11016827_11017683_pos_521	0.302234
chr2R_11082519_11083626_pos_522	-0.0224541
chr2R_11142928_11145470_pos_523	-0.226708
chr2R_11150558_11152198_pos_524	-0.444477
chr2R_11740163_11742302_pos_525	0.731095
chr2R_11752489_11754508_pos_526	-0.262526
chr2R_11793891_11794434_pos_527	0.298083
chr2R_11817472_11817873_pos_528	0.931916
chr2R_11846722_11847547_pos_529	-0.379211
chr2R_12218583_12218983_pos_530	0.799099
chr2R_12210864_12211971_pos_531	-0.407754
chr2R_12366366_12368160_pos_532	0.6989
chr2R_12395895_12396911_pos_533	0.567347
chr2R_12442498_12443961_pos_534	0.00664058
chr2R_12522259_12522930_pos_535	0.117625
chr2R_12649673_12650943_pos_536	-0.691757
chr2R_12761797_12762333_pos_537	-0.413646
chr2R_13227294_13227679_pos_538	0.537462
chr2R_13233001_13234212_pos_539	0.784094
chr2R_13369840_13371190_pos_540	-0.342092
chr2R_13386116_13387122_pos_541	0.257739
chr2R_13485725_13486464_pos_542	-0.024249
chr2R_13739762_13740523_pos_543	0.24229
chr2R_13784260_13784616_pos_544	-0.139013
chr2R_14090827_14091296_pos_545	0.413914
chr2R_14142300_14143127_pos_546	0.250081
chr2R_14148629_14149975_pos_547	-0.108052
chr2R_14157898_14159343_pos_548	0.529322
chr2R_14192308_14192685_pos_549	0.0497521
chr2R_14449000_14450438_pos_550	-0.0666686
chr2R_14541285_14541994_pos_551	0.573332
chr2R_15150046_15150419_pos_552	0.504707
chr2R_15370720_15372973_pos_553	-0.115441
chr2R_15493433_15494159_pos_554	0.923837
chr2R_15587620_15588315_pos_555	-0.533159
chr2R_15598708_15599421_pos_556	0.0265456
chr2R_15688668_15689535_pos_557	0.222075
chr2R_15750328_15751238_pos_558	-0.0802214
chr2R_15819601_15820036_pos_559	0.441041
chr2R_15922131_15923395_pos_560	-0.0985598
chr2R_15920949_15921668_pos_561	0.643928
chr2R_15939070_15940002_pos_562	0.0438316
chr2R_15946994_15947523_pos_563	0.316677
chr2R_15941727_15942294_pos_564	0.0784576
chr2R_16044215_16045747_pos_565	0.493428
chr2R_16061021_16061925_pos_566	0.369834
chr2R_16117981_16118909_pos_567	0.219702
chr2R_16183005_16184842_pos_568	-0.0905543
chr2R_16429885_16430231_pos_569	-0.193741
chr2R_16445102_16448514_pos_570	-0.184117
chr2R_16838346_16840123_pos_571	-0.126627
chr2R_16849633_16850153_pos_572	-0.124376
chr2R_16879085_16879650_pos_573	-0.448381
chr2R_16910405_16911353_pos_574	-0.215967
chr2R_17117269_17118067_pos_575	-0.0809535
chr2R_17302414_17303142_pos_576	0.339031
chr2R_17340684_17343050_pos_577	0.0758745
chr2R_17348741_17349588_pos_578	0.152068
chr2R_17364793_17365108_pos_579	0.243783
chr2R_17353947_17354336_pos_580	0.0117909
chr2R_17479523_17480218_pos_581	0.0250207
chr2R_17536449_17536730_pos_582	0.0692763
chr2R_17734372_17734743_pos_583	0.772507
chr2R_18125780_18126337_pos_584	0.606572
chr2R_18579364_18579876_pos_585	-0.510055
chr2R_18633215_18636282_pos_586	0.926517
chr2R_18975870_18978511_pos_587	0.1919
chr2R_19047484_19049428_pos_588	-0.198877
chr2R_19124500_19124870_pos_589	-0.494979
chr2R_19405904_19407224_pos_590	-0.0326713
chr2R_19622249_19626732_pos_591	-0.458863
chr2R_20444322_20445799_pos_592	-0.223838
chr2R_20532520_20533727_pos_593	0.484003
chr2R_20559450_20559966_pos_594	-0.471389
chr2R_20604883_20607290_pos_595	0.379188
chr2R_20694895_20696506_pos_596	0.977233
chr2R_20944174_20945090_pos_597	-0.257315
chr2R_21050824_21052327_pos_598	0.0727955
chr2R_21090583_21091907_pos_599	-1.16127
chr2R_21098902_21099660_pos_600	-0.277562
chr2R_21097397_21098359_pos_601	-0.421994
chr2R_21110371_21110911_pos_602	-0.325799
chr2R_21105418_21105973_pos_603	-0.192368
chr3L_9036518_9037148_pos_604	-0.530305
chr3L_12705424_12707177_pos_605	-0.353016
chr3L_278269_279037_pos_606	0.164927
chr3L_753488_754226_pos_607	1.03753
chr3L_3701537_3702809_pos_608	0.109492
chr3L_3865192_3867091_pos_609	0.00914005
chr3L_5268375_5269169_pos_610	0.690365
chr3L_11445458_11446165_pos_611	0.145077
chr3L_13984330_13985170_pos_612	0.847556
chr3L_14492634_14493127_pos_613	-0.349709
chr3L_14574451_14575373_pos_614	0.0258529
chr3L_15033404_15034104_pos_615	-0.349905
chr3L_15803545_15804145_pos_616	-0.195139
chr3L_20455991_20456879_pos_617	0.10896
chr3L_23601504_23603594_pos_618	0.166447
chr3L_23733352_23734328_pos_619	-0.136598
chr3L_23946222_23949098_pos_620	-0.405926
chr3L_24158687_24159828_pos_621	0.164671
chr3LHet_1152912_1156958_pos_622	0.029699
chr3LHet_1252981_1255834_pos_623	-0.456544
chr3LHet_2253394_2256160_pos_624	-0.283039
chr3L_239178_240616_pos_625	-0.0486556
chr3L_299569_300275_pos_626	0.014671
chr3L_374731_375130_pos_627	-0.282965
chr3L_390099_390852_pos_628	-0.284021
chr3L_396687_397300_pos_629	0.0733734
chr3L_613003_615221_pos_630	0.652244
chr3L_617761_618288_pos_631	-0.00532442
chr3L_618699_619117_pos_632	0.455804
chr3L_717287_718133_pos_633	0.635038
chr3L_744051_744764_pos_634	0.987167
chr3L_759855_760831_pos_635	-0.136383
chr3L_885506_886829_pos_636	-0.0394893
chr3L_1108222_1110341_pos_637	0.430357
chr3L_1344067_1344794_pos_638	-0.0234072
chr3L_1484992_1485768_pos_639	0.203483
chr3L_1486892_1487261_pos_640	0.454947
chr3L_1821831_1822935_pos_641	-0.299896
chr3L_1899217_1899989_pos_642	0.0626525
chr3L_2476518_2477474_pos_643	-0.24639
chr3L_2830389_2831256_pos_644	-0.171593
chr3L_2880483_2880848_pos_645	0.057447
chr3L_2893237_2893954_pos_646	-0.0683034
chr3L_3043458_3046216_pos_647	0.0603273
chr3L_3154365_3155916_pos_648	-0.00150359
chr3L_3188229_3188643_pos_649	-0.54668
chr3L_3304619_3305161_pos_650	0.0689378
chr3L_3678344_3679017_pos_651	0.455841
chr3L_3747434_3748092_pos_652	0.657769
chr3L_3791106_3791433_pos_653	-0.408709
chr3L_3848503_3849348_pos_654	-0.0487685
chr3L_3876669_3877357_pos_655	0.488367
chr3L_3926095_3926660_pos_656	0.286356
chr3L_4097998_4098461_pos_657	-0.0875414
chr3L_4175301_4176305_pos_658	-0.434551
chr3L_4189503_4190504_pos_659	0.444701
chr3L_4326344_4328776_pos_660	0.010243
chr3L_4645161_4646808_pos_661	-0.660721
chr3L_4643404_4644323_pos_662	0.0480917
chr3L_4679374_4680132_pos_663	0.177761
chr3L_5618263_5618628_pos_664	0.91507
chr3L_5826826_5829440_pos_665	0.800408
chr3L_5951181_5951892_pos_666	0.609271
chr3L_5947225_5947510_pos_667	0.38788
chr3L_5949566_5950040_pos_668	1.03212
chr3L_5997650_6000371_pos_669	0.179984
chr3L_6060729_6061677_pos_670	-0.316051
chr3L_6311966_6312838_pos_671	-0.155955
chr3L_6350437_6351026_pos_672	0.51702
chr3L_6384705_6385482_pos_673	-0.151346
chr3L_6589823_6594537_pos_674	-0.125607
chr3L_6813957_6814641_pos_675	-0.114237
chr3L_7624661_7625035_pos_676	0.162783
chr3L_7995221_7997707_pos_677	-0.107523
chr3L_8032167_8032810_pos_678	0.736068
chr3L_8182246_8183376_pos_679	-0.315178
chr3L_8426507_8429172_pos_680	-0.482588
chr3L_8447457_8447861_pos_681	0.854998
chr3L_8471814_8474808_pos_682	-0.0884026
chr3L_8490417_8491151_pos_683	0.220452
chr3L_8658479_8660062_pos_684	0.100953
chr3L_8679414_8681296_pos_685	0.206059
chr3L_8906860_8907304_pos_686	0.506546
chr3L_9003366_9004181_pos_687	0.928586
chr3L_8995620_8996079_pos_688	0.178572
chr3L_9013703_9014601_pos_689	-0.325409
chr3L_9006613_9007384_pos_690	-0.109038
chr3L_9022071_9023393_pos_691	-0.206174
chr3L_9032042_9032657_pos_692	-0.193873
chr3L_9052826_9053072_pos_693	0.399788
chr3L_9077762_9081412_pos_694	-0.303669
chr3L_9145610_9146567_pos_695	0.0522016
chr3L_9383076_9384012_pos_696	0.244808
chr3L_9628538_9630121_pos_697	-0.419085
chr3L_9775893_9778095_pos_698	-0.172184
chr3L_9822829_9823374_pos_699	0.556126
chr3L_10021170_10021932_pos_700	1.0728
chr3L_10440425_10441310_pos_701	0.325118
chr3L_10575670_10576464_pos_702	-0.251429
chr3L_10756194_10757293_pos_703	0.602548
chr3L_10914131_10914807_pos_704	0.43072
chr3L_10982492_10985018_pos_705	-0.148112
chr3L_11011162_11011564_pos_706	-0.0309934
chr3L_11022646_11024336_pos_707	0.21724
chr3L_11125753_11127422_pos_708	-0.108017
chr3L_11311730_11312629_pos_709	0.369718
chr3L_11349706_11350732_pos_710	0.522229
chr3L_11426839_11427583_pos_711	-0.0721318
chr3L_11869007_11869441_pos_712	0.530782
chr3L_12015786_12016592_pos_713	0.281003
chr3L_12021636_12022247_pos_714	-0.441006
chr3L_12112023_12112491_pos_715	-0.0579411
chr3L_12164358_12165140_pos_716	0.192409
chr3L_12235351_12236605_pos_717	-0.324911
chr3L_12536263_12537142_pos_718	0.502966
chr3L_12584640_12585708_pos_719	0.0975072
chr3L_12626395_12626975_pos_720	0.648707
chr3L_12676274_12676943_pos_721	-0.364682
chr3L_12716342_12716989_pos_722	-0.238357
chr3L_12767242_12768798_pos_723	-0.406705
chr3L_12815824_12817597_pos_724	-0.32969
chr3L_13049922_13050550_pos_725	0.264494
chr3L_13070340_13070933_pos_726	0.296996
chr3L_13179069_13180184_pos_727	0.201565
chr3L_13293674_13294254_pos_728	0.17429
chr3L_13339399_13340907_pos_729	-0.2075
chr3L_13392094_13392954_pos_730	0.169414
chr3L_13383644_13384333_pos_731	0.275736
chr3L_13455267_13458038_pos_732	-0.137736
chr3L_13531095_13533282_pos_733	0.0180803
chr3L_13549844_13550564_pos_734	0.335513
chr3L_13680256_13682947_pos_735	0.184843
chr3L_13709356_13710857_pos_736	0.295553
chr3L_13933451_13934620_pos_737	0.392739
chr3L_14119472_14120448_pos_738	0.490749
chr3L_14148142_14148769_pos_739	-0.315733
chr3L_14178190_14178599_pos_740	-0.148133
chr3L_14187319_14187692_pos_741	0.450244
chr3L_14218796_14219937_pos_742	-0.279204
chr3L_14331592_14332518_pos_743	0.543688
chr3L_14350099_14350594_pos_744	0.174376
chr3L_14408494_14410297_pos_745	0.103064
chr3L_14412986_14413338_pos_746	0.121008
chr3L_14447889_14448353_pos_747	-0.0829971
chr3L_14484914_14486120_pos_748	0.124387
chr3L_14540085_14540485_pos_749	-0.516662
chr3L_14549186_14549922_pos_750	-0.204229
chr3L_14741016_14743076_pos_751	0.011651
chr3L_14911612_14912059_pos_752	-0.0208305
chr3L_15018750_15019549_pos_753	-0.0220778
chr3L_15162964_15163317_pos_754	0.578534
chr3L_15174371_15175150_pos_755	0.122976
chr3L_15316166_15316844_pos_756	0.0438883
chr3L_15531349_15531892_pos_757	-0.253397
chr3L_15724838_15725130_pos_758	-0.313249
chr3L_15828973_15829430_pos_759	-0.505983
chr3L_15856072_15857267_pos_760	-0.162898
chr3L_16050584_16051245_pos_761	0.587602
chr3L_16062885_16063786_pos_762	0.206141
chr3L_16059697_16060575_pos_763	0.786304
chr3L_16071164_16073204_pos_764	-0.0908607
chr3L_16430414_16432187_pos_765	1.34687
chr3L_16478218_16478846_pos_766	-0.453504
chr3L_16617775_16621114_pos_767	-0.864448
chr3L_16624292_16625205_pos_768	-0.625386
chr3L_16794168_16795847_pos_769	-0.846829
chr3L_16844520_16845367_pos_770	0.744537
chr3L_16934190_16935265_pos_771	-0.529289
chr3L_16964265_16964940_pos_772	0.532148
chr3L_17021837_17023476_pos_773	-0.504569
chr3L_17045726_17046768_pos_774	-0.630817
chr3L_17493450_17494120_pos_775	0.44699
chr3L_17534469_17537179_pos_776	0.091671
chr3L_17758271_17758880_pos_777	-0.389503
chr3L_17824584_17825376_pos_778	-0.296697
chr3L_17979325_17979964_pos_779	0.373661
chr3L_18005832_18006807_pos_780	-0.0281959
chr3L_18137494_18138808_pos_781	-0.244607
chr3L_18225742_18226092_pos_782	0.587819
chr3L_18270821_18271883_pos_783	0.340261
chr3L_18311444_18311979_pos_784	1.223
chr3L_18321789_18322879_pos_785	-0.306896
chr3L_18334338_18334941_pos_786	0.00914084
chr3L_18349090_18349925_pos_787	0.3591
chr3L_18380834_18381659_pos_788	0.49736
chr3L_18459860_18461321_pos_789	-0.86088
chr3L_19051893_19052374_pos_790	0.380202
chr3L_19169819_19170207_pos_791	0.418933
chr3L_19364950_19367166_pos_792	0.0439337
chr3L_19645247_19645663_pos_793	0.515564
chr3L_19821293_19822250_pos_794	-0.698448
chr3L_20175883_20176464_pos_795	0.957456
chr3L_20333574_20333906_pos_796	-0.28448
chr3L_20562077_20564537_pos_797	-0.0345016
chr3L_20616245_20616740_pos_798	0.328706
chr3L_20663481_20664819_pos_799	0.181178
chr3L_20689713_20690852_pos_800	-0.154793
chr3L_21073013_21074649_pos_801	0.0349784
chr3L_21137854_21138508_pos_802	-0.598651
chr3L_21137149_21137531_pos_803	0.237541
chr3L_21442250_21442984_pos_804	0.274528
chr3L_21460530_21461508_pos_805	0.267451
chr3L_21464363_21465393_pos_806	0.0344755
chr3L_21474864_21475559_pos_807	-0.331715
chr3L_21711994_21713674_pos_808	-0.172158
chr3L_21862398_21863274_pos_809	0.248254
chr3L_21883671_21884491_pos_810	0.605541
chr3L_21982670_21983097_pos_811	0.103768
chr3L_22071243_22071764_pos_812	0.294496
chr3L_22212112_22214201_pos_813	-0.0969858
chr3L_22247937_22250803_pos_814	0.336542
chr3L_22317162_22317897_pos_815	0.323281
chr3L_22328834_22330160_pos_816	0.179404
chr3L_22498949_22500997_pos_817	0.182591
chr3L_22677025_22678880_pos_818	0.349778
chr3L_22976654_22979141_pos_819	-0.684121
chr3L_23013766_23014854_pos_820	-0.253549
chr3L_23015366_23015859_pos_821	-0.753513
chr3L_23018602_23019262_pos_822	0.273676
chr3L_23031852_23034312_pos_823	-0.485477
chr3L_23042747_23043237_pos_824	-0.777072
chr3L_23052505_23054806_pos_825	-0.350311
chr3L_23075830_23076522_pos_826	-0.229601
chr3L_23097577_23099102_pos_827	-0.231443
chr3L_23138497_23139981_pos_828	-0.368289
chr3L_23158556_23158997_pos_829	0.0135401
chr3L_23185742_23185964_pos_830	-0.198861
chr3L_23197138_23199060_pos_831	-0.493694
chr3L_23221317_23224985_pos_832	-0.326949
chr3L_23210631_23212949_pos_833	-0.284368
chr3L_23230180_23232091_pos_834	-0.217923
chr3L_23310334_23311771_pos_835	-0.630954
chr3L_23315319_23316910_pos_836	-0.698429
chr3L_23335543_23337337_pos_837	0.0619686
chr3L_23396830_23397463_pos_838	-0.536328
chr3L_23438811_23439751_pos_839	-0.574272
chr3L_23480474_23481547_pos_840	0.116099
chr3L_23546194_23547071_pos_841	-0.593926
chr3L_23561340_23563317_pos_842	-0.916856
chr3L_23583387_23584908_pos_843	-0.403706
chr3L_23591686_23595462_pos_844	-0.39645
chr3L_23612839_23613779_pos_845	0.849777
chr3L_23671157_23672785_pos_846	0.0758926
chr3L_23697602_23698628_pos_847	-0.785008
chr3L_23714173_23715287_pos_848	0.0203117
chr3L_23710246_23711903_pos_849	-0.921047
chr3L_23722207_23724181_pos_850	0.0956626
chr3L_23777934_23780302_pos_851	-0.541082
chr3L_23780542_23782307_pos_852	0.296986
chr3L_23800715_23800930_pos_853	0.375557
chr3L_23904691_23905493_pos_854	-0.0711168
chr3L_23930429_23931866_pos_855	-0.143863
chr3L_23956117_23958472_pos_856	-0.120998
chr3L_23965674_23965911_pos_857	-0.28631
chr3L_23974320_23974657_pos_858	-0.424539
chr3L_24014012_24014563_pos_859	-0.764056
chr3L_24015438_24015868_pos_860	-0.931777
chr3L_24031240_24033968_pos_861	-0.339253
chr3L_24052824_24054474_pos_862	-0.631945
chr3L_24062008_24062246_pos_863	-0.199733
chr3L_24081261_24083237_pos_864	0.00451469
chr3L_24187591_24189138_pos_865	0.205464
chr3L_24197618_24198812_pos_866	-0.587973
chr3L_24203263_24206152_pos_867	-0.256398
chr3L_24201385_24202366_pos_868	0.0622938
chr3L_24280454_24283075_pos_869	-0.590928
chr3L_24275026_24276388_pos_870	-0.475942
chr3L_24499959_24501920_pos_871	-0.481843
chr3L_24497251_24499751_pos_872	-1.40213
chr3L_24510599_24511297_pos_873	-0.0302739
chr3LHet_256468_256882_pos_874	-0.576049
chr3LHet_303072_303735_pos_875	-0.530031
chr3LHet_394739_395868_pos_876	-0.314116
chr3LHet_398121_398486_pos_877	0.271245
chr3LHet_420766_421966_pos_878	-0.489852
chr3LHet_481175_482020_pos_879	-0.517059
chr3LHet_493062_494105_pos_880	-0.406049
chr3LHet_542328_542694_pos_881	-1.04632
chr3LHet_577887_579208_pos_882	-0.533515
chr3LHet_590684_591759_pos_883	-0.145084
chr3LHet_602652_604211_pos_884	-0.0888131
chr3LHet_619434_619639_pos_885	-0.125831
chr3LHet_661189_662406_pos_886	-0.0779335
chr3LHet_674649_676018_pos_887	-0.49154
chr3LHet_693443_695724_pos_888	-0.359347
chr3LHet_704315_704818_pos_889	-0.249317
chr3LHet_719728_722252_pos_890	0.617091
chr3LHet_764173_764555_pos_891	-0.0798204
chr3LHet_768996_771614_pos_892	-0.131325
chr3LHet_796110_797097_pos_893	-0.50847
chr3LHet_826632_827197_pos_894	0.0503477
chrU_2096294_2096611_pos_895	-0.203785
chr3LHet_909646_910718_pos_896	-0.16399
chr3LHet_930046_932201_pos_897	-1.02894
chr3LHet_993838_995380_pos_898	-0.595383
chr3LHet_1007536_1010815_pos_899	-0.350561
chr3LHet_1016193_1016844_pos_900	-0.369322
chr3LHet_1017218_1019099_pos_901	-0.181921
chr3LHet_1085357_1086514_pos_902	-1.1243
chr3LHet_1134753_1135360_pos_903	-0.666918
chr3LHet_1246891_1247144_pos_904	-0.429714
chr3LHet_1258660_1259376_pos_905	-0.216235
chr3LHet_1277028_1277599_pos_906	-0.188593
chr3LHet_1304592_1305369_pos_907	-0.563928
chr3LHet_1342520_1343669_pos_908	-0.39685
chr3LHet_1380261_1380633_pos_909	-0.242203
chr3LHet_1395078_1395542_pos_910	-0.21035
chr3LHet_1389589_1391466_pos_911	-0.791711
chr3LHet_1397373_1398531_pos_912	-0.284211
chr3LHet_1559511_1559782_pos_913	-0.458751
chr3LHet_1563284_1563517_pos_914	-0.684774
chr3LHet_1578118_1578521_pos_915	-0.908346
chr3LHet_1610944_1611763_pos_916	0.195371
chr3LHet_1628703_1629795_pos_917	-0.605701
chr3LHet_1672495_1673176_pos_918	-0.101403
chr3LHet_1689438_1689768_pos_919	-0.0918323
chr3LHet_1757942_1759396_pos_920	-0.822618
chr3LHet_1848319_1849375_pos_921	-0.37209
chr3LHet_2108302_2108562_pos_922	-0.155456
chr3LHet_2107083_2107450_pos_923	-1.11554
chr3LHet_2145649_2146812_pos_924	-0.292481
chr3LHet_2195005_2197120_pos_925	-0.216748
chr3LHet_2209409_2214403_pos_926	0.348734
chr3LHet_2230647_2234731_pos_927	-0.35656
chr3LHet_2258547_2259252_pos_928	0.379276
chr3LHet_2267575_2270132_pos_929	0.3385
chr3LHet_2256446_2257734_pos_930	-0.418992
chr3LHet_2266057_2267310_pos_931	-0.382695
chr3LHet_2279770_2280386_pos_932	-0.12494
chr3LHet_2274575_2275446_pos_933	-0.16801
chr3LHet_2386475_2387636_pos_934	0.23838
chr3LHet_2383514_2385273_pos_935	-0.254041
chr3LHet_2389661_2391378_pos_936	0.175516
chr3LHet_2377542_2378022_pos_937	-0.351878
chr3LHet_2420671_2422930_pos_938	-0.158016
chr3LHet_2414520_2416364_pos_939	-0.00980562
chr3LHet_2417570_2419013_pos_940	-0.016277
chr3LHet_2446069_2446712_pos_941	-0.305373
chr3LHet_2462887_2465425_pos_942	0.112978
chr3LHet_2456040_2458031_pos_943	-0.0271843
chr3LHet_2458307_2459343_pos_944	-0.732743
chr3LHet_2475471_2477777_pos_945	-0.385169
chr3LHet_2504070_2506207_pos_946	-0.311853
chr3LHet_2507161_2507779_pos_947	-0.616506
chr3LHet_2529394_2529689_pos_948	-1.21713
chr3LHet_2518867_2521736_pos_949	-0.35224
chr2RHet_3015955_3018109_pos_950	-0.450848
chr2RHet_3018424_3018896_pos_951	0.0818766
chr2RHet_2883935_2885476_pos_952	-1.20415
chr2RHet_2890398_2890713_pos_953	0.274485
chr2RHet_2818419_2820960_pos_954	-0.57038
chr2RHet_2772862_2775334_pos_955	-0.946841
chr2RHet_2640975_2641401_pos_956	-0.940135
chr2RHet_2618634_2619748_pos_957	-0.740797
chr3R_674477_675591_pos_958	-0.206491
chr3R_412065_413568_pos_959	-0.381857
chr3RHet_569948_572224_pos_960	-0.744011
chr3RHet_219874_223816_pos_961	-0.366398
chrU_1655661_1658387_pos_962	-0.157979
chrU_452439_453770_pos_963	-0.927775
chrUextra_2463_6316_pos_964	-0.60437
chrU_2214181_2215737_pos_965	-0.26388
chr3RHet_2122816_2124279_pos_966	-0.76199
chr3RHet_2154581_2156696_pos_967	-0.279945
chr3RHet_1949474_1950680_pos_968	0.245841
chr3RHet_2488298_2491690_pos_969	0.0504662
chr3R_4410558_4411300_pos_970	0.598168
chr3R_4524820_4525814_pos_971	-1.0047
chr3R_5736831_5740330_pos_972	-0.802397
chr3R_8849973_8851448_pos_973	0.629989
chr3R_12125210_12127822_pos_974	-0.286379
chr3R_12651704_12652574_pos_975	0.034532
chr3R_15715629_15715966_pos_976	0.733781
chr3R_16878731_16880097_pos_977	-0.472805
chr3R_18386469_18387669_pos_978	0.377237
chr3R_20171982_20172992_pos_979	-0.0986876
chr3R_20892667_20893801_pos_980	-0.646469
chr3R_23792866_23796310_pos_981	-0.121877
chr3R_27329193_27332183_pos_982	-0.268692
chr3R_27839479_27840641_pos_983	0.356866
chrU_2011859_2013517_pos_984	-0.123289
chrU_1996281_1996545_pos_985	-0.725656
chrU_1997054_1997518_pos_986	-0.905223
chrU_1994173_1994642_pos_987	-0.829713
chrU_3730969_3731281_pos_988	-0.651175
chrU_1819642_1820114_pos_989	-0.271565
chrU_5945090_5945604_pos_990	-0.468994
chr3RHet_639470_641640_pos_991	-0.602761
chr3RHet_557142_558073_pos_992	-0.374059
chr3RHet_405302_405765_pos_993	-0.375914
chr3RHet_407149_407447_pos_994	-0.320349
chr3RHet_393720_394729_pos_995	-0.616022
chr3RHet_165349_166710_pos_996	-0.407199
chr3RHet_17261_17924_pos_997	-0.404121
chr3RHet_10333_11449_pos_998	-0.29167
chr3RHet_12044_12610_pos_999	-0.102104
chrU_594842_596179_pos_1000	-0.510493
chrU_1664190_1664702_pos_1001	-0.170443
chrU_1636780_1639201_pos_1002	-0.429592
chrU_382141_388025_pos_1003	-0.343824
chr3RHet_785746_786524_pos_1004	-1.22986
chr3RHet_799975_802534_pos_1005	-0.184294
chr3RHet_811853_812463_pos_1006	-0.664907
chr3RHet_836438_837713_pos_1007	0.00867579
chr3RHet_869700_873056_pos_1008	-0.556679
chr3RHet_912603_913628_pos_1009	-0.408056
chr3RHet_904215_904851_pos_1010	-0.0482532
chr3RHet_900396_901265_pos_1011	0.133199
chr3RHet_949070_949634_pos_1012	-0.486829
chr3RHet_1017012_1018359_pos_1013	-0.767426
chr3RHet_1096060_1096952_pos_1014	-0.217722
chr3RHet_1103073_1104085_pos_1015	0.121069
chrUextra_1673662_1673889_pos_1016	-0.386084
chrUextra_13795_14599_pos_1017	-0.507205
chrUextra_11583_12714_pos_1018	-0.776319
chr3RHet_1403118_1406784_pos_1019	-0.575833
chr3RHet_1425139_1427139_pos_1020	0.0508562
chr3RHet_1441160_1443204_pos_1021	-0.0213529
chr3RHet_1437797_1438410_pos_1022	-0.729547
chr3RHet_1515885_1517543_pos_1023	0.319794
chr3RHet_1565441_1567794_pos_1024	-0.349351
chrU_902244_902735_pos_1025	-0.393934
chrU_5639512_5641011_pos_1026	-0.951076
chr3RHet_2183750_2184650_pos_1027	-0.717241
chr3RHet_2169892_2170087_pos_1028	-0.0630157
chr3RHet_2125670_2126594_pos_1029	0.242011
chr3RHet_2119053_2121404_pos_1030	-0.707694
chr3RHet_1998568_2000245_pos_1031	-0.553988
chr3RHet_2000523_2001886_pos_1032	-0.437418
chr3RHet_1968636_1974816_pos_1033	0.206948
chr3RHet_1924211_1931665_pos_1034	-0.641236
chr3RHet_1889833_1892702_pos_1035	-0.107918
chr3RHet_1834527_1839817_pos_1036	-1.07517
chr3RHet_1821709_1822797_pos_1037	-0.185621
chr3RHet_1815228_1816259_pos_1038	-0.983073
chr3RHet_1809000_1809574_pos_1039	-0.396595
chr3RHet_1799622_1800151_pos_1040	-0.091902
chr3RHet_1759545_1760361_pos_1041	-0.22232
chr3RHet_1732188_1738679_pos_1042	-0.690342
chr3RHet_1739074_1739563_pos_1043	-0.654815
chr3RHet_1718625_1718917_pos_1044	-0.262593
chr3RHet_1693214_1697881_pos_1045	-0.232864
chr3RHet_1611668_1612329_pos_1046	-0.419889
chrUextra_455935_456153_pos_1047	0.468575
chrU_3880811_3881257_pos_1048	0.0209131
chr3RHet_2480169_2482132_pos_1049	-0.244141
chr3RHet_2493355_2496028_pos_1050	-0.430655
chr3RHet_2500545_2501025_pos_1051	-0.0746337
chr3R_27679_31634_pos_1052	-0.0888663
chr3R_37853_40055_pos_1053	-0.257378
chr3R_94856_96417_pos_1054	-0.306547
chr3R_103906_105363_pos_1055	-0.459449
chr3R_173838_174743_pos_1056	-0.0318163
chr3R_189707_192046_pos_1057	-0.247183
chr3R_233031_234110_pos_1058	-0.237994
chr3R_238529_239746_pos_1059	-0.428406
chr3R_284048_284741_pos_1060	0.463459
chr3R_371413_371910_pos_1061	0.0360176
chr3R_424012_424442_pos_1062	0.209129
chr3R_415814_419283_pos_1063	-0.328608
chr3R_439134_439750_pos_1064	-0.0690957
chr3R_613481_617295_pos_1065	0.0603255
chr3R_671179_671548_pos_1066	-0.262013
chr3R_748236_749174_pos_1067	-0.0895914
chr3R_753058_755148_pos_1068	-0.612192
chr3R_766391_768683_pos_1069	-0.66575
chr3R_758533_763094_pos_1070	-0.473167
chr3R_785378_786533_pos_1071	0.0129212
chr3R_1050528_1051324_pos_1072	-0.430564
chr3R_1146323_1146825_pos_1073	0.353024
chr3R_1160575_1162194_pos_1074	0.13015
chr3R_1205226_1206838_pos_1075	-0.292093
chr3R_1233010_1234254_pos_1076	-0.276843
chr3R_1544944_1545255_pos_1077	-0.359544
chr3R_1581832_1583584_pos_1078	-0.660521
chr3R_1734690_1735224_pos_1079	1.47659
chr3R_2031069_2032031_pos_1080	-0.048343
chr3R_2161573_2162716_pos_1081	-0.134662
chr3R_2432532_2433417_pos_1082	-0.488931
chr3R_2441554_2443460_pos_1083	0.0565955
chr3R_2470693_2471844_pos_1084	0.172805
chr3R_2505118_2506098_pos_1085	-0.00979763
chr3R_2540297_2541656_pos_1086	0.518639
chr3R_2581138_2581627_pos_1087	-0.236241
chr3R_2616401_2616942_pos_1088	0.141818
chr3R_2630080_2630940_pos_1089	0.0532975
chr3R_2682807_2683762_pos_1090	-0.2885
chr3R_2693803_2694425_pos_1091	0.00576941
chr3R_2701023_2701619_pos_1092	0.310652
chr3R_2714422_2714883_pos_1093	0.545886
chr3R_2742342_2742894_pos_1094	0.145806
chr3R_2766769_2768369_pos_1095	0.882414
chr3R_2832089_2833512_pos_1096	0.597275
chr3R_2822704_2823113_pos_1097	0.855126
chr3R_2861463_2862044_pos_1098	0.257429
chr3R_2859338_2859671_pos_1099	-0.689896
chr3R_2936933_2937801_pos_1100	0.383369
chr3R_3021136_3022523_pos_1101	0.10461
chr3R_3088266_3088826_pos_1102	0.220139
chr3R_3167477_3168208_pos_1103	-1.02251
chr3R_3359051_3360343_pos_1104	-1.54671
chr3R_3570467_3573481_pos_1105	-0.0706722
chr3R_3788983_3789860_pos_1106	0.137148
chr3R_3853229_3853642_pos_1107	0.241716
chr3R_3926433_3927469_pos_1108	-0.521661
chr3R_3934412_3935006_pos_1109	0.650421
chr3R_3941901_3942367_pos_1110	0.377052
chr3R_3990895_3992128_pos_1111	1.01281
chr3R_4018795_4019310_pos_1112	0.148834
chr3R_4065151_4065566_pos_1113	-0.0381499
chr3R_4100663_4101056_pos_1114	0.0453535
chr3R_4259962_4260651_pos_1115	0.191009
chr3R_4446785_4449568_pos_1116	-0.323534
chr3R_4515239_4515781_pos_1117	-0.00813528
chr3R_4526287_4527380_pos_1118	-0.561818
chr3R_4676338_4676704_pos_1119	0.196644
chr3R_4708321_4709971_pos_1120	0.287842
chr3R_4801414_4802560_pos_1121	0.864571
chr3R_4791146_4791762_pos_1122	-0.00519535
chr3R_4943071_4943648_pos_1123	0.48222
chr3R_5042035_5042470_pos_1124	0.124026
chr3R_5217396_5218816_pos_1125	0.288609
chr3R_5372542_5373049_pos_1126	0.779131
chr3R_5520501_5521160_pos_1127	-0.328487
chr3R_5542320_5544034_pos_1128	0.116446
chr3R_5928275_5929537_pos_1129	0.064859
chr3R_5981195_5982005_pos_1130	-0.395644
chr3R_5990450_5991530_pos_1131	-0.341524
chr3R_6149981_6152116_pos_1132	-0.0421976
chr3R_6166997_6167280_pos_1133	-0.4646
chr3R_6289423_6290204_pos_1134	0.810765
chr3R_6373960_6374539_pos_1135	-0.418403
chr3R_6749206_6749703_pos_1136	0.468046
chr3R_7071335_7072942_pos_1137	-0.478342
chr3R_7103103_7103853_pos_1138	-0.0692233
chr3R_7144483_7145242_pos_1139	0.461213
chr3R_7221213_7222561_pos_1140	-0.211434
chr3R_7219434_7220060_pos_1141	0.0110322
chr3R_7396604_7397541_pos_1142	-0.290435
chr3R_7485297_7486299_pos_1143	0.70483
chr3R_7510510_7512420_pos_1144	-0.287922
chr3R_7738995_7740141_pos_1145	0.346117
chr3R_7939267_7941029_pos_1146	-0.18395
chr3R_7948525_7949690_pos_1147	-0.356116
chr3R_7967201_7968047_pos_1148	-0.168719
chr3R_8073798_8074552_pos_1149	0.417197
chr3R_8144008_8146125_pos_1150	0.229756
chr3R_8183512_8183900_pos_1151	-0.186259
chr3R_8471495_8472657_pos_1152	-0.00542829
chr3R_8861602_8862805_pos_1153	-1.15159
chr3R_8895776_8896450_pos_1154	-0.664157
chr3R_9041148_9042265_pos_1155	0.352204
chr3R_9185605_9186272_pos_1156	0.0899337
chr3R_9247734_9248754_pos_1157	-0.249347
chr3R_9460612_9462364_pos_1158	0.452715
chr3R_9495805_9497363_pos_1159	-1.45774
chr3R_9585798_9586736_pos_1160	-0.400786
chr3R_9614172_9614907_pos_1161	0.671372
chr3R_9631706_9632476_pos_1162	0.435972
chr3R_9667706_9669402_pos_1163	-1.25918
chr3R_9705128_9705762_pos_1164	0.438236
chr3R_9725175_9725908_pos_1165	0.36894
chr3R_9736493_9737486_pos_1166	0.0768946
chr3R_9751400_9752025_pos_1167	0.069907
chr3R_9796478_9797002_pos_1168	-0.422452
chr3R_9795430_9796233_pos_1169	-0.739636
chr3R_9863057_9863537_pos_1170	0.668425
chr3R_10154718_10155120_pos_1171	-0.649671
chr3R_10269647_10270483_pos_1172	0.484207
chr3R_10328216_10328860_pos_1173	0.603419
chr3R_10395968_10397192_pos_1174	0.367652
chr3R_10454263_10455190_pos_1175	-0.836451
chr3R_10465417_10466999_pos_1176	-0.242072
chr3R_10598769_10599933_pos_1177	-0.482782
chr3R_11150999_11152438_pos_1178	-0.325227
chr3R_11579348_11580757_pos_1179	-0.698464
chr3R_11813814_11814508_pos_1180	0.247072
chr3R_11854228_11855676_pos_1181	-0.22488
chr3R_11886449_11888517_pos_1182	-0.539369
chr3R_12262726_12262972_pos_1183	-0.0750978
chr3R_12331804_12332485_pos_1184	-0.848341
chr3R_12340061_12340605_pos_1185	0.144076
chr3R_12510485_12512391_pos_1186	0.374481
chr3R_12526390_12527344_pos_1187	0.056847
chr3R_12557125_12557552_pos_1188	0.47808
chr3R_12618348_12619094_pos_1189	0.00703545
chr3R_12636305_12637112_pos_1190	-0.0375423
chr3R_12689986_12691287_pos_1191	-0.287983
chr3R_12685269_12685913_pos_1192	0.256316
chr3R_12704090_12704805_pos_1193	0.637711
chr3R_12727574_12728043_pos_1194	0.0630039
chr3R_12741167_12741789_pos_1195	0.248481
chr3R_12761813_12762598_pos_1196	0.701741
chr3R_12923230_12924138_pos_1197	-0.428716
chr3R_13355791_13356197_pos_1198	0.547687
chr3R_13373504_13374509_pos_1199	0.388662
chr3R_13386288_13386798_pos_1200	-0.133569
chr3R_13600759_13601597_pos_1201	0.211169
chr3R_13641891_13642696_pos_1202	0.623326
chr3R_13656639_13657100_pos_1203	0.334693
chr3R_13760848_13761504_pos_1204	0.234056
chr3R_13899969_13901327_pos_1205	-0.103146
chr3R_14106147_14107086_pos_1206	0.227862
chr3R_14421711_14422988_pos_1207	-0.179884
chr3R_14469187_14470626_pos_1208	-0.994016
chr3R_15164545_15165471_pos_1209	-1.03739
chr3R_15167374_15167983_pos_1210	-0.138995
chr3R_15319341_15320094_pos_1211	-0.35191
chr3R_15315445_15316153_pos_1212	-0.676853
chr3R_15331577_15332517_pos_1213	-0.25861
chr3R_15356782_15357836_pos_1214	0.384645
chr3R_15697146_15698205_pos_1215	-0.68635
chr3R_16173904_16174468_pos_1216	-0.0536687
chr3R_16423196_16424072_pos_1217	0.122264
chr3R_16437242_16441482_pos_1218	-0.291825
chr3R_16453980_16456312_pos_1219	-0.658921
chr3R_16482822_16484623_pos_1220	-0.106084
chr3R_16594635_16595296_pos_1221	0.427382
chr3R_16588991_16590336_pos_1222	0.0478952
chr3R_16618621_16619229_pos_1223	-0.0513314
chr3R_16674632_16675631_pos_1224	-0.713705
chr3R_16907008_16908555_pos_1225	-0.823002
chr3R_16995089_16996275_pos_1226	0.354016
chr3R_16997860_16998998_pos_1227	0.243623
chr3R_17205453_17206130_pos_1228	-0.0195831
chr3R_17216652_17217221_pos_1229	-0.102005
chr3R_17238902_17239216_pos_1230	0.177548
chr3R_17254571_17255232_pos_1231	0.383195
chr3R_17283855_17284786_pos_1232	-0.114942
chr3R_17373814_17374911_pos_1233	0.241829
chr3R_17492744_17494232_pos_1234	-0.656345
chr3R_17885632_17886960_pos_1235	0.184455
chr3R_17895524_17896263_pos_1236	0.291633
chr3R_18158693_18159454_pos_1237	-0.440515
chr3R_18200225_18201120_pos_1238	-0.290138
chr3R_18295616_18296724_pos_1239	0.17416
chr3R_18493591_18493998_pos_1240	1.04835
chr3R_18526146_18526852_pos_1241	-0.415817
chr3R_18579104_18579868_pos_1242	0.254507
chr3R_18613822_18615571_pos_1243	-0.299531
chr3R_18971104_18971817_pos_1244	0.589605
chr3R_19021218_19021984_pos_1245	0.000208115
chr3R_19089085_19090346_pos_1246	0.568023
chr3R_19186746_19188559_pos_1247	-0.128955
chr3R_19253385_19254336_pos_1248	0.112655
chr3R_19554580_19555107_pos_1249	-0.221367
chr3R_19705549_19706419_pos_1250	-0.870341
chr3R_19786136_19786927_pos_1251	0.447574
chr3R_19890801_19891817_pos_1252	0.460716
chr3R_19908040_19909988_pos_1253	-0.190807
chr3R_20128815_20129558_pos_1254	0.0273961
chr3R_20136964_20139224_pos_1255	0.252054
chr3R_20280650_20282569_pos_1256	0.131013
chr3R_20522966_20524030_pos_1257	-0.32584
chr3R_20795616_20796750_pos_1258	0.626474
chr3R_20917576_20918483_pos_1259	0.126728
chr3R_20911342_20912052_pos_1260	-0.424143
chr3R_20922012_20922447_pos_1261	0.155536
chr3R_20988923_20989925_pos_1262	0.024337
chr3R_21412274_21412778_pos_1263	0.278709
chr3R_21427145_21429189_pos_1264	0.155334
chr3R_21442017_21443618_pos_1265	0.740351
chr3R_21852360_21853114_pos_1266	0.391816
chr3R_22110170_22110962_pos_1267	-0.361146
chr3R_22469561_22472536_pos_1268	-0.112927
chr3R_22481112_22481724_pos_1269	0.237215
chr3R_22634772_22636125_pos_1270	0.388826
chr3R_22671596_22673222_pos_1271	-0.0383032
chr3R_22765555_22766565_pos_1272	-0.159146
chr3R_24140584_24141816_pos_1273	0.848261
chr3R_24204832_24206417_pos_1274	0.422772
chr3R_24457152_24457914_pos_1275	0.505526
chr3R_24826634_24829005_pos_1276	-0.132606
chr3R_24898329_24899336_pos_1277	-0.345722
chr3R_25114685_25115706_pos_1278	0.442825
chr3R_25132164_25133967_pos_1279	-0.225991
chr3R_25123325_25124259_pos_1280	-0.125445
chr3R_25145857_25146202_pos_1281	-0.196617
chr3R_25285273_25286061_pos_1282	-0.129164
chr3R_25373586_25374742_pos_1283	-0.40569
chr3R_25422561_25424541_pos_1284	0.086703
chr3R_25533863_25535305_pos_1285	0.0503412
chr3R_25554009_25554865_pos_1286	0.245132
chr3R_25596652_25597023_pos_1287	0.452031
chr3R_26056539_26058575_pos_1288	0.450936
chr3R_26220647_26221868_pos_1289	-0.209926
chr3R_26410142_26412489_pos_1290	0.174216
chr3R_26501379_26502111_pos_1291	-0.386204
chr3R_26587787_26588403_pos_1292	0.774483
chr3R_26580379_26581524_pos_1293	-0.0110602
chr3R_26675211_26675895_pos_1294	0.740888
chr3R_26682041_26682679_pos_1295	-0.215597
chr3R_26867347_26869177_pos_1296	-0.0276205
chr3R_27312487_27313215_pos_1297	0.338644
chr3R_27347374_27348365_pos_1298	0.711625
chr3R_27611910_27613376_pos_1299	-0.19261
chr3R_27695176_27695868_pos_1300	0.647122
chr3R_27735776_27737413_pos_1301	0.565602
chr3R_27820014_27822567_pos_1302	0.131638
chr4_953369_954518_pos_1303	-0.593198
chr4_61792_62399_pos_1304	-0.44131
chr4_93708_93976_pos_1305	-0.425472
chr4_116554_117898_pos_1306	-0.104207
chr4_127315_130125_pos_1307	-0.416254
chr4_137230_139883_pos_1308	-1.22096
chr4_136223_136797_pos_1309	-0.174046
chr4_218470_221928_pos_1310	-0.656062
chr4_275969_277250_pos_1311	-0.395638
chr4_293153_294307_pos_1312	-0.123091
chr4_324315_324792_pos_1313	-0.420651
chr4_419188_419601_pos_1314	-0.406442
chr4_513193_513911_pos_1315	-0.143145
chr4_530083_530936_pos_1316	0.34329
chr4_625154_626368_pos_1317	0.429039
chr4_705093_706744_pos_1318	-0.65443
chr4_738300_738702_pos_1319	-0.458899
chr4_801284_802901_pos_1320	-0.265924
chr4_870835_871253_pos_1321	-0.495023
chr4_895413_896339_pos_1322	0.0953607
chr4_911503_912484_pos_1323	-0.0725862
chr4_919129_920069_pos_1324	-0.793238
chr4_948044_948782_pos_1325	0.385646
chr4_1036780_1040803_pos_1326	-0.441163
chr4_1042869_1044022_pos_1327	-0.373463
chr4_1100897_1101798_pos_1328	-0.317074
chr4_1147510_1148663_pos_1329	-0.659923
chr4_1165011_1165919_pos_1330	-0.914786
chr4_1189851_1190835_pos_1331	-1.14829
chr4_1196349_1197293_pos_1332	-0.169205
chr4_1191021_1192856_pos_1333	-0.980882
chr4_1237530_1238195_pos_1334	-0.20747
chr4_1238320_1238733_pos_1335	-0.829766
chrUextra_8358854_8359115_pos_1336	-0.642443
chrU_4701217_4702471_pos_1337	-0.554994
chrU_4693788_4694350_pos_1338	-0.325287
chrU_4702643_4703448_pos_1339	0.0449953
chrU_2822452_2823195_pos_1340	0.103751
chrU_2612731_2614037_pos_1341	-0.00326916
chrU_2158722_2159409_pos_1342	-0.0104162
chrU_2161273_2161732_pos_1343	-0.377082
chrU_2150549_2151410_pos_1344	-0.136178
chrU_2183934_2184492_pos_1345	-0.349858
chrU_6121590_6121843_pos_1346	-0.475558
chrU_6449701_6450710_pos_1347	-0.136875
chrU_6986599_6986820_pos_1348	-0.29382
chrU_7264961_7265660_pos_1349	-1.08015
chrU_7425525_7425779_pos_1350	0.0300312
chrU_7888259_7888719_pos_1351	-0.92123
chrU_8932157_8932589_pos_1352	-0.0309855
chrU_9139773_9140073_pos_1353	-0.687992
chrU_9258501_9258712_pos_1354	-0.894886
chrU_9458774_9459200_pos_1355	-0.472207
chrU_9607415_9607667_pos_1356	-0.329827
chrX_16670832_16671423_pos_1357	-0.141878
chrX_941733_943240_pos_1358	0.125462
chrX_2335063_2335609_pos_1359	-0.160264
chrX_6938568_6939832_pos_1360	0.260178
chrX_8118737_8120394_pos_1361	0.519519
chrX_12542264_12542771_pos_1362	0.653008
chrX_13606113_13608259_pos_1363	0.0414898
chrX_15540491_15541642_pos_1364	-0.163159
chrX_175243_176105_pos_1365	0.0184979
chrX_269044_269917_pos_1366	0.0226312
chrX_274398_275045_pos_1367	0.119294
chrX_293599_294107_pos_1368	-0.213772
chrX_310996_312021_pos_1369	-0.618247
chrX_347828_348772_pos_1370	-0.527182
chrX_347115_347531_pos_1371	-0.468092
chrX_477822_478618_pos_1372	0.512547
chrX_480004_480561_pos_1373	-0.156901
chrX_486643_487419_pos_1374	-0.212023
chrX_575271_576157_pos_1375	0.248144
chrX_610272_612247_pos_1376	0.213984
chrX_635299_637392_pos_1377	-0.231114
chrX_856327_857918_pos_1378	0.0870724
chrX_969648_970997_pos_1379	-0.573544
chrX_1037058_1037440_pos_1380	-0.414137
chrX_1036052_1036781_pos_1381	0.216314
chrX_1102009_1102822_pos_1382	-0.238134
chrX_1549736_1551030_pos_1383	0.0392625
chrX_1691320_1692940_pos_1384	-0.182864
chrX_1753460_1754628_pos_1385	0.347789
chrX_2027920_2028302_pos_1386	0.439545
chrX_2162048_2162353_pos_1387	-0.542749
chrX_2190602_2191022_pos_1388	0.253575
chrX_2332206_2333155_pos_1389	-0.175554
chrX_2331050_2331681_pos_1390	0.0943625
chrX_2563435_2564116_pos_1391	-0.498805
chrX_2570492_2571628_pos_1392	0.0177121
chrX_3245390_3246717_pos_1393	0.503258
chrX_3287910_3288404_pos_1394	-0.553262
chrX_3342002_3342644_pos_1395	-0.683486
chrX_3368969_3370110_pos_1396	-1.05626
chrX_3450602_3451457_pos_1397	0.923014
chrX_3656483_3657479_pos_1398	0.40979
chrX_3691363_3692139_pos_1399	-0.115843
chrX_3700957_3702225_pos_1400	0.48624
chrX_3741092_3741709_pos_1401	-0.139935
chrX_3737712_3738194_pos_1402	0.0793048
chrX_3826987_3829417_pos_1403	-0.368804
chrX_4105078_4105833_pos_1404	0.226842
chrX_4248034_4248809_pos_1405	-0.679666
chrX_4426884_4430207_pos_1406	0.095036
chrX_4462927_4464478_pos_1407	-0.0114869
chrX_4507459_4508018_pos_1408	0.16179
chrX_4840306_4841373_pos_1409	0.245784
chrX_5406833_5407815_pos_1410	0.465676
chrX_5427366_5427898_pos_1411	1.1759
chrX_5462780_5463785_pos_1412	0.420811
chrX_5499095_5499930_pos_1413	0.570334
chrX_5563738_5564280_pos_1414	-0.557656
chrX_5638359_5639120_pos_1415	0.395854
chrX_5686813_5688242_pos_1416	-0.00896998
chrX_5759744_5760706_pos_1417	0.539654
chrX_5891514_5892735_pos_1418	0.77568
chrX_5961232_5961640_pos_1419	0.192987
chrX_6012624_6014331_pos_1420	-0.097426
chrX_6011043_6011551_pos_1421	0.445373
chrX_6598918_6599740_pos_1422	0.468281
chrX_6751149_6752130_pos_1423	0.129041
chrX_6771777_6774113_pos_1424	0.612891
chrX_6930881_6931911_pos_1425	0.265269
chrX_6928611_6929196_pos_1426	0.114622
chrX_6952604_6953499_pos_1427	-0.770533
chrX_7048014_7048632_pos_1428	0.417812
chrX_7062999_7064183_pos_1429	-0.383717
chrX_7115046_7116018_pos_1430	-0.118349
chrX_7124554_7125293_pos_1431	0.155416
chrX_7223696_7224856_pos_1432	-0.126526
chrX_7243732_7244401_pos_1433	-0.585348
chrX_7450582_7451196_pos_1434	0.709553
chrX_7476301_7476791_pos_1435	-0.235903
chrX_7932007_7932634_pos_1436	-0.643117
chrX_8104599_8105410_pos_1437	0.722013
chrX_8114325_8114725_pos_1438	0.959447
chrX_8199572_8200370_pos_1439	0.571932
chrX_8312256_8312758_pos_1440	-0.514451
chrX_8488183_8488717_pos_1441	-0.211406
chrX_8547908_8549030_pos_1442	-0.769615
chrX_8568118_8569355_pos_1443	0.270826
chrX_8723394_8724165_pos_1444	0.721622
chrX_8722819_8723166_pos_1445	1.19687
chrX_9067195_9068073_pos_1446	-0.146799
chrX_9066026_9066977_pos_1447	0.438845
chrX_9187974_9189027_pos_1448	0.191126
chrX_9248548_9248894_pos_1449	0.95036
chrX_9348023_9348354_pos_1450	0.443147
chrX_9561638_9563332_pos_1451	-0.115378
chrX_9610391_9611338_pos_1452	0.00224315
chrX_9652489_9652975_pos_1453	-0.21451
chrX_9661567_9661879_pos_1454	-0.343741
chrX_9660935_9661280_pos_1455	0.114974
chrX_9683743_9684266_pos_1456	0.73407
chrX_9763458_9763920_pos_1457	0.115976
chrX_10275822_10276678_pos_1458	-0.381402
chrX_10614509_10615258_pos_1459	-0.233012
chrX_10645684_10646750_pos_1460	-0.466653
chrX_10832528_10833682_pos_1461	0.184451
chrX_11188465_11188852_pos_1462	-0.0820805
chrX_11692403_11693014_pos_1463	-0.614724
chrX_11801522_11802247_pos_1464	-0.153704
chrX_11887327_11888905_pos_1465	-0.412142
chrX_12163428_12163958_pos_1466	0.351813
chrX_12170260_12171394_pos_1467	0.242251
chrX_12534671_12535315_pos_1468	0.627415
chrX_12601067_12602643_pos_1469	0.078795
chrX_12641950_12642373_pos_1470	0.217892
chrX_13912776_13913073_pos_1471	0.254737
chrX_14216685_14217006_pos_1472	0.550014
chrX_14721811_14722795_pos_1473	-0.992622
chrX_14820704_14821360_pos_1474	-0.487095
chrX_14879024_14879998_pos_1475	0.00302588
chrX_14902939_14903959_pos_1476	-0.550809
chrX_15035952_15036559_pos_1477	0.7756
chrX_15389172_15389859_pos_1478	-0.0125902
chrX_15518337_15519152_pos_1479	0.233705
chrX_15578114_15579023_pos_1480	-0.131485
chrX_15574717_15575086_pos_1481	-0.0676288
chrX_15574007_15574367_pos_1482	-0.487851
chrX_15846938_15848494_pos_1483	-0.285854
chrX_15966301_15966637_pos_1484	0.580551
chrX_15987941_15988842_pos_1485	-0.266068
chrX_16039137_16039564_pos_1486	-0.187444
chrX_16093536_16093818_pos_1487	-0.0282902
chrX_16135615_16137121_pos_1488	-0.330726
chrX_17064709_17065314_pos_1489	0.865123
chrX_17065680_17066326_pos_1490	0.0765785
chrX_17209530_17210050_pos_1491	1.15982
chrX_17215913_17216484_pos_1492	-0.125094
chrX_17236866_17237239_pos_1493	0.594191
chrX_17389596_17390161_pos_1494	0.203595
chrX_17376823_17377102_pos_1495	0.484669
chrX_17388841_17389413_pos_1496	0.528597
chrX_17591520_17592496_pos_1497	0.0919423
chrX_17759090_17759579_pos_1498	-0.105735
chrX_17778606_17779083_pos_1499	-0.259919
chrX_18004565_18005478_pos_1500	0.124681
chrX_18106280_18106758_pos_1501	-0.209073
chrX_18181353_18182185_pos_1502	0.62021
chrX_18184696_18185541_pos_1503	0.202328
chrX_18197478_18198672_pos_1504	0.0830843
chrX_18478909_18479855_pos_1505	1.03663
chrX_18692967_18694100_pos_1506	0.715403
chrX_18871020_18873273_pos_1507	0.0555791
chrX_18869178_18870337_pos_1508	0.0191652
chrX_19116277_19117099_pos_1509	0.306205
chrX_19442327_19442785_pos_1510	0.6541
chrX_19478137_19479601_pos_1511	-0.104219
chrX_19605935_19606370_pos_1512	0.868272
chrX_19657723_19658042_pos_1513	1.19189
chrX_19680705_19681248_pos_1514	-0.404218
chrX_19743316_19743653_pos_1515	-0.563383
chrX_20160893_20161574_pos_1516	0.21651
chrX_20510188_20510914_pos_1517	-0.158775
chrX_20512717_20513406_pos_1518	0.53213
chrX_20533919_20534952_pos_1519	-0.715628
chrX_20538111_20539056_pos_1520	0.102602
chrX_20550890_20551868_pos_1521	0.00943986
chrX_20562541_20563195_pos_1522	-0.915215
chrX_20552413_20553193_pos_1523	0.464518
chrX_20569098_20569627_pos_1524	-0.0903432
chrX_20588027_20589466_pos_1525	0.251954
chrX_20584310_20584821_pos_1526	0.7209
chrX_20605186_20606036_pos_1527	-0.0330107
chrX_20622465_20623248_pos_1528	-0.835777
chrX_20617617_20618904_pos_1529	0.00213289
chrX_20623951_20625183_pos_1530	-0.174675
chrX_20670828_20671315_pos_1531	0.853166
chrX_20669652_20670397_pos_1532	-0.0461564
chrX_21295559_21296180_pos_1533	-0.308173
chrX_22239173_22239848_pos_1534	0.0329601
chrXHet_24633_27195_pos_1535	-0.646762
chrXHet_23573_24315_pos_1536	-0.476544
chrXHet_130745_131092_pos_1537	-0.322783
chrXHet_199189_199502_pos_1538	-0.362228
chrUextra_275017_277842_pos_1539	0.176653
chrUextra_3119661_3119911_pos_1540	-0.674586
chrU_5898750_5899439_pos_1541	0.439302
chrU_6233875_6234097_pos_1542	-0.532373
chrU_6507953_6508461_pos_1543	-0.804091
chrU_6910380_6910749_pos_1544	-0.242406
chrU_7211838_7212164_pos_1545	-0.540256
chrU_7619617_7620040_pos_1546	-1.16219
chrU_8385195_8385499_pos_1547	-0.436235
chrU_8972556_8972801_pos_1548	-0.182354
chrU_9184285_9184530_pos_1549	-0.534746
chrU_9994118_9994318_pos_1550	-0.453347
chrU_2938334_2938612_pos_1551	-0.678199
chrU_5768879_5769168_pos_1552	-0.16671
chrU_5751496_5751847_pos_1553	-0.120102
chrU_6735677_6737042_pos_1554	-0.021925
chrU_9521598_9521811_pos_1555	-0.498448
chrU_9735331_9735633_pos_1556	-0.558582
