# Supplementary material for: The hourglass model of evolutionary conservation during embryogenesis extends to developmental enhancers with signatures of positive selection
Source: Genome Res. 2021 Sep;31(9):1573–81. doi: 10.1101/gr.275212.121 (PMC8415374; doi:10.1101/gr.275212.121)
Supplement: Supplemental Material [file supp_gr.275212.121_Supplemental_Code.zip › Supplemental_Code/data/svmModels/dmel1012_model_gkmpredict_dmel1416_specific_enhancer_posSet.txt]

chr2L_2883406_2883688_pos_1	0.2533
chr2L_736239_737447_pos_2	-0.0485163
chr2L_1375133_1376774_pos_3	0.256979
chr2L_2292236_2294035_pos_4	-0.126649
chr2L_2850785_2851699_pos_5	0.0775751
chr2L_11632492_11633665_pos_6	-0.624981
chr2L_13925927_13927184_pos_7	-0.285223
chr2L_16579699_16581578_pos_8	0.0412874
chr2L_16988160_16990516_pos_9	-0.594747
chr2L_17153409_17155333_pos_10	-0.238708
chr2L_201008_201910_pos_11	0.00100715
chr2L_322843_323478_pos_12	-0.216035
chr2L_338325_338902_pos_13	-0.32134
chr2L_914417_914854_pos_14	0.319862
chr2L_1414001_1415713_pos_15	0.369035
chr2L_1464412_1465605_pos_16	-0.316358
chr2L_1482468_1483486_pos_17	0.980883
chr2L_1598713_1600701_pos_18	0.246648
chr2L_1925614_1927030_pos_19	0.403916
chr2L_1996280_1997702_pos_20	-0.327465
chr2L_2303828_2306018_pos_21	0.166048
chr2L_2345175_2346151_pos_22	-0.0117366
chr2L_2508170_2508711_pos_23	0.574213
chr2L_2593864_2596102_pos_24	0.409079
chr2L_2602144_2602732_pos_25	-0.347668
chr2L_2848520_2850011_pos_26	-1.36267
chr2L_2835554_2836678_pos_27	-0.128834
chr2L_3230905_3231712_pos_28	-0.0167329
chr2L_3398849_3399612_pos_29	0.0222999
chr2L_3666567_3666819_pos_30	-0.242805
chr2L_4141371_4143002_pos_31	-0.151234
chr2L_4590094_4591121_pos_32	0.471231
chr2L_4636757_4638276_pos_33	-0.000482204
chr2L_4717455_4718370_pos_34	0.230224
chr2L_4705356_4706803_pos_35	-0.659581
chr2L_5304268_5304650_pos_36	0.3876
chr2L_5643403_5644777_pos_37	-0.0434768
chr2L_5734786_5735896_pos_38	-0.478913
chr2L_5958938_5959513_pos_39	-0.499436
chr2L_6120996_6122355_pos_40	-0.532067
chr2L_6404324_6405036_pos_41	0.154852
chr2L_6568299_6569185_pos_42	-0.208281
chr2L_6579575_6581419_pos_43	0.58971
chr2L_7071197_7071626_pos_44	-0.468375
chr2L_7100658_7101942_pos_45	-0.108791
chr2L_7167418_7168596_pos_46	0.666724
chr2L_7284801_7285375_pos_47	0.109685
chr2L_7434296_7434853_pos_48	1.3251
chr2L_7693499_7694764_pos_49	-0.433608
chr2L_7762182_7763420_pos_50	0.0990917
chr2L_8339459_8340272_pos_51	0.416256
chr2L_8530142_8530707_pos_52	-0.300157
chr2L_8901976_8903614_pos_53	0.230534
chr2L_8903711_8906080_pos_54	-0.410805
chr2L_9601166_9601713_pos_55	0.729157
chr2L_9735234_9736306_pos_56	-1.29069
chr2L_10077737_10079072_pos_57	-0.152967
chr2L_10192402_10194030_pos_58	-0.572847
chr2L_11256560_11258241_pos_59	0.147505
chr2L_11554022_11554887_pos_60	0.219439
chr2L_11568984_11572120_pos_61	0.392356
chr2L_11652747_11654314_pos_62	-0.79275
chr2L_11786079_11787721_pos_63	0.816655
chr2L_11869868_11871112_pos_64	0.34986
chr2L_12077657_12078148_pos_65	-0.208398
chr2L_12297631_12300367_pos_66	-0.177702
chr2L_12391297_12392100_pos_67	-0.0851866
chr2L_12557640_12558273_pos_68	-0.165038
chr2L_12635212_12635980_pos_69	0.401057
chr2L_12748509_12749418_pos_70	-0.199407
chr2L_13205869_13207032_pos_71	-0.0998043
chr2L_13312994_13314525_pos_72	-0.0484688
chr2L_13473565_13474270_pos_73	-0.45128
chr2L_13695078_13696026_pos_74	0.507125
chr2L_13727761_13728865_pos_75	-0.0400752
chr2L_13937379_13939204_pos_76	0.510273
chr2L_14008924_14009667_pos_77	-0.221634
chr2L_14077191_14079810_pos_78	-0.62839
chr2L_14613737_14614493_pos_79	0.0309376
chr2L_14754580_14756957_pos_80	-0.150695
chr2L_14787298_14790048_pos_81	-0.8124
chr2L_14797249_14797984_pos_82	0.323936
chr2L_14824172_14825951_pos_83	-0.534356
chr2L_14958678_14959382_pos_84	0.119284
chr2L_15003696_15004742_pos_85	-0.499722
chr2L_15001237_15002145_pos_86	-0.0579695
chr2L_15155309_15156312_pos_87	-0.0223594
chr2L_15168609_15169222_pos_88	0.237139
chr2L_15172848_15173822_pos_89	-0.205314
chr2L_15374420_15375181_pos_90	-0.102117
chr2L_15455824_15456282_pos_91	0.10126
chr2L_15546264_15547144_pos_92	-0.0232203
chr2L_15784481_15785553_pos_93	-0.622412
chr2L_15931226_15934009_pos_94	0.388792
chr2L_16075638_16077717_pos_95	-0.441405
chr2L_16403680_16404860_pos_96	0.375373
chr2L_16567820_16568585_pos_97	-0.0674041
chr2L_16671732_16672449_pos_98	-0.721039
chr2L_16986774_16987918_pos_99	-0.281453
chr2L_17019681_17020626_pos_100	-0.0958044
chr2L_17057553_17058703_pos_101	0.00606984
chr2L_17068172_17070833_pos_102	-0.150643
chr2L_17307187_17308588_pos_103	0.364292
chr2L_17305631_17306098_pos_104	0.450615
chr2L_17332302_17332871_pos_105	0.241903
chr2L_17329035_17330513_pos_106	0.274972
chr2L_17641199_17641957_pos_107	-0.100697
chr2L_17731955_17732867_pos_108	0.44141
chr2L_17971199_17972023_pos_109	-0.651463
chr2L_18036749_18038215_pos_110	1.16499
chr2L_18071818_18074315_pos_111	-0.825225
chr2L_18225297_18226955_pos_112	-0.30523
chr2L_18232436_18234299_pos_113	-0.296603
chr2L_18420677_18424144_pos_114	-0.100098
chr2L_18482508_18483212_pos_115	0.226419
chr2L_18757520_18759314_pos_116	0.202329
chr2L_18769968_18771031_pos_117	0.1804
chr2L_18867449_18868316_pos_118	0.248556
chr2L_19177221_19177853_pos_119	-0.371402
chr2L_19276175_19276792_pos_120	0.16261
chr2L_19634712_19636871_pos_121	0.0573113
chr2L_19740810_19741321_pos_122	-0.329519
chr2L_20074349_20074625_pos_123	-0.572143
chr2L_20106643_20107235_pos_124	-0.741827
chr2L_20173734_20173927_pos_125	-0.209289
chr2L_20535492_20537195_pos_126	0.0339118
chr2L_20969458_20970909_pos_127	0.959262
chr2L_21272730_21273890_pos_128	0.058668
chr2L_21402354_21402814_pos_129	-0.323788
chr2L_21722578_21723200_pos_130	-0.0359646
chr2L_21733906_21734937_pos_131	0.0563966
chr2L_21889936_21890649_pos_132	-0.411554
chr2L_22304070_22306343_pos_133	-0.930621
chr2L_22398843_22399361_pos_134	-0.345757
chr2R_3685992_3686970_pos_135	0.336201
chr2R_4701583_4702486_pos_136	0.614057
chr2R_8961613_8962573_pos_137	0.607504
chr2R_12041907_12043614_pos_138	-0.136553
chr2R_13121588_13124069_pos_139	-0.084739
chrU_1615105_1615320_pos_140	-0.399928
chr2RHet_732496_732737_pos_141	0.622853
chrU_1960952_1961142_pos_142	-0.947353
chr2RHet_3106883_3107069_pos_143	-0.0644047
chr2RHet_3162032_3163195_pos_144	-0.0111672
chr2R_96609_96851_pos_145	-0.0324896
chr2R_562450_563133_pos_146	-0.17548
chr2R_1974470_1975204_pos_147	-0.304857
chr2R_2491868_2492799_pos_148	-0.197425
chr2R_2812531_2814066_pos_149	-0.429735
chr2R_2900482_2901145_pos_150	-0.115275
chr2R_3214739_3215615_pos_151	0.374038
chr2R_3281105_3282195_pos_152	-0.698974
chr2R_3872952_3873695_pos_153	0.0714721
chr2R_4041700_4043013_pos_154	0.471327
chr2R_4347163_4348238_pos_155	-0.19007
chr2R_4463370_4464408_pos_156	0.155358
chr2R_4472909_4474284_pos_157	0.243617
chr2R_4664566_4665364_pos_158	-0.62353
chr2R_4711828_4713320_pos_159	0.572838
chr2R_4709144_4709493_pos_160	-0.482466
chr2R_5230431_5231918_pos_161	-0.112844
chr2R_5237120_5238493_pos_162	0.290028
chr2R_5266546_5269475_pos_163	0.241819
chr2R_5334075_5334860_pos_164	-0.483156
chr2R_5484546_5485091_pos_165	-0.465033
chr2R_5502175_5503323_pos_166	0.72412
chr2R_5572463_5573568_pos_167	-0.0672667
chr2R_5792071_5793489_pos_168	-0.000978858
chr2R_5969490_5970289_pos_169	-0.488606
chr2R_6201971_6202746_pos_170	0.954665
chr2R_6245153_6246362_pos_171	-0.278991
chr2R_6605818_6606363_pos_172	0.0308768
chr2R_6647045_6647703_pos_173	-0.513102
chr2R_6966510_6967222_pos_174	-0.587128
chr2R_7040374_7041588_pos_175	0.430098
chr2R_7163503_7164215_pos_176	0.137105
chr2R_7366288_7366959_pos_177	0.506133
chr2R_7427832_7428478_pos_178	0.212844
chr2R_7871954_7872332_pos_179	0.548791
chr2R_8094316_8095384_pos_180	0.122567
chr2R_8384498_8385259_pos_181	0.071956
chr2R_8372342_8374142_pos_182	-0.147441
chr2R_8508632_8510638_pos_183	-0.608071
chr2R_9399839_9401706_pos_184	-0.779589
chr2R_9418048_9419040_pos_185	-0.36155
chr2R_9624802_9625950_pos_186	0.175384
chr2R_9659115_9660091_pos_187	0.303941
chr2R_9700823_9702234_pos_188	-0.116995
chr2R_9924270_9924738_pos_189	0.222724
chr2R_10105039_10105602_pos_190	-0.354768
chr2R_10369262_10369978_pos_191	0.319755
chr2R_10797066_10797915_pos_192	0.394948
chr2R_12325933_12328274_pos_193	-0.29829
chr2R_12345719_12346542_pos_194	0.419809
chr2R_12389820_12390422_pos_195	-0.233004
chr2R_12581113_12582181_pos_196	0.423929
chr2R_12599228_12599963_pos_197	0.486366
chr2R_12616791_12617832_pos_198	0.720455
chr2R_12816597_12817731_pos_199	0.0344477
chr2R_13071095_13071679_pos_200	0.496109
chr2R_13178094_13178798_pos_201	0.782016
chr2R_13206816_13207894_pos_202	-0.684507
chr2R_13508782_13509922_pos_203	0.135851
chr2R_13522784_13523877_pos_204	0.063054
chr2R_13535857_13536645_pos_205	-1.25314
chr2R_13791627_13794410_pos_206	0.556102
chr2R_13796427_13796666_pos_207	0.442003
chr2R_13804225_13805647_pos_208	0.0724907
chr2R_13871578_13872185_pos_209	0.0136246
chr2R_14534876_14535439_pos_210	-0.928651
chr2R_14662128_14662634_pos_211	-1.37541
chr2R_14699230_14700256_pos_212	0.230017
chr2R_14779690_14781015_pos_213	-0.104041
chr2R_14938614_14940166_pos_214	-0.341782
chr2R_14956939_14958157_pos_215	-0.599079
chr2R_14966830_14968816_pos_216	0.922338
chr2R_15101080_15102768_pos_217	0.615135
chr2R_15216970_15217837_pos_218	0.154348
chr2R_16111847_16112437_pos_219	0.0860218
chr2R_16203249_16203619_pos_220	-0.270705
chr2R_16245665_16247056_pos_221	0.0096237
chr2R_16323066_16323994_pos_222	-0.125308
chr2R_16345559_16346107_pos_223	-0.704413
chr2R_16534370_16537467_pos_224	0.219294
chr2R_16642331_16643713_pos_225	-0.413122
chr2R_17139121_17139467_pos_226	-0.469544
chr2R_17162836_17163442_pos_227	-0.482084
chr2R_17267673_17268221_pos_228	-0.770133
chr2R_17277294_17278129_pos_229	-0.285944
chr2R_17294998_17297618_pos_230	-0.520802
chr2R_17400548_17402866_pos_231	0.931201
chr2R_17688686_17689263_pos_232	-0.110732
chr2R_18323056_18324180_pos_233	-0.0299497
chr2R_18334545_18335775_pos_234	-1.3474
chr2R_18615021_18616053_pos_235	0.596031
chr2R_18865983_18866812_pos_236	-0.565307
chr2R_19182740_19184397_pos_237	0.826812
chr2R_19230489_19231263_pos_238	-0.154544
chr2R_19356478_19357781_pos_239	-0.353806
chr2R_19649235_19650324_pos_240	-0.0952202
chr2R_19680279_19681165_pos_241	-0.0318039
chr2R_19891352_19892071_pos_242	-0.266842
chr2R_20050500_20051396_pos_243	0.456759
chr2R_20121176_20121894_pos_244	-0.516035
chr2R_20813250_20814847_pos_245	0.0390087
chr3L_916991_918475_pos_246	0.179072
chr3L_3012458_3014855_pos_247	0.386532
chr3L_3275926_3276882_pos_248	0.667164
chr3L_5366697_5368946_pos_249	-0.470512
chr3L_14279884_14280251_pos_250	-0.691444
chr3L_4946927_4948073_pos_251	0.919858
chr3L_5062239_5063131_pos_252	-0.517242
chr3L_8742064_8742392_pos_253	-0.722497
chr3L_9544145_9545002_pos_254	0.321828
chr3L_11182730_11183750_pos_255	-0.289889
chr3L_11739302_11740863_pos_256	0.418779
chr3L_11722019_11724386_pos_257	-0.540913
chr3L_14508532_14509367_pos_258	0.207065
chr3L_15410333_15412381_pos_259	0.52083
chr3L_16194921_16197408_pos_260	-0.58996
chr3L_498499_500125_pos_261	0.489091
chr3L_779281_779866_pos_262	1.02821
chr3L_798910_799324_pos_263	-0.395203
chr3L_824266_825301_pos_264	0.365575
chr3L_907295_908693_pos_265	0.782218
chr3L_957828_958978_pos_266	-0.126851
chr3L_1008040_1009450_pos_267	-0.0602929
chr3L_1067299_1067818_pos_268	-0.310842
chr3L_1283912_1284605_pos_269	0.625461
chr3L_1377532_1378705_pos_270	-0.0827664
chr3L_2008969_2010437_pos_271	0.201912
chr3L_2006112_2008947_pos_272	-0.546272
chr3L_2363989_2366131_pos_273	-0.221559
chr3L_2422416_2423877_pos_274	0.760815
chr3L_2560660_2560962_pos_275	-0.201382
chr3L_2559277_2559990_pos_276	-0.345514
chr3L_2923208_2923870_pos_277	0.310723
chr3L_3023220_3024873_pos_278	-0.122701
chr3L_3142218_3142894_pos_279	0.254705
chr3L_3369939_3371543_pos_280	0.190942
chr3L_3387626_3388254_pos_281	-0.417512
chr3L_3640424_3643811_pos_282	-0.157865
chr3L_3705078_3707816_pos_283	-0.303699
chr3L_4309914_4310705_pos_284	0.27865
chr3L_4358332_4359075_pos_285	-0.110651
chr3L_4394921_4395484_pos_286	0.463535
chr3L_4518951_4520002_pos_287	0.20002
chr3L_4542898_4544332_pos_288	-0.44105
chr3L_4570143_4570755_pos_289	-0.0929091
chr3L_4712431_4715073_pos_290	-0.263016
chr3L_5003391_5004306_pos_291	0.55422
chr3L_5207810_5208388_pos_292	0.155879
chr3L_5231886_5232541_pos_293	-0.492474
chr3L_5426328_5427464_pos_294	0.330977
chr3L_5480573_5481201_pos_295	0.459703
chr3L_5482835_5484063_pos_296	-0.256514
chr3L_5990796_5992562_pos_297	0.436307
chr3L_6056417_6058029_pos_298	-0.0851853
chr3L_6195943_6197286_pos_299	-0.724276
chr3L_6241960_6243824_pos_300	-0.530246
chr3L_6342123_6342986_pos_301	0.974593
chr3L_6503021_6504118_pos_302	-0.358401
chr3L_6701706_6702392_pos_303	-0.535793
chr3L_6995256_6996018_pos_304	-0.0876037
chr3L_7052406_7053316_pos_305	-0.33863
chr3L_7080100_7080612_pos_306	-0.357716
chr3L_7155843_7157314_pos_307	0.316041
chr3L_7264340_7265855_pos_308	0.417962
chr3L_7271526_7272032_pos_309	-0.446309
chr3L_7267687_7269897_pos_310	0.296717
chr3L_7547845_7548870_pos_311	0.112142
chr3L_7714565_7715215_pos_312	-0.314791
chr3L_7801860_7802329_pos_313	-0.041619
chr3L_7836736_7837290_pos_314	0.928693
chr3L_7919584_7920652_pos_315	-1.22177
chr3L_8034052_8034661_pos_316	-0.161154
chr3L_8326967_8328036_pos_317	-0.273617
chr3L_8440544_8441695_pos_318	0.442652
chr3L_8861578_8863459_pos_319	0.735566
chr3L_8910065_8910848_pos_320	0.249569
chr3L_9119144_9119502_pos_321	0.290114
chr3L_9257583_9258088_pos_322	0.435371
chr3L_9255971_9257112_pos_323	0.488204
chr3L_9648056_9649173_pos_324	-0.0575367
chr3L_9931933_9932979_pos_325	-0.0866745
chr3L_9955286_9956459_pos_326	0.112455
chr3L_10000555_10001055_pos_327	-0.117259
chr3L_10099704_10101212_pos_328	-0.325742
chr3L_10487104_10487514_pos_329	0.600137
chr3L_10544955_10545372_pos_330	0.336294
chr3L_10627155_10628480_pos_331	-0.403773
chr3L_10692325_10693206_pos_332	0.998318
chr3L_10812950_10813484_pos_333	0.654669
chr3L_11196120_11197939_pos_334	-0.53398
chr3L_11443830_11445247_pos_335	-0.487343
chr3L_11488430_11491404_pos_336	-0.751031
chr3L_11645936_11646846_pos_337	-0.533911
chr3L_11656541_11656987_pos_338	-0.261042
chr3L_11803766_11804268_pos_339	-0.207576
chr3L_11897550_11899970_pos_340	0.426189
chr3L_12013599_12015341_pos_341	-1.08167
chr3L_12187757_12188711_pos_342	-0.119983
chr3L_12336176_12337106_pos_343	-0.203355
chr3L_12663478_12664038_pos_344	0.37785
chr3L_12792795_12793307_pos_345	-0.919926
chr3L_12933992_12934751_pos_346	-0.680022
chr3L_13184244_13185694_pos_347	-0.161332
chr3L_13414104_13414939_pos_348	-0.14671
chr3L_13420855_13421493_pos_349	-0.674196
chr3L_13451568_13452542_pos_350	0.766587
chr3L_13615414_13616306_pos_351	-0.0930222
chr3L_13730744_13731875_pos_352	-0.938017
chr3L_13825561_13826038_pos_353	0.901418
chr3L_13845638_13846521_pos_354	-0.0646066
chr3L_13880518_13881337_pos_355	-0.401358
chr3L_13890901_13892108_pos_356	0.714461
chr3L_14095351_14095746_pos_357	0.0456659
chr3L_14239386_14241092_pos_358	-0.745496
chr3L_14799842_14800632_pos_359	0.0842294
chr3L_15480069_15481134_pos_360	0.186651
chr3L_15851212_15852464_pos_361	-0.0964551
chr3L_15859413_15861124_pos_362	-0.27495
chr3L_15861249_15863082_pos_363	-0.15156
chr3L_15919141_15921658_pos_364	0.0474438
chr3L_15938384_15939600_pos_365	-0.814482
chr3L_15961702_15962401_pos_366	-0.145853
chr3L_16078462_16079598_pos_367	-0.0305636
chr3L_16173680_16174572_pos_368	0.375089
chr3L_16284313_16285984_pos_369	0.297508
chr3L_16314746_16316052_pos_370	0.890558
chr3L_16637596_16638005_pos_371	-0.261422
chr3L_16683383_16684775_pos_372	-0.0850585
chr3L_16873640_16874966_pos_373	-0.30614
chr3L_16929992_16931267_pos_374	0.289549
chr3L_17068763_17069783_pos_375	-0.479368
chr3L_17208670_17209400_pos_376	-1.4569
chr3L_17766402_17767690_pos_377	0.0948261
chr3L_17953413_17953859_pos_378	0.350716
chr3L_18037134_18038082_pos_379	0.0767813
chr3L_18305090_18306433_pos_380	-0.692876
chr3L_18482199_18485827_pos_381	0.852713
chr3L_18492656_18493112_pos_382	-0.367496
chr3L_18592185_18593729_pos_383	0.53444
chr3L_18642093_18642782_pos_384	-0.596453
chr3L_18702309_18703463_pos_385	0.0564004
chr3L_18736740_18737283_pos_386	-0.645886
chr3L_18743524_18744534_pos_387	-0.568969
chr3L_18759622_18759972_pos_388	0.467856
chr3L_18876024_18876878_pos_389	-0.0502949
chr3L_19353216_19354593_pos_390	0.56713
chr3L_19434889_19435685_pos_391	0.0535703
chr3L_19542318_19542830_pos_392	-0.523183
chr3L_19825456_19826713_pos_393	-0.863632
chr3L_19940273_19942182_pos_394	-0.0140411
chr3L_20065150_20065778_pos_395	-0.168806
chr3L_20609415_20609969_pos_396	-0.394463
chr3L_20697817_20699176_pos_397	-0.482167
chr3L_20856619_20858411_pos_398	0.156755
chr3L_21090033_21090947_pos_399	0.205861
chr3L_21083371_21084839_pos_400	0.994198
chr3L_21140871_21142484_pos_401	-0.853764
chr3L_21867371_21867930_pos_402	0.567863
chr3L_21919238_21920728_pos_403	-0.65456
chr3L_22015038_22015933_pos_404	0.0232824
chr3L_22217296_22218689_pos_405	-0.0825889
chr3L_22245963_22246662_pos_406	-0.308729
chr3L_22653341_22654219_pos_407	-0.737698
chr3L_22700356_22700725_pos_408	-1.02683
chr3L_22697603_22699076_pos_409	-0.384883
chr3L_22764750_22766009_pos_410	-0.652037
chr3L_23174728_23175338_pos_411	-0.0683438
chr3L_23227421_23228691_pos_412	-0.223486
chr3L_23260657_23262027_pos_413	-1.2682
chr3L_23866919_23867884_pos_414	-0.894699
chr3L_24290759_24292940_pos_415	-0.965854
chr3LHet_688677_690009_pos_416	-0.0290102
chr3LHet_1181898_1182697_pos_417	-0.516242
chr3LHet_2399137_2401102_pos_418	0.0342736
chr3R_17058714_17060922_pos_419	-0.140155
chr3R_1231164_1232731_pos_420	0.448487
chr3R_3672758_3675291_pos_421	-0.555671
chr3R_4623840_4624975_pos_422	0.207908
chr3R_6114369_6114912_pos_423	0.322921
chr3R_7589305_7589898_pos_424	0.433366
chr3R_7981363_7983206_pos_425	-0.0224391
chr3R_10323329_10325621_pos_426	0.279761
chr3R_12749382_12750557_pos_427	0.206075
chr3R_16239913_16243238_pos_428	-0.32768
chr3R_18976114_18977626_pos_429	-0.283274
chr3R_21547979_21551578_pos_430	0.26842
chr3R_24776183_24776831_pos_431	0.318877
chr3RHet_1384804_1386768_pos_432	-0.614688
chr3RHet_1902455_1904060_pos_433	-0.141739
chr3R_277118_277602_pos_434	0.713578
chr3R_266407_267794_pos_435	-0.342934
chr3R_824265_825486_pos_436	0.158377
chr3R_979405_979724_pos_437	-0.356824
chr3R_972801_974034_pos_438	-1.06439
chr3R_1381403_1383409_pos_439	-0.411838
chr3R_1403968_1405795_pos_440	0.15973
chr3R_1705846_1706942_pos_441	0.381399
chr3R_1714362_1715031_pos_442	0.511697
chr3R_1743168_1743946_pos_443	0.35351
chr3R_1809387_1810735_pos_444	-0.758552
chr3R_2186217_2187885_pos_445	-0.0201301
chr3R_2678749_2679082_pos_446	0.18964
chr3R_2712802_2713967_pos_447	-0.353516
chr3R_2944012_2944774_pos_448	-0.553886
chr3R_3027124_3027985_pos_449	-0.93329
chr3R_3080392_3081210_pos_450	-0.469798
chr3R_3136194_3136822_pos_451	0.13023
chr3R_3253639_3255335_pos_452	0.0288474
chr3R_3368760_3369665_pos_453	-0.17449
chr3R_3391203_3393573_pos_454	0.156937
chr3R_3447390_3448202_pos_455	-0.0654002
chr3R_3461778_3462585_pos_456	-0.451791
chr3R_3907936_3909667_pos_457	-0.799273
chr3R_4284599_4285826_pos_458	-0.229427
chr3R_4394700_4395040_pos_459	-0.170371
chr3R_4936836_4937874_pos_460	0.253781
chr3R_5013339_5014984_pos_461	-0.993569
chr3R_5006430_5007430_pos_462	0.160665
chr3R_5030606_5031776_pos_463	-0.548128
chr3R_5201927_5203549_pos_464	0.562542
chr3R_5260743_5261201_pos_465	0.317615
chr3R_5527044_5527854_pos_466	0.54305
chr3R_6594828_6596268_pos_467	-0.407468
chr3R_6619107_6620223_pos_468	0.175199
chr3R_6856342_6857915_pos_469	-0.942621
chr3R_6918870_6920393_pos_470	0.149753
chr3R_6942791_6943973_pos_471	-0.265471
chr3R_7003932_7005577_pos_472	0.111225
chr3R_7034063_7035139_pos_473	-0.439214
chr3R_7146244_7147047_pos_474	0.887805
chr3R_7190247_7191142_pos_475	0.434991
chr3R_7361773_7363303_pos_476	0.0579096
chr3R_7386888_7387677_pos_477	-0.676406
chr3R_7745116_7746200_pos_478	0.293153
chr3R_7782520_7782797_pos_479	-0.943118
chr3R_7912412_7913457_pos_480	-0.420165
chr3R_8028123_8030371_pos_481	-0.537962
chr3R_8127749_8129368_pos_482	-0.146252
chr3R_8187157_8188281_pos_483	-0.00668429
chr3R_8230604_8231247_pos_484	-0.591454
chr3R_8412822_8413682_pos_485	0.0508843
chr3R_8427092_8428060_pos_486	-0.108239
chr3R_8543234_8544593_pos_487	-0.108315
chr3R_8693047_8693727_pos_488	-0.569964
chr3R_8985529_8986925_pos_489	-0.806719
chr3R_9020748_9021708_pos_490	0.098573
chr3R_9044872_9045498_pos_491	0.352768
chr3R_9215934_9216559_pos_492	0.135045
chr3R_9392447_9393676_pos_493	-0.0199196
chr3R_9396641_9398387_pos_494	-0.892051
chr3R_9576802_9577690_pos_495	0.0277254
chr3R_9599009_9599700_pos_496	-0.180008
chr3R_9608767_9609575_pos_497	-0.19165
chr3R_9778512_9779211_pos_498	0.227594
chr3R_9800484_9800877_pos_499	0.199937
chr3R_9834624_9836035_pos_500	1.12487
chr3R_9906909_9909049_pos_501	-0.207904
chr3R_10156279_10156840_pos_502	0.104755
chr3R_10251739_10253125_pos_503	0.144668
chr3R_10250162_10250422_pos_504	-0.504079
chr3R_10530264_10532028_pos_505	-0.0900693
chr3R_10842407_10846349_pos_506	1.26298
chr3R_11072102_11072914_pos_507	-0.83799
chr3R_11214544_11216934_pos_508	-0.699842
chr3R_11354485_11355931_pos_509	-0.177568
chr3R_11724404_11725027_pos_510	-0.311434
chr3R_12362957_12363678_pos_511	0.508886
chr3R_12409843_12410934_pos_512	-0.314633
chr3R_12420977_12421575_pos_513	-0.55477
chr3R_12431415_12432289_pos_514	-0.547937
chr3R_12432601_12433570_pos_515	0.0980645
chr3R_12730327_12730945_pos_516	1.06663
chr3R_13089273_13089750_pos_517	0.0424528
chr3R_13164821_13166961_pos_518	-0.396911
chr3R_13282980_13284829_pos_519	-1.15933
chr3R_13312540_13312893_pos_520	0.0817338
chr3R_13484775_13485643_pos_521	0.260348
chr3R_13740870_13741750_pos_522	-0.307939
chr3R_13852949_13853634_pos_523	-1.10117
chr3R_14291958_14293230_pos_524	-0.0663005
chr3R_14417968_14418896_pos_525	-1.03977
chr3R_14451568_14452963_pos_526	-0.564046
chr3R_14699026_14699940_pos_527	-0.176957
chr3R_14697887_14698326_pos_528	0.119449
chr3R_14840788_14841677_pos_529	0.68487
chr3R_14863978_14865341_pos_530	0.881706
chr3R_15353291_15354206_pos_531	0.291356
chr3R_15546288_15548212_pos_532	0.53946
chr3R_15553403_15554069_pos_533	0.218819
chr3R_15581308_15581855_pos_534	-0.346348
chr3R_15575251_15575758_pos_535	0.265341
chr3R_15641786_15643305_pos_536	0.623086
chr3R_15789497_15791120_pos_537	-0.761066
chr3R_15851979_15853121_pos_538	0.122758
chr3R_15940846_15943086_pos_539	-0.459169
chr3R_16053677_16054548_pos_540	0.138813
chr3R_16068202_16069811_pos_541	0.200635
chr3R_16513869_16515618_pos_542	0.0402434
chr3R_16519567_16520119_pos_543	-0.0767272
chr3R_16526242_16528265_pos_544	-0.296061
chr3R_16621740_16623315_pos_545	0.0794528
chr3R_16822168_16822980_pos_546	0.0144164
chr3R_16857006_16858025_pos_547	-0.48311
chr3R_16979729_16980204_pos_548	-0.198947
chr3R_17092991_17094020_pos_549	-0.887799
chr3R_17883256_17884251_pos_550	0.213295
chr3R_17936145_17937211_pos_551	1.11125
chr3R_17947852_17949013_pos_552	-0.0754793
chr3R_18032402_18034036_pos_553	0.107728
chr3R_18529973_18531334_pos_554	-0.173086
chr3R_18625178_18625847_pos_555	0.72771
chr3R_18635313_18637397_pos_556	-0.300037
chr3R_18732240_18733372_pos_557	0.533918
chr3R_19048848_19049497_pos_558	0.219823
chr3R_19257865_19258841_pos_559	0.828285
chr3R_19355369_19356326_pos_560	-0.554717
chr3R_19622049_19622953_pos_561	-0.58875
chr3R_20021777_20023003_pos_562	-0.686284
chr3R_20163020_20163574_pos_563	-0.440054
chr3R_20405720_20406176_pos_564	-0.222669
chr3R_20518883_20519942_pos_565	0.388207
chr3R_20559682_20562688_pos_566	0.292349
chr3R_20603338_20604885_pos_567	0.0452245
chr3R_20751677_20752900_pos_568	-0.567054
chr3R_21138147_21138806_pos_569	-0.227289
chr3R_21437704_21438361_pos_570	0.244822
chr3R_21485564_21486181_pos_571	-0.0631203
chr3R_21902044_21903330_pos_572	-0.385874
chr3R_21909579_21910303_pos_573	-0.756699
chr3R_22287960_22288455_pos_574	0.617275
chr3R_22508448_22509767_pos_575	-0.134614
chr3R_22653036_22655152_pos_576	-0.189772
chr3R_22857411_22857881_pos_577	-0.177521
chr3R_22902148_22903441_pos_578	0.592174
chr3R_23135360_23136049_pos_579	-0.927997
chr3R_23203866_23204382_pos_580	0.580105
chr3R_23288487_23289606_pos_581	0.341046
chr3R_23422986_23424383_pos_582	-0.134927
chr3R_23528812_23529739_pos_583	-1.0634
chr3R_23771949_23773026_pos_584	-0.0676245
chr3R_23840532_23840813_pos_585	-0.00503622
chr3R_23992466_23993688_pos_586	0.859657
chr3R_24030227_24034374_pos_587	0.340963
chr3R_24052170_24053857_pos_588	0.476259
chr3R_24128282_24128517_pos_589	-0.186086
chr3R_24178630_24179558_pos_590	-0.565241
chr3R_24557928_24558570_pos_591	0.190865
chr3R_25150010_25150889_pos_592	-0.132428
chr3R_25273647_25274445_pos_593	-0.459848
chr3R_25304016_25304335_pos_594	1.1877
chr3R_25585381_25586108_pos_595	1.04498
chr3R_25798856_25801092_pos_596	0.358085
chr3R_26007283_26009549_pos_597	0.145569
chr3R_26018775_26019829_pos_598	-0.485436
chr3R_26132619_26135298_pos_599	0.0725568
chr3R_26369815_26371874_pos_600	-0.196517
chr3R_26390929_26391633_pos_601	0.35526
chr3R_26573979_26575701_pos_602	0.252129
chr3R_27008930_27010083_pos_603	0.167709
chr3R_27459365_27461221_pos_604	-0.173508
chr4_386486_387897_pos_605	0.0622737
chr4_575377_575830_pos_606	0.207458
chr4_1008871_1009578_pos_607	-0.0641477
chr4_1298760_1298946_pos_608	-0.315133
chrU_2541365_2541950_pos_609	-1.23462
chrU_6338519_6338707_pos_610	-0.751648
chrU_9944658_9944853_pos_611	-1.66509
chrX_17424116_17425062_pos_612	-0.385793
chrX_46107_46850_pos_613	-0.956602
chrX_199892_200731_pos_614	-0.363339
chrX_792217_792743_pos_615	0.398549
chrX_1180005_1180590_pos_616	0.132704
chrX_1499868_1501721_pos_617	-0.014928
chrX_2685040_2685689_pos_618	-0.154189
chrX_3103243_3104105_pos_619	0.0067286
chrX_3346999_3347900_pos_620	0.734023
chrX_4767431_4767850_pos_621	0.610799
chrX_4917150_4918199_pos_622	-0.390972
chrX_5058204_5058665_pos_623	0.281956
chrX_5188030_5189068_pos_624	-1.06593
chrX_5409422_5410219_pos_625	-0.52198
chrX_5882209_5882510_pos_626	-0.324199
chrX_6486293_6486769_pos_627	0.0198401
chrX_7864215_7865358_pos_628	0.17502
chrX_8099178_8100692_pos_629	0.290049
chrX_8776375_8777693_pos_630	-0.174367
chrX_9482552_9482816_pos_631	1.09311
chrX_9792248_9793035_pos_632	0.37228
chrX_9915553_9916630_pos_633	-0.199952
chrX_10123754_10125092_pos_634	0.302352
chrX_11494191_11496974_pos_635	-0.092474
chrX_11894479_11895670_pos_636	0.46178
chrX_12335779_12336675_pos_637	-1.14372
chrX_12471633_12472189_pos_638	-0.0443743
chrX_13107552_13108841_pos_639	-0.698355
chrX_13269617_13270634_pos_640	0.442567
chrX_13472059_13472578_pos_641	0.0933495
chrX_13624940_13625523_pos_642	0.536106
chrX_14794578_14795102_pos_643	0.354526
chrX_15330564_15331816_pos_644	0.434923
chrX_15390489_15391301_pos_645	1.01122
chrX_15912306_15912457_pos_646	-0.499305
chrX_16167691_16168497_pos_647	-0.512127
chrX_16203708_16204463_pos_648	-0.47112
chrX_16214819_16216098_pos_649	-0.0479307
chrX_16881841_16883171_pos_650	-0.141936
chrX_17066743_17067379_pos_651	0.200891
chrX_17202673_17203714_pos_652	0.251468
chrX_17577612_17578002_pos_653	0.333899
chrX_17975826_17977141_pos_654	0.0801462
chrX_18009553_18010328_pos_655	-0.475233
chrX_18001409_18002161_pos_656	0.947421
chrX_18078744_18079217_pos_657	0.339529
chrX_18539217_18540352_pos_658	-0.904332
chrX_18705152_18706590_pos_659	-0.0937591
chrX_19231736_19232335_pos_660	0.128868
chrX_20378496_20378943_pos_661	0.722843
chrX_20662405_20663624_pos_662	-0.0335041
chrX_21869971_21870861_pos_663	-0.294909
chrU_7206028_7206454_pos_664	-0.703611
chrU_7288548_7288701_pos_665	-1.30374
chrU_7640725_7640908_pos_666	-1.94446
chrU_7753927_7754335_pos_667	-0.787828
chrU_8074547_8074874_pos_668	-1.30611
chrU_8277044_8277205_pos_669	-0.422076
chrU_8761439_8761599_pos_670	-1.76729
chrUextra_4416618_4416820_pos_671	-0.570318
