# Supplementary material for: The hourglass model of evolutionary conservation during embryogenesis extends to developmental enhancers with signatures of positive selection
Source: Genome Res. 2021 Sep;31(9):1573–81. doi: 10.1101/gr.275212.121 (PMC8415374; doi:10.1101/gr.275212.121)
Supplement: Supplemental Material [file supp_gr.275212.121_Supplemental_Code.zip › Supplemental_Code/data/svmModels/dmel1012_specific_enhancer_gkmtrain.cvpred.txt]

chr2L_1834462_1835374_pos_1	0.616652	1	2
chr2L_18743047_18743958_pos_2	0.630253	1	3
chr2L_720627_721183_pos_3	-0.0846969	1	4
chr2L_1325302_1327452_pos_4	0.692866	1	2
chr2L_3506094_3506704_pos_5	0.286768	1	5
chr2L_3898445_3901764_pos_6	0.326659	1	5
chr2L_3964457_3964944_pos_7	0.476702	1	3
chr2L_4128213_4129011_pos_8	0.351386	1	4
chr2L_4292570_4293428_pos_9	0.653184	1	5
chr2L_4488179_4492140_pos_10	-0.424233	1	1
chr2L_5749750_5751522_pos_11	0.180511	1	4
chr2L_5815285_5817795_pos_12	0.206943	1	1
chr2L_6504244_6505029_pos_13	0.283475	1	4
chr2L_7142785_7144059_pos_14	0.0164865	1	5
chr2L_7667520_7668166_pos_15	0.453822	1	1
chr2L_7749463_7750255_pos_16	0.323288	1	3
chr2L_8731934_8733466_pos_17	0.174353	1	1
chr2L_10058904_10060520_pos_18	-0.384466	1	3
chr2L_11157331_11159744_pos_19	-0.164555	1	3
chr2L_12123422_12125702_pos_20	0.456453	1	2
chr2L_12304357_12306966_pos_21	0.354927	1	5
chr2L_12435302_12436011_pos_22	-0.0378883	1	5
chr2L_12877631_12878810_pos_23	0.151078	1	2
chr2L_13041529_13043738_pos_24	-0.11233	1	1
chr2L_13090664_13091025_pos_25	-0.0558839	1	4
chr2L_13301989_13304193_pos_26	0.41463	1	2
chr2L_13778258_13779506_pos_27	-0.30622	1	4
chr2L_15089061_15090262_pos_28	-0.19465	1	2
chr2L_16333095_16334894_pos_29	-0.219625	1	2
chr2L_16367372_16368316_pos_30	0.572899	1	5
chr2L_16760820_16762324_pos_31	-0.788272	1	4
chr2L_17235606_17236731_pos_32	-0.733089	1	4
chr2L_18234504_18235660_pos_33	0.920051	1	1
chr2L_18644883_18645427_pos_34	0.0469461	1	5
chr2L_19480492_19481025_pos_35	0.735131	1	4
chr2L_19988211_19990001_pos_36	0.542077	1	2
chr2L_20544531_20546889_pos_37	-0.298985	1	3
chr2L_20691511_20693094_pos_38	0.118822	1	5
chr2L_22182816_22185924_pos_39	-0.477898	1	4
chr2L_92848_93630_pos_40	0.0343894	1	5
chr2L_316561_317552_pos_41	0.578655	1	3
chr2L_366888_367259_pos_42	-0.0956237	1	2
chr2L_468890_469648_pos_43	0.165691	1	3
chr2L_458994_459831_pos_44	-0.29785	1	3
chr2L_511670_512133_pos_45	0.943597	1	3
chr2L_618723_620088_pos_46	0.058264	1	1
chr2L_613877_614527_pos_47	0.140878	1	2
chr2L_634892_635449_pos_48	0.292181	1	4
chr2L_654644_655126_pos_49	0.27668	1	3
chr2L_646732_647322_pos_50	0.237854	1	5
chr2L_675161_677050_pos_51	-0.138766	1	2
chr2L_773946_774675_pos_52	0.173176	1	2
chr2L_873589_874580_pos_53	-0.263979	1	5
chr2L_946648_949496_pos_54	-0.697618	1	1
chr2L_952516_955747_pos_55	-0.528845	1	4
chr2L_984586_985678_pos_56	-0.133865	1	5
chr2L_1058333_1059320_pos_57	0.404837	1	1
chr2L_1056226_1056960_pos_58	0.109613	1	3
chr2L_1162121_1163219_pos_59	0.657284	1	2
chr2L_1197681_1198794_pos_60	-0.395489	1	2
chr2L_1215684_1216544_pos_61	0.0264507	1	3
chr2L_1233261_1235752_pos_62	0.271485	1	1
chr2L_1235984_1237314_pos_63	0.491922	1	1
chr2L_1243232_1244969_pos_64	0.956519	1	1
chr2L_1247108_1248991_pos_65	-0.344356	1	4
chr2L_1251816_1253146_pos_66	0.922308	1	2
chr2L_1264099_1265601_pos_67	0.172371	1	1
chr2L_1278980_1280635_pos_68	0.925317	1	5
chr2L_1295720_1299474_pos_69	0.101556	1	4
chr2L_1311906_1312968_pos_70	-0.269244	1	5
chr2L_1330048_1331374_pos_71	1.00519	1	1
chr2L_1334876_1336914_pos_72	-0.560954	1	1
chr2L_1372381_1374006_pos_73	-0.282483	1	5
chr2L_1406186_1408060_pos_74	0.143317	1	3
chr2L_1418161_1418698_pos_75	0.439936	1	3
chr2L_1451874_1453336_pos_76	0.650901	1	3
chr2L_1484124_1484810_pos_77	0.361761	1	4
chr2L_1511639_1515310_pos_78	-0.290466	1	1
chr2L_1561582_1562248_pos_79	-0.160878	1	4
chr2L_1615577_1616096_pos_80	0.851545	1	2
chr2L_1630538_1631558_pos_81	0.434491	1	2
chr2L_1677311_1678220_pos_82	0.223726	1	2
chr2L_1675739_1676807_pos_83	-0.203326	1	1
chr2L_1768448_1768732_pos_84	0.484708	1	2
chr2L_1813203_1813556_pos_85	-0.392859	1	4
chr2L_1812372_1812787_pos_86	1.27926	1	4
chr2L_1837385_1838831_pos_87	1.26794	1	5
chr2L_1841389_1842399_pos_88	0.0798864	1	1
chr2L_1866080_1866898_pos_89	-0.110986	1	2
chr2L_1890746_1891269_pos_90	0.201235	1	3
chr2L_1891433_1892528_pos_91	-0.132286	1	2
chr2L_1903642_1904972_pos_92	-0.144465	1	5
chr2L_2015552_2016030_pos_93	0.967423	1	3
chr2L_2119824_2120559_pos_94	0.0979225	1	2
chr2L_2168160_2168493_pos_95	0.434229	1	1
chr2L_2401634_2403567_pos_96	-0.57903	1	3
chr2L_2405431_2406024_pos_97	-0.350696	1	4
chr2L_2397377_2398093_pos_98	0.200867	1	1
chr2L_2412428_2414546_pos_99	0.466024	1	1
chr2L_2437872_2438175_pos_100	0.458316	1	5
chr2L_2425405_2426326_pos_101	0.206846	1	1
chr2L_2442068_2442903_pos_102	0.344168	1	1
chr2L_2488274_2489279_pos_103	0.218527	1	4
chr2L_2535887_2537065_pos_104	-0.0434413	1	5
chr2L_2649044_2650949_pos_105	-0.397647	1	5
chr2L_2655738_2657195_pos_106	0.258354	1	1
chr2L_2682145_2683630_pos_107	0.260248	1	1
chr2L_2689850_2691834_pos_108	0.150778	1	1
chr2L_2694598_2695881_pos_109	0.291525	1	5
chr2L_2697857_2699291_pos_110	0.164348	1	1
chr2L_2732892_2734183_pos_111	0.0871337	1	4
chr2L_2783938_2785116_pos_112	0.281502	1	5
chr2L_2800354_2800669_pos_113	0.303523	1	4
chr2L_2800959_2801600_pos_114	-0.115905	1	4
chr2L_2786760_2787518_pos_115	0.453264	1	5
chr2L_2794428_2795192_pos_116	-0.222199	1	3
chr2L_2841265_2842480_pos_117	-0.00766758	1	4
chr2L_2920825_2921407_pos_118	0.513015	1	1
chr2L_2955566_2956476_pos_119	0.928439	1	5
chr2L_2951359_2952304_pos_120	-0.257481	1	5
chr2L_3000267_3001183_pos_121	0.645775	1	4
chr2L_3007719_3008569_pos_122	0.354265	1	5
chr2L_3084414_3085097_pos_123	0.44285	1	5
chr2L_3106181_3106827_pos_124	0.890695	1	4
chr2L_3103997_3104664_pos_125	-0.0172764	1	2
chr2L_3118903_3119282_pos_126	-0.212092	1	4
chr2L_3137515_3138129_pos_127	0.504141	1	2
chr2L_3347990_3348723_pos_128	0.374107	1	2
chr2L_3349572_3350267_pos_129	-0.00887009	1	3
chr2L_3411218_3412951_pos_130	0.298174	1	4
chr2L_3415810_3416424_pos_131	0.140936	1	1
chr2L_3435024_3435758_pos_132	0.39193	1	2
chr2L_3566161_3567540_pos_133	0.315306	1	3
chr2L_3598131_3599810_pos_134	0.347585	1	4
chr2L_3590944_3591653_pos_135	0.80863	1	1
chr2L_3675204_3676615_pos_136	-0.241057	1	4
chr2L_3676835_3677456_pos_137	0.368333	1	1
chr2L_3731433_3733043_pos_138	0.0948145	1	5
chr2L_3754847_3756521_pos_139	0.230651	1	2
chr2L_3751941_3753127_pos_140	-0.195371	1	5
chr2L_3920597_3921218_pos_141	0.557271	1	2
chr2L_3933552_3934462_pos_142	0.00915266	1	3
chr2L_3974964_3975413_pos_143	1.01938	1	2
chr2L_4101322_4102520_pos_144	0.59072	1	5
chr2L_4113179_4114258_pos_145	-0.444522	1	1
chr2L_4129237_4129645_pos_146	0.906247	1	4
chr2L_4153072_4154533_pos_147	0.0458466	1	4
chr2L_4251660_4253884_pos_148	0.0737794	1	1
chr2L_4243930_4244726_pos_149	0.0407696	1	4
chr2L_4351775_4352362_pos_150	-0.0903139	1	2
chr2L_4358855_4359954_pos_151	-0.385385	1	5
chr2L_4372868_4373147_pos_152	0.235621	1	3
chr2L_4417692_4418744_pos_153	0.316987	1	4
chr2L_4564401_4566524_pos_154	0.325269	1	2
chr2L_4588505_4589588_pos_155	-0.0574927	1	1
chr2L_4648113_4649794_pos_156	-0.296675	1	5
chr2L_4760390_4761607_pos_157	0.232776	1	5
chr2L_4788998_4790396_pos_158	0.0402022	1	4
chr2L_4792524_4793220_pos_159	0.427803	1	2
chr2L_4840896_4841351_pos_160	0.0592678	1	1
chr2L_4887658_4887985_pos_161	0.419313	1	3
chr2L_4940969_4942399_pos_162	-0.097701	1	5
chr2L_4996223_4996607_pos_163	-0.307091	1	2
chr2L_5019875_5021354_pos_164	0.133051	1	1
chr2L_5061413_5061800_pos_165	-0.183245	1	5
chr2L_5105143_5105481_pos_166	0.280417	1	4
chr2L_5133210_5133941_pos_167	-0.637842	1	4
chr2L_5149741_5150304_pos_168	1.08626	1	2
chr2L_5189511_5191587_pos_169	-0.312658	1	3
chr2L_5198746_5199531_pos_170	0.330439	1	2
chr2L_5300075_5300682_pos_171	0.574877	1	3
chr2L_5427159_5427666_pos_172	0.209366	1	4
chr2L_5452827_5454525_pos_173	0.753001	1	2
chr2L_5448201_5448695_pos_174	-0.00281087	1	3
chr2L_5451616_5452567_pos_175	0.462602	1	4
chr2L_5478700_5479239_pos_176	0.932012	1	1
chr2L_5502771_5503317_pos_177	0.561276	1	2
chr2L_5510245_5512221_pos_178	-0.0471375	1	4
chr2L_5572153_5573137_pos_179	0.681602	1	2
chr2L_5574896_5577002_pos_180	0.282363	1	5
chr2L_5586172_5586903_pos_181	1.31665	1	1
chr2L_5593344_5594727_pos_182	0.57519	1	5
chr2L_5608810_5610688_pos_183	-0.0164915	1	4
chr2L_5628582_5629221_pos_184	0.762425	1	5
chr2L_5645089_5647393_pos_185	0.0514062	1	3
chr2L_5665632_5666305_pos_186	-0.0737185	1	5
chr2L_5676248_5678091_pos_187	-0.334185	1	1
chr2L_5680710_5682602_pos_188	0.356548	1	5
chr2L_5710350_5710856_pos_189	0.478363	1	2
chr2L_5748425_5749411_pos_190	0.310707	1	4
chr2L_5752600_5754879_pos_191	-0.0478156	1	5
chr2L_5845260_5847446_pos_192	0.110418	1	3
chr2L_5837390_5839500_pos_193	0.301868	1	1
chr2L_5841472_5844477_pos_194	-0.449348	1	2
chr2L_5852838_5855863_pos_195	0.019802	1	2
chr2L_5895172_5896059_pos_196	0.428334	1	3
chr2L_5886857_5887462_pos_197	0.172078	1	5
chr2L_5890723_5892420_pos_198	0.351421	1	4
chr2L_5929796_5930485_pos_199	1.04777	1	5
chr2L_6021891_6022881_pos_200	0.209142	1	5
chr2L_6081219_6081586_pos_201	0.208398	1	2
chr2L_6103993_6105993_pos_202	0.217251	1	1
chr2L_6114295_6114643_pos_203	-0.185337	1	5
chr2L_6164095_6165123_pos_204	0.461286	1	1
chr2L_6181634_6182157_pos_205	0.473351	1	3
chr2L_6179983_6180449_pos_206	0.236052	1	4
chr2L_6218321_6219719_pos_207	0.16913	1	2
chr2L_6233647_6234622_pos_208	0.0437128	1	4
chr2L_6243079_6243808_pos_209	0.456488	1	2
chr2L_6280177_6281463_pos_210	0.756593	1	5
chr2L_6299485_6301007_pos_211	-0.337786	1	2
chr2L_6319122_6319636_pos_212	0.518584	1	5
chr2L_6385925_6386980_pos_213	0.365492	1	2
chr2L_6399023_6400508_pos_214	-0.0199842	1	1
chr2L_6511638_6512574_pos_215	-0.154432	1	5
chr2L_6516149_6517632_pos_216	-0.502024	1	1
chr2L_6510685_6511417_pos_217	0.128951	1	4
chr2L_6629279_6630817_pos_218	-0.157683	1	4
chr2L_6627748_6628742_pos_219	0.157227	1	3
chr2L_6709838_6710965_pos_220	0.469676	1	2
chr2L_6781112_6781814_pos_221	0.0344652	1	4
chr2L_6828546_6829336_pos_222	0.0244012	1	2
chr2L_6844575_6844958_pos_223	0.748108	1	4
chr2L_6850479_6851409_pos_224	0.0526956	1	5
chr2L_6861636_6863252_pos_225	-0.475107	1	1
chr2L_6989743_6991441_pos_226	-0.0198272	1	1
chr2L_7008676_7009208_pos_227	0.0840064	1	3
chr2L_7123511_7124549_pos_228	0.495628	1	1
chr2L_7115474_7116715_pos_229	0.0890813	1	1
chr2L_7126501_7126794_pos_230	-0.270311	1	1
chr2L_7137481_7137816_pos_231	0.631054	1	4
chr2L_7150254_7150887_pos_232	0.145183	1	5
chr2L_7169945_7170699_pos_233	0.503979	1	2
chr2L_7172821_7173125_pos_234	0.144212	1	5
chr2L_7202727_7203140_pos_235	0.541156	1	2
chr2L_7231585_7232097_pos_236	-0.115521	1	5
chr2L_7256440_7256749_pos_237	-0.0378123	1	5
chr2L_7259546_7260453_pos_238	0.246552	1	3
chr2L_7262318_7263211_pos_239	0.358779	1	2
chr2L_7268597_7269021_pos_240	0.203281	1	4
chr2L_7277935_7278854_pos_241	0.38806	1	1
chr2L_7303196_7303740_pos_242	0.434407	1	2
chr2L_7367088_7367887_pos_243	-0.471341	1	4
chr2L_7375441_7375964_pos_244	0.361248	1	2
chr2L_7380802_7382853_pos_245	-0.233926	1	3
chr2L_7396820_7397764_pos_246	0.688618	1	2
chr2L_7468110_7469146_pos_247	0.529941	1	4
chr2L_7514775_7515566_pos_248	0.180663	1	3
chr2L_7518265_7519339_pos_249	-0.106695	1	2
chr2L_7546880_7547208_pos_250	0.731955	1	1
chr2L_7573502_7573963_pos_251	0.24906	1	3
chr2L_7608787_7609468_pos_252	-0.0880805	1	2
chr2L_7610158_7610606_pos_253	0.217362	1	2
chr2L_7647140_7647563_pos_254	0.713974	1	3
chr2L_7637863_7638629_pos_255	-0.144468	1	1
chr2L_7649329_7649887_pos_256	0.777122	1	2
chr2L_7684309_7684989_pos_257	0.163827	1	2
chr2L_7704920_7705277_pos_258	-0.0429071	1	2
chr2L_7714949_7715997_pos_259	-0.40163	1	4
chr2L_7723225_7723978_pos_260	-0.617084	1	5
chr2L_7775166_7776192_pos_261	-0.323164	1	3
chr2L_7787006_7788447_pos_262	-0.577556	1	5
chr2L_7838413_7839479_pos_263	0.545577	1	3
chr2L_7849705_7850934_pos_264	0.167983	1	1
chr2L_7861808_7862320_pos_265	0.239696	1	1
chr2L_7855988_7856654_pos_266	0.142667	1	3
chr2L_8130101_8130662_pos_267	-0.23112	1	2
chr2L_8149724_8151385_pos_268	-0.20522	1	2
chr2L_8284574_8284951_pos_269	0.812906	1	4
chr2L_8480202_8481349_pos_270	0.48856	1	3
chr2L_8504479_8504829_pos_271	-0.0276837	1	4
chr2L_8550589_8551467_pos_272	0.14157	1	1
chr2L_8562723_8563667_pos_273	0.544019	1	4
chr2L_8574578_8575395_pos_274	0.292241	1	4
chr2L_8582844_8583529_pos_275	0.127995	1	1
chr2L_8581513_8582442_pos_276	0.617659	1	4
chr2L_8605115_8606043_pos_277	0.765548	1	4
chr2L_8670335_8671873_pos_278	0.336019	1	3
chr2L_8704479_8705101_pos_279	0.25511	1	4
chr2L_8701599_8702104_pos_280	0.289963	1	1
chr2L_8745991_8747199_pos_281	0.325432	1	1
chr2L_8790026_8791281_pos_282	0.183249	1	4
chr2L_8804113_8804951_pos_283	0.230969	1	1
chr2L_8835759_8837729_pos_284	0.350852	1	4
chr2L_8868902_8870560_pos_285	0.0507231	1	5
chr2L_8915308_8916054_pos_286	-0.192226	1	2
chr2L_8914706_8915256_pos_287	0.350935	1	3
chr2L_8913376_8914482_pos_288	-0.392937	1	2
chr2L_8968631_8970128_pos_289	-0.651457	1	5
chr2L_8978524_8980249_pos_290	-0.0723798	1	5
chr2L_9034125_9035051_pos_291	0.411232	1	1
chr2L_9047961_9050200_pos_292	0.0915188	1	5
chr2L_9100370_9100741_pos_293	-0.164468	1	5
chr2L_9154160_9154671_pos_294	0.596907	1	4
chr2L_9167788_9168351_pos_295	0.331414	1	2
chr2L_9206780_9207106_pos_296	1.11808	1	2
chr2L_9211451_9211761_pos_297	0.198934	1	3
chr2L_9237471_9238660_pos_298	0.428873	1	5
chr2L_9234127_9234554_pos_299	0.703146	1	2
chr2L_9299798_9302527_pos_300	-0.505366	1	4
chr2L_9297519_9297973_pos_301	0.162803	1	1
chr2L_9336401_9336806_pos_302	0.078256	1	2
chr2L_9417132_9418216_pos_303	0.222127	1	2
chr2L_9451562_9452245_pos_304	-0.0577462	1	5
chr2L_9590930_9591710_pos_305	0.00899007	1	2
chr2L_9665181_9666215_pos_306	0.395313	1	5
chr2L_9714194_9714778_pos_307	0.944052	1	3
chr2L_9805301_9806106_pos_308	0.087651	1	3
chr2L_9806981_9807847_pos_309	-0.578314	1	1
chr2L_9884318_9884600_pos_310	0.816632	1	3
chr2L_9929206_9929576_pos_311	0.412363	1	3
chr2L_9969141_9970081_pos_312	0.577938	1	2
chr2L_9980870_9981220_pos_313	0.060336	1	4
chr2L_10115343_10115681_pos_314	-0.208099	1	1
chr2L_10132010_10133397_pos_315	-0.546464	1	3
chr2L_10145615_10147907_pos_316	-0.215833	1	5
chr2L_10149078_10149535_pos_317	0.461493	1	1
chr2L_10318209_10319047_pos_318	0.0118121	1	3
chr2L_10349523_10349938_pos_319	-0.189139	1	5
chr2L_10372304_10372809_pos_320	0.14873	1	4
chr2L_10421664_10422390_pos_321	-0.381605	1	1
chr2L_10466082_10466900_pos_322	-0.683624	1	4
chr2L_10478486_10479028_pos_323	0.48421	1	4
chr2L_10496294_10496798_pos_324	0.718238	1	2
chr2L_10538292_10538864_pos_325	0.616217	1	3
chr2L_10558600_10559748_pos_326	-0.407418	1	3
chr2L_10604406_10605131_pos_327	0.33923	1	4
chr2L_10613078_10613509_pos_328	0.192249	1	4
chr2L_10628121_10630681_pos_329	0.791484	1	2
chr2L_10710934_10711661_pos_330	0.286036	1	3
chr2L_10791703_10793182_pos_331	0.156665	1	1
chr2L_10788151_10789209_pos_332	0.206567	1	1
chr2L_10793277_10795116_pos_333	0.819072	1	5
chr2L_10787621_10787906_pos_334	0.364997	1	2
chr2L_10902100_10903374_pos_335	-0.00547265	1	5
chr2L_10918878_10920755_pos_336	-0.165129	1	2
chr2L_10944601_10946127_pos_337	0.22155	1	4
chr2L_11048693_11049515_pos_338	0.357299	1	3
chr2L_11067629_11068483_pos_339	-0.376219	1	5
chr2L_11068923_11069543_pos_340	0.366182	1	2
chr2L_11077434_11077992_pos_341	-0.0403094	1	1
chr2L_11200003_11200547_pos_342	0.447851	1	3
chr2L_11209257_11209693_pos_343	0.47203	1	3
chr2L_11208599_11208999_pos_344	0.560289	1	4
chr2L_11241179_11242140_pos_345	0.674123	1	1
chr2L_11260808_11264988_pos_346	-0.526303	1	3
chr2L_11297365_11298751_pos_347	-0.769244	1	5
chr2L_11289492_11290304_pos_348	0.366592	1	2
chr2L_11303530_11304738_pos_349	-0.173478	1	5
chr2L_11336813_11337645_pos_350	0.587237	1	2
chr2L_11351778_11352465_pos_351	0.031931	1	5
chr2L_11341305_11342299_pos_352	0.187975	1	4
chr2L_11375513_11377526_pos_353	-0.148525	1	5
chr2L_11394519_11395744_pos_354	-0.639298	1	3
chr2L_11389666_11390657_pos_355	0.51555	1	4
chr2L_11410788_11412255_pos_356	-0.0618823	1	4
chr2L_11405844_11406272_pos_357	-0.414254	1	3
chr2L_11421246_11421966_pos_358	-0.019731	1	3
chr2L_11430132_11432012_pos_359	0.431145	1	5
chr2L_11460332_11461102_pos_360	-0.216617	1	2
chr2L_11480525_11481067_pos_361	0.376435	1	5
chr2L_11500631_11501016_pos_362	-0.0487536	1	1
chr2L_11495359_11495921_pos_363	0.778484	1	3
chr2L_11504717_11505380_pos_364	0.405809	1	5
chr2L_11504036_11504501_pos_365	0.191838	1	1
chr2L_11526095_11527417_pos_366	-0.170035	1	5
chr2L_11534909_11535594_pos_367	0.414124	1	3
chr2L_11558870_11560640_pos_368	0.272206	1	3
chr2L_11597284_11598123_pos_369	-0.288921	1	2
chr2L_11599319_11599596_pos_370	1.0382	1	5
chr2L_11612353_11613896_pos_371	0.158124	1	3
chr2L_11599975_11600873_pos_372	0.00560602	1	1
chr2L_11619547_11620066_pos_373	0.0927111	1	1
chr2L_11682984_11683927_pos_374	0.166597	1	3
chr2L_11704990_11705721_pos_375	0.153257	1	5
chr2L_11712007_11713493_pos_376	0.128615	1	5
chr2L_11728839_11730300_pos_377	-1.13619	1	3
chr2L_11822223_11824269_pos_378	0.43022	1	5
chr2L_11832091_11833110_pos_379	0.368693	1	4
chr2L_11856436_11857302_pos_380	0.96303	1	5
chr2L_11871284_11872130_pos_381	-0.145508	1	2
chr2L_11919301_11920177_pos_382	0.264755	1	2
chr2L_11920508_11921366_pos_383	0.126309	1	5
chr2L_11916594_11917141_pos_384	0.260032	1	5
chr2L_11959731_11960269_pos_385	0.242105	1	2
chr2L_12090083_12090712_pos_386	0.542945	1	4
chr2L_12118996_12119989_pos_387	-0.269612	1	2
chr2L_12149409_12150396_pos_388	0.326029	1	3
chr2L_12151705_12153939_pos_389	0.105286	1	4
chr2L_12236228_12237329_pos_390	-0.450918	1	1
chr2L_12224956_12225342_pos_391	0.579393	1	2
chr2L_12242538_12243263_pos_392	0.857951	1	1
chr2L_12275378_12276065_pos_393	0.600227	1	4
chr2L_12279177_12281657_pos_394	0.547942	1	3
chr2L_12302747_12303316_pos_395	-0.296905	1	4
chr2L_12318354_12318909_pos_396	0.955071	1	4
chr2L_12309987_12310354_pos_397	0.233707	1	5
chr2L_12343033_12343731_pos_398	0.566968	1	2
chr2L_12365220_12365659_pos_399	0.185554	1	5
chr2L_12362695_12362985_pos_400	0.685179	1	4
chr2L_12363307_12363646_pos_401	0.274815	1	5
chr2L_12423921_12424328_pos_402	-0.483807	1	4
chr2L_12458492_12459117_pos_403	0.716388	1	4
chr2L_12464001_12464377_pos_404	0.120841	1	1
chr2L_12524066_12524444_pos_405	0.703597	1	2
chr2L_12533762_12534139_pos_406	0.446405	1	1
chr2L_12553483_12554196_pos_407	0.422494	1	2
chr2L_12555414_12556202_pos_408	-0.117655	1	4
chr2L_12595986_12596704_pos_409	0.0609317	1	2
chr2L_12609770_12610278_pos_410	0.401631	1	5
chr2L_12628132_12630173_pos_411	0.676519	1	2
chr2L_12672214_12672944_pos_412	0.820853	1	2
chr2L_12674221_12674693_pos_413	0.410408	1	4
chr2L_12689435_12690113_pos_414	0.367921	1	4
chr2L_12758847_12759854_pos_415	0.407431	1	2
chr2L_12776355_12776819_pos_416	-0.369342	1	3
chr2L_12834689_12835521_pos_417	0.800525	1	4
chr2L_12837950_12839096_pos_418	-0.605528	1	2
chr2L_12836938_12837358_pos_419	0.561763	1	3
chr2L_12876363_12877359_pos_420	0.109537	1	1
chr2L_12889606_12891827_pos_421	0.00142239	1	1
chr2L_12895570_12896316_pos_422	0.525775	1	1
chr2L_12913710_12914895_pos_423	-0.321761	1	5
chr2L_12989909_12990474_pos_424	1.00151	1	1
chr2L_13014031_13015343_pos_425	-0.238739	1	5
chr2L_13092428_13093271_pos_426	0.510858	1	5
chr2L_13115502_13115984_pos_427	-0.281099	1	3
chr2L_13147373_13147683_pos_428	-1.02316	1	2
chr2L_13197440_13198820_pos_429	-0.355794	1	1
chr2L_13252830_13253747_pos_430	-0.459356	1	2
chr2L_13268033_13269529_pos_431	-0.455082	1	5
chr2L_13272184_13273024_pos_432	0.418008	1	5
chr2L_13274348_13275191_pos_433	-0.0180149	1	1
chr2L_13420133_13421174_pos_434	-0.188247	1	5
chr2L_13423619_13424066_pos_435	0.586554	1	5
chr2L_13545532_13545960_pos_436	0.560208	1	5
chr2L_13554543_13555020_pos_437	1.03808	1	2
chr2L_13567610_13568074_pos_438	0.311794	1	5
chr2L_13625782_13626751_pos_439	0.995503	1	4
chr2L_13671731_13672873_pos_440	0.131065	1	4
chr2L_13685871_13686305_pos_441	0.415752	1	1
chr2L_13687868_13688650_pos_442	1.0903	1	4
chr2L_13706202_13707112_pos_443	0.465363	1	3
chr2L_13712392_13713333_pos_444	0.468566	1	2
chr2L_13703869_13706031_pos_445	0.0833246	1	1
chr2L_13737214_13738358_pos_446	0.0182246	1	2
chr2L_13789070_13790329_pos_447	-0.291766	1	2
chr2L_13801936_13802714_pos_448	0.784218	1	4
chr2L_13875606_13876681_pos_449	0.231577	1	5
chr2L_13939287_13940155_pos_450	-0.730449	1	2
chr2L_13948649_13950675_pos_451	-0.0393786	1	1
chr2L_14003708_14004341_pos_452	0.237446	1	3
chr2L_13997072_13997956_pos_453	0.632945	1	5
chr2L_13995026_13996781_pos_454	-0.301992	1	4
chr2L_14088314_14089273_pos_455	-0.348814	1	5
chr2L_14097367_14098550_pos_456	0.157183	1	5
chr2L_14107130_14107654_pos_457	0.138886	1	2
chr2L_14136123_14136805_pos_458	1.05335	1	5
chr2L_14237845_14238521_pos_459	0.050258	1	2
chr2L_14249161_14249616_pos_460	0.296075	1	2
chr2L_14247025_14247373_pos_461	-0.316189	1	5
chr2L_14257399_14258189_pos_462	0.302658	1	2
chr2L_14266103_14266733_pos_463	-0.0671705	1	1
chr2L_14298786_14299669_pos_464	0.741891	1	1
chr2L_14350266_14351190_pos_465	0.300641	1	2
chr2L_14419623_14420125_pos_466	0.0037127	1	1
chr2L_14438311_14439248_pos_467	0.166516	1	1
chr2L_14520457_14521127_pos_468	1.15784	1	1
chr2L_14528555_14530343_pos_469	0.0620863	1	4
chr2L_14556545_14557304_pos_470	-0.4033	1	1
chr2L_14586999_14587637_pos_471	0.322154	1	5
chr2L_14659016_14659675_pos_472	0.446753	1	3
chr2L_14657524_14658056_pos_473	-0.424924	1	3
chr2L_14665084_14666388_pos_474	0.173582	1	4
chr2L_14687021_14687697_pos_475	0.562057	1	4
chr2L_14723235_14723733_pos_476	-0.271591	1	5
chr2L_14730486_14730900_pos_477	0.315092	1	5
chr2L_14816627_14817845_pos_478	0.64541	1	4
chr2L_14847505_14848309_pos_479	0.894914	1	1
chr2L_14873385_14874065_pos_480	-0.136646	1	5
chr2L_14953766_14955196_pos_481	0.0274218	1	5
chr2L_14969650_14970400_pos_482	0.423521	1	4
chr2L_14994584_14995098_pos_483	0.115828	1	1
chr2L_15028308_15029471_pos_484	-0.375854	1	3
chr2L_15118259_15119229_pos_485	0.533918	1	3
chr2L_15146046_15148277_pos_486	-0.692641	1	2
chr2L_15194101_15194754_pos_487	0.459277	1	2
chr2L_15211914_15212683_pos_488	0.280991	1	2
chr2L_15273650_15274542_pos_489	0.766352	1	2
chr2L_15285533_15285883_pos_490	-0.541185	1	1
chr2L_15312222_15312712_pos_491	0.612348	1	3
chr2L_15305406_15305797_pos_492	0.511581	1	4
chr2L_15316733_15317032_pos_493	-0.310571	1	1
chr2L_15317272_15317819_pos_494	0.592166	1	1
chr2L_15347806_15348409_pos_495	-0.27292	1	2
chr2L_15343192_15343504_pos_496	0.242857	1	3
chr2L_15354246_15354801_pos_497	0.0371646	1	1
chr2L_15430497_15431029_pos_498	0.760188	1	3
chr2L_15444753_15446020_pos_499	0.496134	1	1
chr2L_15464668_15465875_pos_500	0.0547412	1	5
chr2L_15472372_15472874_pos_501	0.154053	1	2
chr2L_15536158_15536931_pos_502	0.379458	1	3
chr2L_15533564_15534169_pos_503	0.498352	1	4
chr2L_15535346_15535932_pos_504	0.183793	1	1
chr2L_15556859_15557746_pos_505	0.441279	1	3
chr2L_15555426_15556370_pos_506	0.356454	1	5
chr2L_15736679_15737910_pos_507	-0.389043	1	5
chr2L_15774657_15776376_pos_508	-0.780009	1	5
chr2L_15797404_15797730_pos_509	0.294925	1	4
chr2L_15836107_15836548_pos_510	-0.0302255	1	1
chr2L_15866878_15868298_pos_511	0.531405	1	2
chr2L_15877044_15877739_pos_512	-0.152144	1	3
chr2L_15949409_15950352_pos_513	0.646963	1	2
chr2L_15943308_15945361_pos_514	-0.00346169	1	3
chr2L_16016423_16017732_pos_515	-0.208015	1	4
chr2L_16034507_16035908_pos_516	0.0692063	1	3
chr2L_16061044_16064684_pos_517	0.250768	1	1
chr2L_16085604_16086121_pos_518	0.142377	1	5
chr2L_16084576_16085307_pos_519	0.346862	1	4
chr2L_16098208_16099179_pos_520	0.274808	1	1
chr2L_16096029_16096671_pos_521	0.277419	1	1
chr2L_16131225_16132069_pos_522	0.552865	1	4
chr2L_16128339_16129236_pos_523	-0.33806	1	5
chr2L_16127748_16128115_pos_524	0.0402438	1	1
chr2L_16130648_16130942_pos_525	0.327858	1	4
chr2L_16147650_16149744_pos_526	0.540792	1	2
chr2L_16151394_16151956_pos_527	1.4001	1	1
chr2L_16160841_16161212_pos_528	-0.0980081	1	2
chr2L_16174047_16177413_pos_529	-0.187492	1	5
chr2L_16358766_16359334_pos_530	0.164779	1	2
chr2L_16364232_16365248_pos_531	-0.0399159	1	2
chr2L_16380832_16381335_pos_532	0.783563	1	1
chr2L_16412487_16413055_pos_533	0.0505586	1	3
chr2L_16410844_16411298_pos_534	0.567077	1	5
chr2L_16409798_16410499_pos_535	0.492457	1	3
chr2L_16441435_16442318_pos_536	0.250365	1	2
chr2L_16543018_16544159_pos_537	-1.24259	1	3
chr2L_16559034_16560728_pos_538	0.753073	1	5
chr2L_16571322_16571939_pos_539	0.224812	1	2
chr2L_16595840_16596671_pos_540	-0.47953	1	3
chr2L_16600210_16600877_pos_541	0.114525	1	4
chr2L_16626780_16627588_pos_542	0.462812	1	4
chr2L_16663892_16664282_pos_543	0.231149	1	5
chr2L_16670692_16671336_pos_544	-0.12626	1	3
chr2L_16708086_16708824_pos_545	0.299586	1	1
chr2L_16707359_16707730_pos_546	0.610089	1	3
chr2L_17008346_17009332_pos_547	0.730426	1	3
chr2L_17016009_17016748_pos_548	-0.395473	1	1
chr2L_17039977_17040832_pos_549	-0.14885	1	1
chr2L_17091180_17091910_pos_550	1.63671	1	2
chr2L_17094118_17096024_pos_551	-0.00944247	1	4
chr2L_17105766_17106703_pos_552	0.381196	1	2
chr2L_17172303_17173180_pos_553	0.273548	1	3
chr2L_17195203_17199173_pos_554	-0.964976	1	2
chr2L_17190756_17192134_pos_555	-0.348839	1	2
chr2L_17217147_17218742_pos_556	-0.146424	1	3
chr2L_17211795_17212730_pos_557	0.983755	1	2
chr2L_17248191_17250398_pos_558	-0.132351	1	4
chr2L_17258259_17259317_pos_559	0.12319	1	3
chr2L_17254849_17255393_pos_560	0.267886	1	1
chr2L_17297756_17300024_pos_561	0.0877651	1	1
chr2L_17300355_17301480_pos_562	0.125092	1	3
chr2L_17292482_17293347_pos_563	0.459812	1	5
chr2L_17315730_17316165_pos_564	0.207743	1	1
chr2L_17381408_17381867_pos_565	0.00315754	1	5
chr2L_17421762_17423346_pos_566	-0.173341	1	4
chr2L_17458365_17458845_pos_567	-0.179117	1	3
chr2L_17493136_17493988_pos_568	0.727234	1	2
chr2L_17582797_17583543_pos_569	-0.0330947	1	4
chr2L_17765255_17765825_pos_570	0.978572	1	2
chr2L_17777239_17777948_pos_571	0.358868	1	1
chr2L_17779145_17779789_pos_572	0.442108	1	2
chr2L_17837282_17838869_pos_573	-0.757686	1	4
chr2L_17867709_17871013_pos_574	0.420753	1	3
chr2L_17887929_17889095_pos_575	0.0774683	1	5
chr2L_17879465_17880308_pos_576	0.291361	1	3
chr2L_17905116_17906904_pos_577	-0.230108	1	4
chr2L_17915717_17916421_pos_578	-0.0416639	1	1
chr2L_17984304_17985027_pos_579	0.316519	1	4
chr2L_18015309_18016154_pos_580	0.425203	1	5
chr2L_18035375_18036487_pos_581	0.0226608	1	1
chr2L_18065066_18066246_pos_582	-0.322578	1	3
chr2L_18061176_18062094_pos_583	-0.00211485	1	5
chr2L_18075506_18076159_pos_584	0.268597	1	2
chr2L_18076389_18077623_pos_585	-0.400347	1	1
chr2L_18100506_18101520_pos_586	0.672405	1	2
chr2L_18197782_18198575_pos_587	0.276875	1	4
chr2L_18264416_18264939_pos_588	0.274849	1	4
chr2L_18367596_18368369_pos_589	0.191623	1	5
chr2L_18385866_18386508_pos_590	-0.0875682	1	3
chr2L_18389855_18390944_pos_591	0.256716	1	2
chr2L_18457000_18457224_pos_592	1.02643	1	1
chr2L_18465738_18466396_pos_593	0.235116	1	2
chr2L_18468337_18469095_pos_594	1.07778	1	2
chr2L_18466636_18467055_pos_595	0.350272	1	1
chr2L_18501945_18503127_pos_596	0.243007	1	3
chr2L_18531214_18534351_pos_597	0.245147	1	4
chr2L_18538596_18539771_pos_598	-0.0420685	1	3
chr2L_18561695_18562094_pos_599	0.493725	1	4
chr2L_18550675_18553311_pos_600	0.490382	1	4
chr2L_18612923_18614135_pos_601	0.121082	1	2
chr2L_18623210_18623499_pos_602	0.152226	1	4
chr2L_18723914_18724878_pos_603	0.268913	1	4
chr2L_18738249_18738928_pos_604	0.357603	1	1
chr2L_18750006_18751362_pos_605	0.403815	1	2
chr2L_18766723_18767593_pos_606	-0.883327	1	3
chr2L_18767884_18769212_pos_607	0.707781	1	3
chr2L_18864793_18865735_pos_608	0.493557	1	2
chr2L_18882656_18883110_pos_609	0.450972	1	4
chr2L_18888942_18889398_pos_610	0.455666	1	3
chr2L_18927961_18928522_pos_611	-0.111858	1	4
chr2L_18933513_18934164_pos_612	0.863716	1	4
chr2L_19018881_19019102_pos_613	0.611031	1	5
chr2L_19068172_19069184_pos_614	-0.366031	1	2
chr2L_19121449_19121891_pos_615	0.392586	1	1
chr2L_19163500_19164116_pos_616	0.110442	1	5
chr2L_19221118_19221831_pos_617	0.360096	1	2
chr2L_19222128_19222796_pos_618	0.763462	1	2
chr2L_19223095_19223662_pos_619	-0.107995	1	3
chr2L_19246951_19248110_pos_620	-0.673991	1	5
chr2L_19241610_19242548_pos_621	0.107407	1	1
chr2L_19265870_19267353_pos_622	-0.77557	1	1
chr2L_19323254_19324102_pos_623	0.404377	1	1
chr2L_19344061_19344928_pos_624	0.640855	1	3
chr2L_19405956_19406466_pos_625	0.282633	1	2
chr2L_19474342_19474780_pos_626	0.347312	1	2
chr2L_19482242_19482795_pos_627	0.575299	1	4
chr2L_19599361_19600590_pos_628	-0.0615519	1	1
chr2L_19640455_19641091_pos_629	0.604815	1	1
chr2L_19702936_19703434_pos_630	0.181275	1	2
chr2L_19765501_19765931_pos_631	0.59007	1	3
chr2L_19830795_19831768_pos_632	0.653497	1	2
chr2L_19829106_19830480_pos_633	0.678756	1	2
chr2L_19846990_19848684_pos_634	0.324772	1	4
chr2L_19863936_19864553_pos_635	0.219993	1	4
chr2L_19869390_19869896_pos_636	0.253181	1	2
chr2L_19884273_19884982_pos_637	-0.539589	1	5
chr2L_19898257_19899302_pos_638	0.598356	1	1
chr2L_19907737_19909293_pos_639	0.14763	1	2
chr2L_19987176_19987933_pos_640	-0.0886441	1	2
chr2L_20011072_20011649_pos_641	0.99791	1	5
chr2L_20236711_20237956_pos_642	0.78789	1	5
chr2L_20254915_20255770_pos_643	0.793698	1	1
chr2L_20285910_20286919_pos_644	0.7202	1	1
chr2L_20330402_20331404_pos_645	0.589111	1	3
chr2L_20328850_20329701_pos_646	-0.138135	1	4
chr2L_20379358_20380124_pos_647	0.0549787	1	3
chr2L_20375798_20377363_pos_648	0.691598	1	3
chr2L_20439999_20441419_pos_649	-0.34749	1	3
chr2L_20503829_20504243_pos_650	0.570437	1	3
chr2L_20516279_20517129_pos_651	0.617196	1	1
chr2L_20529615_20530253_pos_652	0.340637	1	4
chr2L_20584800_20586597_pos_653	0.822464	1	4
chr2L_20700086_20702075_pos_654	-0.0654935	1	5
chr2L_20697587_20698806_pos_655	0.69126	1	3
chr2L_20694357_20696479_pos_656	0.0907739	1	1
chr2L_20772133_20773147_pos_657	-0.0477272	1	5
chr2L_20812362_20812999_pos_658	0.0776487	1	2
chr2L_20838695_20839432_pos_659	0.0620169	1	4
chr2L_20844854_20846609_pos_660	-0.0197203	1	3
chr2L_20853896_20854644_pos_661	0.322817	1	5
chr2L_20868062_20868580_pos_662	0.397473	1	3
chr2L_20904183_20905576_pos_663	0.0601475	1	4
chr2L_21015877_21017164_pos_664	0.293327	1	1
chr2L_21029962_21030668_pos_665	0.664162	1	5
chr2L_21028906_21029766_pos_666	0.315689	1	5
chr2L_21057928_21058886_pos_667	0.329162	1	4
chr2L_21081078_21082063_pos_668	-0.54737	1	2
chr2L_21192762_21193954_pos_669	-0.192669	1	3
chr2L_21256878_21257363_pos_670	-0.191751	1	5
chr2L_21316684_21317201_pos_671	-0.0302886	1	3
chr2L_21318222_21319437_pos_672	-0.254266	1	2
chr2L_21648408_21649286_pos_673	-0.583321	1	3
chr2L_21732964_21733794_pos_674	-0.0805241	1	1
chr2L_21750611_21750942_pos_675	-0.0911535	1	5
chr2L_21784956_21785570_pos_676	0.0397047	1	4
chr2L_21804024_21805019_pos_677	0.384226	1	5
chr2L_21818030_21818790_pos_678	-0.0881148	1	2
chr2L_21812391_21813320_pos_679	-0.336091	1	3
chr2L_21857556_21858166_pos_680	0.233673	1	2
chr2L_21875503_21876611_pos_681	0.274579	1	1
chr2L_21892773_21893714_pos_682	0.196087	1	2
chr2L_21944487_21945747_pos_683	0.447365	1	1
chr2L_21997096_21998619_pos_684	-0.177652	1	2
chr2L_22029784_22030551_pos_685	0.464615	1	1
chr2L_22060611_22061823_pos_686	-0.152624	1	5
chr2L_22077740_22079289_pos_687	0.192703	1	1
chr2L_22142597_22143067_pos_688	-0.231056	1	2
chr2L_22154879_22157145_pos_689	-0.390308	1	4
chr2L_22181906_22182495_pos_690	-0.0238127	1	5
chr2L_22244765_22245415_pos_691	0.296626	1	5
chr2L_22306717_22307028_pos_692	-0.231114	1	3
chr2L_22904627_22906661_pos_693	0.0528884	1	5
chr2LHet_275372_276287_pos_694	-0.71156	1	3
chr2R_21052578_21053570_pos_695	0.00516178	1	5
chr2R_16334253_16335739_pos_696	-0.129801	1	5
chr2R_16596705_16598204_pos_697	-0.407314	1	1
chr2R_1326819_1327375_pos_698	-0.266398	1	5
chr2R_1949038_1952075_pos_699	0.193062	1	3
chr2R_2391816_2392627_pos_700	0.676212	1	3
chr2R_6863921_6864910_pos_701	0.560561	1	4
chr2R_6930024_6931911_pos_702	0.0956221	1	2
chr2R_6913624_6914341_pos_703	0.68005	1	5
chr2R_7388357_7389273_pos_704	0.603542	1	3
chr2R_7650719_7651281_pos_705	0.281983	1	1
chr2R_7846469_7848050_pos_706	-0.393953	1	3
chr2R_8255875_8257996_pos_707	0.0424686	1	5
chr2R_9172677_9175359_pos_708	0.493111	1	3
chr2R_10223391_10224994_pos_709	0.597809	1	5
chr2R_11173068_11173820_pos_710	0.26921	1	4
chr2R_12417583_12420306_pos_711	-0.547148	1	5
chr2R_15105629_15106367_pos_712	0.00268965	1	1
chr2R_15515186_15515549_pos_713	0.793086	1	1
chr2R_15448916_15451726_pos_714	0.545127	1	3
chr2R_15776925_15778161_pos_715	0.604458	1	2
chr2R_15924641_15925509_pos_716	0.617252	1	1
chr2R_16743646_16744695_pos_717	-0.33088	1	3
chr2R_18315549_18317371_pos_718	-0.0803694	1	5
chr2R_18759560_18761190_pos_719	-1.20232	1	1
chr2R_18939482_18940051_pos_720	0.918169	1	1
chr2R_21118458_21118925_pos_721	0.609723	1	5
chrU_1615538_1615738_pos_722	-0.783668	1	1
chrU_162384_162746_pos_723	0.271417	1	3
chrU_165678_166226_pos_724	0.0708968	1	4
chr2RHet_349474_350491_pos_725	-0.838082	1	2
chr2RHet_1741041_1741742_pos_726	-0.0513548	1	2
chr2RHet_1847426_1848751_pos_727	-0.287814	1	2
chr2RHet_3274847_3275994_pos_728	-0.635493	1	3
chr2R_24947_26888_pos_729	-0.286628	1	1
chr2R_93048_94388_pos_730	-0.339365	1	2
chr2R_397292_399098_pos_731	-0.60907	1	2
chr2R_486405_487737_pos_732	-0.301451	1	4
chr2R_788585_790026_pos_733	-0.633638	1	1
chr2R_903547_903839_pos_734	0.268253	1	3
chr2R_940981_941340_pos_735	-0.189397	1	2
chr2R_1313695_1314285_pos_736	-0.787682	1	2
chr2R_1427118_1429142_pos_737	-0.480728	1	2
chr2R_1553791_1554244_pos_738	0.0848506	1	1
chr2R_1556743_1557397_pos_739	0.143738	1	5
chr2R_1619068_1620112_pos_740	-0.113613	1	3
chr2R_1636743_1637466_pos_741	0.24339	1	3
chr2R_1686447_1687380_pos_742	0.226109	1	5
chr2R_1711472_1712479_pos_743	-0.180777	1	3
chr2R_1724793_1727514_pos_744	0.410324	1	5
chr2R_1777526_1778332_pos_745	0.0610095	1	3
chr2R_1813572_1815841_pos_746	-0.188453	1	1
chr2R_1827951_1830903_pos_747	-0.200409	1	3
chr2R_1877566_1878091_pos_748	-0.457134	1	5
chr2R_1885944_1888267_pos_749	-0.176406	1	2
chr2R_1914636_1916398_pos_750	-0.00125182	1	4
chr2R_1935704_1937090_pos_751	-0.325705	1	5
chr2R_1952739_1954552_pos_752	-0.272868	1	2
chr2R_2095507_2096045_pos_753	-0.202942	1	3
chr2R_2107106_2107443_pos_754	-0.0254369	1	3
chr2R_2352042_2352774_pos_755	-0.180464	1	1
chr2R_2349297_2349859_pos_756	-0.777719	1	2
chr2R_2423583_2424262_pos_757	-0.124503	1	1
chr2R_2425410_2426471_pos_758	-0.670864	1	3
chr2R_2446950_2448394_pos_759	0.308734	1	3
chr2R_2451828_2452614_pos_760	0.099777	1	2
chr2R_2458472_2459123_pos_761	0.123277	1	1
chr2R_2593428_2593956_pos_762	-0.563113	1	3
chr2R_2661728_2662812_pos_763	-0.439199	1	4
chr2R_2687116_2688565_pos_764	0.115803	1	1
chr2R_2692799_2693681_pos_765	0.737708	1	3
chr2R_2706659_2708698_pos_766	0.0336369	1	4
chr2R_2732838_2733647_pos_767	-0.000314901	1	3
chr2R_2744983_2748347_pos_768	0.622263	1	1
chr2R_2853911_2854578_pos_769	0.24238	1	1
chr2R_2995322_2996005_pos_770	-0.203566	1	2
chr2R_2991749_2992748_pos_771	0.31132	1	3
chr2R_3005980_3007129_pos_772	0.288094	1	4
chr2R_3057251_3057712_pos_773	0.504723	1	2
chr2R_3056553_3056857_pos_774	0.630369	1	2
chr2R_3091001_3092264_pos_775	-0.333556	1	3
chr2R_3089221_3090022_pos_776	0.717615	1	2
chr2R_3092588_3095610_pos_777	-0.199808	1	4
chr2R_3139817_3140464_pos_778	0.168696	1	4
chr2R_3146094_3146695_pos_779	0.857297	1	2
chr2R_3181423_3182022_pos_780	0.555811	1	3
chr2R_3249495_3251801_pos_781	-0.00442153	1	2
chr2R_3264162_3264474_pos_782	0.829217	1	3
chr2R_3284423_3285104_pos_783	-0.309483	1	1
chr2R_3359577_3360229_pos_784	-0.00924349	1	5
chr2R_3446240_3447242_pos_785	-0.238426	1	1
chr2R_3493155_3494689_pos_786	-0.0365083	1	3
chr2R_3506982_3507930_pos_787	0.204049	1	1
chr2R_3611537_3612208_pos_788	-0.23662	1	4
chr2R_3649081_3649416_pos_789	0.493839	1	1
chr2R_3721709_3724319_pos_790	-0.376022	1	3
chr2R_3781021_3782005_pos_791	0.652979	1	5
chr2R_3798622_3799189_pos_792	0.19794	1	4
chr2R_3887637_3888507_pos_793	0.728072	1	5
chr2R_3942827_3943262_pos_794	-0.516478	1	3
chr2R_3951469_3951727_pos_795	-0.100251	1	4
chr2R_4068677_4069381_pos_796	0.498467	1	5
chr2R_4108066_4108942_pos_797	-0.00426417	1	3
chr2R_4120729_4121028_pos_798	-0.321381	1	5
chr2R_4134026_4135104_pos_799	0.798814	1	4
chr2R_4187618_4189508_pos_800	0.335806	1	4
chr2R_4290641_4291854_pos_801	-0.332627	1	3
chr2R_4339843_4340698_pos_802	-0.0196779	1	4
chr2R_4383352_4385734_pos_803	0.359085	1	4
chr2R_4436221_4437677_pos_804	0.394337	1	3
chr2R_4531500_4532127_pos_805	0.220359	1	5
chr2R_4540118_4540429_pos_806	0.812322	1	1
chr2R_4546193_4547123_pos_807	-1.10033	1	4
chr2R_4597822_4598567_pos_808	-0.0149511	1	4
chr2R_4626635_4628043_pos_809	0.265441	1	2
chr2R_4633452_4635056_pos_810	-0.0791677	1	4
chr2R_4628776_4629645_pos_811	0.426713	1	2
chr2R_4699068_4699913_pos_812	0.473797	1	1
chr2R_4694298_4695578_pos_813	0.156845	1	3
chr2R_4783092_4783401_pos_814	-0.0709863	1	5
chr2R_4886572_4887957_pos_815	0.282605	1	5
chr2R_4885588_4886217_pos_816	0.330432	1	1
chr2R_4922433_4923112_pos_817	0.23286	1	2
chr2R_5110586_5111549_pos_818	0.813246	1	2
chr2R_5227360_5229306_pos_819	-0.377667	1	4
chr2R_5252431_5254112_pos_820	0.288151	1	5
chr2R_5303300_5304102_pos_821	-0.139185	1	1
chr2R_5317082_5317603_pos_822	0.107746	1	5
chr2R_5326661_5327052_pos_823	0.00528463	1	2
chr2R_5403012_5403523_pos_824	0.449813	1	3
chr2R_5477717_5477959_pos_825	-0.220146	1	1
chr2R_5519266_5520772_pos_826	1.04107	1	5
chr2R_5513465_5514255_pos_827	0.561001	1	1
chr2R_5562511_5563613_pos_828	0.947383	1	4
chr2R_5557749_5558343_pos_829	0.77378	1	3
chr2R_5555900_5557434_pos_830	-0.20782	1	2
chr2R_5660395_5661443_pos_831	0.0996616	1	5
chr2R_5681807_5683466_pos_832	0.0936896	1	5
chr2R_5722347_5723315_pos_833	0.260532	1	4
chr2R_5964666_5965292_pos_834	0.592936	1	2
chr2R_6077067_6078336_pos_835	0.391392	1	2
chr2R_6090560_6091328_pos_836	0.67321	1	2
chr2R_6088695_6089393_pos_837	0.0990684	1	1
chr2R_6118264_6118972_pos_838	0.601459	1	2
chr2R_6254454_6255805_pos_839	-0.0343028	1	5
chr2R_6283178_6283751_pos_840	0.179285	1	2
chr2R_6384521_6385541_pos_841	0.0487987	1	1
chr2R_6526036_6526777_pos_842	0.0389144	1	1
chr2R_6541729_6542557_pos_843	0.243423	1	4
chr2R_6633662_6634256_pos_844	0.219943	1	5
chr2R_6636820_6638133_pos_845	0.231497	1	4
chr2R_6660552_6661177_pos_846	0.37919	1	3
chr2R_6675721_6676818_pos_847	0.962319	1	2
chr2R_6744551_6745555_pos_848	-0.678498	1	5
chr2R_6912520_6913487_pos_849	0.442532	1	2
chr2R_6906624_6907366_pos_850	0.171348	1	2
chr2R_6918446_6919519_pos_851	0.527058	1	2
chr2R_6939336_6939970_pos_852	0.844824	1	5
chr2R_6945830_6946611_pos_853	0.694469	1	4
chr2R_6961777_6962542_pos_854	0.403829	1	4
chr2R_6965450_6966327_pos_855	1.28349	1	5
chr2R_6980773_6981688_pos_856	-0.242791	1	3
chr2R_7026267_7026862_pos_857	-0.308225	1	3
chr2R_7032428_7033005_pos_858	0.529269	1	4
chr2R_7076778_7077138_pos_859	-0.0498545	1	3
chr2R_7075821_7076150_pos_860	0.340864	1	4
chr2R_7118038_7118897_pos_861	0.361739	1	1
chr2R_7202714_7204575_pos_862	0.136968	1	1
chr2R_7209808_7210594_pos_863	0.78141	1	2
chr2R_7288592_7289037_pos_864	0.797266	1	4
chr2R_7331187_7332097_pos_865	0.0960883	1	5
chr2R_7326060_7326841_pos_866	0.100664	1	1
chr2R_7350770_7352335_pos_867	-0.790903	1	2
chr2R_7463839_7464836_pos_868	-0.268982	1	5
chr2R_7500363_7500803_pos_869	0.924682	1	4
chr2R_7537037_7537553_pos_870	0.310346	1	2
chr2R_7585759_7586428_pos_871	0.168786	1	5
chr2R_7649513_7650496_pos_872	-0.0113704	1	4
chr2R_7669839_7671338_pos_873	-1.01027	1	4
chr2R_7692299_7693037_pos_874	-0.411683	1	2
chr2R_7691094_7692068_pos_875	0.543802	1	3
chr2R_7707184_7707759_pos_876	0.986121	1	3
chr2R_7805697_7806547_pos_877	0.236158	1	2
chr2R_7810563_7812150_pos_878	-0.127351	1	3
chr2R_7802920_7803932_pos_879	-0.586056	1	3
chr2R_7829345_7830408_pos_880	-0.433395	1	5
chr2R_7852870_7854451_pos_881	-0.0618085	1	3
chr2R_7881222_7881737_pos_882	0.0698699	1	4
chr2R_7903785_7904261_pos_883	0.692434	1	1
chr2R_7959898_7960895_pos_884	0.13692	1	1
chr2R_8007693_8009128_pos_885	-0.672748	1	3
chr2R_8123393_8124318_pos_886	-0.213109	1	4
chr2R_8118073_8118437_pos_887	0.617701	1	1
chr2R_8252098_8253974_pos_888	-0.203292	1	4
chr2R_8287722_8288807_pos_889	0.265114	1	3
chr2R_8421661_8422007_pos_890	0.384213	1	3
chr2R_8430773_8432798_pos_891	0.44612	1	1
chr2R_8464413_8465902_pos_892	0.60938	1	5
chr2R_8482114_8482674_pos_893	0.627829	1	3
chr2R_8531443_8532248_pos_894	0.0717238	1	4
chr2R_8530168_8530861_pos_895	-0.199263	1	4
chr2R_8536719_8537574_pos_896	-0.152064	1	3
chr2R_8555314_8555818_pos_897	0.267241	1	1
chr2R_8558162_8558494_pos_898	0.177832	1	2
chr2R_8593691_8594490_pos_899	-0.327469	1	3
chr2R_8611889_8612375_pos_900	0.626501	1	3
chr2R_8665582_8666521_pos_901	0.432044	1	3
chr2R_8694738_8695206_pos_902	-0.17579	1	5
chr2R_8777766_8779236_pos_903	-0.0462096	1	3
chr2R_8937532_8938494_pos_904	0.776977	1	2
chr2R_8935684_8936486_pos_905	1.01151	1	3
chr2R_8941592_8942177_pos_906	0.56745	1	2
chr2R_8974475_8975715_pos_907	0.403202	1	1
chr2R_8984506_8986492_pos_908	0.251813	1	1
chr2R_9004828_9005502_pos_909	-0.00144298	1	1
chr2R_9066836_9067695_pos_910	-0.0133356	1	2
chr2R_9081694_9082111_pos_911	0.634641	1	1
chr2R_9223314_9223707_pos_912	0.507482	1	1
chr2R_9269525_9270536_pos_913	-0.39423	1	3
chr2R_9271766_9272801_pos_914	1.00314	1	5
chr2R_9293236_9293440_pos_915	0.455947	1	5
chr2R_9363781_9364314_pos_916	0.649153	1	3
chr2R_9413790_9415325_pos_917	0.544209	1	2
chr2R_9408051_9409006_pos_918	0.217547	1	3
chr2R_9423974_9424867_pos_919	0.450888	1	3
chr2R_9430776_9431093_pos_920	0.323734	1	1
chr2R_9497426_9499134_pos_921	0.0684892	1	1
chr2R_9514261_9515149_pos_922	1.24282	1	5
chr2R_9537887_9538997_pos_923	0.80725	1	4
chr2R_9539362_9541373_pos_924	0.421134	1	4
chr2R_9544316_9545077_pos_925	0.716384	1	3
chr2R_9546714_9548062_pos_926	0.302744	1	4
chr2R_9572157_9572782_pos_927	0.412926	1	4
chr2R_9574265_9575279_pos_928	0.618652	1	4
chr2R_9588763_9589908_pos_929	0.128984	1	3
chr2R_9626653_9627304_pos_930	-0.319888	1	3
chr2R_9636243_9638000_pos_931	0.578951	1	3
chr2R_9660972_9661419_pos_932	-0.257141	1	5
chr2R_9724725_9725967_pos_933	-0.334015	1	1
chr2R_9755620_9756354_pos_934	0.289876	1	3
chr2R_9790186_9791009_pos_935	0.203587	1	5
chr2R_9816597_9816839_pos_936	0.556682	1	5
chr2R_9840051_9840569_pos_937	0.625986	1	3
chr2R_9913445_9914005_pos_938	0.641645	1	4
chr2R_9930337_9930895_pos_939	-0.4287	1	5
chr2R_9965796_9967705_pos_940	0.495292	1	3
chr2R_9970848_9971368_pos_941	-0.0220322	1	1
chr2R_10004329_10005583_pos_942	-0.290629	1	5
chr2R_10008197_10009257_pos_943	0.3966	1	3
chr2R_10013109_10013688_pos_944	0.914478	1	5
chr2R_10019715_10020177_pos_945	0.080115	1	1
chr2R_10135320_10136525_pos_946	-0.170421	1	5
chr2R_10209181_10210237_pos_947	0.282814	1	4
chr2R_10333863_10334693_pos_948	-0.146862	1	3
chr2R_10469992_10470998_pos_949	0.308282	1	2
chr2R_10522664_10524512_pos_950	-0.018053	1	2
chr2R_10535829_10536371_pos_951	0.0434074	1	5
chr2R_10542537_10543082_pos_952	0.745801	1	3
chr2R_10566123_10566849_pos_953	-0.283968	1	5
chr2R_10557890_10559402_pos_954	-0.19189	1	2
chr2R_10585620_10586304_pos_955	-0.545803	1	2
chr2R_10631948_10632326_pos_956	0.31323	1	5
chr2R_10621377_10622046_pos_957	0.449189	1	3
chr2R_10692454_10693175_pos_958	0.67396	1	3
chr2R_10724696_10725276_pos_959	0.163272	1	4
chr2R_10798676_10799205_pos_960	0.0692449	1	5
chr2R_10857620_10858621_pos_961	0.227876	1	5
chr2R_10864000_10864859_pos_962	0.542689	1	4
chr2R_10932508_10933578_pos_963	-0.264502	1	2
chr2R_10930821_10932208_pos_964	0.765058	1	3
chr2R_10979703_10980562_pos_965	0.200098	1	4
chr2R_11041702_11042403_pos_966	0.577549	1	4
chr2R_11062101_11062781_pos_967	-0.208855	1	5
chr2R_11146798_11150169_pos_968	-0.451546	1	2
chr2R_11170733_11171383_pos_969	0.782382	1	3
chr2R_11158850_11161837_pos_970	0.435821	1	3
chr2R_11221991_11222626_pos_971	0.16856	1	1
chr2R_11226549_11227590_pos_972	-0.982819	1	1
chr2R_11284870_11285410_pos_973	0.678582	1	3
chr2R_11342731_11346127_pos_974	0.438314	1	2
chr2R_11359700_11360699_pos_975	-0.119072	1	1
chr2R_11380927_11383519_pos_976	0.0925078	1	5
chr2R_11502206_11502729_pos_977	0.257433	1	3
chr2R_11512411_11513602_pos_978	0.717972	1	2
chr2R_11590664_11591319_pos_979	0.101647	1	4
chr2R_11612404_11613818_pos_980	0.795701	1	2
chr2R_11628487_11628882_pos_981	0.882642	1	5
chr2R_11620730_11621226_pos_982	0.508695	1	2
chr2R_11621563_11622189_pos_983	0.583085	1	2
chr2R_11694452_11695544_pos_984	0.688663	1	5
chr2R_11696027_11696434_pos_985	0.248743	1	4
chr2R_11691655_11692249_pos_986	0.479952	1	4
chr2R_11765750_11766670_pos_987	0.603174	1	5
chr2R_11781338_11782141_pos_988	0.757166	1	1
chr2R_11792796_11793306_pos_989	0.421123	1	4
chr2R_11782900_11783142_pos_990	0.401107	1	2
chr2R_11802393_11803205_pos_991	-0.314021	1	2
chr2R_11849814_11850539_pos_992	-0.259825	1	1
chr2R_11856560_11857379_pos_993	-0.177424	1	1
chr2R_11924254_11924641_pos_994	0.655018	1	5
chr2R_11941407_11941905_pos_995	-0.0348895	1	2
chr2R_11967692_11968680_pos_996	-0.125572	1	2
chr2R_11981681_11981972_pos_997	0.367894	1	4
chr2R_12021482_12021941_pos_998	0.534157	1	1
chr2R_12101546_12101961_pos_999	-0.119967	1	2
chr2R_12103229_12103645_pos_1000	0.357703	1	3
chr2R_12197596_12200063_pos_1001	0.174758	1	1
chr2R_12236615_12237291_pos_1002	0.814728	1	4
chr2R_12256236_12257472_pos_1003	0.453865	1	2
chr2R_12280860_12282178_pos_1004	-0.186914	1	1
chr2R_12282983_12283651_pos_1005	0.512536	1	5
chr2R_12279537_12280653_pos_1006	-0.346522	1	3
chr2R_12296135_12296867_pos_1007	0.441744	1	5
chr2R_12290931_12292045_pos_1008	0.797155	1	4
chr2R_12308085_12309995_pos_1009	0.578516	1	2
chr2R_12316747_12318206_pos_1010	0.304355	1	3
chr2R_12336442_12336842_pos_1011	0.945725	1	3
chr2R_12341378_12342538_pos_1012	0.303162	1	4
chr2R_12359894_12360828_pos_1013	1.47851	1	1
chr2R_12362097_12362664_pos_1014	0.462027	1	5
chr2R_12368397_12369324_pos_1015	0.460709	1	4
chr2R_12364900_12365781_pos_1016	0.0838473	1	1
chr2R_12362847_12363481_pos_1017	0.446415	1	5
chr2R_12446159_12448253_pos_1018	0.2233	1	1
chr2R_12455175_12455456_pos_1019	-0.701721	1	1
chr2R_12547796_12548857_pos_1020	-0.172839	1	4
chr2R_12590325_12591157_pos_1021	-0.129371	1	4
chr2R_12604257_12605595_pos_1022	0.501544	1	3
chr2R_12600736_12601672_pos_1023	0.0895823	1	5
chr2R_12610541_12611364_pos_1024	-0.0116734	1	2
chr2R_12629259_12630522_pos_1025	0.264683	1	1
chr2R_12672263_12673566_pos_1026	-0.315945	1	4
chr2R_12701051_12701637_pos_1027	0.453561	1	4
chr2R_12734771_12735198_pos_1028	-0.0904978	1	2
chr2R_12803019_12803324_pos_1029	0.782149	1	4
chr2R_12810676_12811185_pos_1030	0.0718946	1	3
chr2R_12808849_12809398_pos_1031	0.353831	1	3
chr2R_12866353_12867125_pos_1032	0.65052	1	3
chr2R_12973378_12974219_pos_1033	0.53015	1	5
chr2R_12992652_12993118_pos_1034	-0.2132	1	5
chr2R_13029507_13029919_pos_1035	1.12178	1	1
chr2R_13056382_13056915_pos_1036	0.87277	1	1
chr2R_13050537_13051582_pos_1037	0.201265	1	3
chr2R_13088333_13089372_pos_1038	-0.28137	1	1
chr2R_13077807_13078417_pos_1039	0.900933	1	5
chr2R_13129875_13130291_pos_1040	0.0845082	1	4
chr2R_13130697_13131225_pos_1041	0.138144	1	1
chr2R_13173478_13175993_pos_1042	0.762992	1	5
chr2R_13181569_13183047_pos_1043	0.294091	1	2
chr2R_13191219_13192781_pos_1044	0.135328	1	5
chr2R_13266999_13267769_pos_1045	1.29357	1	2
chr2R_13273773_13274329_pos_1046	0.429393	1	4
chr2R_13362665_13363200_pos_1047	0.194854	1	5
chr2R_13383674_13384405_pos_1048	0.150873	1	2
chr2R_13568652_13569064_pos_1049	0.572277	1	3
chr2R_13732726_13733113_pos_1050	-0.183829	1	4
chr2R_13831101_13831751_pos_1051	0.9366	1	2
chr2R_13875760_13876482_pos_1052	0.608914	1	3
chr2R_13884515_13887003_pos_1053	0.122596	1	3
chr2R_13902234_13903245_pos_1054	0.232964	1	5
chr2R_13954488_13955097_pos_1055	0.301761	1	5
chr2R_13963813_13965430_pos_1056	-0.180564	1	5
chr2R_14085862_14086357_pos_1057	0.665899	1	1
chr2R_14104419_14106163_pos_1058	0.643916	1	5
chr2R_14093888_14094753_pos_1059	0.797151	1	4
chr2R_14108869_14109729_pos_1060	0.404376	1	2
chr2R_14145125_14146023_pos_1061	0.383139	1	5
chr2R_14146505_14147233_pos_1062	0.233382	1	5
chr2R_14166939_14168685_pos_1063	0.259919	1	5
chr2R_14177034_14178077_pos_1064	0.0849816	1	4
chr2R_14190037_14190955_pos_1065	0.212046	1	4
chr2R_14216340_14217898_pos_1066	0.569776	1	2
chr2R_14211400_14212505_pos_1067	0.299394	1	3
chr2R_14224148_14224736_pos_1068	0.54553	1	1
chr2R_14365266_14366843_pos_1069	-0.27616	1	3
chr2R_14494534_14494914_pos_1070	0.155555	1	1
chr2R_14633262_14634363_pos_1071	0.16158	1	3
chr2R_14643548_14644995_pos_1072	-0.172511	1	5
chr2R_14664800_14665479_pos_1073	0.0487051	1	5
chr2R_14671371_14671991_pos_1074	0.240557	1	3
chr2R_14762560_14763125_pos_1075	-0.238973	1	3
chr2R_14763522_14764089_pos_1076	1.07625	1	4
chr2R_14790784_14791507_pos_1077	0.687127	1	5
chr2R_14781833_14782238_pos_1078	-0.0277953	1	1
chr2R_14793905_14794512_pos_1079	0.588424	1	2
chr2R_14799918_14802843_pos_1080	0.438064	1	3
chr2R_14794772_14795534_pos_1081	0.185449	1	1
chr2R_14810226_14810976_pos_1082	0.895497	1	2
chr2R_14818821_14821447_pos_1083	0.476394	1	5
chr2R_14814150_14814739_pos_1084	0.208218	1	3
chr2R_14850937_14851326_pos_1085	0.780508	1	4
chr2R_14852592_14853206_pos_1086	0.552996	1	4
chr2R_14901141_14901903_pos_1087	-0.0846471	1	1
chr2R_14915548_14917059_pos_1088	-0.383562	1	3
chr2R_14948513_14949354_pos_1089	0.470663	1	3
chr2R_14975539_14976254_pos_1090	0.220729	1	3
chr2R_15000234_15000693_pos_1091	0.0798065	1	4
chr2R_15003837_15005239_pos_1092	0.617436	1	4
chr2R_15035589_15036509_pos_1093	-0.261778	1	2
chr2R_15054212_15054917_pos_1094	0.259905	1	3
chr2R_15070199_15070717_pos_1095	0.724723	1	5
chr2R_15184076_15184563_pos_1096	0.505662	1	2
chr2R_15219491_15220342_pos_1097	-0.24683	1	5
chr2R_15220633_15221150_pos_1098	0.548159	1	3
chr2R_15249626_15250008_pos_1099	-0.318455	1	4
chr2R_15303951_15304419_pos_1100	0.208781	1	1
chr2R_15413842_15414582_pos_1101	-0.411694	1	4
chr2R_15424022_15424654_pos_1102	-0.0141658	1	3
chr2R_15422878_15423880_pos_1103	0.992308	1	3
chr2R_15417818_15419051_pos_1104	-0.12868	1	3
chr2R_15459880_15460849_pos_1105	0.782775	1	1
chr2R_15465190_15465711_pos_1106	0.174419	1	2
chr2R_15477756_15478679_pos_1107	0.127078	1	3
chr2R_15487632_15488674_pos_1108	-0.429012	1	3
chr2R_15525813_15527920_pos_1109	-0.256559	1	1
chr2R_15528098_15528860_pos_1110	0.732651	1	3
chr2R_15576832_15577777_pos_1111	-0.329167	1	5
chr2R_15589281_15590509_pos_1112	0.131308	1	5
chr2R_15673536_15675796_pos_1113	-0.19993	1	4
chr2R_15679416_15680380_pos_1114	0.269826	1	3
chr2R_15682088_15682833_pos_1115	0.666523	1	2
chr2R_15770192_15770859_pos_1116	-0.533602	1	5
chr2R_15761528_15763677_pos_1117	0.262208	1	5
chr2R_15775288_15776363_pos_1118	0.45852	1	4
chr2R_15771431_15771980_pos_1119	0.816012	1	4
chr2R_15786499_15789116_pos_1120	0.51086	1	3
chr2R_15830966_15831601_pos_1121	-0.143658	1	5
chr2R_15873600_15874713_pos_1122	0.136877	1	3
chr2R_15893335_15893958_pos_1123	0.234687	1	1
chr2R_15912944_15913501_pos_1124	0.0672713	1	4
chr2R_15972772_15974093_pos_1125	0.441896	1	3
chr2R_15980917_15983123_pos_1126	-0.349637	1	4
chr2R_16017238_16018881_pos_1127	0.230801	1	1
chr2R_16008406_16010270_pos_1128	0.705082	1	2
chr2R_16036527_16037458_pos_1129	0.839485	1	5
chr2R_16042221_16043609_pos_1130	0.451326	1	3
chr2R_16053003_16053793_pos_1131	0.440621	1	1
chr2R_16087544_16088409_pos_1132	0.173333	1	2
chr2R_16097118_16097763_pos_1133	0.392266	1	3
chr2R_16110173_16111020_pos_1134	0.121878	1	2
chr2R_16106391_16107420_pos_1135	0.103586	1	5
chr2R_16125247_16125825_pos_1136	0.206002	1	3
chr2R_16177508_16178567_pos_1137	-0.208108	1	4
chr2R_16250019_16250985_pos_1138	0.0347589	1	4
chr2R_16280214_16281276_pos_1139	0.551107	1	5
chr2R_16274632_16276028_pos_1140	0.298622	1	4
chr2R_16295725_16296931_pos_1141	-0.338262	1	4
chr2R_16337308_16338902_pos_1142	1.27967	1	4
chr2R_16459061_16461564_pos_1143	-0.160143	1	1
chr2R_16457688_16458809_pos_1144	0.329792	1	5
chr2R_16577544_16578957_pos_1145	-0.0421328	1	1
chr2R_16590417_16591687_pos_1146	0.382391	1	1
chr2R_16644214_16644911_pos_1147	0.253549	1	2
chr2R_16680842_16683440_pos_1148	0.0661244	1	2
chr2R_16704251_16705032_pos_1149	0.266525	1	5
chr2R_16777228_16778111_pos_1150	0.636728	1	2
chr2R_16816337_16817720_pos_1151	0.244311	1	2
chr2R_16818437_16819101_pos_1152	0.286221	1	4
chr2R_17002969_17004904_pos_1153	-0.0941609	1	2
chr2R_16995964_16996317_pos_1154	0.216456	1	2
chr2R_16990303_16991125_pos_1155	0.492827	1	2
chr2R_17111630_17112511_pos_1156	0.690388	1	5
chr2R_17118394_17118724_pos_1157	0.147258	1	3
chr2R_17125086_17126438_pos_1158	1.4175	1	1
chr2R_17382177_17382619_pos_1159	0.301613	1	5
chr2R_17501274_17502630_pos_1160	0.486461	1	4
chr2R_17618752_17620609_pos_1161	-0.108483	1	3
chr2R_17624131_17625252_pos_1162	1.13513	1	1
chr2R_17638119_17639129_pos_1163	-0.231381	1	2
chr2R_17674936_17676769_pos_1164	0.615852	1	5
chr2R_17692368_17694254_pos_1165	0.307464	1	2
chr2R_17746634_17747697_pos_1166	0.148726	1	4
chr2R_17762562_17763179_pos_1167	0.309915	1	4
chr2R_17764696_17765612_pos_1168	-1.09996	1	1
chr2R_17775198_17775520_pos_1169	0.542553	1	5
chr2R_17777238_17777686_pos_1170	-0.157682	1	2
chr2R_17788795_17789091_pos_1171	0.660257	1	4
chr2R_17803882_17807239_pos_1172	0.820925	1	4
chr2R_17821120_17821644_pos_1173	0.456043	1	1
chr2R_17834447_17835753_pos_1174	0.32761	1	5
chr2R_17833645_17834215_pos_1175	0.135298	1	4
chr2R_17845336_17847646_pos_1176	0.407566	1	3
chr2R_17884768_17886654_pos_1177	0.282083	1	2
chr2R_17895515_17896562_pos_1178	0.347271	1	5
chr2R_17984908_17985711_pos_1179	0.335811	1	5
chr2R_17998762_17999885_pos_1180	-0.134819	1	5
chr2R_18049988_18051187_pos_1181	0.726518	1	5
chr2R_18068562_18069012_pos_1182	-0.138617	1	3
chr2R_18135158_18136316_pos_1183	0.157984	1	2
chr2R_18147054_18147502_pos_1184	0.199562	1	2
chr2R_18248412_18249634_pos_1185	0.00272215	1	5
chr2R_18271473_18272520_pos_1186	-0.449724	1	4
chr2R_18465438_18466560_pos_1187	-0.0955407	1	5
chr2R_18479186_18480041_pos_1188	-0.350697	1	2
chr2R_18507999_18508976_pos_1189	0.668105	1	2
chr2R_18511536_18512226_pos_1190	0.132628	1	2
chr2R_18570683_18571249_pos_1191	0.188483	1	4
chr2R_18610884_18611650_pos_1192	0.470065	1	2
chr2R_18596723_18598434_pos_1193	0.286841	1	4
chr2R_18753616_18754349_pos_1194	0.491594	1	3
chr2R_18767122_18768501_pos_1195	0.593515	1	2
chr2R_18858248_18858854_pos_1196	0.523751	1	4
chr2R_18916960_18917659_pos_1197	0.815591	1	3
chr2R_18915676_18916653_pos_1198	0.143061	1	2
chr2R_18918837_18920319_pos_1199	0.273772	1	3
chr2R_18911967_18912898_pos_1200	0.812077	1	4
chr2R_18923854_18924282_pos_1201	0.23827	1	3
chr2R_18978829_18980858_pos_1202	-0.0939384	1	4
chr2R_19007323_19010169_pos_1203	0.235354	1	2
chr2R_19066458_19067025_pos_1204	0.228883	1	1
chr2R_19085000_19085727_pos_1205	0.881175	1	1
chr2R_19073412_19073789_pos_1206	0.288365	1	2
chr2R_19089620_19090295_pos_1207	1.93947	1	2
chr2R_19139799_19140401_pos_1208	-0.231928	1	4
chr2R_19164555_19165430_pos_1209	1.1392	1	4
chr2R_19384166_19385723_pos_1210	0.237123	1	3
chr2R_19525160_19526330_pos_1211	0.248259	1	1
chr2R_19556998_19557510_pos_1212	0.957447	1	5
chr2R_19566390_19566967_pos_1213	0.204486	1	1
chr2R_19630800_19631432_pos_1214	0.448263	1	2
chr2R_19669033_19670479_pos_1215	1.30218	1	4
chr2R_19677436_19678033_pos_1216	0.529219	1	1
chr2R_19715691_19716860_pos_1217	0.932882	1	1
chr2R_19714362_19715537_pos_1218	1.13573	1	4
chr2R_19766320_19767064_pos_1219	0.192359	1	5
chr2R_19824077_19824380_pos_1220	0.239412	1	2
chr2R_19979632_19981870_pos_1221	0.334097	1	5
chr2R_20010180_20010697_pos_1222	0.355546	1	3
chr2R_20027738_20028104_pos_1223	-0.416861	1	3
chr2R_20051937_20053005_pos_1224	0.080474	1	4
chr2R_20167161_20167556_pos_1225	0.272333	1	4
chr2R_20171180_20171807_pos_1226	0.888918	1	2
chr2R_20228146_20228579_pos_1227	-0.224265	1	3
chr2R_20234714_20235949_pos_1228	-0.455354	1	4
chr2R_20295181_20296153_pos_1229	0.693549	1	1
chr2R_20353315_20353531_pos_1230	-0.135457	1	1
chr2R_20353694_20354727_pos_1231	0.344066	1	2
chr2R_20391284_20391912_pos_1232	1.29053	1	4
chr2R_20473002_20474871_pos_1233	-0.0279335	1	1
chr2R_20560183_20561320_pos_1234	1.29832	1	1
chr2R_20573453_20574249_pos_1235	0.285317	1	1
chr2R_20566025_20567048_pos_1236	0.588941	1	2
chr2R_20633394_20634302_pos_1237	0.720608	1	1
chr2R_20677044_20677668_pos_1238	0.237919	1	3
chr2R_20733982_20734770_pos_1239	0.205377	1	1
chr2R_20747740_20748794_pos_1240	0.494981	1	3
chr2R_20804301_20805516_pos_1241	-0.0811943	1	3
chr2R_20896755_20897450_pos_1242	0.598216	1	4
chr2R_20970732_20971051_pos_1243	-0.415416	1	5
chr2R_21019564_21020387_pos_1244	0.0996271	1	2
chr2R_21014595_21016206_pos_1245	-0.680961	1	3
chr2R_21027935_21028999_pos_1246	0.138669	1	3
chr2R_21122740_21123339_pos_1247	0.124372	1	2
chr3L_20964040_20965320_pos_1248	-0.0897542	1	3
chr3L_3931620_3932533_pos_1249	0.65044	1	1
chr3L_9298117_9300902_pos_1250	-0.0488413	1	2
chr3L_22275136_22276268_pos_1251	-0.333724	1	4
chr3L_81114_82361_pos_1252	-0.622793	1	3
chr3L_294505_295831_pos_1253	0.00144326	1	5
chr3L_2473681_2474396_pos_1254	1.64695	1	1
chr3L_3685400_3687329_pos_1255	0.143462	1	5
chr3L_4014024_4015179_pos_1256	-0.188181	1	1
chr3L_4963656_4965198_pos_1257	0.0990953	1	5
chr3L_5028567_5032167_pos_1258	-0.105257	1	2
chr3L_5382597_5384704_pos_1259	0.364906	1	1
chr3L_7136208_7138178_pos_1260	-0.282454	1	2
chr3L_7218427_7219170_pos_1261	0.620256	1	4
chr3L_10019189_10020881_pos_1262	-0.0865664	1	4
chr3L_10412958_10413425_pos_1263	0.818783	1	4
chr3L_10642389_10642705_pos_1264	0.25661	1	5
chr3L_11543705_11544410_pos_1265	0.566368	1	1
chr3L_12018347_12020452_pos_1266	0.114211	1	3
chr3L_12280745_12282160_pos_1267	0.691621	1	2
chr3L_12378928_12379423_pos_1268	-0.0426047	1	2
chr3L_14246206_14247243_pos_1269	0.0359944	1	5
chr3L_14869546_14870146_pos_1270	0.642231	1	1
chr3L_15898709_15902215_pos_1271	0.226812	1	2
chr3L_16442460_16442924_pos_1272	0.755313	1	4
chr3L_16622621_16623979_pos_1273	-0.385708	1	3
chr3L_17097608_17098555_pos_1274	0.83031	1	1
chr3L_17064877_17066086_pos_1275	0.491312	1	4
chr3L_19244259_19244741_pos_1276	0.269032	1	2
chr3L_19965005_19965765_pos_1277	-0.213688	1	5
chr3L_20718751_20719395_pos_1278	0.435303	1	5
chr3L_20734523_20735455_pos_1279	-0.646611	1	4
chr3L_21160100_21161828_pos_1280	0.23112	1	5
chr3L_21373335_21375149_pos_1281	-0.0502763	1	3
chr3L_21865682_21866633_pos_1282	-0.0354706	1	2
chr3L_21995071_21997345_pos_1283	0.042737	1	2
chr3L_22191496_22193814_pos_1284	0.171782	1	1
chr3L_22389657_22390178_pos_1285	0.249209	1	3
chr3L_22995711_22997010_pos_1286	-0.154401	1	4
chr3L_38088_38423_pos_1287	0.334916	1	3
chr3L_53026_53745_pos_1288	0.0939023	1	1
chr3L_87692_88320_pos_1289	0.642967	1	3
chr3L_320830_321858_pos_1290	-0.410916	1	1
chr3L_370947_372814_pos_1291	-0.00964175	1	3
chr3L_419480_420585_pos_1292	-0.0595028	1	5
chr3L_421772_423035_pos_1293	0.0426035	1	3
chr3L_439377_439926_pos_1294	-0.274121	1	2
chr3L_469460_469929_pos_1295	0.65258	1	4
chr3L_512529_514329_pos_1296	-0.00992151	1	4
chr3L_529097_530644_pos_1297	0.408586	1	1
chr3L_530853_531285_pos_1298	0.65814	1	5
chr3L_557866_558948_pos_1299	0.761821	1	5
chr3L_591947_592726_pos_1300	0.476398	1	4
chr3L_609937_610616_pos_1301	-0.0245509	1	4
chr3L_704570_705034_pos_1302	-0.196677	1	4
chr3L_718667_719218_pos_1303	0.335717	1	5
chr3L_736069_737152_pos_1304	0.991819	1	2
chr3L_747852_748166_pos_1305	0.144133	1	3
chr3L_743198_743533_pos_1306	0.129272	1	4
chr3L_766656_767904_pos_1307	-0.395205	1	3
chr3L_776580_777205_pos_1308	0.1865	1	3
chr3L_770867_772294_pos_1309	-0.125866	1	1
chr3L_801013_801481_pos_1310	0.653305	1	2
chr3L_903956_904372_pos_1311	-0.572029	1	1
chr3L_934086_934895_pos_1312	-0.739617	1	2
chr3L_950995_951840_pos_1313	-0.00180955	1	1
chr3L_978339_980087_pos_1314	0.0962569	1	4
chr3L_1001543_1002157_pos_1315	0.214787	1	1
chr3L_1023405_1024902_pos_1316	-0.228854	1	2
chr3L_1040428_1041659_pos_1317	0.275293	1	3
chr3L_1058335_1059017_pos_1318	0.13627	1	1
chr3L_1077904_1078988_pos_1319	0.344861	1	1
chr3L_1214477_1215500_pos_1320	0.381036	1	5
chr3L_1277356_1277932_pos_1321	0.701993	1	1
chr3L_1279232_1279846_pos_1322	0.240902	1	4
chr3L_1380795_1381147_pos_1323	-0.263233	1	4
chr3L_1444154_1445016_pos_1324	0.384305	1	2
chr3L_1458519_1458979_pos_1325	0.551549	1	2
chr3L_1687997_1688245_pos_1326	0.223075	1	3
chr3L_1708061_1709510_pos_1327	0.0977303	1	2
chr3L_1827158_1827450_pos_1328	-0.0448895	1	5
chr3L_1853986_1854410_pos_1329	-0.159203	1	2
chr3L_1888560_1889094_pos_1330	0.653822	1	4
chr3L_1886198_1886666_pos_1331	-0.150618	1	4
chr3L_1931202_1931746_pos_1332	0.521491	1	2
chr3L_1929778_1930537_pos_1333	-0.435789	1	5
chr3L_1989221_1992877_pos_1334	0.616147	1	4
chr3L_2051232_2054159_pos_1335	0.209352	1	5
chr3L_2054395_2055628_pos_1336	-0.17993	1	2
chr3L_2089194_2090532_pos_1337	0.198151	1	3
chr3L_2142688_2143276_pos_1338	0.328841	1	5
chr3L_2135438_2137140_pos_1339	0.13323	1	2
chr3L_2291880_2293016_pos_1340	-0.13472	1	5
chr3L_2296482_2297415_pos_1341	0.0489396	1	5
chr3L_2336467_2337301_pos_1342	-0.26813	1	2
chr3L_2357994_2358609_pos_1343	-0.353925	1	5
chr3L_2398430_2399205_pos_1344	-0.430939	1	4
chr3L_2429862_2431522_pos_1345	0.101033	1	4
chr3L_2473056_2473473_pos_1346	0.139959	1	5
chr3L_2514890_2516049_pos_1347	0.31325	1	5
chr3L_2545521_2546748_pos_1348	0.202047	1	2
chr3L_2578224_2578761_pos_1349	0.938984	1	4
chr3L_2641978_2642946_pos_1350	-0.534586	1	2
chr3L_2670782_2672370_pos_1351	-0.257042	1	4
chr3L_2719779_2723343_pos_1352	0.458543	1	4
chr3L_2802290_2802748_pos_1353	0.731257	1	4
chr3L_2863150_2863711_pos_1354	0.792737	1	4
chr3L_2911693_2912721_pos_1355	0.6565	1	3
chr3L_3007105_3007601_pos_1356	0.515422	1	4
chr3L_3098564_3099393_pos_1357	-0.240738	1	4
chr3L_3126431_3126621_pos_1358	0.696523	1	5
chr3L_3234352_3235917_pos_1359	-0.376409	1	2
chr3L_3271632_3272974_pos_1360	-0.227599	1	3
chr3L_3345554_3346920_pos_1361	0.137873	1	5
chr3L_3415417_3415785_pos_1362	0.355177	1	5
chr3L_3435241_3435638_pos_1363	0.0234714	1	5
chr3L_3444008_3445083_pos_1364	-0.285018	1	5
chr3L_3491024_3491890_pos_1365	0.0967205	1	4
chr3L_3535586_3536440_pos_1366	-0.164053	1	5
chr3L_3582729_3585535_pos_1367	0.439699	1	5
chr3L_3610616_3611674_pos_1368	0.178313	1	2
chr3L_3643942_3645341_pos_1369	0.0449125	1	2
chr3L_3651037_3652654_pos_1370	0.342441	1	5
chr3L_3664848_3666770_pos_1371	0.280214	1	2
chr3L_3655728_3656278_pos_1372	0.170513	1	1
chr3L_3663831_3664655_pos_1373	0.189872	1	4
chr3L_3690954_3691386_pos_1374	0.0762921	1	5
chr3L_3737201_3738529_pos_1375	-0.0079931	1	3
chr3L_3779629_3779985_pos_1376	0.782108	1	3
chr3L_3773265_3774423_pos_1377	0.258538	1	2
chr3L_3831345_3832269_pos_1378	0.446526	1	2
chr3L_3847827_3848165_pos_1379	0.369238	1	2
chr3L_3851079_3852171_pos_1380	0.460706	1	2
chr3L_3858391_3858993_pos_1381	0.138552	1	3
chr3L_3859234_3859854_pos_1382	0.161889	1	1
chr3L_3873391_3873815_pos_1383	0.107594	1	3
chr3L_3882382_3883002_pos_1384	0.0456523	1	3
chr3L_3887326_3888084_pos_1385	0.962501	1	3
chr3L_3889317_3890232_pos_1386	0.719199	1	2
chr3L_3883846_3884405_pos_1387	1.01154	1	4
chr3L_3885107_3885556_pos_1388	-0.0542433	1	5
chr3L_3974343_3974814_pos_1389	-0.125431	1	5
chr3L_3995189_3996615_pos_1390	0.636728	1	2
chr3L_4012461_4013678_pos_1391	0.458591	1	4
chr3L_4080572_4080850_pos_1392	-0.200213	1	1
chr3L_4081197_4081562_pos_1393	0.687738	1	2
chr3L_4116739_4117890_pos_1394	0.110891	1	1
chr3L_4130292_4131243_pos_1395	-0.214709	1	4
chr3L_4301772_4302841_pos_1396	-1.11767	1	2
chr3L_4309076_4309743_pos_1397	0.318911	1	5
chr3L_4346491_4347759_pos_1398	0.372471	1	1
chr3L_4372146_4372523_pos_1399	-0.801322	1	5
chr3L_4383504_4384135_pos_1400	0.39104	1	1
chr3L_4399249_4399984_pos_1401	0.042191	1	4
chr3L_4476614_4478862_pos_1402	-0.27359	1	1
chr3L_4515595_4517688_pos_1403	0.259602	1	5
chr3L_4529402_4530041_pos_1404	0.0481713	1	1
chr3L_4535792_4536362_pos_1405	0.214041	1	1
chr3L_4572843_4574073_pos_1406	0.0197309	1	2
chr3L_4571586_4572625_pos_1407	0.541672	1	3
chr3L_4603215_4603814_pos_1408	0.0479659	1	3
chr3L_4609637_4610573_pos_1409	-0.186639	1	3
chr3L_4608595_4608980_pos_1410	0.802147	1	5
chr3L_4653326_4654497_pos_1411	0.0428144	1	5
chr3L_4706740_4709156_pos_1412	-0.505496	1	3
chr3L_4710172_4712188_pos_1413	0.271589	1	5
chr3L_4736739_4737442_pos_1414	0.753569	1	2
chr3L_4763213_4764438_pos_1415	0.132998	1	5
chr3L_4844369_4844850_pos_1416	-0.181241	1	4
chr3L_4875562_4877155_pos_1417	0.386925	1	2
chr3L_4884425_4886288_pos_1418	-0.415477	1	3
chr3L_4907365_4907917_pos_1419	0.22482	1	1
chr3L_4992430_4993685_pos_1420	0.173636	1	4
chr3L_5072671_5074238_pos_1421	-0.350709	1	1
chr3L_5080162_5080902_pos_1422	0.736432	1	5
chr3L_5091403_5092698_pos_1423	0.400243	1	4
chr3L_5120696_5121288_pos_1424	0.0557889	1	3
chr3L_5166592_5166781_pos_1425	0.367861	1	3
chr3L_5155966_5157657_pos_1426	0.344262	1	4
chr3L_5175711_5176263_pos_1427	-0.102958	1	1
chr3L_5223908_5225864_pos_1428	0.124647	1	3
chr3L_5220284_5222039_pos_1429	0.147224	1	2
chr3L_5263064_5263752_pos_1430	0.561518	1	3
chr3L_5332153_5333296_pos_1431	0.158526	1	1
chr3L_5341873_5342415_pos_1432	0.389204	1	5
chr3L_5389806_5390360_pos_1433	0.40795	1	4
chr3L_5391734_5392088_pos_1434	0.721788	1	5
chr3L_5405173_5405577_pos_1435	0.38404	1	3
chr3L_5473143_5475431_pos_1436	0.0221632	1	3
chr3L_5507204_5507611_pos_1437	0.670765	1	4
chr3L_5546499_5547111_pos_1438	-0.0875447	1	4
chr3L_5552120_5552666_pos_1439	0.693695	1	5
chr3L_5601793_5602436_pos_1440	0.504938	1	1
chr3L_5610416_5611209_pos_1441	0.113057	1	3
chr3L_5622955_5623259_pos_1442	0.464988	1	4
chr3L_5633225_5633667_pos_1443	1.02018	1	5
chr3L_5675540_5676010_pos_1444	0.255541	1	2
chr3L_5680815_5681288_pos_1445	-0.336259	1	3
chr3L_5739527_5740032_pos_1446	1.0764	1	5
chr3L_5852752_5854527_pos_1447	0.568187	1	4
chr3L_5874344_5874641_pos_1448	0.669123	1	2
chr3L_5885935_5887055_pos_1449	0.537079	1	4
chr3L_5902645_5903126_pos_1450	-0.73005	1	4
chr3L_5979666_5980076_pos_1451	-0.0924499	1	3
chr3L_6018509_6019175_pos_1452	0.0706979	1	1
chr3L_6079488_6081487_pos_1453	-0.583264	1	1
chr3L_6110826_6112169_pos_1454	-0.32539	1	4
chr3L_6119514_6120193_pos_1455	-0.269829	1	4
chr3L_6107738_6108255_pos_1456	0.360257	1	1
chr3L_6197841_6199544_pos_1457	-0.0398927	1	5
chr3L_6223339_6224352_pos_1458	-0.262747	1	4
chr3L_6264013_6265629_pos_1459	0.180954	1	4
chr3L_6269326_6269985_pos_1460	-0.0646907	1	5
chr3L_6314191_6316340_pos_1461	-0.832663	1	2
chr3L_6380265_6381834_pos_1462	0.196597	1	2
chr3L_6394205_6394875_pos_1463	0.71198	1	3
chr3L_6425979_6429369_pos_1464	-0.481535	1	5
chr3L_6434854_6436234_pos_1465	0.175704	1	5
chr3L_6578253_6579174_pos_1466	0.14802	1	4
chr3L_6586804_6588966_pos_1467	-0.304729	1	3
chr3L_6621701_6622348_pos_1468	-0.58105	1	1
chr3L_6639973_6641263_pos_1469	0.261686	1	5
chr3L_6698681_6699837_pos_1470	-0.685345	1	4
chr3L_6716299_6716692_pos_1471	0.423448	1	5
chr3L_6736674_6737289_pos_1472	-0.263475	1	4
chr3L_6770324_6770722_pos_1473	-0.20481	1	5
chr3L_6798540_6799098_pos_1474	0.762729	1	3
chr3L_6813284_6813624_pos_1475	-0.0828506	1	5
chr3L_6836434_6837240_pos_1476	0.211708	1	5
chr3L_6866054_6867026_pos_1477	0.5177	1	4
chr3L_6888310_6888990_pos_1478	0.809183	1	2
chr3L_6914826_6915415_pos_1479	0.363433	1	1
chr3L_6969673_6969974_pos_1480	0.715037	1	1
chr3L_7002960_7003605_pos_1481	0.220325	1	5
chr3L_7000770_7002697_pos_1482	-1.02326	1	5
chr3L_7003799_7004428_pos_1483	0.198282	1	5
chr3L_7046979_7048587_pos_1484	-0.0293663	1	4
chr3L_7074062_7074586_pos_1485	0.654751	1	1
chr3L_7094683_7096047_pos_1486	-0.508782	1	2
chr3L_7103805_7106763_pos_1487	0.0848739	1	4
chr3L_7144119_7145919_pos_1488	-0.986038	1	3
chr3L_7148356_7148731_pos_1489	0.0061741	1	3
chr3L_7186900_7187986_pos_1490	-0.285967	1	1
chr3L_7203823_7205714_pos_1491	0.571806	1	4
chr3L_7254523_7255578_pos_1492	0.462407	1	3
chr3L_7306738_7307250_pos_1493	0.940727	1	1
chr3L_7410253_7411086_pos_1494	0.716014	1	4
chr3L_7415621_7416028_pos_1495	0.30327	1	5
chr3L_7434939_7435663_pos_1496	0.816665	1	5
chr3L_7454283_7456872_pos_1497	0.561527	1	1
chr3L_7472592_7473137_pos_1498	0.159759	1	1
chr3L_7481277_7481882_pos_1499	0.968512	1	1
chr3L_7486811_7488717_pos_1500	-0.0840001	1	2
chr3L_7501988_7502458_pos_1501	0.0732308	1	4
chr3L_7523909_7524604_pos_1502	0.688764	1	3
chr3L_7536868_7539209_pos_1503	-0.442702	1	1
chr3L_7584349_7585240_pos_1504	0.446356	1	5
chr3L_7581402_7581726_pos_1505	0.290956	1	1
chr3L_7580615_7581243_pos_1506	0.268512	1	4
chr3L_7684784_7687789_pos_1507	-0.279369	1	1
chr3L_7689659_7692130_pos_1508	-0.0689644	1	5
chr3L_7730820_7731228_pos_1509	0.221429	1	3
chr3L_7763184_7764616_pos_1510	0.362078	1	4
chr3L_7826816_7827235_pos_1511	0.610227	1	3
chr3L_7834172_7836326_pos_1512	-0.0593129	1	3
chr3L_7874235_7874773_pos_1513	-0.171064	1	1
chr3L_7876094_7876468_pos_1514	0.308522	1	1
chr3L_7899658_7900454_pos_1515	-0.123428	1	1
chr3L_7931658_7932225_pos_1516	0.582635	1	5
chr3L_8138094_8138657_pos_1517	0.171043	1	1
chr3L_8163048_8163722_pos_1518	0.256341	1	1
chr3L_8162060_8162855_pos_1519	0.440113	1	4
chr3L_8218034_8218823_pos_1520	0.0217869	1	4
chr3L_8235452_8236540_pos_1521	0.32252	1	3
chr3L_8277376_8277849_pos_1522	0.586327	1	3
chr3L_8355522_8356010_pos_1523	0.123591	1	5
chr3L_8362560_8363276_pos_1524	0.52803	1	4
chr3L_8377383_8378450_pos_1525	0.159791	1	5
chr3L_8411330_8413534_pos_1526	-0.396278	1	5
chr3L_8424508_8426469_pos_1527	0.292092	1	5
chr3L_8540544_8541633_pos_1528	-0.247456	1	2
chr3L_8572621_8574208_pos_1529	-0.0703992	1	1
chr3L_8655210_8656323_pos_1530	0.556731	1	4
chr3L_8661550_8662789_pos_1531	0.0444538	1	1
chr3L_8864067_8864880_pos_1532	0.266439	1	2
chr3L_8877953_8878846_pos_1533	0.302093	1	1
chr3L_8873323_8873846_pos_1534	0.677527	1	3
chr3L_9152769_9157314_pos_1535	0.111713	1	1
chr3L_9534520_9534988_pos_1536	0.235594	1	2
chr3L_9578684_9579216_pos_1537	-0.152583	1	2
chr3L_9644616_9644997_pos_1538	0.1945	1	2
chr3L_9841227_9841699_pos_1539	-0.475135	1	4
chr3L_9896170_9896805_pos_1540	-0.00698414	1	2
chr3L_10061972_10062617_pos_1541	0.013977	1	1
chr3L_10083024_10083634_pos_1542	-0.209672	1	3
chr3L_10076557_10077763_pos_1543	0.359349	1	5
chr3L_10169491_10170134_pos_1544	0.317763	1	1
chr3L_10184635_10185593_pos_1545	0.889593	1	5
chr3L_10221623_10222443_pos_1546	0.729024	1	4
chr3L_10250434_10252259_pos_1547	0.376976	1	4
chr3L_10286388_10286941_pos_1548	1.37182	1	5
chr3L_10291985_10292883_pos_1549	0.747337	1	1
chr3L_10326926_10327495_pos_1550	0.0484205	1	5
chr3L_10324500_10324930_pos_1551	0.241401	1	5
chr3L_10355784_10356238_pos_1552	0.704491	1	1
chr3L_10360903_10361284_pos_1553	0.283367	1	2
chr3L_10388568_10388901_pos_1554	0.518185	1	2
chr3L_10417191_10417510_pos_1555	0.132272	1	5
chr3L_10428466_10428999_pos_1556	0.509269	1	1
chr3L_10430327_10430882_pos_1557	0.334298	1	1
chr3L_10465506_10467334_pos_1558	-0.292239	1	3
chr3L_10508264_10508593_pos_1559	0.389332	1	3
chr3L_10506688_10506976_pos_1560	0.602921	1	5
chr3L_10496351_10497286_pos_1561	0.640044	1	1
chr3L_10495748_10496278_pos_1562	0.943099	1	1
chr3L_10553310_10554097_pos_1563	0.563351	1	2
chr3L_10651401_10651672_pos_1564	0.438371	1	1
chr3L_10643017_10643666_pos_1565	0.277209	1	3
chr3L_10660559_10660874_pos_1566	0.927982	1	1
chr3L_10701168_10702230_pos_1567	-0.143193	1	3
chr3L_10693592_10694099_pos_1568	0.42619	1	1
chr3L_10741843_10742468_pos_1569	-0.194268	1	2
chr3L_10786287_10787157_pos_1570	0.13493	1	4
chr3L_10783367_10784053_pos_1571	-0.223155	1	4
chr3L_10834007_10834457_pos_1572	0.442292	1	2
chr3L_10896877_10897473_pos_1573	0.420163	1	1
chr3L_10926738_10930122_pos_1574	0.989355	1	4
chr3L_10948779_10949261_pos_1575	-0.219691	1	2
chr3L_10949718_10950059_pos_1576	-0.0104505	1	5
chr3L_10955441_10955814_pos_1577	0.618409	1	1
chr3L_10987082_10987857_pos_1578	0.514618	1	2
chr3L_11174699_11174992_pos_1579	-0.00471912	1	3
chr3L_11249873_11250094_pos_1580	0.452069	1	3
chr3L_11286585_11286831_pos_1581	0.130642	1	3
chr3L_11309267_11310401_pos_1582	-0.0808001	1	4
chr3L_11326025_11327922_pos_1583	-0.211669	1	3
chr3L_11328680_11329492_pos_1584	-0.0679968	1	5
chr3L_11329890_11330305_pos_1585	0.0172188	1	1
chr3L_11341882_11342349_pos_1586	0.380722	1	2
chr3L_11332250_11333123_pos_1587	0.486877	1	2
chr3L_11394909_11395380_pos_1588	-0.0620797	1	5
chr3L_11388954_11390333_pos_1589	0.0554807	1	4
chr3L_11384544_11385775_pos_1590	0.173308	1	4
chr3L_11436926_11437350_pos_1591	0.0144843	1	5
chr3L_11430244_11430953_pos_1592	0.49378	1	2
chr3L_11447635_11447988_pos_1593	0.715366	1	3
chr3L_11466894_11467779_pos_1594	0.634498	1	1
chr3L_11506143_11506448_pos_1595	-0.321577	1	5
chr3L_11538867_11539649_pos_1596	0.332344	1	1
chr3L_11539955_11540850_pos_1597	-0.250326	1	3
chr3L_11530116_11530662_pos_1598	0.180185	1	5
chr3L_11653719_11654326_pos_1599	0.756443	1	3
chr3L_11885781_11886323_pos_1600	0.375118	1	2
chr3L_11872791_11874130_pos_1601	0.0175574	1	3
chr3L_11904383_11904994_pos_1602	-0.103277	1	2
chr3L_11918899_11919364_pos_1603	0.461346	1	2
chr3L_11960592_11961410_pos_1604	-0.22803	1	2
chr3L_11975242_11977467_pos_1605	-0.274944	1	2
chr3L_12008155_12008879_pos_1606	0.23041	1	4
chr3L_12012561_12013429_pos_1607	0.550896	1	2
chr3L_12016936_12018061_pos_1608	0.215072	1	3
chr3L_12041283_12041947_pos_1609	0.0205932	1	3
chr3L_12192245_12194133_pos_1610	-0.0729616	1	5
chr3L_12202840_12204163_pos_1611	0.534705	1	1
chr3L_12268236_12268677_pos_1612	0.655787	1	2
chr3L_12292984_12293754_pos_1613	-0.0184925	1	1
chr3L_12312500_12313333_pos_1614	0.410819	1	2
chr3L_12299345_12300623_pos_1615	-0.0425894	1	1
chr3L_12298400_12299043_pos_1616	1.05544	1	5
chr3L_12314945_12316144_pos_1617	-0.416982	1	4
chr3L_12342733_12343913_pos_1618	-0.312025	1	4
chr3L_12377635_12378629_pos_1619	0.73369	1	2
chr3L_12390239_12391085_pos_1620	0.0900344	1	4
chr3L_12440149_12440870_pos_1621	0.995299	1	1
chr3L_12454567_12456078_pos_1622	-0.922721	1	2
chr3L_12476363_12477265_pos_1623	0.594227	1	2
chr3L_12579696_12580237_pos_1624	1.09569	1	2
chr3L_12596148_12596813_pos_1625	0.578278	1	3
chr3L_12637808_12638148_pos_1626	0.480363	1	1
chr3L_12671385_12672008_pos_1627	0.194004	1	1
chr3L_12710177_12710728_pos_1628	0.771779	1	1
chr3L_12775480_12775863_pos_1629	-0.333853	1	2
chr3L_12826433_12826767_pos_1630	0.389259	1	3
chr3L_12834129_12834933_pos_1631	0.157185	1	3
chr3L_12837618_12837989_pos_1632	0.148534	1	1
chr3L_12857443_12858057_pos_1633	0.965136	1	2
chr3L_12891945_12892395_pos_1634	0.0799946	1	2
chr3L_12923772_12925798_pos_1635	1.18922	1	5
chr3L_12997825_12998452_pos_1636	0.331586	1	2
chr3L_13023866_13024557_pos_1637	0.185893	1	2
chr3L_13068252_13068902_pos_1638	0.974473	1	3
chr3L_13091894_13092728_pos_1639	0.673914	1	5
chr3L_13086504_13087227_pos_1640	0.215634	1	2
chr3L_13097257_13097925_pos_1641	0.170151	1	1
chr3L_13092987_13093335_pos_1642	0.352236	1	5
chr3L_13101418_13102144_pos_1643	0.456202	1	1
chr3L_13173000_13173529_pos_1644	0.509599	1	4
chr3L_13174951_13176510_pos_1645	-0.0263767	1	1
chr3L_13190346_13190702_pos_1646	0.0208653	1	4
chr3L_13191931_13192153_pos_1647	0.388436	1	1
chr3L_13207569_13208123_pos_1648	0.563337	1	4
chr3L_13231560_13232954_pos_1649	0.305519	1	5
chr3L_13250420_13251334_pos_1650	0.669858	1	5
chr3L_13258608_13259325_pos_1651	0.535315	1	2
chr3L_13251615_13252978_pos_1652	0.401453	1	4
chr3L_13276482_13277000_pos_1653	0.36247	1	1
chr3L_13319203_13319882_pos_1654	0.518722	1	4
chr3L_13341470_13341882_pos_1655	1.05926	1	5
chr3L_13356396_13357703_pos_1656	-0.196325	1	2
chr3L_13421994_13422286_pos_1657	-0.088018	1	1
chr3L_13452820_13453477_pos_1658	0.159811	1	1
chr3L_13472292_13473029_pos_1659	0.0841659	1	4
chr3L_13469622_13469940_pos_1660	-0.0648853	1	4
chr3L_13487149_13488343_pos_1661	0.328321	1	4
chr3L_13548602_13549787_pos_1662	0.582145	1	4
chr3L_13555187_13556195_pos_1663	0.461927	1	4
chr3L_13580864_13583370_pos_1664	-0.235799	1	3
chr3L_13592983_13593975_pos_1665	-0.0171563	1	3
chr3L_13599437_13600877_pos_1666	-0.107286	1	2
chr3L_13631953_13632575_pos_1667	0.312086	1	4
chr3L_13645109_13645892_pos_1668	0.562027	1	3
chr3L_13649409_13650035_pos_1669	0.144681	1	3
chr3L_13647518_13648927_pos_1670	-0.229685	1	3
chr3L_13669747_13670536_pos_1671	0.475862	1	1
chr3L_13664299_13664746_pos_1672	0.651781	1	1
chr3L_13769719_13770676_pos_1673	0.351827	1	1
chr3L_13783792_13786333_pos_1674	0.383197	1	4
chr3L_13792411_13793349_pos_1675	0.735691	1	5
chr3L_13828102_13828815_pos_1676	0.0706775	1	3
chr3L_13872840_13873762_pos_1677	0.160173	1	3
chr3L_13888813_13890429_pos_1678	-0.0298196	1	2
chr3L_13937737_13938100_pos_1679	-0.684398	1	2
chr3L_14079632_14080043_pos_1680	0.628002	1	4
chr3L_14080631_14081813_pos_1681	-0.183034	1	5
chr3L_14095937_14096536_pos_1682	0.110438	1	1
chr3L_14092698_14095180_pos_1683	0.797289	1	4
chr3L_14114761_14115764_pos_1684	0.274066	1	3
chr3L_14110752_14111303_pos_1685	0.587266	1	5
chr3L_14121890_14122625_pos_1686	0.332513	1	4
chr3L_14135619_14136065_pos_1687	0.675137	1	4
chr3L_14160681_14161363_pos_1688	0.20572	1	1
chr3L_14252377_14253395_pos_1689	0.653528	1	2
chr3L_14284447_14284895_pos_1690	0.492942	1	4
chr3L_14344068_14344831_pos_1691	0.812106	1	1
chr3L_14350948_14351739_pos_1692	-0.373791	1	2
chr3L_14365694_14366788_pos_1693	0.924249	1	4
chr3L_14372705_14373506_pos_1694	0.157465	1	3
chr3L_14436377_14437019_pos_1695	0.82457	1	5
chr3L_14434970_14436104_pos_1696	0.362454	1	3
chr3L_14470825_14471736_pos_1697	0.587822	1	3
chr3L_14473237_14473763_pos_1698	0.200444	1	3
chr3L_14500723_14501734_pos_1699	0.814107	1	2
chr3L_14551922_14552580_pos_1700	0.251348	1	1
chr3L_14562480_14563790_pos_1701	-0.911688	1	4
chr3L_14583782_14584732_pos_1702	0.927725	1	5
chr3L_14577560_14578037_pos_1703	0.917567	1	4
chr3L_14603965_14604443_pos_1704	0.185605	1	2
chr3L_14610547_14611138_pos_1705	0.89785	1	3
chr3L_14645419_14646238_pos_1706	-0.0971859	1	2
chr3L_14683308_14684175_pos_1707	0.704374	1	1
chr3L_14718042_14718502_pos_1708	0.4103	1	2
chr3L_14833499_14834996_pos_1709	-0.0910736	1	1
chr3L_14838695_14840545_pos_1710	0.113395	1	1
chr3L_14875667_14876344_pos_1711	0.473011	1	2
chr3L_14874305_14874881_pos_1712	0.788786	1	3
chr3L_14894330_14895871_pos_1713	-0.00880116	1	4
chr3L_14892944_14894178_pos_1714	-0.159493	1	4
chr3L_14908881_14909482_pos_1715	-0.0415143	1	5
chr3L_14927823_14928299_pos_1716	0.231285	1	4
chr3L_15029637_15030962_pos_1717	0.414591	1	3
chr3L_15039018_15039610_pos_1718	0.458556	1	3
chr3L_15052189_15053103_pos_1719	0.375112	1	3
chr3L_15079380_15079993_pos_1720	0.0889789	1	1
chr3L_15068867_15069773_pos_1721	-0.0670342	1	3
chr3L_15116649_15117309_pos_1722	0.482255	1	5
chr3L_15161881_15162384_pos_1723	1.43616	1	2
chr3L_15176852_15177700_pos_1724	0.7408	1	2
chr3L_15202525_15203219_pos_1725	0.173389	1	1
chr3L_15223070_15223601_pos_1726	0.988614	1	3
chr3L_15251120_15251552_pos_1727	0.652629	1	3
chr3L_15258046_15258500_pos_1728	0.730927	1	4
chr3L_15273947_15274703_pos_1729	0.0679798	1	5
chr3L_15265516_15265956_pos_1730	0.158683	1	1
chr3L_15270910_15271706_pos_1731	-0.0785721	1	4
chr3L_15284251_15284705_pos_1732	0.22717	1	2
chr3L_15299366_15299906_pos_1733	-0.0547726	1	1
chr3L_15343418_15343928_pos_1734	0.0742944	1	4
chr3L_15379423_15380406_pos_1735	-0.187396	1	1
chr3L_15386950_15387913_pos_1736	0.483352	1	3
chr3L_15421326_15422856_pos_1737	0.188461	1	2
chr3L_15420663_15421080_pos_1738	0.180295	1	2
chr3L_15455510_15455917_pos_1739	0.583562	1	2
chr3L_15445535_15445822_pos_1740	-0.0127548	1	4
chr3L_15529594_15530510_pos_1741	-0.452961	1	3
chr3L_15583800_15584503_pos_1742	0.759047	1	4
chr3L_15607322_15608066_pos_1743	0.242774	1	4
chr3L_15632685_15633087_pos_1744	0.696288	1	4
chr3L_15646294_15647443_pos_1745	0.393986	1	4
chr3L_15665381_15665962_pos_1746	0.179259	1	1
chr3L_15732083_15732873_pos_1747	-0.168279	1	2
chr3L_15740759_15742986_pos_1748	0.0887183	1	4
chr3L_15739315_15739686_pos_1749	0.34434	1	3
chr3L_15744416_15745185_pos_1750	0.269171	1	1
chr3L_15790333_15790780_pos_1751	0.245261	1	5
chr3L_15817630_15818038_pos_1752	0.157915	1	4
chr3L_15847625_15848087_pos_1753	0.334187	1	4
chr3L_15864830_15866319_pos_1754	0.97185	1	4
chr3L_15915595_15916131_pos_1755	0.11851	1	1
chr3L_15902576_15903788_pos_1756	-0.137033	1	1
chr3L_15921843_15922132_pos_1757	-0.131128	1	2
chr3L_15988510_15989773_pos_1758	-0.57633	1	4
chr3L_16073422_16074201_pos_1759	-0.149624	1	4
chr3L_16129656_16130660_pos_1760	-0.277719	1	2
chr3L_16159568_16159805_pos_1761	0.371343	1	2
chr3L_16164967_16166626_pos_1762	0.779318	1	1
chr3L_16174744_16175083_pos_1763	0.183337	1	2
chr3L_16201859_16202263_pos_1764	0.376638	1	4
chr3L_16292377_16294035_pos_1765	0.164206	1	4
chr3L_16304726_16305772_pos_1766	-0.098488	1	2
chr3L_16332800_16334113_pos_1767	-0.109266	1	3
chr3L_16351337_16352258_pos_1768	0.232387	1	5
chr3L_16350105_16350846_pos_1769	0.311975	1	5
chr3L_16386620_16387202_pos_1770	0.472928	1	1
chr3L_16423706_16424836_pos_1771	0.659742	1	5
chr3L_16428623_16430096_pos_1772	-0.015307	1	1
chr3L_16457290_16457919_pos_1773	0.773276	1	3
chr3L_16451706_16453171_pos_1774	-0.455451	1	1
chr3L_16494100_16494899_pos_1775	-0.64925	1	5
chr3L_16589654_16589873_pos_1776	-0.0227739	1	1
chr3L_16634058_16635253_pos_1777	0.0183467	1	2
chr3L_16625628_16626649_pos_1778	0.0399941	1	3
chr3L_16648877_16649398_pos_1779	0.414914	1	5
chr3L_16675384_16676971_pos_1780	0.0554472	1	5
chr3L_16690480_16691038_pos_1781	-0.419734	1	1
chr3L_16725272_16726346_pos_1782	0.0178819	1	4
chr3L_16753007_16753912_pos_1783	-0.0852071	1	2
chr3L_16747173_16748336_pos_1784	-0.178551	1	4
chr3L_16745119_16746156_pos_1785	-0.00676305	1	5
chr3L_16743154_16744002_pos_1786	-0.398237	1	1
chr3L_16756570_16756934_pos_1787	0.412783	1	1
chr3L_16813842_16814940_pos_1788	0.215155	1	3
chr3L_16812630_16813165_pos_1789	-0.597645	1	1
chr3L_16867926_16868376_pos_1790	0.141986	1	2
chr3L_16872064_16872897_pos_1791	-0.0843549	1	4
chr3L_16926289_16927797_pos_1792	0.370919	1	2
chr3L_16981669_16982309_pos_1793	0.139293	1	5
chr3L_16985638_16986380_pos_1794	-0.362522	1	5
chr3L_17049713_17051577_pos_1795	-0.196601	1	3
chr3L_17102483_17103656_pos_1796	0.347761	1	5
chr3L_17099110_17100267_pos_1797	0.239889	1	1
chr3L_17115789_17117466_pos_1798	0.00134867	1	2
chr3L_17134881_17136269_pos_1799	0.721387	1	3
chr3L_17176889_17177365_pos_1800	0.42914	1	5
chr3L_17187540_17188112_pos_1801	0.983656	1	3
chr3L_17192677_17193132_pos_1802	0.667632	1	1
chr3L_17210800_17212424_pos_1803	0.942206	1	1
chr3L_17214010_17214681_pos_1804	0.323211	1	2
chr3L_17218146_17218656_pos_1805	-0.0254251	1	2
chr3L_17229937_17230377_pos_1806	0.290203	1	5
chr3L_17274378_17275096_pos_1807	-0.0433149	1	4
chr3L_17358119_17359231_pos_1808	-0.0335046	1	2
chr3L_17350306_17351031_pos_1809	-0.0946249	1	3
chr3L_17385501_17386381_pos_1810	0.245562	1	3
chr3L_17405120_17406028_pos_1811	-0.0846576	1	2
chr3L_17437824_17438369_pos_1812	0.71202	1	2
chr3L_17454788_17455029_pos_1813	-0.191873	1	3
chr3L_17488416_17489805_pos_1814	0.739422	1	3
chr3L_17594427_17594939_pos_1815	1.11763	1	3
chr3L_17601299_17601619_pos_1816	0.71522	1	1
chr3L_17667869_17668285_pos_1817	0.255196	1	5
chr3L_17711234_17712025_pos_1818	0.0130918	1	3
chr3L_17886696_17887403_pos_1819	0.181524	1	2
chr3L_17927761_17929404_pos_1820	0.518075	1	3
chr3L_17944443_17945054_pos_1821	0.700952	1	2
chr3L_17967158_17967403_pos_1822	1.22839	1	2
chr3L_17969504_17969876_pos_1823	1.49163	1	1
chr3L_18054814_18055438_pos_1824	0.159513	1	1
chr3L_18074985_18075532_pos_1825	0.358037	1	3
chr3L_18077018_18078023_pos_1826	-0.0149938	1	2
chr3L_18069781_18070102_pos_1827	-0.0405797	1	5
chr3L_18120088_18120902_pos_1828	0.274076	1	5
chr3L_18142973_18143326_pos_1829	-0.0560323	1	2
chr3L_18165982_18166572_pos_1830	-0.0727235	1	3
chr3L_18233616_18233911_pos_1831	-0.303456	1	5
chr3L_18241160_18241576_pos_1832	0.109037	1	5
chr3L_18279180_18279825_pos_1833	-0.25842	1	1
chr3L_18295128_18295485_pos_1834	0.831151	1	5
chr3L_18316772_18317274_pos_1835	0.673693	1	5
chr3L_18312594_18314146_pos_1836	0.0661599	1	5
chr3L_18315193_18316487_pos_1837	-0.544476	1	4
chr3L_18335337_18335900_pos_1838	-0.0673932	1	1
chr3L_18337101_18337680_pos_1839	0.310235	1	1
chr3L_18329126_18329910_pos_1840	-0.0269061	1	4
chr3L_18355483_18356135_pos_1841	0.574733	1	5
chr3L_18372216_18372711_pos_1842	0.69013	1	3
chr3L_18404200_18405095_pos_1843	0.330538	1	2
chr3L_18405180_18405889_pos_1844	-0.536278	1	1
chr3L_18410852_18411389_pos_1845	0.686642	1	2
chr3L_18411747_18413105_pos_1846	0.147493	1	2
chr3L_18420976_18422092_pos_1847	-0.532858	1	5
chr3L_18443108_18443876_pos_1848	0.34509	1	3
chr3L_18487506_18490500_pos_1849	0.15298	1	1
chr3L_18475791_18478506_pos_1850	0.216578	1	5
chr3L_18486026_18486322_pos_1851	0.0391868	1	1
chr3L_18505069_18505844_pos_1852	0.208026	1	3
chr3L_18554519_18555213_pos_1853	0.365323	1	2
chr3L_18547220_18548208_pos_1854	0.495048	1	5
chr3L_18564771_18565275_pos_1855	0.699543	1	4
chr3L_18577691_18578895_pos_1856	-0.173618	1	1
chr3L_18630535_18631032_pos_1857	-0.314347	1	2
chr3L_18733533_18733960_pos_1858	1.31345	1	4
chr3L_18846174_18847053_pos_1859	0.32232	1	2
chr3L_18929113_18930819_pos_1860	-0.151797	1	3
chr3L_19029994_19030502_pos_1861	0.77218	1	2
chr3L_19019665_19020422_pos_1862	-1.11801	1	5
chr3L_19051161_19051529_pos_1863	0.1543	1	5
chr3L_19064358_19064966_pos_1864	0.040086	1	5
chr3L_19084546_19085302_pos_1865	-0.117462	1	3
chr3L_19146637_19147428_pos_1866	0.595272	1	5
chr3L_19190154_19190732_pos_1867	-0.52839	1	3
chr3L_19180893_19181913_pos_1868	0.455626	1	3
chr3L_19235476_19237459_pos_1869	-0.0415668	1	5
chr3L_19233501_19234149_pos_1870	0.540388	1	2
chr3L_19244968_19245655_pos_1871	0.80877	1	3
chr3L_19318436_19319151_pos_1872	0.32022	1	2
chr3L_19313475_19314372_pos_1873	-0.06226	1	1
chr3L_19327784_19328443_pos_1874	0.858869	1	2
chr3L_19379696_19380289_pos_1875	0.622136	1	1
chr3L_19387201_19388790_pos_1876	0.257568	1	2
chr3L_19400823_19402570_pos_1877	0.0208316	1	2
chr3L_19470722_19470973_pos_1878	-0.0477435	1	1
chr3L_19481829_19482685_pos_1879	-0.206082	1	5
chr3L_19491548_19492822_pos_1880	-0.259439	1	5
chr3L_19553261_19553903_pos_1881	-0.349257	1	3
chr3L_19569839_19571222_pos_1882	-0.656003	1	4
chr3L_19650966_19651871_pos_1883	0.179531	1	1
chr3L_19639219_19639814_pos_1884	-0.475873	1	1
chr3L_19663143_19664378_pos_1885	-0.637715	1	2
chr3L_19667038_19668367_pos_1886	0.280977	1	3
chr3L_19664599_19665526_pos_1887	0.201284	1	4
chr3L_19691606_19692458_pos_1888	0.956614	1	4
chr3L_19775198_19776873_pos_1889	-0.479628	1	2
chr3L_19865508_19866059_pos_1890	0.616251	1	2
chr3L_19850907_19851651_pos_1891	-0.215874	1	3
chr3L_19862960_19863302_pos_1892	-0.018015	1	3
chr3L_19938142_19939052_pos_1893	0.667474	1	2
chr3L_19943008_19943479_pos_1894	0.160379	1	5
chr3L_20012277_20014257_pos_1895	0.174629	1	4
chr3L_20045070_20045968_pos_1896	0.179419	1	2
chr3L_20247104_20248425_pos_1897	0.192006	1	5
chr3L_20268875_20270361_pos_1898	0.181459	1	2
chr3L_20265586_20266206_pos_1899	0.620603	1	5
chr3L_20387457_20388085_pos_1900	-0.655204	1	2
chr3L_20397749_20398092_pos_1901	-0.145292	1	4
chr3L_20410335_20411730_pos_1902	-0.203273	1	1
chr3L_20509630_20510130_pos_1903	0.593344	1	4
chr3L_20532281_20532867_pos_1904	0.349487	1	1
chr3L_20544578_20546099_pos_1905	0.4324	1	5
chr3L_20575167_20576398_pos_1906	-0.163816	1	5
chr3L_20599806_20600452_pos_1907	-0.0425353	1	3
chr3L_20605483_20606355_pos_1908	0.137172	1	5
chr3L_20693831_20694314_pos_1909	0.269429	1	1
chr3L_20743410_20744056_pos_1910	0.164383	1	1
chr3L_20822205_20823403_pos_1911	0.0589355	1	4
chr3L_20843374_20844556_pos_1912	0.389855	1	1
chr3L_20895263_20895998_pos_1913	-0.101929	1	2
chr3L_20946752_20947477_pos_1914	0.279926	1	4
chr3L_20970337_20971206_pos_1915	0.31628	1	2
chr3L_20975264_20976469_pos_1916	-0.01206	1	2
chr3L_20977406_20979348_pos_1917	0.0240159	1	5
chr3L_21006665_21007091_pos_1918	1.24097	1	5
chr3L_21038688_21039257_pos_1919	0.181167	1	1
chr3L_21046640_21047693_pos_1920	0.31416	1	3
chr3L_21109468_21110174_pos_1921	0.314055	1	5
chr3L_21103647_21104524_pos_1922	0.0973191	1	3
chr3L_21102932_21103259_pos_1923	0.896005	1	3
chr3L_21204696_21205478_pos_1924	-0.432225	1	3
chr3L_21194402_21194862_pos_1925	0.133132	1	1
chr3L_21252346_21252982_pos_1926	0.49979	1	2
chr3L_21317635_21318488_pos_1927	0.679388	1	1
chr3L_21372446_21372968_pos_1928	0.127436	1	4
chr3L_21382676_21383558_pos_1929	-0.251353	1	1
chr3L_21400232_21400835_pos_1930	0.361294	1	1
chr3L_21444264_21445622_pos_1931	-1.04316	1	1
chr3L_21449516_21450196_pos_1932	0.180815	1	3
chr3L_21458209_21460188_pos_1933	0.00502382	1	5
chr3L_21642260_21642856_pos_1934	-0.0331519	1	5
chr3L_21640305_21641411_pos_1935	0.284507	1	4
chr3L_21643267_21643795_pos_1936	0.395202	1	3
chr3L_21858704_21861642_pos_1937	0.721969	1	1
chr3L_21855767_21857095_pos_1938	0.353138	1	1
chr3L_21850776_21851554_pos_1939	-0.194606	1	3
chr3L_21877453_21878052_pos_1940	0.239021	1	3
chr3L_21903477_21905840_pos_1941	-0.40245	1	3
chr3L_21926499_21927062_pos_1942	-0.11714	1	2
chr3L_21990103_21992556_pos_1943	1.09192	1	3
chr3L_22001362_22003064_pos_1944	0.93126	1	3
chr3L_22009995_22012157_pos_1945	-0.0433932	1	3
chr3L_22016538_22019103_pos_1946	-0.240974	1	4
chr3L_22024350_22026864_pos_1947	-0.0163586	1	5
chr3L_22089009_22091291_pos_1948	0.323669	1	3
chr3L_22102481_22103216_pos_1949	0.471681	1	5
chr3L_22116521_22117396_pos_1950	0.566069	1	1
chr3L_22120283_22121527_pos_1951	0.767738	1	2
chr3L_22145938_22147705_pos_1952	-0.264256	1	3
chr3L_22199116_22201448_pos_1953	-0.0258316	1	2
chr3L_22221170_22221773_pos_1954	-0.24145	1	3
chr3L_22251020_22251810_pos_1955	-0.097296	1	1
chr3L_22276742_22278088_pos_1956	-0.00489622	1	3
chr3L_22287314_22288794_pos_1957	0.00792676	1	3
chr3L_22371820_22372499_pos_1958	0.0651397	1	5
chr3L_22385917_22386647_pos_1959	1.04701	1	5
chr3L_22397325_22397662_pos_1960	0.262671	1	3
chr3L_22419974_22420881_pos_1961	-0.196367	1	4
chr3L_22428073_22429275_pos_1962	-0.0786687	1	2
chr3L_22445253_22445798_pos_1963	0.208451	1	2
chr3L_22464944_22465425_pos_1964	0.219009	1	4
chr3L_22475849_22477283_pos_1965	0.026509	1	3
chr3L_22508569_22511072_pos_1966	0.133923	1	3
chr3L_22506443_22507943_pos_1967	0.210568	1	3
chr3L_22529600_22531659_pos_1968	-0.0231984	1	5
chr3L_22531962_22534261_pos_1969	0.152948	1	3
chr3L_22628208_22628781_pos_1970	0.234283	1	4
chr3L_22620272_22621270_pos_1971	0.0287526	1	3
chr3L_22646395_22648242_pos_1972	0.0780889	1	2
chr3L_22736303_22736669_pos_1973	0.43161	1	2
chr3L_22841988_22842357_pos_1974	0.635853	1	1
chr3L_22882703_22883414_pos_1975	-0.4879	1	3
chr3L_22909641_22912843_pos_1976	0.232414	1	1
chr3L_22919363_22922180_pos_1977	0.675162	1	2
chr3L_22915641_22918387_pos_1978	0.14527	1	3
chr3L_22922228_22924128_pos_1979	-0.505179	1	3
chr3L_22956742_22957235_pos_1980	0.212956	1	2
chr3L_22959306_22961107_pos_1981	-0.190779	1	4
chr3L_22993372_22994082_pos_1982	-0.161375	1	5
chr3L_22992704_22993150_pos_1983	-0.356876	1	5
chr3L_23003910_23005662_pos_1984	-0.813477	1	3
chr3L_23026641_23028076_pos_1985	-0.382977	1	1
chr3L_23083138_23086267_pos_1986	-0.315416	1	2
chr3L_23262544_23263675_pos_1987	0.0389114	1	5
chr3L_23844984_23845821_pos_1988	-0.747798	1	2
chr3L_24466611_24467020_pos_1989	-0.394988	1	2
chr3LHet_223801_226311_pos_1990	-0.304096	1	1
chr3LHet_249293_249693_pos_1991	-0.31753	1	3
chr3LHet_934249_934914_pos_1992	-0.200901	1	5
chr3LHet_1251184_1251841_pos_1993	-0.721813	1	3
chr3LHet_1574030_1575249_pos_1994	-0.380101	1	2
chr3LHet_2193493_2194119_pos_1995	-0.264686	1	1
chr3LHet_2192440_2193101_pos_1996	-1.00581	1	2
chr3LHet_2191805_2192222_pos_1997	0.121189	1	3
chr3LHet_2237199_2238099_pos_1998	0.0696744	1	5
chr3LHet_2250031_2250988_pos_1999	-0.0183888	1	2
chr3LHet_2396714_2396978_pos_2000	0.00797138	1	4
[truncated: 4,664 more rows]
