# Supplementary material for: The hourglass model of evolutionary conservation during embryogenesis extends to developmental enhancers with signatures of positive selection
Source: Genome Res. 2021 Sep;31(9):1573–81. doi: 10.1101/gr.275212.121 (PMC8415374; doi:10.1101/gr.275212.121)
Supplement: Supplemental Material [file supp_gr.275212.121_Supplemental_Code.zip › Supplemental_Code/data/svmModels/dmel1012_model_gkmpredict_dmel68_specific_enhancer_posSet.txt]

chr2L_13237813_13239474_pos_1	-0.922719
chr2L_16252771_16253240_pos_2	-0.109447
chr2L_326727_328767_pos_3	-0.283508
chr2L_3719165_3720251_pos_4	-0.54591
chr2L_7371933_7373465_pos_5	0.0547271
chr2L_13204602_13205673_pos_6	-0.377789
chr2L_14368159_14369139_pos_7	-0.151517
chr2L_373563_374215_pos_8	-0.202724
chr2L_485784_486349_pos_9	0.420596
chr2L_1385612_1387811_pos_10	0.184627
chr2L_1444921_1445955_pos_11	0.414286
chr2L_1455870_1457317_pos_12	0.503868
chr2L_1554039_1554593_pos_13	0.337617
chr2L_1776183_1776445_pos_14	1.04001
chr2L_2127437_2127809_pos_15	0.740412
chr2L_2445582_2446132_pos_16	0.0523544
chr2L_2470156_2471393_pos_17	0.651449
chr2L_2483557_2484856_pos_18	0.206892
chr2L_2485562_2486390_pos_19	-0.128835
chr2L_2530083_2531671_pos_20	-0.228945
chr2L_3150693_3151547_pos_21	-0.166612
chr2L_3497018_3497820_pos_22	-0.176407
chr2L_3600023_3601675_pos_23	0.00350481
chr2L_3804348_3805181_pos_24	-0.349771
chr2L_3818601_3820777_pos_25	-0.195497
chr2L_3853128_3853531_pos_26	-0.157402
chr2L_3917971_3920309_pos_27	-0.195711
chr2L_4346474_4347219_pos_28	0.622366
chr2L_5106895_5108012_pos_29	0.169301
chr2L_5239491_5240208_pos_30	0.480947
chr2L_5296800_5297338_pos_31	0.172949
chr2L_5398977_5399592_pos_32	0.37306
chr2L_5416756_5417121_pos_33	-0.438447
chr2L_5456061_5456746_pos_34	0.276968
chr2L_5481304_5481981_pos_35	0.371815
chr2L_5770587_5771629_pos_36	-0.553859
chr2L_6184301_6185659_pos_37	0.631776
chr2L_6366928_6367312_pos_38	0.469021
chr2L_6797420_6797924_pos_39	-1.15495
chr2L_6846541_6847174_pos_40	0.598297
chr2L_7192845_7193586_pos_41	-0.174505
chr2L_7314891_7315928_pos_42	-0.0771684
chr2L_7316633_7317818_pos_43	-0.392347
chr2L_7332221_7333293_pos_44	-0.0299718
chr2L_7361135_7361818_pos_45	-0.451195
chr2L_7454832_7455899_pos_46	0.0890627
chr2L_7536974_7537687_pos_47	-0.489079
chr2L_7808977_7810126_pos_48	-0.0556126
chr2L_8299503_8299918_pos_49	0.507823
chr2L_8295738_8296112_pos_50	0.304313
chr2L_8421965_8422435_pos_51	0.113392
chr2L_8533602_8535305_pos_52	-0.0762738
chr2L_8760552_8762259_pos_53	0.279525
chr2L_8762475_8762932_pos_54	-0.41369
chr2L_9073978_9074742_pos_55	0.179837
chr2L_9095553_9097206_pos_56	0.299784
chr2L_9569700_9569955_pos_57	0.681132
chr2L_9602575_9603188_pos_58	0.793941
chr2L_9905704_9907959_pos_59	0.238843
chr2L_10334360_10335406_pos_60	-0.0163847
chr2L_10689778_10691041_pos_61	-0.0747222
chr2L_10747253_10747740_pos_62	0.257941
chr2L_10795431_10796850_pos_63	0.435885
chr2L_11459400_11459819_pos_64	-0.139822
chr2L_12487236_12487776_pos_65	1.02222
chr2L_12608261_12609267_pos_66	-0.0598786
chr2L_12622023_12622300_pos_67	0.515309
chr2L_13157276_13158509_pos_68	-0.347863
chr2L_13670289_13670568_pos_69	0.0229397
chr2L_13850354_13851721_pos_70	-0.208855
chr2L_13888917_13889976_pos_71	0.658094
chr2L_13929515_13930161_pos_72	0.640467
chr2L_14343369_14344822_pos_73	-0.365801
chr2L_14428740_14429451_pos_74	0.69679
chr2L_14496622_14496843_pos_75	-0.223675
chr2L_14513910_14514234_pos_76	0.734266
chr2L_14621818_14623000_pos_77	0.242346
chr2L_14726760_14727991_pos_78	-0.194365
chr2L_14972821_14973943_pos_79	-0.445055
chr2L_15024239_15024992_pos_80	0.797101
chr2L_15413684_15414622_pos_81	-0.139955
chr2L_15741170_15742318_pos_82	-0.288387
chr2L_15738620_15739488_pos_83	0.347311
chr2L_15955411_15956019_pos_84	0.585673
chr2L_16435260_16435648_pos_85	-0.345026
chr2L_17029844_17030497_pos_86	0.203473
chr2L_17264123_17264563_pos_87	0.0726777
chr2L_17287567_17288311_pos_88	-0.36158
chr2L_17440881_17443015_pos_89	-0.678616
chr2L_17796182_17797037_pos_90	-0.189916
chr2L_18151134_18151896_pos_91	1.14324
chr2L_18540341_18541102_pos_92	-0.726307
chr2L_18555753_18557226_pos_93	0.105834
chr2L_18821752_18823125_pos_94	0.172534
chr2L_18892613_18893283_pos_95	0.864757
chr2L_18965249_18966220_pos_96	0.00641448
chr2L_19287095_19288034_pos_97	-0.396821
chr2L_19324669_19325088_pos_98	0.485673
chr2L_19935981_19937109_pos_99	0.441391
chr2L_20017671_20018094_pos_100	-0.348296
chr2L_21105023_21105508_pos_101	-0.21115
chr2L_21656406_21657104_pos_102	-0.436037
chr2L_21881095_21882626_pos_103	-0.689627
chr2L_21878556_21880240_pos_104	0.199325
chr2L_21951461_21951831_pos_105	-0.513145
chr2L_22009572_22010773_pos_106	-0.0227443
chr2L_22036693_22037385_pos_107	-0.292763
chr2L_22080880_22081690_pos_108	-1.19037
chr2L_22811797_22812287_pos_109	-0.275179
chr2R_7290687_7291656_pos_110	0.0301433
chr2R_20265616_20267099_pos_111	-0.0790889
chr2R_5995652_5996559_pos_112	0.273088
chr2R_8780781_8782042_pos_113	0.0448225
chr2R_10665151_10665936_pos_114	0.139398
chr2RHet_2574906_2575100_pos_115	-0.425072
chr2RHet_2585832_2586408_pos_116	-0.464069
chr2RHet_3197140_3198829_pos_117	-0.348726
chr2R_1891761_1892686_pos_118	0.115754
chr2R_2111334_2111757_pos_119	0.261535
chr2R_2449363_2451133_pos_120	0.248384
chr2R_2517382_2519330_pos_121	-0.724858
chr2R_2542288_2543014_pos_122	-0.304217
chr2R_2647268_2648703_pos_123	-0.027822
chr2R_2871519_2872509_pos_124	0.0474406
chr2R_3058071_3058990_pos_125	-0.345516
chr2R_3142569_3144370_pos_126	-0.0237743
chr2R_3134103_3134782_pos_127	-0.0925816
chr2R_3219139_3221542_pos_128	-0.416139
chr2R_3320316_3321086_pos_129	0.427812
chr2R_3923809_3924721_pos_130	-0.260373
chr2R_3946339_3946958_pos_131	1.29771
chr2R_4132078_4132991_pos_132	0.0263384
chr2R_4612846_4613637_pos_133	0.961192
chr2R_5036934_5038773_pos_134	-0.0219993
chr2R_5114822_5115261_pos_135	0.123571
chr2R_5192056_5193193_pos_136	0.0887455
chr2R_5427947_5428203_pos_137	0.224571
chr2R_5566077_5566778_pos_138	-0.0490492
chr2R_6157616_6158001_pos_139	0.443824
chr2R_6964032_6965252_pos_140	0.278883
chr2R_7219088_7220045_pos_141	0.0293633
chr2R_7270025_7271087_pos_142	0.185575
chr2R_7379475_7380604_pos_143	-0.390292
chr2R_7407625_7409058_pos_144	0.740126
chr2R_7422522_7423201_pos_145	0.758222
chr2R_7502469_7502966_pos_146	0.286219
chr2R_7642489_7643595_pos_147	-0.299886
chr2R_7674392_7674964_pos_148	0.239043
chr2R_7904904_7905563_pos_149	0.898369
chr2R_8333148_8334107_pos_150	0.298643
chr2R_8341571_8341919_pos_151	0.961516
chr2R_8479776_8479986_pos_152	-0.310809
chr2R_8898586_8899398_pos_153	-0.202364
chr2R_9169536_9171503_pos_154	1.08657
chr2R_9890637_9890980_pos_155	-0.416797
chr2R_9886166_9886440_pos_156	1.0761
chr2R_9899148_9899934_pos_157	-0.355463
chr2R_10102038_10102530_pos_158	0.135944
chr2R_10194376_10195205_pos_159	1.1136
chr2R_10303651_10304907_pos_160	0.190875
chr2R_10800106_10800913_pos_161	0.387548
chr2R_10851467_10852648_pos_162	1.11317
chr2R_10896526_10896900_pos_163	0.669363
chr2R_11807621_11808341_pos_164	0.567772
chr2R_11886041_11887412_pos_165	0.0143712
chr2R_12105638_12106227_pos_166	0.426056
chr2R_12404466_12404887_pos_167	-0.120284
chr2R_12524685_12525206_pos_168	0.419077
chr2R_13536882_13537444_pos_169	0.272075
chr2R_13903608_13905068_pos_170	0.2183
chr2R_14117981_14118254_pos_171	0.381046
chr2R_14178919_14179303_pos_172	-0.178905
chr2R_14459527_14460636_pos_173	0.159695
chr2R_14561977_14562539_pos_174	-0.283069
chr2R_14553578_14554302_pos_175	0.182265
chr2R_14561470_14561770_pos_176	0.159215
chr2R_15030431_15031019_pos_177	1.39046
chr2R_15168377_15170465_pos_178	-0.482033
chr2R_15224773_15226106_pos_179	-0.0322655
chr2R_15300737_15301384_pos_180	0.219545
chr2R_15355437_15356332_pos_181	0.5573
chr2R_15538269_15539422_pos_182	-0.701482
chr2R_15949092_15951434_pos_183	0.568709
chr2R_15985890_15986754_pos_184	0.15334
chr2R_16010660_16011302_pos_185	0.072702
chr2R_16038880_16039522_pos_186	0.691447
chr2R_16409607_16410531_pos_187	0.176841
chr2R_16442122_16442663_pos_188	-0.572493
chr2R_16454113_16456269_pos_189	0.53911
chr2R_16731698_16732159_pos_190	-0.380258
chr2R_16841055_16841928_pos_191	-0.0173367
chr2R_17269721_17270364_pos_192	0.1616
chr2R_17761273_17761899_pos_193	0.00989778
chr2R_18040513_18041229_pos_194	0.12577
chr2R_18059012_18059832_pos_195	-0.562161
chr2R_18130251_18130889_pos_196	0.71509
chr2R_18397774_18398511_pos_197	0.601706
chr2R_18531986_18532699_pos_198	0.723236
chr2R_19108957_19109845_pos_199	-0.0600273
chr2R_19466697_19467151_pos_200	1.11956
chr2R_19521657_19522265_pos_201	-0.022462
chr2R_20893553_20894457_pos_202	0.536751
chr2R_20946480_20947320_pos_203	-0.000294746
chr3L_6153193_6153630_pos_204	-0.35163
chr3L_12444880_12445273_pos_205	0.0236835
chr3L_441405_442548_pos_206	-1.16459
chr3L_10936686_10938331_pos_207	0.710456
chr3L_16917410_16918037_pos_208	0.152955
chr3L_18195577_18196628_pos_209	-0.331148
chr3L_18375343_18375975_pos_210	0.253308
chr3L_22224844_22226800_pos_211	0.180157
chr3L_136441_136988_pos_212	-0.221448
chr3L_381086_381539_pos_213	-0.0592194
chr3L_551422_552634_pos_214	0.163397
chr3L_645335_645776_pos_215	-0.245475
chr3L_715719_716659_pos_216	0.0147083
chr3L_741999_743052_pos_217	0.591691
chr3L_1091006_1091769_pos_218	0.3387
chr3L_1120866_1122223_pos_219	0.138078
chr3L_1351924_1352610_pos_220	-0.80649
chr3L_1403970_1404997_pos_221	0.110913
chr3L_1843094_1845476_pos_222	-0.185099
chr3L_1915850_1916275_pos_223	0.355545
chr3L_2152788_2153291_pos_224	0.612995
chr3L_2537033_2537872_pos_225	0.0672368
chr3L_2815864_2816254_pos_226	-0.153065
chr3L_2881278_2882107_pos_227	0.0286073
chr3L_3035918_3036761_pos_228	-0.194679
chr3L_3073928_3074463_pos_229	0.155023
chr3L_3074919_3075225_pos_230	0.303246
chr3L_3107343_3107801_pos_231	0.496846
chr3L_3339029_3339601_pos_232	-0.245291
chr3L_3394827_3395919_pos_233	0.195406
chr3L_3391804_3392469_pos_234	0.26722
chr3L_3542426_3542943_pos_235	0.734587
chr3L_3623351_3623868_pos_236	-0.1541
chr3L_3661250_3661796_pos_237	0.151815
chr3L_3802220_3802799_pos_238	0.640298
chr3L_4624058_4625162_pos_239	0.441344
chr3L_4993822_4995430_pos_240	-0.458041
chr3L_5345569_5346429_pos_241	-0.622001
chr3L_5974654_5975532_pos_242	0.153887
chr3L_6273535_6274976_pos_243	0.654704
chr3L_6858753_6859220_pos_244	0.0343477
chr3L_6915723_6917325_pos_245	-0.236974
chr3L_6934553_6935120_pos_246	0.325839
chr3L_7364518_7364975_pos_247	0.380499
chr3L_7854539_7855735_pos_248	-1.78411
chr3L_7949023_7949457_pos_249	0.350299
chr3L_8444819_8445754_pos_250	0.537263
chr3L_8454417_8455198_pos_251	0.275661
chr3L_9345713_9346713_pos_252	-0.513186
chr3L_9787495_9788421_pos_253	0.373162
chr3L_9825835_9826864_pos_254	-0.406946
chr3L_10290448_10291813_pos_255	0.292296
chr3L_10372282_10372990_pos_256	-0.00357655
chr3L_10766004_10766231_pos_257	0.548678
chr3L_10968245_10969534_pos_258	0.52702
chr3L_11137947_11138552_pos_259	0.318379
chr3L_11278853_11280729_pos_260	-0.181541
chr3L_12360664_12361642_pos_261	-0.855626
chr3L_12364652_12365946_pos_262	-0.151556
chr3L_12399924_12401344_pos_263	0.0618333
chr3L_12498716_12500442_pos_264	-0.713045
chr3L_12562720_12563196_pos_265	0.258027
chr3L_12601092_12601644_pos_266	0.760001
chr3L_12823487_12824531_pos_267	0.270801
chr3L_13069206_13069901_pos_268	0.286692
chr3L_13127883_13129094_pos_269	-0.537703
chr3L_13249304_13249959_pos_270	-0.232628
chr3L_13350659_13351770_pos_271	0.148941
chr3L_13702837_13703639_pos_272	0.204087
chr3L_14456278_14456997_pos_273	0.918469
chr3L_14460696_14461474_pos_274	0.142071
chr3L_14515580_14516551_pos_275	0.868439
chr3L_14568696_14569113_pos_276	-0.0813204
chr3L_14570609_14570953_pos_277	0.493266
chr3L_14588160_14588711_pos_278	0.0880393
chr3L_14616793_14617135_pos_279	0.0401269
chr3L_14945334_14945968_pos_280	0.04561
chr3L_15007531_15009239_pos_281	-0.243102
chr3L_15073327_15073582_pos_282	-0.110672
chr3L_15238016_15239791_pos_283	0.0771389
chr3L_15257390_15257776_pos_284	0.0956692
chr3L_15286818_15287585_pos_285	-0.501891
chr3L_15810666_15811324_pos_286	-0.352355
chr3L_16337216_16338211_pos_287	-0.00219543
chr3L_16487583_16488103_pos_288	-0.156893
chr3L_16653145_16653515_pos_289	0.590108
chr3L_16903287_16903827_pos_290	-0.248473
chr3L_17436660_17437013_pos_291	-0.133885
chr3L_17783151_17783663_pos_292	-0.34743
chr3L_17866898_17867544_pos_293	-0.110322
chr3L_18226449_18226779_pos_294	0.485819
chr3L_18318312_18318818_pos_295	0.045774
chr3L_18386368_18387153_pos_296	-0.963348
chr3L_18417008_18417752_pos_297	0.147781
chr3L_18438565_18439104_pos_298	0.330712
chr3L_18445774_18446164_pos_299	0.179488
chr3L_18542436_18542909_pos_300	0.208465
chr3L_18793085_18793677_pos_301	0.403385
chr3L_18989450_18990419_pos_302	0.749556
chr3L_19296261_19297472_pos_303	0.415793
chr3L_19338271_19338706_pos_304	-0.667786
chr3L_19888491_19889096_pos_305	0.224745
chr3L_19890011_19891190_pos_306	0.351377
chr3L_19891713_19891990_pos_307	0.214345
chr3L_20435837_20436754_pos_308	0.298946
chr3L_20533812_20535117_pos_309	-0.406613
chr3L_20667954_20668892_pos_310	0.17448
chr3L_20732805_20733441_pos_311	0.674379
chr3L_20786848_20787334_pos_312	-0.0769362
chr3L_21059378_21060228_pos_313	0.0188129
chr3L_21455418_21455974_pos_314	0.932068
chr3L_21441062_21441915_pos_315	-0.0552849
chr3L_21692776_21693828_pos_316	0.305068
chr3L_21731986_21732727_pos_317	-0.394194
chr3L_23942137_23942820_pos_318	-0.606124
chr3L_24360627_24362059_pos_319	-0.0932535
chr3R_11815843_11816963_pos_320	0.169817
chr3R_2607953_2608990_pos_321	-0.350824
chr3R_7523587_7525141_pos_322	0.00157409
chr3R_9473394_9473827_pos_323	0.615267
chr3R_9767376_9768865_pos_324	0.142652
chr3R_10619108_10620898_pos_325	-0.277242
chr3R_17337826_17339266_pos_326	-0.0868558
chr3R_19270718_19271919_pos_327	-0.332701
chr3R_23988899_23992116_pos_328	-0.179869
chr3R_25202002_25202671_pos_329	0.452093
chr3R_27528479_27529236_pos_330	1.0014
chr3RHet_2508003_2509502_pos_331	0.0852031
chr3R_70109_71718_pos_332	-0.453836
chr3R_186024_187824_pos_333	0.0573647
chr3R_667433_667948_pos_334	0.18863
chr3R_779903_780499_pos_335	0.317752
chr3R_881117_882342_pos_336	-0.24329
chr3R_1040906_1041422_pos_337	0.243823
chr3R_1554807_1555656_pos_338	0.578253
chr3R_2586506_2587646_pos_339	0.145868
chr3R_2610761_2612286_pos_340	-1.05674
chr3R_2692279_2692871_pos_341	0.676995
chr3R_2704455_2704768_pos_342	0.124006
chr3R_2739947_2740739_pos_343	0.0435585
chr3R_2772577_2773628_pos_344	-0.157923
chr3R_2963510_2964371_pos_345	0.0339229
chr3R_2966779_2967085_pos_346	-0.30146
chr3R_2959413_2960015_pos_347	-0.349721
chr3R_2960432_2960803_pos_348	0.156042
chr3R_2999821_3001439_pos_349	0.153475
chr3R_3013624_3014503_pos_350	-0.0516472
chr3R_3770327_3770900_pos_351	1.04312
chr3R_3766691_3767110_pos_352	0.512077
chr3R_3779960_3780791_pos_353	0.462393
chr3R_4014647_4015285_pos_354	0.281381
chr3R_4041015_4041839_pos_355	0.0740444
chr3R_4096306_4097167_pos_356	0.205564
chr3R_4097420_4098055_pos_357	0.336145
chr3R_4161611_4161903_pos_358	0.0764653
chr3R_4156085_4156903_pos_359	-0.151381
chr3R_4506125_4506804_pos_360	-0.0967248
chr3R_4507590_4508363_pos_361	0.233028
chr3R_4972185_4972980_pos_362	0.765655
chr3R_5051888_5052201_pos_363	-0.408458
chr3R_5178260_5179149_pos_364	0.551593
chr3R_5487225_5488132_pos_365	-0.208198
chr3R_5994344_5995297_pos_366	-0.540054
chr3R_6005183_6007187_pos_367	0.020842
chr3R_6077513_6079149_pos_368	-0.696823
chr3R_6200929_6201938_pos_369	-0.864832
chr3R_6478750_6479505_pos_370	0.351206
chr3R_7022404_7022852_pos_371	-0.446574
chr3R_7355077_7358093_pos_372	1.59181
chr3R_8151076_8152239_pos_373	0.258192
chr3R_9685665_9686450_pos_374	0.0916718
chr3R_9711195_9712070_pos_375	-0.571335
chr3R_9773046_9773818_pos_376	-0.305515
chr3R_10414952_10415933_pos_377	-0.635474
chr3R_10421085_10421697_pos_378	0.923732
chr3R_10409140_10410271_pos_379	-0.380023
chr3R_11244874_11245509_pos_380	0.900615
chr3R_11434755_11435726_pos_381	-0.702225
chr3R_12142349_12142960_pos_382	0.745514
chr3R_12367915_12368949_pos_383	0.134678
chr3R_12512801_12513833_pos_384	-0.0937146
chr3R_12615828_12616966_pos_385	0.0209189
chr3R_12677669_12678082_pos_386	0.550499
chr3R_12676295_12676828_pos_387	1.05069
chr3R_12691735_12692999_pos_388	0.0724407
chr3R_12759142_12759402_pos_389	0.521088
chr3R_13803630_13805063_pos_390	0.885029
chr3R_13822554_13823856_pos_391	0.8459
chr3R_13873445_13874204_pos_392	-0.388437
chr3R_14566986_14567492_pos_393	0.428513
chr3R_14880445_14881628_pos_394	0.498061
chr3R_14888581_14889297_pos_395	0.863018
chr3R_15072125_15073273_pos_396	0.0873283
chr3R_15079580_15080269_pos_397	0.623784
chr3R_15165661_15166141_pos_398	-0.186753
chr3R_15171894_15172678_pos_399	-0.404633
chr3R_15180093_15180704_pos_400	0.242881
chr3R_15311206_15312342_pos_401	-0.322096
chr3R_15611933_15612669_pos_402	-0.180468
chr3R_15613096_15614279_pos_403	0.0214753
chr3R_15762434_15762937_pos_404	0.031708
chr3R_16613639_16615032_pos_405	0.165361
chr3R_17152280_17153051_pos_406	0.206598
chr3R_17208019_17208746_pos_407	0.796212
chr3R_17280372_17281369_pos_408	0.138693
chr3R_17365352_17365740_pos_409	0.207459
chr3R_18001704_18003573_pos_410	0.209552
chr3R_17995768_17996770_pos_411	0.223129
chr3R_18857188_18857738_pos_412	0.654283
chr3R_18868240_18869042_pos_413	0.426993
chr3R_18974228_18975323_pos_414	-0.26759
chr3R_19124412_19124874_pos_415	-0.0536714
chr3R_19498864_19500125_pos_416	-0.17674
chr3R_19643164_19643975_pos_417	0.621054
chr3R_20337250_20337947_pos_418	-0.161865
chr3R_20440222_20440733_pos_419	0.295077
chr3R_20885699_20886485_pos_420	-0.0706908
chr3R_20947531_20947995_pos_421	0.192294
chr3R_21352044_21353320_pos_422	0.552621
chr3R_21455276_21456091_pos_423	-0.0199538
chr3R_21853503_21854081_pos_424	0.00917392
chr3R_21926282_21926593_pos_425	-0.423156
chr3R_21993010_21994138_pos_426	0.0296208
chr3R_22429861_22431706_pos_427	0.0471813
chr3R_22710065_22710790_pos_428	0.801445
chr3R_23243674_23244286_pos_429	-0.121044
chr3R_23271871_23273213_pos_430	-0.704364
chr3R_23909781_23911175_pos_431	0.585758
chr3R_24211691_24212946_pos_432	0.840303
chr3R_24912650_24913406_pos_433	0.701881
chr3R_24936117_24936868_pos_434	-0.458351
chr3R_25365438_25366064_pos_435	0.169583
chr3R_26046804_26048006_pos_436	0.410485
chr3R_26054799_26055895_pos_437	-0.0660334
chr3R_26219201_26220362_pos_438	-0.532466
chr3R_26603772_26604223_pos_439	0.750665
chr3R_26732156_26733102_pos_440	-0.61
chr3R_26743015_26743618_pos_441	0.148496
chr3R_26890139_26890667_pos_442	0.732424
chr3R_26985368_26987229_pos_443	-0.174402
chr3R_27206634_27207434_pos_444	0.0262998
chr3R_27350033_27350943_pos_445	0.26801
chr3R_27431769_27432789_pos_446	-0.0408991
chr3R_27529446_27529848_pos_447	-0.202379
chr3R_27607022_27608338_pos_448	-0.440704
chr4_507053_507701_pos_449	-0.621699
chr4_821684_822971_pos_450	-0.338479
chr4_1107643_1108182_pos_451	-0.3026
chrU_2157705_2158479_pos_452	-0.467051
chrU_2179635_2179961_pos_453	-0.962334
chrU_2178970_2179383_pos_454	-0.410915
chrU_5896077_5896339_pos_455	-0.614662
chrU_6010572_6011719_pos_456	-0.151961
chrU_6290826_6291479_pos_457	0.102388
chrU_9353901_9354313_pos_458	-0.446216
chrX_1204605_1205437_pos_459	0.436726
chrX_13263256_13264083_pos_460	0.752052
chrX_1040716_1043237_pos_461	-0.0881284
chrX_4283486_4284951_pos_462	-0.801851
chrX_7151932_7152458_pos_463	0.00623746
chrX_20924031_20924593_pos_464	-0.255618
chrX_286285_286746_pos_465	-0.344346
chrX_271521_272954_pos_466	-0.31119
chrX_297434_298694_pos_467	-0.444756
chrX_291567_292533_pos_468	-0.494663
chrX_312755_313873_pos_469	-0.152477
chrX_306050_307562_pos_470	-0.283068
chrX_481512_482200_pos_471	0.107666
chrX_997830_998287_pos_472	0.886536
chrX_1348900_1350341_pos_473	0.12208
chrX_1444759_1448002_pos_474	0.290909
chrX_1551486_1552278_pos_475	-0.114038
chrX_2148888_2149835_pos_476	0.515942
chrX_2975317_2977879_pos_477	-0.191562
chrX_3019110_3020375_pos_478	0.49848
chrX_3288542_3289196_pos_479	0.686774
chrX_3906655_3907467_pos_480	0.210398
chrX_4059698_4060554_pos_481	0.323526
chrX_4102941_4103701_pos_482	0.193724
chrX_4314221_4314493_pos_483	0.4733
chrX_4328462_4330031_pos_484	-0.0617651
chrX_4380671_4381139_pos_485	0.392428
chrX_4455911_4457404_pos_486	-0.785865
chrX_4804035_4805322_pos_487	1.42428
chrX_5065821_5066834_pos_488	0.614159
chrX_5311864_5312299_pos_489	0.666341
chrX_5492603_5493464_pos_490	0.262077
chrX_5483791_5484329_pos_491	0.364261
chrX_5522844_5523626_pos_492	-0.467418
chrX_5910206_5910995_pos_493	-0.186246
chrX_6492931_6493638_pos_494	-0.00645283
chrX_6768900_6769495_pos_495	0.662482
chrX_6960364_6961235_pos_496	-0.0299873
chrX_7118761_7119325_pos_497	0.519767
chrX_7263560_7264287_pos_498	0.0548185
chrX_7452994_7454078_pos_499	0.296824
chrX_7463489_7464618_pos_500	-0.347938
chrX_7519523_7519861_pos_501	0.138413
chrX_8564825_8565670_pos_502	0.763571
chrX_8971486_8972045_pos_503	0.219734
chrX_9654101_9654688_pos_504	-0.898253
chrX_9669078_9670179_pos_505	-0.566568
chrX_10151126_10153103_pos_506	-0.375942
chrX_11407125_11407829_pos_507	-0.23181
chrX_12094566_12095428_pos_508	0.0695548
chrX_12112495_12113082_pos_509	1.22598
chrX_12125030_12125999_pos_510	-0.0972063
chrX_12470350_12470759_pos_511	0.415402
chrX_12507078_12507497_pos_512	-0.714652
chrX_13745802_13747837_pos_513	-0.10317
chrX_13959203_13960021_pos_514	0.633871
chrX_14601840_14602857_pos_515	1.18031
chrX_15246386_15247661_pos_516	0.540607
chrX_15381563_15382547_pos_517	-0.30233
chrX_15560056_15561059_pos_518	-0.255982
chrX_15624172_15625311_pos_519	-0.0717881
chrX_16053530_16054339_pos_520	-0.056254
chrX_16250211_16251058_pos_521	0.240429
chrX_16665951_16666507_pos_522	0.191457
chrX_16670009_16670371_pos_523	-0.0239805
chrX_16844234_16844745_pos_524	-0.626134
chrX_17067709_17068277_pos_525	1.04096
chrX_17221938_17222631_pos_526	0.508521
chrX_17222879_17223575_pos_527	0.785874
chrX_17429580_17430510_pos_528	0.209692
chrX_17925555_17926970_pos_529	-0.36478
chrX_18023089_18023873_pos_530	0.317986
chrX_18157859_18158772_pos_531	0.239073
chrX_18163651_18165442_pos_532	-0.203476
chrX_18430895_18431854_pos_533	0.223943
chrX_19189822_19190462_pos_534	-0.422635
chrX_19647425_19648600_pos_535	0.392199
chrX_20504292_20505051_pos_536	-0.524603
chrX_20903489_20903769_pos_537	-1.06094
chrX_21248905_21249967_pos_538	0.102785
chrX_22410478_22411106_pos_539	0.493816
chrU_4250993_4251227_pos_540	-0.90066
chrU_6303546_6304613_pos_541	-1.17511
chrU_6826828_6827349_pos_542	-0.0504928
chrU_9600485_9600760_pos_543	-1.23737
chrU_9877439_9877760_pos_544	-0.664144
chrU_2676263_2676721_pos_545	-0.317914
chrU_2675112_2676078_pos_546	-0.933649
chrU_7176458_7177196_pos_547	-0.130846
