# Supplementary material for: The hourglass model of evolutionary conservation during embryogenesis extends to developmental enhancers with signatures of positive selection
Source: Genome Res. 2021 Sep;31(9):1573–81. doi: 10.1101/gr.275212.121 (PMC8415374; doi:10.1101/gr.275212.121)
Supplement: Supplemental Material [file supp_gr.275212.121_Supplemental_Code.zip › Supplemental_Code/data/svmModels/dmel1820_model_gkmpredict_dmel68_specific_enhancer_posSet.txt]

chr2L_13237813_13239474_pos_1	-0.341057
chr2L_16252771_16253240_pos_2	0.0137008
chr2L_326727_328767_pos_3	0.184732
chr2L_3719165_3720251_pos_4	0.00902675
chr2L_7371933_7373465_pos_5	-0.192837
chr2L_13204602_13205673_pos_6	0.337364
chr2L_14368159_14369139_pos_7	-0.311424
chr2L_373563_374215_pos_8	-0.0527837
chr2L_485784_486349_pos_9	0.196116
chr2L_1385612_1387811_pos_10	-0.156505
chr2L_1444921_1445955_pos_11	0.234384
chr2L_1455870_1457317_pos_12	0.171921
chr2L_1554039_1554593_pos_13	0.387093
chr2L_1776183_1776445_pos_14	-0.0896229
chr2L_2127437_2127809_pos_15	0.535111
chr2L_2445582_2446132_pos_16	0.27351
chr2L_2470156_2471393_pos_17	0.337699
chr2L_2483557_2484856_pos_18	0.555269
chr2L_2485562_2486390_pos_19	-0.00326756
chr2L_2530083_2531671_pos_20	0.05428
chr2L_3150693_3151547_pos_21	-0.0963632
chr2L_3497018_3497820_pos_22	0.325077
chr2L_3600023_3601675_pos_23	0.185516
chr2L_3804348_3805181_pos_24	-0.0783886
chr2L_3818601_3820777_pos_25	-0.394414
chr2L_3853128_3853531_pos_26	0.102775
chr2L_3917971_3920309_pos_27	-0.178588
chr2L_4346474_4347219_pos_28	0.586874
chr2L_5106895_5108012_pos_29	0.598898
chr2L_5239491_5240208_pos_30	0.047915
chr2L_5296800_5297338_pos_31	-0.215876
chr2L_5398977_5399592_pos_32	0.120443
chr2L_5416756_5417121_pos_33	0.095239
chr2L_5456061_5456746_pos_34	-0.0017324
chr2L_5481304_5481981_pos_35	0.456788
chr2L_5770587_5771629_pos_36	0.0664577
chr2L_6184301_6185659_pos_37	-0.0669076
chr2L_6366928_6367312_pos_38	0.173192
chr2L_6797420_6797924_pos_39	-0.561121
chr2L_6846541_6847174_pos_40	0.415244
chr2L_7192845_7193586_pos_41	0.349742
chr2L_7314891_7315928_pos_42	0.0288581
chr2L_7316633_7317818_pos_43	-0.00524483
chr2L_7332221_7333293_pos_44	-0.0370956
chr2L_7361135_7361818_pos_45	-0.574585
chr2L_7454832_7455899_pos_46	-0.0869667
chr2L_7536974_7537687_pos_47	-0.0088243
chr2L_7808977_7810126_pos_48	0.624201
chr2L_8299503_8299918_pos_49	0.736985
chr2L_8295738_8296112_pos_50	0.401201
chr2L_8421965_8422435_pos_51	0.123881
chr2L_8533602_8535305_pos_52	0.108221
chr2L_8760552_8762259_pos_53	-0.0297564
chr2L_8762475_8762932_pos_54	-0.445689
chr2L_9073978_9074742_pos_55	-0.47386
chr2L_9095553_9097206_pos_56	-0.135588
chr2L_9569700_9569955_pos_57	0.707554
chr2L_9602575_9603188_pos_58	0.365803
chr2L_9905704_9907959_pos_59	0.140992
chr2L_10334360_10335406_pos_60	0.182483
chr2L_10689778_10691041_pos_61	0.316961
chr2L_10747253_10747740_pos_62	0.0455589
chr2L_10795431_10796850_pos_63	0.329433
chr2L_11459400_11459819_pos_64	0.244436
chr2L_12487236_12487776_pos_65	1.22855
chr2L_12608261_12609267_pos_66	-0.196195
chr2L_12622023_12622300_pos_67	0.176518
chr2L_13157276_13158509_pos_68	0.103991
chr2L_13670289_13670568_pos_69	-0.0135635
chr2L_13850354_13851721_pos_70	0.310921
chr2L_13888917_13889976_pos_71	0.158686
chr2L_13929515_13930161_pos_72	0.169128
chr2L_14343369_14344822_pos_73	-0.365199
chr2L_14428740_14429451_pos_74	0.218056
chr2L_14496622_14496843_pos_75	0.0394963
chr2L_14513910_14514234_pos_76	0.417036
chr2L_14621818_14623000_pos_77	0.190331
chr2L_14726760_14727991_pos_78	0.224147
chr2L_14972821_14973943_pos_79	0.12037
chr2L_15024239_15024992_pos_80	0.585591
chr2L_15413684_15414622_pos_81	-0.117006
chr2L_15741170_15742318_pos_82	-0.123075
chr2L_15738620_15739488_pos_83	-0.0810283
chr2L_15955411_15956019_pos_84	-0.0485438
chr2L_16435260_16435648_pos_85	0.375536
chr2L_17029844_17030497_pos_86	0.153045
chr2L_17264123_17264563_pos_87	0.246884
chr2L_17287567_17288311_pos_88	0.259851
chr2L_17440881_17443015_pos_89	-0.200099
chr2L_17796182_17797037_pos_90	0.47292
chr2L_18151134_18151896_pos_91	0.570298
chr2L_18540341_18541102_pos_92	-0.17018
chr2L_18555753_18557226_pos_93	0.237599
chr2L_18821752_18823125_pos_94	-0.0368478
chr2L_18892613_18893283_pos_95	0.265073
chr2L_18965249_18966220_pos_96	0.659041
chr2L_19287095_19288034_pos_97	0.205203
chr2L_19324669_19325088_pos_98	0.741537
chr2L_19935981_19937109_pos_99	-0.0554026
chr2L_20017671_20018094_pos_100	0.258888
chr2L_21105023_21105508_pos_101	0.396687
chr2L_21656406_21657104_pos_102	0.135643
chr2L_21881095_21882626_pos_103	-0.0208921
chr2L_21878556_21880240_pos_104	-0.0170358
chr2L_21951461_21951831_pos_105	-0.0413324
chr2L_22009572_22010773_pos_106	-0.0150329
chr2L_22036693_22037385_pos_107	-0.0556859
chr2L_22080880_22081690_pos_108	-0.370643
chr2L_22811797_22812287_pos_109	-0.419821
chr2R_7290687_7291656_pos_110	0.0870762
chr2R_20265616_20267099_pos_111	-0.116534
chr2R_5995652_5996559_pos_112	0.638723
chr2R_8780781_8782042_pos_113	0.526354
chr2R_10665151_10665936_pos_114	-0.0635074
chr2RHet_2574906_2575100_pos_115	-0.0267899
chr2RHet_2585832_2586408_pos_116	0.0226117
chr2RHet_3197140_3198829_pos_117	-0.383706
chr2R_1891761_1892686_pos_118	0.0872489
chr2R_2111334_2111757_pos_119	0.122942
chr2R_2449363_2451133_pos_120	0.427223
chr2R_2517382_2519330_pos_121	-0.892146
chr2R_2542288_2543014_pos_122	-0.168901
chr2R_2647268_2648703_pos_123	-0.140632
chr2R_2871519_2872509_pos_124	0.202029
chr2R_3058071_3058990_pos_125	0.546961
chr2R_3142569_3144370_pos_126	0.421398
chr2R_3134103_3134782_pos_127	0.437438
chr2R_3219139_3221542_pos_128	0.224863
chr2R_3320316_3321086_pos_129	-0.0803023
chr2R_3923809_3924721_pos_130	-0.392827
chr2R_3946339_3946958_pos_131	0.752812
chr2R_4132078_4132991_pos_132	0.229946
chr2R_4612846_4613637_pos_133	0.743076
chr2R_5036934_5038773_pos_134	0.23367
chr2R_5114822_5115261_pos_135	0.0275212
chr2R_5192056_5193193_pos_136	-0.152939
chr2R_5427947_5428203_pos_137	0.0739
chr2R_5566077_5566778_pos_138	-0.488855
chr2R_6157616_6158001_pos_139	0.345436
chr2R_6964032_6965252_pos_140	0.668418
chr2R_7219088_7220045_pos_141	-0.0334635
chr2R_7270025_7271087_pos_142	0.192711
chr2R_7379475_7380604_pos_143	-0.516657
chr2R_7407625_7409058_pos_144	0.102392
chr2R_7422522_7423201_pos_145	0.095853
chr2R_7502469_7502966_pos_146	0.210986
chr2R_7642489_7643595_pos_147	0.0581208
chr2R_7674392_7674964_pos_148	-0.00192496
chr2R_7904904_7905563_pos_149	0.638862
chr2R_8333148_8334107_pos_150	0.369936
chr2R_8341571_8341919_pos_151	0.463316
chr2R_8479776_8479986_pos_152	0.171428
chr2R_8898586_8899398_pos_153	-0.556893
chr2R_9169536_9171503_pos_154	0.262645
chr2R_9890637_9890980_pos_155	0.0362493
chr2R_9886166_9886440_pos_156	-0.00310481
chr2R_9899148_9899934_pos_157	0.0142057
chr2R_10102038_10102530_pos_158	0.0104598
chr2R_10194376_10195205_pos_159	0.537248
chr2R_10303651_10304907_pos_160	0.0327963
chr2R_10800106_10800913_pos_161	-0.120617
chr2R_10851467_10852648_pos_162	0.180677
chr2R_10896526_10896900_pos_163	0.220351
chr2R_11807621_11808341_pos_164	0.459135
chr2R_11886041_11887412_pos_165	0.389361
chr2R_12105638_12106227_pos_166	0.172017
chr2R_12404466_12404887_pos_167	0.10171
chr2R_12524685_12525206_pos_168	0.487757
chr2R_13536882_13537444_pos_169	-0.00647625
chr2R_13903608_13905068_pos_170	0.279117
chr2R_14117981_14118254_pos_171	0.135691
chr2R_14178919_14179303_pos_172	0.012889
chr2R_14459527_14460636_pos_173	-0.692498
chr2R_14561977_14562539_pos_174	0.218439
chr2R_14553578_14554302_pos_175	0.137471
chr2R_14561470_14561770_pos_176	0.0342034
chr2R_15030431_15031019_pos_177	0.723937
chr2R_15168377_15170465_pos_178	0.0047065
chr2R_15224773_15226106_pos_179	0.200684
chr2R_15300737_15301384_pos_180	0.40659
chr2R_15355437_15356332_pos_181	0.275071
chr2R_15538269_15539422_pos_182	0.370525
chr2R_15949092_15951434_pos_183	0.585624
chr2R_15985890_15986754_pos_184	-0.0638048
chr2R_16010660_16011302_pos_185	-0.1295
chr2R_16038880_16039522_pos_186	0.188188
chr2R_16409607_16410531_pos_187	-0.00697118
chr2R_16442122_16442663_pos_188	0.0365905
chr2R_16454113_16456269_pos_189	0.3301
chr2R_16731698_16732159_pos_190	0.0618922
chr2R_16841055_16841928_pos_191	-0.115426
chr2R_17269721_17270364_pos_192	-0.126835
chr2R_17761273_17761899_pos_193	-0.133413
chr2R_18040513_18041229_pos_194	0.64028
chr2R_18059012_18059832_pos_195	-0.0722371
chr2R_18130251_18130889_pos_196	0.421986
chr2R_18397774_18398511_pos_197	0.443061
chr2R_18531986_18532699_pos_198	0.471287
chr2R_19108957_19109845_pos_199	-0.209482
chr2R_19466697_19467151_pos_200	0.430144
chr2R_19521657_19522265_pos_201	-0.0601548
chr2R_20893553_20894457_pos_202	-0.179879
chr2R_20946480_20947320_pos_203	0.196144
chr3L_6153193_6153630_pos_204	0.0487546
chr3L_12444880_12445273_pos_205	-0.174167
chr3L_441405_442548_pos_206	-0.214723
chr3L_10936686_10938331_pos_207	0.305407
chr3L_16917410_16918037_pos_208	0.377585
chr3L_18195577_18196628_pos_209	-0.208004
chr3L_18375343_18375975_pos_210	0.0867674
chr3L_22224844_22226800_pos_211	-0.0351451
chr3L_136441_136988_pos_212	0.35327
chr3L_381086_381539_pos_213	0.0896316
chr3L_551422_552634_pos_214	-0.178634
chr3L_645335_645776_pos_215	0.133476
chr3L_715719_716659_pos_216	0.137111
chr3L_741999_743052_pos_217	0.357508
chr3L_1091006_1091769_pos_218	0.339154
chr3L_1120866_1122223_pos_219	-0.287227
chr3L_1351924_1352610_pos_220	-0.465685
chr3L_1403970_1404997_pos_221	0.125496
chr3L_1843094_1845476_pos_222	0.0140574
chr3L_1915850_1916275_pos_223	0.17699
chr3L_2152788_2153291_pos_224	0.0814683
chr3L_2537033_2537872_pos_225	0.51243
chr3L_2815864_2816254_pos_226	0.10333
chr3L_2881278_2882107_pos_227	0.00703215
chr3L_3035918_3036761_pos_228	0.00100329
chr3L_3073928_3074463_pos_229	-0.309475
chr3L_3074919_3075225_pos_230	-0.0684709
chr3L_3107343_3107801_pos_231	0.00139826
chr3L_3339029_3339601_pos_232	0.0319604
chr3L_3394827_3395919_pos_233	0.127908
chr3L_3391804_3392469_pos_234	0.166131
chr3L_3542426_3542943_pos_235	0.181003
chr3L_3623351_3623868_pos_236	0.230119
chr3L_3661250_3661796_pos_237	0.350883
chr3L_3802220_3802799_pos_238	0.896507
chr3L_4624058_4625162_pos_239	0.479636
chr3L_4993822_4995430_pos_240	-0.336207
chr3L_5345569_5346429_pos_241	-0.324163
chr3L_5974654_5975532_pos_242	-0.0855055
chr3L_6273535_6274976_pos_243	0.470618
chr3L_6858753_6859220_pos_244	0.159551
chr3L_6915723_6917325_pos_245	0.0631534
chr3L_6934553_6935120_pos_246	0.387483
chr3L_7364518_7364975_pos_247	0.10208
chr3L_7854539_7855735_pos_248	-0.396013
chr3L_7949023_7949457_pos_249	0.0445042
chr3L_8444819_8445754_pos_250	0.716217
chr3L_8454417_8455198_pos_251	0.202704
chr3L_9345713_9346713_pos_252	-0.348799
chr3L_9787495_9788421_pos_253	0.339932
chr3L_9825835_9826864_pos_254	-0.242046
chr3L_10290448_10291813_pos_255	0.72909
chr3L_10372282_10372990_pos_256	0.131556
chr3L_10766004_10766231_pos_257	0.0847382
chr3L_10968245_10969534_pos_258	-0.143572
chr3L_11137947_11138552_pos_259	0.111725
chr3L_11278853_11280729_pos_260	0.316067
chr3L_12360664_12361642_pos_261	-0.325033
chr3L_12364652_12365946_pos_262	-0.202338
chr3L_12399924_12401344_pos_263	0.0993621
chr3L_12498716_12500442_pos_264	-0.527911
chr3L_12562720_12563196_pos_265	0.0463821
chr3L_12601092_12601644_pos_266	0.134903
chr3L_12823487_12824531_pos_267	0.45027
chr3L_13069206_13069901_pos_268	0.307192
chr3L_13127883_13129094_pos_269	-0.00168536
chr3L_13249304_13249959_pos_270	-0.0851111
chr3L_13350659_13351770_pos_271	0.0370566
chr3L_13702837_13703639_pos_272	0.369497
chr3L_14456278_14456997_pos_273	0.215289
chr3L_14460696_14461474_pos_274	-0.395069
chr3L_14515580_14516551_pos_275	0.140388
chr3L_14568696_14569113_pos_276	0.195705
chr3L_14570609_14570953_pos_277	0.221521
chr3L_14588160_14588711_pos_278	0.645097
chr3L_14616793_14617135_pos_279	0.175098
chr3L_14945334_14945968_pos_280	-0.0248041
chr3L_15007531_15009239_pos_281	0.521983
chr3L_15073327_15073582_pos_282	-0.246209
chr3L_15238016_15239791_pos_283	0.258903
chr3L_15257390_15257776_pos_284	0.183097
chr3L_15286818_15287585_pos_285	-0.13638
chr3L_15810666_15811324_pos_286	-0.127901
chr3L_16337216_16338211_pos_287	0.200475
chr3L_16487583_16488103_pos_288	-0.227222
chr3L_16653145_16653515_pos_289	0.18193
chr3L_16903287_16903827_pos_290	-0.23594
chr3L_17436660_17437013_pos_291	-0.517056
chr3L_17783151_17783663_pos_292	0.252791
chr3L_17866898_17867544_pos_293	-0.0946188
chr3L_18226449_18226779_pos_294	-0.220172
chr3L_18318312_18318818_pos_295	-0.120296
chr3L_18386368_18387153_pos_296	0.00114378
chr3L_18417008_18417752_pos_297	-0.0599825
chr3L_18438565_18439104_pos_298	0.0492787
chr3L_18445774_18446164_pos_299	-0.0259655
chr3L_18542436_18542909_pos_300	0.797135
chr3L_18793085_18793677_pos_301	0.40272
chr3L_18989450_18990419_pos_302	0.308978
chr3L_19296261_19297472_pos_303	-0.0422884
chr3L_19338271_19338706_pos_304	-0.222506
chr3L_19888491_19889096_pos_305	0.272022
chr3L_19890011_19891190_pos_306	0.372893
chr3L_19891713_19891990_pos_307	0.17535
chr3L_20435837_20436754_pos_308	0.0480419
chr3L_20533812_20535117_pos_309	-0.0867204
chr3L_20667954_20668892_pos_310	0.185873
chr3L_20732805_20733441_pos_311	0.164544
chr3L_20786848_20787334_pos_312	0.262091
chr3L_21059378_21060228_pos_313	-0.128076
chr3L_21455418_21455974_pos_314	0.552717
chr3L_21441062_21441915_pos_315	0.0410162
chr3L_21692776_21693828_pos_316	-0.10731
chr3L_21731986_21732727_pos_317	-0.0334904
chr3L_23942137_23942820_pos_318	0.180544
chr3L_24360627_24362059_pos_319	0.0351695
chr3R_11815843_11816963_pos_320	0.0890662
chr3R_2607953_2608990_pos_321	-0.0836682
chr3R_7523587_7525141_pos_322	-0.113349
chr3R_9473394_9473827_pos_323	0.44683
chr3R_9767376_9768865_pos_324	0.109211
chr3R_10619108_10620898_pos_325	-0.00437664
chr3R_17337826_17339266_pos_326	0.206224
chr3R_19270718_19271919_pos_327	-0.440413
chr3R_23988899_23992116_pos_328	0.514342
chr3R_25202002_25202671_pos_329	0.272658
chr3R_27528479_27529236_pos_330	0.492621
chr3RHet_2508003_2509502_pos_331	-0.17314
chr3R_70109_71718_pos_332	-0.101467
chr3R_186024_187824_pos_333	-0.23098
chr3R_667433_667948_pos_334	0.267164
chr3R_779903_780499_pos_335	-0.0383947
chr3R_881117_882342_pos_336	0.409156
chr3R_1040906_1041422_pos_337	0.61585
chr3R_1554807_1555656_pos_338	-0.0807155
chr3R_2586506_2587646_pos_339	-0.20547
chr3R_2610761_2612286_pos_340	0.605481
chr3R_2692279_2692871_pos_341	-0.0891551
chr3R_2704455_2704768_pos_342	0.17892
chr3R_2739947_2740739_pos_343	-0.334372
chr3R_2772577_2773628_pos_344	-0.113391
chr3R_2963510_2964371_pos_345	0.379235
chr3R_2966779_2967085_pos_346	-0.180221
chr3R_2959413_2960015_pos_347	-0.225351
chr3R_2960432_2960803_pos_348	0.265497
chr3R_2999821_3001439_pos_349	-0.197098
chr3R_3013624_3014503_pos_350	0.0177854
chr3R_3770327_3770900_pos_351	0.419427
chr3R_3766691_3767110_pos_352	0.0332856
chr3R_3779960_3780791_pos_353	0.189535
chr3R_4014647_4015285_pos_354	0.337548
chr3R_4041015_4041839_pos_355	0.316405
chr3R_4096306_4097167_pos_356	0.424803
chr3R_4097420_4098055_pos_357	-0.0934419
chr3R_4161611_4161903_pos_358	0.000906567
chr3R_4156085_4156903_pos_359	-0.201749
chr3R_4506125_4506804_pos_360	-0.221323
chr3R_4507590_4508363_pos_361	0.276522
chr3R_4972185_4972980_pos_362	0.267701
chr3R_5051888_5052201_pos_363	-0.00943762
chr3R_5178260_5179149_pos_364	0.133164
chr3R_5487225_5488132_pos_365	-0.127793
chr3R_5994344_5995297_pos_366	-0.145305
chr3R_6005183_6007187_pos_367	0.17887
chr3R_6077513_6079149_pos_368	0.0124332
chr3R_6200929_6201938_pos_369	0.140098
chr3R_6478750_6479505_pos_370	-0.213253
chr3R_7022404_7022852_pos_371	0.246474
chr3R_7355077_7358093_pos_372	1.20326
chr3R_8151076_8152239_pos_373	-0.0486638
chr3R_9685665_9686450_pos_374	0.556342
chr3R_9711195_9712070_pos_375	-0.357141
chr3R_9773046_9773818_pos_376	0.0565653
chr3R_10414952_10415933_pos_377	-0.17274
chr3R_10421085_10421697_pos_378	0.185766
chr3R_10409140_10410271_pos_379	0.00773353
chr3R_11244874_11245509_pos_380	0.562283
chr3R_11434755_11435726_pos_381	-0.318219
chr3R_12142349_12142960_pos_382	0.470675
chr3R_12367915_12368949_pos_383	0.821515
chr3R_12512801_12513833_pos_384	-0.0299951
chr3R_12615828_12616966_pos_385	0.318236
chr3R_12677669_12678082_pos_386	0.392489
chr3R_12676295_12676828_pos_387	0.701808
chr3R_12691735_12692999_pos_388	0.0909771
chr3R_12759142_12759402_pos_389	0.22175
chr3R_13803630_13805063_pos_390	0.305466
chr3R_13822554_13823856_pos_391	0.751915
chr3R_13873445_13874204_pos_392	-0.268278
chr3R_14566986_14567492_pos_393	0.126273
chr3R_14880445_14881628_pos_394	0.170735
chr3R_14888581_14889297_pos_395	-0.467564
chr3R_15072125_15073273_pos_396	0.147345
chr3R_15079580_15080269_pos_397	0.578675
chr3R_15165661_15166141_pos_398	-0.67919
chr3R_15171894_15172678_pos_399	-0.214053
chr3R_15180093_15180704_pos_400	0.019598
chr3R_15311206_15312342_pos_401	-0.140931
chr3R_15611933_15612669_pos_402	-0.184607
chr3R_15613096_15614279_pos_403	0.0336414
chr3R_15762434_15762937_pos_404	-0.236047
chr3R_16613639_16615032_pos_405	0.160676
chr3R_17152280_17153051_pos_406	0.294119
chr3R_17208019_17208746_pos_407	0.4804
chr3R_17280372_17281369_pos_408	-0.143245
chr3R_17365352_17365740_pos_409	-0.224696
chr3R_18001704_18003573_pos_410	0.443967
chr3R_17995768_17996770_pos_411	0.337709
chr3R_18857188_18857738_pos_412	0.146385
chr3R_18868240_18869042_pos_413	0.35579
chr3R_18974228_18975323_pos_414	0.161548
chr3R_19124412_19124874_pos_415	0.0563762
chr3R_19498864_19500125_pos_416	-0.0996973
chr3R_19643164_19643975_pos_417	0.252818
chr3R_20337250_20337947_pos_418	0.147862
chr3R_20440222_20440733_pos_419	-0.208021
chr3R_20885699_20886485_pos_420	-0.0726448
chr3R_20947531_20947995_pos_421	0.196592
chr3R_21352044_21353320_pos_422	-0.38911
chr3R_21455276_21456091_pos_423	0.72934
chr3R_21853503_21854081_pos_424	0.158407
chr3R_21926282_21926593_pos_425	0.253896
chr3R_21993010_21994138_pos_426	-0.0201526
chr3R_22429861_22431706_pos_427	0.00414636
chr3R_22710065_22710790_pos_428	0.406627
chr3R_23243674_23244286_pos_429	-0.183664
chr3R_23271871_23273213_pos_430	-0.119104
chr3R_23909781_23911175_pos_431	-0.0287853
chr3R_24211691_24212946_pos_432	0.617986
chr3R_24912650_24913406_pos_433	0.705113
chr3R_24936117_24936868_pos_434	-0.243761
chr3R_25365438_25366064_pos_435	0.0666111
chr3R_26046804_26048006_pos_436	0.0494107
chr3R_26054799_26055895_pos_437	0.0925875
chr3R_26219201_26220362_pos_438	-0.0318465
chr3R_26603772_26604223_pos_439	0.273917
chr3R_26732156_26733102_pos_440	0.0875154
chr3R_26743015_26743618_pos_441	-0.0945858
chr3R_26890139_26890667_pos_442	-0.313459
chr3R_26985368_26987229_pos_443	0.421986
chr3R_27206634_27207434_pos_444	-0.381745
chr3R_27350033_27350943_pos_445	-0.313897
chr3R_27431769_27432789_pos_446	0.19875
chr3R_27529446_27529848_pos_447	-0.242228
chr3R_27607022_27608338_pos_448	0.0167953
chr4_507053_507701_pos_449	-0.297683
chr4_821684_822971_pos_450	-0.254086
chr4_1107643_1108182_pos_451	-0.732116
chrU_2157705_2158479_pos_452	0.0138658
chrU_2179635_2179961_pos_453	0.132029
chrU_2178970_2179383_pos_454	0.129327
chrU_5896077_5896339_pos_455	-0.276115
chrU_6010572_6011719_pos_456	-0.196947
chrU_6290826_6291479_pos_457	0.552481
chrU_9353901_9354313_pos_458	-0.184307
chrX_1204605_1205437_pos_459	0.592848
chrX_13263256_13264083_pos_460	0.359544
chrX_1040716_1043237_pos_461	-0.0745135
chrX_4283486_4284951_pos_462	-0.22617
chrX_7151932_7152458_pos_463	0.143077
chrX_20924031_20924593_pos_464	-0.257154
chrX_286285_286746_pos_465	0.324917
chrX_271521_272954_pos_466	-0.0111513
chrX_297434_298694_pos_467	0.0914828
chrX_291567_292533_pos_468	-0.366446
chrX_312755_313873_pos_469	-0.118946
chrX_306050_307562_pos_470	-0.094541
chrX_481512_482200_pos_471	0.465642
chrX_997830_998287_pos_472	-0.14402
chrX_1348900_1350341_pos_473	-0.329947
chrX_1444759_1448002_pos_474	0.360069
chrX_1551486_1552278_pos_475	-0.0498152
chrX_2148888_2149835_pos_476	0.277287
chrX_2975317_2977879_pos_477	-0.121674
chrX_3019110_3020375_pos_478	0.739842
chrX_3288542_3289196_pos_479	0.3743
chrX_3906655_3907467_pos_480	-0.0340832
chrX_4059698_4060554_pos_481	0.162456
chrX_4102941_4103701_pos_482	0.27075
chrX_4314221_4314493_pos_483	0.0967935
chrX_4328462_4330031_pos_484	0.365816
chrX_4380671_4381139_pos_485	0.126001
chrX_4455911_4457404_pos_486	0.126583
chrX_4804035_4805322_pos_487	0.688052
chrX_5065821_5066834_pos_488	0.582901
chrX_5311864_5312299_pos_489	1.12159
chrX_5492603_5493464_pos_490	0.286152
chrX_5483791_5484329_pos_491	0.319961
chrX_5522844_5523626_pos_492	0.0243526
chrX_5910206_5910995_pos_493	-0.181979
chrX_6492931_6493638_pos_494	-0.0342526
chrX_6768900_6769495_pos_495	0.870562
chrX_6960364_6961235_pos_496	0.174237
chrX_7118761_7119325_pos_497	0.214441
chrX_7263560_7264287_pos_498	0.390132
chrX_7452994_7454078_pos_499	0.0206795
chrX_7463489_7464618_pos_500	-0.224838
chrX_7519523_7519861_pos_501	-0.0496441
chrX_8564825_8565670_pos_502	0.342954
chrX_8971486_8972045_pos_503	-0.148047
chrX_9654101_9654688_pos_504	-0.942293
chrX_9669078_9670179_pos_505	0.706423
chrX_10151126_10153103_pos_506	-0.341263
chrX_11407125_11407829_pos_507	-0.132317
chrX_12094566_12095428_pos_508	0.158385
chrX_12112495_12113082_pos_509	0.78879
chrX_12125030_12125999_pos_510	-0.163105
chrX_12470350_12470759_pos_511	0.625612
chrX_12507078_12507497_pos_512	-0.0993133
chrX_13745802_13747837_pos_513	-0.199701
chrX_13959203_13960021_pos_514	-0.172147
chrX_14601840_14602857_pos_515	0.651692
chrX_15246386_15247661_pos_516	0.401737
chrX_15381563_15382547_pos_517	0.423205
chrX_15560056_15561059_pos_518	-0.0643021
chrX_15624172_15625311_pos_519	-0.259713
chrX_16053530_16054339_pos_520	0.148686
chrX_16250211_16251058_pos_521	0.319747
chrX_16665951_16666507_pos_522	-0.0931854
chrX_16670009_16670371_pos_523	-0.13341
chrX_16844234_16844745_pos_524	-0.0984765
chrX_17067709_17068277_pos_525	-0.028454
chrX_17221938_17222631_pos_526	0.151828
chrX_17222879_17223575_pos_527	-0.0628282
chrX_17429580_17430510_pos_528	0.232356
chrX_17925555_17926970_pos_529	0.0710773
chrX_18023089_18023873_pos_530	0.680591
chrX_18157859_18158772_pos_531	0.0128114
chrX_18163651_18165442_pos_532	-0.177056
chrX_18430895_18431854_pos_533	0.275853
chrX_19189822_19190462_pos_534	-0.623037
chrX_19647425_19648600_pos_535	0.498754
chrX_20504292_20505051_pos_536	0.12316
chrX_20903489_20903769_pos_537	-0.075076
chrX_21248905_21249967_pos_538	0.688401
chrX_22410478_22411106_pos_539	-0.112326
chrU_4250993_4251227_pos_540	-0.240906
chrU_6303546_6304613_pos_541	-1.06944
chrU_6826828_6827349_pos_542	-0.444973
chrU_9600485_9600760_pos_543	-0.953071
chrU_9877439_9877760_pos_544	-0.734963
chrU_2676263_2676721_pos_545	-0.11065
chrU_2675112_2676078_pos_546	-0.250128
chrU_7176458_7177196_pos_547	-0.0175694
