# Supplementary material for: The hourglass model of evolutionary conservation during embryogenesis extends to developmental enhancers with signatures of positive selection
Source: Genome Res. 2021 Sep;31(9):1573–81. doi: 10.1101/gr.275212.121 (PMC8415374; doi:10.1101/gr.275212.121)
Supplement: Supplemental Material [file supp_gr.275212.121_Supplemental_Code.zip › Supplemental_Code/data/svmModels/dmel1012_specific_enhancer_gkmtrain.model.txt]

svm_type c_svc
kernel_type wgkm
L 10
k 7
d 3
M 50
H 50
nr_class 2
total_sv 6211
rho 0.361439
label 1 -1
nr_sv 3171 3040
SV
0.1259212342851302 CCCACTCCATATTGCAAAGTCCCAACCAATCCCCTTGGCGTCCAATGATTTATTCATTGAACTGAGAGGCAAGGCAAAGCCATAAAAATCACCCACATAGTTTTTGGCCCGATGCCGCCCTCACACTCGGCACTTTGGTTATACGCCTGATGCTGAAATATTTTGCTGCACTAACCATAAATAAAAAGTGCAGAACAAGTACAGAAAAAGCATAGAAAAAGTACAGAAAAATAGGGGAATAACGAGAATAAAAATCAACAAAACTGGGCCCAAACAATGGGGGCACACAAAAACAAATTGAGCAAGAATAACAACGAATGAAAAAATATTCCCATGCGACAATTGCAAAAGTGTCAAGGTGCAGGAGGCGCCAGCCACAAAAAAAAAAGCAGAAAAATAGTAAAATATAGATAAAAAGGGCTGGGAAAACTAGGGCAATAAAACGAGGTGCCAATCTTTCATAACCTCCCAACCATGGCCCACACAAAAATCGAAAGTTTTCCCACTTTGTGTGCTAAATTTACAGAATGGTAGAACACTTTTTATGCCTGGCATATTTTTAATGCTTTTCGTGTGGCTGTGTGTTCGGTGGCTGATAGCGAAATATCGGATGTATGCCAGCATTTAGCAGACAAAGTTGCCTGGGGAACAACTGTCATTTAGATGGTTTTAAGTGGAACTATAAGCGGTTACACAGGCAAAAATGCGCTACAGGATTATAATCAAATGACATGAACATTTTTAAGCAATCTCTGCACTTTTTAGTACTCATAAGGGAAAGCAAAATTCAGTGCTCTACTAGTGTTTTTCTACCTTTTAGACTGACACTTTATGCCAAAACTTTTGGCAGATTTTACCGCTCACCCAGGCGGCTAACAAATAAATCAAAAGCACACAGAAATCCGACGAGTTC
0.07857265248017867 CTCGGCAATCTGCAAACGTCGCAGCGTTCGACAGTCGACAGTCGCCCCGATCGGCCAGTCAGTCCCCGAATCGGGCCGAGATGCATGCTCAGGCTGAGAGGACCAGGCTCAGCGCAAAGAGCCAAGACCGAAGACCGAAGACTGTGGACTGGAGACTGAAGACTGAAGACCAGACCTGGCCAAAAGCGAGTCGACCACACCCGCACACTTCATTATTTTTATGTCGCCTGTGGTGGTACGATTTAAACGACAAACGCGGCAGCCGCCGAGCAGACGTTGGCGAATGGATCGCAAGGCTTTGGAGCCAGACTTTCGGAGACCGAGACACGACATCCACCGAGAACTCCACCCCTTCCCTGGCCCAACTCATTGCCGTGCTCTGTCCCGCTTGCCTGGCCAAGAGACAGATATAAAGCCGAAAAAACATAGGCAGCCGCAAAAAGAGCCAAAAGCAAGCCAAGAAATTAGACGCATTCGACGTTTTGGAACGAGCGACAAGTCAAAGTAGCAAAAGACCCGGGCACAAGCTAACTCCAACTCCCTATGCCTCCATAGTCCATCTCTTTCTATTCGAATGTGGCCATCTCTCTCTCTGCATCTTGGGGCACGTTGCTCCTTTTTGGAGCCAGGGCACATCTCATGTTGATGTTACAATTGCTGCTCCGTTCATTGGATTTTCGGTTTTTTTTTTTTCTTTTTTGCGATCGTGCGCCAGTTCAAATGTGCCTAGTGGGTTTGGAAATTTGTAGCGCCCAATGCAGCAACAGCAACAACAGCAGTTCGGTACAACGGCAACAACAATTACCCACAATTACAACAATAGCGAAACAGCAACAACAACAACAACAGCGCTGCCAAAAGGAAACTTCGTTAGTGGCCAAAAAGCGATCCAATATGGTGCCTCAGAAATGC
1 CATAAGATTTCATCTGATTTCAACAATTTCCCATCGTTTAGGTGAATCGGTTTGTCTTCCATTAAATTTCCATTTTGATTCGAGTTTTGATTAATTGCCCAAACATCAACAGCCGCAGCAACGACTTCATTAGCCATTGCCTCCAGCCGGTGGAAAGTGTATCGCAGACCGGAGATCATAGTACGCAGATCCTACATCTGCCGGATTCTGTGATGGCATTCTAATCAGCGGGTCGCCAACAACTTGGGCTAATTAAGCTACACAATGACATCGCCGCCTCTCTGTCTTACCAACCGAGCAACTTCCCAACTCTGCTCCCGATGGTCGTTTGCTGCTTTTGCATATTAAATTTCATTGATGATCTACGGATCCGTAGAGTTGCATTTAATTTTTCATCGCAACGGGAGATTTTCACACATCGTCTGCAATCCCCCAATCGCCGGAACATCTCCGCAGCAACTGCGTCGGTTCCACTTGGCGTATGATTTATGGGCCAGCATTTAATTGAGTTATTGTTGCCCAGTATCGGTCCCTGGTTGCGGATTAACCCAGCGACC
0.5322297023364575 CAGCAGCTCCCCCCACCCACTGGCCATTCCATCAGTTTGTTTATTCGCTTAACTTGCGTTAAAATAAATCAATTATTTTAATTCACGCTGACAACTGGCGTCATTTTCAGGCCAACTTTTTGTCCGCAGTTCCCTTGACATGGGATAAGGATGCTGAAAGCATGGCAGTTCGGGGAATGGGTTGGGAATGTCATGCATAAAGTGTCAATAACAGATATGAATTCAAATGACTGGGGGCGATGCGAAGCATTATGGCTACGTATATATTTTAGAGAATTTCCCACTTTTGTATGGTATGTTTAAATCAATTTTTATACCCAGTTACTGATACTGCTTTAAATATCGATAGACTAATGGAAATTACTAAAGCTTTTCTGAATAACTTACAGTACTCAAAAACTGTGGGGCAGCACTTAAAAATGCGACTGCCACGCCCTCGTTGGGTTCCAGCCCTCGAAAAGCGCACAGATAGATGCATAAAATGCCATTTGGCAATTTCGGCGTTGTATCCTTTGGCAAACACGCTGCGTTGAAGGGAGACGGAGCACTCAAAGCGCCACGATATGTATATCCATTTCGCTTTTTGGAGGATTCTTCGCGTGCCATGTTAAGAGCTGCAACAACAATGGCTACAGCCATTGTGTATTACATGCGTGTGAACCAAAACTCAGACAAGAGGATTTCCCATTTCCCACTTTCACCCTCCCACAACAAACATTTCCATTCACAATCAAACACATTCACAATCGCAGAATGGAATTGTTCATTTTCCAACTTTGGCATTGGATAAGCACTTTTTGTATTTATTTATTTAAGTGTTATTTCGTTTTACTTTCTGTTCTCGTGGATGTGTGCGTGTGTGTGTTTGCGTGTGTGTGCCTGCAAAAATTGAGTTATAAACAAGTTTTTTGAAAATTGTTTAAATGGAAAGAACAGATTGAATTTCCTCCTGTCGAGGGGCGTGGGCCACTTGAGCTTATGTCAAGTGGAAAATCGTTTTGTTGTAAGTGTCTGCGCTGTGTGGGTGCACTATGAATATGTTTTTGATCATCTTGATTTATTTATGTATGCAAATGGGGCACAGCGCCCCAATTCCTAAACGAGGCTCCTTTGATTGGCTGTTTCTTGGGTTTACCCATTCAACTTTCCAGTTGAATTGTAACTTGCTCGAATTTCTTTTGTTGGTTTCATCATTTTGATAGCTGTAGATGAAGTAATATATATTTTCTCATATTTTTTCACTCATTTGAGTGCAGGGTTTGCCTATCGCTTGTAACTAAATCAAGCTTCATGAATATGTTACAGAAACTGGGTTTGATTACGATATTTATGAAATTCCTCTAGTTCGGTTTAAGAGAAGTAAATAATTCAGCTTAAGTGAAACTATGAACATTTCAAAGCCCTAGAAGTAGAGCCCAAAATTGAATGCCACCCTCAGATATTTGCACTCCTCTGTTTTCAACTCTTTGAAAGCATTTCGCAGACAGAAGCCCTTGCACTGATAAGCTGGAAAATTAAACGAGCTGATATCTTAGCCAAGCTGCAACCCCGCCCTCCTGCAAATTGGCATTGTTCTGGCTGCAAGTTCAGCACTTGGTTGCCACAATTTATGCATTTTCCATGGCATTAGCGTTGAAAGGCGTCGCAAATGAAATGCCATTCAAAGGCTTTTGCTCCAACTTTTGGCTCTGCCTTCTCAGTTGGTTGGTTGGCTGCTGTTGTCTGGTTAGTTGGGTTACCTGGTTAGTGTCCTGCCACCCACGAGAGGTCACGCAAATTAGTGCGGCAACTAGAGCTCTCAGCTCCGGAAAAGTTTCCTGGGCGGGATGACTGCCAACTGTGGACGCAGACTCCATCGGAGTGGGTTGGGGAAACTTGTAAAAGTAACTAGATAACGCAGCAACCAACAAACTAAGTAGTATTCGAGGGGTGTACTCGGCGGAATCCCCATAAAGCCAAAAGGGATATTCGTGTGGGGGCTATTGACCTCACTCAAGGTTCGATTCTCAACCTGATTGCTTGGTTAACTCGCTTGATTAGCTAATTT
0.7404500821942982 AATTTGCAATGCAAATACATCTGAGGGTCGTTAAAATCCTAGCTAAACGAGCAGAAACCACTGAACATCTGTGTGCCAGGATGAAATCTGTCAGTTTCAGGACGATTCCCGTACTTATTTCGCTATCCTGTTTCTGACAGGAATTCCGTGGAAGGCCAAGCCTCCTTTTTTGACAGTTCACTGCGTGCTTTTTACATAAGAATTGTAACGGAGAATTGTTGTGCTTCGTAAATTGCCCCTTTAACTTGTTTTCATTTTCCCAGTATTATGTGATTTCGTTTTCATGTGGAAATGGGTTTTCTTTCTGTGCAAGCTTTAATTGCTTGAATATGTCGCCGCTTAAAGCTACTTTTTAGAAAGCTTTGTTAAAGTGTAATTTTGTCAGGGGTCAACTGATAACGAACTGTGTTAGGTCAGGTCTAAGCTATGTAATGTTAAATATACTAGTGGTTTATATTTCTTACCAATTATTTAAATTTTTTCTATCGCAGACAATTTTACTGTTTTAGTTTTAGCCGAATTGCAATCAACAATTAAAGCTGATTGTTTATGTTTCTAAGCAATTGAGCTTTTCTGAGCACTTTTTGGGTTTCTTTGCAGAATAGATCGTG
0.7894065672837226 CCCTTTTGTGCGCCACTGTCACCCATTCGCAGGTGCAGTGAACACAACTATGTTGCACTAACTGCGCTTTCTGGCAGTGCGCAAAATGTCGCCGCAACAGGGCGTATGAACAACGTCTGATTCAAGCACAAATAGATTCAATGGCAACAACAACCATCAGCTGGCCGGAGCATGCAGCACGCTACAGGGGCACCTAAAACGCTCCTCGTTTGCCCAGTCTTAACCCAGATGCTACGACAAAGTCAGTTATGGTCAATAAAAAGCAATGCGACTATGAGAAAGCGCCAGCAATAGCGATTCGGCTGCTGTGATGAGGGTACACCGAAAAAAATAGGTGGCATTTTAGATTGCTACAACATTTCAACTTCATGCTTGCCAATAACACGCTTTATTTATTTCCTATCTAATCAACGATTTTTGAAGTGAATAAGATATTTTATATCGTATATCGTTTTTGCTTTGCAATCAAGAATCTTAATTGTATACACTTTTTGCGGTGTATCTATTTTTGCGATACGATTGGGGCCTCGGCCTACAGGGCAGCAGCGGCTGTTGCCTCAAAGATGACAGCGTGGAATTGCACGGAATTGGTCAAAAGCGGTTAGCAACGTTGGTTGTTAACCAGAACAGGCGGTATATTCAGAATGAATAGAAAATTTGAACAACGCATATTCAGTACTAAAAGAACAAAATGAATATTTCTGAATAAATAACCATTTATTGAATAATAAGTATCTACAACATAGGCCAAAAATGTACACTGCAGCAGGAATGCTGGTTCACTTCAAAATTGACTTCCAAACATAATTTGTATGTATCTCGAAAAATGAGCAATGCAACCTCAATTTTGCACAAACCACTTTTGGGGGTCTCGAAAAATTATTTTTTGACCAAAAAAATGTGCGTGCTGCGACAAAATGAAAATTATTTTAAATTATAGCCGTGCCACCCAATCCAGCAGCCACCACAACCACATATTACCCCAAAAATGCCAGAGACAGGTACCCCAAATGAATTCTGGTTGCAGTGACAACACATTTTGCACGTTTTGTAGATACAAATGGGTCTAATTTTTATTTGCCTCTAGTTAATTTCAACTGTGAAAAACCATTTTGAAAACGGTGAGTGTGGTGCGTGGTTAAAGATACAAAAATCAGAACAAGTTTCAAAGAACAATTCTAAAAGTATTTATTCATAAAACAATCTTTAGTTACTGATTCTGTTGAGTTTTCATTTTTAAGCCGCATAATGGTCAAAAGTGTGATATTTTCTGGATTGCTATCGCGATTCATATAGCAGTGACACCTCACCGACACAGGGACTCACCCACACCGATACCTTCGCACACACACACACACACACACACACACAAACGCGCCGAGGGAAAGACAGAGACAGATAGACAGTTGGGGAACATTCGCATCGGACACCGTTTGCAGAGCTGCAACTTTAATTGCTTTGGTGGTTTGTGCCAAATTAGATTCTGCGGTTTTGTCGCGTCGCCATTCCGGTAATCGAGGGTGTACTGTACAACGGGGGTCAGAGTGTGATGGGCAAAGTGGGGTATGCGGGATGGTGTCTTGGCCATGGCCTTTTCCCCAAACTCCGTCGAGCTGAAGCCAAAAGCTGACGCTGACGCCCATCAATTAAACTTGTCAATGAGAATGCGATGCAACAGCAGGAACAGCAGAAATAGCGACAAGAACCCGGGGAATAAGAACTAATGGTGACGGTATGGGGGACTTGGAGCTTAGAACAAGGGTTATTGAAGGGAGCTCGAAACCAAACTAAATCGACTGAAAGTTAACTACATTTCACCCGCTTCGCTGGCATTCAAATTAGGTTTCTGTTCGAGACGTGTATATTGGTAATTTGATTGGAGTTTTAGAAATTGAATTCTAGCATGTTTCAAGAAATAATTATCGGCGATGCCACGGAAATCCACGGAACTCTGTATATGAGTTGTGCCAAGAAGAAATGTTTAAATTGTTTTTGTTTATAAAAACTTCTTCTTAAAGGTCACTTGAATATTTAAATTTGCCACAGG
0.4517348725684024 CAAAACATATTTAAGTAGTAAAAGAAATTAGTAAGTTCTTGGGAAACTCGACTATAGCATTCTCTGAGTGACACATTTAAGGAAATTATTTCCCATTTTCAATTGCTTTTACGCGCGCAAATATAAAAATACTCTTGAATTGACCCAAAAACCCTTAACCCTATTAACCCCGTGTCCGCGCCCCATTGCAACCCCTTAACCCGTCGGCCATCTCAACGTCTGAACGTCGTTGAACACGTTGACAAAGGTCGAGAAGTTGTCCCACTCTTTCTGCCATAACCCCCAACTTTCCCAACCCCCCGGCCAGCCAAGGGTTAAAATAGTCTCTGCCAAAAGGCAGGTGACACCTCTGCCACATATATGAGTTTATGTTTCTGCTCTTGTGAGTGTGTGCGGTCAGAATGCTGGAACCGAAAAAGGTGTTGTGGCAAAATATTGTGTAGCTGATTTTTCCTGACCTTCCATCGCTCTCCCTTTTTATATATATT
0.6718002789930886 GTTGTTTTTCCACCAGCTGCTGAAGGAGCTGGAAAAGCCAAAGGAAAATCTGGCGGGAAAGCTGGGCAACAGAGAGAAAAGCCAAACGAAGCTGCAACATTGCATGGTTTAATCAGCAGCTTACAAGGGCAAACAAAGGGAAAGGAAAGCCAAAAAGTGCATGAATCGTGCAAAAGTGGGCAGAAAAGTGGGTGGCCAAATGCGATCAATCAAAATGAAATTGAAATCTTTTGCTCATTTTTGAGCTTTGCAAATCGGGGATGAAAGGAATTTTCGGGTCGGGGTAGAAAGATACAAAAATTGGGATTGAAACTCGCATTTGGCATTGCAGTTTGTCTTGGCTGCTCCAGCAACTGTGCTCCTCTTCAGAACCAGCTCCTGATTCTGCAGGATGCTGCCAGCTCCGTTTCCCATTCTCCTGCAACATTCCCACTCCCCTGCCATGTCAATCAATGTCAATAAAACAATTACTGTCACTTGCAGCTGGGCAACAGGCAAGGACAACCGAAAGGGAAAAAGGGGTGGAAATGTGGGATGCGAGCGGTGAGCGTTGGGCGGTGTGCGGTGGGAGTGGCAGCGGGATGAAAAGGATGAACAGCCAACGACTTTGGACTTGGTGTCATGTTCGAGTAGCTGCAAAAGGGAGTCAAGGGAGCAGCGAAGAACGATGGACGGAGGACGAAGGACGAGGGACGTGGTCCTCTCCTGCAGTTGTCCCAGCTGGAGTTTTCAAATCGAAGCGGGCTGGCCACTCAACAAAAACCCGCCCACACGCCGAGCAAAATGCACTGGCAGAAAA
0.5889834069834037 GAATCCTCAATTCTGCGCCGTGTGTGCAGCCAACCAAAAAGCACCAGCAAACGGCGGCGGAAGCGGATGCCATAAAGTGCTGCCACCGCATGGGTCGAAAATAAAATGGCCGCCGTGCGAGGAGGCGGCGGACATGGAGAACTACACTGAGCGCAAAATTATGAGCAAAGGGCATTTTTTAGGAATAGGAATATTGAGATTTTAGCGATTTAAACAAGGGTTTGTTACTTAAAAATGGGTTTGTATAATTCGTATTAGATAAAAGGTTGATACGTTAAGATAAGATACATTTTTTTCCGAGTGTATGGGAATGTGCAGCGGGCTTCGTGACGAATGCTGGTGCGTGGGAAAGAGGCACTCACACACACACACACACACACACATTTTAATGACATCGACGTGGCCGACAATTCAGTTATGGGTCTCATGGCACACCAACCAGCATAGCACACAAAAACAAAAATGGCAATGAGAGGGGGGCGAACCAATCAACTGATTTAGTGCACGATGGGCTGGCCCCCTGTCCTTCTACTCATTCCTTGTCGTCCTTTCTGGTCCTGGGGTATCAGCAAATGCAATTCGTTTGCTGATTTGTCATTGTTTGGTATGCCGGCTGTCCCCACAGCTCAACTTGAGCTGATTTACAAATGAAATCATACGCCATGGCGGGCATTTCGGTAATGAAAATTCAGTCATAAGGGAAATCATTTTTCCGGCTTTTGTTCTATTTTGGCTGTGCCTGTGTGCCCATGCCCGTGCATCCTTTTTTGTGGCGAACAGGACGAACGGGCACCGCACACTTAATGCGATTTTTGCTGCTTGCTTGTTGCCTGGGCTCTTAGTTTGGGTGTGGTTTGCA
1 GAGAGCATTGAGACCACAGTGACCTGGGCAAGGATCAACGCACTTCTGGTTGACACACGCTCTATTCCTGGGACAATCAGAATTCAAAACGCATTCGGGACGGCATCCAGTGTAAGGATCACCATGATACTCTGGCAGGCAAGAGCACTGGCCATTGTTGCACAGAGCATTGGCTCCGCAGGGCGAAGGCTGGCAGGGATCGGAAGGAGCTGCAAGAGAAATGGGGCCTAGCTTAGGGAAATCTTCTTGGCTTTTAGGTAAAAGGTCGGGCATACTCTTCGGAGGCGGTGGTGGTGGCAGAACTCGGCAGCTGGTAAACGGATCTCCCGTGTAACCAGCGGGACACGAACAACTGGGCGTATGATTGATGACACTGCACTGGGCAGCAAAGCCACAGGCTCCAGGACAAGGATCGCGACACTTCTCGTTGATGCAGGCCAGATTACTGGGACACTCCGCATTGATGGTACATTCCGGACGGCAGTTGGGCGCCGCTCCCACATAATTGGGAAGGCAGCTGCAACTAGCTCCGCCATTAACCACCCGGCATTGGGAGTAAGGTCCACAAGGAGATGGCACACAAGGATCGCGAATATCATTCGATTTCGGCGGTTGTGGAGGCGGTACTGGTAGACAGCGGGTCAGAGCATCTCCGGTGAATCCGGGCTGACACGAGCACAGCGGACTGTGATTGCGCACATGGCACTGGGCATTCAAGCCACATGCTCCTGGACAAGGGTCCTGGCACTTCTGGTTAATGCACGCCCTATCCGCTGGACACTCGGCGCTGATCACACATTCCGGACGACACGAGGGCGGTGTGCCCACAAACTCCGGCAGACAGGAGCAGATAGCCTGTCCCTGGGACTCGCGACACTGAGAATTGGCACCGCAAGGCGACGGCTGACAGGGGTTCACGTATTCCGGTGCAGGGGCTAAAGGAAGTCAAAGGTGCGATTTTTAAAAATTTGCATTATAGCGGGCCAAAAGCGAAGCATTATTAGAGGCAACCAAAAAGCGATATTACTTATTTCTAAAGCTAGCATATTGTCACTGAGCATAGTCGATGGAAGAGACCAATAAACACTTGATGATTTTATATTTAAACAGATGAGGTAGCTAAAGGGTAATCACAAAAATATCACAGAACATTAATGGTCACGTTGAGATCATAGCGTAGAGATCAAAAATGTATGAGGATTAATGGTCGTAATGGGTAGATAAAATTAGGGCACTTAAAAGGAGAAGATTCAGGATAACTGAGGCAGCGAATTGAGTACAGCGTTGTTGTTGTTGCAGCATTAGGAAGTAGTCGGATTTAGTTCGGCATTTAAAAGTTCTCCCAAAATATCACACAATATTATCAATTGACTTATATGTTCGTAGTAAGGCAGAGCAGAAAACAATGCGAGTAAGGCGTTGTTGTTTGGGGAAAAAGTTCGCATTAGGGTCGATTTTAGATAGCAGAAGTAAGGAGATTTTTTCTTACGTTCACGCTGTGGTATGCGACAGCTGTGATAGGGATTGCCCACATGCCCCGTGTGGCATTCGCAAACTGGGCTGTGGTTAATGACCTGACAGAGGGCATTAAGACCACAAACTCCGGGACAAGGATCGCGACACTTTTCGCTCATACAAGCCCTGTGGCTTGGACAGTCCGAGTTGACGGTGCATTCGGGTCGGCAAATCTCAGAGGGATTGCCATAGTAACCCGGCAGGCATTGGCAAACGCTCAAGTCGTTGTGCGGCTGACAGAATGCGTTTACGCCACAGGGACTGGGATTGCAAGGCAGGATCACCACGGCAGGTGGACTCGGCTCTGGTCGAGAGCAAAGGGTGTAGGCATTGCCCACATAGCCCTCGGGACAATAGCACACAGGACTGTGGGCCACCACACGACAGAGAGCTGAGAAACCACAGCTGCCGGGGCAGGGATCAATGCACTTGTAGTTACGGCACGCCTTGTCCGCCGGACAGTCAGCGCTGTTCACGCACTCCGGCCGACAGAAGGGCGGAGTGCCATGATACTGGGGTAGGCAGGAGCAGC
0.8409467857635676 TCAAGACAGTGCTTTACAATGCAAAATCGGCCAGGAACTTCAGTTCCGCCTGGCTAGAAAACGTCTGCAACCATCGGAGGGGAAAACTGCGGCATGGTTGACAATGGTCCTTGGAGTTGCCACGAAAAAAAAATCCATGCTTGACATTAAACAGCGACAACATTTTCACTTTGCATGCAGAATGCCGGCACAAAGGGTCCTGCGATGGACTGGCGGAGGCGTCTCATGCAGCGACTGACAACCGCATTGGATACTCCCCGCCTCCGAATCTCGCATCCTGGATTCCGGATCACCTCCCCCAAGCCACCGAAGCTAACTGGCCGCGCTAAAACGTCAGCCAGACAGCGGTGGCGATGGCGGAAATAGAGCAAAAGTTGAGAACAAAAACGATGAGCGAAATGGAAAAAAATGGCACACAAGCTACTTGAGCTTGAACCGGCGACGCTTTTCAAATTCCCCACCCAAAGTGGGTGGTGTTCCACTCCCTTTTCGGGTTATTTTTTCCGCGACCAGGCATGCGGCTGACGGGTTAAGGCGGGACAGTTGACCATCGCGCGCTCGGTCGGGGGAGCAGGGGCTTCTGGCTGTGGGCGCGTCCTTTCATTGTATGTACGCTGGAGTGGAGTCGTCTCCCCACACGCAAATCCAACTACCAGTTCCTGTCCGGCTGCTAACCCCCCGTGTAATGGCAATAATTTTGACGTCTGTTTAGTTGGCCCTTTGCGTGCCTTCAACGCAAAGGATAACGGCCATCTGCACGCAGCAGTGACGAGGATTCGCCGAGTCCTCTGCCAGAGATGCGTCTCCTGGTGCGTTTGTTTTGAGTGCAGCGGAAGCGTCTTTTAATCAGCGCTTCGTGGCAATGAAAACTGATAGGTTGCGGGATGTCCTTTGGGAATGGGCTTCTGCCATCCAATGGTCATCAGCCGATTTTGGGCATTACGATTGACAGCACGGGTGGAAGATGGTGGAAAGTTGAAAATGTAAGTTATATGTAGAAAAAATGGTGTGTAGTTCAAAATTTCTTTAGCTGATGAGTTAAACTATGAAACATGATAATTTTTGAGAATATTTCCCTAAGACCTTCCTCAACAAACGAATGAGGCTTCCCTCTTCTTTGGGGATTCCCAATACATTTTTCATTTTCATTTTGCACTCTTTATTCCACCACGCAGTGTGTATGAACATCTCGTGGCCCATTTGCTTATGCCTCTTGCCATTGTTTGCGCTACACTTCAACGCACTTTCGTCATTGATCCGGAGAGTCCTGCAAGCAGTCGGTCCGGTCCTTCTGCCCAGACCACCCAACCACCCCATCTCGGCCAGAGCAGACCGGACCCCAAACTGGCCTTCAATTCAAACCCCGTGGCTGTGGCCCGTTTTATTTTTTCATTTTTATTGAATTTTGCTTGCCCATGCTATAGCTTCAGTGGAATAACCAGTCCGCCCCGGAGTGTGTTGCATTATGCCGGGACATACGTTTTGAAATTCCATTTCTGCGTAGGTTTTTTTTATCCATTACTCAAATCTGTGTATGGTTGTGTATGGGTGTGAGGCCGTGGACAGTGGAAGGTGGCACGTATGTTGCCAGGTTGCCCCACGTACGGGGGCCACGGCGCTAAGCTTTGACTTGGGATTTGCATTTTTTACGCGCCGAGTACCAACTCGCCCCATGCTCCTGCCCTCCGAGGATGGGAGTGCGGGAAGGGTCGGATCGGTGGAGCGAGGAATGGCATCCACTTCTGCTGATGCCGTGATTTTTTTTTTTCATTT
0.7877413485318103 CTTTACACCTCAGATTCAACGCCATGACTTTTGGGTTAAACAAGTTAAATTCCACGGATAAAATCAAGGAATTAATAAAAATTTTAACAAGAATGTTAAGTTATTTTATTGAGTTTTTATATCTTTGATTCCTCTTTTGAATTTATCTGAAAACAATAAGATTTGCAGGAGTCTTGTATCTTGAATATGTCTGTCACCACACAATATTAATTGTATCTTTTGAAATTGTTAAACGTTTGCATTGAAAAGGATTTCTGCAATCAATTCCTTCGATCTGAATCTATTTAACACCCATTGTGCAAACTCTTGAGCTGGCAAATCGCTTAAGCCCCCGAACTCAATCAAAAAGTTCAATTGCTCGAAATGGGGCTTCACTCATCGGCATTTCGCATGTTCATTTGGGAGCCTTGTTTGCGAAGGGCATAGCTGCCCAGCCAGTTACTCTAATAAAGCGACATTCTGCACTACGGTTCATAAATATGAAGAATAATGCAGAATGTTGTCTACTTTTGGCCGCTTGGCCCCGACTTCCGTGACATGTAAGCGGATTGCCAAAGTTGCGAGCTTGCCGAGCTGCCAAGCTGCAATTTTCCAAGCGAGCAGGCCAGTCCGTCTACCAGCATTGGGCCAATTGGAAACCTTCGTGACGCAAACCGCCCATTAAATGCACATCAAGTCAAAGTCAGAGCGGAAATCCTTTTTGCCAGTTTGATTTATCGAAGCCTCCTGCCAGTCGTTCGGTCTTACGAGGCGCACAATTGGGCCATCATTCTCCTGGTCCTATGCAATTTGTTCAACTTTGGAGCACTGCCACAACAACAAGGGTTTAATGAGCTGTGCAAGTCGAGGATCTGGTAAGTAGCAATTATGTATTTACCCCAGCCCCAAAATGTCTATTTTGGGACACTCTGATTTCTGGTAACGAAAAACATGCTGGCGCACATAGAGAAGAAGTTGAAACTTTCAATATGATGTAGTTCTTTAACAATGCACACATATAAAATACACATTTGTTTGTGCCTATGCCAAGTGCTTTTGATATCTGCTTAACACGGGCTATCGATTGGCAATCAAAAGGGTCACGAAAAAAAAGTGTAGCCTTAAAACACCTCTCCTTATTCAAACACTTGAAGGAGGATGAAAGACCGGACTAGGAGAAGAGTAAACTGCCCGTTTTTCTATGACCCGAAACAGCTATAAAAATGTTTCCTTGCCTTGAATAAAAATCCCGGACAGCAGGACGTGCCCAAGAACATTTCTGTTTATGTGGGCAGGTGGCAGCAACATGCAAAATAGCCGCGCCACTCTCGAAAAAGAAGCCCAGACAAATTTTGTTAAGTACTCAACTTGTTTATACGCTATACGTGAAGAGGTATATGCACTTTCAAGCAAGATCTGATAACATGATATTTATACTCTAAATTATGAAACTAGCTATAGTAAATTTCATACCTACAAAGAGTTGCTATGATGATGATATATGCTTTAAGTTAGATAAAGGTTTAATGTGGAGCATCCCACTGGGGACTTTGGATTTTCCAACATCTGACTGATTTCCATTGTTGCTTCCGTCGAGATGGCGCAGTTTGTGGTATTTGCGGTTTTGCTATCTGAGGTGTTCTTCAGCCGAGCACGTCTGCTTCGCTTTGAGGCTCCCAGGAAGCGAGCGAGTTGCTTTGGTGAGTTGCAGCCGGGACTTATGTCCCGGCCAGGTCGGCGAAGTAAAAGTAGCAGCAGCAGCAGCAGGCGGGAGGCAGTGCAACATTTGGGCACGGTTGGTGTTCGCTTAAATATGGCCCAGGAAGCGGCTGAGAGAGGCTTAGCTGCAAATGCCAAAAGTTCACCATTTCCCAAGACAAGTTGCATGGAGAACATTTCGGGTTTAGGTTTTGAAGAGGATAATTAGCGACATGCTTCCCATGCTGAACAACGCGGTTCGCTGCACAAATGGCCCTTAGCCGCTTAGCCCCTTAGCTCTCTTGGCTGCATGGTGGGCAGCAATGAGTGCACTTGCTGAAACCTATTGCCATTCCTCCTGATTCAGCTC
0.6742503592786571 GCATCTAAAAACCATAGTAAATGGATGCAATCGCTCCGGGGGGCCGGCTAATAACTCGTGGTTCTTTTTCCAACGTTCTTGACAGAGCTGGAAAAGCGTGTGAAAATTACAATGATTTAGTGGCTGAAAGCAGCTCATCGATCAATGGAATCGATCAGTTGGTTGCGGCTAACGATGCCGCATCACAGAATCCGCAGCATCTGCTGCCCCGAAACGCACAGAAAATTGATGAACCATGCTGGCGGAGGAAGTTCTGTGCGCCCGTGGCCCCCGCGATTTCCCCTTTTGGCCCCGGCCAACTGGCCCAAACCACGACCAAAACTAATGTCATAAAGTTGCAGTTGAGGTTGGGGCCAGAGCGCGGAAAGTTGAGAGCGGAATGAGGGCCAAATCGCATTAGGCGATGCGAGCCTTGTCTATGGCTACTTAAAGATTTACAACTCGACGTCGCGGCCATAAATTCCGGTTGGTAATTGTTTGGGCCAGCTGAACAGAACAGAAAAACCGAAAAGCTCTGCTCAAGGCTGGGTATTGCTGATTGGAGTTCTTCTCTTACAGCTGACAGAGTGAATAAAGAACATAGACGTTCCAGCTTCTTGGCCACTTTTTTTTCACATTGAAGTTTGGCTAATATGTCTGTCCGACTGACTGTCAGCGTTTAAAAATAAACAAATAAGCACAGATGGTGTTTGGTAATGCCCACAATGTTGGCACATTACCTAATGAGCTTGCTTTTGGTCAAATAAAAAAACACTAGATTTTGCCGACGATTAATGGCTGCGAAAG
1 CCCTCAGGAAGACCCTACCCCACCCCCCTTTGGGGGGTTTGTCAATCCCACAGCAAGCGGAGCATATGGCGACAAACAGCGGGCGCCGCTTTCTATTTGTTTGCCTGCAAACACGCAGAGAAAAGCGAATAGAACACGGAGTGTGGAACGTAGTGGGGTGAAGCCCAGCGCCAAGGACAAAGGACGAGAAGAACGAAGGCTGCTCAGCATGCACTAGACCCATTTCGTGAATATATGGCAGTTCGGAATGGCAGTTGTGGAAATTGAGGTGGCAGCAGAAGTGGAGGCCAGCAGCTGAATTGCATTTGGGCAAAAACAAAACCGGAGCCATGAAAATCGCATTTCGAAAAGCATGCGAAGAGTCGAATTCCCTTGAATTAAATAAGATAGTATTCTTAGAACTATAAGATTAAAATAAATTTTTAGATATGCATTCTAAGTTTCTTTTTAGCTAACCATATTGGTAGTCTAACTATAAGCATTTTAAGCCATTTTAATATTCCATATTTACAATATTTGTATGGCTAGTTTTGCTACATTCAAGTTACAATCAAAGGACCCCTAACCACTATCGAAATCAATGTTGATGGACACCAGTTCTAGGAGGTTAATCACTTCTCGAACTTGAACAGACATCAAACGAAATGGGCAAAAAATGCCAAATATATACTAGTTTCTTCAGTCCAGTTTCCATCAGAACTCAATCCTCTTGATAAAGTCATCATACTCTGGTCCGACAAGGCCACAAAAAATAACGCACACAACGTGAGGAAGCTGCGATTCTGAATTTCTAAGAGGTTGAGGGCGAAAATTCGCCCCAAAAAAAATTTGGACAAAACTGCCACCCCAAAAGTCTCACTCTTTTTGGGCTTCTGACGGAATATTTGCCCGAAATTCGTTTTTCTGCACTCTGCGCACGCTTTTCTGCATTGGGATAGGTCCAGGAATCAGAAAAAAAAAAGATGTAGAAAAGGATGGCAGTTCCGGGTTTTCGGTTGGTTTGGCCGGCTGCGCGCCCTAAATGGATTTAGCTTGTTCCGATCTCGAATCTCGTCCGTGGTTTGTTTTTCTGCGACGTCGCAAATGGGAAATGTGCTCGTTTGCATGTGCCACATGTGTCCCGGTGCTGTGTGTGCATAAGCTGCAATCGAAACGCTCTGCGAAACTGGCGTGGCGTTAATACGCAAATTCAATTGTCAAATCAATGGCAAGTGGCAAATAAATTAAATTCTCTTAACGCCCCAGCTGACAATAAAGAACCATCTGATGAATCAG
0.7287638305485993 AAGAAATAAGTTCATAGTGCCAAGAAGGATATCAGCGATGTTGCGGCTATGTTTGCCTTGCTGTCGCCTCGCATTTTCGAAAATGTTTTGCATGCGAATGTTGTCCAAGGACACTTTTTGCCATCCTCTCGCCCCTAAGCATTCCAGCCCTGACACACATTTTCCTTTTCCGCCAAGAAGCAGAGGAAATGCCACCAAAACGCTGAAACGGTTTCGGTTTCGCTGCCTACCGGTAAAGAGATTAATTAACCGATTCCGGCTGCCAGTTGGCACATTTCCCTCTTCGCTCGCAGTTAATTAGCGCACACTCTTGGTGGTGGTGGTGGTGTGTAATTTCCCAGAAAATCATTGCAGAAAACGCTGACGTCATTGACATATGCCCCAAGCTCCAGATGGCAAGGGAATCCGACCAACCCGCAGACAATGCCTCAATTAATCCCCATAATGGTCGAAAACCGCAGCAACATTCGTCCCACAATGTCCCGAGATGTTGACAGTTGTCAGCCTCCTTTTGTTTCCGCGGCAATCAGTCGAACAAATTGCTCTGGAACGCAGTGAGGAATTATAACTGGCTATGGGATAATTGTTATCTGGCTGCTGACGGATAACTGATGAAATGCAAATGGGCTCAAATCAACGTCTGAGCT
0.8163739521918362 CGTAACGTAATCAATTGGTCAAGTATTGCCCCGTTAACCGTTAGCTGGCGATCAAGATCTGCGGTTAATTAATCCAATTACAATTAGCATGCTAAGCGAAATCCTAATGGTCATTAAGAGAAGGCAATAATTAACCACTTTAGTGGTCGCGGTTGTCACTACACAACTGTCACAACTAACAAAGAGCTTAGCCACACAATTGTTGCTAATTCAACGAGTTCTATATGAGTTTTATGGCCTGGTTAGTGTGTTCGTGACGTTAGCAAGTGGCTGTCGGAATTTTCTGGGCTATGGGCCGCCTTTTTTCCTGCATATTTTCCTTTTTGCCATCCAGCTGCTGCCACGAAAAATCACAGAAATCTGAACGAGTGTGTGCAACAAGTTTGTTTGCCGCTCATGCAACCCGCCAGATACTTGTCGCTCACTCGACTGCGAGTATTTGGCTACAGGTTGCAACTGCCGGCCGAACTATATTTAGGCCACCAACCAGTTGTGGGTGCGGATAAGAAAGCCGTGCCGTTATAGTGTTACGAAATCCATCCAGCAATGGAGCGGTATATCTTTTTATTTTGCTTCTATGGCTTCGAAAATGGATTGCAAGTGTCCACGGAAAAACGCCCTGTTCTGTTCGATTCTGCAGAATGAATCACACTCGACTGCAGAACTTGCTCTCGATCCTTCGCCGGAACACTGACCTTATTCAACAACTCATCGCCCACACGAGAGTGGATGGCTTAAATGATGTAATGCTTATATACACTTGCAAAAATATCTGTATGCGGATTCACAAAAA
1 TTTAACCCATCTGAATGATAGTTACTACGTTCCGGTTGAAGGGATTCACCAGTTAAAGCACTTCTAAAAATACAAACACTATCATTCTACACGACAACTTTTCTGCATTTCAGATGATCAACTTAATGAATAGCTTCCAACTGCAAACTACGAGTACCTAGAATTTCTATTCGTCAACAAAATGAATCGTATTCGCCAATTACGATTTAAGTGAATTAACCGTGATTGCTACTTGGCTAGTATAGTAGTATACATTGCTATATTGCATTATACCATAATCAAGTTAAAAATAAAGCATAATACCACCAGACAACAAAATGAGAGGGCAAATTAATATATGTATGTATGTGGGGGAGACAAATTGATAAATGCACTTCACGTCAAGAGAAATAACAAAACAATAAAGCCAAGACAAATAATGCTACTACAATAATTGACAAAGGAATGCGGCATTTCGCTGAATTGAAGTGCCTTTGATAAACTCATCTTCATGGCGACTTTTGCCCGGTCAATGCTTGATTTATGCTTGCATCAATGAAATTAAATTAAGGCGAAATAAAAACAAAGCCAAAAGCATCCAGCTCTTTTAATTGAACTTTTTTTTTTTTTTGTACATTTTCTAGACCACATAAAGATTCGAATGAACGCGGCAGTCCGTGATTTATGGGTTGAAATTAGTTGACGCCTTTTCATCATCATCTCCATGGGGCAGAAAAGTAGCCAAGCTTCCAGTGAGTGCAATACTCTGCAAATCGCCGACACGTGTGGATTTACAAATTGAGTGTGTCACGAAGAAGGTCAGTCGACAATAGATCATGGCTAAAATTAAATTTCAGCCATAACATCATCGACCACGAAGACGGTGGGAAGCAGGAGAGCGATAGCCATCTAGCCAGATACTCGATGAATCGAACTTGGTTCATACCCCGCAGCTAACTCGATGAATTTGGGCGTGGTTTCTCGCCTCAAAATAAATTCATATCTTTTCTCTACATTCTAAAAACCGAAAATAATTCTAACAAAAAAAAAATACTACTACAGAGGGGTATACAATATTCGGCAGACAAACACATCAATTAAGCTTGGCTTTGATAATTATCTAGTGTGAAAACGCATAGCCCACTCACTAAATTAAATAAACTTGTGTGTTTTTAGGTGATAATGATGCTATTAAAATAGCCGGTTTTTATGCGAATGAATTGCACATTATAAATATATACTATTTGTAGCAGGGAATCACATATTCGTTATTATCCAACGGAAAATGACTTCCATTGCTGGAGGCAATGTGCTCAATAAATACGTTATAAAAGTGACAATTTGTAGCCTTATTTATGACTTTATTATATGCAAATTGAGACAAATGTCCAATCTACAGCGTGCATTCGATACCAGCAATCGCACTTGTTACTCGATATTGGCCAGATCGTGTTTACAGCGTGCTTTGACATTTCAATGCTTTGTTATTATTTTTTGAATTTCAATTTGAATTCTAATTGAGAAAAGAGCGACCAGAAACGACACTAAACATAA
1 AACAAAAGCAACATTGTGAAGGAGGCTGCCTGGACGGTCAGCAACATCACAGCAGGTAACCAGAAGCAGATCCAGGCTGTGATTCAGGCCGGCATCTTCCAGCAGCTGCGCACCGTGCTGGAGAAGGGTGATTTCAAGGCTCAAAAAGAGGCTGCCTGGGCGGTGACAAACACCACGACATCTGGCACTCCCGAACAGATCGTCGATCTAATTGAGAAGTACAAAATATTGAAGCCTTTTATCGATTTGCTGGACACAAAGGATCCGCGTACCATCAAGGTGGTGCAGACGGGCCTATCCAATCTGTTTGCCCTGGCGGAGAAACTTGGTGGCACCGAGAACCTATGCTTGATGGTCGAGGAGATGGGCGGTCTAGACAAGCTGGAAACTCTGCAGCAGCACGAGAACGAGGAGGTCTACAAGAAGGCCTACGCCATCATTGACACATACTTCAGCAACGGCGACGACGAGGCCGAGCAAGAGCTCGCACCTCAGGAGGTCAACGGAGCCCTCGAGTTCAATGCCACCCAGCCCAAGGCTCCCGAAGGTGGCTACACGTTCTAATCGCCCACCCCACACATTCCAAACTCCGCTCACACGCCTTACAAACAACTACACCTTCGACCGCGCTCACACACTATGCCATTGTCAAACATACGCATACTCATCATCACATCTTACAAACATTCCCAAACACTTTGGAGGTATGCATGGAAACACAGGCGAATGCATTAGCTTAAAGTCATAATTGAATCGGGTTGGCAAAATCCACTCGCATGAATCCCCATTTAACATACCCGTATTCCTCGCGTTAGACTAGACTTCACAGATTGCAGCATGGATCTTTCTGGCAGTGTTCCTCGTTCACGATGCAACCGCTCGGGCAGCTGCGCTGGCTGGGATCCGTGGATCATAGTATTTCCAGAATCCGTCTGTACAGGGGGCACCTTATGTTTGCGTGTACTAGGCTTTTTATTGGATACGTTTCGAGCTCATTTCGGATATATTTTAGGCTGTTTAGTATTTATTTATGTATACAGGAAACGCTTTTAATCCTCCACCTTCGCGCAAGCATTACAACAACAACAACAACAACAACAACTCATTCCCTTCACACCAGTGTCCTCATTCCCGAATCGCATGTTTATATTCAAAGTTGTCAATAAATAATGAATTGTTTGAATGATTAATTAAATTTCATGTGTATTTAAGCTGCATTTGAGCATTGCGAAAATTGGAGCCTATTTTTGGGCCTTGGCATTTTTTTTTGTATATTATTTGGAATGCTATTGGGATATACACCGATGCAGGCAATCGAATTTAAAATGTTATCCCTTCGATGCGCTGGCGCCTTTTGTCCGTAAATCCGCGATAAAAAGTCATGCAGTCAATACATGTTTTTTTTTTTGTCTTGTACATTTAAATCGCATTTGGGCCGTAAGCGGATAGCCGGAAGATTAAGAGCTATCTACCGCAGCCACGCCCACTCGAGCAGCGGTGGACAGCGACCCCAAAAAAGTTCCAGATTAGATATAATGATTAAACAACCGACGAGTGAGTAGTGAGTAGTAGTCTACTACTGGCACAGAACGCGCACCACGCACAACTCAATCAAGA
1 CCATTTAAACTTAAGTTTTCCGCTTGTCCCCTTCTTAGCTGCAAAGGATCGTATCTAGTTTTGTTTTTAACTTTATGCTAGTATTAAAAAGTAATATTTCATTTAGGTTTAGCTAATACATAGATCATTTTGCTTTGCCACTTTTTACAAGAAGTGCTTGTGTATCGTTTGCTGCGTTCCGTTATATATTTAAATTTCAATTTGTTCCTCGTTAAAGCGCCTCCAGTGCCTTGGTCAACCCCATTCAAATTCTCTAGGGGATGGGAGGTGTTCTCCCATCTGACCTTTTAAACCCTCCCTCTCCTGAATGTGGCTAACAATTTCAATTAGGTATCTGTATTTGTCGTGCGCTGTTCAAATTTACTTTCTGAAAATTAGTTATATCACCTTGTATCTCTTATATAAAAAAGTACTAGATTTTTTCTGCGGGCAAATTGCCCGACCTGTCACTAAACTCTGACCCCGTGTTACAGGATTCAGCTGTTGTCCTTGGACAGTAGGATGGGTTCTGTGGGTGTGCTTACAGATCAAAACTAGCTGAACATCGACTCTTACTCGAGGTGGTGGCGATCGATTTGAATGCAGTGCGGTTCATCATTGTTGGGCGCTAGCTCAGTTCGACAACTAATGATCGACAAATTTAGCATGGTGGTTGGAATTGTAAAAGGAGTGCTCGTTCGGAATGGGCCAGATCAACGACTATCGTCTCAACATTACGTGTACAATTCAAAACTTGAACAATAATTTTGACGCATTCGACTTTAGCGATTGGTGGTGGTCAATAATGATCTAATGGGGCGGCGGAAATGCAGAATATCTGGGGTGGAGTGCTGTCGTGTAACTCGATTTGATGGATTTATAAGGCACTGGTAGTTTAAATCGCTATACCTAAACCTGAATCGATTTTCGATCCTTATCCAGGTTGCAGGCCCGTTCGCGGCTAGTTCAACTTGAGTTTTGAACTGAGATCGCGAACTGTGCGCTTTGGCAGGTGTGTGGCATGATATGGTGTGGCAAGGTATCTAGGTCGAAAGTATTGCTGTTGGAAGTTGAAATTGTGTACAATGCGTTTCATTCAAGATATATAATACAAATGTTTAACAACTAATAAAATGATAGTATTAGATGTACGGCCGTATTTAAGAAATATTCAGTTAAAAACTTCAAGCTTAAGCTTTCAAAATTATAGAATAAATACATTATGGATATATCAATTAATTTCAACTCATGATCATATGGCTTTGAGACGCACTGTAAGTGTAAATTTTTCTGTGTAGAGAAGGAAAAGCGCTGGATGCGAGAAATAGGTATCGGTTTGAGATTAAAGAGATTTCAATCGGTTCACAGTCAATTGAGAGTGTAAGAGTGTGTGTGTGTGTGTCGAGTGTGTGGAGGTGTGTTTGTGTGGCTCGACTTAGATTAAGACACGTTCACTAAATTATTAAAGCTGACACTTATTCATGTACTTAGTCAATCGATTGCATAACAAATACGAGACCCATTTGGGGACCAACAAATCCTGTTGGCTTTGGTTTCGGACTCCTTTCTTTTAACTTTTAATTTCCCACTGTCGACTAGCTTAAATCTTAGGCTTAGACCATTTAATTTAAATTCACATTACTCAAATAAAATCTGATTACACTTAGCTATAGCATTTAAGACACATAAGGCCCCACTTGGCATTGGGCTGCTTCCTTTGGTTTGCTTTAACCGCCACTTTAACGCTCACTTTAACTTTAACCAGCTACTTTGTGTGTGTGTGTTTCTGTTTGTGTGTGTGGATGTATCTGTGTCGCTGTATCTATCAAATTGATCTGATCATCGAATGGAACATTTACAAATGTGTCGTGTGTTTTGGCACTGCTGCACTTGCTTTCCCGCCCGCAAGGAAGAGTTTACCCAAACCAAAATCGACGCGGGTTGGACGACTGAAATCTCTTTAATAGAACCGATCCGTGCTCAGGATATCCTCTTCGTCCTCCTCCACGATGATCTTGTTGCGAATGGCGTGGGTGACAGCTTCGACCTTGCTCATGGTGGGACTGAG
0.722036703446998 CTCTATCATGGAGCCAAAAAATCTGCCCGGTTCTTTCCAGACTTTTCGTTTCCATTTGCATGCCAGTGAGTTTTCGCTGCTAATCACGTTCTTAATGAAAGTGGCTGCAGTGGCCAGTTCGGAGTGCTCCGTCCAACAGCGACAATGTCGTTGTGGTTTGTTGTTAGTTGTAAGTTGTGTGTTGTGTGTTGTTAGTTGGCTTTTGGCTCTGGCCTGTTGGCCATTGGAGTGGGGGTCGATGGTTCTTGGAGAACTCGGTGGCCAGCAGTCTGGCCAGTCAGTCGGTGGATCTTTCCCTGGCAATGACCGCCATTCGCCGGGCTTTATTTGATTTTCATGTTTGTTTGGCTGTTTTCCAGTTGCTGCGTTTGCATGCAACTCGCGTCTGGCTTTCTGGCTTTCCGGACTCCGAGGAGTGTGAAGTGGACGCTTCTTCAGACCAGTTCTTGCTTTGAGTATTATTATTTATGACTGCGACTTAGTATCGCTGCCCCCAGCCCCATCCCCTGTGTATTTCTGTGTATTTATTGATGGATTTTGGCAGCATTTGCGTTTGGCCCATTTCCGTGCGCCAATTTATGCCAAACTCTCGAAGTGCAGTGCAGATAAACAAAGCGATAAAGTTGTGTGAAATTATTGGGGAATTAAGTTGGAAACTCTGAAAGTTCTGTTTCGTGTTCAGCTGCTTTTCGCTGAAAGTTTATGGCATTGAGGCGAAAGATTGAACTAAGCAAGGGCTTAACATAGAGGGAAATTCATTTGTTGTTTTAATACTGTTAAGGTAAAGCAGTTCTATTAATCATCGTAAAGAGGCTTAGTTGTTTAGGATGATTATTTCATTTCTGCCTATGTTTGATACCAGATAATACCCTTTGAATTTGTCTTTCATACAAATATAAATTAGACTGTAATAACTCAAGTTACTACCCGCGTGCCTTCTTACTTAATCTCAATCTTCACAATGCCGCGCACATCGTGTAGTACGCATGTCGATTTGGCTCGGTGGAAAAGCTTATTCAAATGAAGTTGTTTGAACCGGCAACCTGTTGCATAGTTTCGCTAACATTATTCAACAACGTAGCACCACTCACTAATGACCAGCACTTACCCACATCTCCGTCTTTCTCCATATCTTTGCAGCTGTGAGGCGAACAAATTTTCCTTTTTTGCCGCCCGTCTGTGGATTTATATATATATACACATATATATGGTTCATTAAAAGTGTGGCAGAACTTTGGCACTGGCGACAAGTAACGAGCGACGACGACCTGTGGCAATGCTCCAGCAAATTGTGCGGGTAATTTCCAGCTCGTTTTAATTTGCTCCAAGTCGCAGCCAAATGGTCATGCGCACCGTTGGCCGTCGCTGTCATTCGAAAGTTGCCGCTGCGTGACACACATTTGCGGAGCATTAGAAGCATTCGACTCCACATCTGGCAGACACGTTGGAGCTCTGCCCTGCCGCATCAGCTGGGATACTAATATACACACCTATATATTTATATATATACGTGGGTATACCCAAGAGGTAACACAACAACCAGGGGGTACCAAACTCTGCTCGGACCTGGCCCAAGTCCAAAGTCGCCTCTGTTGCATTATTCATGCTCTTCGGCGGCATCTACGTCCACTTCTACGCAACGGAACCGGGAACGGGAACAAAATTCACGAACGAAGATGACGCTGCGCTTAGTCAGCATATTATCGGCGGCATTACTACTCCTATGGCCCGCACAGCTGGATGCATTTATCACACCGAACACAGGTGAGTTCGGGGCCAGCGGATAATGTCTGTGAAATGTGTGGCATTGGGTGAGATGGTTGCATCTCTGCAGCGGAAAAGAGTTAATATAGTGGAAAATGGTATGAATCCATTAGTCGTGCTATAGAAAGCTTAGTGCAAAGCCCAAAATCAAACTATTTCAAAAAGAAGTTTAGCGACTTACAGCTATTAATTTACTATTTATACTTATTTCATATTTGTTGCAATAAATCATTAGGCTGCCATCACAATGGCACTTGGTTTGCGGACAAATCGGTGGTGCCCA
0.6194992193048232 CGTTATGTAATTTACGCTAGAAATTTTTGCAAATTTGCTCTTTCCCAATGCTAACCAACTAAATTTGAATTCCCTCTCTCATTATATAGGGTCCGATCCGAATCCAATGGCATCGGCATATATGTCAACAGCCGCCGGTCTGCCGCAATTCGGGAGCGCCAGTGCATTGTCCACTTCGCCGCTGGCCAGCGTTGCCCTCAGCGCCGCAGCCGCCGCCGCAGCGGGAAAGCAGATTGAAGGTGAGTGCCACATGAAAACAAACACTGAGAGAAATATATTTAATCAAATATTTATCAAAAGGATAACCGTTTAATAATAAATACGTATTCATATACTAGTTTTCATTTAATACCTTGAAATATGTAATCAAGATACCTTCTTAAATGTAATGAGGAATTATGTGTGCGTTTGGGCTCAATTTAATTTCCGGTATACATTTGTAATTTCGTTGGTAATTAGAGTGTTTTTTGGATGGCTGGGAAAAAGGTGGCGACTGGCACGCACACGCTAGAAATAGAAATGTCTAACAGCCTGACATTTTGATAAATGTAGTAAAATGGCCGAATGAATGCCGCTGCGGTTGCCACTCTAATACCAAATCGTTTGCACTTTATCTTGCGCGCAGTTCGTTTTTTACACTTTAAATACTCTAACCAGATAGTGTGCGGCATGAACGACTAAAGTAAACCATCAAATAACTTTATGATGAGCCAAAAGTATCTATTACCTTTAACAGCTCACACAACTGATTTTGTGCAGTAGTAAAGATACAAATGTTTCTAGCCAAATGCAAAATAGGGTATAAACCATGCCCATTCTCGTATTTCCAATTGTATTTGTTGCTGCTGATGCAACATCACATGCATTAAACCCGCTCATTGCTGTCAGCGTCACTCGCTCGTGATGCGGTTATTTTAGCATCCTTTTTGCATCCTTTTTTTTTTTTGCTTCTTTGCTGTTCGTTGCCCCCGCATTATGTCCACCCATTTCCTGCCCGACCGATCCCGCTGCCTTCATTCCGAATCCCACTTGTCATGGACATTTTGTGGATGTTCTGTCTAATCTACTTAGTTTTAGTTGTGCCATTGTTTCCATTGCTTTTGCTACGCTTGGAGGCGAAGAGCCTTATTTTTCATATGAAAAGTCATCTATCAAATGCTATGCAGTTGAATAAAATGTGCAATTCGGGATGAGATTGGATCCGAATGTTAGTTGGGCCTTTTTCATGGCCGCCGACGAGGAGCGGATTTTCTTGCTTGAGCTGCCACAAATCAAAATCCCCAACATCTTAACCATCTCACAAGCAAGCACTTCAATCTCCTTGCCACGCCTACTCGGATGTACGGATGCACGACGCCCCCTTAATCCGCAATCGAATGTCTTCTGCTGACACAAATCCTTCAATGCCATAAGCCAATGCCTGGGAGAGATGTAGCAAAAATCAATAAGATCAATCATCTTGTATGCTCCTCTTTTGCTCCTCTTGCTCCCCTTTTGCTCCCCATCATCCCATCTCGCACTTGCTAAGTTGAATTTATGAGGAGCGTTTTGGTGGGGCTTAAATTTTTATCAGCTCCCGACACAGTGTAAATATTACACACACTTGACACACAATTCCATTAGTCAGACGTCGCTGTCGATATCGGGAAATATATGTGCGCATATATGGCAACTGAGCATTTCCCTTTTTCCCACCCACCGTGTGTGTGTAAGGGAGTGTGTGTGTGTGTGTGTACTTTGGCACACATAACATTAAAGTTGCAGCAGGGAGATATTCGAAATGTTGGCCAAAATGCAACGGAAAATGTTTTGGCATTGCACTTTTTGCTATATTTCCGGTTACATAAGCAAACATCATTTGAGTGCATGGGTGTGACTGGAAGCTCCGTGTGATGAACGTGCAGTGAAACAAATTCGGAAGCAATAATAATAAATTTATTAACTAAACGTATTAGTTTGAAAATATTTTATTTAAAAAAATGAACGTAAAAAGAGCTGTCACTACTTTTTTTTTTTAGCTGTATTTCACTAAATTTGTCGGCTATTT
0.9614966881193114 ATCCTCCAATTCCGCATCGCCAGCGCCGGGTTCGCCAGCCACCACGCCTTCAGCAGGAGCAGCGGCGGCGGATCCAACGCCCATCGATGGTCTCAACCCCTCGGACAAAATCGCAAACAATGGTAAATAGAGCTTGCTAGCTACCTAAATACCCCCTGCCAAATACACATGCCCCACGTCCATTGAACTCGCTTCTTCTGTGACGTCAACAAAGAAGCGTGTTATTGTTGCTACCTGCTGGTCGCAAGACCGTTGGCAGAGACACAACAATGGGGAATGGGATAGGGAAAACCCCAAAGATAGGTTGCATTCACCAGGTTCCGTTTAGGTTATTATCGCTGGCCCTAGTACATAACCTCAATCTGCGTCAGCACTGCCGACGTCGGCGTCGCATGTGTTGCTTGACTTCTATTCGAATTGCGGGCATTATTGTGCCGCTAAACAAATGGCTAATCGCTTTCGGCCTGCGCGCAAAAACAGTTCGTCCGGCCAGGGCCCTTTCTTTGGCCGCTTTTCTCGTCGTCGTGTCGCCAGCAGTGGCTCAGCGCAGAGATGCCCAGGAATCACGACCAGAATCACTACAGAGGTGTCACCAAATGGTGAAATAACCGCAAATCAGGTCTAGTTGTTTTCTAGAAACCAGCTAATGGTTGGGAATTAATCATGCACTTTGACATTTTTGCTTTAAACAAATGTAGGTACATACATTT
1 CTTTTATCTTATCTTGCATTTGAATAAATCAAACGTTAAATGCCGAAAAGTACAAGGCGATGTGCTCGAATGGCATAGCATTATCCACATCCACTTATTTATAGACCAGCAGCAACCACAGTCGCAGTGACACCAGTCCACTTTCTCCGGCTTTCGCTCCATCTTCCATCGCTCCAGACTTCGTTTCCTTACCATTTTCCGTGTGTCATTTTGCAAATGCTGTCAGTTGAAGTGTCCGGCAGAAGACAGAAACGGACAGCGAACGACGGGGAAGATGGAGTGTGGCGCATGGTTGGGGAATCAATAAACTTGGCCAGTGGTTAGCAGAAATCTTGAATACAAATATTTTACAATGCTTACAATGTTTGCAGTGGAACCGAGTACTGCCCTCATCTGGCAGTCGCCTTTATCGAGCAATAAAAATTCAATCACACACTTCGGACGGCCGGGGGTTCAGTTCGGTGCGGTGGAGGACAAAAGCCATGATAGTTATGTAGATACAAGCCGTGGGATCTCGTCCTGGCTGAGGGTCCCAGCGCAGTGCTTAAATATTCACATATCGCCAATTCAATTGAACGCAGCGCCCAGGATAACGCAGGACATGGCCCGGCTCTCGTCTTGGCGGCCACGCAATGCCAAGGATAAAACGGTGTTGACAACAACTATGGGAATACCAACACAGACTCGTAATTGGAACTGGGGCTGGGGTTGGCATTGGAGAACGTAGTGCCCAGACAACCGGAGCAGCATCTACGAGAAACGTAACTTTTTATATGTTAAAAAGGATTTGCGGTTAAGCCGAACGGACAATGGCAGGGACATATATGTACACACACACACCCGTAGAGTGACTGCGAAAAGTCTCGCAACTGGTTGCATTTTCCTCCCCATTTTGGGGAGACACTGGCAGATAGCATCTGCACATATCCCCGGCATTGCGATGGGCCCCTGAGCCTCGAATTGTTTGTGCCCCTAATAGGGATCAACGTTGGTCAGCCTCTTGAGACATCCCTGCCACACTCGTTATCCTCGTTATCCACCTTGGGATTTTCCCACACACACACACACACACACAAACACAAACGTGCTACTTGCGACATGACGGCGTAGATTGTTTTCCTGTAAACAAGTTTATAAACAAGGTAAACAAGGTTCTGAAGAGTGGAAGCAATTTTGCTGC
1 CCTGGTAAGGTCAGCCACTTGGGCCTGTACGAAACTAATTGATAATCAAACAATTGTCCACAGTCGCACATACACTCTCGCTTGTTTATCTGCCTGCAATCGCTAATTAGTTGCATTGTCCGAGACGAGGTCAACGCTGCGTATGCGCAATGTGCAAATATGGCACGGTGATATGGCGCAAAGAATATACGATTCACACATCCACACACTAAACACTGCAATCGCAATGAGAACGCACAAGTTCAAGTTTATTACGCATACGCACCGTTGCCGAATGGTCGAATCGAGAAGAGCGCATAGTGCAGAGCACAGAGAGTACAATTCTAATTCTAATTTATTGATGCCAGTCAATGCCATGGCATGCCTATAAATGTAACTCAAACAGTTTTCAGCGGCTGTATCTGTATCTGTATCTGTAGCCGGCCGTGACAACAATTGTTGTTGCTTTGGCTGCGTTTTAGCAATTTGCAATTGGTTCAAGATCAGCAGCAAAAATCGTTTTGGCTCTGCAGCAGCATTGCGTGCAGAACGCAGGGGCACAGAAGGAAATTCAGGGGACGAAGTGGTGGTTAAACCAATGTTTTGGCCTTGTGACAATTGATTTTCGCAGCCACAAAGAGCGACAACGACAGCAATAACACAGCGATGATTATAAAACCAAAACCAGAGTGAACCACATTGGCATCCACTCTTGTGGTTAAAGCCTGATTCATAATTTATTCTTAGCGGCGAAGGCCTGAATCGCTTTGGAAAATCACAATAACATTAATGACTCAAAATGAAAACAGCATTTAAAGCAAAACGAACACTTTAAATGCTCTCCGATAATAATAGTTTACAAGAACATTTAATAGGATTTCTTATAAATCAATTGATAGCATTTACGTGAATGTAATGGATTCACTAAATTATAATGTAGATGCTTTCATGGAGGGTATCAAAGATCCATGGCAACGTTCCAGTTATTATCAGAGCTGACTTCTTGAGTCATTTGAGTCGCTGTTTGGCATTGCGGTTGCCTTTGGAGCAGCAGCAGCAGCAGCAGCAGCAGCAGCAGAAAATCGCAACAGCAACAGCAGCCGCAGCAGCAGCAACTACTGATGATGAGTGCACAATCGAGGCTGCCAAGTTGCTCAATGCTATCTCATCGCAGCGTGTCTCCTTGCCCGCTCGCCTGCCGTCTCACTCTGGCATCGTGTTGCTATCTCAGTTGCAGCAGCTTTCAGGGTCTCTGGTGCATCTAAATAAACAGAGTCCGTATAGTATATACAAATTCTGTTTTAGTGTGTTATGGTCTGGCATTCGATGACTTTGAGAACTGTATTTGCTGAATGACAGCGCTCGCTTGTTGATACCATTGGAACCTATATAGATTATGGGCACAATATCTGAAATTACTACATAGAAGGCCCACCGATGGGTGGCCAAACACTTGCACTTCGAGTGCCGCACACTGAAAAGTTTGACTTGCCAAGGCTTTTATAACCGAACCTATACGAACACGCACATATACTCGTACATACAGACTCACTATCCATTGGCATGATAAAGTGGGCAATGGCAGGAAGGCACACGTACATCAATTTTCATTTACTTATGAAAATTAATAGCATTTCGCTTAACTTGCGCTCGAGTTTTCCCAGCCAGGAGCAGATTGAGCGGCCTCAAAAGGGGTGTGAGTTTGGGGTGGAGTGGGTGGCTTCTGTGCGTGGCTAGCCATTAATCAGTGAGAGAGAATGTTGCCACAAACAAAATTAAATTGCTGCCTGCAGCTGATGGAAACCGTCCCCCGTTTCCACACACCACACCCTACCCTTTCTCTAGATGCATTTTCTTTATTTTATTGCCACTTTTAATGCGGAATTTTTCGTTTTTTTTTTTAATTTTCCGCTCTTGGCTTGACAATTTCATTAAAATATTATTAATTATTGCATCTCGCAATTAATATAATTCTGCCCACTATCGAATTGCAGTCATAAATATACATTTTGATTGGTTTTTGGACCTGGCAGAGAATTAAATTGGTAATATGAATGCATAAACGTAT
1 TATAAACTTGGCCGGCAAACATGACCAACACCTGCCTTTCCATCCAATGGCTAATCAAACATTAAAGCCAATTGAATATTAATCGCACTATTAGAAGCTCGTGCTTGTTAATTATTTGTTAGGGTATTTCAAGTTGACCTCAAAAGCTATCCCAAAGTTGCATTCTGCAGCGGCGGCTGCTAAGCAATTTGTAAAATGAGCGGATTGCAGATTGTGAATTCGCAGGGTGGCAGCCAGGGGATGGAAGCTGGTAAAGCAAAAGGCTTGTGGTTATGGGTTTGTACTTGGCACCAGCTCATTTCATTATCATCTTCATTAGGAGAGTGCGAGGGGTTGGGGTTCGGTGGTTGGGGGGTTGGAGG
0.6946982458585664 CATGGTTTTTCTAACAATTAATTATTTTCTTGTTTCGTTACTTGGTTTGTTAATTGCTTAGCAAAACTTCGACTCATTATAGGTTGAAATGATGAAGCATTGTTTTACGATTTTGCTTAAATGCGCAGAAATACTTTTGAAGTAAACAATTTGTTTGTATTATTATTTATTTCCTCAAATTTCACAACATTGAAATTTTATTTCTTCATCAACACATGTAGTTTGTTTTTTGTTAAGATTTATTCTTGGTGTGCTTTGTTAATAACATTTTGATTTTCTTTGTATACTCGCAGCAATTTGCCATCCGCTAATACTGAATTCTGTTGAGCCTTTCGTGTAACTACCTGGTGAGCCAACTCATTGCCAAGAACTCAATTGAGCCGTTTAGTTCAACTTTTATGTTCGGTGTATAAAAGTGTCGTCCAATCATTTTGGTTTCTTAAAGCTTTTCCATTTCCTTATTTGTTCAATCAACAATTTCAATTCTAATTCTCAACTTGGGTACAGAGAGCTGAGCTACTTTTCGAAGGGTATGGGGTGGATGTATATATTTGGGATAAATATTTTTGTATGCACGTGTGTGTTGAAATCGGTTCTCATAATCGTTCACTTCTAATTTACTAAAAATCTACAAAATATAATATTTGAATTTTTTCCTCTGCTAAATATATTCTGCATATACATACGTTATAGTGATTGTTTAACATTTTTACATTTTTTTTATGCAAGTTTTACTTTCTTACTGTGGTTTTTATGTGTGGTTCCTGATGAGGTCAACTTTGATTTGCTTTATTTGAAACATTTCTTTTCATCTCCTTTAATATCTTTATATTTAGAATGATCATCTCTAATTGTTGATATGTGTTTACTGTTGTATGTTGTGGCTAATATGAAATCTTGCGTTTTTCGTTTTATATTTTTACAATTCCGAAAAGATTTAACCGCTTCCATTTACGTGTTAGTTCGGTTATATACTTTGTTAATTTTTTTTGTTTGCTTTTTAATAATATTCAGTCTATATAAACATTCATTTATACATTTATGCTAAATTTTTGGAAAACAATTTGGGAGAAGCGTGCGAAACTGACATTTTGCAGTTCCTCAACCAAAACTGGTAAAACTTCTCTAAAAAGAAATTGGGTTCAAACAATGTGGAAATAAAAATACCTGAATACCTGTGGATGATCTGTTTTATTTAGGAGAAAGTGTTTAATTTATGTAAATCTATCAAAAATTAATGGTTGTTTGTTTACTTTACCTCGCTATTATGTCTTACATCTTTATTCAATAATGTAGTTATAGTTTGGGCATGCTATTTGCTCTGCATTCGCTTCTGTATATTTATTTAAATATTTTGTTATATTTGTTTTGCTTTAGCTTGTTAACACATTCCTCTTGACGAGTTTTATTCAATGCATTTGATTTTCAGTTGTATTTTTTCATTGCTGTTTCTGAATTTTTACTCAAGGTTGCTATACCTTTCTTTTCACGGGAATCGACATTTTCTTCAACAGATTCCTAAATTTTTGCTATGCATTTGAATATAGATAGAAGTCGATCAACATAAACGAAATCAACTATTTACATATATAGGTTTCCGTCTGGTAATAAATCTAGTCACTGTTTTCAGTATTTTCATACACGCAGAAACCAACGAAAGCAAGATATCAGGGTTTTGTGTAGGGTACGTATTTGGATTCGAGTCAAAAGTAAAACGTTTTGCAATATACTTTTCAACATCGTATGCTAAAATATTTATTTCTGATATTGTTAATCGTAATACTTTACGTCGTGCTTTCTAGAATAAGGTTTATTAGAGTGTTCTAGCAGCGACTGAGCTTGCTGGGAAAATATTCATATAAAGAAACGTATTTTATGTTATCAATTCACTAATTACTAAGCAAACCAATGCCAAGCGTATCCTAAAATTAATGTTCTTTGCTCTACATTCACATACTCCTTGTTCGGCGCCGTTTATCTGCTATTAAAAAAACTGCCAATTCTATTTGCCATCTTTGTGCTCAATAATCCCAAGACCTTGAAAAGA
1 AACAACAACCTAAAAAGCAAAGTACATGACGCACACACTTCTAACCCACATGGCTAACACATACAAACACACACACATACGCGCACACTTGCACGCACACAATCGCAGAGTAAGTAACTGGCCTGTAAGTAAACTAACTGGCTGAGACCGAATCTCTGGTACAGTTAAAGACTGGGATATGGGTTGGTTTTGGTTACGCTACGGGTATGGATCTCTGGGCATGACGATGGCCTACGGCCAATGGGTGGGTGAGCACTTGGCTGCGTGGGAGGAGCTGCTGCTATTCCCCAAAATCTCGCTCAGTTGGCCCCAATGTGCGATGGGCTTTCGACAGGCCGTAGCCACTGCTCTGGCACCTTGATTATTATGATTGGAAACACTTTGGTGTCGAGTTTAGTTAAAGCTCCTCCGAAAACTAATAATTAACATTGTTCGAATTACATGTGATAAGATACACTGAAAGGAAAACAATGCATCAGTTTAAGTATATATCTTAGTTTTTCACAGGCCATTTAATTGAAGAGGAAGAGTAAGTGGAACACGAAAAATAATCATATACATGGGATCATATAAATATCTTTAAGAAAATCATTGCAAGTGAATTTAGTAAAGATCTTTAATCCTTAATGCCTTAGCCACTGAAACTCTTTCCGATAAGAAACTATGAAGATCTCAAGAATTTCCATTAGATATATATGTAGTTATTTCTTCCGGTGTACGATATGCTGTCTGTTCCAAACGCTGTTGTGTCTCTGGCCGTCTGACTGTTGCTCAAACGGCTGCGACTTGGAAAGCAACGTGGGCAGCCCAGACACAGGCAGTCGTAATTGTTGAAAGTACGCTGGGTACACCAGTGCCAGCTCACATACATACATATGTACATAGGTGCTCATAGAGAGGGACCTGTATACATATATGTACGAACCATATACATATATATGACGCCTAATCGAAATGTGCTGCGAGTAGGAGCCGCATCGATCCGATCTCCAAGATCCAAACTCCAAGCTCTAAGCTTTTCCAAAACCGAAACCCAACTGATCCCCAGCGATTGGATCGAGTGGGGGCATATATGTACATATAGCGCCTAAATTGCGACGATCTCGGCTGATAAGATAGCAAAGGCCCTCTGGCTGGTGCGTAGAACAGCGAAAGGTAAAAACAAGGTTATTTCCAGAACGAATTGATAACCTCCAGAGGTCGCGAATACATCGAGAATAGGGGGCGAAACGGGTTTCGGTTTCGGAAG
1 ATAACATACCAGACAAAGGAATTGCTCAATGCATGTATAATTTGCACAAGGTTCTTATTCATTTTTCAATTGCATTTCAATAATTTACTATGATTAATGTATGATCGAACAATCCACGCATTTGTGTTGTAGTTGTCATTTGCTATCATTCAAAAACGAAAATATCGCAATAATATTTATTTCTGGGCATTGATAAAATGGTTAAAATAGCTATACCATTGTCTGTGGAAACAGTTCAAAATCAATCCAAATATTTTGTAGTTCATATTTTGTATTTGTTCACAACAGTTTCGATAAAAGAAGGTGATGAATTGAGAAACTGCAGGGTGGTAAATTCCAAGTGGTTTTTTTTTCATTAAAAGTTTTTCACACATATTCATTTTGGTAGAAGTATTTTTGCAGCGGCTTCAGGCCATCATTTTGCATACGCAATTTTTTCCTTTTCCCATCCCAAGCTGACGTTAATTAAAATGCTCAGCTGGCGAAAAATAAACTGCCTTTGGGAAACTGAAAATAGATACGGAAAGGGGAAAAGTAAGAGTGCTGGCGAACGCAACCTCGACGTTGATAAAATACTTGTACTATAAAACGTTGCTTGGCATTAGAAAATGTCACGCAGAATAGAAAGTCTTGACTAGTTCCATAAAATTTGAGCTAACATCTTTTGTAAAAGAAGCTTACAATAAGTAAATTCAATAAATAGCTCCGCTTTAAGTGGTAATTTCCAAATCGCATTAGATGGTTTAAACGGACTTAATTAATTTTGTATGCACTTCAGTGATAGTTGATAGGAGAATTAACTACTGAAAAGCTTGTTTGCCTAGCCTGTTGATAAAACTGTTTAACCTTTACCAGCGAGTATTTACAGTCACCCATCTGCTTGTGTCATTAAAAAAGTTAAAAAGCTGCCAGCGCAGTGGACAAGCTCCTGCACACATCTCACTAATCTGAGAATGGACCATTTGGTAGTTGTTGGTTGCCTGGCTGTCGGCCACCATTCGGTGTTTGCAGGTAGTTCATGTGGCTTAATGCGCACCAGGAGCCAGAGGACAATAGCACTTTTGGTATGGTTCGCTTTTTAGTGTTCAACCGAGCAACTAAATGCTGTCGTAATGAAGCGTATAGGGGCGAGGTGGGAAAAACGTGTGCTAGTATGTGTTTTGGTGCGGCTATGGCGCTATTTGTCAAAAGCAGACTTTTGT
1 ACAATCGTCTTCGTTTGTGATTCCATGTCTTTGTACCATTTTATTTGGGCATTGTGAATTGCTGCAAACATCCTCTTTAATGTCTATCTTCTTGGAATATCTATCTGTTCTACCCGAACACTTCGGATTCGAGTGAAATTCTGAATCATTTGTAGCTTGAAATGGTTGACGATTATTTCTAGAGTGAACTACTTGTTCCTCCCTTCTGTGTCTATTTAATACGGTAAGTCGTGGACCTCCTTGCTTAATTTCACCTTGATTGGAAAAGTTTGGCCTTGTAGGGCAATTCGGTGAACACTGCGCAGTTTGGAAATAATTTTTAGTCATTTGGCTCCTAGGATGATTAGAACAAACTCGATTTCCAGAGTGATCTACAGACACGCTTTCATCTGGATTTTGCGAAAGTATTTTTCTGTCGGGCCATTCGCAATGTTCTTGTTGATATAATGCTTCATCGGTCTGATGGCTATGAGAATTTCTGTAAAAATTCATTTCAGGATTGTTTGTGTAGTCCAAAGAAGGATCTATGAAATTCTGACAGCCTTTTCCTTGTTCAGATCTAGCTGTCTCGTTTATAATTGTTTTCTTCTCGGAACAATATGGATTGCCGCAAAAGCCTTCGTAATTATAAGCGTTGCCACTCCTTTGAAAAGTTTCATTTAAAACACAATCCGGGTCGCACTCTGGTTGGTAATTTTCTTTTGAGTAATGTCGAGCACTATGTGCTTTGGGGTAATTTGGATTTTCCCCCGACCTGGGAAATTGACCGCCTGATTCACAAAAGGGGTTATCACATGCTTGTGTATGATTTTCATAGTTTCTGGCTCTATTAGGTATTGTTTCACCTGTACAATATTGATCGCTGACTTGGAAGGTTACTATTCCTCCATTGTTTTCAACTGGGGAATGCTCTGGTTGCTTGCTGATTTCTGAATTAAGTGCAGTGCCATTTTCCCTTCCCTTTTGCGTATTAAGACATTCGTAATTGTAGGCGATGCCACCCTTTTGAAAAGTTTCAGTTAAAACACAATCCGGGTCGCACTCTGGTTTGTAATTTGGGTAATGTTGAGCACTATGTGCTTTGGGGTAATTTGGATTTTCCAACGACCTGGGCAATTGACCGCCTGATTCACAAAAGGGGTTATCACAAGCTTGTGTATGATCTTCATAGTTTCTTCCTCTATTGGGTGTTGTTTCACCTGTACAGTATTGATCGCTTACTTGGAAGGTTACTATTCCTCGATTGTTTTCAACTGGGGAATGCTCAGATTGTTTGCTACTTTCTGAATTAAGTGCAGTGCCATTTACTCTTTCCTTTTGCGTATCAAGACATTCAGGATTGCCCCTCGGCTGGATTTCCATTTGACCAGCTCTATTTGAATTGGGGTCATCATTTTGACTGTTCCATGATTTAAAGTAATCTAAAGCATATGGACAAGTTGAATTGTTACATATTTGTAAAGGCGCTTGGACACCACTTCTTTCATTAGGTACATAAGTTTCTGGGCGGTCCTGTAAAGTTTTTCCTCCATTTCTTTGTTCATTGTCTGGATCATTTATACTTGGACAAGGACAATATGGACTTTGGCTTGTTACATTGGGAGCTTGTCTTTCTGAATTTGAGGTATTTTTTGAAACCGGGCGATATGGTGATTCCATTTTTGGTTGGCCTGTCGGAACATTCTGTTGATAGTCCTCCATCTGGGGAGTATTTCTACTGCACTGGGGATTTAAACAGAATCTATTAAAACTCTGGTTTATGCTTTGATTTTTATAGTCCGCCGTTGGGTAATGGCTTTG
0.4661526646631398 AAAGCTTAACGTCAAAAACCGCGCGTTTCCCTCGCGATTTTGATGTATCAAAACTTTTCGTCAGACGAAAAACCGCCCGTTGCGTTTAAAATACGATGGTAAACTGAGTTGGGCGGATACGTTGAAAGGGTTGAAAATGTTGCCATTCGAGTCTAAGAACAATTTTAATTGTTATTCCGTCTTTTTTTGTCAGTTGTGGGCTACGTATGTTGGAGTTCGTTGTGGAATTTCGAAATGAGTTATTAACGCGATGTCGACAGAAATGCGCATTCATGTCATTTATCAGTGGGTTTGCGTTTTTGAGGCGTGAGTTTGTCTAGCTTCCGGGCAATTGACAGTTCATTCACAGGACATCTCCCCACAACGGGCAAGTATTGTAGTAAATGTTTGTCTTAATCTTTGATTTTTGCTTTCTGTAGCATTTAAAATTCGACTTACCCCCAAGAAAATCCCAGCTCATCCCGAAACAACAACCCACTCCGCATTTTGTTTCTGGCAAATGTAAACGACAGGAATTAATTTAGATAAATGATTTCTCAAGTGCGCTGGCCGGGGCTTCAGACGATTTGCCGCCTGTCAGTCAAACGGATTCTACATTTTCCCCCATGCCCGCCCCCTTTTGCCGGGTTTCCGCGTTGGGGCGTGGCATGCGATTTGTATGTCTAGCTACTAGCTACTAGCTGAGCCCCTGCCCAGTCTCTTATACCCAGAACTTACCAACCCGTCTCAAAATTGTTTTCGCAAACAAATTTTCGTATTGAAATTTGATTTATTTGTTAATTTGTTTGTAATGAATTTTCCGTTTGCTTGGCTGCCTGCCCCGAAGGTCGGCGGATTTCAGGATTTTGGATTGGGGATTGGGGTATTGGTTGCTCTTTAATTGCCTGTTCCTGGCATTTTGGTTTTTCTTCTCTGCATCATTTGTTTGGCTAATTTTCTTCGAAC
1 CATTCGCGATACCTTAGCCTATCATCAAAGCAAACACCTCGCACGGGCATAGCTTGACCTTATAGACAGGCAGCTAAATCTAAATCTATGCAAACACCTAGCCATTAGCGAGGCATGTACATACATACATATATATGAAACTATATAGACAGATCGGGATATATAGCCGAAGCTTTCGGGCGAAAACAAACAATGCGTGGTGGTGATCCAGCCAGATCGAGGAGAAGACATTCCTCAGTTGTGACGTTAAATCAGAGCAGCAGAAACATCGCCCCAAAACGACCCACTGCTATTTATCCACGCCCCTATGTACAATGCTATGTACAAGCTGGGAAAGTAAAACAGAAAAAAAAGAAGAACTAATAAACAAAAAGAAACTTGCTACTAAAAATAGACAAATTGAAACATTTCATGAGATGAAAACACCAACACAACGTGGACATGGACGTGCTGACGAGCACGCCAAAAAATAAAGAAAAAAGAGTGTTTCTTTACTGATCGGGCACAGATACAGATACAGATACAGCTACATTCACAGATACAGATACATATACAAATACAGATGCAGATTAGATCGCATCAGATCTGTGTATCGTCCGTATCAGCGGGATATGTTGACGGACTTCTCGGTCCGCGTACCACACGGCGTATGCGTTCTGCGCCCGTGGATCCGTATAGTTAGTGCCCAGGACGCGGTCCCTGTGTGCGAGCGTGTATCTACATAGTAAATTTTAAATTTTTAGATACTCTCGTATACATAGAGAACTGCAGAGTAGAGAACGTTCGCTTGTGTTGAACTTCTTCGCAACTAAATAGCTTTTGCTTTAAATTTAGAACACAGCGGCGGCTATATTAAACGCATATGAAATGTTTTTTAGATTCAGTAGGTATGCTGGCAAGGTATATAGGAGAGTCCAACGTATATCTGTACAACTCGTACGAGGTCCTACACCAAAAATATATTCTATGAAGAACTCTACCTGCCGTTTCACTATCGTATATTATCTGCCCCTAAAACTTTCTAACTTTTTCTACATTCTCGAGACGACCCATATGCATACCATACATACATATGTACATATGTTCTTCCTTAGATTTTCTGTGGAGTATGAAATATGTTTTAAAAATAAACTTTGCTTGTCGCCCATAAATATCTAAAAAGAAAATCAAAAAAAATACTTTTACATTAGGCCTGGTACTGACTCATTTCCATGCTGTCTATATGTCTGTACATGATTAATCAGACCGCATACACACATTACGCGCAGAGGCGTCCGATGGGGGGAAAAATGGCCCCCCCTCGAAATGGAAAATATTTTCATTTCCCATTTTCACTCATCATTAATAAAAGTCTCGGCGCTATATAGACTTCGATTATTGCTATTCGCTGCACTTGAGTTCTATGCTATATAGTCGATTCCTTGCTTGGCTGCTTGGGTACTTGGGTGCAGTCGGTTTAATTGGGTGACAAATGCTTACAGAAATAATTTTTAATGCTCCACACA
1 CTTATTGCCTTTTTTTCGTTTTTACTCCCCTCAAATAGTAGTATGTTTTCCATTTTATCTCTTTATAAAACAACTGACATGTGTGCTTTACTTTTCGCAAATATCATTCGTTTATTTTGATATATGTTTGCAATATGACTTGCTTCGATTTCATGGCAACTCAAAGCCAAAATAAAAGAAACCTCACATTTTTCACACGCCATTCGTTTTCAATAAGTTGCAACTCCCGGAATTAGGGAAGCCCGAAAACATTGATGCACATGTGCGTAGGAAAATACATTTTTTTGTATATGAATGTAAATAAATACGAGCATAAAGCCCAACTGGAAAGTCACGCTGACTTTCGCTAACCCAACGAAAAAAAGTTTGTGTAATGCGAGGCGTAAATTGTTCGCAGTCAGCTATGAATATCCAACATTCTCCCGCCATTTTTTTCTTTTTCTTTACGATCCCTCTGCTAACGAATTGAACTACCAGACAACTCCACCTTTTTCGCGTTTCGGATTCCGGAGCAGCCTCAACAGATTGCGGCAACTTTGTGACGTTGCGAAAAGGCAAAAAATAAAGATCCAAATGGGGCAAAAAAAAAAAAAAAATTGAATGCTCGAAAAACCCCAAGGAAGGTGAAAAAGTTGAGGAAATATAAGTAAAGCATTCGCCCATATAGGTTGGCGCTGAGCTTCATGTGTGCGGGAAGATGTTGGCTACTATAAAAATTACTTTGTTTGCCAGCAGCATCTCCTTCGTCGTGCAATTTTATTGAGCCTCGAACAGTGGATGCCAAAAGTTTGCAAGGACAGCGCCGTGCTGGAAATCTCAGTCAGTTTGGGACCGACCGAGATTTCTCAGTTGTATTGGGCTAGTTTGCCATATTATTTTTTCCTCTTTATTGCCCCATGTATACTTATATGTGAGTATATAAACCAAAATCGTAAAAGTGATTTTGTGACGATTCAGCGATTTTTCGGTACAGGTTCTAGTACAGTCGTCTTTGCTGGCAAATGGGGATGGGGTCTTGTTAGTGAAGAGAAATGGTTCAACTACCGCCAGGTGATTGAAGAGAAATGGAGCTTTTGGGGATCGCAGGGAATGTTTTTCGGGACTCGAATAGTTTGGCTTAAAGAGT
0.244773056558195 CAGTGTGCGTGTGTGCGTTTTTTCTGCTATTTTGTTTGTTGAGTTGAATGAACATATTTTGCCTTGACATACATTGCATTGTTAGCAAACAAGAGTGTCAGGACCCAGCTGGCCACGCCCCCGAAATCCTTAACCGCCTCCGCCGCCCACTTGAGAGTGCAGCCACAGAATTTCTCGAGCTGCTCGACATGTTCGTCTTGGTGTGGGTGGCCCGTGTGTGTTGGCGAGTGTGCACACTTTTTGTTCAAACAACACGCAGCTTGTACAAGAAAGCCAACAGCGGCAGCATCAACAACACCAACAACAGCAGTAGCAGCAACAGCAGCAGCAAAAGCAACAATAATGACGTTTTACAGCATGAGTAACAAGTACACAAGCCCATAAGACAGTTGGACAGCGTTTGTGCAGCAAGTCTGGGGAAATGGAGAAAAGAGAGCGACTTGCACTGGGAAAGGACAAAAAGTTTATTGCTAACAATAGCAGCAGAAACACTTACAGCAGCAACGCTAACTGGAACAAGCAAAAGCCCAGTGTTGTTCACGAACTTGTTGTCCGTGTTGCATGTTTGCTTAGGCTGTTGCTGCCGTGTGGTTGCCGTGCGGAGAAAGTTGCTGCTACTGGGTTTCCGATGTGTTGCTATTGTTGCAGCTCCCAAACGGAAGTTGTTGCTGCTGAATTTGTGGGGTGTTGCTGCTGAATATCTGTATTACGGATGTTGCTGCAGGGTGTTGCAGCTGATATTGTTGCTAATAATGTTGCTGATTTGCTGCCAACTTGATAACGTGCTGTTGCCGCTGCTGATGATTAGTTCTGGTGCTGCAGGTGTTTTTCGTGCTGGGTTTCCACACTATTTGCTACGCTCCTGTTGATACTTTGTTGCTTCAAGGTAACTGAAGTGTTTGCCGTCGGTCGTGTGTAGACATTAGTTTCACCATTGCACACTGGACTTACGCAGCTGACTATAACTTCACTTTTCCTTTTTATTGGTCTTGCTTAGGAATTTGTTGTTTCTGTAATAAGTATGTTGTTGTGAAAGCTCCCAGCTGTTCTCTGACTTATATGAGCTTCGCAAAACGAGCTAACTATTGAGTTTGTGGTGCAATGCTCGACTTTATAAACTTCAAATTAAAATGTATACACATTAAAACTTCAAAATA
1 CTTTTGTGTCCCCTTAATGCATATATGTATGTACGTAAACCTTAACTTTATTTACGTGCTTGATTAGAAGTAGGGAGCTAGACCAGCCCGTTGGGGTCTCTCAGTTTTGTGTTGTTTAGCGACGCTATCAATCTGATGTTCCCACATGCCCCATAGCCCCGGGCCAGTGCGCCACGCCCCTCGATTGGCCCCAAAAACCCCGCCCTAAAGCCATGTTAATACCCTTTGGCGTCACTGTTATGAGTCGGCGAGAGTGGGCAGGTTTTCCTTATCATTGTGCAAGCGAAAACTTAATTGAACGGCATTTGACATAGTTTAAGGCGATGGCACCATAAACATTGTACCCACATTTGCCCCTTTCGGATTAGATGGAAAATTGACTTTGTTGCCGTTCGGAAAATTAGTTTCACTTGTGAATTGCGCATCATTTGGCGACGGCATTACACATCGTGTGACATCGAAACCCAGAAAAAAGCCCAGGGCATAAAGCTACGCCAGATTATGCTGCATGTCGAGAAGGAGATGACTCCCAATCTCGTGTCCCA
0.374143595756155 ACGAAGTGCTCGAAATGATTTCCCTCAAGGAGCCAGGAAATAAAGACATCATTAGAAAATCATGTAGTGCATTAGTCGAGCTGTCGTCGCCACACCCCCATCCAGGACCCGGGATCCCCGCCCACTCCGGGGGCAGCCGCAATTGCCATTATGTTGAACACGCAAGTCAATTGATGCAATTTGTCCGAACGGCTGGAGGGGAAAGGAGCGGAACGGAGCTCATTCGGATTGGGATTGGAATTCGGGTACGGTTTTGGGCCAGGGGCAATCCCCCAGTGACAATGTGACATGCCGTAACAGGTTCACGGTCTGACGAATAGTGGGTGGTGCCCTGCGGGGTTCAGGGCCGCCATCCCTGCAAGTGGGCTGGAGGGGTGCGCTCATCAACAGTTAGCAGCTTCTGCTGCTGGTGATTTAAGGGTTGCCAGCCAGCCGGCTCGCCCTTAAATGAATTGCGGCGATTTATTGCGGTAATACTCATTTAGCCGACCAGCCCCGAGGGGAAAAAACGAGAAGAGCTCACTGTATGGTCGA
0.6701560332404819 CTTGGTCTACTAAGCCATGAAAATTAATGTGGGTTTTAAAACATTTCAGTGGAACTGCTCTCTTGTTTGCAACTTGTGTTTCTGGGCAAATAATGGTTTTTAAAAATATTTTTCTTAATTCCTATTTATATCCTCCCTTTATTCATGTTTTCCCATTGTTTGCCACCTCGATGACTGTATACTCAATTGTTCCAAAATTGTTTTATTTACTCTCAGTTGCCTCGCTATTTAGGCTTAATTTCAAGTGTATCTTTCCACTGTTTGCAACTTTTGCGTCTGTTGCGCAACAAGTTGGCTGTTGAATATTTTTAAGGCCAAGTCCAAAAGTCAAACAACACGAAGGCAACGGTTTCGTCTGCTGGTTATTGTTGTTCAACCGCTTGGCTTCTAATGCAGTCGTCCGGAGGAAATGGGGCAACCAATGGCAACAAGCGGGGAGCGAGCAGATAAAGCTGGAAACAGGTGCCACAAAAGGTGATTCCGGCGGGAAAGGGGCCACACGGCAAGGGTCTCCCGCTGAAGACAAACCCCACCTCCCCACAAAGTCAAACCAGCCGAAAGCCGACAGCGGAAATGACTCCACTTATAGGGAGCATTAGTCTAGTCAAAAGTGCAACCAGATTATATTTTACAGCTAAGAGCCGGGGGATCCAAAGTTTATTACACGCCTGCGTGAGTACCCGTGTGCACAATAATCTCGGCTCGAGTTGGCGCATGCAAAGAGGCTTTTCCGTGCTTTGTTCTAGCCAGAAACAGAAAGAAGTGTGTCGCCTTGAAACGGAAGTCAGAAGCAGACATAATGCGATTGTCAATAGACGGGCCGAACATGAAACTTGCCACAAACGTGACAAGGCTAAAATGAGCAGCTACCGTTACCGTTTGGTAAGCCCAAGAAGTATGTACTGTGCGTTGATAATAGGATGACATAAATTAATAGTATTGCATTAACACACAAACAAAAGTTAAAAACGCATTGATTGAGCAGAGTGGAATGGCAATCAGAATTGCTTCGATCCTCCTCTTCTGATCCCCGATTCCACTCAGAATCACACAAGTTGGCCGTAACCGTTTGCAAAGCGGCTTATTTGCCACATTTGTGTCCGATACTTGGGCTTTCGCCTCCGACTTTTTCGGCCGTTTTGCTCGACATGTCAGCAAATTTGCTTGCTGATTAGAGCGGCCAGATTGGCACTCGGATTTGGCTTGGGCTTTGCCTTTCTGGTCTTTGGTGGAGCTTTTCGCTGTGACAGACGAGAGTCTGCCCAAACTACAAGGCACAAAAGTACTGAAACTTAAACTGAGCCTGAGCCTGAGCCTGAGACTGAGACTGTGGCTGCAACTGAGGCACAATCAGCAAATACAAGACCAACTGCCGTGGCTTGCACAACTTTCTGAGTTTGGAGCGGCGACACGAAGTGTTGCATAATCGAGACCGCTGTGTTGCAGAGACAAAAGTCAGAGCAGCAGTAACAATAAATACTGAAGTACACCCACCAAGCGGCAACCGGTTTGGCGATCTCGAGAGTTGGCCAAATAAAAATAAAATGTATATCGCAGCCATAAGCATGCTATATATACATATATATATGGCTAAGCCAAATTTCAATTGTGACCGAAATGCGAAACGGGAGCCGCCAGGGGGCGCCACGCACGCAGTGGGCCAGCCAAAAGTTTAACTTAACCCACTGCCCTCGGTTTATTTTCCATTTTTCCGTTTTCCCAAGCTGCTTTCGCAAACGAACCCAGTGCTCGGCCATAATTATGCCATTTTGATACGCTTACCAAGTCTGG
1 TACTAGCACCGAACCACTGTGCAATCTGCAGTGGTGCACTCGCCCGCCGAGTTCACACAATGAACCAGCGATAAATGCCAACACGGAAATGCATAGAATTTCACGGAGTCATGAGGGGAGGTTCTAATTTGGTGGGACTGCCAGGAGGAGGGAGCAGGAGGGAGCAGGAGTGCGGCGATAGCCGAGGCCTAGTGATGTGTCCGACGACGACGGGACACGGGGTGTCCTCGGGGTGTCCCAGAACTTGGCACATGGAGCCAACGTTGTCGCATCGCTTGCCAAAATCCGCATTAAATTTATGCACTTTTGTTGTTACGGGCAAACGTAGCCGGAATGTCCGTATACGGATGCGGGCTGGGCATGCGAGCCTGGGCACGGTACGGGTGATTTCCCCAGTTCCGCAGCAAGCCGGTGCCAAGATGGGAGGCTTTGGAGCGGGAGTGGGCCAGATGATGATTGCATTGACGATGATGCTGGCAGCGCCGCTGGCCGCTCATCCGGCTCAGGTTTCTGGCACGGATCCGGCTTTTCGGTCCGGATCCGCAGCCAAGAAGCGAATCGGAATCGGCGGAGAAAAACAATCCCACACTCAAGCCAAACACATCCGCCGCTGCCCATTTTGGCTGTGATTTTGCAATTAAATAGATTTCAACCTCTCCGCCTTACCACTCCCCAAATGGTTTCCTTCCTCCGCCGGCGACTTTCGAGTTCAATGACAAAACCCTTGGACCCATCTGCAATGGGCGACAGACAGCAATATTTTTACGTAAGGCCGATGTCTTTCGTTTGCAGTTCATTTGGCTGGGTCCGTGCAGTTTGCCTTTACTTCGCAATTTATTTGTAAATAAGATACTATAAATATTCATATGTGCTCCTAATAGTTTTGAACTCCTTTGCTTTCGGGCATTTTTATACATTTATTTACCATTTAATGCGACTTTTGAGACTTGGCAAAAGGAAAAGATTGCAAATGGTCGCCTTGGTGGACTCATTGATGGAAAAAAATATGTACAGGTTTGCAGTTGCATTTCATTTGATTTCCGACTTGAATAGCATGTAAAAAAAAAATTCTTATGCCGCCACATATCTGGTTCATTTCAACATCGAAAAATGGCTTTCCAAATGCTTCAGTCGACTTTTTCTGCATTTTAGTCTTGGGTTCGACCATCACTAAATATTGAATTGGACCCAAAGTCAATTTAAGCTGGGCCAAAACAGTAAAACGCAGAGTCCCATGAATAAAGGGGTCTATTTCAATTGCCTGTGCGTGCCATGATTGGTTTGTTTCCGATCAGCAGCAATACAATTGACAGCGGGATGTGCTGGTAATTTAAGATTCATTTGGAACGCACAAGGCGAAGGAAACTGGAAGTCTTTCTCACATCCGAGATACACTTGGATTTCAAATTGAGGACTGTGAGATCTAATTGTAAAGACAAAAAAGGCCCGTCAAGGATCAAAGCTTAATCGTTGGAAAATTAAAAAAAAATAAATATCTTCAAACTAGCCTTTGAATGCATCCCAGTGTAAGTCAGTAACAGTACTTAATGTATTTATACCTTCATCCAATTGGGGTTTCAAGAGCTTCAATTGTTTTTGCGAGTGTAGACGTGTCCTTTTGGCCCCATCCTTTGAGAATTCACCCGGCTGTCTGCTTATGTCGCCATAGATTCGCAGTTTGTCAGTGTCGCGATGAAATGGGAAGTGCAAGGGGATCTTTTTATTATGCTGGCAGGCGTGCGAGTATTGAAACATTTGAGGGAATTTATTAGCGACACATATATGACATTTGACACATTGTTCAACTTCCCCCTGAGTGTGGGTGTGTGTGTGTGTGGGTGCTCATCGGTGTGTGTTTGGCGGGCTCTGCGTCTGTGTTTGTTTCTGCGTGTAGGTGTTTTTCAGTTTCGCATTAGGTGGCACAGAGCACGTGTTAGCCGCTGTTGTTTGCCAGTTCCCCGCATTCCCCCTGCTCCGCTTTCCCACAACGCCGCGACTGCTGTCAGCATGGCTCACATAAATCGCAAATTATACACGCAGCCACGCC
1 GCCTGACTCTCTGACACTTTTTATCTGCGAGAATTAGTTATAAGCGGCAACAAAATAACGAAAATAATAATCACAGCCCAGCAGATTTTAGTTTCTCGTAATATTTCCTAACGTGTCTGCCTCGGCTTGAATTTGACAAATTAATAAATGTTGCTGCGGCTGTCGTGTCAGTTGTCTTGGACAAAGCCAAGAGTCGAGAAACAAAACATAAACGTGGACACAGTTCAAAGGGGCAGTCATAAAAAAATAATGGAAGAGGTGGTCGATAAGGCAATACATTTATATAGATGTAAAAATATACATGATAGGTGAATGAAATACGGCACAAGATGTGTTTGAGGATGGTGGAGCAGCGTACACGGGTACACGAGTTCAATAAACGTTCGCTTTCGGGAAAACTTTAAAATAAGGTAACGTAAGCAGCCTGCGATGGCAGTAGGTGCAATAAATCATTCGAGCACTGGAACATCTTCTGCAAGTTAGAAGCCATTTTCGGATTCTACTAGAATTTCCAGTTTCCCTCCAACTATGAATAAAAACCAACCGAAAACAAGCATTCAACGCAATCAACGGATCGAAATGCAAGCCAAACGCATAACTTGACTTTTGGGTGCTTAATTGCTGCATTTGGCTTACAACAACAACAAAAAAAAAAAAAAAAAAAACATGAAGCACACATGTTTCGCTGCTGCTGCTCCCAAATTTGCCGCATTCTTTGGCTGTGAGATATTTACATTTTGCATAGTACACTGAATTATCTCATTAACCAAGAAAGTATCTCAGCATTGCAACTAGCGGATGAGCTGAAGTATCTGCTGGGTTGCAAGGCTGTTTAGGGCCCACAAATTGCCCGTGATATAAGTGCATCTTCTGCTTTGCATCGAGCAATTAACTGACAATGGAGAAAAGGTCCGAAAATACCGACGGGTATTGCATAAATCAATCAAATTGTCTCTCACTCGGTCGCCCCATTGAGTAATAGATCCAATTTCGATATGAAACAGAAATTGGGGTTTCTTCTCTTCTTTAGTTTTAGTTTTAGTTTTAGTTTCAGTTTTGTGTCTCTATTTGTGGGTCTTGGGCTTTTGCACAACTTTAAATACCAACCCCATTACCTATTACCCATTACCCAGTACCCACTACCCATTAAGCAACAAAGATGGCTAGCACAACAATGAACAACAATTGATGAAAATCGACAATTAATAGTGAAAGTCTAGGCCCAGACGGAGCATCATCATCAAAGGTACTGCAGGAAGTTAGTTGCTCGGGGACCGAAGACCCAGACTGCAGACTGGGGACTCCTCCATGTCTATTAGGCCATGAGTCTGGCTTTGTCGCTGTCGTGGATTTCAAAGGCGATAGCATCGAAGCCGCCAAGTTGCCAAGTTGCCAAGTTGCCAAGTTGCCATGCTGCCATGTTGCCAGTTGCAGTCGAGAAGAAAAAGCGAAAAACCTGCCCCAAAATGAGTAAACTCCTTTGGCCCATAGACCGAACCAAACCGATCCGAACCCGAGACCCATTTGTATACTTCTCACAGATCTTCACACGGCGACGGACTGTGGCACCCACTGACTCAATGA
1 TACCGCATCCCATCATCCCCAAACCGAAGTCATCTAAATAGAGCTGGGCGAAGGGCTGTAGTGTTTTTGCAACATGGCATCCTGAGTGCTTCCGACGACTGGATTATAAACGGACCAGAGGCGTCTCTGGCCTACATGCTTGCAGACGCCGGCTACGATGTCTGGCTGGGCAATGCACGTGGCAACACGTACTCACGGCAGCACAAGCATATCCATCCGGACACGTCCGACTTTTGGCGTTTCAGCTGGCACGAGATAGGTGTCTATGACCTCGCAGCCATGCTAGACTATGCGCTGGCGAAGAGTCAGTCCAGCTCTTTGCATTTTGTTGCACACTCGCAGGGTACCACGGCGTTCTTTGTACTTATGTCTTCTCTGCCTTTGTACAACGAAAAGTTGCGTTCCGTGCACCTATTGGCGCCCATAGCTTACATGCGTGACCACTCTTTTATTCTGTCCAAGCTGGGTGGCATTTTTCTGGGAACGCCGTCCTTTCTTAGCTGGGTATTAGGAAGTATGGAGCTGCTACCTATTACTAATTTACAGAAACTGATATGTGAGCACATCTGTTCCAGTAGCTCCATGTTTAACTTTCTGTGCTCTGGTCTGCTGGACTTCATCGGAGGGTGGGGAACACGACACTTGAACCAGGTTAGTGGCCATATGGATCTTAAATGATCGTACCTTGTTAAATAGTCTTGACACCCTGTAGACTCTGTTGCCGGACGTTTGTGCAACACACCCAGCAGGGGCATCTTCGAGCCAAGTAATCCACTACCTCCAGCTTTACAGGTCAGGCGACTTCCGACAGTATGATCATGGACCGGAGCTAAACGAAATCATTTACCAGCAGCCAACGCCTCCATCTTACAACGTTCAATACATTAAGAGCTGTGTGGATATGTACTACAGCGAAAATGACTATATGTCCGCTGTTGGGGATGTGAAGTATCTGGCCTCACTCCTACCATGCGCCCAACTATACCGTATTCCATTCAGAGACTGGAACCATTACGATTTTTTGTGGTCCAACAATGTAAAGGAGGTTATTAATAATAAGATAATTCAGAAGATTCGTAAATACGATGAAGATGGTGTAGGTTTCTAGTATCTTACGAATTGTTTGATATGTATATGAATTACGTTTTAAAGGAAACCCATTTTATTTTCATATGTATAAAAGCGGTGTTTTATTGTTAAGGTTCATCATAGTTGGATCCTCAATTTAAAATTGATTTTAGAAACATATGTATTATTCTTACAACTATGGCGTTTATCGGTGACAGCGACGCGAGCAGCAAAATGGAGTTTCACTTGGTAAAACTGTGGGAAAAAACATGGCCGTTAAGCAGTTTGCAGTACCTAAGAATGTGAAAGCTGTTCAATCCTTTTTCGGTCTAACGGGATTCTTCAGGAAGTTTGTAAGAGACTATGCCATCATTGCGCGACCTTTAACCAATCTATTAAAAAAGGATGCCACCTTCAAATTGGAGTCTAAAGAATACGCAGCTATTGAGAATCTGAAGAGTGAATTGTGTGAAGAATCTATTTTAAGGATTTATTGTAGAGGTGCATCAACGGAGCTGCACTTAGATGCTTCAAAGAACGGATTTGGGGCCACATTGCTGCAGAATATTGAAAATCAATTGCACCCCTTATTTTATTGGAGCAAAAAGGCGAGTCCAAGTGAATCAGGAAGACACAGTTACATTTTGGAAGTAAAGGCTGCTTATTTAGCTATGAATAAATTTCGCCATTATTTACTTGGAGTTCCGTTCAAGCTAGATACTGACGGTTGTCAATAACATAGCGCTTACGCAGACCATCAAGAAGAAAGACGTTCCTCGCGAGGTAGCAGAATGGATTTTGTATATGGCAGATTTAGACTTCAAGACAGAGCATCGTGCGGGTGAGAGAATGCGTCACGTGGACTGTCTCAGCCGTTATGTCAAAGAGATTTTTTTTTTATATCGTCTAAGATATCTTGTCGGTTGAAGGCTGCCCAACAAAAAGATGAATATATTCAGGCCATACTCACGATATTGGA
1 ATCGAATTTGTATAGCCACCAAACGAACGTAGGGCGTAATAAGGTTGTACCTTATTTTAGCGTTTTACAAGATAATACCACTCTGCACATGAAGAAACTTGGCGCCAGCCATGAAAAATATGTAGACAATTAGAATAGCATTTTGGCGCTGCTCTGCGGTCCGATTCATTAAGATGTTCGGGGACGTATTTATAAAATACTTATATATGTACATACATACAAAGTGTGTATATAAGTGAGTGGCGATCTCGGCGTGAGGCTCTATACAACATCTTGTCAGAATGTCATTAATTGTACTTTGTACCCGGCGGCTGATTCTTTTTGGCAACGTTTGTATGGCGATGGTGGCATCTGTCGCTCAAGTGTCTTTAGTTTCTGGCACAAAAGTTCAAAACGAAAGAGCGGTGGCGTCCCAGACGGCGTCGCCTGTGGGGACATAACTTTGTGATGCAGCTGCACATGGTTCTATGTATTGTATTTTATCATTTGTTTGTTTTTAAAATAATTTTAAGTCTTTATAAATTAATTGATCATCTCAACGAATGAGATTAAGGTGGCATAATACGATGCATACGTTGATACGCCCGTATCCCATATTTATGTAAAGGCTCTAAATGCCCCAAGACGTTAACGGTCAATAAGGCGCAACCCTGGGGTAAAATTGACATAAACAAATCTGGCGGCAACGCAGCTGGCCATTATGGGAAAAGCACTTCTGTGTTGGAGCGTATATGTATATTAGGATGGAAATAATTGCACACAGTTCGTCATAATTTGTCGTTG
0.6796526222609371 AGAAAATGGGAGGGAAAACGGCAATATAAATTTACAAATTCAATTCTATTCTGAAAAGCAACAAATACAAACAAATGACTTCCTTTATGCGTGAAAATTTTCGACATGTGTGCATGTATGTATTCGTGTGAGTAAAACAGCTTAAGCTACGCCACTGAGAAAAAATAGGCAGTGCTATGGAGTTCTCTTTACTTATTTTCAGCTCCAATTGTTTTCTCACTTATTTTTGTATCTTTCGGTGTAAAATCATGTGTGGTCGGTTGTGTCTAAAAGTTTTGCTCACACTCTTATTAGGTGCTTTTGATCTATTTCACTCACAGTTTCAGATTCTGTTTCTGTTTTAGTTTCGGGTTTGCTCTTCGGACTTGACTTAAATTGGTTATGACAAGGCCAAAAGAAATTACGAAAGTATTAGCTCTCGGCAGTCACGTGCCTCTTCCCTCTACGCATTCTTCCCCGGATTTGCTGCCATCTCAGAGTTTCTAAGTGGATTAGTCCAAAACAAGAACCACTCGGTTCAGATCGGTCGACTGACGAAAACAGTGCCGGATGTCTATTTTAGGCTACTCGATAGTACTCAGGTCAGGAGTGCTCTGTCGGCTAATTGAAATTAAAAATGTTTGTGCGCCAAATTAGCAAGCCGAAAAACGGTTTCCTGCATAAATGAAGTGCAGTCAAATACAAAAACCAGAAACCCAACAAAAAGCAAAGGTGAAGGAAACTACAAGGGAATTTCGCAACACAATGGCCGGCGACAGCAGCCCAAAAATAGGCAAACAAAGCCAGAGAGACCTGAATGGAATGGACCCCAATGAATGGAGATTCGTCCGGCGCTCATTGAAAGCCCATTCAGGGGGCTGCGATCCGAAGTCCGGACCTCTGTTCCTGACCTTTCTCGTACACGTAATCGGGTTGACCCGCAATGGCAGCGAAACAAAAGCGTCAGACTTTGGAAAATTGTTAATGGTATCTGGTGTATCTGCAGTTGGGCA
1 AGTAATTAAGCATTTTAGACGCAGCCAAGCGTGGTCCACATTCATTGCCGTATTTAAGAAGCTAACAATCTTGTGAGCTGTCCAATTAATAGCGGCATTCTGCATATTCATGATCCGCTCGATCAATAATTGTCGATCGGCGCGATTGACCCACAGCCTACTCAAAGCGGTATCTTTGGGGGCGTGTCTTGGTATTAAAAGTGATTCAAAATTATGCAAATGAAGGCGGGACATGTCAAAATGATTAAGTCTTGAATGCTGCGAGACAGCCAAGGAAGAGGGTCGAAACGAAAGACTTAGGCAACGAACTCGTTTTGCCTAAAAACCAAAGAAGCATGAGGGAGATAGACAGTCACAAGGGCGAACACTGCC
0.9003298516792806 TAAAACAAACGAAGAACAGATACAGTGAATTATGAATTCATAGCTGCAGTTTATTAAAATCAAAATCTGAAACGATCTAGGGCATTTCTTCCTGTGCAGAGAGGGCAGCCAAAAAGGAGAATTGAAATAAACAATGAGCAGCAAATGGGCAAAAAGCAAAAGCTAGAAAAAGTGGAAAAAAGTTGAAAAAAGCAACAATAAAATAGGCGACAAGCAGCAACAACGGGCAATCATAAAGCAACGCAATCAAATGATAATAAAAAGCAGCGACGATTACGCCGGCTGAGACGCCGACGGCGCAGCCACAGTGGGGCTTCAGCTCCCCGATTGTTTTGCATACATCGGTATATATGTATGTATAGCACATGCGGTGCGGAGTCTCCAAAGGTGAAACGCGAAGAAAGGGCGGTGGAAAGAAGAGGCCTCCGACCCAGTCGAAGAAGCTATAGCAATTCCCAATTCCACATTCAAATGCAAAACAAATTCAAGAAAATCGAATAGCAGATAGAAGCCAGCGACGACGAAAACGCCGAAAGAAAGGCAGAAACTTGGTGTCGTCGTTTAAAAAACAAACAGCTGTGGAAGTCAGTCCGTCCGAGTAGGTCCATAAAAACAGTTTGAATCTGCGCTAATTTATGCCACTCCAAAGGGTAAGCAGCCCGCACTTTGGGTGTTGGATGTTTGGGTGCTTATCTTTGCCTAAAATTATGCTCGGGCAATGGTATATCTACGTTTACAATAAGCTACTTTAATCCCATT
1 GAAAACCTCCGATTTAAAAGTATAGAGTTACAGACATATATGTTATATTCATTGTGGAATGTGTGGAGTGGCAAAGGATGGTATGTATTTACATATTGCGCAATAAATATTATTGTTACTGCTAACATTTTTACTCCATTTAGTGGGCTAGCTCTTGCACTTTGTATTTTGTTTGTACTAAAATTAAGCGTATTACTTAGTCGTAAAAGTTACCAACGAATGAACATACATTTAGAAGCTTAGCTAGACATTATAAATGTATTAGTTTCAAAATGTTTGGTCCTTTGGAATGTGTTACGAGAAAAAGACATCTAGGTGGTCTCGGTTATAGAATAAGATAACATTTTTAGTTTAGTGTTGCTGTGGGCTAGGATTCTAAGACTAGACCAGCATCCAAGTCTATTTCATAGTTGGCATTGCCCTTGGAATATTGTTTTTCTCATCCGCATTTTGCATATGTCGGGCGTTGAGAATTCCTTAAGGCCACCATGCCAAATTCGATAGCCGGTCTGGATTTGTGATTGGCTATGCCCCAAAGTCGCCGTATGCGCAAAGCATCAATTAGGGATGGGTCTTATGAAACAGAAACCCTTCGATTTCCTTGTCGATACGGGAATTGGGCTCAATGGTTAGGTGTACGAAGCCAAAGCTTAACAATTTTCGTAATTCCCGTAATCTTAAAATAAACACAACAAATTGCTCTAGGAACCTAACAAATAATTGCACTAAAACAAAGTCTTCGGCTACTAACAGATCAAACAATTGCAACAGATGTATTTAGTAAATCTTTTAGTTTTTGGTCTAGGCTGCATTTGGTGGCAAAAATTTAAGCTACAAG
0.08172430090635964 CTTTGCATTTCCATAAATCATTTTAATGAAAATTTTCTTCTTTTTCGTTGGCAGCGATAAGCCAAAGGGGCACGGGCGGTTTAAGGGGGGTTAGGGGCCGATATCCCCGCCAAGACATCAAGACATCTCATCTAAGTGGCGCTCGAGTGGCGCTTCAAGGCAAAACCACAAAGACGGCGGCGGCGGCGGCTTTTGTTTGTGGAACTGCCCAAGGGGCGGGGCAGGTTAAACGAGGGGAATCGGAATCCGCTGATGTTCCTTATTCCAAAACTGATGGCGCTGTGGCGTCTTCATTATCGCTGCGACGGCGGCGGCGACGGCGACCGTTGATAAAAGTCCGTTTGCTTTTGGCTCACCCAGAAAAACTGGGGCAGGTGTGGCAGAAAGTGGGTAGGAGTAACGGGTGAGCGGGGGCAGGGAAAACACAGACCAGGAATACCTTGATTCGCTGCTTTTGCCTTTTG
1 CCCCTTTGAGTCCCCGCCCGTGTCTCTCCCTCCTTTATTCTGTTTTGCATACATAAATTTATCTGTGTGCCAAGTGCAACGATCCACTCGCGATTCTCGAATCGCAATCCCATTGCCATTGCCATTGCCACAGCCATTGCCACAGCCAGTTGTTGCACGTTGCAAGTAGTTGCTGCTGCATCTGTCGCTGTTAGGGTTAATGTCAATTGCCTTGCCAGTGCCATAAATTCGTGGCCAGGGAGAAGCAAATGAAGCTGGAGGAAGCTTCTGGCGGCCCTTGTGCGATCCTCGGACCAAAGTCGATCCACCTTCGATTTAATTAGCCGCATCATCAGCGCACAGATTGCTCTCGGCTTTGGTTTGGCTTACTTTCTAAGCCGAAAACGCCAAGTGTTGACCAAATAATCATTGCTGACAATCACGAAAATCCGCCAGCAACTGGCGACAGCAAATGGCAACCCACAACACCAACTGGCAACCGGCAATAGCAACTGCAACCTGAAACAGCAACAACATTTCAATATCGTGAGCTGGGGGACAAAAAAAAAAAAAACATTTTATACAAATCCAACTGGAAAAGTAACAAAATGCCAATTAATTGCCAAATAGAATGTTTATCTATAAAATCGAGACAACAACAACGGCTGCGTAAAGGAGTAACAGCGACAAAAACAAAAACTGTTAACTATTAGTAAAAGTTAAGCATTTGTGACCGTAACACATTTGCCAATTGCATTTGTTGCTACGGTGCTGTTGATTATTTGAGGAAGAAAAGACAACTAAGTAAGCTGCACTCGGAAAAAGAACCTCGCATTGCAAGATTGCAATTTAAATAGTTTATAGTCAGTTAGTTAGTATTTTGTGATTTTAAGGCGAATTTTCTAGCAGTGCCAAGAGCAAAACATTTCACTGGTTTTAAGCACAATGTTGCTGGTGCTTTCAATGGTCGCTGGCGGTGGTTGCCAGTGCCTGGTTGCAAGTTGCAAGTTGTTAGTTGGGTCAGGCAGACGCTGGCAATGGTGACGATCTAAACGAGCAGCGTGCATCGCCAGGCGGCATCTTAGATGGTCTCACACAGATACTCAAGCACCAACACAGTCGCGGGGCAGGGCACACAAGTGCAAATTACTGGCTCTCATACATATGCAAAACATTATCCGGAGAAAAGTCGTGTCGCCGATGTCGATGTTGCCTACACTGTGAAAAACGAAATTCTCAATTGGAAATTATATTGTATTTGTAGTGCTAAGATGACATTGCAAAAATGACTTACAAAGTCCAGTTTTTAATCAAAATTTTCTACAGTGCATCGATTCTGCAGTTGCCATTGTTGTTCTTTTGTTTTGCGGCTCAAAAGAGTGGGCTA
0.8692231339293863 CATTGTGGGTTTAATTAATTACTCCCAGTTACCGATTGCCGCTGGCTTTCTTTCTCTAATGTCTGCAACTCCATTTGCTTGCCTTATGCTGGATTCTGTAATGTAGATATTTCATTTGCCATTTGAGACTGACTTAAGCTGACTCTGACGACGTCATCAGGCCGCCTCCAAATGCGTTTTAAGGTGGGCTGCCCGAACCCGCCAACTCTGCAACTCCATAACTCCGGTCGCCTTTGCTGGCTGCACTTAATCTCGACCGATCGTCAACGTTCCATCAGCATCATTGGCATCAGTTTACCAGTAGAGTAGCTTCTCCTCCCCGAGATTGTATCTCATCAAAGGCGCACGTTTTCGAAATTACCGTACTAAGTGGGCGTCTAACTGTGCCACAGTCGAGGTCCCAGTGAAAAATCCATGGCCTAAGCCTGTTTCCCCAGACTTTTCCAGTGTTTCCAGTGTGCGTTGTTTACCCTTCGACCTCCCACTTCGTCCCCCTTCATGATCACCCCTTGATCACTCGCTCAGTCATATTTCAAGCGCTTTTTCAAATTTTCCACGCTTGCTTTATGCAATTTCTCTCCGCCCGACAGAATTTTCCATTAACACTTGCCAGCTTGGAAACTTAAGAATTTCGAGCGAAATTCCTCAGGG
0.7872464064970527 TCCGATTCTTCACTGCATTTCTGCTTGTGGCTTCTCTCGGCCAAAAGTTGCAGCATTTGGGGAATTTGGGTTGCTCCTTCTTAAACAGATATATGTACAGATGCCTGTGTCTGCCCGAATCCATGTGAGCTTGTGTTTTGGGGCATTTCTGTTGTGGATTCATTTTTTTCTTTTCGTTTGCGCTGCTTTTCGTTTTTGGTGGGCAACAAAAATATCACACGAGTATAATTGAGTTTGACACAATAAATTGCTCATCGCGGGACAAGAAGCTGCGGCCAATCCCCTCTACCGACTGGCTGTTGTTGTTATCGCTGACCTTTAAAGCCGCCAGCGCGCTGATTTATAAATTGATTCTGCTTAACTTTGTGGCACAGCGGGTAGCGCTCCTTGGGCTACTTGTTCGCCTCCTCTTTCGTGCCCGCATGAGCCGCAAGCAGCGGCCACAGTTGCTGCAACACACCAGCAACACCAGGCGCATTTGCTGCAACAGTTGTCCAAACTGACCAATCTGCGCTGCCTCTTCTGAGTTTGGCACATTAACACATTTGATGGTAATGG
0.6588590640348478 ATAGGTGATCCTGGCATTGTTGCCCGTGTCCAGATCGCTGGCATTAACTTGAATAATCTGCAATTGAAGAGCGGAAAACCTAAAGTTAGAGCATGGTATACCAAAGGGGAATGCATCAATCACTTGGGACTGAGAGCAGGCAGAGGACCAGGCGGTGTGTCTGTGTATCTGGCAAACCTCTGGAGAACTCGTTTCCGATGCCAAAGATATGAAGTGATTTTATGATCAAAACTAGTTCAGGCCAGAGAACCGAAAAGAAAGAGCCAAAGAGTAGAATCAGTGGAGGGGCTGGCACTTGGGAGCTAAAGAGTCAACGTCTTGGCTCAAAAGCTTCAGTCGGTAGGAACTCCTCCTGGGTGTTGAGATATTTTCAGCGCGATATGACGTCCGCCTGACAAAAGCGTGACTTTTAGTGGCTGTTAATCAAATTTATGTAGCCCATTTAGTTTGCATTACACAGATTTATTTTTCAATAAAATACCT
0.8346939924867062 AATTACTTTACCCTATAAGGTACAAATTGTAATATTGTACCTCCTAAAATTTGATTCATAATTTTTCTCAGTGTAGCGGTTAGCCCTAAGCTCTTGACTATGCTCGCTTGTCCATCGCCAGTCAGTCAGACGGGCAGAAAAAAAAAATAAAATTAAACCTAGCAACATCGGACTAAACAAGCGGCAGGCGCATTTTTGCCTTACCCCCTGTTTTCTTCCCCCTTTTCCCTTTAGACTGCCAAGGCAAGTTTAAGTCCAGATCCGAGTTTCAATCCAGGTACCCAGTTCCGAGCTCCGAGCTCCAAGTCCAACTGCAAGTCCAAGACTAACAACAACGTCACGAATTGTCTCTCCGTCAGTCTGTTTGTCTGCTCTACAATTCTGCTCTGTGCGCTATTGCCTCGCCATGTGGAGCTTCTTGATCTTTATTCTTGACTCTGGTCTTTTTGTGGTTTTTTTTTTTGTGCTTTTCGGCGGTGGCGGGTATTTCGTTTTTATTGTTTGCCGACAATCAGTGAAAGATAAAAATTGGTACATGACAGCGGATCGCGTTTGTATAAATGGCAACACTGACGCTACTGTCATTTCAAG
1 GTTTTTTTTTTGCAGTGTTGCAGTGTTGAATGAATGACCGATTGACTGACTGACAGCATTTCGGACCTCGGAGAGGAGCACTCAGTCACGTCATCATCATGATGACCATGGCATCCATGGCAGTGACCAACGAACAACCAACAGCCAATGGACTCAGTGGACGAGGGGCGGTGCAAAAGGCCACGACGATGGCGTCCCCGTCCCAAGTGAGCCAACTGAACCACCACAGGCGGTTCAATCAGCAGCCCACCGGCACCACCAAGGAAAGTAACTCGGTGTTCGGTATTGTCTTTCCTGCACGAGAATGTAAAACAGCAGCGCAAAAAGAGCTGGGAATAGCAGCAAAAAATGACGAGAGAAGCAGACGAAGACGATGGCAGGAAGAGGGAGCTCCAGAAAATGGCTTCCAATTTCACAAGACTTGGACTCTGTTTTTGGGTCGGCTCCTAAGATCATCATCATCATTGGCCGTCAGCTCTCACCTCATAAACACGGAATTGGGACGACTCTGGCGCAAAGGGCGTGGCCTTGTATTCAAGAAAGAGAATCGCTTTAGAACTAAATAAGGGAAGAACCGTTCTCAGCTACGAATTACCAAACGAATCGAAAGTGACTTGGCCAGCAACTTAATTCACCATTCACCATTACCATTTGTCGGTGAAACCAATTTTGGTCTTTGCACCCCCCAGAGCTAATTTATGTGAAAGTGGAAAATACTTCGGGACTAGGTGGTAGTGACAAATGCCGTATGCTGATCAAGCGTATAAAATTCGAAATTAATTAAGGCCTGAAATTAAATGCCCAAAGATTTGGCTGCTGATGCTGAAACTGGAAAGCTACTGACGCGGCAGGGTGTTCAATGGCACCAGTAAGCCTTTCGATTTTATGGCTTCCATTCGATGTGGAAGCGTGAAGGAGTTATTAAAATGAGTCGTGAGTTGGTTATGCTGGGACTGATGAATGTTTAACCGCATCTTAGAGCTTCTTACTCATCGGGATCACATTAAATAGTTGAAAAAGCTGCAAGGCACTGAAGAAACTAAGAAATGTGATTTACACAAAAAACAAATATGCAGAATATTTCATATTACAACTTCTTTTACGTTTTTTCTTCATTTCTTTAATGGAGCTTAAAATTGCCGGAATGCTACGATGTCGTAAATCTATCCTGCTGCTCCCTCTATTTCCTGTGATGGATTCTCGATATTAGATGGGCAAAGCCTCAGAAAGCGGCACCATTGCCAGCGACAGCACTTCATCAAATGACACGCCCACACAAGCGGCTTGCCCACGTACTGCGGTATTTACCCATATCGAATCCGTTACCAATGGCCATAGCCCTTTCCCCGCAGAGCTTCTCAAGTGAGCAATTACCGACAACTCATTTCACTAAACGACAAATGGTTCACCCACCGGAGCGGAGGAAGGGAAGTGCTGTCAAAATCGCTGACAGCAGAAGTTTGCCAGAAAGCATTTCTCCAAGCCTTTGCCTGCCTGGGCCATTAAAGCTAGATTTCTGTGAATTAGTTAACCGAAAAAAAAAAGAGAATGAAATAAAGGCCCCGGGAAGACAACGAGCCAAGACAAAGAGACATAAACGTCCACCCACTTGTTGCTGTTAAAGTGTCAGTTACAATGGCTGCAACCCATTCCCAGTGGTAAATGGTAGCAGTAAGCAGTTACCAGGTACCTCTGAGTAGTAACTGCTGGGAACTTTGGCTCGCTCGCCTGCAAATATTTGGCATTTCACGTTGGGGGGAGACTATGAAATAAAGCCGTTGTATGAGGATCATGTATGTATGTTTTTCTTGCTGGAGGAGCAGGAGCAGGAGCAGAAGCAGGAGATCCCCCTTCTAGCTCTACGATCCTACGATGTTACAGCTTCGGCAG
0.8947901456080558 ACAGGCTTGCTCAGTTCCTTACCATTCCCTTTATCAATACAAGTTCTTGAAATAAATTGATATCAGTACTCTAATGTGTTGTAGCTAAATTCGGTTAAAATCCGCTTTTAAGCGTCATGGAGTCATTAAAGCTAATGCCTGCAAATCGTTTAATTAAGCCTGTGCTCATATGACAAAAAATGCTGGGAATTATTCTGAAGCAGCAATTGACGCCAAAAAGTGTGCAACACTTTTGTGCTGCTGCTAAAAACCACTTTCGAGCAAATCCCAGGAATGCAACCTCCTTTCCCCGAGCATCCCGCAAAATTGCCACTAAAAGAGTTCCCCCCTCCCCGCACCGAAATCAGCGACAAACAGCAGTTGCAAACGGCAGTGGGAAAAGTGTAGGGGAAAACGCATATGCGGTGGCTCATGAAATGCAGTACAAAGTCGTCTTCCTCATCCACTCGCTGCTCAGCGAAGCGGCCACTTTTAGTGCACTGGAGTGTTTGGTCGCAGAGGGGGTGGCTTTTTAGGGGGCGGAACTGGCTGGGCGGTGGTCGGTGGGTGGAAGGCCATCAGTCGTGGACCGGCGAAGTGATCAATTGATTTGCATTTCCCACTCCGGGCAGAGCGGACACCAGAGTGCAGTGCAAAGGCGCTTCAAGCCAGCTTCGCCATTGACTGGACTCTGCGGCAGGGCTTAAACCCACTGAGATCCATAAGCGATTAACCCACTTGAGCCGGAAAG
1 CCACAGCCCAAGAACTTTGGTGGCTTTTGCTTTTGTTTTCGATCGGAGTCGAATGTCGAACTCCGCCGTATTATTTGTTGATCTCCATTCCATTCTCAAGGTGTTTAATTTTGCTTGGGGCGGGTCTTAAATTGTAGAGCAGAAGTGGGGCCTTTTAGTGTGGGTACTTTGCATTATAATGTATCAATCGTGGCGGTGTTATCCCCGGATCGAGTTTGAACTGCAAGCTGCCCGAGTGTGAGTCTATGACCTCAATTCCGGATGACGGCGGATGAAGTTGAATGGAGTTGAATCCCGAAATCTGGGCACTGCGCATGCGCTGAGACCGAACGAAAACGAAATCTGAGGCACAGACGATGCCGCCGCCGCCGTCGTCGTCGTCGTTGTCGCTGCCTGATGTTAAGTATTCAAACCTCAAATCTTGAACGTATTTAGCTTAGCTTAGCTATAAGGTATGTAGATTCACTTGGCGAGCAGCCCACCTTAAAGACTTACAAATAAAATACGGTTTCCTCTAGAAAAATACGATTTTTCTATTGAATAAAAAAATGCATTGAGCGCAAAAGAAACGAAAACGAAAATATTGACTTAAGCTGGCGGTTCTATAAGTTGGTAGGTGGTTCGATCACCACCGTGGGCTTGAGTCCCAGCTGCTTTGCTTTGGCCTCGATTTTGCTGTCGTGCGTCACCGAGGGTCTCCACAATTGTTCGCCTCGCTAGAGCAGGCAACCCTAGTTTACCCACATCCTCGTCGTAGTGCGTCATCAGCGGATGCGTCACCTTGGCAGTAAGCTGCACGGTGCGCGTAATCTGATCGCAGTGTCGGGTTCCTTGGGTAGATTAGTGCTGAGGAAACCCAATGACACTTATCGATGTGCTGACATAAATATACTAAAAGCATCAAAGTTTAAAGAGGTTTAACTATTGCGTATAACTAGTAGTCTTAGCAATACACTTTTAATAAGCGTACTTCTCAAGTTTCAATCGCAATG
1 AAATGATTCTTCGAGTGCATTTGAAGGCAATAAACATTTATACTGCCTCTCTGCTCCAAGAGACACCCACAGAGCTCAGCTCGGGTTCTAAATACCTCAAAAAATATTGGCAGCAGCAAGGGCAGTCCGCTCCCAACGAAAACTGACCGGAAAGTCGGCCGAACTGCATCCACAATGTGCCCAACGGACTTGGGACTCCGCACTACGGACTTCGGACTCCGGACTCCGGAATACTGACTCCGATCCTCTTCCACTTGGATTTCGACTTGTTTGCATGTGTTGCGCACTTGCTGTGAGGCTTACCTTGCACATTCGCACTCACATATAGGAGGAAGGTGTTTTTTTTTTTTTGTGAAAATAGAGGGAGTTTCTGGGGTTGGGGCAGTCGTATTTGGCAAGCTAAACGAGTTTAGTTGGCCAAACATTATCATAACTTGGTCGTTTGCAAGCCGCAATGGTGTAATCGTTTCATTTTTAAAACGTTTTCGGCATTTTTACGGTATTTTCCCAAAATGGCTGCCTTTCCGTTCATTATTTTGATGTCCGGTTGGGCAGGAGGGCCCAATGAATGGCGTATGGAGTAGAGTGGCAAGGGGAAGCCCCAAAACTACCGCTACCCATTCAGAGTGCAATGTGTGGGCCAACCGGACAACGCTGCATACCGCATAATAATAAACTTTCACTTTTGGCAGGTTTACTCAACTGTAGTGTGCCCTTTTCAGCCTTATTCGACAGCAATTTAAGCGGCAAATGATTACCTTTCGAGGGAGTGGAAACGAAAAAAAAAGTATGCCCAAGTTTCTGTGGGCGCTGAGGGTGGTTTTAACCCCTTTTCAGAGGGGCCAATGCCGGCCGCAGGTGTCGGCATATAATTAATTTTATGCATAATCAAGCAAAGTGAAATAAAAACGCCTATTAATTATAGTTTTTGCTGCCAGCCCTAAATAACTTTATTCGTGTGGGGTGTGTATGCAGGGAAATTAATTCAATGCGCTTAAATTTCACGTCTATTAGTCTCCGGGGTCCTATGCCTGCTTCTAATTTCCATACTGCCACTGCTGCTTTTGGCATTTGGGCCATCCAACGCCACTCGCCGGGCAATTAATTTAGAATTTTAATACCCAAAGTCGCCGCTGCCGGCTAATTGTGGCCTGCAGAGTGACCCTGGCCTGGTGATGCCTCGCACCAAGCTACACAGATAAAAAATCGATAAGAACTTAATATGTACATATGCTATATTTATAGCCAATTATTGCATTAAATTATTCGATTGATCCAAGTTAGCTTGAGGAGTTATGTACTCCCTTCGAGAAAGCAAAGAGCGCATTATAATTGAGATGGGGTTATCGGGAACTCACTGCTACCACTTCATAAAGATCGATTCGAACTTTAAAGGGACGGCTCGGGTTTGGGTTCCAGCTGCATCCGGGGGAAAACCAAGAGTTAAGCGACCTTCTGTGGGTGAACATTAGGTGGGAACTTTGGCGGTGCCAGGGAAACACCTGCCCGAACGGAAGCGGAAACTGTCAAAGGCACAACAAACAAACGCAGCGATGAAAAAACACCAACTGTGTGGGGGAGTGGCAGCCGGCGAAGGCAAAAAAAAAAAAAGAAAAACCATTAGACGACACAATTTACTAGGTCAGCAGCAAAGGATGGCAGGTGGCAGGGCAATAAAAACAAAAGTGCCAACTGGCATGAGCCAAGTGGAATAGCAAGGAAAATGGCAAGTGCCAGGACTCGAACTTGTGTGCAAACAGTTTAAAGTGCGACGATGGCGGCAAGTAATAAGACAAAGTGGAAATTTAATCAACAATAAACCTGAAGCTGTTAAATAGGCAAACACAAGGAAGCAAGCTGGAGAGCTGGTGAGCCCATGAAAATTGAGACAATGAAAAGCCCGTTATTTATGCGGTGGCCAGGCTAATTACGAAAATAAAACATGATTTATGGCCCAAATGAGCCGTGATGTGTGCCCGCGTGGCTGGAACGCTGAGAACAGCAAGATTGAGTGGAAGGAAGGAGTGGAAATGTTGCGGCTCCATGC
1 CAATGCACAGTCCGCCTGCTTCTACTCTGTGCTGGTGGGCGTCGCGTGGGGCAGCTGTAGACAACTGCTAAGCGGGTCAAAGGAGGTGACCCACTGTGGAGTGAGCTCAACCTTTCCGCAGTATCACATCCAGAAGGTGGCCAGTCGCAAATCGCGCTCCAAGCGCAAGCGGTTGGCCAACAACACCAAGTACCAAGCCTTTGAGGCAGCCTATCATCAGCAACAGCAGGAAGCGCTTCCATGTCGCGATTGCAACAACAATAACAGCAGTGGCTACGTCTACGAGGGGAGTTCCCCCGTTGCACAAGCCCCAGCCCAAGCCCCTCACCTTGTGTCTTCCGCCTTTCGCGGCTCCCGCAGCAGCAGCAGTTGCAGCAACAGCACAAATAGCTCCAGTTCCAGCTCCTCCAGTTCGAGTTCCAGCAGCAGCAGCAGCTCCAGCCTGAGTGGCGGCTTCCAGTGCTCCTCCAAGGATTACGCGCTGGAGGGGATGTCGCCCGCCAATCGGCACGCTTGTGTGCTGATCATGTCGCTTAGCTTCCTGGCATTGCCCTTTCTGCCTGCCAGTAACCTGCTGTTCTACGTGGGATTCGTGGTGGCCGAACGACTTCTGTACCTGCCCAGCGTGGGATTCTGCCTGCTGGTGGGCTACGGGGTCTCCAAGCTAATGTCCTGCAACCAGAGGACCCGCAATATCCTGCTTCTAAGCTTCAGTCTCCTCCTGGCCGCCATGAGTCTGCGAACGTTGCGGAGGAACGCCGATTGGCGGGACGAGGAGAGCCTCTACCGCAGCGCCATTGCCATCAATCCGCCAAAGGGTAAGTGCTCCCCCGCGATCCTTTCCAGCAGAGCGGCCAGCTAATTTGATTTGCCTTTTTAGCGTTGGGCAATCTGGGCAGCGTACTGAGCTCACAAGGGCGATACGAGGAGGCCAAACAGGTCCTGCAGGAGGCCATTCGGTTCAGGCCCAACATGGCGGATGTGCACTTTAACCTGTGAGTAACCGATAGCCGAAAACTTGGAGCACTTAGCGAACATTTACGGGCAGTTAGAGCGCTCTTTCTATAGTAGTTAGTTCAATTAGTTTCCCTATTTTTTTGAGGTAGAGATATTGTCTTTAAATAGTTGATGGAATTCCAATCCGCTCTTTGCAGTGAAACATTTCATAAAAGTCACGTAACTCTTGCAATCTAGCCTGATGCTCATACAACTGTTAGGTTTTTTTTTGTTGCAAAAGTGTAAACCGGAACTGGCCTCATTATGTTGCCTACCCACATGTGACAGGCAAAAGCGATGCGATAAATGGCAGCCATTTTCATTATCTCTCCATGCGTTTTCCACCCACACGGGGCACTCTATGCCCACCACCTCCTGAAAGTCCTTCGCTTGGGTGCGCATTTAGCGCGGCCATTTTATGCAGCGTAGCATTCCAGTTATGAGACTCCGTCCCCGAGATGGCAATACAATGCCGAACAAGCTGTCAAATGAAGCCCATTTCCTTTTTTTCCTATTCGCGCTGCCCGAGACACGCAGCAATCCTCCAATCCTCCAAGTCGCCATGCGACTGCATCCTTCGTCTCGTTTTCCCATTTGTATCCTGCTCAGGGCATTTGCGTGCCGCTGCAGAAGCTATGCGCATTTCGTGATGCATGCACTGAGAGAAACCGACTAAGCATTGAATATTGCCCAAGAAACTGCCACAAATTCTCGAATTAACGAATGATGAAAGTGCGTAAAGCGGTGCCGAAAAATTGCCATACTGTAAAGCATCACCTCAAGTCCTCTAGTCCGAAGAATTAACCTCTTTTGATTATTTCTTCGCGTGTTCCAGGCAGGATGCTCGACAAAAGTCCTTAGCTTTCACACTCTCCCCGGCCACTCGTCCCTTCCGACTTTTCGTCCCTCTGTCAACGTCTGACAAAGTCTGTAAGCGTGCTGGGCTCTGTTCGGATCCTTCTGTTTGGTATAGTACTCCGCTGGGGCTGTGTTTTGTCTGCTGTCTGTTGTCTGTTCGCATTGCATTTTTGCTCATTGCGCATATTTCACA
1 CGATATACTGCGCCATGAAAGCTATAGCATAAAAATATCAATTTCACCGAAAATGCAAATTCAAAGCAGAAAGAATGGGCGGTCTTCCAGTGGGGTGGCTTGCTGTTTATGGGCTGCTGCCTCGACGCGCACAGAACAGATTGTTTCCGCTGTTGTAGACTTTTTGGCAATGCCAACTGAAACACACACACACATACGTTGAAGGAGTGGAAAAGAGATAGTTTCAATGACTCGGAAGTAAGTGCGAGACTGTCTATGCCCCATATATTCCCAGTCCACCCCTTTTGGCTACAACTTCCCCGCAACTCGAACCATCCTCCCACGTTCAAAGTGTTAATTTACGAAATTGCAGGAGAAATCATTGAGTTAAGAAGTCCAGGACTCCCTGCTCACTTATGCATGTAAATGTGTGTGTGTGTGTGTGTGCGCCTTAACTGTTTTCCTTATCCGGCCTTGCCCACGCTTCCCCCTCCCCCTCTCCATCCAAGTTGCACACGTACACCTGAAAAAATGATTGGCAATTATTTAGATACACATACCTATTTTATTACAGTTGCATACCTAACGCAGATGGCAGACTAGTAAAATGATTATATTTAAGGATATATTAAAATCATCATATTCTATACAAATTCCAGCGCTTTTTTATGTGTAGAACACATTATTTTCACCTCTAAATAGCATTTTGTCCAGGCCCTTTGAGCCCGGCCACTAGTTTTATTTTTAACTCCCACCTGGGCGGTCGAGCACCTCCCCCTTTCGCCACCTGGCCCGCCCACTGCATGTTTATAGTGTCTGCTGCTATCGGAGCGCTTCGATCTTGGTAAATGGAAATTTACACGTTAACACTTTTGGCCGCTTGTAAGTGATTTGGTTTTAATTCGCTTGATGGCGTCTGTTGACCACCCCCCATTCGTCCTTCGCCGTGCGAAGGCTGCCCGGCTTCCCAGGGCCAAACGTTTGTGGCCACATGCTCGTCCTGCGGGACTCGGACTCGGACTGGGACACGGACTGGGAATGGTGCCCATGTGTGCCCATGCGAGTGTTCTATGTTAATTTTTGGCTCTGTTCATGTTCGCTTTGTTGCCACACA
0.706423103861233 CTCAAAATCATAGTTTCCCAGCAAAGGATCAACACACCCCGATTACAAAATGCCGCCAAACTTCAAATGCAATTTTCGATTCCGAATCTCTTCCCAGAGAAAAAACCCGAGAAGTGCTTCGGTCATTGCAACAATCAAGATTGGAACGTGACTGCCACAACGCGTCTAGGGATTGGATTGTGGGGGACCATCATCATCGCCACCATTATATTGTGGTCATGGGAAGTACGGAAGAACTGAAGAAGTAGAATCGAAATGGAAACAAAATGCGGCCGAGGCTGAATTTGTAACAAGAAGAGCGTAGGCAAGCAGAAAAAATGATTGTGAGAGTTGGCATTTGGTATTTGGAGTTTAGGTTCTGTAAAGTCATGGTCAGAGGTTTACCAGCTCGGGAATTTCGGGGTGAGACGGGCTGAGTCTCTCCGCTCGCATTCCATTCCAAAATTTGTCACTCTAATAAGCGCATTTCGGTTCGCTTTGGTCTGTGTCTGTCAAGTGCATGATTCGAAGATATTTCGATTGGAGCGGCACAAAGCTTCCACTTTTCAACCTCAACCTTTGTCGCTCCACACGGAACGTGTTAAATTTATATCCAGTCCGCTTTTGTGAGGGGAATAAGAAGTTCGGGGAGCAGAATGGGCCGAGAAAGGAATGCCTAATTTATGTTTATTTCTGTTTATGAATCCGTTCGCTCGTATAAACCTAATAGAGCCATCAATGAGCCATAAAAATGGGGCTGTCCAGCAGCAACGTCAGTTGACAAGTGACACGCCCAAGTGGAAACTTGGAGATATCGGACCTTCGTCCCCGCCGAACCCAGTGGCATCCCATCAAAAGAGACCCAGCCCATTCAGTCTAGTCGACGTGGCGACGAAAAACAAAAGAGTCAGATATTACAGTCAATAAGTTGTTGAATTATAACCCCCTGGGCACTTAACTGAGTGCATGAAATTACAAATTTATAGCAAAAAATCAGCTGCAATCATCG
1 CGTGGCACTCTGTATGATGATATATGACCCATTGAGACGTGTCAAGAAACCTTTGGCATGGTAAATGACCCCGTTTTAATGCGTTAAACGTTCCCTTTAGCCATTAATCAACCCCGATTGAAATATCTTCCAGCGAAATCCCGATAAAGCAGACACGAGACCGAGACCAGTTGTTCAGCCCCCGCTGTTGTTGTTTTCCTTATTAACCTTATCGCAGTGGGCACTTTTCCAAGGAGAACCCACACGACGCCTAAGAAACGGCGCAATTGCAATGCCACAAGGAGGGTTGCAAAACCCGAGACCCACATGCGGGTGGTGGCTCTGCGGAAAGAAGGCAGGCGGGCGGAGTAAGTACCTCATAAGAAGTGGTTCCTCTAGTCATCGTGAGTCGCCGTGGCGCATGCTGTGATAATGCCGTTTGAGCTTTGCTTTTCAAATTGAGCACTCGCTGCGCTTTTCACGGAGCTGATCATCTCCGCCGGAGGCTCGAACGAACCGGGCGAACCACTTGCACCACCGCGACGAAGCGCAGACCATGCCACGCAGTCCAGACGACGACAGCGACGCCTCTGCGGGGGTGGCTTTTTCCCCCCCGGGCTGGGGGCCATGCAACAATGTTGGCAACTGCACACGAAAATTATGAATCACGAGGCAAACTAAGTCGGTGGGAGGAGGGCCCACAATGACATCCGGTGGCTAGCAGGGGAGGTTAATGCTACACACGAAGAAACAAGA
0.1454337771610007 GGATAGTTCCGCGCAGCTCCTCGTTGCTGGAAAGGGTAGGGGGTTAGGGTTAGTGGCTTAAAATTAGCCTCGCTGCGGACCATTAATCATCGGAGTGGGGGAGGGCAGATGGCAGCGGGACCACCACCATGATGGCGCGTCTATAAATATTAAGGGCTGGGATCTCAGGGTCAGGAGCCCTCCACTCCGCACGCTGTTTGTGTGAACTGCATTGATGGCGATGGATGTGGCATGGCTATGTGTGGCTGTGGAGGGGAAACACGGAACACATGCCCATTTGCATGGGCGAGCAGTGGGAGCTCTGGGAGCACTCCCCCATTCCCAGCCAGAGTCCCAAAATAAACAAACAAATAGGCGCAGCGCCAACATCTTGGCTCCCTTTGAAGGCACCACTCACTACTGGGGAGTGGCTGTGCATGGGCTGCATCCATACTCCATACTCCATACTGCACGTCCCACAACCATGATGCACATATGCGACGGCCCCAGGCGCCGACAAATGCACTTAGTTTGAAGTCTGGGCACAGTGGAGGGCATTATGAGCGGGAACCAGAACCACTCCGCGATGTGTGACATGTGTCAAGACCATAAAACCGGAGGGCTGCAGTTGTGGTTCCTCGAATCCACATCGGCCCCTCCAAGAGATTCAAACGAAGAACTTGAAGTGGCAGCGGATCAATTGGGTCTAGAAACTGAAGATCTGAGTGATTTTACGACGCTAATGGAAGTTTCCGATGGAGTTGGGCAATCAATAATGTGTATGGAGAACCAGGAGTGTTGGTATTTAGTGGTTTAAGCGAAGGGTTCCACAATGTCATTGGACCAAAGATCTATGTACTTATTCAAGCTTTTCCCCGAAAATGAATGAAATCTACTCACGAGACCAATCCAGCGGCGATGGGTTGCCATTGGGCGAGCGCAACTAGGACCAGGAGAACTAATTGGAGAGGGCGACTTCCTCCGGCCATCGTGGGTTTGGTGCGTCGATGCGATCTTAAATTGGTAAGCGAGTCCACTGCGTGGGGTGACCTGTGGAAAAAGAAATCCAAATCGAAATCGAACGGAAACGGGGAATTGAGGATGGGTAGCGATGGCGCCT
1 AATGCATATAAATGCACTAAGTTAATCTTGAAGAAACTGTTTTTGAATATTGGCAGAGATCAAACAAATAACTTTCATAGCCAAGTAAATTCTGTTAAATATTAAAAAAAAGAAATACTTAGATTCTTCTTGAGTGTGCGCATAGCCAGAATTCTATGAAAAACCCCAAAGTCGTAGGCCGAATTGTGGCTGCGGATGAGGCAGCAAGAAGTTGGCTCTGCCATTAGCATTGGTGGGCACGACGACGACGAGGAGGAGGTGGAGGAGAAGGACGAGGAGCAGGCCGAGTCAAAATCACAGAAAATCATCGACAACTGGCAAATGTGTGAATTGAATTTTCAAACAATTTCGCCCGTGCAGGGAGTGCAGTGCTCGTCATCGGATTGCTATCCTGGTTTCGGTTTCTGCTCCTGGCGCTTTTCCCCTGCGCGGCGCATTTCCCCGGCTTTCCCGCTGGCCACGATGGAAACGTGCATGATTTGAGATTTGATTTGGGCGGCGGCCACATTACAGTCGCTAAACCTCGGCTTCCGTCCCGTCGTCCTGGCATCCTGCGCTTCAAAAGGCGCGTTTTAAACATTTCGCTCACGTCTCGGATGTTTATGCCATTAGCGTTTAAGTTGCCCATACAAAGTGCGACTCGTAGGTAAGCAAACGTTCCTTTGTTTTGGCTTCCTTGCCTGTTTTTATTGTCGAGAGACAGAGGTAATCGATGCTCAGGCTAGTTATTGAAAAAATTATCGAGGAAAACCCGAGGTACAACTCAAATAAATTCAATGAAATTGTTACTAGCCAGCAAATAGCTGTTGCTGTTCATTTGGACAAGTACAATTTATTTATTATCACATAAAATGCTTGCTACAAACTTTGAAGCTTTGTGAAAGCCCAAAAATATGCTATATACAATCACGAACAAATTTATCTGCACTCTATGCAACACGCTGAGCAGCAGCAGTGGTAACATTCCATGTCTGGATACAGATCCTGTTCCTCAACCTGTTCCTGATCCTGTTCCTGCTCCTGGTCGTACATCCTCTTCCGCCTGGCTGACCGATACAGTCGCCGGATGAGAGCTCCATATGGTTTCCGCGCCATCAGGTGAGTGGTTGTCTTG
0.8746576390416307 ATTTAGCCACCTTTGTCAGCCATAAATTAAACAATTCTCACCATTTCTTGTAGTATTTCACAATGGCTCACATGCCATAACTTATCGTCCTCACAATTTTCATATGTATCGTATATCACTTTCCTTCAGCACTCACTGCAAATGCTCCTCACCTTTGCTAAAGTTACCTTTGCCATTTTGGCCCCAAATGCGTATATTGTTCATTATATCCGTCATAACTCACAGTCAGCCACTCAACGACGACTGTAAAGCCAACACCCTCCTCCCAAGAAGCCTCATCCCGTCGAGTGCTAGCGAAACATCTGCCTTTTCTAAAATATTAAATAAAGCAATCAAATAAATCTTCCAACATGCCTCATTTATTGCAGATTACCATCCCAGCAAGCTCCACCGAAAAGTGCAGACAAGATGGAAGATGGGAGACGCTCCAGAGGAACATACCCCCAAAGTTACACGCACGTACAGCTGCAGGCCCACCACTATCATTACGGCCAGTTGCCAGCCATCCCCACACCATAGACCCCAAGACACCAAGACTCCCCGTTTTTTGGTAGTAAGAAGTGGGGTCTGTCTGCAAGTGAACCTTCAATTACGTAAAATTACGACGAGTAGCGCAGATTATCTCATTAAAGGCGACACGCCCAGCAGCCTAGCTTTTTTTTTTTTGGATCTTCTTTAAATTCAGCTCAGGATTTTATTGATGGTGGAGCAGGGGTGCAGATCTGTTCAGCTGACATTTTGAAAATATGTTGGCAGTCTAACAGGAAATTGATAAGAGAAGAATAGAAAGTCAGTTCACTTCATTCTGGATACTCTTCCAAGTAACAAACATACTAGATGAAGGACGTGTGAAAATCAGGA
0.7825313303851656 CAACGCACAGCGATACTTATGAGCCATGTGTAGGTGGAGCTTTAAGGAACAAATTATTAAAACAACAACGAAGGGAGCCACAAAAAAAAGATGCGAGAACAGCTCAATGTTAATGGCCAAGATTAAGGGTCTGGGCAAGTCCTGCTCCTGCAGGACTCTCCATTTCCTTGGCCTTAGCTCCGAGCTTAGCGCCTTCCCGTCTGCTTTCAGCACAATAAACAAAAAGTAATTTTCACAAATTTGCCAAACTTGTAAGCCCGAAAGCAAGCGAACCATTGGAATTTATGTGGCGTGCCCGCTTTCTGAGAGTGGACCCAGGTGCTAGTTCCGCCACTCCCACGAGATCCAGACACGAACCTTTCTTAGCTACCCGGCACGGCAAGTCCTCGATACATACACTTCTTTCTGGCGGCTTCCCGGAAAGGAAACTGTCGCGACGCCATTTATTATCCCCTGTCTGAAGGAAGGGTCGCCCATTGTCGCCTGCCGACGGAGTCGCCCCAACCGCCCTTTTAATAGATATGGTTAATGTGTGTGGAGCTAAGCTATCTCTGCATGTGCATCCGCAGCCCCAAATCCATCCCACACTCCGATTTTGGTGCCCTCTTCGAGTTCCGCTTGATTGTCCTGCTCTGGGGAGTGTTTGAAAAAGTCGAAATTCAGGGGATCTGTTGCAGTCGACGTAGAAAACCCAAAACCAGAGACGTAAAATATGGAACACAATAAAAAACCGATGACAGAGATCAATTACATGTATTACCTTTAGACCTTTGTTACTTACTCAATCTCATAAATTCAAACCAATTATTTTGAAATGTTACCAGAGCTGACTAAGTGCATGGAATTGTTAAAGTTGTAAGTTTACCATTCCCTGGTTCACCATTTAAGCAGGACTCATCTGTGATTTCTTTCCTCCTCTGCCATCCTTGCCTAATTCAATCGGCTGTGGCAAATTAAAGTTCCATTTCTCTTTTTTGGCGAAGGCGTCAAACCCTTGCCAAATCAAAGGAAAAATCCTTCTTATCGGGACAACCCTTGGCCCAGGGTCAAAGTTCGACTGAATCCCCGACCACGCTTAGCATATGCGCATAAATCACTGGGCAAAAAGGGGAGCGCGGACCCAGGAAGAGCAGACAGAAAGCCACCCGCTGCAGGACAATAAAATGGCTAAACGCTACAATGACAATTCAAGCATGTAAATGAAAGGCGGACTAGGAATGGAACAGCGAAGGGGAGGTCCTGGCACAGGACAAAGGGGCATGAGGCTGGGGAATCGAAGACGGCAAAGGACTTTGGTAGATGCCGCGCGCAAATGAAATTAAAGACGAGCAAACAAGTTACGGTCAGACAATCAGGAGCGTAAAAAAGGACGAAGGACACTGGCCTGCATTGTGCCGAACGCACACCAGCCCCCTTTTCGCTTTAATCAATTCCTGTTGGGGCACGCCCTTAGTCCCTTAGTTTTTTGGTTTCTGACTGACGAAGAATCTGCCTTTTGGGGATTTCTTGCCTGCAACGCAGAGATTGATTCGTGCTGGTCGTGAACCCCCTTTGATGGCTGCCCGCCCTTGTTTGGCCTTTGATTAAATTAGATTTCACAGGACATATGTACACATCCCGAAACACGTTCAACTAGAAGGGATCTTCTGTTTGTCCGGATTTGAATGGAAAGTTTAGAAAAATTGCGCGTAATTTGCAGCAAATCCTTCGTGTAATTTGTTTGTCAGCAAATTGGGCTCGGACCTGGGTAACGAATGTGTAAATGTCGCCCATTTAACATTTCACCCAAATCCCGGATTTTTTCCTTCAGGATCAGATGTTTTTCCTCTCTTTGACATTGTCTAATGAGTAAATTAGGCTGGTGATGCGGGTAGGTGGGTCCGTTCGGACTCCATCATGGGAACCATTTATTGCGAGTGGGTCAGTGTTCTTAACGATGATGTCCTGCGGTGATGGATATGGGACAGATTGTGAGAGTTATGGTATATACAAGATACATAGATAAAAGTAGTGGGTACCTTCTGATTGATAGTTTCCTAATTGATTT
0.2950923734966955 AATTTTTTCGGTTTCGAGCGGAAAACATTAAAAATTAACTGGCGGAATAATCGAAACTGTTAAAACGTTAATTTAACACTTAAACAAGCCAAACCGCAGGACAACTCGCAACAGTTAACTGCGACTGCTAACGGCAACTGTCACTGTCTATTGGGTGGGTGGTTCGTCCTGTGGGTGGGTGGCATTCCTATTGGCAGCTTCTCTGTGTGTCACATTTAATGCAAGAACGGAATTCCATTAAGCGACAACCGCAGCGCTGCTGACGTTGCTGCCACAGTCGAAACCAAACCATACCAAACCGAACCAAACCGAGCCAAACCAACCCAAAAACCCAACCGATCCGAGCTGAACCACCCAAGCCAACCACCCTAACCCACTCGCATCCGCAGGAGAGGAAACGCATTTGTGGTGCCAAATAAACACGCGTTTCGCATGGCACAAGCATCCTGGCGATGGAATCGTGAGCGAAGCGTGCTTGGTCAGTATTTTCAATATTTTTATAATGCTGTATTTTTGTAAGGTATTCGGAGTGCTTAAGTAGGCAGTAGAAGAAGACTTCGGATTATGTGATTAAAGCTAGTCTATTTGAATCACGACTGCAACTCACAGGGATCCACAACTGTAAGTCTGGGGAGCACACACGAACGCCCCAGCAATCCCAGCCAAGAGGAGTCCCCAAACCCCCGGAAAACTCCATCGAATCATTCGAGGACCGACTGCAGTCTGATCCCGAAACATTTCGACCCTTCCCGTGTTTTCAGCTACCCGGAACACGCAGCATATTGCAGATGTTTAAACACAAAGCTTCAATTGATGTGGGGCGGAGTGGGGGAAAGAATCACAGTGAAGCTACCCACATGTAAGCCGCTTGTGCGAGTGCGTATGTAAATGTATAAGTGTGTAGGTGTGTGTGTGTGTGTGTGTGCGCTGGGGGCGCACATAAATTGCAATCGGAATATCAAATTGGCAGCTGGAGGGTGAAAAGGTTGGGGGAGCGCAAGGACGAGGACTCGAGGACTCGCCTGGCCGTTGTGATTTTATCAATTCAATAAAAACCAAATAAAATCAGTACAAATGCAAATACCATTAATGTATTGGGTTTAACTTTGTTTTGTTTTCGATTCTGCCCTTTTTTCCATGGCCTTCCGCATCGTATTGTTTTCTTTGTAAGCAGAGTGGGTCGCCCATTCGATGCAATATTTTCATATTTATTTACTATTATGTGCATATATTCTTGTTGTATTATTTACGCTCCTGTGCTTCTTTTTATAGTTGACTGGGGACAAAAACATGCGAGTTGCAAAGTTGTTCGGGAAATAATTTAAAGATTT
0.2654715561251839 CCCGGCAATTACGACATCTGCGGCAGAATTAATGGGCGCAGAGCATTTCCAGCGGAGCGAGAAAAACTTTACAATTAATTAGGCAACAGATGATGAACGATGATTATAGTTGGCGAAGCAGTCGTAAATGGAAGATGTCTCCATTTGTCTGGTCAGGGATTTAATGGCGGCCATAAAGGCATTACGGATGCGGAGTCCGGTGAACACAGGTCTGCGAATAACAAATGATTAGACGACGATGAAGATCAAAGCCGAGTGTGGTCTCTGCCCACTCGTTTAACTGCCATAATCACCCTCTGCAGCGGATTCATTTCAGGACTTCACTTCATTAAGAGCCAGTTTACCTGGACGAGCTTCAATTGGCATAAATCAGAGGCCTTTTATGGCTAAAGTGTCGTCCAATTTCGGAAAGTTTTTCCCGCCCTGTGAACGTGCGGGGCGGGGTGCTAGTTTTCCCAACCAGCGTGATGGTGGTGGGGCAATTTTTCTTCATTAATGCGTAGTTACGCAATTTCCGTATACAAAAAGTTTTCCACTCTTTGCGTTAATTTTGGCCAATTCAGACGCAGCACCAGCTGAAATTGCACACCCCAGCATCCAGCTCCGTCAGTTTTCCTCGTCCGCATGCCACCCCTTCAAGGATCATCATTCTGGTTTTTGTGGTCGTGCCCGGCCTATTTCGAGTCTTTTGCCAAAATTAGTTCCGCCCCTCGATTTATATTGTCATTTCGTGCGTTTCGATTGTGTAAAGCAATTTCCCCCAGAAAAGTCGCAGAGATGGATGTTGGCAGGGGATTCCCCACCACACACACACACACACTTACATAGTTTCGGTTGAGTTCTAGTCCTGTCTGTGCGGCTGGTTTTCGGCTTAGCTATTCCATCAAGTTACGCCATTGCGGCGTGTCCTGGCACATCCTCCTCCTCCCCCGCCTCCTCCTCCACCAAAAATGGAAATGTTGACTGCAATACAATTGTAATTCCCCCAACCATGTGTGTGCTTTGGGGCTCGGACCAAGGTGCATAAATTAGGCCAGTCATTTACTGTTAATAGCAGTTGGCAGCATCAGTAGCAGCTGCTCCAGTTGCCCAATGTTGTGTACTTTCCAAATTACTTTGCGTTTGCCAACTTTGACCCCAGTGGATTGGCAGCTCTGGCAGATTTCGGCTTTGAGCCAACATTTTTAGGTGAATGGAATTCAAGGAATTTCAATTTGTGTTAATCCTTTCAGTGGCTATTTCGATTCAAATACTAAAACTACTAGTAATCCTTGATATTTAAACAAAGGTAATTTGAATTTATTCGGAATTATATTTCGTGGAGTTGAACATCCTATCTATTTAATGCAGTTAATCCTAATTGATCGGCTCTGCCGTGGTCTGAATGTTTGGGGTTAAAACTATAATTTCGGCTTCCAATAAGCGCTATGGCCGAATTCAGAGCAACAATTGGTCTAATCCAAATAATGGAATTTTGAAGCCTATGCTTCTGGCAGACCCAGCTTCAATTTCCGAGTGCCATCCTCCACAGGCCCAACTCCCCACACTCTGCTCCACCCACTCGATGCGGCTGACTGTCCATCAGTTTCGATTTGAATGAGCTGCTGGATGTAGATGGGGATGAGAGTGGGACGAACCATGAGGGCTGTCAGCCTCAATTTTGGGCCAGCCACTTGGCCATTGTTCGAATTTTGACATAAGCAAAAATCCCAGCTCAATCTCCCCTTCCAGCTTTTCT
1 TTTTAAAACCAATTTCTTTGCCAACTTTTCCATCTCAAAGTTTCACAATACTATTAATGCCCGACTGCTCTGTTGGCATTTTTGCTTTTGTTACATCCATTTGGGTACCTTGAATTTGCCTGTGTGTGTGTGTGTGTCGTGCTGCCTGTGTGTGAGTGCTGCATGCAAGTGCGTGTGTGTGTGTGTGTGAGCCGGCAATATTTTATTTTGCAAATGGGGAGGTTAAGGCTCATTTGTCAAACGTCACGACTTGATGATGCAATTGTTGTTTGTGCCACGCATGTTGTCATTTGGTTTGCATGCAGATTTATGCCCCAGCCAAGTTTATTTAAATAATTCTTTATTTTATGCCCTCGAACACTTGTTCTTTTGGCCGTTCTTTTCGCGTTAATGCTGTGATCAGCCCATTTATGGCTTATTTATGCGCGCTTTAAAAACAAAACCCTGTCAACTGTCAGTTGGCGTTCTGATTGACAAGAGCCTTTTACCTGTTTCGGGTCAACCGTACTTCCTCCTTAAGTAAACATATCGTATTACGACCCCATCCAGAGCTATTTTCATAGGGGTTAGTTGCCGAAGAATAACACTTAAAGATGTGGGTGGTGGTTCTGGTATTCCACCCCCGGGTGAACCAATGACAATTTATGCGTTTTTAAAGAGCTTCGTTCTATTTTCCACCCCTGGAAAATCTTGTTTATCTTTTCGTTTTTTTCAGTTAACGGTCGCTTGCATTTCGTGGGCGCCCTGAGAAAATATTATTCTTTAATTTCTGCGCTATTGCATTTACCTCCCTTTGCTGTTTTTGCACTTTTTGGTACCTTTGATGCAGCCGACTCGCTGGCAGCCAAAAGGCATAAATTCACAAGGGTAAGGATGGAGACAGATTTACCTTCCGAAAGTTCTCCTCATCTTTCTGGCCAAAAACTTTGCAATTGGTTCCTACTCCTTTGCATCTCGTTTTCTTTTCTCCTCTCGATTCTTGCGAATCGCATCGCTTACAGAAATCGTTGCACAAAGTTTGGGGCGCCACACAACTAACTTTGATGCATAAACTTCTGCCTTGCCAGCCGTGGAATGAATGGAATATTTTCCTCTCTACTTTTCCCCGCTTTTTTTCTCTGGCATCTCAAGCTGTTTAATTGTCAGGCGAATTTCGCCTGGTTCATTGAATTCAAAGTAAACTTTGTGGGCGACTGCGGTGGCTAACAAAGAATGGAAATTAAGTATATACCTGACTGGAAATTATATTGCTGAAAATTGGTGAGTACAAGAACGGTTTCTAATGCTTTTTACCTACCTTGATGAGTCTTTCCACCAACACCACTTTCATAATGCAGCTTTGCCTGAGATCCTGCTGAAAATGCATTTCAGGACCACTTACTGCGGATTCTGTCAGGACTAAGACCCGGTAAGCCCAATGCTGAAAGTGGAGCCAACTTTACCAAGGAATCCTTGTAGCTCCGCGAGGACGTGTAAATATTTTGCCAAGTCTGTTCGGATGGGCATTAATCATATTAAACAGAGGCAGGCGTCAGACGACGGCGGGATTTTCTTTTGTTCCGCTTATGCGTGTGTGTGTGTGTGTGAGGGGGGGGGGGGGGGGTGGCGTGTGTACTCGGCACACAGTGCGTATGATTATTACCACTATTATTAATATTATCATGTGCTCGCTCGTGGGCTCGACTTGGCGCCCGGAGGTTGTTTTTACGGAATTCGTACGAGTTCCTGGCAAGGGGGCATCGTCATTGCAATTATTTACAAAATCAGAGCACGTCCTGGCTCTGCTTTTATGCGATTACGTGTGTGTGAGTGTGGTGTGTGCACTAAAATGCCTCGAGCCGAATCGCTTATTACGCCACCGAAAGAGATAGCAGGCGGTTGGGA
0.380429434718708 CTTTTGCCGCTCATTTAAATTCAGCTGCAAGTGCACTCACAAATAAGTATTTATTGGAAACTAATTTGGCATTGATTTCAATAAATTTGCATTTAATTGATCGAACTCGTGTTTTTTTGTGGGCCAATTCAGTGCGCTAATTGACAAAACCGAGCGAAAACAAATGAGATGGCGTTGTATTGCATGTGCAATGAGCCAAGTTTTTAATTGGATGAACCGGGGATGCCCCTGCCCTTGAAAGCCCATCAATTGGAAAGCAGGAACAATTTGGCCACCTTTTTGGCGAACTGTATTTGCCCTCCGTTCTCCAGACATTGTCAAGTGCAAAGTTTGTTCTTAGGCTGGTGGCAATGGCATCTCCTGGGATTTTAGCACCGCTCGAGTGGATTCGTCCTGTCTTTTGCGGGGAATCCTTGGATTCGGGGGTTGTGCATTTAGCTGCTGGAGATGGCAAAAGTGGGCTGGGGTAGCTCAAATGTCAAGGATGCGCAATGCACGGGGGTTGGCCGGGTCTAAAAAGTCAATCACAATTCCCAGTGCAATCACGGCACGCGTATTAATATTTAAAGAGGTCATCGGAATTGGTTTCTCTGTCTTTGAGCCACTTATTGCCGTGAAAGTGTGCGGAGTTTCAGATAAGACATAGCAATTTGTGGCCTGCAATATTTTCCACTTATTTGGCGATTTGTTGCAGTTAAGTGGCAGCAGGATCAACCCCCAGATGTTCCCATCCATCCGTATTTTATGTCTGGCAATTTTCCTGCCGCCTCCCCCCTTTTTTTTATGATTTGTCTTGGCGCTTCTAAGATTTCGCTTTCATTGTGCCCAGGTTGTTGCATCTTTAATGCCAGGTCCCGGATTGATTTCGCATTTGCATGCGCACCGATTCTCCACCTTTTATTTATGATTTTACGCCACGATATGCATCTTGTGGATTCACAATGACAGTCACTGTCTGCTCGCCGTCTAGTCGAATAGCGAATAGCTAGGAAAACTTGCCTTTTGGCTTTGGGGAAAATGCGAGGCGAAGCGAAGTGAAAACTTTCCCTTTTTGTCACTGTCTATTCAGCTCCCTCCATTCCAAATCATCCCTCCGCCGAACTTGGCGGCATTTCAATTACGTTTCCCTCGCAATCAATCACACTCAGAGTTGGAAAAGCTCTCCTCCACATCCTGGCAGCCAGAGAGTGGAAAAACATTTTGCATTTCCTCCTCCCAGAGTCCTGGTAAGTGATTTGCCCATTGATCATTTGTCTGAGCTATTGGACATTCCGATTTACTTCTGATTTGATTTGGGTGTTGTCAAATAGTGTCAGAGAATCTGAAAAATA
0.7315695399899914 TACTTGTGCCTGTCCCTTTTACACCAGTCAACCCCTCTCTCTTGCACCTTGCTGTCCCTCTCTTTCACTCCTCAGCAGGAGACTAGCTCGCGGCAGTGACAACAACAGCAATTAAGGAATGTTAACAAGCGCACTTTTCAACTTTGGCTCGCGGCTCTCTGTTGCACTTCAAAGGTGTGCCGCTGTGTTTTTCCCTGCGTATGTGTGTGTGTATGTGCCTGTGCCACGCCTATCCGCCTCCTTTCTGCGGCTTTGTCAGGACACAATCTTATGCAGACTCTTCAATTTTGTGACTGATTGGTTGGGAAATCATTCGAATAAGACACCGTGGGATATTTCGAGCTTGCTAGCTGTATAGTAAACCTCATATCAACCTTTGTCCAGTCATATACATCGAGTATTAATCAAAAACATCTCAAATATGGACAGGTCCTTTTAAATCATCATTTAAACCAATTCACTAACCCACTTCAGGTCGGTTAACCTTAGCTTCTGAATTATTCATAGAGCCACATAACCCAATTGCATTCTCAAGCGGACGATGATTGACACATAGCCCACTTAAAGTACCCTGCCAATTAAAAATCAATTTTACAGGACATATCTTGCGTGCCACCGTGTGTCTTCATTTAACAAATCTGAAAATAATTGAAAGTTAGCAGCATAGGTCCCCGAAAACTATGGCATAGTTTTAAAAATTCCCCTGTTGACAATTAAGCTAAGCAGAAAACACAACAAGGACCCTGGGAACCCGAAGCGAAACCAGTCGCAGACACAACAGAAGCAAAACAAAAGCAAACTGAAATGCGTCAAAGGCACGCAACCCTAAACACCGAAAAAGGATAAAGGAATGGGAGGTGAAAGGAGCGTGGGTGGGCTACAGATATATCCACCCACCCATGAGAATGAAGGAAAACTGGTTTCGGTTTCGGTTTCTGCTGGTTAGCAACCCTAATTTACTTTTAATAACTTCATAGGCACAGCTCAAAACAGGCAACGCAGGCAGGGGAGCATTAAAAGTGTCCTTTTTCACATGGCCGAGGAAGAGGACGAATGTGGCGGCGTTAATTTCGATTTTGCTTAACGAGGGTTAAATGCCTGCCCCACGCCAACAGTTTAACGCAACTTGTCAGAGTTTGTCAGCAGCACTGGCAGCCAACTGGGCGTATGAGCGATATCGATAACGATAATTACACATGCAGACATGCTCCACCTCCTGCATTCCCCTTCGCCCTCCTCCTATCACGACGCAACGCATTCAGGTGAAAAATTCAATTTGCAACGTGCAGATAGGCCCTCCAGGCCGAACATGTCTAAGTGTGCGATTGGGTTTCGCTTGGCCTGTTGTTTTCTGCGTGTTTTTTTGTTTGGGTAGACATTCGGTATTTGGATGGTTACTGGCTTGAGGCGCACCAAGTGTGCGGCTGCATGACTGAGTGACTTTGCTGTCAGAACATAGATTTGTGATGCAAGCGATGCCGAAAAAATGAGTTGAGGAAATGG
0.2155614929839291 GAAGCCTTCGTGGCGCCTCGCCCTAGTAATTCATTTCAATTTTTAATAGGAATCCGCCCTGTGCCCAGCTAATAAGCTTAGCTTCGGCTTACCTTTCGCAGGGACCACATTGCGTATGCTGAATATTCAGCGCGCCAGTTGATGATGGAAATGGGTCAGTGGTAATGGTTAGATTGAGTTGGCTAAGTACCTTGCTTGGTTTATCAAAGTTGACAAAGCTATGTAAAAGGAAAAGTTCAGGTGGAGAGTAGGGTTTGACTTTAAACTGACCCGATTTGAAAGCAAGGAAAGAAGTACAGAAAATTAATTAAAGTTCTTCGCATGCCCTCTTTAAATGTGCGCATACCTACACGACTTTAATATCCTTTAAGACTCTGTAAGCAATGGATATCCTAGTAAATGTGTCTGCTCGCACTTTGTGCTACGTAATCTTACAGCCTTTGAGTTGTTTCCTCTGTGTTGTTTCTGTTTTTAGTCGCTGTTCTGTTCGCTTTTTCTTGCCAACTCGCGCACATATGAAGTATGACAATCGAGGAGCCCGAGGCGCTCCAACTTATTTGTTTTATAAAGCACACCCGCGGCTCAGGACTCGGGATTCAGGACTAAGGAGCAAGGACTCGCTGACGACATGTGTGTATACAGCTGGCGAGGGAAGATTAAATGAAAGAATAATACAGCTGAAGAACCCTTTTGTCATCTTCACTTAGCGCAACACTTAATTTCACTTGGATGAGGCACAAGTTGTGTAAATTGTGCGAACTTTGTTGCCGCTGCTGCCTCTCATTTTCTCCTGCTGCAAGGAGCAGATAAATATGCCACACACACACACACACAAACACACACACAGAGGACACAAACACACTTAGTTTGACATTTAATTTTAAGCGCATGTTGGGGAATTCTTTTGTGCTCCGAAAAACAAATAAACAAACAGTGTAGACAACAAACCCAAAGGGCGAAGGATTCCGCCAGAAGGGCGAGGGGTGCCACGAGATGTAGTAACTATAAAGTTGCTCGAGAGACATTTTATGATTTGAGCACTTGAAGGCAGCAGACGCGCAACAGACAACAGATTGCCGTCTGTTTTATGGCCTCGAATAACCAAGGGGTTCCAGGATGTGCCGGACGGAAGTCCATCCCTTGAAGGAGCATGGGCTCTAGAGAGCCTGGAGAGCCAGCAAATCAACGTCTTAGGGATTCTGGCTGGTGTATCTCAGAGTTGTATCTTTCGCAGTTGCCATTTGTGAAATTACAAATAGGAACGGATTGACGAGGAAAGGCGAATTGAAAGTACTCTTTGAATTAAAAAATAAGATAAAGGGGGATGCTAAAGATACTAAATGCAATCAACGAAATAACGAATCTTTTAGGGTTGCTATTCAAAATTCAGAGAGATAATTGCGCGAAAATCAAAGTGCGTTGCAAAGTCAAAGTATCCCAAACAGAATCCCTTTCCATTTACTACTAAGACCTGCTCATTTCAATTAAAATTACCCACAGCTTGCCCCTGGCTCATGATCCTTTCTCAAGGTCCCTGCAAACAATTTTTTTCGCAGCTCGTCTTCAGTACTTAACTCATTCTAATGCCACCATCGTTTCTTATCCACATCTTTTTGCAGGTTGTCAATTCACGTCGCGAAACAGATGCGGGCATCT
1 TTGAAGTTCATTTAAAATATTGCAAGTAAATGTTTTAGACAGTGATTCTAACTGCTCGTATCTTTAGTTTGGCTAGTTTCCTTGAATGGAATCCCCAGTTGTTTCACATTTCCCTGGGAAATTCGGATCTTTAACTGCAATGTCGGCTTATTACCCTTAGATGAACTTTAAGCTTTTGCCGCTCGAGCAGCACCAGCTGCACTGGATGCCCAAATGCCCAGGATAATGTATCAGTGACCAGGCCCACACCATTAGCTTCGACACCCCGAATGGATGCCCTCCAATATCTCCGTTCCCCCATAGCTCCACATCCCCATTTTCCGATTTCCACATCGCAACCCACGCACATCGCATCTCCAGCCGACTGGCCAGGCCTAAACTACAAATAGCCTTGGTGTCCGAAACACTGGCTACCGATTGCCATTGCCACTGGCCAGCCGATAAATAAGCCCGAATTTATCATGAACACGGAGCGGAGCACACATTCTCCGGACTGTCCCATATATCGTGGGACTATAATAGCAGTGGCAGCCTCATAATTTTTGGCACCAAATTGCCCGATAGGCGTTGAAGCGTTCAATTGAATGTCGTCTAGCCGAGGAGGACCTTTCCTTGGACCATGTCCATCCACGCCCACTCTGCTCGCCCCGCCCAACTATTGTATAATCAAAACTAATGGTCTATAAAGAATCAATTCTCAATTTGTTTAGCCAGCTGCTGCCCGTTCGAATCCGAGCCGAGGACACGAGCGAACAGGACAATGACACAGGATAATGCTGCAAAACGCTCGCTTCCATTGCGCCAACTAAAAGTTTTCACTTCCCTTCGATTTTCCCCGCTTTTCCGGCCCCTTGTGTGTGTAACACATGCGACGAATAAAATTTAAATGCATTTTGTAAATAGTTCCATATTGAAAGTTGTTATTATTTCGCCGGGGGCAATGTGTGGGCTTACAGTAAGTATTATGTATAACTTTTGGTTCTTGTGGAAAGCTGGAAATGTAAAAGTATACTTATTTAATATATTAACAAAGAGATTCGGAAATTTCCATTTCAGTTAGGGTTTCGCAGGACTCCCATTTCCCAACTTAGGTGTAAATTCTGCTTTCTGTAATAGAAAACTCGTTGAGAGTGAATACAAATATGTATGTAGACCTGCCTTATTAGCGATATTTGCACAAATAGTTTCCGTAATTTGATGCATCGTAAAAACATTGCAGCTGTGATGTGGGGATTGGAATTTTTGATGTCATTATGCTTAGGCAGTCGAGTCTGAGAGCACTTTGGGTGGGGTTGGGAGTGAAAGTGGGAGTGGCAGGACAAGCGGCAGGACGAAGCACTGATTCAGCAAATTTGCCATAAAGTTTAATCAGCAGCTTTTGGCAGCATCGCAAAAAAGCTCGTAAAAGAGCAGAGAGTCACTCGCATGCGGGGACAAAGTTTTATGCGCATTTGAGTGACCATAAAAATGCTCCATGGACTCCAGTGAAGTGTCCTGTCAGGGCTGCGGAAAAGAAGGATAACGCACAACAAATTGAAGGACAAGTCCCGCGAAGTCATCTCCACTTGGACAATTTCTTTTGCAATGGCTTGCGATAAGGAAATTATGCCAAGGCAATTTGAAGAGAAGTTTGTGGCCACAGATACGAAATTCAAAGAGCATCGCAATTAATTGTAGAAAAAGATACAACATTTTCCCTTATAGTTAAATATCATGTGCAGGACATGATATTTGCTGTGTAAACCAAACCCCTTAAAGTCACTTAAATTCGCAAAAGGTGGGTTTTAAGCCCATTGGACCGTTTCTATAACAAGTGACCTTTGCTATTGTTTCCACCCAAAACAACAACTAACTTTTAGCACACAGCATGCAAAGCAAGGAAATTTTGGAAAATTGCCTTTCGTTTCGTGCAAAACCAATTTCATTTGGACTCTCCGACGGACAAAAAAAAAAAAAAAACAGCAGGAATTTAAGTGCAGCAGACAGAGAATCGAAATGGGAAATGGTCCAGGAATGCTGGAAAGGGAAAAAATCTGCCAAATCTAGT
1 TATTGGTAGCTGTCCACATGACCAAGAACCAAACACAAAGGGAATAAGTGACTGCAACTGGGAGTGGAGAGGAGAATTGGGAGCGCGACAACTAGAGGGGTGGGTGCGGATCGTTGGAGGCGGGGAGTTTTAGAAGACAGGCAAATGGGTTTCGCCCCCTGACACGCTGAACTCTCAAAGCGAAATGAGAAAAATCCCCACACACGGACGACACCGGAAACTGGGACAATCACAGCCCACGCCCCTGCTCGCCACCCCCATAAACCAGACGCCCATGAACCCCACACCCACCAGGCACCAGAAGCATCAAAAAGCAATGGCTTAAGTGCCCAGGCATTGTGAGGCTGACAGGAGCAGAATGCGTCCAGAATGGTGGCTGCGAGGTGGGACAAGGGCGCACTGAGGGTGTCCTGGGGATCCCCCACTGCCACTGGCGCAGGAGTGTCGTGTCACCCATTGTTCTTTTCACAACTTTTTTTCTTATGTACTGCGCCACCGAGTTGTGCAAATGAAAAAGGTGCCTTCGGTGGAGGTGCTGCACTGAAAGAAAAGTAATTACAACAACGGTGAGAGAAATCATCATTCTGATGAAACTTTTCTTCAAATTATTGGTTTGCATATCCTTCTCGAAGCTAAAGTATATATAAAAATGCGAGTTAATATAATTTTTTCTCCCAGTGCAGCTGAAGGTGTGCGACAAGCGGCTGCAGTGGGCGGCTGATGGGTGGTTGGAAAAAAGGGAAAACAGGGGCTGCAGCGGCGAGTTGATTACGGGCAGTGCCCCTCGGGTGGACTTAAGTGGGCTGACTGACTCACCAGAACAGGCGGTGCGCAATGAGCCACCTTTTGTTGTAATGAGTTTCGAGTGCGATTTTTGAATGTGCCGCTCTGGCCGGTGGAGAAAAATCCGACCTCTTCACCCCGCCCACCGAAGGATTTTCCCTTTTCAGATTTTTAAGCGGCTTATGGTGGATCGGGCGTGGAAAAGGGGGGCGCGACCAACCTGCGTCTGTCCGAGCAATTCCGTCATTTTCGGTTGCCATGGTCACGAGCGGGAATTTTG
0.09443856364687576 CTTGAGGGATCAACCAAGTGCAATGATATACTCTACCTGATTTCCCTCAAACGCTTTGATTGACTGGCTACATTTTCCAAATCCCTCAAGCTCTGAAACAACAAGAAACCAGTAATCTCGAGCAGCTTTGCACTCGACACAAACTCACTTCAACTTTGCAATCATGATAGGACGTAATGTTAGATTTCCATTTATATAAACTCGGGCAAGTGTGAAAGGTGCAACTTTCATGGCGGGCTGGAAAAAGGAAACCCCGAGGGTGGGGAGTCCCGCATTTTCCACCTCTCCTCATCCAGTTTCCACTCAAATAGTAACTAAACGCAGTCGAGCACAAAGCGCTTTTTGTAGGCAATGGCAAATAACCTTAAGGTTAAGATTACAAGGTAATTTGATTCAATTCGAGTGATAGGCGTGCCAAGGCAACAACAAACGGCCCAAGATGGAAGCGAAGATGAAGACGGTTTTCCACGGGGCGAGCGGGCGGTGGAAAAACCCGGTGTCGGGCCAATTTCCCCAGTTTCAGTCGGATAGATGACAGTGTCAAGATAGGAATTGTTGCAGCTTTGCCTTTGCACCCCTCCAGCCAAAAACTCGTGCCCTCCTTCGCTTTTTTCTTTCCTTCAATGAATTTCCTTTTTCCTTTCCGGCTTTCCTTTTGTTGGTATTTCTGTTTATCAGTTTGTGTATAAATTTGCCTTTATTCTGACATATTTAGTGGCGGTTCCAAGACAATTGTCTCGCCGATAAAAAGCTCAGAGATCTAGCTCCGATTTGCTTGTTACTCCATTAAAACGGCATATAAAAAGGCAAAAAAGACCACAACATCAGCCGAATAATTGGATTTAGTTGGAAATGGTAGTGAATCGTTGTCATATAAATAAACGTAAACAAAAGCAACTAACTTCGTGATATCTTATTAATCAAGTAACAGCATAAATCTTAAGTCACCTGTGAACTTTACTCTTTAATAGTTTTGTTATTTTCTATAAAAAATGTTATATACTTATACATACACACTCTTGTTGACACACTTATTTCTGGAAAATCCACCGTCATCGCTGATGATAAACCTATGATAAATCGCCCATTCCCAAGCCTCATCTTTCCGAGCTTAGCTCTAATTTCACGCTCGCCCGATCTCACTATTATATGGGAAACTGTTCTTCCTCCAAGTTGCCAACGGGCGTATGAGTAATCTAGCCCGAATCCCATGGCCTCCTCTTGCGGCTCCTCATCATCGTGAATTTTTTGCGAAAAAACTTTCCTTCTTATTATTTATCCCATGTGACAAATTTGGTGCACAAGATTTTGCTCCGCATAATAAATT
1 GTCTTTGTTGTTCACTACTGTGCTATATGAAATATACATATGCTGCTCCATAATATTGAAGGGAAATCTATTAATCACTCGGTACCTCTTTGTCTTTTCATTGACAACTTTGAAAATTGCTCATGCCGCAATTGGGGAACGTTGCCACGACCAGACACCTACGCCCATTGTGGTAATACTTTCGAGTGGCCGACCGATGGCGTTGCCAACAAACTTCCGCCAGGCGAAAACGAAAATTCGTTGGGGATTGAAAATGTTTTTTTGACATCTACTTCGTGCTTTTCATGCGAAAATATATACTTTGCGAAACAAAGGCAGCAAGCAAAGAGGCAAGGTGGCAAAGTAGGTGAGCTCCACTCTGTTGCTTATCGATTTGAAGTTGGGGCCAAGGAAACACGAAATTAGCACAGGCCACGTCGCTGCCAGGAACTGTCAAGTGTTGCATACTTTTTCGGGCAATTTGATGGCCAAGCGGGGGCGACTCGTCGGAAAAACAACACCGAAGTGGGGCACATTTGCATGAAACCGGAGTTGGAGGAGGACAAACATTAGCAGAAGTCAGCTGGAGTTCGCAGCTAAATCGAAAAGCATATTCTTTCGATGGGTAACCCTTTTTGGCAACCAACCCCTCGGCGGACCAAAAACCGGGTAGGAAGTCAAATATGCTGCCAAAGTTATTGATGGCATCCGCAGCAGAACAAATTTGCTTAAATCTGTTTAATGTTTTCCCATTTTTTGTGCCGTCCTTAACTGGATTCATCCCCAGCTACCGCTTTGATTTTCTCTTATTTTTTAATATTTATAAATATGCTTGCTCTTCAAACAATTTGTTAAAATGTTGGTACTTCTTTCAGCTGTGTTTCTGATTGGCCGCATAGATCATTGTGACGAGGGTGCTTGGCTGAAATAGGTCAGGCTATTGGCTAGAACACAAGCTATTTGAAAACGGGTCTAAAGATATATATTTTTTGAGTCATTACCACAGTTTGTATCCTAAGTCACAAGCCTTATGAATCCTCATTAAAATTTCGTAAGGATTCTTTACTCATCACTTTCAAATTCCCTTTCATTAAGCATTCCCAAAACCAGAAATGCCACGTTGCAAATAGTAAATACCCACTACATACGTATATTAGGGAAAAGTATATATTTGAAATTTTAAGCTATTGCCTTACCCGGGCACCATCGGAACTAAGCTACCCTGGCTACCCTTTAAGCGGCGGCTGCAAAAACGAGCGAAAATCCCCAACACACATTTGCAGCGTAATCAACAAAAGCACTAATTGCATAGAAGACACGCGCTGACATTGATGTCTGATGCGCCCGAGTGCGAAAGAGAGCTGTGGCCGTATAGAGCTTCATCTCTGTCTGCCTGCCTGCAATTTCATTTCGTTTGCGCTTCATGTGCAGCGGTATTAACGTTACAGTTGCCATTTACCTCTGCCAACGAGGGCGCTGATGACGCTAAGCTGTCTGCATGCGTAGACACGGCCACCCCCAGTTTCCACCCATTTTCCAACCATTTCCCGCCCGTTTTCCACCCGGCTTGCCCCACTCCTCCCGGCCGTCACACAACTTCATTAACGCAGAGTAAACACACGCATGCAGTTTTCGAGCTGAAGCCGGGAGCAAAGTGTTTGATGTTGTTGCCTCTCCTCGGGCAGTTTAAAGTTACATTTTAGGATCTGCTAGCTGCGTGTGGAAAGGGTGACGGCTGGTGCGGTGGGTGTGGCAGCCAGACATTCCCGAATGCTCGGCGTATTTGCTCAGGTGAGTACTTTTGGTTTGGGAGCGATAGGAAGGACGCAGGACGAAAGCTTTAAGCCCAACAAAGTCGAAAATTAAATTGGGCGAAAGGGTTGGTGCTTAATACATGCCAGGTTTCATAAATTAACATTTGCTTGTGGAATTGCAGTCTTTATTAAATTATGTGCTCTCGCTACAAATGCACAAATCAATTGAATTCTTTACGATACTATTTTGCAGTCAAGTGTAATCGACGACAATTTCCCGCAGCATCCTTTTAAATGTATGCAAAT
1 CAACTCAAAACAATTCGTTGCCCCATTCCGCATCACTGCTGACATCATCAGCTCTTCTGATGTGCGCCCCCATAAAAATATCCTCACATTCTAACAATCATCTAATTGAAATCGAGATGAGATCAACCGTACTTTGCCCACACCGAGCCAAAGCGAAAACCATTCAGAACTAGACTTGGAACCAATTCCACCCCGTGCAGAAATAATTGCAAACACATAAATAAATTGATGGAGGACTGTGTGTTAGCGGGCTTTAAAGCATAATAAATTTTGAATGCGCCATTAGCATGATTTATGCCCATTTAATTTTTCATAACAATGAAAAGGCACAACAAGGACGCAGGACACGCGGGCTGACAAACAGGACAGGCCGGCATTAGCAGGACAATAGAGCAGGAAGTTTCGAAGGGACTGCCTCATCATAAACAGAGTGCATAAAAAATGCTCGAATGAGGCGACAAGCGGCAACATAATTGAATAGTAAAAGCGTTGCACTGAAATTAACCACCACAAAATGACGCAAATAATGCTGAAAGGATGGGTGGCGGTGGGAGGCTGGTTGGCCACTGCCGTATGAACGGACGATTAAATTTCATTGAAATTGAATTACATTAAAAAGGAGAAAAGGAATATAAAGCTAGCCGGGCAGCAAAGTGCAAAAGGCAAACGTTTCGCTCGGCGAGTCCTGCCGGACAATAGTGCACAAATTAACTTACAAAAGCTAAATAAAAACTGCCAACGCGGCAGTCAACGTGTCGTGTGAATGGGCGGCTATATACTACATATATATACTGTATAGTCCATCCAGACTGGACGCATTTTCCTTTCATCCTCCGGCCATCTGCCTTAATTCCAGTCCCATTCCTCACTCCATGCGCCTGCACTTAGTACGGCTTTGGACCTTGGGCTCTGGGTTGTTTATGCCAACTTCTTATCGCGCTCATTGTCATCCCACCGAGCAAACAAAATAAGCAGCAGCCCGAAAACGAGTTGCTTATAAAGTAATTTGCGGATTTATTAAAACTTTTCCGCGCCTTCAGACGCACTCTTAGTCGGAAAAGCCGGGAAATGCTGGAATGGCGGGAAAGGCTGTTTTTCTTTCGCTCCGGGAGACTGCGGCCAATTAGTTTGCCTAATTCCTGAGGTGAAACGCAAAACGCTTTAATTGAATTCAGCGGTTTTGGTTCGCAAAGGGAACAAGCGGTTCAGAGAAAGTATTTAATCAGTTAAGAAAGTCAAGAGATTGGCACTGAAGTCCTTTTGGGTTCTATGTTCTGTAGATCACCACTCTATTTGTCTATAGTCCAAATTGCGATCTCAGAGATATACTTCATTGCCAGCCATCTTGAATATATGATTTGAATATTATCCCAGCAGATGTTCTATTTTTTTGTGGGTGGATTAAGCTCCTTTGTACGGGTTCTTCTCGTCTAAATAAACCAGTAAGGAACTCATCACCACACGACAAAACAGCAGCAGGAACATAAATCTACTTGACGCAGCGAGACCCCAACTTCAGAACTCCTTCTCCACTTCCCCCTCAGTGGGTGAGATTTATGAAACAGTCAAGTATTTTCTATTTAAGTTAATAACAATCATAATAATGGCAACGGGAAAATTGATGCA
1 TGTCGTCGTCTGCGGACTTCAGTCGCTTGGGGGTTGGCTTTTGACAAGAATTATGACACTAGCCATATTTGGAGCCAGCCATTCCAAGGGAGCCATTGGAAGGAGGCGGTGGGCGGGGCCGATGTCGTTTAATTGCCAAGAGCGCATAATTATACCGAGCGGAGCGACAAGAGCGTTCACTGAACCTCCTCCGACGAATCGGAGGCCCATGCTCCAAGAAAGAGGAAATCAAAAAGCTAATAGGCTTTTTGGCACTGGTCCATTGTCCGAAAACTGAAGTACCAGCAGCTTAAGCGACACAAAACGAAACCGAAACAACGTTAATCAAGAGCCATGAAATCGCATCGAAAGAGAAAACAACCAAGTGAAAGAAAATCAACAGATTCTAAGCGTTATTATTGGAGTCGAGAAAACAGACTTGATGATGATACAAATTGCTGTTATTAAAGCGCGAGCGGAAGAGATACAAATTGGTTCGCAAGAGGGGGAAGCTTCAAAGATACTTTTTAAATGAAATGAGATGCGTCGCAGACGCAGATGCATGGTTAAGGAGGAACGAAGCACTGCTTACATTCCACGAAGGTATTTCCCCAATTTAAAAGCACATTTTAAAAATACATCAACTAAGCCCCAGAATGTGGCAACTAAAACGAGGAAATTCGCAAACATTTCTCCTCCGGGCGACTTTAATGCTCTGCAACCCTTGAGCTAATTTCGGGGCGCAAAAAGCCATTAAAACGAACCCTTATTATCCTCATCTAACGTCCAGCCGAGGGCCGTTGCCCCTGCCCCGGACAAACTGATTTAAGCTTCTTTGGCACTGGCACACACAACATTTAATAAGCGTTAAAAGTAAATGTCATTAGAGACCATCCTCTGCTGCTTCTGCTGCTGCTGCTGCTGCTCCTTTGGCGCTGGCAGCATTCTGTTCTGACACTTGATGAGCTGTCATAACATTAGATCATGAAGGTCTACCGCCCACAATTTCCCACTCGGCCCCTCATTAGTCTTGGGAGCAACTGTTTACTCAGCTTATTATGATAAACATTAAGAGTGCGGCGCTGGACGTTCGAGACTTTAACGCGCTTTAACATGGCTTTTCCCAAAGAAAAGCGCTCTAATTGATTGATTGATGGGCGCATTGGGTGATTGACTGGCCATATGCCGAAGTCAAAGGTGTCAGAGAAAGTTTTCTTCTAAAATAAACAGATGAAATATTTATTTGTCTTGCTGAAATATTTCCAGCATTTTCGGTCTATTTTTGTTTAATATTCGGAGCAGCTGTCATCGCGCGGGAAATTCGATGCGCTCAATGAAAAGCGACACTTAAGATTGGCTGGGAAATGCATATGCGGGGAAAACTCTAGGCTCTGGCCTGACTAATCATGAAATTATGAGCCGATTTGTTACAGAAAACTATTGAGTCTAATGAGTGAGATTGTGGTGGGCTGGAAAAATCTTCGGAGAATGAGAACTTGATTAAGATGTGGGCTCTCATGAGGCCTAAGAAGCGCGGATGATTTGGGAATGGAATATGCAGTATATATCCCCATATCTAAACGGCTTGCCACTGCAGCTTAAGTCTCTGATTGCCAGTTTGTGTTGCAGTTTTTTCCGCCTCACAAATGACTTCCGCCATAGACACAAATTATAATGTAAATCGATGCAACATGAACATGAAATATAATTGAATTGAAAATGTTGCCACACACGGGAGCAGCAGCAACAACTGACAGGCGACAGCGGCAGCAAAGGGCAAAATGCTAATAAATGCAAACAAAAACTCTGCGACTTGCAGCAGCAACTGCAGCAGCAGCAGCAGCAACTCTAAGCACAAAGCAGCAACATCAGCGGAGACAACGGCAACATGAGGCA
0.7018205939026737 CAAAAAATGCCAACATAAACGGCCAAGACAAAGGAAAGGATAGACTGCCACCCCCGGAGTCAAAACGAAAAAAAAAAAAAAAAAAACAGAAAGAAGTGCAGTCAGTCCAGTTAGCTGGAAAAACGCTCCCCAGAGTGGCATTAGAAGGTTGCCAAGGCTGTCAACCCTGCAACTTTGTGTTGAGGGCGATAATTTTTATGACCCCGACAGATTCTCAAGCCGACTGCGATTGACCCACCACCCAAAAGCTGGGCTGCTAACTGGATCTCGCTGGTCACACACCACCAGAAGTGAGGAACAAAATCCTGTCGTGTGCCGGTGCAGATAATTTTATACAATTTATTATATCAAACGGGCGACGTCGCGTGCAACACTTGCCACGTCACATCGGCCATTTCGGGATGGGGACACTGAGATACAGATACTTGGTGCTGCAACACACAGCCTCAGGTTGCGTGTTCAAGTGTTTACTGAAATCCGAATTCAAAAATCCCAATCCCAATCCGAATCCGAGTTGCGTGTGTCCATGGACGATATC
0.4266314068559596 CTCACGCTGCCATTCCTAACCCAAACTACTTTTCCCATTTTTCCAAGTATTTCATTTACTTGAATTTCACTTTGAAATGCAAACCAGACAAAAGCGTGGCGCATCCGCTAATTATCCACCACCAAACGATCCCCACCCATTTTCCATTTTCATTTCCCGCCGCCCATTCCCGAAAGTAAAAAATCAGACACCCGTGGAAAGTGTAAACAAATTTGGGAACATTTCCCAAACAGAAACTTAAGCGGCAAGTTGGCAACCCTTTTTAGCCCGAAAGTTTTCACTTGCTGACTGATGCGCTGGGCAGCTGGAAAACCGTAGAGCGGGTGGAAAATGGGGGTGGTGATTGGGGGAGCTTGCAGATCAAAGTGATATTTTTTGTGGCTGCAGCTCGGTGCTGCTCGCTGCTTCTTGCTGCTTTGACGGAACCAACAAACATGTTCGCCACTTTATTTACATTGGCTTCCGGTTGAATTCGGTTTTTGGTTTTCCCCGCACCATTGACTCAACATATTTTCCATTTTCCCATTCAATTGGTATTTTCAGCATTTATTTGTTGTTCTAGCGAAATAAAAAGCAAAAAATATGCTTTAGCTTCGTTTGTAAACAAACATTGGGAAAATTTAACTAAAAAACGTGTACAAAAAGCCGGGGAAAAGAAACATCAAAGGGCTTTTGAATAAATGCAAATAGTTGACCCATCGAATTACGTAGATAATAGGGTCTAAAAGCTTTTGGCCCTAAAGATTATCTAGAGATTTCAGTGGGTCAGTCGTAGACGAAACTCATTCGGATTTCCTAGCACGTTTTCAGCTGCTTATTAGAGCGCCAAAGAGACAAAATATTATCCGACCGTTTATCGGAAAGCCATAAAGTTTTCATTATTACACGGGAATCCCCCCGCCCCTCCTTTTTACCGTTGTCTCTTGTTTAATTACGTATTTTTTTTTTTATACTGTGCCGAAAAAGGGCCCAAAGCCAAAGCCAAGAGCCCAAAAGAAAACAAAGGCAATCACGTGCCATGCGCAACGTTCTAAATTTCAATTGAATTCAATTTAATTAGCCGAAAGCGTTAGAAAAAGAACCATTCAAAGTAGTCGTGTCCCCGGCGATAATTGTTAATTTGTATGCCATGAAAGTAGGGTTTTTCGAGGGTGGGGCATTCAGGCAGATGAAACTGACATAATTTGCATTTAATAGTTCCCTGTAAGTGCTCCTTTTTTTTCTCCATTTGGTCGTGATTCAGTGGGGGAATGACTTCAAGGGAAATGACATGAACGAAATTCCCGGGCAGCAGCTGACTTCGTTTTGATCGGCCACTGCGAATGTAATAACAAACATATTGCACAGATCTGTGAATTTATTCCCGTACTCCTACGATTCGAATGCCAGCACATTGGCCATAATCCGATTCCTTTCATTCGGGCCCCATTTATTCGCTTTGTTTATTTAAGCTGAGCTTTTCA
0.6316904811247143 ATTTTTATTGTTTTCCAGACGAACCAGACGCGGCGGAAAAGCCAAAGGACGCAGGACGAAGGCTCATGGCTAAAGGGATTTGGTGCGTGATGAAATTAGGATAATTTAATAGATTACGCCCGGCGTTGATTTTTCATGGCACTCACTCGGTTTTTTTTTGGGCTGTGGGATGGCACATCATGCATTATACATAATACATAACACATAATACCTGCTATGTGCCGTCTGCGCGTATTGATTGCATTTACCTTCAGCCTGGGCATTGTTGTCTGGCTTTCGGGCCCAAGATCCCCGCTTGGGGATTTTCCCTTAATGTGCCACCCCCGGGTTACTTTGGATTTTCGGGTATTCGTTTTCCGATTTTCCCCATGATTTTTTTTTAACTTTTCCGTCTCGGATTTTCGCCTTCATTTTGTGGCTTTTGGCAGGCAACTCACGTAGTTTTCAGTCGCATTTCGTCACCTGAACAAAAGCCTCAATGACTGCAGCTCAGATTTTACCGGCGAGGGGAAGGAAAGTCCTTCAAGTAGCCATTTACGTGCTGGTCGAGTAATGCTTGTTAAATTGTTATTCTATGCTAAGTACATCCAATTGTTCATACTTCGAAGTGGGAGATTTTTTGGGGTTACTTTTTATTGGCTTAGAAAACTGGGAGATGCATAGAGGGATATTCATATACCTCTTTGT
1 AAAGCCGAAACGACAGCCACGAAACACAATGTGTAGTGAAAGTCGGGAGCTAGCGACAACAAAAGCCAGGACTCTTGAATGTCCACCGGCAAGACCCGGTCCCAGCTGCTCCGAATCCCGCAAAGAGTCCGAAATATATACGGACCAAGGGGCCAAAGCCTTAATCTGCTTTAAATGGCAAAGAGATTTCTGCGTTTTCCCCACCCACCAGCCCCCCATTCGCATTCATACGGCAAATATCAAGTGCATCATCATGGTCGTCATCGTCATCAAGGAGCTAAAGGACAGGACAGCTTGGAGTGGTCGGGCCAAGGACGAGGCCAAAACTGCATTAACTTGGCCCGTGCTTCGAAATCGAGCAGCTTCAAAACTAGACAAATACACCAAAAAACATCACGGATAAAAAAAGTTAAAGAAGTCTAAGAACAAAAAAAAGCTGGAATTATTGAATTATTTATTAGATTATACATTGAAAAGATAAACTAAAAAATGATCTTTTAAAGCTACGATTCTTCTTTTAGATTTTCCCAGTGCATCGATGCCCTTGGCTCGCAACACAACATCGTTATTATCGCATTGAGCGCTGTAAAGTACCAAATAATCTACAGGATAATGAGCATGAATGAACGAGAACGTTTTCCTTTTTAGTTTATTTATTTTTTTAACTTTGTTTTGTTTTGAATGGGATGAACCGAATACCTTCTGAAGTGAATAGTGAATAAACTCAAGGGGGGAGCGAGTAGAGGGCCACAGAACATTCCCCCAAGTGCACTCAACTAAAGCAAGCCAAATCTGCGGAGAGCTCACTGAACGTTTGCTTAGAAAAAAAAATAATAATAAAATATATAATAATCAAGCAGTTTAGTTCGTTAAACGACAACAAGCTAAAAAGTACTTAAAGGACACATATAAATGTATAATCCTGTGGTGGAAAAGAATGTTGTACTATAGCCGTTATCTAATGGTATCCCAAATTGAGCAGCAAAAAGATTTGGAGATGTAAAAAACTATTCATTTCATACTTTAATGTTTGCCAAGCCAACTCAATTGAAATACACATGTTTCTCGCCTCACTTCACCCATTCATATTTTAATATTGAACTCTTTTTTTATGTGTGCACATCATTCAAGACCAGCTTTACTTTCATTAAACAAAGTTTACATTCATGGCTGTAAACAACATGATTTCACATGACTTACCTTCACTTGTGGCACTTAATGCCCAATGTTTCATGCCATTGAAAAGGGCACAGGAAAGTTGGGAGCCCATTTTGCCACATCTTTATCTCCGTCGCTCGAACATTTAAATTCATATTTCTCATATTTACATGGAGTGCTTATGCCGCAGGATGCAGGGACACCGTGGAAGCAGAATGGCCAACTTTTTGCCATTTTGTCAACGTTTTTCATGCTTTTTTCATATTTATTTTACTGTTTCAAGTTTTTTGCTGTTTATTTTTGTTAGAGCAGCAAACCAGAACGAGTAGTTCATTAGTTTTCAACTGTTTGGCTGCAGCAATTCCTATTTTGCAGCCGCATGTGGCCAGAACCATCAAAGCATCGTTCCGGGCCATCAGCCAGGAGTCCTGTTCCTTTCAGGACTTGCTCCTTCTGCTCCTGCTGCTCCTCCTTGCCCCAACATTTCTATTTCCATTCCCATTTCCCTGGCGCCTTCGCATTTTTCGTGGCACAGTAATGTGAACAGACTGCGGCTGCTGCACTGGCTTTTGTAATGAAAAGTTGAGGCAACTTGTTGTACGTATACGTCATGATTTGAACCCATTTCCCAAGCTCCCTGCACTTTTTTAGTTTCACCCTGGACGTTGCACATGCTGATACCGATATGGGATGCAAGTATTTTAAAGTTGAATCATTTCGTAAATGAAACATTTCTCATTAATTAGCAGAGTTTCAGCAGCAACACTTGTCCGAAAAGCTATTTGTGGGAAATATTTCTGGAGAAGTGAAGTGGAAAATGTCTGCATACTACTAACAACTTTTAACATTTAAGATACCATATCATTTACTTGCCTACGAAAATAAAATA
1 CACTGAAAATGTTTTCTTTTTAGCATATTCCAAACCACTCCTCCACTCATTAAAAGAAAACTCTGTCGCCGGTGGCGACTTCAAAAGTCACTCTTCCCGAAAAGTGCAGCTGCATAGTCCATTTATCCGACCATCCATCTAGAATGCTGCAGGGAATTTTCCTTCATCGAGGTGAAGAAACGAAATGTGGGAAACAAGAAGAGAGCCAAATGAAAAACTTTGTAGCTTTGTTATCTGGTATCTGCCTTCTGGTTTCCAGCCACACTGTTTGTATTGTGGCTCATTTGCATTATTTTAATTCATTCCATTCGGGTAATCCCCAAAAGAAACTAAATAAAAGCTAAAATTGACGTTCTGTATCAATAGATCAGAATGAAAATGAAAATGGTGATGGTGATGGGGAAATTGTTACGGTTCTTGGGAGCAACCGTTATGCTGACTGCATACACTTAATTAATTTCCAAATAAAACGAGAAAGAAAACCCACAAATTGAAGAGGGGCCAGCAGCAATCCATATGGCAAAACTTTCAACTTACAATTCAATTTATTTTTCAACAGGAATACAAGAAAACCGAAAAAAGAAAAAGTAAAAGTAGAACAAGAAATAAGGAAGTGCAACAAAGGCGGCGATAGAGCAAAGGTAAAAAGACAAATTGCAACTTTTTG
0.009712049874264337 TTCCAGCCACCACAACGCCTCCAACTTCAAAACTCGACCGCATCCCCACTCAGACTTAACTCTTGTCAAGCTTCGACTGCGTTACACTTTTCAGCAACTTTTACATGGGAAACTGGCGCCAACTACAACAGCAGCAGTAGCAACAACAAAGTTTCAACCCTGCCCCAGGGCAGCCCCCCCTTACCCCCCTTACCACTCCCTGCCACGCTTCTTGCCGCACACTCCACCCCCTTTTCAACCATTTCTGTGCGGCGTGTGCAGCGTTGCGGCTGCGGCAGCAACAACATCAGCACAGCAGTAGCAAGAGCCGAAATACACTCGAAAAAGTATTGTTTAGCTTTATAATTGAGATATTTACATTTCCTAAAGTTTAGCTTAGTTATTATTAACTTTTAAGCTATACCCTATTTGGGAATTATGAATGGTGTGTGTCATATATTGTTTATTTTCAAATACTTTTAGCCGTGTAGGCGACGACATGGCCTGCTTATCGCAACATCAGCCAAGCATAAAGCTGAGC
0.9107817390668708 ACTTCCTATAAACCCCACTTTTTCGATTCGCTGCCTGTCAATTTGGCAGCGTAAAAAACTTTTGGTTAATTAATTGCCCAACCGCCGAAAGAACCGAACGCAGCAACAAATTCTATTCAAACTTCACGCACTTTCGGGTATCGAAAGACTCGCGATTGTAATTGGTATGCATAGAGTGGAATGATCGGCTGTAGTTTTCAAGGTTATCGCATTTCGGACCCAAACTCGTCTTCTTGGGCTAGGCCTATAGTTCCTATAGAACCACTTGGCTATATGCAAATTAGTCGGATTTGTCTGCAGTGTAAGGGGAAATGTTAATAGGCCCGCATTGGGAACTTGAAAGGGAAATATTATATAGCAGAATTATGGTTTATATTTTAGAAAAGTAAAAGTCGTAGGGAACAAACTAATTATTTGGAGTTCCAGCAATTTTGATTTTAATTCAAGAAAATATTTGTAGCGATGTTTAGAGGCAGGAAAAAAGTATTTTGCATAAATGTGCGTGAAGTCATCTGCGGCCACAAGTTTATTGTTTTTCTTATTGTTTTTGTGGGCGTCGCACACAAATTGAAATTTATGCCTTGCTAATAGCCTCCGAATGAATCTATCTGCATAATGAGAGGCATTAATTGAATGCCTGTTGAACGTCGAGTGTTGCAAGAACTTTTTGAATAACATTAGAACAGCACAGTGGGTGAATGAATGAAATGAGGAAAGTGGAAACATGCTTCAGATGAAAATGCTCAGTTAATGCTCATTAATATAAGAATGCTTTTTCCTATATAAAACCCCATCTAAAGTTTAGAGTATCTGCAAAAAATCTTGCGGAATGAGCACAAGCGTAGAGAAATGAGAAAGAACTGGCATTTCGAATGGAAGTGCTCTAATGCCGATTGGTGCAGGCCAGCAACAAAGTTGGCGAACCCACGTCGACTATAAGTATATATGTGGGTACATATATACATAAAGAGATATGACCACACACACTTGTGCACACACATGTGCTGGATTTCTGGGCAAG
0.8865100716557649 AATTGCTTAAAACAATTGCGCATACGACGCGTGGCCTGCGTGAAAATTGCAACATTACATCGTGTAGGCAGTCGTATCGCAAAGGAGGAGGGGCTCTAATTTGGTGGAGGCTGGGTTCTCGGTCTGTCCATCGTTCGGACGTTCCTGCCAGTTACCTTTTTGACATTTGATTGAGATTTGTTATCGGCGAATTCATCAATGATATATACAATAAAAATACACACGCAATGCTGCAAACGGGGGGATGGTTTTTTTTTCGGCCAGACCGAGACAAAAAACCACCCAAAAAGGAGAAAGATGTGAAGGCCTAGACCATTCATCCTCTGGGTCTGTTGGTGTCTGCTCCTGGCCCAGAGTGGTTGCAAAAGGGGCGGATGGGGGAGTGACTGGACCATAGTTATCGGCCTGGACCAGTGACATTTCTGGCCAGGCATTCAGCTCGTTCGGCTCCTGTGTGTTACTTCTATTAGATTTTCCATGTGCAAAAAAAGAAAAAACGAAAAGTGAACGAAAGAGGACTGGCCAAGCAGCTGTTGTTTGGACCTGCCCATCGCCCACTCCAATCCACTATACGCTTTTCCCCCCCAGCTTGTTGTGTATTTTTGCAATAAACCAGGAAAAAGCAGACTGGGACAGTAGAGCTGGCCATGCGTACCTTTCGATCCTTGTGTGACATTTGAATTCGGCAGAGAGAACTGTGGAATCGGGGTGGAGTTCGCAGAGGAGGAGGACTTTTCTTTCACATAACTTCGGCGGCGCACCCAGCGCCCCACCCACTTTTGTAGGCCAACGTTTGCGTATCTATTTTTTAATTTTGCTGACGAGGCACGAAAACATACAAAACGCAATTGTTCCAACGTCCACAATGCATTCCACTAACTCTCCGTGCTCCGTGTGCGGCTCCTGTTTT
1 TCAAAAGCCTACAGTCCTTGGTACTTGTAATTCCAATTCGAATCCCCTCTACCGAATGCAAAACAACAGCAGCTTAACGTACTAATTGACAAGCAAGCAAAAATATTTACGTACTCAAGTCCAAACATTCTAATCAATGCACTGCGAGGGACAAAGGATCGGCCTAAAAACACGAGGGAGGCCAGGCGATGTGGCCGCCCAATCTGCAGGCATAGATTCCCAGCTCCGAATGGGGGATGGAGGTATTCTATTCGTATACAGTATAACTGGGGGATGGACAACGAAAACGAAGCCTTTCAAACAAACAACAATCGTTGGGGCCAGTGAGATTCATCAAAGCGACTCAAACCAGGAAGTGAAGAGGGACCCTCTGTCCTCAAAGCCTGCTCCATTCCCTGTCCAAATGTCAAAATGCGTCGAAGCGAACATCATTGGATTTGTGATTGAACAGAAATTTCCATACATTGAGAGCGTCACTACTCTCCTTTTGCCCGCTTTTTCTTACACTGCCCATTTTCATTTAGGAAATGCATGCTGGAGTGATAATTCCAAATCGGCAGTTTGAGTACGGACAGCCGCCTTCATGAGTCCACGTACTCTCGCCATCCTCTCGATTTTGTACTTTTTTGTTGGTTTCATTTCTTTTTTTACCAGGACATCGAAAATTTATATTTACGGAATTGTAAGTTATGCACTCGAATGATTCTCGCACTGTGAATTGTCTGTCAAATGTCGCGACGGGCGGAGTTTCCCCGCTCGCACTTTTTTTCCTAGAGTGGTTTTCCCTGTTTCCAAAAACCCACCTATCCTCCCCAAAAAAAACTCTTCGATTCGACATCATGGCATCCTCGTCTCGAGCGTTCAATAATTGTGTAAAACGCTTTCAGTTTTACATTTCAATCTTAATTTAGTTTCTGGCATAACGTTTGCTTGCCATTCTGACCGCCGGACAAAGTCCGGCCAAAAAGGGGTTCCGTCCGAATTTGGGTATTTACGGATTTATTGCGAGGGGTAGGCAAATTGTTATTTTTGTTGTTCGCCATTTGGACGGTTGATCTTTTGGCTAATG
0.7841449117458836 CCCTTGTTTTTCCACCCGCTTTTCCACCCCTCCCAGCTGCCATAAAAACGGAACTCGGACACGGACTGCATTGCGGTCTCTTTCTCTTTGGGGGATGCTTAATGGGAAGAGGATAAGGATGTGGATTTGGATGTGGAGAGGCTTCAGCTTGGATTCTCTTTGAGTTCGTGCTGGGAAATAATGCGCTTCGGAGAGTTGCTAATTTATGGCAGGACAGTGCAAGGTTCAACTGAAGTTCAAGGTCCGCGGAGCAGTTTTTCCGGGGAAATTGCCATTTCAATTGCA
1 CTTTCTCTCATTGGATCAACAATTCAATATTGCAGTTGTTGTTTTCAGAATAGAAACTGATACATTTTTGCTTGTTTACAAATTACAGCAAGCTCATAAATAATTGTATTAGTTGAAAGTCCAGGAAAATAGTGCTTTTTCAAATTTTTTAAATGTATATCATGTGAGTGCTGACCTCATTTTCCTTGCAGTAAATGTCAGTTCTGACCATGAATAATTCCATTCACTTTTGGGAGATTTACAGACATTTGGCCACCTATTTTCTAGACTCACCTTCCTTGGCATTTAACTCTCGACTGCTTCCATTCCATTTAACTTTGTGTCCTTGCAATTACAAATTCATAGACCCAAAAG
1 CAAAAGGACTTGAAATTTATCCAAATTAAATGGATTTTGCCCACCCAACTGAGCCACCCAATCCGCCGGTGGTTTGTCCGGGCCAATTTGGTTTAAGCAGCAGTTGGACTTCGGTTCAAACAGAATATCTGAGATGGCTCATCGCATTGGACTGGCCATATGAACCATTTCACAGAGCGAGCGCAGACCGGCTTAATCTGGGAAAATGTGCCTATAAATAGCTCAAGATAGCTCCCCCGCCGCCCCTTCGCTCTTTGCTCTGCAGGATTATGGCTTTCCAGATAAATATGTCGCACATAAAGTACCACAACGAACGACTGTTGAACTAGATTCAACACACATGCCCATCTATACATTGTGAACGGAGAGAAAGAACATGTTACTTGAAGAAAATGTAGAAAAATATATTATGAATTATGAATATAAATAAACCCTTAAATCCCCTATCGGAGTATACGTGTACAGAAGTAAACTTTAACATCAGCAACAGTAGATTGTTCAGCGAAGAATCTCAATTCACTTCAATGCATGTTTTCTCTCAGTGTACCCGAGAAATTCATGGGGCGACTCTGCGTCTTCAGCTGCGTTGACAAACTGCAGAGATAAGCGTGCGAAAGGGAGGACGTGGAGCCAGTACAGAGCCAGTCATGAATGTATGTCCAACTAGAGTTCCACTCAAGTTGGCTCAATGGTCGTCTCGTCCCGTCCCGTCCTGTCCAGTCCAGTCCACTGGGCGCAATCAACTGTGAGTTGTCAGCTGCCAGAGGCAGTGGCCAGAAGGAGGGGCAACAGTGGGTTAAGCGCGGCGAGCCGCAAATCAATCGGGTCCCCTTGAAATTCCCAACTGATTTCGGGCTTCAGTGCCCCTTGAAATGCTTTGTCAATTATGTAATTCCAGTTTTCTTCCTTTTATCGGGCCATCAAATTCAATTGCATGTGTAAGTTATTTAACTTTGGCATGTATTCAATTTGACCAATGGATTATGAATGGCTTGACCCGCATAAGGGAAA
1 ACATGAGATGACAGGATAACGACTCCATGGCCTCGAACGGAAAACACCACCAGGCAGTCCTTTATCGAATGGAGAAGGTGGAAAAGGGAAATTCAATTTGGAATTGCATTAGGCCGAATGCCGAATGGGATTCGCACTCACTCGATGAAGGAGTAGCCCACCAGGCGACCCGCGTGCGAGAAGAACGCGATGATAATCAAATTAACGTGCCCAAAGATCCGTGTGATTTTCTCCGCTCCATACAGGAAGGGAATACTGCTCACGGTGCCCACGGTGATGGTGATGCCTGGACAATGAAATCGGTCGTAAATGGGAGTTAAACCAGGTCATACAGGCGGTAAAATGCCGCTTTAATGTGCGGAATATTAACTTCGATATTAAACTCACCCAGCAGGTAGTTCGGAGCACCCAGTTCCTTGAGGTACAGGAACAGGAAGCTCTCGATGAAGCCCCAGAAGTTACCGAGCACGAACAGGAAGCAAATGAATGCAATCACGTGGGGCATCTTGAGGAGATTCCACAGATCTCGGAACACATTGTCGGCTGGCAGTTTCTCGCCAAGAGGCATCATAAGTACCGACATCGTGGATATCACCAGCAGAACATCGTACGTATAGAAGGCTGCCGAGTAGTCCGTGTATCCCAGGCCCCTCGAGGAATAATCAATCATGATGCCCGTAATCGGAGAGAATATGGCCATTCCGATGCTGGAGAACAGACGCTCGCGTCCAAAGTCTCCGCCGTACTTCTCAATCATTGTCAGGGCAATTGGATCCATGATGGTTACTCCAGCGGACAACATCGTGGTGGCCAAAAATC
1 CTTTTGTTTCCATGAATCAAGTGAATACAATTGGTCAGAAGAGGTGTGGGTTTTATGGGGTTATGATGTCAGAACATTGGACTACCAACTTTAAAAGTGGTCGAATTTATTGAATGGCATTTCTCCTCTTCATTGTCAGTATCTTTTTTTGTTATTTTTATTTGTTCTTGCCAAATGAATTGGAACAAGCGGAGTATCCCACCCTTTTGCGATTTGGCTTCCGTCTCTTTTGAATGGCTATTGTCCAGTAATTCAACTTGACCAATGGCCACAATATTTTCCTATTGTTGCTGGGATCGCCTTCCATGCGATTGTTGTTGTTCTGTGTCTTGTTACGCCAATTGAAATTACAACTAAAGAAAAACAGCTCAATGAAAAATGAGAAAAGCGGAAATAAAACAAAAGCGCTGCCTCGTTTTTCGGGGTTTATTGAACTTTGTGCCCTCAGTCATTAAATAGAGTGTGAAAGGTTAGAGAAAAAATGTTAAGAGTAAGAGCATTTCAAAAGCTGAACCGGATTAAAG
1 TATTTAAATGTTAAAGATTATCCAATTGCTCAGCGAGCCACTTGAAACTTCCACACTTCATCTAAATCTAATTACTTTTCAATTCAAACCGAACTGCCGGTAAATTTGTTTAATTATCTTGGGTCGCTGCTACTCAGACATTTAATTAACAGCTATAGATAAGGTCGAATGGAAATGGAAAATGGAAAATGGGAAATGGGATGGCAGCTCGCGTGCTTCTGCAACCTTCGAATTTTATTGGCCCAAAAGTAATCGCACTTTGCTCCGGCTAATTGGCAGCACACCTTTGGCCTACGAAAGCCAGACCGCAATTAGAGTCGATTACCGCTCAACTAAATAGTTGTTCCCTCACCTGCTTCGACTGGCCATACTTTTACTCGATTCCCCGGCGTTTTCGTTACGGTTTTCTAATCGCAACGAAAGTCGCCTTAGTCGCTTATCAATTATAGTTGGAGTTACATTTTCTGGCTCTAAAAAGAAAGTTTCGATTGTATGTTGTCCGTTGAATCAGTTTTGGGCCAAATTAATGAAAGAGGAATTCATCTTAACCACTATTTCAAAGCTAAGATATTTTTGAGATACTTTTCTGTGTCATATATGTTTTAATGTCAGATTCACCCCACTGAAATATTCAACCCATTTGTTGCGCCTCGTTAGGCGCATTCAACGCCTTTGACTTTTACTTGTCAACAACATTTACTTAAGTTTTTGCCGCTTTTTTTCGCATTATTATTTTCACATATTAATGAAGCGCACGTTTCGCCGATTTTTCTCGGCTGGCAGGTGTATTGTTGTAATATTCAAAGTATGATTAGCGGTTCGGTTCGTCATTGTCATCGGCAAAATGACCGTTGCCGGTTATTTATGCGTCTCGGCTTTTGTGCACAAAAGTAAACGAGCGACCCTCGAAAGCATTTCAAACGAAAAGCACATGACTGCGATCTCTGCCGTATTCCATTGATGGGATTTGAAGTGAGCGAACGTGACGAACTTTCGGTTCAATCGATTTGCTCTGGCCTCATGGATGTATCTTGATCTTCTTGGGGTCGATTGCACTTTCTATCCATCTTTCCTACGAGCCCAGCGAAAGTTTTCT
1 ATCTACTTGATGATTATGAGTATGAACAGGCAATTTAACAATAAATCATTATAAATCAATGAATTAAGGTCGCCATTTGATGAGCCCACGTTGCGTACAACCGATTGAATATAATGATAATGATCTATAATCTGCCGTAACATTGGGGTCAAGATCATGCCGAAGATCGCTGTTCTTTGAGTGAGCACAAGTGTCAATTTGAACACTTTAGAAACATGATATCATCGGGTGGCAAGATTCCTGCCATCTTGAAAGGTTCTTCAATCTATCGCCTGTCAACAGACTTGTTCAACATCTATGCCATAATCGAACCATCAAATATATATATATATGTATATCTGTTTATTGCCACCGTTTGATAACTGTTGATGGCTAAAACAGGAGAAAATCAAAGAACACCTTTCTTAAGAGACAGGTAAACAATGGAAGAAGCCCGAGGCGCCAGCGAAATCAACAAGAGATTTCGAAACCCCATGACACATCTTGAGTTTTTACCGTTCGATTCTTCAGTGGTGTTTCTCCTCGACTCGACTTTTCATATCGGCTCACACATTCGTTTTATTTCTGCACGCTGATAACTAATGGCTATAAATATATATATATATAGTAATATGTATAATTAGCGCTGTGATAGCTGAAAATCGGACGACGATGGTAGTGACGCCATTTTTCGAGGAACGATAGTGTTTGTACTTTTATTACTTTTCCTCGGCTTTGTTTAAACTTTATAAGCCAGTTGGCGGATTCCCATTGTTAGTTAGGTGTGCGAAGATTTGCCTCCTTCTTTCTGGGTTTCTGTATCTTTTCATAATTTAGTTGGCTTTTCATTATGTTCTTTTTAATGCCTTGTCTCGAGTGTGTGTGTGCGCAGAAATGTTGCGTCAATTGCGGAGATTTTCTTCGTTATGCGAAAGACGAGGTCTTTCTTTACTTGGCGGGGCATTGAACCCTAGTTTCAGGTTTTCGTACGCTAATGTTTTTCGAGTATTTAGTGAAGTGGTCTTAATAGGCCCTCCTATGCCATTTCTCACAGCCTTTATGGATTTCCATATGCGATTGCTGCAGCCAATTTAACGCCCATTTAACTCGAGCTCGCATTTCTATTTGCTTTGGGCTTTGCACTTGCACTTTTCCCGGAGATTCACAGGTCCGTGCCAAATTGGAAAACCATTTTCCCCGCGATTCGGACTTGGAAAATGCAGTTTCGTTGTTTTTATCCCCCGTTGACTTCCGTGTACATTTTTGCGTTGCGTTTGTTTCTGCAGCCTCATTGTCTCGCTTGGAATTATTTCTCCACTTATGGGGTTTTCATCTTTCAGCCTTTTTCACAT
1 CTTGGGCACGATTCAGCATCGTTGGCATGGCCCTCGCATATTTCCTTGCAGCGGAAAAGTAGGAAAAGCGTAGGAAAAGCATCGGCAAAGGAAAATATTCTCAAAATCGCACTGCAGCAGTAGCAGCAACAGCAGCAAGTAGCAGCAAGTGAAGCCAAATGTCACGAGAAATCTAGTCGGCAACCCGGCACACACAAAAACATTCCATCGAAGGGTGGTATCTCTAGTCAGCAGGGGGGAGGGTGGTTGGGTTTTGAATTTCCCACCCAGACGGGGGACAAACATTTTCCCCACCGACTCGATGGAACATTTCTTCGTTATAAATCAATTTGAATTGCGCGAGCAGCTTAAGCGACAAACGATTTGCAGACAGTCAGCCACCGAGAAACCAAAAAACCAGAACAATCCCACAAGAAAGGACGAAGGACCAAGCGAAAAAAAAATAAGAGAAGCATTCGGCAAAGCAGAAAATGCTGTTTATTTAGGCAATTTGTTGGAAAAACAGCAGGAAGTGAAAATCCACCAAGGAGCCATTCGCAGTGAGCTGGCGATATTTACAAAAAAACTGGGATTATCACTGCTTAATAAGGCGCAAAATATATGAATATTTCTAGAGCTGATACATTAAGCCATGTTAAGGCTTGTAACACAATTGGTAATTAAAAATGAACTAATTAAATCAATCACAATTACATTCGAGTTCATAAATCGCGCTTAAGTGTGAAACAATTTTAAT
0.4921563974884552 TCCAATTCCAGTTCCAGATCCCGTCCTCGGAGCACACCTGCTGCGGAGGCCTTTGGCGCTTCACATGGCGATATATATCTGTTAACTAGGATTACTTGTTGTCTTGGGTGTCGCGGCTCTGATAAAGACCAACAGAAATAGACAGAACACATAAAAGATACAACATGTTCCGCTATCCGTTGTCGCACACTTCCACCATAATGTTTATATGTATTATGAAATGTTTACGATTTGCTTGAGTTTCAGTAAGTTCATAACAAATATGCCCCCTCCGCAGATAAGATAACGCATAGATACATAGAGCAATCTGACTTGGCTCGACTTCAGTCTTTCG
1 CAAATTTCATGCTCACACCAAATGAAGCATAAAACGCTATCAAAACCGCTCACAATGCCAGAAATATTTACAAAATGCTCTGCCGGCTCAGTAGTTACCCCTCATCACAATCATTTCGAAATTCTCGTGAATTTATGAACATAAGCGGCTTACAAGAAATGTGCAAAATGATGAAATTGTACGAGACTTTTGCTTATCAGCAGCAGAACACAAATTGCCGGACCCATTAATAGCCGCATACAAATCTCTTTTGCAGGCACTGTAAATGAAAATGCACAAACTCCACGAGAATCGAAATCATATGGCGACCAAGTGAAAATCCCCCGCTGAGAGAACGAGCCAACCCGAAAATAGAGTCATCAAATTTGTGCTGGCTTCACGGAAATTAACCGCCGCCGATTCGCTACGCTTATATACACGGCAATCCGCCGTGAAGTAGGCAACAAAATATATTTATGCGCCCAAGTGATAACGGCGCAAAGGCAACGAAGCACAACAGACGCTGACTTGGGCGAAAGGACAGCAGCAGGAGCAGGACTCGTTGATCCGGAGGCAGGGGCGGAGTGAGGACAGGCGTCTGGGAAAATCAGGACTACTAGCTGAGCAGCAAGATGAAGGGTCTGACGGCGTTTAAGGAGAAGGCAACGGGCGTGTTTGGCGGGTGAGTCGATGTGATATGATATACTCTAGTAACACCAGACAGCAGGGTTTGGGTCTTAAAGAATATTCAGATTTATAAAGGTTTTTTTTTTTTACCAGCAAGAGGATATATTTAAGCATAGAAAGCAGATCTATATGTATATTTAAAATATATCCTCATTTTGTTGGCAAGTGTACAGCGATGATGGGTGGCAATATGCCCGAAATGAAATATGATTGCAATCAAATGGACCTGCGGAGAACAAAAGGGAGAGAGTTTAATTTAACGCAAGGATGGTCGGTGCTCGTGGTTGGCTGAACTTGACCATGCCAGGATAATGCAGTAAATATGTACCGATATTGATACGCACTGGCGACTAGCCGGCGTCGCGAAACTTCGGCACGTGTCGCGCCCCCCCCGGAAAGTTGTAAAATTATTGGCATGCTTAACAAGTCATTAGAGGGGGTTTATAGGGATTCTAAGGACTTGGGACTTGGCACTTTTCACTGGTGACAACGAACGCAGTGGCATGCGGACGAGCTCACCGGTGCGTCAGGAATTCCGGGCACGTTGGCAGCACGTGTCCGGGAACTTCAACTCCGGCACCTTCGATTGCGGACGAAACGCAATAAAGTCGTGCCACTGGGACATATTGGGCAAACACTCGATGAATGTGTGTGGTCGTGGTATGCAATTTGATGGGCACACCTCGTCTGATTTCTCAAGGACCTTGAGTGCTAAATTAGAAATTGGAACAATAGGTGGCACATCGCTTTCATTACGGAATTTGTTGCATACCGACGAAGGCTGCTGCAGCGCTTAAGGCAAATGAAATTGATTTTTACGAGCTGCGAGCCGTTTCCGTTTCCGTATCCGTATCCATTGCCAACAGGACCTGGCGCTGAAGCGCTCGAGTGGCACTCGGCGCGAAGAAATTGAAATGCCTCGTTGGGGGAGTGCTCAAGGAGTTCCTTTATCCTTGCTAGTGAAAATGAAATTAGAATTGCCATTGAAGACGCGGTCGTGTCGCTGACAAGCCCCCATTCTCCCACTCCCCCTCAGTGCCAGAGCATCTTCATCACAGTTGTCAGGGCAAACAAACTAATACACTCCATACAGCTCTACATATACATATATATCTGAGAATGTGCCCCATTTACATCTCTAATGGTCGCGTTTTGTGGCCACGTTAAAGTCAAAGGCGAATTGTACAAAAGCCTTCTGCTTGTGGCGCCAGTTATCCTTAATCTGGGCGGCGACAAAAAGTCTGCAACATTTTTACTGACAATCAATG
1 CTGGAGCAGTTTTTAATGATTGCTGAGCTTCTGTCACTCATCCCGTAAAATGTGTTTCCGGATTTTTGCAGACTGTGTTCATGAACTGGACGGTCGCCGTGGAGAGCCATGTGGACTCGTCCTTCTTCTGGGGCTATCTGGTGACGCAGATTCCCGGCGGCTTCATCGCCTCCAAGTTCCCGGCCAACAAGATATTCGGACTGTCCATCGTGAGCTCCGCCACGCTGCATCTCTTCGTGCCATTCGCCATGACCCTGATGCACGGTCATGTGGTGATTTGCGTGAGGGTCCTGCAAGGACTCTTCGAGGTATGTAGCCCAACCAACCTAACAACTTGCCCAATTCGATTTTGCCACAGATCAAAGCCGGGGATTACGGCTGCGTGATGTTGCGAAAATGGGGAGGGTTAGATTTTGCTTTATGATAAAGCAAATATGTGAAATGGAAACATGTCCTAAGCCCTCAAAGGGATGGGGGTCCTGGGAGGGCAGGAAAAAATAACAAAAGCATTTATTTTAATGCGATTTCTTTGTGCCAAGGACTGGGAAGTATGTCATTTTTCTTCGAATCGGAAGGGAGAGAATGATACTTTGT
0.7396108901209997 CATTGTAGCTTGAAATAAAGTTGCACTGACTGACGCTTTTCGCCTTTTGTATTCTGCTCTTATTGTTGTTCGGCAAGCGAAGAGAAAAATGTATTCCGAATGAATAAATGCAATATACTTTCTATGACCCTAATGGATTTCGTTGTTGTTGTACGACGGACAAAGAGTTGAGTCCTAAATGGAGGCATATGCTAATTAGGATGGGTAAGGCGATTCCTCCAAGTGGGGTAGTAGTAGGAAACTATGGAAATATATGATAGTTTCATGTGTCTATAAATCCAAAAAATACAGAAGCTGTAAGATAAATCTCCCACCGAACAGACATCTCAAAATCCCCCGTTTCATAGTTCGCCCCTCGCAGTTTCCATCATATCTCAGACGCTTCCAGCTATTTGCACACAAACAAAAATAAATATTAAATCTCAGAAATCGTTTTTGGGCAGCGACACACCCTTAACCCCCGACCTGCGTGATTCCCCCAGTCCCAAGGATTCGAAATGTTACTCCGCTTACTATGTGCCACGCTTATCGACGAGCACAGCGTTTAGTTTGATGATTGAGTGGGTGGACATGTGGATTGACAGCATGAGTCTGCTGAATCCACAGAAGCTCATCAATTTCCCGCCTCGGTGGGAAAACCACTCGCATACTTTTGACGATTTCAAGCTGAAATTCGAGAGCTTTTAAAGTCGTCACAGTTTCGGCTGGTAATTAAAA
0.4976449693293142 CGAACAGATATGCGCCAAGTGGTTCGGATTCGCAATCGTGATGGATGGGTTCACATGCATGGTTAGGTTGCCTGGTTATTAGATTACTGCATATTTTATGCATCAATAATTTTTACAATTAATTTAGTAATCTTTAATTTAGGGTATCGAGGTACAAAATGCTACAGATATTGTTCACTCAAAATTGACTGTAGTTTTTTTCATAATTTATAGCTTCGCAATAATTGCGGAGCACTTAAAAGTTCTTAACGAGAGAGACAAATATGTTTCTATAATGAAATACCATGTAGTAAACAATTTCTATCTCTTTTTAAACGACCTTTATATAGCTTCAACTATTTTTCCTGTTCGCGGCGTTGAGCTCACCGCATGCGTATGAAACCCAAGTAGTGCGCTTCGAATCTAAATTGCCAAATTAAAAATCTAACGTAGCAGACCTGAGAATCAACCTTCAACTGGCTCAGTTGGTGGCGCCAAAATGTTGACTACCAATTGGCCCACTTGTGTTTGGAGTTAGCTTGTAGTTAGACGATAACCGAAAGTCATGCAACCGGTCTTTGAAATTATTGCAGATGCAGACTCTTGACGGTTGGGTGGCCACTGGAAATACCCGAAGATATCGGTTGCCTTATAGGGCATATACATATATATATAAATACCCCAGCGACACAGTGAACACGGCTTGTTTTACTCCCATTGCGATGACGAGTGTTCGTTAGACCAGCAGCTGGTTAAATTAATCATGCAACAAGCGTATTTTTACATCACAGAAGGCAGCATAATGCCACTTAACCGCCCAACGATATCCGCGATACAGACAAAGAAAATGATATGCTATAAATGCAATCGATAATGAAAGAGTTATGAATTCGTAATTTCACGTGTTTTTCTATTTCCAATGGCTTTATATTGCCCTTTCATAGGACCTTAACTAACATCCTTTTCTTTCTGTGTAACCATATCAGTGCCCACCCGCACTCCACTCTGCTCCCCACTTAGCGGTGGGTTGTGGTCGCGGTCATGCCTCAATTGTCTTGAGCTTTTCAGCTGTTTTCATTTGTTTTTCACAATCGCTTATCTCGGACTTCGTGAGCTGCTTTTTCCAACTTATGTAAGTTCACCTCCTCCCCTTTTCTATTTTCTTTCCCATTCGGGCATTACGCACGCCAATTAAATGACTTTTTTGGGTTTGTTTATATTTTTTTGGCGGGAAAACTTCATGGGGAAATTTTGGGTGCATGGGTCTGGCCGGAAAACACTGTCCAACTAACACAAATCAGGCCCGAAACGGAAACAGTCGAATGCGGAAGGAGAAAAGATAGTTGGACGCGAAACACGAAATACTCATCGCCTGCTAAGTGAAAGATGATTTTCGATTGGCTCGCTTTTGACTTTGTTTATTTGTGGGTTTTTGTGTTTTTTATTTGCCATGAGTCATGGACATTGTTTGGCTTGGTTTTTACGTTGGTTGTTATTGGCCAATTGACTTCGAATCGATATCGAGACTTGTGTGTCATAACCTTACGGCTTTGTTTGTAGCGTTGTCAAAATACATTGCATGCGTTGGATTTTAATTAGATAATCATGTTGGCACGGTTCTTAAAATATTTCTTCATCACAGACTTTAATTTAAAATTAACTGCTTCTAGATTTCAACTTATAGTTGACCTGCTTTAGAGCTATAATTGCTTGGATTTCCTTGGGTTCATTAACCAGCAATCTGGCCTAATGACAGCCCTCTCCAAAAGCTGTTTGTCTATATCATCTGGCAGGCGTAGCCCCTCTGAATGCACTTGAATTCAAAACTTGACAATGACACGCAGCCCTGCAATGCGTATACGCCCTGTATGACACCTTTGTCGGCGGCAATAAAGTAATGCCGGGCACTAAATAAATTGAAAAAACTACTAAGAGTGTCAAGGTGCAGGGACAGCAAAATATGAATTAATTAAGTGCCTAAAATTTTAGAGATTTCGGGGCGGACTTAATCGGTAGTCGGGTCAATTAATTAACTCGGCTTTGTGAGATTACAAAAGTCACACGATGA
0.4279173117036226 ATAAAAGACCCACAATGCATACCGTTAATCTGAATGAACTATGTACAAAGAAAGCCAAATCGAAGCTGGCCAAACAACTCGAACTCGGCCAAATGACTCGACAAATATCACGCATACGCCGCCTGAGATCAATGGGCATTATCGCTGCGCTTTCCACAAACACACACCCATCGCGGGGAGTATTAAAATCTCATTACCAATGCTAATTAAAGGAGGGAGCCGCCCATTTTCGAACCGTCAAGTTCAAAATCACAATTTTTCTTTACACTTCGCCAGGAGATTTGTGGATGCACCCGGCGAGCGA
0.927289880607865 CAAGCAAGTCTTTAAAAATGCATCTAACAATGCCATCAATTTTAAAAGGTTTCCACAAAGCTCTTAGCTCCTCACAAACCTTTTCCGATCTTGCAACACTCGAGTACCGATGCTCATCGCAACAATTATGTCTAACCGATGTTGATGTTGGCATTAATAATTTCGGGCTGCTACTTGCCATTTATCAAAAGCACTGATCTTCCCATATGCCGAATGGGCAGCTTAATGTCAATCGGCTCTTTTCCAAGCTCTTGGCTTCTTTGCCCCCGCGCTCTGGGCCATTAATGCATTACAAATAGGTGCGGCAGACCGCAACAGCAACCTGGGCAAAGGGACTTGGCCACAGACGCATCGGTGCCGTTGACCAACGTGACTGAGATTGAGATTGAGGACTGCAGTTCGCTCTGGCTACCTGTGGAAAAGTGGAAAGGCAGAGAACTGAAATCCAGCCAGCAGACGACCTCAAGTGTAAGGCAGCGCAATCGAGTTGCTGCAGCAGCAGCAGCAACATGCAACATCCATAGTCCAGAAGCAGTTCAAGTTTGCGCCAAGGAATTCCTTGCCGCTGAAATAATTAAGCATTGCAACATTGTTTATTGTTGCTGTTGTTGCTCCTGCTGCTGCTGCTGCTGCTGGGTGTTGCAGGCTCGTTTAACAAGGCAGCCAAGTTCTCAACAAGTGCCTCCTCCTGTTCTACAAGTTTTTGCCCCTCCACTCCGATTTTTTTCATTTTTTGCGCCTGTTGCTGCTGCTGCTGGTGCCACTCTAAGGAATTTCCATTTTATTTACATTTAGAATGTGCCGAACGGACTCGTCGCATGTAAAGCGGGCCAAATCGAAAGCTATTAGACCTATTAGCATATCGGGCTGGAACATGGCAAATTTAGTGGCAACATTGTTGCCTCCGCGATAAACGCACTAA
0.8002764499617507 TATCTGTATCTGCACATGAATATATTGGCTAGCTGACTGGCTGGCCTGCCGGGGAGCGCTTGCTTTTGATGTTGATTAATTGCAAAAGCTGCTGATTGATTTTTATTGCAAATATTGATAAAAAGTTCTGTATTAATTAACGTGAAAAACACGCGTTTCGTGTTAATTGGAAAATGGTTATTGAAACTAAACAGAACCCAGAGCCAAGTGAGCGTACAAGCTACGCAAACAAACAGAGCAGCAGCAGCAACAAACAAACAAACAGACCGTGAGATACAAGATACAAGTTGCATTTTGTAGAACGTACAAATTAACGCAGCCAAAAGTCGAAAACCGAAAACCGAAAACCAAAAACCAAAAATCGAGAGCCCAACTGGAAAAAAAAAGTCGACAAATGAAAAGTTTCGACACGAGAACAACGAGAGTACCTCTCAGTGCCCCTGTATTTGTGGGATATGTACCAGCCAGCATTTGATTTATGCTCAACTTTGATATTTACCGCCTAATAAACAAAAAATTAACGCAAACGCAGCTAGCCGCATTATAGATGTATCTATGTATCTGAATCTGTATCGCTATCGCTGTCTCTATCTCCATCTGTATCTGTATCTATTTGTGATTTTCGCTTTGATTTGTACTTGACATGCGTGCGTCTGTCAGAGCGGCAATTAAACAACATCACCGGAGTGCCAGTTCGGTATTGGGTTCGGTATCGGAATAGCCATCGTTGAAAGGGCAAGCGCTAATATTTGGTATTTGTTTGGGAACCGGCACCCGAAATCTGGGAATCCAGGAGCTAGCGCCAGGCCACCAACGTGGCTGCTGGAAAACCGGTG
0.8352877468650989 CACATATCTGACCAGATCTCAGCAGACTCTCCACTTCGAGTCCATTCATTGGGTCTAAAGATCCCAACCCAAAGCTAAAGCTGAAGCTGTGTCTGAAGATCGCCTTCTCTGTCTGGCTGGCACTTCATTTTGTGGGATCGTCCGACTGCCTGACTGGCTGTTCGAGTCGGGCTCCTCGAATTTTGGAATTTGTTCTGCCTTGTTAAGAGTTGTTAAGATTATGATATATGTATGGGATGTCGGCGAGTGTGTGTCGGTGTGCTGGCGGAGATTGGGCGGCTGGGGCGCTGAGCGAGCGGATCGGGCGGGTCGGTCGGATCCGGCAGAATCATCCAGCAAGACGACGACAGCGGCAGCCATTATGATTCACAGCAGGAATGTGGGAAACGGCTGCCTGACCATTTTATTTTTTTTCTCGATTTTTGGGTCTCGACGGCGGAGGAGCTGCGCTGGCTACGAGATCCACACCACACAGATACTCACGCATACAGCGACAGTTGCATTTACCACATAATCGATTCATGCATGTGGCAAGTTAAGAATTTCTTTCATGTTGCGTTCTCGTTGTTAGTTTCTGTAGTCGTTTTTCCCTCTCATTTTTTCCTTATGATTTGTTTGAGCCGCATCTTTTCGGACCACCCGTGAAATCACTTTGGGTTACCAGTTTCTGGCTGGGAGTTCGACTTTTCGTTTCCCCTGTACTTTTATTTATTTATTTTTTTTTTCGAGTCTCTTGGATTTTTTTTTGGGTCTTGGGCTTTTGTTAAATTGCTCTTGTTTATGTTAACATTTAAATTGTGGCCACGGGTAGTCTGGATAGTAACCCAACCCCTGCCCGGCTGCCCAACCAAAACCAATATTTAAACTCAACGCTCCATGAATAATCATCGTCATCGTCATCATCTCTTCTTCGGCCTTTCATCAGGGCCATCAATTCTGATTTACCAAAAGTGTTAATTAGCCCACGGATCGCTTTTTTCTCCACCATATTTTACTCATTTTTTGT
1 AAGTTCCATTTGAAAAATGGCAAATAAATGCGCGCTTTCTTTCCCTGCTCGCGGATTCAATGATTCAATGGAGCAGGCAAGGGTTTCCGCAGTTCTAGGAGAGCTAAAGGAGAAAAACCATATCGAGGGTCGCCAAATGCAATTTGTGCTGGATACTCGAGTCCCAGTTACAGCTAAGCGGATTGCCCCGGACATGTATATAGAATATTTATACACTCTTAGCTTAAGCAGGAAAAACAGAGGACTCAGCAGCGGGAAAACAGAGAAAATCGCCACTTGAATGGGTGAATGAAAACTGTTGCAACGGGCAAACTGTTGCTTTCGTTTTGTTTTTCGCACTCTCTGGGGTTTGCTCGTACTGTAGAAATGTGCAGGGGATTTACCCAATGGACGATACACTGTGATAATGATGCAGTTGGAGACTTAATTCGAACCATGCCATCTTTGTCATTCAAAAGGTGAACAATAGAGAGAAGCGGTGGCACAAAAGATTTATCTTACGTTTTAAAGCGCATAAGGAAATAATTTAAAGAAAAAAACTTTTCAATTTAATGGGGATATACAAAAAAGTGTGCTGCTGGCTTCATATATTTTCATCAGGACTTCACAACCCTCGCCATTTGCCAGACATTGCAGTTACAAGCCGCCATACAATACTTGTCCCTTTTGGGGCTTTACTGTGCGATTTTTCACTCTTTGGGGCGACATGTGCGTGGCCCTTGTCCGGCGATCGGGAAACTCAACTGTCGCCCCCAAAAGTTGATTGTCAAGCAGCTGAAGCAACAGCAGCGGATTGTGATAAGCAACAGCCTGCAGGGCGGGAACGCAGCTGGAAAAGCCAGAGAAAAATGCCAGGAAAACTTTGGCGAAACTTTGCGCGCGGAAAAGAACTGAAACTAATTGTTTGGCAAAGTTAGTTAGGGAACGTGACTAAAATATCTGGCGAAGCGTATCAATTACTGGGGCAATGAGCCGGCAAAAAGCCATCGAACAACCGGCCGGTCATCCAACAAAGTGCAGTGCCATTTAGGCCAGAATCCGACAATTGCCGCCTGCATGGCACATCATCAATAAAACATTTGGTTTTGCGTATAAAAACCTAAACCGAAACTGTGGCCAAAGGGATTCCCAGCCAGCCCGCCCTTCGATCAACAGGCGGACATAAATCAATCACTTCCT
1 CTTGTTTTCCTTGGGAATACCTCAATTTTCCTATCTTCGCCAAATTGAAAATGGTGGCTCTGGGATCTGTAGCACTCACTTCTGTCATCGTTCTTCTTGTCCTGAATTTCAAATGTGGAAAGTGATTTCGCACTGCTACCAGAACTGCACATTGACCCACTAATCATACTTTCCGAGCTTTTTGTTTTCAAGACTACCCTTTTGGGCACTGATTTCACAAGGTTGTCATCCACCCTTTTTAGGCTTGACCTTTTAGTTACATCGCTTTGAAACAAAGTTGGTCTTAGAGAATTTGTATCTAATTTATCAGGGGTCCAGCGGTGGCTTGGTTCTGGCCTAGAATTATAGGGCTTGGACTGACTGGTTAAGCTCCATTTGGTGACAAGGCGATGTCGAGGACGAAGGTATTCCGAAGAGCTACCAATACTTCCAGGCATTTCTGGTGGCTTGGAACTCGCCTCAATGCTTTTCCTTTTGCAGACATGCTCTTGCGAATTTATGGAGGTTTGAATTCTTGAAGAATTGCTTTCGGAGCTGCTTTGGGCGGAGGAACAACTATTGTGGGTAAAGTGCGAGGGGGAAAACCTGACATTCTTGAATTGGTTTTCACCACTAGCACTTTCAAATATTGTGCTTCCACTACTTTGTCTCGATACTGAACGAATTGCTGGCCTTGAACGAGTTATTTTGGCTTCACCATTATTGCTTTTGGAGGATAAGCCATGATCCCCAACGATTTTTGATGACACTATCCTCGGACTGCCCGTCAAACTTACATCAGTGGTCCGAATCGTTAGGCAGACGTTAATTTCACTTTTTCCGATGGCATCTCCACATTTTCCCTCACTAAAGAGACTGCAATTTCCACTAGACACGCGATCGAATTCCTTATAGGAACTCTTCGTGGGCGAATCAGCAGCAGGTCTGAAATATCGACTGGTTCGTTTACTTAATCCCGGATCGAAGTGGTCATAGTCATCGTTATTTACCTTCGACCTTTGGTTGGTGGAGCTCAGAACGTTGAACATGGAGTACTGGTGAAAGATCTCGTTATTATTTTCGGGCAGCTGTTTGTTGGTTCCCCTGTAAACAGTGGGATAATGACATTCCTTGCCCCTTTTTAAGCCATATTTTTGGTGTTCACTTTCCTGAGACGGAACTTTCACATTTTCCGACTCCAAAGAGTGATTACTTGCTATGGGAGAGTTAACGGAGTAATCGGGGCTAGGATTACTTATTTGAGCACAGTTTAGGTTTCGCTGTGCTGGCTTCTTTATTATTTTAGATTTGCTTCTGAAAATGTTCGACTTCGACAAGCATAGTTTTGACCTCTTAAAAAATCCAGATATTTTCTGCTTCATTGTTTTTCGCTTTCGTAGTTTCCCAACATCATATAGCGATGTTTGCGGCCTAAACGACTTTTGGGAAAAATTATCACAGCCCGAATGTGATCTTTTGGATATATATTCCCCTGTTTGGGGATATGTATATCTTCGATGCTTCTTTTTATACGGTATCTCGATAGTGAAAAATATGGACGATGGGGATTGACCGTTCTCACGAATTTTATGCGGAATTTCTGAACCATCGTTTAGGTCTGTGAAGCGAACAAAGTCAACCGACTTTTTTCTATCTGGCGAAGATTTATGATGATGACCACGAGTTTTATAACTCTCATATTGCGCTTTTGACTTATCGTACTGTCCAACAGATTTAGTTTTTAAGTTTCTATGCGGCTCACGTGTTTCATTAATAACTTTTTTCGGGCGATATCTGTGAGGAAGTTCTTCGCTAAATATTTTTCTATGGGTGCTAGAAACAGAACGTTCTCTATGAGGATTAACTTCCATAGTAAATCTATCATTTTGGCCTTTACTTGCATATTGTACATGTGGAGCAAGACGAG
0.6177598342989657 CACGGATACCATCTAAGTGCGAAGTCAGCTGCCCATTTTACCAGGAAAACACTGGCGGATTATATAAGGACCAACACCAGATACCAGGTGGCAATGCTCCTGGCAGGATACGATGCGGTTGAGGGACCTGACCTCCACTACATCGACTCCTATGGCGCTGCTCAGTCAATCAATCATGCAGGTCATGGTTGGGGCAGCATGTTCTGTGGCAGCATTCTGCAGAGATATTGGAACTCGAAGCTCAGCCAAGAGGATGCCTACTCGCTGATGAAGAAGTGCGTCCTGGAGATCCAAAGGCGACTGATCATCAACCAGCGGAACTTTGAGGTGTATGTAGTGGACAGCAAGGGAATGCGCAAGATGGAGGCCATCAATCCAGGATCCCTAAACAAGGAGTCGATAAGCCTGAGTTGGTAAAGCGGAAAACATTAAAGCCATGCTCGGTGCAACTCCTTTGCTTCATAAAGCATCCTTTAATGCCTAATAATTGTGCAGTTGGTTTTTGGCTAACTTTCACTGCGATGCTCGAACAACTTCCCAGGGATTAGTTGACGTGACCGGTTGGATTTGAGTGGTCAGTCGGAAGAGGAGGAGGTGGGTGAGTGGGTATGCTACATGCCATGGTCGACTGCCTCCGTGTATTAGCATATGTGGCCTGCTCTTGTTCTCCATGTGAGCCATCTGTCTGAATGTGTGTGGCACTGTATTTGTTTGTGCAACAATGAGTGAAGCTGCACTCAAAAAGAATTTATACATTAATAAGTCTGCTCTGTTGCATAGGCATAGTCATATAGGCACATTCCACTCAAATGGTCCCGTCTGCCGGCAAAAGATCGTCAGATGTTGGTATGAAATATTTTTTTTAAAACGTATGCATCTTGATTTTTCCAAGTGCATGCCTCACAGACAGGAAACGCATACGGCTGCGAATCGGAAGCAGAAAAGCCAACATGTCTCTATTTCCCATTTGAACAGCAGTCCGTCAGAATGTCGTTGGTTTGGAGGAGTGAGCGTAGTCGCCAGCGAAACTCATAAAAATGAGCACAGATTGCTGCAAAAATGCACTGAATTGTTCGCTGCTTGGCAGAGGTCTGAGTGTGAGGGTTTTCCGAGCTGTGATGCCTGCATTTTTCCGGATTTCTATGCTAGTCAGCGGGTTTTGTTTGTCCGCCAGCGTGGCAGTTGCCATTGCTAATTGGCCGCACATGACAAAGTATCGCCAATTGAGTGGATCGCCCACTTGCGGTGATCGGAACCATGAAATGTCAACAGTGACAAAGAAAAGGTAGCGAACGCGTTTACCTCAAAGGTACCGGTTTCGGTGCAGTAACTAACTGGCTCCGAAATGTATCTAAACTACAATTTAAATTACTCGCTGCTTTAATGGAGAATCAATTTCGAAAAGTAAATACCATCCATATACTTTAAATGTTTGTTTTAATTACATTTTTTTGGAAC
0.5248064574268649 AAAATGTGATTTTGCTGCCATTGTGCTCATTCTAAGCATAATTTATGCGACAGGCGGTAATGTTATTATTTCAAATCAGTGGAATTATTATTGCACTGCCGTTGATACACTCGTATATATAAATGAATATAATTTTGATTCCGCACTGCATGCAAATGGAATAAAAACGTGGCTAATTTTCCTTGCGCCTCCAAACGAAATCAATGCCAACTGTTAGCACGAAATGCCAGCACCACCCCAAAAAACTCCATTTCGTTCGAAGCTGAATAAAAACAATAAATAATAGAAAAATGCGCATAGAAATTGCCATTGAAATGTGAGGAGGGGAAGGCGCGGCAAAATGTGCGTGACACTCGCTCCACTGATGGGCTTTTAAAGGTCTCTATAAGAAAAGCATTGGAATCGAAACAGACTTCAAAGTACCCTGGATAAATGGTACTATATAGCTAAGCCAAGTATTGGATTGAGCAATTACATATATGACAATTAGAAGTAGTCCCCTTAGTACTTTCTTAAAAAATGTGATACAAATTGCATATTTTAGTATCATAAGTAAGTTGGTTGTGTAGAATAAGAAAGCCAAAGAAGGTAGCTTTCTAGTCTAGCCTGCTCCTTTGACTTCCATTTTAAAATGTGTCCTTTGTGCTGTTGACTGCGACATTTATATGCCAACCATATAGCCATATGCGCATTTTCACACAATAGACAACAGATACATTTTGGTGGCTGGCATCCTGACAAAACTGACATCGACGACGGCTATTGATTTACACGGGAAAAATGGTGGGTAGGGGGAAATGCGCCAGAAATCCTTTTACTAATTAGGCAGCACATTTTCAATTACGCGCCGCAACAGAGCACAATGGATACATACTACATACATACATACATACATTTATTCTCCGGCGAAAGTGGGAAACTGCGAAAAAGAGAAACGAATTTCATACTAATGAATCGAAAACAATTGTCTGACATCAAACAAACAGCGCGATGGCATGTCAGAGATATTTAATAGCCGGCCGCAAAATAATTACCCCGAAATAATTTACTATGAATTAGATACAAAGCCAAACAAAAACAAAAGCGAGCAGCTTGCGCAATATAAATTAGAATTTGTTGTTTAATTGGAAATTTGATGCGAATTGTGCTGCACCAACGCAGCCCGCTTAGCCAAAGAGCAAATTGAGCTTTTCTCGACATATTAAATTTCATCAATATGTACCCATTATTCCCAGCATGAGCTTCATTATTTCTGAAAATAAAACGTACATCCCCCGGCAGCAACTTGCTCTCCCTGGATTACTTTACACGGCAGCAGGGCATGGCACTGAGGTCCTGGCCGAAGGATCCATCCGGTTTGGCCATCAATTAGATGCTCTCCTTGTGCTGGACACTCCTGCAATGGAAACCAACATTTAATGGGAAGCAGAATGGGTAACCAGCTGGTCATGGGGTGCATAGAATTTCATTTTAGAATCCGCAAGGG
1 AAATTGTCTGCAGTCTGCCGCATTTTCACAAAATTCCGCACCTTAGGTTTCGGGGCTTTTCCAGTTTTTCCTGCTGGCTTAAAAAAAAAAATTTTGAATTTGCATAATTTTAATTTTTATGATACGCGGCTGTTTTTCTTAATTGTTTCTCGTTAAGAGAGTTAAGCCACCGCGGCAGTTAATAAAAACAGAACATATTTAATGCGCGCAATTACTTTGCATACGTTACGGCGCAGGCCGCAGGACGAAGGACGCAGGACTCTGAGCTCCTGGGCTTGCGCCTAAAACACTCCACACTCCACGCAGATTTGTGGACTTCGAGTGTGCGTCGGCTCTTTTTACGGCCACGGTGCTGAGCCGCCTGTCCGGCTCTTTACATAATAAAAGCGTAAACACGTTTTCACCATCGCCGGGACTGCAGGACTCCACGACTTTAGGACTCGAAGAGCTCGGACACAGGACCTCCATTACAATGGCGCCAGCTGAAAGAAGAAAGGAAAGCCGCCACTTACGCGTGCCTGGGGCGAATAAAATTGGCTTTTTGTTTGGGCAGTTTTATGAATTGCTTCAATGCTCATTTACCGGTCGGCCTAATGGGTGCATTGCCACATCGCCCAGCCACCCAGCCATCCAAACACCCACCACCACCCACATGGTCGTAATGCTAGCTCTCTGCGGTTACAGATCCATAAAGTGCACAAGTTTTGGTACTTTTATGGTCGGGTGTCGGCCTGAATGCGGATTGAAGTACTCATTTTCCTCCGCCTCCAAAGGAGGAAAGTAGTTACTATGCTGGACTAAAATATGGGGATATTACAGTTAGAACAACACACTACTTACATACATACATATATGGATAGTACTATTAAAAATAGCTAGCTTTAAATGCCCCTAAATGTTTGATCGAAAACTAGCCGCTTTTTCTTTGAAGGATATACGTTTCCTTTTCCATTCAAGAAACTCGCAACATTTCCAAAACTTTGGCAAGCGTCACTCATTAACGCCCCAGTCGCTTCACTTGCAAATCAATTATCTGATGTGCCAAAAAAGTTGTGCCAGTATCAAAAACTCCTTGATTTACTGACTCAACAATATGGGTGCTCCTCCATTGGTTCCTCCTAGTATGGCCACAAAAAGTACTCGAGTGCTCGCACATATCATACGTATAAAGGAGCCCAACAATAAACTGGGTTAGGAATGCCAGACTCGACCGACACGATTTCAATTTGCTTAGTTGATAAATGCCAAAAATTAATTCAGCCCGCCAGGCAGCCAGCACACAAAATGCCTTACTCTTCTGATTCTGGTTTGGTGCTGGCTTGTAAAAGGAACACACACTCACACACACACACACATATTATAAATATGCATGTGTGTGGCTGGAAAATATTTTCACTTTTTTGCTGTGATTCGTTTTGGGTCTTCGACTGCGAAAGAAAGTTGCCTTTTCTTCTGGCCGTGTCAGGCACAAAGTTGCACCGACTTTGCACCCACTTTCCACCTGCCTCGTTCGCAGATGTACTAAATAGTTTCTCACGTGACTTTCAACCATAAAAAATGGCTTTATTGCTGCACACGTATTCATTAATGGCAGCAATGAACTCACATGTGAACCCTTGTGGCAGTTTGGGCTTCTACCAGCAATCCCAAATAGCTGCCACATCCAAGCCCATGCACCCACTACTTGTTGTTGGCTGGAGCGGGCTGCATTCGGAGCTGGTTGCAAGTCGTCTGCACAGGAAGTGCATATTAATTGTGAAAATTTGTGCGGATATTTCCTCGAAAAATAGCTGCCCTCCTTTGGGCCTTTCTTTCAGCCAGCCAAATGCATGGCATGCTCCAAAAAATATGGCATTAGCTGCAGTTCGAGAGAACTTGCATAAAATGTGAGTTTCGGAAATGCACAGAAAGCCAGGCGGCTTTCGATAAGTACTCACTTCGTAATCTTAACTTAAGTCTTTACTATATGGCTTAAACGCAGTTAT
0.8090137213833618 TCACTAACTACCTCAGCTGCAATTTTTTTCCAATATTGAAATGCAAACAGCGAAGTTAGTTAGTCGGCCAGAAAAAGCGCTACAAATTATCCACACTTTACTGAACAAAACTGGGAGCTGAAATTCCCACATCCCAACAGGACCTAAACCAGCGAGGCGATTCCGATGAGCTGCGTTTACAAAACAAACACCAAAGGCGGGCACACAAATATGACACTGAATTGTTTTTCATGTCGGCCAGCACAAATCGAAGCCACCTGGTCAGGAGTGTGGGCGAAGTGGGTTTTTGGGTTGGTTTTGAGTGATGGAGCCGCCGGTTTCCAATTCCATTTGACACATTTTCGCTACCGATTCGATTTCGCTCGGTTTTGTCATGCTCGCTGTCACTTTTATTATGCTAGTCGGTGTGCCAGCACCTCAACCAGGAGAATTGTGGAGCCACCACAATAGCCATTCGAAACCATATCCCCCACGTGGCTGGGCACTGCAAACATTCGATTTCCCGAGCGGAGTGCAGTGGCAAATCTGCATTATAAATATGCGAGTGATTTCGACTGACGCCACTTAAAGGCAATGACTTGTGGCTTAGTATTAAAACAAAGTTTTGAGACCCATTTAAGGCTGGCATAGAACTCTCCTGTGTCTTCGGGCGTTTTTCCGACATTTATGAGCCGTCTCAAGATCTTGAGAGCGTAAAGGAGAAAACTTTGTGGGCATGGAAAATTATAGTTTATTTTGGAAACAAATCGAAAACGACAAATGGATTATGTTGAGGGATTTACCAATCGGTGGTCTTATCGCCGTTCTTCTGGAAATGATTCTCCCAAAGCAGTTTGTAGTCGATATCACCGCTGCTGTGGCTCAGTTTGCATTGTTCCTGATACGGATCCTTTAAGCGGTACAATGTGGGCAGGATGTGGGCTATGGCCAACTTGGTAATTTCCATAGTGGTAGCAAACAGCACGATTACGTAGCCCGTGGGGAAGATAGCTATCTCGACCGTTGTTCCCATCATCTTGTACACCAGGAACGGATACTTCGAGGTGTCATAACGGGTCACTACCGGATTTTCCAGGTGGAACTGTCTTAGATTCAGATTGAAAGGCACACTGAAGGTGGCGTTGACCGCATTGGTCTTCAGCCGTCGCAAACGAGGCGCATAGCCCAGATACCTCAGCTCTTTCAATATATTGGCTAGACCATATCGGGCGCTGTTTTTGCAAAATGCCTGACAATAAATGTTGCCATGGGGATAGATCCTTATACTGCGAGTCGGCGAATAGC
0.9931387043311745 TCTATGATGGTGGGTCCATTAAAACTCAATTGGCTAGTCGTGTAAATCACAGCCTTGACTTCGCCCCCTACCCTTGTCCTCCAATGACCCGTGACCTCTTGGCGGGTTTGGGGAATTGAAAATGGCCAGGGGTGCGGAGATTTGCACCGGGAAACGGGAAATGGTGCTTGGGTTTGGGCTTGGGCTCGGGATTTGGTTTGGTTCGGTTGGTTTTGGGTTTGGGAGGGATGTTGCTATTGGCGCTGCTGCTGCTGCTGCTGCTGCTGCTGCTGCTACTGCTGCTCTTCTGCTGATGATGATGATGACAAACAAAACAATGGAATCAAAGCGGTTAATGGCTTTTGTGTGTAAAATGAATGAATGCGGCAACGTTTCCTGCTTTCATTTGCAGCGTCATTTGCTCTGCTAGCCACATACATACACATGTGCCTCCCCTTGACCCCGCCCCCACTTTCCTAAGCCCCAAAGGGGGGGAGCGGTGGTGCGAGGTCATCGGCTACAGCAGTTTTAGTAACTTGCTTGTTTGTGTACATTGTAAATGGCACTGAAAGAAATGAGTTATATAGTAGTATTTAAAAATTTCAACAACTAAGCATTTAAAGAGTAATTTTTGAATAAACTTCAAACGAATTTGCGTTCAGTGCACTCACATTCCCATAGGTAAAAGCTGTTACACGCGCTAATCGATAAAAGGGGAGGGCATTCCTTGCCGGTGGGGCAGTGGGAAGCTGCAAGGGACCGACATCGCCGGCATTGCAACTCCACTTTCATTATTGGTTTTTTGTTACATCCCTGCAACATGCCACATGCCACAAGGATATGCCTTCGAAGCCCGGCAAGATTTCGCCCGCCCAGCTCTTTGTACAACCGATAATTAAATCGAACAAAGGCTCCGATTTGACAGTCCCTTGCAGTTCCGCTCGTTTATCAACTGGCGAAAAATGGCCCGCACTCACTGACTGAATTTCCCTTCGACTTTTCACCGACATTTCGTGTCCGCCATCTTCAAGAGCCTTCCCTTCGGTCAATGGAAATGGATGAGCTGCATCTCAAGGGTTCGTTGTATGCCTCATTTTGTTGTATAATCCAGCAATGGAGAACACTTTCTTCAAAAATTGCCTCCAGATTAATTTGCAGACTTGCCTGCCGTTTGATGTTAAAGAGTGGGGAAATCAGGAGCAATCCATTCCGCGGACAGGCAGCTAATTAGCCGATCAAGGACTGCCGGGGGCATGTCAGAGAACGCCCCTTCGCCGGCCATGGGCGTCATTAGAGGGGTTAGAAAATCAATAGCTCTATTATTTGGCAGAATGTCGACGGCCAAAACGAGGCAATTCGATTCGACGCGGCTCCATTCGATGTGTTGATTGACAGCCTAATTGAGGTTTCTTGACTTCTTCGATTGGGGGTGTAGGCCAATGACCGTTTACTGTTT
1 AAAACCTTTTGCCCGACTGCTAAATCACAAAGGGTTGATAGCAGAATAGTAGACGGTTATAGCATCGGGTTATGCGTTTATTTATGTTACTTGAGTGCCGCAATACCAATACACTTGGATTGCACAAGCGATGATGATCATCATCATCATCGGCGCAAACACACACGTGCGGAAACTTTTCCCATCCGACTGGGATTGGGATTGATGGGCAGGGTGTTTCTCTTTCAGCACTTGCCGGTTTGTTTATACGATTTGTTTTGTTTATGCAAGACCAAGATTAGAACGTATTACTATGCCAGGCATCTGTTTTTCTGTTTTTCCTAGCCCTAGCACCCGGAACAAAAACACTTGTAGATCGGAACGCAATTGGAAAAGTGGGAGTACTATCAAATGAGTCATGCTCCTAAATGGATAAGAAGTTAGGAATGGAATCTATCTAATGCTATTATCGTTTTTATTCCATGATTATTGCATAAAGTGCCATTGAAACTTAACTACTTAACAACTGACCAGTATAATTTGCGTAGACCTTTCCCAACAACCAAGCTCATTTATTTCGAATTTCCTCAATCAAATTTTCCCACTTCGGCGCTTATCCATATGATTACTTTATGTTCCCCAGTAAAATGCTAAAACTTCCCATAAAACCCAACACATATTTCAAATGGCAGAGTTTCGGGGAGATTCGCCCAGAATGACTCAATTCGAATGTGGAAAAGTCAAAGGCAATATTATTACAATTTATTTTAATTGATAGCAAGTGGCATTCCAGAGTTCCGAGGCACAAGTGTGTGCCTTCCCAAGACATGTCGGTGTTTTCAACCTGCGTTGTTATTGGTATTGGTATGGGTATTGCCATTGTTATTGTTATTGTTATTATTATTATTATTATTTGTTATTGCCGTTCGACCGATGATAGTCGGCTGCATTTGTAATTTTATCGAGCCGCGGGTCAGCAGAGGTTTCAATGGCGAAGGTAGGACAGCTATTATTAATTGACATTATTTTGCCCAAGCGAATAGATAACCATGGGAGCCCGGGACAGCTGACTGCCGCCCATAAGTGGTGGTGGATCATAATGATAACCTCATTTCGTATATAAAATACACTATACTATATTTATTTGCCGCTTCCGTGCGCGCCGTTGTTTCTTTCCATCACTTTTGTTTACCCCGGCGAAGGTTTTTTGTGTGCAGCCAAGTGGCGTACGAAATCTTGTGGCATTAATTCAACGGTCACGTAATCAAGTTCTAAAGCCCCCAAACTCACAGTCCCAATTCGAGACGAACTGG
0.8859410282724846 AATATATATGTTATCTCGCCACCTTTAACCTCGGGGACTAATGAACAAATTACTTTTCTCGATACTTGATAGCAGACACTTAAGCTGTGGCAAAAAGAAAAATGTTCATTAAATACGTGTAAACGAAAATGTATAATATTCAATCCCATTCGTCGTTCTTTGGTAATTGGTCATGGCATGGGGGTCCTACTTATAGACAGGGGGCTAACTCTTCGACTAGCACACGTAACGTAACCGTAACAGAGTTCTCCCCGTTTTCCAGATCGCTTGGCTATATGTTGGTTTGATTGGTATGATTGGTATTCATGGTGATACGCTATACTTCTCTGTGTTGGCATTTGGGTATTTATTCTGTGTAAACTGTATTTGTACTGTAGCTGTTGTGGTGCGATTGGTATTCGATATTCAAATCAGAAGACAGTGTCAAAATAATGTACCCACTGCGATTTGGTTGCTGCGTGGTGCATTATTGACGCCGCTGGTATAGGAGTTTGCGATAGTTTGTATTATGGAAAGAGTAGTTTAAGTTGGTATTCGAATTTGTATTAGGTTGTATTCACTGTAGTTCTCTGGAGTGAGCGTAGTGTGTGTAAGGCTCGTGCTTGGCTGCATTCTTGCGTTTATGCTTTTCTGCTCGACTGCTTGGACGCTAATGCTTTATGCTTTTTATGCTTATGCTTTTCTGCTTGGCTGCTTTTTGCTCGGTTGCGAGCGAAGCGGGCACACTACGGCTTGCTCTCCATTCAAAATGTCATCTAAGACGGTGTGTGAATTGGGGCAACTAGATTGCCGGAGTTTACGGATTCCTAAGCCACTAGGCATGCCTGATTGTCATTGCTTTACCGCTTGCCAGATTGTCTTCAAATCGATCATTACACATTTAACAACTAAAACATAAACCAAATCAGCTGGGCTAAGCACACATCGAGGCTGTTTAAAACTCAAATTCAGAACAGAAATCAGATTCCACAAAAATTTCTCAAAGACTACACAAACAAAGGCAACAAACTAAAATATTTGCTAAATTTGTTGGGCTTTCAGTTTCCGTTTTGCATATTTACAATAGTAAATCAGGGATTATCAAACATAAAAGAAGCTCGAACAAATTTTGGTTAAAATTACAACATTTAACATTGAATACTTTTTTTTTTGTTTTTTTAGGGGATTTTTGATAGAACA
0.8737138680184393 CACATGTAAAGTTGAAAGCTCCTTCAGAACCTGTTCGCAGTATGTTTTTTGGTGCATGCGTACTGGGGCGGAAGTGTCTCAATGGCACACAATGTTGCCATTTGCTGTAGAGCAAAGCTTTTCTGTGCCAAGTTTCACTTTCCGTACTATTTTTCCTTCGCCTATGAAAGCTGAGATTTGCCATGTAAATGGCGGCACTGTATCGTATATTTCACAAAAAATCAAAACAAATTACTTATCTAACGATAAGCCAAAATAGTATGACTGTGAAATTAAATCTTTTTCAATAGATCCGATCCATCCAGGCAATTTATTT
1 AGAAATACTTATCGACTTGCTTTCCTATGAGTTATGTATTTATATCGGGTGAATCATTAACAATCCTTTACGACGCGCAAATAAATCACGATATTCGATAGTGCTGGTCACCTTCACGCCTCAATCAGGCGGTTGGCCATACTCGGGGTTCGTGATTTCCCATATCGTTTATCTTGGGAACCCTCGCACGGCAATCGGTAATCGCTAGCGAAGAAGTTAATTAAACGGCCAGTCCTCGGGCTCAAATCGATCGAGATCGATCGCGGATGATTGATGATTGAAGCGAAGAGCGGAATGTAAACACGCACTCGCTTACGCACTTATCACTATCAGTTATCAGTGGGAAGTGGACAGGGAGCAGCAGCTCTTGGTCGGTGGTCACTTGAACTTGCTCCCAAATGGCGATAAGCGAGGCGGCACGCGCTCGATCCGATTTGGCCGTGGGGCAATTGCATTATTGGGGTTGCTGTGTCATCGAGACTAATCGATTTGAATTGGGGCAATTGGCATGATTGCTTTGGTTTGGTTTGGGGCAACTTTGATGAGGTAATGCGAAGTTTCCCACCCCCAAAAAATAGTGTTCTTTCCGCCTGCATCACCCGATTAGACTCGCAATCAGCGAATGTTTGGTTTTTTCCTATG
0.6606061239383813 AGTAGTATCTCTTTGCTCTCATTGATTTCGCTTTTTTGTTACAACAGCAAACGTTGCCTTGCCGTTTGCCACGTCTGAAGAAGTTAGTACGAGTATATATAGATATATTGTAAATGAAAGTAAAAGTATGCCACAAAACCGAAAATAAAACGAACAACGTACGTCACACACTTAGCTAAAATTACAAAACACAGAAAGCAACAAAGTCGCGGACAGAACCGACGCAGGTCCAACAAAATCTCATCTCAGGACCCCGATCGGCCCCGCCCACGATTTGGTATAACGCCACATTACCAGACAATCCGCCCACGTCCATCTTCTTCAAGTTCTTGGCCTCTAGGATGACGACGGTTAGCTTTCCGGCGGTCGGCACGTAGCGCAGCGAGAAGCAGATATCTCCCAGCTTTTCCTGTGTGGCGATATCCGGAGAAATGGAACGGAAACGGAAATGGGTTAGTGGGGTTCGATCGTGCGATTCAGTGGTCTTGCATCAAACAACATGTCACACAGACTCTATTGGTACGATTACATATACATATCCATTTCAAAGTATATAGGGGTTAATATTTATATAGGGTTTTTGGTCGCCCGTCTTTTGCATTACGAGTATTATAAATACTTATGCAATATACATTGTTCAATTCACTTGGCCCATTAGCAATGACTTTAAATTAACTACCAGTTAAAACTCGATTTTGATTCTTTTCGAAAATGGTGCCAAGGATGGGAAAGTGAGCCACATATGGTTAAGAAATTGTA
1 ATTTTACTTCATTTCGTTTACTTTAACAACTTGAGTCGTATTAATTATGGACGGCGGATGGCTGCTTGAGTTGGGTGCTTGGCTCCTCTTTTCCTTTTTGTCAGACATCCTTTGACCCTGAACTGCCATTGTTGCAGAGACGGACTCCTGGGACTTTGGGAGCTTGGGGGTTGCCCCAGTGGAAAATATACGCGGGTACTTATGTCTCGCTGATTGGCAATTTCTTCTCTCATTTGAAGACTGCAATTTGGGTAATCCATCAAAAGTTGAACGACACATGTCAGCCGAAAGAATACTAAAAGTCGAATTTCATTGGAATATTATTGGTTCACTTAAATCTGAACAGCAGAATATGAAATTTATTCACGAGGAATCCTATTGTCAAATTGATTTTATGTTAAATGATATTCCAAGTCCGCTATCCATTGTTTGTTCACCTTTTGTTTGCATCTCATTGTTTCCATAAAGCATCTCGTGAGCCAAAGATAACTTAATATGTCACCAAAACCACTTATCCTCTCAGCCAGAAAGAAAGAAAAGCAAACTGTGTGTGTAGAGCAATTTAAAGCCAAAATGACTGGAAAGCGATGCTTCTCCTATGGCTTTTCTCTTGTTTACTTTGCAAATGACGTCAAAGGACATCCATACCCTGAAACACGCTAACACACACCAACGGAAAATGGAAAAGAACTCGGAAAACTCGAAAAAACTCGGCAAGCCGCTTAAATGAAAAGCCTGAAGGCAGCTTTGTTTATTTGGCCCCAT
1 TGCTGACCAGTCCAAAGACGCACCACACCCGCGCCATTCACATCAAACGCACCTGGGGAAGGCGCTGCAACAAGCTGATCTTCATGAGCACCAAGGCGGACAAGGAACTGGGATCCGTGGCGCTCAATGTGAGGGAGGGCTACTCCAATTTGTGGCCCAAGACCCGGGCGGCGCTGCAGTACGTCTATAAGCACCATTTCCAGAAGTACGACTGGTTCCTCAAAGCGGACGATGACACGTAAGTGAAATATACTTTTTAATTTTTATAAATAAACTATATTTTTATTATCTCTTTCAGCTATTTTATCATGGAGAACCTGCGCGCCTTTCTACACGCCCACAATTTCAGGGAACCGGTTTATTTTGGAAACAAGTTCCGCCAGCATGTAAAAGAGGTATAATATAGAATTCGAAAAATTTTATATCTTATAGTTATAGTCATATTTAGTTTAGATTTTTTTCTTTTCTCTACATAAGGCCAGTATTTACAGCGAGTCGCCAAAAAGTGTGCTTCAAACTCCAAATCCACTTAAGAAATTATGAATCTTTTTTTTTAGGGATACATGTCTGGAGGAGCTGGTTATGTGCTGAGTAAAATGGCCCTCCATCGGCTGATTAAACTGGGTTTCAGCAACAGCAGCATTTGCACCAATCGCAATTATGGCTACGAGGATGTGGAACTGGGACGATGTCTGGCCGGTGTGGGCGTCGTGGGTGGTGATTCCCGGGATGAGCAGGGGTTAAGTCGCTTCATTCCTTTCTCCCCACTTCACTGGTATCCCCAGCCACCGGATTGGTACCAGCCACTACTCTACTACACATCCCCAGATGTAAGGAATCTCACAAATATGAGTTACTGAATTATTTAAACACTTATTCACCTTTGTATTAGAACTCCAGTGACTGCTGCTCAAATACGGCCATCTCGTTTCACTACAACAACGCACAGGAGTTCTACGTGCTCGAATATATCATCTACAAGCTACGAATTTTTGGCATAAACAGAGAACTTGGTCCACTGCCAAAAAAGAAAGCCAGTTCTAGGCCAATGTCGATTAATTTACAGACCACAAAAGAGGAAAACGGCCATATTGCTCTCATTAAAATGATGCCAAGAAAAAACGTCACTACACCAAATTACAGAACCAAGACCACTTCCAAGTTTAAAAAATAATATTGGCACTTTAATACATTCATTTCGGATTGACTGCAACAG
0.4400158456519032 GCTCTTGGAATGGGGCAGCTGTTGCTCACTTGTTTTTTTTTTTTTTGTTTCTTTCGTGGGGGTGGCTGATGGCATATGGGGTGGAAAGTGGGCGATGGGTGGTGTCTATCTCATTGCTTTTGCCAGACAGACGGCGGGCAAAATTAAGCGTCGCAACGGCATTTTATGAAGTGGAGAAGAGACTTCAAACTGGGGCCACCGGGAAAATGTGGAAATGGTCACGAAGGCGGACGGAGTAGAGTGGAGTGGAGTGGTGGAGCAACCGATGACAGGGTGGATAATTTATGCCACGGGGGTCGACGTTGGGCGATGGGTTCGCTGGAAGCATTTAATAAAACGTGCAGCAGCAGGAAAATAGGGCCAAAACTCCAGACACTTTTCGGGCCAACTTCGGAATAACAGAAAACTTTCCATCGTGAGCACACAGAAATGCAAAAAGCAAAGTGCTTGTTGGCTTCGCTTAATTGATGCTCGCCAAAGTTCATTGGCAATTTCGATCGATTATCTGGAAAATTTGAATTCTGCGATCAGAGAAGAAAACCTAAATGCTACTCCATTGTATTTAACAAAAATGGAAAATGGT
0.1547042215674071 CACAGCCACTTATTGTACACAAATCTATAGTATGTCATTTATAACTACATCGTGGGGATTTTCCCGATTTCCCAAACACAGGACATTTTCATGAAAGGGCCTTACATGTCTGATCAGTTAGGTAAGGGTTAAAAGCGCAACATTTTGAGATGCATTGGGCCCCAACACCTATGCAAAGTGAGTGCATGCATGTGGGTTGCTGTTATTGTGATGGTGTGCAAGCAGCAACAAAACAAACCGCATATAAATAAGGAGAGCGAGGTATTGTTGCATACTTGTAGGCAGCGGGATGGGGGTGGAGCTGTTCTGTTCCATCCGCTCGCAAAGTTCAATGGTCTTTTGACACAAATGATGATGATGTCAAGTTGAGCTCGTCCTACGCTCCTGCCTTGCTCTCTCTCTCTCTGATGCTCTTTCTAGCTTGCGCTCTTGGGTTTAAAGCCCCTCTGGCACCTTCCCTTCAGTCAGCAGCCGTTGTTGTTGTTGCTTAAGTGTTTGTTTGGGTGCCGTGCTGGCTCTCTCAGCTCCAACAACAGCAATGCGGCCGGCTTACGAGCCCCGGCTCTCTTCGCCTCTTTTGGAGCTCGCTCTTTGCCGAACGGAGAACCTACCGCAATTCGTTTCGTGTTCACGGCTGCATTTCCTTGTTTATGTTTTGCGAAGCCAAATGTAGGGTACATCGGTTAAGTGCCGAGCCAGGAGAAAGAGAGAGCGAGCGAACGAGTACCGTTATGTTGCCGGAGCTGTTGCAGGCTGCGCAACTTGCGGCTGCAGCTTTTTATTATTTGCCTTCTTCTTCGCGACCGTTACTTCTCGCATGGTACAATGGTGCAACTGTGCCCAAGCTGTATATTGAAAATAAAACAGCACTTCTGCATCTCACTGATGTGCAATGGCATTTAAGCTTATCC
1 CAAGGATACCCTGTCGCTAATTAAGTGAGTAAAGTGTGCCAACAAATGTGCGCCCACGGAGACGGAAGTGGTCCGAGCAGAACTCACCAATAACATGCCATCAACTTGCAGGTTTATCTCCACTAAGTTTCGTCCCTACCAGCAGCAGTCAACGACCAACATTCAGCACGAAACGCACAACAAAGTGGCCATTCTCAGGTAGATCATTACAATTAACTTAACTCAAGTCGAAGTACACTTGCTAATGACACTTTTCATTTTTCCCCAATCTCGTCGAGCAGTTTGCGCTGCCAGTCGTTGATATCATTAAAGCTTTATAAGCTGAGAAGAAAGGATTGTCGGGCCATTATCAACAGTCTAACAGATTTCTTTCGCGTTGGCAGGGGGGACATTGCCAACGGCAACACGCCGTCCTCCATATCACCATCGAACTCGGTGGGCTCGCAGGTGAGTCTCTCAGTTGGCAGCTACTCATGTGCGGATTTCGTTTATTCATTGCGGCTTTTCTCTGTTTTCAGGGCTCCGGTTCGAATACGCCGCCAGGCAGAATAGTGCCTCCAGATATACACAATATGCTGTGCAAGCAGAATGAGTTTCTGAGCTATCTAAATAGCGCTCACGAGTTGTGGGATCAAGCCGATCGATTGGTGCGCACAGGCAATCATATAGGTGAGTTGTTTAGGCGTCCGCCTAATGATATATATTAATGATCAATGTCTGAATCCATTAGATTTCATCCGAGAACTGGATCACGAGAACGGCCCGCTGACGCTGCATAGCACCATGCACGAGGTGTTCCGGTACGTGCAGGCGGGTCTCAAGACGCTCAGGGATGCCGTGTCGCATCCGACGCATCAGTCGCAGTAGCGACAGCGGCAATATCAACCGCAAACGCAACGGAAGCGTTGGCGGAGGCGGAGGCGAAGGCGGAGACGGAAGCACCACC
0.5087829328684561 TTGCCCCCTCTTTTCCCTTCGATCCAGAAAATTGCTCTATTCTCCTCGGGAACGCCCACTTTGTCAGCGCTACGCCCACCTTGCCCATTTGTTCTTCTTTTGTCTCTGGTCTTTTGTCTTTTCCCTCCACGGTGCGCAAACGAAGGCGGGTTTTTCCTCCACTTATCGCTCGGCCACTACGGCCATAAAAGTCCGAGTAAAAATCAATTTTCAAAACAAGCAGGACAAAAACAAAGGAACGAGCCAGCGAGGCGGCAAGGGGGCAAGAAAGGGAATATCGGACGACAATAACATCAATTTTGAGGCATTTATATGCGCCAATAAATTCAACAGTTGCTTGCTGGTGTGAGTGAGAAGGAGAGGCAGCAGGAGCGATGGCGATAGTATCGCATCCGAGGAAAGCAACAAATAACAGGCAGAAAGATACACGACAACGCGCAACAATAAGACACAAGATCAAACAAAACCAGCAGCGAAAACCGACCACGCTGCAGCATCGCCGTTGCTTTTGTTGTTGCTGCAGCAGTTGCAATAGCAACAGCAACAACCACGCCGCATGCAACAGGTAAAAGCAGCGACGCCACCGTTTCGAAACGAAATGCCCGCAAGAGCGAAAGAGATGGCGCCGAACAACCTGTTACATCGCCCGCTGCCTGAAATATGTAAAGTCAATTTCGTGTATCGGAAAACTGTAACTAATGCCAGGCAACAGCAGCAGCAGCATTAACCCATTAACGCGAAAGGGAGAAATCGGCCAAGAAATGCAAATGCATTGTCCATGGGTTAAATGGAAAGGCGGGATGGTGTAGTTGGGAAAACTGCTTGGCCACATACCACAAACAATGCAACAGTCAGGCATCGTTTGAATTGGCAAAATGTAAATAGTAATTAATATTAATACAATTATTAACACTATT
0.6333983915199771 TTTCTTCTTTCCATTAGCCAGCTGAAAATTAGAATTCCCACAGCTGTTTGCTGTGCTGGAGCTACTGCTCCAGTTTGGAGCTTTTCATTAGGAAAAGCCGCCGCATTGGTAGTCAACTCAACCCCCACCGACACAGTTTTGACTTATCGCTTAACCTTCACTCAGTTTTAACTCTTACCTACCGTCTTTTGTTTTCCTGCCTCTGTCTAACTCGTTAGCTTTTTGCATTGTTAAGTTTTTGTGTCTTGCCTACTGTGCTACACACGGCACTTTAACTTGGTGGCTGGAACATGAAAAAGACAAACTTGTGGGTGGCCTCTTCGTGAGCGATTGAAAATTAGAGTCAAATCATTTTTGACTTTGTCTATAATCGTATGGCGTATGCATTTCAAGCGTATCCATTTCTATGGCCCCGGATTGAATTCTTTTCTCAGAACTCCAGAGCCAGAGTGAGTGTCACGTGCAACATAATCGTCTTTCGATGGTTACAAATCTTCTCAGGCCGAGCCCGTTGATAAATGGAACTTCAGGCCGAGGGGCGAGTTTGTGTCTTAAGTCTTTTGAATGGCGGTGGTGCGATGTGTGGATCCTTTTGTGTCTGCGCTTCATTCATTCGTTCATTCGTTCATTCACGAACATTTTCGCTTCATTTCTTCCGCCAAAGTTTCTCACTTATTTTATTTTCTTCGGAGCCAAAGGCAAAGTCATCTGTATGACTTAATGTCGACGCCGACAGCGACGCTTGTCGTTTGTCATTCAATCCGAGCAGCGAAGGCGTTTGATATATACTCGTATGTATGTAAGTGTATGTTCCGCAGGCTTTCCCCGGATTTTTGTGGAGCAGCGTTTGA
0.6297243208616032 AAATTCCAAGGATCTTGATAGCCAAAAGCTTTTAATAATTCATTAAAAGAAATGTTAAGGGGCGCAGTATGTAGGCCTAGTTTGATATACACAATCGCTGCTTTTTTTTATACAAAAAGTTGCCTAAGATCTGTGGTGCTATAATTAATATATATATTGTACACTTTACAAGCCGGAAGAGCCATCAACATTCGAACAACCAAAATTTACACTTCCCCCAAATGAAATTGAAAACAACAGATGAGCACGTCATTCAAATCGCTTTTCACCGACCCATAATGAGACAAAATGTAAACAGTATTTGCACTAAATTATGCTTTGTGCCAACCAATTTGTTTGCTTGAAAATCAAGGAAAGCAGCTGCGTCGCTATAAACAACTCCCAATAAACAGTGGATACGAATTAAGGGCGGTAATAGGGCCAGCGGAATATCTCTTCAGCCCATTCTACATACATATATGGATCTTAAGATATATATGTAGATGAAGACGATCGATTTCTGCAGAATGTCAATCAGGCAGAGTCAAAAGGCAGAAAAACTCACTTCAAACTGCCCACGATGTTGGCAGTGATGAAAGACGCATATCAAGGGATTTATGGCATGGATTTTTTATTTCATCCATTATGGCTGGTGGTTATTGTATTTAATTCTTGTTTGTAGTTCATGATTTTCACTCGGCAAAC
0.2768777713156086 TCCCCATCGAGGCCCCACTGTACACAGTAAATAATAATTTAATGCACGGCAAAGAGAGAGAGAGACGGCGGACAACGACAAGCCGAGCAGACAAGAGATGCAGAAAAAATGCAAATATGATAATAATAATGTAAAAAAGCACAAAAGCATGCCAGCACGTCAAGTGAAAATTAAGAAAGAGTCGTTCATGCCGCACAAACACACAGATGAAAGGCGAAGAGAAATGCACACAGATGGAAAGCCACGCACACCACGAAAAGCCGCTTGTTTTCTAGCAACAAACCAACGAGAACTGTCTGTCGACTGTTTGATGAAAATTATAGCCACAGCAGCCAGTTGTGGAAAAATCAAAGCCAACGGCGGAGTGGACTCAAAAAGATGCCCGATCGAAACCAGTAGATAAGGCCGGAAACAGGTGTCGTCTTTGGCGGTATGAGAGTCTAGAAAACCCCATAAATAAGGTCTTAAATATGCCCAACCATATAGGGCTTATATCCGTTGAGCTGACATTACGGATATAGAACATTAGTGAGATTCCTCTGTGTGTGCAAACAGTTGGTTACGCCTACTGACCATTTTTCCCACTGATGATTTCCGTAATAACATAAGCGGATAAGTGATTTAATAGTCTTCTTGGACTTTACGAT
1 CAACGGCCTATGAAATGCTTCCGGCTGTCTGGCGATATTTTCTAAGCGACCGCACGTGCGACCCCCAAAGAGAAAAATTTGGCGCCCAACGCGCGGCCCTTGGCTTGGGTCATTAAATAACCATCTGAATGACAATTGTCAGTCTGTAGCACTCTGTAGCATAGTTTTTCTAGCAACGCAAGTTACGTGCTTGGTCGACAGGAAGTGTGTGGTAAAAGTTGAGCGAGTCTAACGACACAATTAATTTATTGAATTAAGCCGAATACTAAGCACTAAATGCACTTTATGACTCCGCGACGAGCGGATCCATTTGACAAGTCGAGACCCACCAATTGACTCGTTCGAGTCCCGGCATTCAATGGCTTACTTCGATATGCAAATTAGCCACGAATGCGTGATCAAGTTGATGTTGTTTGAGCAGAGTTTAAAAGCATCGAATCTTCGGGGGTCCCATCTCATTTCCCTGTCTTTCCCTCGTTAACAACTCAGCAAGAAGACAACGTTCGGTTTTAAATGCTGCGATCAATCAAACACGAAATGCAGGTGATTCTGTGAATCGAAAAACCCAATGGTAAATGACGAAGAAATTACCCAATAAAAAGTAGTGGTAAAGTTAGACAGCTAAAATATATTTACGCAGTCTTAGTTCCAGAAAACACATAAATATA
1 ATTTGATTCGGTTTCGCTCGATTGAGTTGGCCCCCCTTCGCATCGCAAACCTTTTGCTGGGAATTTCGGTGTTATTGGGTGCGTTCTGGTTTCAATCTCCAATCTCGTCAAATGGACTAACAACTTTATGCTTGACCCGCAACACATGGCTCAAATCAGCCGCAAGGCACAAAACTTGTCTAATTCATTAAACGCAGACCCCCCGAGCGACCTCGCTTCTAAATCCATCGAAATGGAAACCTTTTGAGAATACAACAAAAAAAAAAAAAATCAAATCATATGAAACAAAAGCCTTGCCCGTTTGTGAAACTCGTTACAGCGCTTAAATGTAAATGTGTCCGAGAGATTTATTGTGTTCCATTAGAACTGCGAGCCCAAGA
0.4447572951290434 CACTAAGATTGAATTCTATGACTTCATGTCGAGGTAAAGGGTAAATATTTTCGAATTTAAGCTCCTTATTTTCAAATTGTATACAAAATCTGATATAATTAAGACTAAGTACGGACATGAAAATAATCCTTTCATTCAGGACGAAAGGCCCCAAACTTTCCAAACTTTAAGCCGGACGTAGAGTTTTCGTTTATTTGAGGGAAAACGCTGTTCGTAACCTCGGCAAAGGAAAATGAACGCCGCACAGCGACCGCATTTATGTGCTTGTATTTTGTTAGCGACTGCGGTGACTTGGAGGCGCTTTTTCTCCATTTTTCCCCGCCCAACTTTTCCCGGCCGGGTATTTCCGTAATTTTAGACGCTTTCGTCTTTTATTTTCGCCTTTTGCTCGTTCATATTTTATGCTGGCATCGCGTGTTTGGTTCTTGCAGTGGCTTCTAGTAGTTCTGTTGTTACTATTGTGGTTTCGCCCCCACTCTCCGTTTTCAACGCTTGTTGCTATTATTGTAGGTATATACATGGGAGTTAAATTGGGTTAGTAAGTTCTGTTTCCATTGTTTTCCCTTCGGTGCTCCGTTGTTTTCCCCCCATTTCTCGGTCTTTCCACTAGCGAGG
0.5982622822022454 ACAACTATAATTTGAGCTCTTGAAAGCCGGCAATAATAATATAACGCCAGATAAAAAGACCGCTGCAACCGCAATTTAAACTAATTTACAACAACAACACCAATCGGCCACAATGGCAATGACAATAATTTATTTTTGAATACATTTTTATTCGTTTGCCGAGGAACAGCAGTGGCGTTGACAACAACAATAAAAAGGCCACAACATATGCAACTTCCAACCGCAAGCATTGTAAAAGGAACAGTGACTCGCAGTCGCTTAAAAAGTTTCAAAACTATCATAACATAGAAAAATTTCAAGCATTTATACGTATTAAAAGCAGCAAACCAAACGTTTAAATAGATTTAAATATACGCACATATTTAAAAGCACTTTTCAATAGATCTGAAACCAGTGTGCAGGGCATCGCTTCAGTTGGTCTTCGGTTTCAGTGACTGTGACTGTGACAGTGACAGTTGTCAAAGAGCGACGTTGGCCTCCATTGCAACGACTGCACCCCTCTCTCTCTCTGCCTATCGCACTCCGCTGTCTTTCTGGCCACTGGGGGTGGCTGCTCCTCTTTCTTCTTCCCCTGCTCGCACCCACTTCCACTCCCACTGCGATTCCCATTGCCATTCTCGATCCCAGAGACCTCCCCGCTTCGCGCCGTCTCCTTTTTGCTGTGTAGCCCCGTCTCTTTCACGCAGCGTTTTATTGACACTGCTCGCCTAACGGTAGATAAAACCCAAACAGGG
1 ATGTGTGTGTGTTATCATATTAAAACTTGACCTACATACGAGTTCAATAACCGGTTTTGCCAACCATTAAAATGCGGCTTGGATTGCCAAAAGTTTGCTCTGATCCTGAGAGGTTCTAATTCGCCAAGAGAAAGATTTCGTAGAAATGGAATAGAAAACACATGTACATCATATCATTTTTCATATTTTTCAAATACCATTTATTCTTTAAGTGAAAATGAATCTTTGTCATCTGAAGTAAAAGTTTCGTATTACAGAATGAAACTTGATTTTACGACTAAAATCGACCCTTTAAATCCCCACAATCGAGTGTCCAAAAACTTCAAGAGCCCATTTGTTTGTGTTATGTTATTTGCTCCACTCCACTTCGAAAATAATTTTCAATAAAACTTGCGAGAAGCATAAGCAAAATAAAAACAAAGTTGGAAAACAGAGATTTGGGAATGGATTCAATTGTTTGTGTTCAACAAAGTTCAACAAACCGTAATGGAACTTAGAGCGCTTCAAATGCGAACCACATCAATTGGTTCGGATTTTGGGAAAACTTGGTTCCTCGTGTGTTTATCGTCTGAAATTTTCCTAGAATATTGTAAACAAATCTGTGCTCTGATTTCTCATGCAACCACATATGGCATAAAAGAACTTTTAGAAACCAAAGACACTTTTGAGAATGTATGAACGGGGGCAAATGCAATG
0.831510883165651 ATATTTGAGCAACTTGGGTTACTAAGTTGAGTGACAATTTTCCTACTTTCCTCTATTGCAGTCTCTCTGCAAATTTAATTTGCTTTTATAATCTCCTCCATAATCACTCAAGCCTAACCATTATTTGGTTTTATTCTGTTTTCTGTTTGTTTTGGGCGATAGTAGAGCGGCGATTTCTTTAATCTTCAGTTGGGTCTTCGTGTTTTTCCCACTTCTCCATGGTCTGGGTGTGTGCAGTCTTCCAGGTGAATGATTTTCACATCGAAAGAGCTCCTAACTGCATAATTTAGTAATTGGAACGTATCAAATTTAGTTTTCTCCCATAGAGCATGCAAGAAAATGCGAAGAGGCGATTGGACCAAACTTTATCATTTATTGCAATCTGTTTCGTGTTTTCCGTTTCTTTTGCTGCCTTACAAATCAGAGTTTATTTTTTTTTTTTGGGCGCCACTCCCAGAATCAAAAAAACACCAAAAAACAACAGAATTCAATTAAAAGTCTCTGCACGCCATTCGAAACCAAAAATATTGACATATGCCCCTTCCGTCGGCTGGCTGAAAAACAAGCCAACAATGTGACCATTGAACTCGAACCCAGATAGAAAATAGATATTGTTTATGCCACATGCCATCATGGGCCCAGAAATCTTGTTTTTCGTCTGTTCTCGGCCAGACGATTTGGCCCACTCTCAAGAGGAATGCCATAGAGTTTATTTACCAGAAAGTGTATCGAATTTCATTGGAATAAACGAAAAAACATTGCATTATTTTGCAATTTTCTGGTGTAATATCTATTACCCATTTTCCATAGTAGTTTCTGAACATAATTCCAAGAAATGTGGTTTTGAACTTTTAAAAATATCTCTTTTTGTTTTCTCAAATTGCTTACCAAGTTCACTCAAGTCTTTAATGATTGAGTATGAAATACGAGCTGGTTAATTTTCCAACGCATCGTAAACAAAGAAGATTTCCATCTATTTTGACATTAATGATATTTTGTGGCCAGAGTTTAATGCCAACTTGAAAGTGGTAGACAAAGCCAAAACTGATGATGAACCGATTGCCAGGCAAAGTGGAAAATCGAGAAAAATGCTCAATTCAAACAGGCAAACAGCAGCATAATTAACTGTTATGTTTGGCCAACACCAGCGATGGATTGACCCAACAAGTTAATGGGAAAACTCACATGGGTGGGGGCGCCTCGATTTTGCTCCCCCGCTTTTCCGAGTTTCGGATTTTCCGTGTGATGTGGCGGCAACTGCAGTTGCGTTATGCAACGTGCAACTCTTCTGTGGCATGGAAATTGTGTGCCATGCCAACCAAATTGCGGCCGCATCAGCAGCAGCAACAATTGCAAATTGTTTTGGTAGCAAAATTTGTGTGGCATCTTCTTCGTTGTCTCCGCTTCTTTTTGTCTTTTAGTCTTCGGTTTTTAGCTTTTCGGTTGGCTTCCTCATGACAGCAGCTGCAGTTGCAGTTTCAGTTTGGGCCAACAAGTTTCCTTTCGCCTTGCAAAACTCAATTAAATGTATATATATAGTTATTTGTTTTTTGCCCTGCTTTGATCTTCCTTTCTATTTGAGCTAAGGTCAGGTCGTAAATCTGCCATCACTAACAGTTTATATGTCTATTTTTTATTGGTGCTACTCGAATCGTATGGAATATTATGTGGTTTTCAAATGGGAAGATTGAATTGCTGATGAAAAACTTTATTTTGGCTAATATTATTTTTACT
0.8037240121173542 CGTGCAATTATGGCCGTGTTTGTTTGTGTAATCGCCGGCAAGTGGCACTTAACCAGAGTGTTGTTACTTTCTGCCTTTGTTTTCCTTTTCGGTGGCTTGTGGGCGCCACTGGACTCCCTCATCATGTGAGCTGTGTGTTGTTAACTGGTTGCTACTTCGCCTCCTATATGTACACATGTACATATGTGCGGCATGGCATAATGAACTTGAACTTTATGACGCAAAACACGTTAAGTTGACGTACCAAAGTGCCGAGTGTTGGGCAAACATATCTCTGGTCTTCAGCGGCTTTATGTCTATTTTTGTAACATTATTTTCGAGACGAGCCTCGTTTAAGTGATGTTGGGTCACTGGAGATATATGCACATGGGGCTTGCGTGTCAGTTGGTCAAGTGGACAGAGGTGAAACATTTCGGTTTTAAACACTCTGTCTAATGACTTGGGATCAGCCAAGCCAAGAGACTCTGTGACCTACGACTCCTAGGACTTAAGAATCTAAATTAGATTTCAGAATTTGGACATCGATTTCTTATACATTTTTATTGTTAGTTCAAAGTTCATGGCAGACCCATTCGACTTGCTGTATAGAAATCACTTCCCCCTGGCAGCATTTAT
0.9476027779239347 CCAATTGCAAGCAATTTCTATTGCTCCACTATAGTTGCCTCGTCCTGCTGCTCCTATGCCACGCCCCCCCACTTTCTACGCCCCTTCTCCAGTGACCCAATTTCTCACGTTTGGCTTTCATGTTTTCTGCAACCTCTAGCCCATTACCACTGAAGGTTGTGTGCGTGTGCACTGAGCAAAATTCCAGGTTGATATAGGTGTCAGCACTTGCTTGAAATGTAAACAGAAAAGTAGACTCTTTAAGATTTATTAGTACTTTCAGACTATTTGAAATCTCCTCCTCAGCGAATTTCAAGTCGCCTATTATAACCTCTTTTTTCTCACCGTGCACCACTAGAAACCAGCTGCCTGCCCTCCACCCTGCCCCCTGCCACCCCCCCCCCCTCCATTCAAGCCTTGCTTGTGGCCTGTGTTACATTTAACGACTTTCGAGTTCAAATTGTACAAAATTTACAACGAGCGGCTATCTTCACACTCACTCCCGAAAATTGCTATTCCCTTTTTCCCTGACCATTTCCCGCCCGATGTTGTTGTTTTTGTTTCTCCACTGGCTTTTCCACCGCTGCTGCTTTGTTGTTGCTTTTTGCTGCCGTTAATTGAGGCGCAAAGTGAACGTGGGAAATGGGGCGTGGCTCTGGGTGGAAGTGGAAGGGGTGGTGGCATTTTGGGGGCAATCGACATGAACAATCATTGCGCGGCAGGCATTTAATTCAATTGGCAACAGCAGAGCCATAA
0.7479629293798192 CCTCGAAAGCCTCAACACCTCAATATCACCGATCTTTCCCACCGAGAAAAGCTGTGACTCCATTGGTTTACCCCACAGCATTTTGTAATGAAATTTTCTCAACCATTTTTCTGTGGCGTTTCAACTCCCCCGCCGCGTGAGCTAGTGAAATATGTTCATTCACAGTCTCGGCTCTAACATTCATTCAACACTTTGGCCGAGCTTTCTGGCCAAGAGACCTCCACCGGATGTGGGCGTCAGCAGGCATGTAATCTGATCCCTGACAAATCGGTCTATTAGAATAGCGAGCGGAGCGGTGGGCCTGTGTGTTGAAATATTTGTCGCATGCACCACTCGAGATCCCGATTCCCAATCTCCATGGCTGGGCTCCATGTGGATCCGTGGAGCATCATCGCGATCGAGCGTAGGTGGCGCTGGGCTTGGGCTGTGGCTGTGGCTTTGGGTTAACCCCATGGTGCACGAGGTGCAGTCTGCTTCTCCACCCGAAAATGAAGAAAAGAATAAAAGGCCAGCACTGGGAGAAACTGGTATGGGAAGGGATAAGCTTATTACTGTACATTTGTAAGGCCATTCAATGTAAATGAATTGATTCAACTTGGCAACATGCTTATTCCAAAAAGCAGTCATCGAAGCAAGTAGGTTTTCGGTATGTAGTCCTTATTTCTCTCAGTGCACGCACCGCAAAGGGAAAAGTCTTCGCTGGCGCGTGTGCCTAGCCCTTATTTTCCTGGCTCCATTCCTTCTTTCTTTTCGGTCTTAGTTGTTGTGCGCTTATTTTTTGTCGATTTTATGAGGCGCAAGTGGCGACGTTTTGTGGTTGCAAGGCACACACAGAAACAGCCACGAAAACACAAGGCTTGTGGCCCAGTGGACAGCTAAAATGTTGCACGTTGCCGGTGGTTTGCGGCCCGTTTCGCCCCCCCCGTTTAACCCCTGGCTGGCCCCCTCTTTTTCGGCGCCGCAGCAATTCATAAACGTGGGCGATTGATTCTCGTACCTCGTGGCCCCATCTTCGCCAGATTTTCAGCTTTTGGGCCTCGGCGGCGGCTCAACTTGAGTTTCAGCTGCGACTTCTTCTGCTTTTGGGCTTTGGCTTTGGCACTAAGGCTGGGCAAATGGCCCGCGGCATTGCGATTGAACTTCAAGTTATGATCGTCGTCGTCGGAGTCGCAATGGCAACAGCAACAGCAACAACAGCCGTGGTATTGCCACATTGATGGACGTTCCGCTCACGAATGAACTGAGATCTCGGTACGCGCCACCACTAACAACAACAGCTGTAGCACTAGGACTCGCTGGCAGGTGATGGAGTCCACAAATACCCTTTAAAGTTTGTCTCCAAGTTACGTATATTACCATCACATCAAACTAAATTGCATT
0.7682277447716488 CTCCTCAATCAATCGGCGGATAATTACCATATCATAATGATCTCACATCTCCACCGATTGCGATTGCGACACCATCCGCTTCGCGTATCGCTTATATTGTTGTTAACAAATTAACGTAGAAAGCTCAACGAACCCAATGATCTCGCAGCGGGTAGGCAGCACCCACCCAAAACAACAACAACAAAAACAATAACAAAAGCAGAACAAACCGCAGTCGAAGTCCGAGCCGAAAAAAGGAAAACAAAAAGGTAAGTTAACTAAAAAAAAAAAATCCGCCGACACTGTCGATGGCTCGATGGGATGGATGACGAGGCATCGATGAGGCCTGATGGCTTTGACTTTGATGCCCAGGGACACCCCGGCGAGCCAGGGACTCATCCCTGCTCCACCCGGCTCGGATGCATCTCATCTCCAGTGGAGTGGATGCGGCCCCGTCAAATCCCAGCCAGAAACGGCGGGATCACACTGCACGAAAAGAAAAGCTCAAGCTGAGAATGCAATAATTTCAATTTAATCTGAAGCTAATCTGTTCAACCATTTGAAAGATACATCTATCTTAGCAGAACCTCCAATTTCGATTCATTCGCAACCCCACTTTTTTCGCGCAGTGCACAATCCCGCCCTGCAGTGCATGTCTGAGGCATGTAAACGTGTAGAAACATAATTTGTAGGCACGTTCACTGGCAAACGCCAACGCCAATGAGATTCAGGTTGAAGTTCAGGGGAGCCGAGGTGCGGGACAAACATATGTAAATGTCGGGGCGTTAAATCGGGGCATAGAAGAAGAAGAAGAAGAAGATGGGAGCCCCAACTATCCCCCCAACAGCACCGCTCGGCCCAACAAACCGATTATGAATATGAAATATCGCCCGGTCCAAGATCATTGTTCGGAACTCGGAAGATCTTCTGGCCATGTGAACCCACCGTAGGATGTAGGTGCTCTCCCCCGAATCCCAACGATTTCCAACTCCCTGAAAAGATTCACATTCGTATGATTAATGATGTTAACTGCGACGGCGGCAAGGAATTTCAACATAACTACTTTGTGCTCGGATACAAATCGTTATTACACATTAAATGTTCCCAGTGAGTGGTTAATCAACAGCCAGAGACGTTGGCCAGGGGGGGGGGGGGGGTTGGCTGCTGGCAGGGGGCTGGTTTCAGGGTCAGGGTTTGGCTGCGTTAGGTTTTTTCCCCCCCACACACGCACACCACACATATATTTCGTCTCTTTTTTTGGTTGCGCGGGTGTACGCTTTTGAACTGCTGAACTGCCAGCGTGTAAATCAATTGAAAATAATTTGTTACTTTTAATAATAAGTGAAAGAAGCTGTGCGCATGCCTGTGGCGAGGGGTTAAGCGCGTCCGCGGGACGGGGGCACCAGCGGGTTAAGCGGGGCAGAAACGATCTCCCCACGCTTACGGCTTCGGTACTTTTGGTACTTGGGAACTTGGTAACTTGGCAAACTGGGGAACCTGCCCCGACTTGTAATTGATCATGTGTTTTGTCCGTTTCCCTTGGCAATCCGATTCCCCGATCCGTGTTGTTTGCGTGCGGCGCACACAACAAATAAACAAATAAACATTCAGACCAGGCCGAGACTGTTGACTGTTGTGCCATAATCGATGAAACCAATCGATCAACACTGCCAGCGGATCAACAGGAGCGTAGGTGTTTTG
0.04140923749107481 CCCGCCGCCTTGATATCGGAGCTCCAACTCAACTCCGCCTCCCCCCGCCACTTGGCACGATAAATTCCACGCCCGAACCCGATGATATTATCGTAGGCCCCACACAATGGCGAAAATAAAAAAAAAAAAAATAACACACACGCACACACCAAACCGATAGAGAAATTTATAGCCGATATGGATATATGGATATGGACCCGATGAAATGATACGCGACCCGAGCCCGAGTCACAGCTATTATCCATAATCTCAGCCACGTTTGGGCTTTTCCGTTTCCCATTTTCCCTTGCCCTTGCCCTTTAGGCCCACAAAACTTTTTGTTGATGGCCAATTAAAATGGGTTATTAGCAGAAGTGCGATATGAGAAGAAGCCCCTGATTGTGTGGCGTTTGGAAATCTGTTGTCCATTCTTTTTGTTCGTGTTTTTGGGTTTTGTGACGTCTTCGGTCCTATAATACGGGGTGAATATCAACCGATATATACCGTTGGTTTTACGACCATATCGCCGAGCATATCGAGAAACAGGCCCCATCCTAACATTTGTGTCTGCGTCGTCCATGGGCCCCGGGTAATAAAGGCCATAAAAGAACTTCTGCATTCGATCCGATCTTCACAAGTGTATGCGATATTGAGGGAGCTATAAAGTAGTTAAGTGCCCCAAAGGCTCTCGCCCCCAATATGATATTATGGTAGCCAAAACGCTCCAAATG
1 CCTTCCGCCGATGACGCAACCAGTAAATATGGCTCACAAATCAAAATAAAAATTCCACAGCACATTTGCATAGCTAATTCAATTTGCTCGCTGTTTTTCGAGATTCCAATTCGTGATTCCTTGACGTGACACTCCACTCCATGCCATTCCCCTCGAGAAGAAGCCACCCCAAGGAGAGCTGACACCGAGAATGCTTCTCAATTGCTAAACTAATTTAAAATTTTTGCCAACGCGTGCCTGGACTTTCAAGTAGTGAAATCGAAACGGTGACACTTTCCAAGGGAATTCGACCTTATGCAGGGGGAATCCTTGAGTCCTTGAGTCCTGGCTGCTGCTGGAAACTAGGCCAGCCCAGGAAAACTATAATGAATGCTAATTCTTGGCTCTCAGATTAAGTAAGCGAAACTGAAATCGAATGAGAATTGATTTTGGCCCCGTGTAGATAAAGCAACTGAGTCGACAGACAAAGTTGCAGACATGTATCTTACGGATACGATTCGTGTAATGGGCGGAGCTGGGTGGGCGGGGTCGAGCTGATTGCAAGGACTCTTGACTTGACTGCTCCCAGACCGAAAATCCCTTAATGATGGTTTCGCTTGTTATGCCAAATGTTTAAAAATTGAATTATCTCCCATTACCGGCGCAGCTAACGAGCAGACGCAGAGCAGAGCTTCGGTGCACTGAAAGAAATCTATATCAAGTGTTAATAAATCGACTCGTAGTATATGAAAGCGAAAAAGCCAATGTTGAAGCTACTTTGATACTCTCGATTAAATTATTTTCATACCTCATAGACACAGAAACATTTTCAAGTGCCGTACGAAGATGCCAACTTTTCTTTCAGTGCACAATGAGACGAGTTGCTTGTGTGGCAGAGAGGGATGTAGAGATATACATAGATGGTTGGCTGGCTGACTGACTACTGGCTTGTCTGCGCCCCTTTGCGTACTTTTTGAATCAATTTGGCAACAAGGATTTGTTAATCCTGTCTTCCTGACAAGTGCGGTTAGTTGACTTGTTGTTGCTGCCGCTGCTACTGCATGACGTTTGATGTTCGAGCTGGGAAATGGGAAATACGGGATAAATGGGGTGGTGGAAATCCTCCATTGGCTCGGGTTTTGGCCAAAGCTTTCAGCATGAAATTCTTATTGCCCAGTTTTTGGGCAGCTTTGGCTCTGCGCTCTGGGATTTGCACTCGAAACCTAATTGTGCTAATTGCCAGCCGCTTGAACGTCAGTGGAACATGCTCTGGTCTTCTTTTTCGGCCCGAAGCATTTTACGGCCATCCTGGGGCATTTCCATTTGCATTTTAGGCAATTATTGGCTGCAAGGAATTTGATTAGCAAGAAAATTGCAGTGCAGCCGAATGAACTGGTGACGGGCGGAATGGGAAAGGTCGTGATCGTGATTAT
0.7251996899975486 ATTCGATTAGCCTGCATCGCAATCTATGGCTTTTGCGTACCTCTTTGATTGCTTGATTTAGGCCCGAAATACGTGCTTCATTAGCAGGATATATAGAGCATATCCTGGTGCTTACCTGTGAGCCTGTGATGGCAAAAGAAGCCGAAACATTTTGTAATTATTTTCATAATTAAATATTAATCGATGGCAGGCATAGCGACACTTGTCGAGAAATAGAGATAGAGTAGAACATGACAAACAGCATTAGTGCGCATTACAGAGAGTCTCTAGAGAACTGAGCGCAAGGATATGGGGGTGGTTGTGGGACGACCTTCGGCCTGGCGAAAATGAATGCCAAAGTAACAACATTTCAGCTAATCGGATTAGAGCCCCCAAAAAAGTTAACACACAGGCAGAGAGACACAGAAAGAGATGGAAGGGACCGGAGAGAAAGAGACGGACAGCTTACTCGGCTTTGGCAAGAAGAAAAATAAAATTAAATTTTGCAATTTGCCAGCTAATTATTTATTTAAAATCAAATTGAAAATTAATTTTACAACACGAACGAACAGAAAGTCCGTTGCGTAAAAAGGTCCGACAAAGTTTCCGCCTTTCGACTTTCGACTTTGGTTTTCCATTTTCC
0.9018829365065785 AAACCGAGCGAGAAAGGAGTAAAGTGCTAGTAGCTGCTGGTCTCCAACTAGATTAACTGTGAGCCGAGCTTTTATTTTTCAAGTCTTTATTATTAGCCCGGCAATCAGAGTTTCCCTCCGTGGAAATTGGACACTTCTGCAGCACACTCGTTATATATTAATGACAATTTCCCTGACAAATATTGAATCGATTGTAATGGTTTCTGACAATGGTAATTGTAACTCGATGCGGTTAGTTAAGGGGTATCTGAATAATTGCGGTGGTCTTTGGTTTACCGGTTGATCAGGCGGAAATGCGAAACAGGTCGTATTCGGATTAGATGGAATTGATTGAGATATGACGGCGATAGAAGGTGTGTGCTCTCGGTGGAGCTAACATTTTATCTTCACTCAATTTATTCGCATTTTTATGAGAACAAGATATTTTTAGATTATTCTCACAGTAGACGGGAATGCAGCTGGGTAGCAACTCCTGCTTGGCTACTGAAATAGATTTAAAATTCAGCAATATGGTTGAATTATGTCTTAGACACTGGAGAATGAAAAGTTGGATGGCAGGTGCTTTAAATCAACTTTCTTCAGCAACTAATCCGAACTTTAACCGTCAAATGCATACACAATTTCCACACTTTCAGCACACAAAGTTTTTCACATCCTTATTTATTCAATTATGCGGCGGGGAAAATATAAAAAGAGCACATTTACCTTACATGAGCACTTTTTCATTAAAGTTGGAATTTTAGAGTGAACTAAAAATAGAAATATATGGCAACGAGCAAAGTTTATTTAAGGTTGATATAAAAGATTCAAGGTGCATTCAAAGTGCATTCAAAGTCCATTTTAAGGTATACCTCAATTTGTTCAATTGCTAGTAAATGCAACAATATGCAGAGAACAATGACGATTGTTTCTGCTATTTTTCGATACGAGCTACGTGTTTTTAGACCCAAAGTTTTCAATTTTGGTCAGCGGGGAAAGAGCAAAAATCGTTGAATAGCTACAGATTTACCGGCTTATTCAGAAAATACCCAAAGAGAGTTAACATCAAAGTTTACCCAACGCGAATAGTGACAACCTGACAATTACGCGAAAAACCCAACTAGAACCGCTGATACCAAATAAATGGTGAGGAAAACTTTGGCCCAGCCAATGTGGCGGTGGAAAAGCCGTCGGAGTTGCTTGAGTTTTCCGTGGCATACTTTTGGGCGAACACTGCCCGGGGGAGAAAAGTGCGATGAAAAGCGCTGGGAAAATTGCGGCTATGAATGAGGGAAAATCAAGGTATCCAACGGGTCGAGCCCAGCGTTTAGCGCGATTCTTTGGTTAATTTTTTATGCGATTACCCAGCAGGCAGCTGGCAGGCGGCAGGCTGTAATTGCATTTTAATATTGATGATATATTGATGCCACGCCATGCCAACTGGATGGACGTGTGCTCACTTCATTTATGAAATTTACATTTATTTCATTTAGTGACAAGCCACCTTTTCGGTTTTGATTAAAGCGATTCGCCGGTCACGAACCAGCCACCCAGTCAGTCAGCCAGAATTCATTTGCATAGTTTGATTCCGCGATTCGCATTTGGCATTCCGATGCCGAATGTTGACACTAG
0.8107854482732261 GAGGCAGCACTCTAAAGCCGAGGCGATTAAAAAGTTTACCCTAGCCAAAGTCAAGACCGACCCTTAATGTTGCATATATTGTGGGCACATAACCCCGGGGTCCCCATTACGAAACGTGCCTAGACTGTAAACAGTCGTCCTGGGTAAATCGCCAGACACTCGGCACATATATGACGCATATATATAGCATATAGCATATAGCATACAGCCCAGCGTCAATGACATGCTCAATTTTTCATGCATTATGCCGGGGCGTCGGGCCACAGTGCGTATGCTTGATATTTGCCTCAATATCAGGCCGAAAGCACATTTAAGTCGCCGTAGCAGGAAAGCCTGAATATTTGCGTAGTAAGCACTGCGACGGCGAGAAACTTCACAGGGCCCATAAGACAATTTGCTGCAAGCTTACTTTCGTGCACTGAAACAAATTTTTGGTTAAATCACACAAACAATTTTAATATAATATTCGCAGATTTTCGTTAGAAAATAATTTTCTTGTTATGAATACACCATTAATTGATTTAAATATTATGAATAGTGAATGGTTATTTGTTTTGCTGTGTAGGCCAACTCATACATATGCACGCGCAGATACACACACACACACTAAGATTTCGGTTGTGGAAATATAGGCTCGTACTGGGGATGATTTCGTTGGCTCTGGTAGTGTGGACTCTGAGCAAACACCGTGCAACGGAAACTATCGTCGTCTATATTGAGGAAATGGTTGAGGCTTTTCGGTCTGGGCATTTCGGGTTACATAACTGATTAAAGATTGGCCTAGCTTATGGGGATATACTCGTACAGATGCGGTGAGAGAGATTGGGCAAGGGCTAACCTCTCATGTCAACTTGTTGACTAAGCAAAGTCAGCCCCATATGAGTTATGATATACTCAGCTCTTAAGCAGGAAAAACAATGATGAGGGGGAATTGGTTCTTATTTATGAAATGTTGCCAAACACAAAAAAAAAAATCATCGTTACGAAGTAGCGATTTATCTATCAGTAGAAAATAATCTGTGAATATGGCATGAGAACTATTTTCACGGTTAAATAGTAAGATTTGGATTCATTAGGACCACTACATGTAGAAACACCAAAAAGTGACTCAAATTTTGTGGACAACTTTATGGCCTTAAGAAACCACAATGAGTTTCATTCTGGTGATTTCCCCTTCCGCTAAATGAATCTTCAAACGTTTTATATGTGTCCGAATGCCATAAAAACCGACGTAAATTCGTGGCTTGCCGTAATTGCTGTTGTAATTTTGTTATGACCCCTGGTCTCCTAATTCCCACCCCGAAAGTATGCCATAGGAAATTTCAGAGTAATTTAGTTGAAATGCTGCAGTGGCAGCTTTGTTTGGCTTTGTTCTTTCATTTTGTGGCAGATATCTCAAGCAAATTAACCTAACTACTCCTAATGCCGGTGCCCATCACTTCCCCCCTCGCACACAAAAACCAATTAAATTCTTCCGCAAAGGCATGAAAGCTTCGTAGCGCCGATTAAAGCTTTCCCGAAGATGATAGGATGGCTCTGCACCGGGAAAATGGTTAAAAGGTTCATACTTATGACAACCTTAATATTTTAAAAGGCTTAAGCCATTCGTATCTTTGCTTAGACAATTAAGTTATGTACTCAATCATCGTCAATTAGGACCCAGTTGCACTCTTCT
1 GTCGCAGCAGTGTAACTGTCGTCAGGGTCCTGCCACTTTTGCGGCCCCCACGCGGGAGTTCATCTACGTGCCGCACGCCTATGCCTCCCTGCAAAGAACCCCCCATCGCCACAGCCAGGGTGCGGGTTCGGGTCCGGGGCCGGGAAACTCAGCATTGCGAAACAATCCACAATGCCGGCTGAAAAGATCCCAATCCCTATGCCGACCCAATGCCGTTCAGTTCGTGGAGCAAATCACCACGTCCGTGTAGGAATATGGTATGTGGCAATAGCACTGGGAGAAAAGTTTCAGCGCAAGCAGATAAAACACTTGTCTTTGGAGAACACTAGAAAGCTTATGATTATATATATTTCGGGTTTCCAACTATATCTCGAGTGATTTTTAAACACCCCAAATGAGGTCTATTAGTATGCTTTACACAAAGGTTGTCGTATCTCCCAGGGAGTTCCGGGCTCAGAATATTTCGAAGCATACACGTAGACCCCCTTACAAATTGCAAATCGCAGACTTTTCCACATTTATACTGTCATTAGTAAATAAGATTCGGCAACATTTTCTTCGAGTGTGATCGAAGCCAAAAGAATAAGGAAAATCGAAGATACCCCGTAGCAATTGGGTGCTATAAAACTTATATTTTGGTATTATGGTCCCACCCACACACACACGGCTACGTGAATCGCATGCACAATTTGTCAGATCTCTTCTAGTCTTTTGTCGTAGCTCTATTAGAAATGTAAAGTTAAAAACACCAACCAACCGAATGAAGTCCCACAACAACCAAACAAAGAAGGAAACTCAATGAATTTTTCATAAAAAAAATCCACACTCAACTTTTACACACACGCATGCATAAGCTAGGATGGAAATTTTACTCATTAGCATATTAATATATTATAGAGATTACGGACAGACGAAAAGCTTTATCTTTGTCTCAAGCAAAAAGTATTCAACTTGTGGCCAATACATAAATATTTATGAGATAATTCAATCGAGCGAAGAACAGACGCAATGAAAACGGAAACAAACAAACTTCTTGAATGGTCCATTTTATAAACGTGCATACAATTTAACCACCGAAAACCGATTACCGATATATACAGACAAACAAAAGACAATGAACGCCGGCACATGAAGTCGATCCAATTAAATGACTCTTTTCCCAAAGGAAAACGCTGAGAGGTCCTCAG
0.5032250309467223 CCAATTGGAAGCCATTGAAATGTCTACGATAACACCTTATTCGAGCACCACTTTTAGCTGACTTTATCTGTCATTTATCTGCCAACTTTTCCCATTTCCAAATGTCGATTTGGGGAAATCCTTCACCTTACTCTGATCTCCTCGCTGCTCGAACATTTCACTGACTTTTAGTCGTTTAGCTCACCATTGTGCGCGCTGGTCATTTGGTTTAAGTGCCGTTAGTTTCATTCCGTATCGAATCGTTGGCATTACCCTCCATTTTCCCATTTTCCCGTTTACCCACTTTCCCACCCACTTATCAGCGCCCCGCGTAAAGCGCGTTCAGTCAAGCGTGAGGCATAATAGTGGCTAAGTATAATTGTAGCTGTTGCTGCTGTTGTTGTTGCACCAATTAACTTTCGAACACTTTAGTTTAATCACCGTCTGCCCAAACTGAACGGAGTCTGACCTCCTACTCCGGACCTTCACGCCCCCTTTTCGACCATTTCCCTGCGATAATAGCTGATATGGCCCATTGTTGTTGTCGGCCCAACATTTTGGCCAATTGTTTTTGTTGGCTCTAATTCGTGAAGCGACGTAAATGTGGCTGCGTCATGCTCTAGGCTCCCAGGACTATTCAAAT
1 ACTTAAATAATCTCATAGTCCCTTAAGAGCACTATAACTTTCGAAATTTGTCAACTTTTTAGCAAGTACCAGTAAAAAGCAGGACGAATAAATGCAAACAGCCCAACAAATCAGCGAACAACAGAATTCACTCCTCCGGCGTAGCGTTCATCAAGTTATTCGCACAATCTCTGTCCAATGACGGACCTTATCCCCCTCACCGAACCCTTAGAACCCCCTTCTATGCCCCTTTGTCACCCTGTCCATCCAAAACCGGTCCCAACTGGCTGTGCCAGTGACTTATTTATGCAAATGGCCATAACAAATGAGGCGCATACACTCGACGCTCCAAGGGGGGCCAAAACTGGCGTAGGGAAGAGGAGTGGCATGGGCTGTTTTTGGGGGGACAATGGGTGAGGCGACATTCTAACCGCACAGTGGAAACGATTAATTTGGTTCCCAGCTCAGAACCCAAGCATTCCGAAAGCGAGTGCCCGAGGTCGGTTTGGGAAATTCAGTGGCCTGGGGTGCGGTAATGGAGGGGGATCTAACTGGTCGGCAATGCATGTCTCAATCGCGCAACATGGCAGCTCATCAGTGGCTGCCAGGGGGGGATTACTGTACAGTGGGACGGCCTCATTATTGAAACATGTTGCTAACATTTGTTATGCAAAGGCAACATTCATGCTAAATGTGACTGGATGGGCGGTTGCCGGAGGGGGAGGGTGGAGCGACGCATCTCTGTATCCATCATGCTTATTGGTCCAATCTCATGTGGACCCAGCATGGAAAAAACTATTATATGATTCCTGCTCCTCTGTAAGAACTAGAATAGTAAAATATATTTATAGTAGCCTGTTTACTGTACTCATCGTACCGCAAAATATAAAAACTATTTTAGAGCTCGTTAACTTACATTACTAAGTATCTCA
0.6429766895409035 CACAAAACTAAAAGATCGAAAACCAATGTGAGAAATACTTCCGGTTGGTACGTGTCCTTAGGGTCCCTTTTTTATCCAAAGGTATTGGGGCACTCACCTCCGTTTGGTTTGCGGTGATTTTTCATTGTCCACACAAATACGTACACTTCCGCACAAAATGAAATCCGTGCTGACGTTTAAAAGGAACATTTTCGGAGTGGAATGATGGGGTATCCGGAGGGGGATTTCCACGGCTATTTTTTTCTCGAAATTATGCTGCCCCTGAAAACGGGCTGAAATGGAAAAGTGCGAAATGGAGTTGAGTGCAAATCGATGGCGGCGAGAGCATTCATCAAGCGCGGTTTGTGTTCTGTCAGCCACCTTGGCCCCTTCTACGCACCTGGAAAAGCGGGGAAAAGCACTTTCCACTTCCGTTGTAAATTTGTTGAAACAGCAATTTTTTCTAAACGCTTCAACATTTGCTGCCACGTTTTTTCGCATACTGTTTGTTGTTGGTCCGCAGCATTTTGTAATACACTTTCCATTTTGCAATTGTAGCTGTCGTCCATTCATCGTGACGTCCTTTCCGCTCACTTGTCCTCCCATTTTTGTGGAGTCCCTTCGAGTGGGAGAATCCCCCTGTTTCTTTTCACCGTGACTCTTGTACTCGGTTTGAATGCGTAAAACTGGACTGAAGCTTTTCGTTCGGAAAAAGAAAAAACCTCCCTCGTTTTCCCCTCAGCGGTTTTACACAATTCATTATTAATTGTGCTGGTTTTCGTTTACTTCCTTTTTTTGCCCACACACATTTTTAGCGTGCAGATTGTAACCTTTCACATGGGGAGGTAAAAAAAAAAAACGGAAGGCACTTTCTAATAATGTAAAAATTAAAAATTCTTTTTCCAACCACACAGATAGGAGAAAAAATCTTCTTTAACTGGACGGTGTAAGCATTAATTTGCTTTTACATATTTTAAGCCTCCAAATAGCAGCAATTTGCTTTGCCAATTTCGTGTTTCAATTGTTTTCGAAGGCCAATTAAAATTTTAAGGCGCTTAGACTGGGGACTGGGGGACTGACTCACTTAGGTGCCATTAAGGGGTTAAGGGGGCTGCCACTTAATTGCATTTAAAAACGATTGTGGGAGAATGGAAGGAGAAGGAGTTGCAGTAACAGCTAATTTGCCAAGTGAAAGTGGCATGAATAATAAAGGGTTGCAA
1 GTAATATCTTTTCCCTAACATGGCTATTTTTTCTCTACTACTCTCACACATGTCTTGCCCACTCATAAATCAAAAAAAAAAAAACCATAAATGTATACATACCATAAACAAATCTATAGCGGACATTATACAGGATGTTACGCTCTAACGGAGCGCGCAGGCTGAAGTAAGTTAAAGTCGGCAAGGATTTCGTACGAAAATCAAAAAAAAAAAACAAAAATTTGGTTCCATTACTGTGATGATGCAGAATTTTTGAGTTGCCTTAGTTTGCTATGATTTTTCACAGACAGCCTAGTACACAGCCCAGCACTCCCCTCCAAAAAAAAAAAAACACTGTTTTGATTAGCATTTTGTTTTTAATTGTTTGCGCATGACTTTGCCTCTTTTCCGCCCATTTTGGTAAACTAATTTAAACAATTTCCACAATCTTTTCACTCGCCAGATTCACCATATCACGACGTAAGCGGTCTGCCCAATCCCTACAACATGGAGCATTTGGAACAGGACGAGGTCCTTCCCCCGCAGCAGCACATGTCCTTGAGCTACGACGACAGCTTCGAGGGCGAATATTCGACAACGCCGAATGCCAGAAACCGTCGCGTCATACGCGAGATTATTGTCTAGGAAATTCTAGTTGGGAAATCGCATAAACAACTGAAAATCAGCACTCAAATATTTTCCACTCACACGCTAAATTCCATGATCATCGACTGTAAACCCATTCTAATTATCATTTTAACTTCCCGCTCGACTGCCAGCAGCAGATCTTTTGAAAAGTGGCCATTTTGAATACTTTTTAATATATTACTTCGATGTAAGCTTAGTTTGAGGAATACGACAAACGTGTGTTGAGTTTTATTGGCAACGAAACGAATACCATATACCATAGGATTAGAGTTCCGATCTATCATTGCTCTAGTTCAGCACTTTGTTGACATAATACACTGAGAGAAATACAGCCCAAAATACACACACGGATTAAAACCATCACTGGACGAGCACTAAATGTTACGATTTACCATTTAGCATAGGGCTAAGTAGTAGTTAATAATAATGGTCATCTAGGTCCCAGTTGCAAAC
1 AAAAAGAATTGAAAAACTGCAGCATTGTCAAAGGAAGACAAAAATGCAGAGAAAAATTAAAACCAGGAAGCGAGCGGCAAACTTTCAACACATAAAATTTCAACTGAAAGGAAAAACATAAAACTGATGGATTTAGGAACAGAACAGACCATTTTCCAGGCGATGGAAAACTGGGTAAGTGGAAAACTCCCTGGCTTGGTGGTGGCTGTCTAAAAGCATGCCACGCCACCAAATAATAATAGTTTTTCACTTGTTCAGTTTGACCGCCAGCAGCCAAGCGGCGAGTTTATGTGACAAACGTGACTCAAGCGACAATTGCTCGGCTTTCACCCCGGGAAATCCGGGAAATCGTGGTAGCAGGATGGGTTGGAAGGAAATTCAGTGCGATGGGTGCAGGGGGGCTAACTTTTTTTATGGCCACACAATAAAGCGAGCAATTGAGCGTCTTAAAGTGTCGCCCAAGTGCATTTAAATCACACACTTTGCGACCATTTGCCGTAATTTGACTTTAAATGTTATGGCCAAGAGTTGATTCGCCCTCATCTTCCGCCCGGCCGCCTACTCCAGCACCCAGTTAGTTTGGCAGCCAAAGGACCTTGTGCTGTGCTCCACTTTATGGCCAATGTCTGGTGCCCACAAAAAAATAAGAAAAACATAAATTTGATGTACATGTCGATTATGTGCCAAAAACGAGCAAAAACCACCAATATTCCTAAGTCAATTTCTTGACCTTCGCCAAAAGAGGTCAGTAGAAGAAACGGAAAATGAGTCAGCTTAAGTTAAGCGAACTTTTGAAATATTAAACAAGCGATTGCTGCTTTAAACTTGATCTTTCAGTTATCACAAAATGGATTCCGTAATTCTTACAACAGCAAAAAAAAACCACATCAATTAAAAAATGTTCACCTCTTTTTGCGAGACGAGTTCAGTATCCATATGATTTACATATTGCAATCGCTGGCTTAATATGCTAGTTATAAAGGCTCATAGCGTCACCAAGTGGTTTAAAAAATGTGGAATTCCATAGATATGTGGCCAAAATTGAAACTCAAACGTGGATAAATAAAAATATTTTCGAAGCAAAAAAAATTGAATGATAAAAAATGTGTGATGTGCGCGAATGGTTTGGTAAAAATGTAAATCAATATAATGAAAATGACTGCAAAAAACATGTGCAAGCTGAGAGGCGCTGAATATTATTTTCGAGCACCCTAGCTGAGTGATTTTTTTTACCACGATTCGAAAGCATTTTTCTGTGGCCCAGCAATACAGTTGTTTAATTGGCAAGTTCTCATCAATGAAAACGGATTGAAAACGGAAAAATATTTATATAATTTGTGAGTCAAACATAACCCGTCCACCAATCCAAATGAAGTTATTTCGATGGCAAAGATTTCTTTTGTAAACAGGAGAGAACAGTTCCTTTATAGTTCAATTAATTTTTTAAGTGCCAATAAAATAA
0.9370185172599609 CTTTGGCGCCGATAAAGTTCATCCTGCGCCCAATGCCCCTCGCATTCCGTACCCATGCCCACACATAAAAGGCGGTGTTATGAAATTAACAACTTGTAAAAGCAATTTTAATAAGCATTTGTGATAGTAATTGCCGTTGTCGCTGGCTTTTAGCTGCAATTGCACATTTCGGCCTGACAAGATAGTAGAGTCCTGGCTGTCGCACGTATTCTGCTGCGCTGGCACACTCTTTTAATTTCGCAATTAAATATTTAATGAGCTGCGCCCGGCGACAGCAGACTCAGCATTGCGGCAGTCTCATTAGGAGGCCAGAGAATCCGGCGGAATCTACAGATCTGAATAATTGTGGCGCGCAACGAGGCAGTTCTGCATCATGTTGGGGCCGCTTTAATTGCCATCATTTAGCATTTCAGCCAACTTAGAAGGCACCGGAGGTGCTGCATCGTATCATCCGTATCATCGACTCACCTCGAATTCAATTTTGAAAGCATCGGATGGCAGAGTAGCTCACTCATTCGTCATGCAAATGGGAAGATGAGAGTTCAAAGGTTGATTAAACGAGTCTCTATGCACTGTATCGATTATATACCAATTTTGATTTGTTAACTATTTTGGCATTATCCATAGAAAGAATTTTAAAATCAGCAGAAAATGCGGCTAGAAGTCTGCAGTTTGAAACATGAAAAAGGAACTAATTGATACCATTTTATGCCTATTTATTTCCCGTGTATGTAGCTCAGTTGGATTCGTGGAAATGAAAACTGAGCCTGGTCAGGTGCTTAATTGTTCCCGTCGTGCATATGGAATGTTACTGCGAATTCGAATGCCATCGTTTTATGTGCACTTCACATGCAATTGCAGAATTAATTGCATACTCTCAGCTGGTCTGCTGACTTTAAGGCTCCTCCGTTCGTGCCGGTTTCCAACCGCAAAAACTGGGCTTTAATCGCCGAACGACCGCGACCACGCCCACCCGCGCCATTTGCGATTCGCGATTCGAGACCGGAGACTGGCGACAGGCAGTGCTATGTGCAATGGTCTTGCAAATCGAATGTCAATTTTCGATTCATTTCACGGAACACTTGAATTGGTTTGCAGGAACAGGAACAGGAGGCAGCAAAGCAATGGCAAAACCCAGGACTTGTGTTTGTGCTCTTTTCGTTTGGCTTAATCGCAGAACTTCTGTTTTCGATGGCATCGGCGACAAGTCGTCCACTACACCAGTCCCTGACCCACCACCAACCAGTTTTGTTTCCTCTCCTTTATTACAGCTGCCTAGCTCAGACGATTGTCAGGGCATATAATGGCGAGGGTGGATCGAAAAGAAGTGGTTAGGATTGGGGAAATATATGTATACCAATAATCGTAGAGTTAGTGGCGTGAGTGAAGTATTCCTAGTCTTAGTAGGTAGGTTTTTAGAAAGGTAATTGTCATTCCTTAATTCATCCATATCCGTTTGAAAACATTTGCCCATCCCTCGCATTAATACGAATACCGATTCCGGCGTAATTGCGGCGCGCGGTTCGCTTTGGATTCCGCTGGTCCGGCGTTCGCTAAATGCTCTCAAGTTTCAATATATCGTCGATGGGCGGCCACATACTTCAGCTGCAGATAGCGGATAGCGTATAGTGGATAGCATATGGCATACAGCGCAGTTCAAGGCCCGTCGTCCAGTGGTTAAGCCCCCTAATTGCGTGGCCCGTAACGCCGGATTCTCGGTCGAGTGTGTGTGTGTGTGTGTGTGTAAGTGTCCCAAAAGTGTGTCAGCTGCGGAGCATTCGAGGGGCAGTGGGTGGTGGGAGTTTCGAAGGCAGCAATGTGTGTTGCAATTTCTGAATCGCTTAAGTTGTTGCTGTTTCTGCGGTCGATTTTCCATTAAATCGAATCGTCCTGGCATTCGTATTGGTTTTTGCGGTCATATCACCGCCGTCCGGTGGTCATCTACCCCATTTCTCCATTGCCTACAGCTCCCCAACGATTCGAGAGCCCCCACCGCATCATCGGCTGTTGTAATGGACGTGGTCTTGGCTATCGAGTGTTTACGGTA
1 AAAGCAGCAAGATGGGACGATGTGGCACTGCACGTTGCATACATGGTAGTAACCATTAATGCAACATCATGGGGGGAAATACATTTGCAAGGAAACTTCTTCTTCGATGCATAAAAACGTACACAGAAAGAAATAGTAGTCACCTGACCCCCAGGCCCCCCAGAGACGGATGTTCCTCTTTGTACTGCATACCTTTAGGCGCAATTAAAGGCTATAGCAAAGCTCAAATGATTTCTTCTCAATCTCCGAATACTCATTGAGTTGTTTTTCCACCCGTGTAGACCACTTTAAGGTGCCATGCTCCATCGAGGACCCTCTTTAAGCTCACGTTCATTTGGGTAATGACATTTTATTCACATCGCAAGCATAATGAAAAATCTAGCGAGCAAGAAAGAAAACATTTCCTGTTTACATTCTCAAAATTGCCAAGTTGCAATTTATGGCGCGATTTGTTTATTTTCATTTTTTGCTTTGTTTCTTTTATCAAATGTGTGTACACACGCTGTGCCAAATGCATCTGTGTCTGCGTCTATGCCTCCATGCTTGTGTTTTGTTAGGGGGTGTCTTGCTTTTGTTGCTGTATGAGTGTCCGTGTGTATGTGTGTGTGTGTGCGTGTGTGTGGGCGTGCCAGTCTGCTACATATTTTACAGCTTTGTGCGCTTAAAACGTGCCTGCTGGACATTAGTCGCCGTTCGCATTGAGCCCGGTCCACTTGTCGAACGACGCAGGACGCTGAGTCAGAGGATGGGCAAGGGAATGGTGGTGCAGGGAGTTCAGGGGTTCAGGAGGTCACACA
1 CATTGGCAAAAAGGATGCAGCTTTCTCGGGACAAGGCCAGTCCCAATTCCGATCCCAAAATAATTGCCGACTGATGGTGTCTGCGGCCACCATCCACCAACAGCTGCTGCAATCACGCAGCCTGTCGACTTGCAACCGAAGAAAGCAAATATTAAAAACCACTTAGGGCGACGCGTGGCGAGCAATTAAAGTAAACACCCAGCATCGGGTAAATCCTTTTAGCACTATGCCCTATAATTGCAATATGAGATGCCACTCGACTATGCCCTCCTCCTAGGCAGCCACCGCAACCCCTTGCCAGCATTTTCTGTGTGTGTGTGTTTGGGCCAACTGGGAGTTGCCATGGCAAATCCCTCGAATTCTGTGTCTGCGCATGCGCGACGCAAAGCGGCAGCTGCGAGCTGTGCGCCTTGGACTAACTGAATGACCTCCAGGTCGGCGACTTTGTAATCCTGCGGAAGTTGATTTTATCACGTGTGTCGATTAGTTACCTTTTGGTAACCTGGAGTCCGGTCGACGGGTTCAAAGTTCATGCTCAAACGGAAAGGAAACTGAAACCATTCGGCGGAATGAAAAGGGTTTTATTGG
1 ATGAAATTGTCTGTTAATTAGCAATTATGAGGGCACACTTTGCCGCTTGCCAACAGATTAAGTTGGGGTAAAGCGCATAAGCTCTTTAGCAGATTGCTGGAAGCGCAGCCCTTTGAGGCATTTGGCGAATCTGGTGGAGGAGCCAGAACCCACTGGCCAGGCCATAATCCAACCACCATGCCATAGATCGCCGGACCAAGCCCGTCGCCCGCACTTAGTCTCGCACCACACTCTTGATTTCATGTCGGGCTGCCATTATAATTATAGCGACGAGTCTGCCGTTTCTTTTTCCAGCTCTTCGGCATTTTCCGGAGCTCTTTTCATTACATTTAATGCCACAAAGGAATTTGAAGAGCATAACAACAACAAAGCAATGCATCGCTGCTGACGTCGCATTGGTCGGCCAAATAGAAATTATATGTATATGCATTGGGCAAATAGTTCTTTTATAAGTTTTCAAGAGCTTGGCAAGGATAGCTCAATTTTCTTTTTCCCAAAAAAAACTAAAAACAGTAAGTTGTTTTTTTTTAATTTGTTCTTATTAATGTCATTTTTTTTCTCAGTGTAGGATGTGGACGCGCTCGGTTGACTTTCATGGATCAGTTGGGGCGGGCAGCTCGCAGCTCCACAACTCCAAAGCGATAGCATGTTCCTCTGTTTTTGTTGCCGCGCGCTGTTTGTTCTGCCATATACTATTCTATACTATACCTATACCATACTATACTATACTATACTATATAGTATTTGTTGCTGTTGTTGCAGTCATTACCGGCATGACAAGCACAAAAATGCGTCGTCGTTCGTGCGCAGACGTTACCGCTGCCCGCAAAAAACTAAAGCTGCATTTAACTAGTCGAGGCATTGGAATAGGGCTAGGCCATTTTAGACCCTAGTCCAGTGCTAGTTACTCCAACAACTATAGGGTCCATCGATTGATGGAGTTGGAGTGAACTCGGTTGAACCGCCGGCTTGGACAACACGTGTCTAAGTCGATGGCCGGACGGGAGCTGATTTCCATATCTCTATCTGGCGGACGCACTTGGCTAGCTTGGATTGCAGATACAAGTACTTAGAAGTAATCTTTCTCCTCTAAATGCAGC
0.7927074888464481 CCAGCTGTGCAAACATTTAACAACTAAAGCCCGCATATAATTGCCACAGCCATAAAAGCGACACGAGTGCATTCCATTCTACTCCATTCCCGATAAAGCTCATTGACCCAATTGAATGGGGAGCCCTAGACCAGCGGCCAGATACTAGGGCTTAGCCGCCACTTATCATTATCAATCAATCAGTTTCGTAAAGCAAATAGGGCCATCTAGAGCGTGGGGACGTCCACTGATAGCGGATTTCCACACCCGATAAGCTGGCTGACAACTATCGAATATACAT
0.7305854671617924 GTCTATCTAGAAAATATTGTGTCCCTTTTAATACTGCAGTCAAGTCAAGCAGGGAAAACCCTCCGGCTGGCAATGCTTTCAAGGATCCCCCAGCTCGGCTCAACTTCCCCACTGTATGCCATTCACCTGACCTGTTTGCATTAGCCCCGCGCTCCTGGAGCAGCTGCATCCGCCAGCCTGCAGCAGTTGAAATCACGACGACGAAAAAAGATTAAACTGCGGCAACAACTTTGGCTTTATTTGCAAAAAAATGCAGCAGCGAGCTGGGTGGTTTGATGGCTGGTTGGCTGGCCAAAAAACAATTATTTGCTTAAACTGCGGAGGGGGGCAAGTGGGTAGTGTATATTTATTCTAAGGCCAGAGGCACCCGGCCACGCCCACGCCAACGCCCATTCACAAGGACGAATGGCGTGGACGTGGTGAGGGGCGAAATGGAGGAAAAAACAGTGACAGGCGAAATAAATTGAGGGAGGTAAATGCCAGCAGACGCCACCTAGCGGACGGTGTCAGCGAAACGGCAACATATGCGGGGGCCACCTGTTGTTGTAGTTATTTCTGCACTCGCTGCTCCCCTCGCACACTATTTCCGTCCCTGTCTGCCACTGCCGTTCATTTTGTCCCGCAGTTTTATTTCATTTCACTTTTCCATTCGCTTTGTTGGTTCTCCGACCACCCTCCGCCATGATTTTCCCATTTTCCCAGCATTTCTCTAGCATTTTCCCCTATTTTCCCAGCAGTTTCATCTCTTTTATTTCGAGCTATGTTGTTTTACGTTTTGTAATTGAATACTTTAAGTGATTTCTGCTTTGACTTTTCGCTGGTTAATTGACAAAAAACAAAACTAGTCTAAGCATAGGGCGCATCAACTTATTTTAGCTTTGAAAAGCGTCACTTAGGCGAATTGAAAAGATTTATTTGCAAATCAAATGAAAAGGTTTCTTAACAGATTCAGGGACTCAGAGGACCAAGGAGATCATTTCGGCCCACTGAGTTGTAAATAGATAAGTAATTGAGGACATTGGTTTGAATTATACGACAGAGAAAGCTGCAATG
0.6336003513927971 AAGTTATGATTCTATATACATATTTAAGATTTGTTTTATCCTATCAAATCCTACATTTCTGGCTCTATTGCTTCTCCAAGTGTAGTTACCCCCCACCGACAGTCGGACAGACAGCAATCTCAGCCTCATTCTAGAGCTCTACGCATTTTGCCGCTTCAATGCGCTTTGCTCGCTTTGCAGCCGCACTTGGAGTTGGATTCACTGCTGTAGCTAGAACTGCAGTGAATGCATCCGAGATTTGCATGTTACGCATGACATTTCAGTGTCGTTTCAGCGGCGTGGCAGCCACTGGTTGCAATGTCACAGCACAGGATGCACCAGTTGCATACGCTTTGCATGCCAATTGGCTGTGTGGTCAATGTTAATGGAACGAACCATTTTCGTTTGGAATTTTCAAGTGAAATACATCTCTTTATTGAGGAATTCTTAAATTCTTTCTTTTCTTCTATACTCTGAAGAATACAGAAGGTGTAAGCACTGCAGCACATCTTTAAATATGTAACATATATATTCCATACAAAACTGAAAAAAAAAACTAATAATGGGCAAGCCTCAGCCATAGTAATAATATTCCTATAGAATAATCTACCTACAAGACCTTTTTGAATAAGTAGCCGCCATATCGGCATTAAGTTTAATACATTCACAAGAATTCTCGAATTGCATAAGCCGGCAGTCGGCAACCCATCTAACCTTTCAGCTAAGCCCAGCTCAGCTCAGCCGCATTCCCTGGGTCTGGATCCAAATCCAAAGCTCAACTCAGCCGGAAGACTGGCTTAGGATGAGCTGGCGATCAAAACTTTCTGCTCCAATAGCGCGCAGCGCATTGAGAATTCAATATCGCAGACGGTCGTAGCCAATGGAGCGGCAATTCGGCTGGATGGAATAGTAGGATGGTGGGGAGGGGGAACAAAACCAGAGGGCAGGCGGAATTATGGGCATGGGCAGCCGCTCCAGCGCAATCTGGGCCCATTAATCATTGGGCCGGCGAACAGGCAAGAGTTGTACATTTATAGCTAATATGACATAAGTACAAAAGTTGGCAAAAGCCAAAGACAAGGATCCTAGAGTGGGAAAAAGGGAGAAAAAAGGGCGAGCGGGCGAGCCTTATAATTACAAGCAGAACGAGTCGGCCGTTCAGTTATAATTACTAGTTTTTAGCTTATAAATTAAGAGGATCATCACTCGGCTGCGACGGGGACGAAACTGGTATTTGCTCTTAACAACCGACTGATATGACAGCATTCCATGTTTGCCCCCGACATCGCCGCGCTGTGTGTTGCAATTGCAAACACTGATTACTCAATGTCATCATCCTCGTCGACTCGACTTGGTCCCATGCCACTCATGGTCTCCTCCAAATGGCAGTCCAAACCAGGAGTCCTCTTCCAGAAGCAGGAAGCGTTCTGTGTTCCTCTAAGTTTCAATGTCAGTTTAATTACTTTATGCAATCCGACTGCAAGACGACAGCAGGCCAGGGATCTCGCATCCAGGCATATCGGGCCATTGACCAAAGGCTGTCTAATGAACTTAGCACGCCCATTGCATCTCCTGCCACGAATGATATTCTCACAGCCCGTTAAACCGTGAATCTCGAATCTCGACTGGGATGTGTGGATCTAATTTAGCTTCCACTCAGATTAAGTTTTTTCAGCTTTCGCAAAATCAGAATCACTTTTTGGCAAAGCTCTCTTTTCAGTAGGTGTTCTAGCCATCGGATTTGACCGCTTTAAAAGCAATCAAATATGCGTGACTCGATGTGATTAAGCCGAATGATTGCCTGAAATGATGCTGACATAATTCTCGTTGGCTGCCTTAAGCAGGGTCGTCTTCTTGGGTTTCCAGTTCTCGTCTAAATGCTAACCATAATCGTCAGAACGAGACTTGCTTCAAGTTCCAAGTAGCATTTTAAAAGGCAGTGATCTGGTCATTAAAACCATACACACGCACGAATGCAGAATGGGGGAAATGCTTAGAACATTATTATATCTATCTATTTCTTTGCATTGGATTTGAAAGAAACTTCTAACTTAATTTCTGTTTCGCC
1 GTTATATGCAGCGATCAGGGTCTTGAGCGGCATAAACCACGACGACAAATAAAAAAATAAAAAAACAACTGTGCCACAGAGTGTTGGCGTGGAAGCTGAAAGTTGAACTGAATGTGAACTTAACTGGGCTGGGCCCAAGTCGTCCGGTTACTTTTGCATTTGCCGCACGGTCTCTTTATTCTGCACGAGACGAAGCCATTTTATTGATACAGATACAGCAAATTCGGGTCCACCAAAAACGGAAAAAAAAAAAATAACACTAAAGTCTGGCCGGGTTTTTTTTGGCAACCCGCAGCATGACATCATTTTGAGTTACTGCGAATCGGAGTTCGAACCGCTCTTTCAGCTGCAGCAGCCCTGCAGCCACAAAAAAACACAAAAACTGGTCGCTGTTTTACTTTCGCTTTATTCCTCGAAGTATTTCTTATTTCCTTTCGGCCTGTGTTTTCAGTTATTTTTTTTTTTTTGGGCAAAGATGCTTCATTATTTTTTGGGTCATCTTGAAGAAGTACGTTCGTATATGGCAATGAAAATGAAACCGAGTTCTGGTGAAAGTGGGCTGCTCATCAGCGAATGGAAATCGAAAACGCATAACAAGTGCATGGCTTTCGAGATCCGTGGACCACATGGTCGGGCCTTGGCGGATCGATTGTGTCATGGAGCGTGGGTCGTTCGCCTACGAGGCCTTCTCAAAAAAGCCTCTACTGGCCGAAACTAATGATGTTAGACGACGGGCACAGGTTGGCACTGAGGCACAGACTGCTCCGCTTTGGTCTCGGTTTCGTCTTCATCTGTTCATCTTAATATCGATTTGTATGCGTTGCCCACACACTGTAGATCTTTTGGGATTTTTGCGGCAGTTAGAAGAGATCAATGCAAAAAGTTTCGCGAGCGCGAAATTAATTAGAATTTTGTGGCTTTGAATGGCAGCTCCGCCGTTGGTGGCTGGGAAAAGACCTTGAGCGGCGGTTCAACAGACTGTGTGGGGGGCTGCAAACTAGTTGAGGCAACTGAGTCACAATCTTGAAGCTCCAAAAGAGCATCCAAATCGCGACCAGTCTTTGCCCATTTGCCCATAATAAAT
1 CTTGTGAGAAAGCTGGGCGAAATATTTTAGAATTTTCACAACACGTCACACGACAGCAGGCCCAGGAAGAAGAGGGCATACGTGGATGGTCTCGGACCTAAGGCCCTTGGCAGGCTGAGGGATTGGGAACTGTAGATGGAGGGAGGGTCGGAATCTGAACCTGAACCTGGATGGTTGGATAGCTGGATGACTGGATGGCTGGAAGCTGCGCCGGCACCCGCACGCTCATGGCTTGTATTTGGCTTGTTAACTGCGCTTGTTTACTTTATGTTAAATTAAGTTGAGAATCGTGCAATGCAAATCAGTGCGCAGTGCCAGCCGGAAAAGTCAGTCCAAGTCCAAGTCGGAGTCGCAGTCGAAGCTGCAGTCCGATCTGCAGCCGCATACAATTTTCCAACTCTTTTCTAATTGCCAAGACCGAGACCAAGACCAAGACCGAGATCGAGACGACGAGCTGGTTCTGGAGGAGAAGAGTTCACTGATTGCTTTGCATACGAAATGAATTAATGTCATTGAGGAAGAAGATGTTGCCAGTTGGCACTGCAGGGGACGATTCTCCGGTAGCCGAAGACGATTCTTCCGCACCGCACGTCTCTTTCTTTCTTCTGATCGCCTTTTCTCCTTTTCTTCGTGCCGGCCTGTTACTAATTTGAATTGCAGTGCACCAGACTCGAGACGAGCTTCCTTTTCATTATCTAAGGGTCTAAGACTTCATTGCTGGCAGTTATCAAATGCAGCACATCAGGCGAAGCCAAACTGCAGACTCCGAGTCAGTCTGAGAATTCAAAGACAGATGTCTGCCAGACTGCACAGGAAGAAGAAGTTTTTAGGCGGAATTAGCTTAAGATAAACGATATCAATTTGCAATCCAATGACTCTAAATATTCCACAATGTGAACAAATTTCTAATAATGCTGACAGTTGGTCTCTTAATTGTTGGTTTTAAGTAGTAAAGTAAAGCTTTTTCTTGCAGTGTACAGTCAATTGTCGACTCTCTCTCTCGTGTTCTCACTCGACATCTTTCTCTGGGTTCTTCCCAGCTGGAGTCGTCGTCGCCGTCACACACAATAATTAAAATCTTTGCCTTTGCCATGATTGTTGCCACCGCCGAGATAAGTGCGGCAACAACTGCATCTGCAACTGCAAACTGCAACTGCAAGCTGCAACTGCCGCTTAGATAATGCAATGCAATTCAGTGTTCTTATGCAAATTTATGAGTGACTGACTGAGTGACTCTGACGGGCAACTGCCACCGGGCGAAAAGCAAAGAGCAAGAAGCAAGTGAATGGCATGCCATTCAACCTTTCTAACTTGGCTTACAGTTTGGCATCCTCGGTCTCTTAGCCCGTTTGCCATTGCCAGTCTGGTTCAATGATCTGCATCCTATATATGTACATACGTACGTGGTCATAAGTGATTCCTGCTGCGTGTTTGTCACTCAGCCACGCCCACCAAAGAGGGGTGGGGGGCGGTGGTTCTGGTATTTATTCATGCTGAAAACATAATGACCATGCTGAAATCTGCGATCTTTCCATTGTTCTTTTTCTGGCAATTACAATTGCAACAATTAGATGTGAGTTCAATTTGCATATCTCTGATGCTTTCCATGATTAAGTTGTGCCTTTAACTAATGAGTCTGGGCCAAGTTTGTGGCACTCTGCGATCTGCTTTAACACATTATG
0.7307317592694914 AGAACCTATTTATATTCAGAAGCCTCCTGCTGGAAGCGCTGCCCACACTCGATTTGGCTTTAAATATGTTTTAGTTGTAGCAATATGACTTCATGGTGAAATTATCGATTTGCCAATGGTTGCCAAAAATTGGCCCGGCAAATGGCCAATGCCAAGAGGTTGATGTGGCTGCTGGCTGCTGGCTGCTGCTTTCGTTGCCATTGAGGGTCGACTGGCGCCGTCTGGTCGCGAGTGGAGCGAACAAAGTGTAACCTTAACACACGCGGCTGAAAAGTCGAAAGACTTTTTTCTACCACCCCTTTGCACTAACCCCCATTTAACGCCCTCTTTTTCCGCCAACAGACAAAGCAAACAGACAATGCCGTTCATTACAGGAGGCGAAGCGTAGGAAAAACAAACAAGTTTTTCCAGCTTTGGCGACGCCGCTGCTGATAAAGCATAAAACTGTCGTCAAGGCTTTGCCAGAATTTTCTTTTTTCCACTCTTTTCAAATTGAACTGGATTCTGGAGGGTAGGGGGAGAGGGAACAGAACTGGAAGGACTCTTGTGTGCTGGGCGTCATAATAAGGCTAACACAATGGGCGGGATTAAGTGGGTCCAAAGTGCAATGTGCCCTTTGTCCTTTGTAGCTGCATTTGGAGCCCATCTGCCCGAGGCTTGTTGCATGTTTGTTGCGCTTTTGTGTGGGCATGGGCAAGAACGGCTGCTGGCATAGTGCTCCAGCATACATGTGGATGTCCTTGTTGTAGCCAGATCTAGTGCCCTCCGCTTCCGATACAAACACATATATATGTAAGTACTAATGCGCTACGTCCTGATTCCCAACCCGATTCGCATTGCAATTGCAAAGTAAATGCTTTAATGCGCTTATCCTTTTAGCGTCGGTTGGGCATTCGTTCAGACTACCTAACCGAATGGTTTCCTACCGGCTGCACGATCTCCTTTCCTCCTCTGCACTCTTTTTCACACCCATTTCTTTTTTGCCTGCTCGCCTGGGCAAACATTGTCGCCATCGCAGTCGTTGGGTGTGGAAATAATTTGAATGCTCTGTGACTTGCTTACAGCGGAAGTGAGAGGGGAATTACGTTATAAGTAGCTAACTTCCTTTGCACAGGAGCAACTTTCAAGTTCCGTTTTGTATTTGTTTATCTAGGCATACTTAGAAGTGAAGTTTGCAAATAATAGGTAACTGCTCGCTTAGAAAGTCAGCATTGTAAG
1 GGCAATGTGCGATTGTGTTTGGGCAATTCATTTCAATGGGGGCCATGCATAAACATCAATTAAATGCGCCTGTAAATCGGTGGCGTTTGCTTTATGGTAGGTATAAGCCCATATCTTTTAACCATTTAATTAAACGATATCGCAGTGGGCCACGCCCCCAATTTTGCCCAGTGTCTGCACTAAATGGTTTTTCCACTTTTTCCTGCATTTCCAACGTTTTTCCAGCTCGACTTGACTCACTGCCTTTCATGCCACATCTATTGTTTAACTTTGCCGGCGGGGGTCAGAGGTTAATTGATGATAAATTGAAACATCATCATCATCACCATCGCCCATCTTGCGGTACTCGGAGAAGGGTAACAACACAGGCACGACGGGCACAATGGCATTTAATTAATGAGCAATTGATTAAATCATAAACAAAAGCAGCGAGACGCATTCCAAATTGAATGCCCAACAAATAATGTTATACATTTATCTCGCCGTCATTTGCGCGCATTTTTTTCCGTGGACAAGTGCAATGATTTCTGGACATTTGACTCGGTCGGTGCGTTGTAATTGCCACGGCAATTTGTTGGAATTTCCCGCTATGATGATGATGCACTCGAATTTGTCAGCCCCAGTTTTCCACAGTCGGCTGAATAATGAATGTCTGCACCAAATTTCAGCGGTTACCCTGGTATTTTAAGTGTTATTTTTTATGGCTTTTATACCTTTGTCAAAAAAGGTAGAACCACAAAACAGCACTTATCCTATGTCTACTTTTTACCACTCTAAAACTAAATAGATTACGAGTAATGTATGGCTTGCTGTCGACATTTATACCCTTTGTCACATAAAAACAAAGTTATTTTATTTTTGAACTGTATTTTTAACATGAAATGCACTTTAGTTAAAGCAGAAAAATCGCACACGTTCCCAATTAACTTCAATTCACCGCCCAGCGAAACCATGTTGAAAAAACATCGATTTTGAATCAGATCCAACACATTTCGGGTGTTAACAAATTGAGTTCGGTTTGTGACCCCCGGGCAAACTGGCTATTGTAATTATTCACGCCGCGATTCGCGGTAAAAGAGATATATTCATGTATATACATGAATGTATGTGGAAAATTGGGGGAAAACGCGATGTCAGTGGCACAGTGAAATGCAGGACTCGACGCCACCTGACAGCCACTCTACGTGGAGTGCTTGTCGGATTTTAAAAATAATAACAAAACGAAAACTTATGGCTTACAGAAAGAGAGAGAGAGAGAGAGAGAGAGTGACACAAAAAAAAGACGGCCAAAATCATGCATGCAAAGTGAAGGCGAAACCAGGAAAATGGGCACGTCACGTGGCAGTGGGTGGGAAAGATGGCCAGGATGACAGGACACTTTTGCCAGTGTCAGTTAAAT
0.5880319299806399 GCGACAAGAGGCGACAGCAAATGTTGATACCCTTCGGCGAGAGATGACAGCAGGCTTAAATTAAATATTTGCAAGGACGCAGGACGAAGTGAGCAGAGTGCGGGCCAAAAGGACGAAAGAAATCAAAGAGCAGCGAGCAACGAGAAGCCCAAAAACGCAGCGCCACATAAATGTGGGGCATGCAGATTGAAGTGTCGTCCGGAGACGAGGACCATGGCAAACGGGAAAACGGGAAAATGGTTCCATGGAAAATCAGAGGCATGTGGCAGGCCATGGAAAATGCCATTCAAGTGCGACTTAACACCCCTCAGACAGCTTTTAGGCAGTGAAAATTGATCGAAAGACTAAGAGCAAACATCGTTGACTGACAGCGACTTCAAAAAATCCAACAGAAAGCAGTGAGAACAGCGCAAAAGGGCTGCAAAGCGGCAAGATACTTTCCCAGTATCTTCGAGATACTTCAGCGAAATGTGCAACAATGTGCCAGCATCGATTTTCTATTAGCCACGAGACACTTGAGCCACAAAACTAAATACAGAGGGCAAATATTGATAAATACGTAACGACACGACGACGACGAGGAAGACGGAAAACCACAACAACCACATTATGAATACTACTAAAGCTCGTAACTGTCCATCGACCAGACAAGAACATAATAAACACCGTTCATGGGTCCGAAAATAAAACGCAGAAC
0.9783579989610918 CCACCTGTGCGATTTGGGCCTACAACCGCAAGCACCAGGGCAACTTGAACATGTCACCTGCCCAGCGGGCCACATACCACACCTCGATGTACGTGAATATTGAGTCGAGTTGAGCATGCTATTGATGTCTTGCTGTTGTGTTCTAATCCCATATCCGATGATGACACTTCTCCACTTCAGCCCCTGACTAATTAACGTTCTTTTTCTAAATGTATATTTGCTTTGTGTACATGCCAAAAGCGCGATGCAGTGCCGCCACATGAACAGGCGGCCTTTATTGGGCAACTATGTGCAATAGATCGATTCTGTTTGTTACTAACCAATAACCAATTGCGATGCTAATGCCATTTCCACTACACTTGACTTGTTATGCAACTCGGAGCACATTCTGCTAGCCGCACAATCGACGTGGTCATTCGATCTATTTTACTCCTCCTAGCCAACGTTCTATGATGA
0.5427269283082536 CAGTCACTCACACACACACACATACACACGCGCCACTTGACAGTGCGAAGAGGAAGAGAGGAGGAGACCGAAAACTTCGAAGGAGGCTCGTCGTGATCTTGGGGCCGCTGCTCTGGTGCTGTCGCAGTCGCCATCACCATCTCTGTCGCAGTCGCTGCCTCTGCCGACGCAATCGTGATCGAACTGACCTCAAGTGGTCGCAGACGCCCCCCTTCCCGTTTTTATCACTCCCCAGCAACTCACACGCACACACACACATGCTTTCGCATACACGGGATGTGCGCAGACTGGAATTTGCGCGTTTAAAGTTAACAATTTATTTGCATTA
1 CAACAACACCTTGTCCAACTACAACACCATCTGCAAGTCCTACAAGAACAACAACAACCCGTCGTCCTTGCCCTTGCCATCCCCAGCCTCCTTACCAGATTCCTCCTTGGTCATGGTGGTATCCGAACCCGACCTACCCCAATCCCGTGTGGCCCTGGCAACCTAACCCAGTCGTTCCTCAATGGCCACAGATGCCCGGATATCCAAATCAGTGGCCACAATTACCAGGTTATCCCCAGCAATTACCACCGCCGTTGCCATCACCTCAGTGGCCGTGGTCTTGGCCAAAACCACCAGTAGTTCAACCTGGCGACTGTGAAAACATATGCGAAAACCTACTGAAGGGAGTAAAATATCAAGAAGATCTCATCAGAAGGTGCTTGTGCACACGAACATAATCCTTTAAAAAAGAATCACGTAATTGTTTTATTAAAATGTTGTCTATTTAAAAAAATAACTTAAAACAAAGTTTTGATGGTTAAAAATATCGAACGGGTATGGTATGGATGTAGGTTTGATGATATTGAATGGCAAGTCTATCCTTCAGAAGTGGGAGGAAGGATTATGGATGTCACAATGGCGCATGCGCCTATATGGTTTTTGGATTCCCATGTTTTGCTTAACACTTTCGTCCCTGAGAAGCTCAGAAAGCTTGGGCGCCATTCATCAACAAGTTTGCATTCGGACTTCAGCACTCTAATCGACACTTGACTACATTATTACTTATTTAAACGCAATCATTTGACCCATTATTTTCCGACGCCTTTGCGTTTGGTTGCACTGCATTGCTCATGCGACATATGGTCGCACTATATGTTTGGAGCACACATTCGGACAAGTTTAATGACCAATTGCCAAGGGATTGGAGAACTCACTGCTCTTCGAATTAGGTTAGCACATTAGCTGGTTAAGGACAAACGTGGATTGAAGTTAGGATGGGGAGAGAAACAGGAAAACTTAACGAGTTCTAGCATATGATAATGTGTACAGCCATAAACTTATAGCTAACATCGTAATCCGTGCACAAGCTATTAAAAACTTCAAGAAGATATGTCCCTAAATTTTTCCAATAGTAATAAATATATAACCAAATTTACTCTCTCTGTAGGGCATACTACAATCCTAATAAGCTATAAACACTCCAGAGCAGAGCCTCTAATTTGCTGGTAATTTATCAAAATCTAGATTATAATCCTGCTGATGGATTATGTTTCGGGTCGATTAGTACCCCAGTTATAGGACTACTAGAGTTCGTCCTTCGTTCAGCTGAGCTTGCACATTTCCTACACAATAAGCAGATGTTAATGGCTCCCTTCTTTGTTGTTTTTGTTAACTTGTTAATACAAATACACCGTGTGCCAATTCACAAATCCAACAAGGTATAGTGGACATGCCAACAAAAAAGCTAGCAAAGCAAATAACACATTGTTG
1 AAAGTCTGCAAGCTGGGTAAACTAGTTTCAGATTCGAATTCGTCTAAGTTGCCAGGCCAGACTCGATCTGAGGGGTATATTATGTAAATATGGGTGAAATAAATTAGAAAGGAGACGCACAATAGTGATGAGATGGCAGCGTCTGAGGCCCTTAGCTTGGTGAAAAGACTGAGAAAGCTCTCTGATGGGAGAAAGTTACCCGAGTACCAATTGAATCGAAGAGTTCGTTACAATTGCAACTGGAATCCCGCTGAAGATTTCTTTGGTTGGAACTGGTTTGGTTTCGTTCGCCTTGAAACCCGTTTTGGCCGAAAGTGAAGTGCAGCCTCATCGGGACAGCAGAACACGAATGTAGTGATAGAAAATAATTACCGAAAAGAAGGCA
1 GCTGCCTGGATGAATTAGTGTCAAATGTTTGGCAAATTCTTTTCTGTTCTGGATTTACAAACACCTCCGCTGATTTGAGACAAGCGACATCAGCGGAGTTCAAAGCCCCGGAAGATGCTACTCCATTCGATTCCCAGAAGTGAATCTGCTCGATAGAGATCAAACCATCTGTTAACCAAATATTCACATCACCAAATCCCGAAACGAGAACGCCAAAGGTAAACAACACTGAGCACTGAATAAAAAATTAAAAAAAAAAAATAAAAAGACTTTGCCACTGCGGTGAACCAAAAGATGTTGTTCTCGCCGGGCGAACAAATGAAAAATCCGAGAAAATGCAGATACCAAAATAAAATCCAATTCCAACCTCCCCCCCCAACGAAAAATTCTGGTGCTGCAGGTGCACAAACGCAATTGCACTCGATTGCTGGAAATGCCAAGTCAAATGTGAGAAACATCACAATATGTGGGTGTACCAAGTCTTATGATAATACGAATTTATTTCGATCAGTTCTTGTCTTTTTCATTCAAGTCTTTTGTTTCACAGCACACATTCCTTCAATCGAAATGGCTGCCAGGTAAACCGAAAGTATCCAAGGAGACACCATCGAATTTCATTCAATCAATTGCCAAATCTGAAACCCAAGGAATTCTGCTCGGATAACAAACGAAATGGTCATATTATATATATTATATATCTGTGAAGATATCCATATTCGCATGCAAATGTATGTCAAACTGTGGAAATTGTTGCGGTAAGACGTTCAAAAGTGACAGCACTGCAATTTCCTTGAACTTGACACTGGGCCACATATGCCACATATAGCAAACTATATATGTATGTATGTATGCATGTATATGCTACATGTACATTGTGTCTGCCATATATGGGCCACTTTTTTCGTATTTAATTTGATTTTTTTTTTTTAATGGCAGACGGAAAACGCACTGCCAAGTGGCGTCGTCGTTGGCGGCAGGGGGATGAGAAACCACTTGGAATCGAGGGAATTGGCCTGTTGCACTGTGCGCTCCTCTTTCACATACATACATATATATATATGTATATACCCGTACGATACCCTCGATTCTGCCGATGTCAGCAGTGGAGAGGCAGTGACTGGGAATATTCGCCAAACTAATTACCAACATTCCTCAATGGGCACGCGTGTCTGCGCGAATTGGCTAACCAGGTGTTGGGTATCCTGCTTTTAAGGCGATAGTGCGCTAGAGAGGATTGAGGACAGAGTGTATAGCATTTCGTAGCTTAAACCCTTGGCTAATTCAATCTGTTACGCCACTGTGTCTGACCAGATCGGTGGACTATATATCGGACTATATACATACATGTATGTCGACTTACAGATAAAATTCTGTGCGAGTGGCGCGCACTTAAGCGCATTTACACATGTTAATGCCAATTGCGCCAGTTGCCCGTCCAGCCAAGCATTCAAGCATCCAAGCCATGGTTTAAGGTCAGAGC
1 CCGAAAACAAAAGAAACGTGCTCCATTTCGCCATTGATTAAATAGTTTCACATCTGACTTGGGCATCTTAAACGCTATCCATTGACCTTGTCAACGCTTAAATCAATCCCGTTCGAAGAAATGACGTGAATGCACTCAATCTGGTTACAAAAACGTGGCAAATAAGCACATAGCCGATATTAAAGGGGGGGGGGGGAACAAAGTGGAGAAAAACACGTTTGTTCAGCTGTGAAATTGACCTTTTATGGCCTAACTCAACCCAAAACCGCCCAAAACTGAACATTTTGTTGGAGCCGTCTGAGTTTGAAAGAAATGAGCGGAAATACTTTACAATGATAGTCGCTCTAATTGCTACCAAAAGTGGCAGTGGAATCCCAAAGAAACAGAG
0.7827588026006653 TGAAACTGTCTAATTTCATGCCCATTGTCTCGGTAGCCACCATGTTATACCAAAAACAAAAAGGAAGTGAACAAACTTGGCTGCATCTTGATTCAATTTTGGGCTAACTTATTTTTAGGCGCTTGTTTGGCATGAAATGGGAATCTCAAGGGACGGTCTGTGCTATTTTCGTCTAATTTTCTCGCCCTGCTTTCTGGTTTATTTTCAAATTTAGCCGCATATTTTCTTTTTAGTCATATTATCCCTTTTGGCTTACTCGAACTTGTCTTGTCACGGCGAGAAATGCGATTAAAAATAGAGTTTGTTGAGTTTTCTGGGATTTTCAGCTGTTTGGTTTGG
1 CAAGTACAAGGCCACCAACCAAGACATCAACTCGCATAAACGCATAGTCGAGGCTGTGAATGAAAAGGCAGCAGCTCTTCTGGGCAGCGCCGCTCCAGCCAATGCGGATGAGATCTCCAAGGCGGTGGCTGAGGTGAACAAGCGATATGATCAAGTGGGCCAGGACTGTGCCAAGTTAGTTGCCGATCTGGATGGAGCTTTCGATGTGTACCAGCAGTTCAGTGAGCTGCAGAAGGCTCAACAGGACTACCAGAAGAATCTTTGGGATCGTCTTACCGGCTACTCGGACTACTCAGGCAATAAGGCAGCTCTGCAAGCTCGCCTTCAAAAGATCAACGAGATCCAAGATGCTTTGCCGGAGGGTGTGGCCAAACTCAAGTCCCTGGAGGATCACATTGAGCAACAGGCCAGTAATATACCAGCCCGATCCAAGGAGGTAATGGCACGTGATCTGGCCAACTTGCATGCCGATTTCGAGAAGTTTGGAGCTTCGTTGAGCGACGTAAAGAGTGGACTAGAGAATCGTCTACAACAATGGAATGATTACGAAATCAACTTAGATCGACTGATCACTTGGTTGGGCGAGGCTGAGAATTCCCTCAAGAACTACAATCTGAAATCCTCGTTTGAGGAGAAGGAAGAACAGCTGAACGGTTTCCAATCCTTGGCTCAGAATTTGCGTCAAAACGAAGCTGACTTTGACAAGGTGAAGGACGACACCTCAGAGTTGGT
1 GGATTCAACGCAGCCCGAGGGTGTGATCTTGCAGGAATTCGAAACCGAGCCAACTATTGAGACGTACGAAGAAGTGATTGCCCCAGGCTCGCAGGCACAACTGATTCCCATGCAGCCGGGAGATGTGCAAACCCAAGGCACCATCCGAGCAGTAGTTCAGCAGGTGACCCGTAAGGTGATCCGCAAGACGCGCAAGATAATCAAGCGAGTGGTTATCATCGACGGAAAGGAGCACATCACTGAGGAAGTGGTCGAGGAGCCAGAGGAAGTGGAGATCACCGAGGAGGAGACAGCACCGCATATCAACGTAAATATTGTGCGAACCGTTGACGGAAAGGTGGTGAGCGAGGAGGAGTTCCAGCGAATGATGCAGGAGCCCGGAGTTCTAATCGAAGAAGTTGCCACGGATCTGCAAAAGCCGACAGCAGAGCCGCAGCAAGAGGTATTTGATATTGAGTCTACCCAAGTCACCACCACCACAAGAACTACAACCGCAACCACACAAGAACAAGAACAGCCAGAACAACAGACACAACCAACAACAACAGAAACGACTAAAGAAGCACCAGTAGAGTTGCCAGCACCTCAAGTAGATGTTGAACAACCCGTAGTTGTTGCCACTACCAGTCCCGTTCATGTTCCAACAGCGGATGTAGTCGAGCCCAAGGACTCCTCACCGACATCCACTACCGCAGCTGTTGTAGATGTCGAAGCAGTGGTTGAAGATATCAACGAGATTTGGCCACTGGAACATCACCTGAAACCCACCAACATTGACTTCTCCCAGCACGTCGAAGAATTGGCAGCACCAGCAGCGGTCACAGCAGAGACTGAAGCATCCATGCCAGTAGAGGAAATTTGGCCGACAAGTCCAGAAACCGGAAACTCATTGACCCTGGAGCAGTACGAGTTTGAGCCACAATCACCACATGAAGAGAGCACAAAATCTGATCTAGTTAAGCCCCAAGAGACTGAACCGCAAGTTGTTGCTGAAACTAAGCCAGAAGGCATTACCACTGGAAGTATTACCATTACCAAGACTACAACCACCATCACAAGCTCCACAGAAGTACCGGAGGAAACTCTTGTCCAAAATGTGCCTGCCGATGAACAACAGCCTCCTGCAAACAAAATCAAGACTGACATTCAAAGTTTCCTTGAAGCCGAACAGACTTTGGCCGCAGCTCTAAAGGAGCAGTCTTCAACTCCGACTGGAGCTTCGGTTGCTGAAGATGTTCAGACTCAGCCTGAGGAAATTGTTCTTGAGGAAAGGACTGTTGAAATTTCAACCATCAAGACTGAAGAGAATCAACAAGAGCCAGTTATAGTGGAGGAAGTGAAATCACTCCCTGTAGAGCCTGAACCAGTAGAACCAGAGCTGGAGGAAGTGGCCATTGCAATTGTTGAGCAGACTGAGGAAAAGCCAGAAGAGCCCGTTATTGAGAAACAACCAGCTTCTGGCCCAATCGACCTGCGTGCCGCCACTCAACTCTTCATCTCTGGAGAGGCCGCAGCTTCAACGGCTCCACAGAAAACCTTCCAAATCTCAGCACCCTCTCTGGAGGACAATGGCGCTGGTGTGCTGAAGGTTGTCCTGGGCAAGGAAAGTACCAACGAAGAGGATACCGCAGCTCCAACTACCGGCAAGGTTAGCATGACCATCATTGAGACCGCTGCTGCTCCCGCCGCCGACGCCAAGCGGCGTCGAAAGAAAAAGAAGAGAAGAGATACAAAGCACGAGGAGGAGCTTGAGCAAGAACAAGAGACTGAGCCGGAACCAGTTGCCGCCGTTAAGGAGCCTGAGGTGAGCTCTGATGTGCCTGTTTCTCCGGAGGATTCACCACGCGATACCGTTCGTCATGAGTCCATTGTTGAGATTAGTCCCGATAGCGATTTATCCAGCATTGAGATTGACACGAAAGTGAAGATTGTGGAGGATGCCGTTGTATCTTCACCATCGGAGTCGCCACGAACGCCAATGGTCGAGCTGGTCATTCCCACTGAGGTTGTTGAGTTAGCTTTGGTCGAGGATGAGGAACAACAGACC
0.8788988888574227 CATTCTTTAAGAGCTCTAAAGAGCTTTCCCCTTTTAAATCAATGCCACCATAAATATAAACGGAAGCTTGGCTGATTAACGATCGTACAGTTTTACGATTCATTCAAAAGAGGGGGCATAAACAAGTGATTTCATTGATAGGTGGTGGCATACAAGTGCCTTTACAAATTAACGTACCAAATTGGGCATTTTTTGGTAGAACTTTCCAAGCACCTTGCACCACGGTGGGCTCATTTGCATGGCACATGCCAACCAGTTTGGATTTCCCCCGGCTCCCTTTTCCGCTCACAGTCCAACTCCGCCGCCCACTTTTGGCCCCCTCATCGACGCCTCAGACAATTGAAGTTGGTCACTGGGAGCGCGTGTCGTTGGCATGAGGTCATTGCCAGTTGGCGGAAAGAGTTGCAATGTGCCACAGCCACAGCGATTCCCATTGTCTTGGAAGCCATGCAGTAGTGGACAGACGGACGAATGGTAACCGGAGACCTGCGAGCAGCCATATTAGGGTCAGGCCAATTAGCGATGCACGAAGCATATTCAAAGCTGACCACTGAATGAATGAATAAATAATAATTGTTTTCGTTTGCCTCCTTGCAGGACATATCCCGAGAGGCACCGCAAAATCCCAAAGAAAGCGAGGAGCAGCTGGCCGCCTTGCGAGCCCATCTCCAGACTTTGGCCCGAACGGAAGAGCAACTGCGTCAGCTGAAGGAACGCCATCAGAATAGCGAAGTAGCACCATCGGTGGCCAGCAGCGATGATGACGGCATCCTGGAGGTTCTAGCC
0.3175369066939939 GAATATGTTTAAATATATTTTAATGGCTTGCTATGTTTTTTAGAATCACTTTTACCGAATGACAGATCGATATCATAATCGGTTTGGATTAACGGTTATTTGAGGGGGTCAAAAGAAAGCTTCGAATTGGGGTTCTGCATAATAAATGGGCTACCGTTATCGGTATACATTTCATGTGTACAAAATTTCGGTTTCGTTTGCCGTTTAGAACGGAGTGATATCAAAAGTTTTTTTGGGGCTAAGCGGGGAATTGCCCGGGTGGCGGGGGTTGGGGGTTCTTCCAAAACCGGGGGCCTTTCTTTCTCATGTGTGTATGTGTGTGTGCTAGACGTTTCGATGTTGTGCGGTGTGAAAGTTGTAAGCTCCGACAGGCCGACAGAGGAGGAGCCAGCGCATATTGTTTGTGGCCACTGTTTCGGTTTCTTCTGCCCCAATGCTTGTTGTTGTTGTGGCTGTTTCCGAGATTTTTCGGCCAAAGAGGAAGAGCGCGCGTGTGCGAGCGAGTGGGCAATAGAGCTGCGTGTGCGTCTGCGGGAAGTTCATTCACATTTGCACTCATTACGCGGCCAACGTCGCCGTCGACTTCGATTTGGCCGTTGCTGCTGCCC
0.9889091675062771 TCAATCTCGATGCGCAGCGCATAATCTTCCCGACTCTTTCGACGGTTAATTTCAGTTTGAGATAATTATAGAGCGGCTGCCACCAAAGGCAGGTCTACCCTCCGCATCCTCCTGCCCCTGTCCCATATTTTGGCCAAGAGTGGTGGCAACTTCGGCGGTTGCAAGGTGCCGTCTGGTTGGTGGCAGGCTGGTGGATGCGGCTGCAGCCACAAGGGGCCAAGGTGGCATGCGCTTGCACGCGCTCGAATTTATTATTAGCCCTCTCCGACAATCGCAACGATTCTGGGCCTGATGCTGCCTCCGATTCCGATGCCACAGTTTCGCTCTATGCCGCCGATGCCACAGCTCGGTTCGGGGCGTTGAGTGTAGTAAGTGATAGTGGGCAGCAGTTGCGATGGGAAGGGAGCGAAGAGTCAGTGGATTCAGCAGCCCAAGCAGTTGCTCAGACCATAATTATCCATGACCATAGGGATCCGGATCGGGATCGGGATCGGTCGAGGGCATATTG
0.1487461866786878 GATCAAGGATCAACTGAAATCGGAAAAGCGGCGTGTAAATGATGCCATCACAATATTTTGAGTTGCCGCCCAAACAACAGACGCGGCCACATCATCAGTTAAGGGGTTAATAAAGCCAAAAAAAGGGGGCGGGGCCGTTAGGGATTTTCCCCTAATCACATTCGACTTGGCGGCGGCATAAGGTGCACATTACTCATAAAGCGAACGCGTGAGATTCGGAGCATTTGTTTGGTTTTATGCGTATAGCATACACCTCCGAAAGTGGATAGCGCCAACTGGCGCATCAAACCCACCCCCAGACTCATCCTTACCCATTCGAAAGCATCGGAAGTCGTAGCCCCCTCTACTCAGGATTATAAAAATGCACTTAAACAAATATTACCGTACTTGAAGTAGCTTAAGTTTCAATGCTTTATAAATGCACTTACAATGCTACCTTTTGACTAAATTGTTTCTAAGAAGAAACATGTGTGCCACATACTATATGCTAACAAGCAATGTATTTCTCCCGGTGCACCCACACTGACTCCAATCAGCCTAATCGCTTTGGTTGCGCCACAGAGCTTAACTTTTGCTGAAGTTGCTGCTGCTGTTGTTGGCGTGACTTGTTGTCGCCAAAGTTGAAATTGGCCTGGCCAACTCGCTCATCTACTTTACTGTCACCGTGGAATCGGGCGTGTTTCCGGGCCCAGAGAAATGATAAGCAGGCCTCCATCATCATCATCATCATCATCTTCGTGGGTGCCCTGCAACACGTGTGTCGCCATATTTGCTTTTATTGCTCTGGTTCCGTTTGTTTATTATGTGATTTTCCATATGGCCAGAAACGCCTCTATGTGCGTGCGCCTTCGAGTTAATCGCACCGAAATTTTTATGTTAATTTTCATAAATTTTATTGTCGCCCCAGAAAGGTCTTTTTAATTAGTTTTCCTGTGTGGGATTTATATATATATATTAATGCGGAGTAGCTATTGCCGCTTTTTCTCCTTGGAGCTGCTGCGGTTTTTTAAGAGTTGTAAGTCATAAACTTGGGAACACAAAAATACTTCAAGTCGTGCAGTCAAGTGTCAAATTATCCCAAGGCGCTCGGGGAGTTGTAAACGTTTAGGCAGCGAGTGGGCCAGTCGACAATAAAAAAACCAAAAAGAAACGAGAAAAGGGGGAAAATTCTTGAGGGGAGTGCCGCCAAGAAAGGCGGGAAAGGAGAAAGAGCTAAGTTATTACATTTAGCGGGCACTAAAATGTCGTACAATCGCTATAAGGTGGCCTAACAAATTAGAAATGCAGTAAAAAATGTGGAGATCGGTGTCGTAAAGATAAAGATTATTATTCTAGCTTGTTTAAACAACAATAGCTAATTATAACCTTGAAACGAATAGCCGCAGATCTTAAAATTTGATCGCCATGATCTTTATCATATAAAAATCATTTAAATTAACAGTTTTTGTGTGTTAGAAATACATATTATTTTATTTATATCTCAAAGCCTTGGTGGTAAATAAAATCTTTTTATATTACTTACGATCGTCCATCATATTCCAGCGATCATGTATGAAATGTCTGGGCAAAATCAATGCGGAAAATGGAAAAGTGTCTGAGCAATGCGAGTGTGCGATCAATCATCGTGGTTTCTGGGTGGCGTGTGTGTGGCAAACCCAGGGCAAACCGAACTCGAACCCCCTGTACAGATCCCTTCAGT
0.8764423782496993 CCATCAACAAGATGGCAACTTCCGTTCGCGCGCCATAATGTTTTCCCTACACAGCAAGGATCCTTGGCACACACACACACACACACAAACACACTCACACACAAGTCACGCACACTGCGAGAATTTGGGGGTAGGGGTTGGGGAAATGGTCACCAGGGCGTGTAATTGAGTGCTACAGGACCCTTTTAACATTTTTATTTGCACATTAGCGAGGGTGGAAATGGCGAAATTTGCGCCCAAAGTGACAGAGCGTTGAGTGTGGGCGGCAAGGATATCGATGGACGGGGGAGTGGCAGGATGTTCGCTTGGCATTTCGCTAACCATTTCCGTATTGAGTTCCCGTTAGGACTGTCAATATGCCTTTGCACTGCGACCGTTGGTGCGTTCATCTCGAAAGTCGTAGACAAATTTGTTTGTGGTTCCAAATGCGACAGTTGCGAAAAATTGACAAGGGCATCGATGGGAAATAAAAGGGGAAAAGGGGGAGTAACAGAT
0.7104774501735542 CGGTGTGGATTTCGCAGTTAGATAAAACATAAGAATCTCCAGGAGCAGACAAAACTTCTCGCTGATTATGTAAGCAACTCAGCGCGGCCAAGGAAAACCAATTTAAAATTCACAGCACATTTTCCGCTGCTCGGTAACAATATTGACAAAAAAGGCAGGAGAGAAAACCCCGCACTGCAGCGAAGAAATGAGAGCAGAAGGAAAAGCTGGGAAAGCGGCTGCTTAAAATTCCGTGAGCATCGTTTCACAACTTTCCAACTTGCCAAAAAATCGAAGCGGAAAAGTGGAGAGGCAGAGATAGAGGAAGGGAAAAATGCAGAAGCATAAATTCTCCGGGGGGGCGGCAGAAAGTCCAGGAGAGACACAGACACTGAACGAGAGAGTGAGAAAAAGTCGGGAAAATGTGAGGAAAATAAATGAAAATGCTCCAGAGCTCGTTCACAAGAGTGCTTACGGCATCCGCAAGGAGCTGTTGAAGTGGCAAATTTGCGCAGAGCGACGCAGGACAACCGCCCACAGGCCCCATTTTTGCCCACCGCCTTTCCGCCACCCACCAGCCCCTTGGATTTTCCCCTGATTTTCCTCGTTACTTACAACAACTACATGCCAGTGTCAACACATACTTGGCCATTCAAGTGGGCAACCCCAAGGAAGCTGGCGACGCCATGTTGGTTTTCTTCTCTGTCTCTCTCTCTCTCTCTTTCTCTCTTGGCCAAAAACATTTTTATGGCTGCGACACATAAAAGCCAAAAAGTACCGAATGTCATTTGTTTGCCTTTCCTTTTCGCCTTTTTTCACGCTGTCTATTTTTGCCTGGGCGCAATTAACCCGTTTTTGTTATTATTTCGACTGTGAGACAATAAACTTTTGTGACAAAAGGCCTTTAATGGCTTGGCGACAAAGTTTCGCAATTTTTTCGCAATTTGCCGACACCACAACAATTTGCGTTTAA
0.04534502784839407 GTTTTCCGTTTCGGTTTCGGTGGCGGTGGTATCTGAAATATACGAGAGTCCCCGGTTGGCAGTTACCGGTTACCGGTTGTGGGTCCAAGGCATATCCATGAGTGTTAACACTCATAACAACTGCTAAAGCCCATTTTCGCATGTTGGCAGCTTATAAAAGTGCAGCACTCGGCCGCATGGCCATATACCACATATATAGCACCCACTCCTCACTCCCGATCCCAATCCCCATCCCCATCCCCATTCCAATCCCGAGCCCTTTCCTTTGCCCCACTCCGCCCATCGTAGGTGTGTGCAAGTTTCCAAAAGAGATTTTGTGTGAGCGATAAACACGCGCCCAGGCACAAAAGTGTAAATTAAGCCGCAGACGCTGAGGAGAACTCGTGTGTGGGCCGCCCAGTTCACAGCTCTCGACTCGACAAAAGTCCCGGAAAGAGGGAAAGGCGGCGGGAAAAACGGGCGGAAAATGAAAAATTATGAGTTATGCTAGGCAAGGACATGGCCTGCTCAAGCTTCATTTGCTAAGCCATGGAGCCGCAG
0.5898214690848249 AACAGCTCGTCAGAAACACCAGATATAGCGAGATATAACACAATATCTGATTACATGGGACAAGAATTCGATAATCTAAAGGTGCGCTGGGCAGCCCGAGTGGCCTTTTAATCAAATCAACTAGTTAGCGCCCATTTCAATACGTTTTATGATTATTAATATTATATGATTATTCGCAGCTTGATTGTCGCTTTGTTCGAATTCGGGATGACAGGGTCCAAACAGACAACACGCTCCATTCTGTGCATTCGAATCTATGTATATACACATATATGTATATTAATGCCGATCGGAACGGCAATAACTACGGCAACCGAGATGTGGAGAATATATCAAGAGTCATTAGAATTGTCAACGCATAAATTAATTGCTCGTAAAGTGGCAGAGTTATGGATATTGTATCAGTTTTTGTCTCGAACGCCCTGCGTATCTTTTTTTCTCTCTTTTTCATTATTATATTTATCAGTTTGCATAAGGGGGATTTTATATCTGTTCGCTGCCATGTCATTTGTTTGATAATTTTTAATCAATAAGTGCAAGCTTTTAT
1 CATGTGAGTTTTTCCCCCAACCTGCAGCCACGAAAATTGAAAAGAATTTCCCACCCACACCAAAATCAAACCACATTGTACACCATGCAATTGATATACCCATATATACATTTCAATTTATTTTATGCCTATATGTGATTAATATGTTGACCAAATGCCACCCCAAAAAGGGTGGATTCGGAAAACTCCCCTGATTTTGTATGTGGTTCGCAAATCCCAAAGGGAAAACTGGGAAAACCGAGGAAAAATACCAATAATTGCCGTAACAAGTGTAAGTTGTTCTTTTCGCACGAAATAAAGTGAAATGAACCCAATTCAAGATTTTCCCATAGCAGTACAAAAGTTTTTGGCAAATTTTCAAAACAAATTAATTTGCACTCAACTGCAGGTAGCCAAAAAAAAGAAAGAAACCCTCTTCAATCCACCCCGATGGAAAGAGTTTAAAAAGTTCAACCCCGGAGCTCATCAATTAAAATTTAACCAGCCCGAAAGTTTCTTTCCTTTTTTCGTGTGCGTTTGTTCGTTCGTCAGAATATTAAGGATAATTACATTTTAATCATCTTTATTGCTCTTTCACAACTTTACTGCTACACGAGTATATGTATATATATATATATATAGAAGACGGTTTTGCATTGTACATGGCCGGGTTTACATGAGTCCACTGGCTAGTGGCCACAACAATTAGGGGTTGGCCGGGCCAATGTGGCTGCGCTTTTTATGGGCCGCAAGCAAATGGGACCGCAGACATTTTTCAGAAACGGTAGCGCAACCACAAAATTTCATAAAGTTTGTGTTTTTCACTCTCGTGTGCGCTTCATCAATTGGTAATGAGTGGAGTAAAGTGGCTGGTAACCGATGAGGAGGGTGGCACCTTGGAAACCCCGAAGACATCGAAGTGGCACCAGCTGCTGTCATTTACTGTGGATCAGTTTGAACGTTGAACTCGACGGTCACTCGAGTCACATTTCATTTAATTCGAGTTGAATTCAATTTGGAGAAAGTTTGGCACGAAGCAGATGGGTGGTAAGTGGGCCCAAGCGGGGTCCTTTCGTGGTCTCTAAATTAAATGTGAGAAGCACTAACTCAATTTTATGGAATTAATAACACAATTAAGTCTTGGTTTTTTTCTTTATAACATAAATAAGTGGCTTGGAAACAATCAAATATACATTGAATTGAATTCTAAAAGCTCTCTTGCGCATATGCAATTGCAAATATTTACTGTCTGGGGTCAGTGGCATAAATTAGCTGCATAAACGAATCAATAGTGGAGAAGGCATACGTCTTGCAACTCATTCTTATCTGCCAGGAGCTGCTGTTCAATGCACAAAAATTGAAATCAATTAAAATGACAACAAAAGTGGCCATAAATACTCATGTCCAGTTGCGCTGCTTTTTATGGCTCTGCTGCAGCAGCAGCAGCATCAGACTTTTGGTTACTCTGGCAAATCTAATGAAGATTTACTTTAGGCCATAACACACATGGTGGAGGCGCTTAAGTGGCAGCAGCACCAGCAGCAGCAGCAACATCGTGGCCATTTATTTGGAATTTTACATTTTACAGCACGCCAGCCGAGTGTGGGAGGCCCCTGGTGTCGCAGATAGAGATGCGTGCAACTGCAACAGCAGCAGCAACAAGCAATTATAAGCGTTGTACACACAGCAATCCTCGCCCTTTTGGACTCCAAACCCACCCACACACACACACACACACACCTAAGCCCCAAACCCAAAGCGTTTCCAATTCGAATCTCTGGCAGCAATTTCTAACGGTGGCAATAGCTTTGGCGACAGTGTCGCCAGTTTTTGGGGGCGTGGCATGCCACGGCCATATGGCAGCCATTGCAGCACATAAAGTTCGATTTGTTGTTGCTGCCGCTGCTGGATTTATGTGCGCTATATGCGGTTATAAATCCCAAATACATGAACGACTCCGCTTGGCCACATCCATGCGCCAAATTGCAGCAGCAACAA
0.2838120310355186 GTAATTTGGGAATCAAATATTTGACAAATTACAAATATTTGTAACCTTTTCGAGCAAATGTTAGGCTATTTCGAGACAATGTGCTGGCTTGCATTTCCTCTCCACCAGCCAAAAACTTTATCCAAGGCAAATAGCCGTAGGCTGCAACTTGTAAACTTATTTTCACACACGAAACCGCACACACTCATGCACACTTACACGCTCTTATAGATGAATGTATCTTTTATCCCATTTGATTCTTAGCCCGAAATGTGAGAGCCCTGTGTTGGGGGCGGTGGAAATCCGATGGAAAATAGAATATTCAGCAATGACCCCACTGCTTCCACTGCTCCCGATGATGATGAATGGCTTGCGTGTGTTAGTTTCACGTGAACATGTGAAAAAATTCACATCAATTTGTAAGCAACCCACACGGACGACTTGCGCCCGCGCTTCAGATTTTCACTACTTTGGCCAGCTTTTTGTTTAACCAAATCGCTGACTTTAAGAAACCGAAACCAGTTGGAGCGGAGCGGGAATCGAGCCAGAATCAGACAGGTCACGTATTATTATGGCCACAAAGGTTTGTCGCCCTGCCAGAATTTGATTCGTTTACCAACTTATAGGCAGTGTTGGTAAAGGTACTCTGTCTGGCCACCAAGGTACTCAGTAAAGTACCCAAAAATAGTAGTAGGTAAATGCATAATACACGATTAAGTTAATTGAGATATCCTATAACACGTCATATTTCAGATATCTTTTTTAAAATCACTCGATAAAACACTACAAGTTTAGAGGACTTGAAAAAGTACCTTGACAATGCCACCTGGACACAGTGCTCTGCTGCTTATAGGCGTGAGTGTATTTGACCCGGTTGCCCAGCCCATTTGACTCCTGGCCCAAGTCCTTGTTTGGGTGTTGACAACGTCCGTCAGGTCGGGTGATGATGGTGTATGCCGATAACGTGAGTCCTGGCACTCTCCGCCAGCCAGACCCACTAATTTTT
0.7226324680568302 AAAGCATATTCCAATTAAAAGTATAAATTACGTAATAAGCACAAAGCGCTAAATAATGCTTTATAAACGCGATGTTTCACAAAGCACGGATTGCATAAAAAATTTAACATTTTAGTTCGTGGAAAACTAGTGTGCATTAGAAAAGAATCCTTTCAAAAGCAGCCTGGCATCGCTTTTAGCAATCTTTTCCCTTTGTTTCCATGAATAAGAAACCCAATCACGTGAAAAGTGATCCAAGTCGTGCTGAATGCAAACAATTGGCAAACACACTTGGTGGCAATTTTCGAAACTGTTTTCACTTACAGATGGTTTAATTGTTAGGCAACTTTAATCAAAATATATGACCAAGTTTTCTCAATGCTGCCATGTCCTTTGTCTCACAGTTCAATTGATGGAAGGGTTCGGTTTGGAAAGTGTTCATGTGTGTTGCATTCGGTTTGATTTCGAGCTCACTTTACACACTTTGATTTCAATTACAAAGTTGCTCGAGTGGAACTCTAATATGAAATTGCTCGGGGGAAAATTCCAGCTGCAAGTTTTATGCAAGCTGCATGGGGAAATTGCATTAGCCCCTCCCACCGCCCAGCCGCTTACCCCTCACAGGAAGCCGGGTGGAAAACCTTGACTCAAGGATCAAGCCACAAGTTGCATGTTAGCAGCGCGTAAATTTTTCTGTTTATTGCCCAGACAGACAACCGAATGGGAAAGTTTCATGTGCGGACAACAGTGGTTGGGTTGGGTTGAGTAAAGATTTTTTTTATTTATTTTCCACTTGCATTGTGTGCGGCGGAAGTGTTTAAAATTGTAAAGCCCGGACACGCCTCATCCACTTCAATGGAGATATAGCCAGATGCAAATGATAGGCCTAATGGCCTGCAAGCTACAACTTTAATATAGCTATTGCTATTGCTATTGCTGGCAAATGGCTTTAAGCACCAGCACTCGATAGAAACATGGCCGAGTTCAGGCACGAGTTCATCAATATTGGCATGTAAACGAAGTGTACCACAGCACACACACACACTCATGCACCCGGAAAAACTAACTCTCGAGGGCCTCATCAAAGCCAAGCGCTCTCGGGGATTACGCCTTTGGTTTGAAAACTTACCACAGACAAGAGGCATAAAGCACATTATCCAGACACCAAACGGAGGCAGCAGGTTGCTCCTCTTTGCAACTTGGATGACTACCAACCAACTGGCACTGGAGGATTTCCTGCAGTTCCCAGCCACTTCAGCGTCGACCACATAAAGTGTCATTAGCTCGAGTGGCGAAGCGACTGGCTTGGTGGACCAGGAGCAGGATTCGGCTGGTACATTTGGCAGATTACAAACCAACAACCAAACAAGCAGACAGTTAAGCAAATAAATGCTTCAGCATAAAAATATGAAATTATTAGCTTCTTTAACGGGTGGCAATATGAAGCGTAAAAAAAGAAACGAAATCGTAAGACCCTTTACAAATGCTATGGGAAAACTTAAATTCGACTTTGCCAAAAAGCAGTCGAGTGTCTCGACTATCAGTTACCCATTAGCCAGATTGAGGGAGCAAACCGATTGTTATCTACACTAAGCTGATAACTTTTTTATACATACCCGTTCTCAAATTCAGTTTCGAGTAGTGCAGCAATAGTTTGGAGATTCTTTCATAAATGCTGATTAAGTTGCATTTTTGTAGCAACTGCACTGTTGTTTTTATTTATGTTTCTGATGCTGGCTGCTATCCTTGATGTTTATCTATTTGAACAAAAAGTTGCCATTGCATTGGCTTTGCGGTCGGATTTTAATATGGGCACTAAGTAGCTATCAGAACGTCGCCGGACCATTCAAAATGAAGTGGCGAACTTGTTTATCATTGTTGTTATGGCCCGCTCGGCTACTCTGTTTATCTGAGTCGGGTTTTCCTTTTGGCCCAAGTTTCTCCGATGCGAGTAGTTGAGTTTTTCGAGTGTCTGCTCTTCGACAATTTTGAATGGTATTTTCTTTTAATTAAAAAGCAAATTTCGACCGTCTCTGTCATTAGGCTGATTGAAAAGCGTAGATATAAG
1 CGTTTATAAACTCTTAGTAGCCTATCGTATCTCTCGAATCCTTTGCCTAAACTACACTTGCCACACACACTCTAATTTTCCTCTCATGAACTGCTGATGGCTGAACAAACTTGCAACCACTATAAACTTTAAGCCACCGACACACATTGAGACTGGGACTCAATTTCGCCCGACAACAATCGGATAGAGACCGTTGAGCAAACTTGCTCCTGCTCCGAATCCAGCTGCTCCTGCTGATCCTGATACGGTCTTCATGCTTGTTTCACATTTCCGCTTACTTGAAAGTATTAATTACCGAAATTCCAGGAGACGACAACCATCTGGACCGGTTTGCCGGGCTGTCGGTCGGTGCTTGGGAAATCTTGTCAGCAATTCAATTAGTGGGCACTTGCATTTATCTTATTTAAATACAGCATACTTTCCGACTGCCGCATGCATAGCGCAGGTGAGTGTGTATGGGTGTGTGCGGGTGTGTTGGCGCTGTGATTGCGATTGTGATTGTATTGGTGTCGTCATGGAAACGACAAGGACTCGAAGGACTGGAAGCGAACTCGTGACTTATGCAGTGACGCAACCAATTACGGCTTAGGGGCAACTGTAACTGCAACTGCTGTCTCGCCGTCTTCCTCACACCATCTTCCACTGCTACTTCCATCGTCCTGTATCCTTCGTCCTTCTGCTTGCATGTGTGTGTGTGTGTGTGTGTGTGTGCTGCGGCTGACGGTGTCTGCTCGGTGTCTGCCCTCTAACCCGACATGCCCACAAAAACTATGTCAAACGAGTCTCTGTGAGACACTCAAAATCCGGCGAGTGGAATACGATTTTTTGGCTTAACTACCGCTGATAAGTCGAGGGCAATGCCGCAGCAGCGATTGTTTGAAAGTTTCTTAATTAAATGTGATTTGATTGCCAGCCAATCATCTCGCCGTGGCCAGATATAATTGTAGTCGAGAACTTCGTTCGCTGCTGTTGTTGACATCGAGAGCGAAAAGTGCCACCCAGACAGCAAGTTTGTTGCTTATGTACACCACAAACTAGTAAGTCAAGCGGATGTTGTTGTTGAAAACCACAAACTTAACACTTTCATTTTAAGTTAATACTCAAAGAATATAGGTTATCATAGTTTATCATTTTTCAAATAAATCCACATGATCAACCGAACTCGAAATTTAAAGGATAGTCGCACCGAATTAACCAAAATATTTAACAGCTTGTTCGGTGAGCCAAGCCACTTAGGTAAATTGGCCAACTAAGTTCGTTTGCAGGGGTCGTCGCATTTTATTTTTCCCTCCTAACAGGTTCGGTTTTTGTTTGGGGTAGTTACTTATCTGATTTGTTTGCGGTTGTGGTGTGCGTGAGCTGCCAAGAAATTGACGATGTCAAT
1 CTCGATGGGCACTCCACTTTCGCGTCGCCATGTAATTGTCGGCTCTGGCGAACCGGTAGCAGCGCATTTGAGCGTCACGTTACTGCCCTCGCGAACGACCATGTCCGTGCTCGTAGGATAATCTAGGATATCCGGCGGTACTGCAGCCATCGGCCATCGGATTGCCATCGAGGTCGGCAGACGTTTGTCGCGGTTAGATAATATTTATAGCAAACATTACAAAAAGTCCACATGTGAAGAAGAAAGAGGGAAAAGGAGAGGGGCGGGAATCAGAGAGAGAGCGTTTTAAATAATTTAAGTTTGTAATTCTTCATTTAAATAATTAGCTCGTACTGTACATGTCGGCGATGGCAGTGATTCATTCGGACCCACCGTCACCAGCAAAGGATACTCCCGCTTGCATTCGATGCCCCAGCGAAATGGGAAGTCCGGTCCTCGCGTTTGCCTTTGTTTTAAGGACAAACTTTTCGCATGTCCTGAAACACACAAATTATTACAGCCATAGCTGCGGTAAGGACAACGGACAGCGGACAGCAGAGCGGACGGACACCCACAGCGGAAAACCTATGAACCGTGAAAACGTAATAATACGAAGAGAAGCGAGTGGTGGAACATGGGGCTGGTCCCCGGATTGTATGCATATAATATCCCGCAATTATGTGGTCGGTAAATGACCAAAAAATGTGCTGGTGTTGACAAACAGCTTGTTAAGCTCGGCAGCGAGTGAGTCAGTCTGTGCGCCACTGGCCGGTGACCACTGGATGGTCATTAAGTGGCCAAGGTTAGCCTGGGAGCGGGAAAATTGCAGCCCCAGAAAACTGGTTGGCCGGTTTGGTGGTGGTGGTGGCTCTGTGGCAGAACGCAGAGCTCACGAAATCCATTCGGAACCTTTAGAAAACTGGGTGGGGCATGGTTAGTGAAACCACTGAAGGCGGCCCCCAATGCAAGACGATTGTCATACGAATTTCATATTGTGTAAGATTTTGAATTAGAGCTTTAATTGCTAACTGCTAGTTTGTGTAGGAGAAACAAATTTTTGGTATATGAATTTTTCATCTGCTAAAATGTCGCAACGGCCGGCAGTCATGTGAGTATAAGCTCGTCCTGTGTTCACATCCTGGATGAGGGTACGTGAGTGTGCGGAATACAGCACAATGGACAAGAGGGCAGGCGGCATTGGAAATCGGAAAAGGTGAGAGCTCTGCCGCTTCCGCTACGGTTTGTCGTCGACTATTTAACTGCACTCGGTCACGAAAATCATCAGAAGCGACCACCGTCCACGGGCCACCCTCCACTTGTTCGAAACTCGAACGTTTCCCGTGGCCGATTTTCGATTTTTCGCCTACCCTCGAATTTCCCTCGAAACCATTTCGAGCGGCTTACAGTGGGCAAAAAAGTGTGGATATGCTGACGTATATTTACGTACGTTGAAAACCTGCTTTGGTTTACAAAAGCACTACCATTGCAGCAGATACAATAGTTTTCAATGAAACCACACTCAACAGATGAAAAGATATTTGAAAAGATATATTATTATATGTTTGAATTTTTCTCAATTGATTTTGACCCACTGTGCAGCGCCCGCTGATTATCCAGTGCAAATACACACAGTTGATTATACTTTTTCGTGTTTGCCGGTGAATGCCGCGCCAACTGCAATGGTGGCTAAAATATTTAGCGCTTTGATTTAGATTTGCCAGCGAGAGGTATTTAGGCAGTTCAGTGGGCAGCTGGGAACGGAAAACGGGAAACGGCGAGTGGCCAATGGGGAATGGGGCCATGACCACAAATGGACAGCCCCAATGTGCCCGGCGAACACTTCATAGGCTGCAAGCATTTCTTACGATGCCTCCACTCCGCTGCTGCGTTGCCGTTTTAA
0.2190802302575205 AGTATTGGTGTGTCTCTGCGTTTTTTTTTTTATTTCTCCATAAGCAGCTTTCCACAAAACTCCTTTGCGCTGCCATTCCTGGCTGGTGTTGCCTTGGTTATTTTGCTGGCGTCTGCAAACATTTCCATGTGTGAACGCCGGCAACACCAACACGCATCGAGTCCTTGTTTGTGCTCTGCGTATGTGTGCGTATGTGTTCATAGGTGTGTGTGTGTGGCTGATTTTTATTGACGTTTGAGCATGTGTTTATGGGGGCGGGTTGGGGGTTGGGTTCTTTGCAAGGTCCCAACGGTGTCTTTAAAGAGCTTAGACCCAAACGGTTGGGGAGCGGGTGCGAAGATGGCGAGGACAGCAGAAGAAAGCCCCGTTTGCCGGAGTATAACGATTTGGCTCAACGGAGCACTCTTAAAACTACTAGGAACTTTAAGTCATTTTTGCATAATTCCCCCGGACGATCCGCGGGGAGCAATTGGACTAATAGAATGAAAGTGCGTCTGCTTTTGATGCACACGCACCTTTATTCCCCTCCGTAGAAGTGGGAGCCTTAATATGAATATAACTACAACTAAAGTTAAGCAGGTTAAAGAGTGCCGAAATAGTCCTGTTGACACCACCATAACCTGGAAATTGGTACGGAAAG
1 TTTGTAAATCCACAGATGCATATATAATGACTTTCAACAAGCAATGCACATAACAAATTAATTTATAATAGTTCAGTTGCAGCGAATAAAGTCCCATTGACCCAGCCTCTGAATAGGTGATGTGTTTCAACCTTGAAATCATTTGGCAGCAGCAGTAGTCCGGAAAATACTCAATGCAATTTCTCGCATCCAATAAGGCACTTAAGTGCACTATCGTATCCTTAAAGCATGCATTATAAGCCTGTGCCTCGTCACAGGACATAAAATCCTTGTGCAAACCCCCCCCCCCTCCGCCCACCATGAACATGGGAATCCAAGTCGTGTGAATTGGCAATGGGAGGATGAGCTGGTATAGCAACTGACTTACCTTTCTCGGGAATCGCATTGACGACCGTATCCTCGCGTATGTCCTCCAGTAGCTCATCCTTATTTTGCATCTCAGCTGCGAGATTTCATTCCGAGTGCCGGCGGGGCATGAAAAGTGTTGAGAGTTCATCCAGAGGAAGAGCAATGAAACGAGAGACGGAATGTACATTTAGAGAGATAGTTAATATTGGCTTGGTTATCCTTAGTGCAAATTCAATTTGCGGTGAGAAGTGTGTAAGGAATACAAACAGATACCCACACAGCCATTTCGCACTCCTGCCAAATTGGCCAGCTAAAAACCCCAAAACCGCACCCAACACGCCCAGAATACCAAGGCAGGAAACTTCTGGGTTCGTGAACTTTTCCAATATTTTAAGGTCGCTTTTTCAGCGCCTTTCTTTGCTGGCGCTCAGCTTGTAATTTTCACAGCCACAAAATGAAGTTGCAATTTGACTTTTGTGCAGCTGCATCGATGGAGCAGATGAAATCGATTGGATGGAGGGCTTTCAATTCCCACAGGTAACAGGTAAAATGCATTTTCCGCACGCGCCATAAAATATTTAGCAAATGCCAGCAAATGGGTAAATAGATTTACGTTTATGAGCTCGCGCTTAGAACGTGAAAATTCGAACCGCAGCTCTGGCAGCCCTGGGAAAATATGTGCAAACACACAAATCGGATAAGTTAATTAACAAGCCAATATATTTACAAATTACGAAACCGAAATGAAATTTAGAAATTAAAAATTCACAGCAATAAAAGTGTTCGCCTCAGGGCAAATATATTAAAGACCTCTCTATTGCAGAAATGAGTTATTATTTTGGCAAAAGAGAATTAATATTTTCCCAAGTTGACGACTATTTCGTTATTGATTTCCATTTCCATTCCACACGCCCGGCACCTTGGCACACATACATTTGTATCGTATTTTCCGGCCACTCCGGCTGCGCCATAAAATAATGTCATCTATAACCGGAGAGACCTTGAACGCGTGTCTCCTTGCGTGCAGACAGACGAGTCAATAGCGCAAATGGATTCCCATTCGCCGTGGATGTGGATGTGGACTTTGATGTGGATGTGGTAGGGGATTCAGAGCGAGTTGAATGCCAAGGCAGTGCTCGTTTAAACCGGAGACCGAAGCAATGGCACTGAGTTTTCAATTAATTTTCGTGTTACGACTACTTCTACGAGTCGAGGCCGTTTGCATTTTAATAAACGTATAGCACATGCTAACTGGGCAGGAGGCGACTGTTCCGACTCTTCCGACTGTTCCGACTCTTCCGACTCTTCCGACTCTTCCGGCTTTTCCGACTTTTCCCACATCTGTCGCAGCTGGCTGGCAATGCAAATACATTTTGTGGTTGCCGCAAACGCACAATAGTATGCAATAAATTCGATTTCTCGTTCGTATATTCGAGAAATTGTTGGGAAACTGGTGGAAGAGGGCCGGGCAAGAGTCAACTGCTGCATGCTGGCGAGCAAGTTTTGTATGCGACTGGGTCTGGTTGCTGTTTGTAATATTTTGTGTTGCATACTTGCAGGCGCCCGTCACTTCCCATTCCTCTGGAGCATGCCAGTGAATTTCCCGCTCCTTGTGGCTTTCGCTCCATGTGCAGACATGGAAAACGCATCGAGTGGGCCAACAAATGTTTCCAGGCACTGCTACGTGCCTGCGCTTCAG
1 CTTTTTGGACAGTTCAAACTTCGCTTTCCCCAATTCATTTTTTTTTTTTTCAAATTTGGCGGCAAGCGATGACTGCGTTAAGACAAAACTTTTCGATCGAACAAAAGTTTTTGGGGATGTGTCGGACTTATGATTGCCTTGAAACGCACTGCATCCACGAGTCTGGACTTGTTTTTCATTCACTCAGACAGCATAATTTTTGATTGCGTAACTTTTCCCCTGTTTTCCAAGGGAATAAAGTGGAAAGTTGTTATCCCCTTCGGTACATTTCTTATGCCAAAAGCCGTCACACACGCCATGTTTAACCCAGTGTGACCTTTTCCACCTGACTTCCCTGGAAGCCAACGCGGCGAATTCGCCGAACTAATAATACAATGCACGGTACGACCCCAGTCAAGCGACCTAACCTAAATACCGGAAATGCCCTTTATAATGCGCTTCCGGCTCATGTGAGCAAGCCAGACAGCGGACGGTGGAACCCGTGGGGCTTGGTATGATGGTGTGTTTGGATAGCTGGGTTGTTTCACGGTCAGGGGCTGAGTGTTAAAAACCAGCCGTTTCGGCTAATCAAAGTGTGCAGCCAACTGCAAAAGGCCGTGGAACCTGGAGGGAATGTGCGGCTAGCCAGAAAGGCTGCATCCCTGACCACACCAAACAGCCATGCAATTGCATCA
1 TACTCTCTTGTTTTGTAAATAAATGCTCCTCTCGACGAACCTATCATAAAAATATTAAGCCATTTCAAGTGTGCACCTCAATTGTATCTCTTATTTGCATCAACTTGCTGCATCTAAATTAATGTTCCGAAACAGACAAACCATTTAACTCGGCAACGAACTGTCGACCAGGCAGCCCTGACCTCCTCAGTGGCAGCCACAAAGCTGCGTTCATCGCTCGCAAGCTGCAACTAACAACGTTGCCAATCCTGTGGACCACCTAACCCTCAACACCCAACTCCCAGCTCCACCCAGCCCCCGCCCACCGCAGTTAATTTGTTGTACAAGCCCGCACACAAATAAAGCGGCCAACGAGCGGCTGGAGGAGCAATTCGTTTGCTTTGAGCCAACATGCAACACTTTATCCACTGGATGACGGTTTTCAAATTTACAGCATGTCAACGGGCGAGAGGGCCTGAACCAAGCACCCAAAGTTTCTGGGGTCCAGTCGGGACCAGTATTCCACATCGCATTAACCATATGGTTGGGAAGAGCGCACACTGCACTTGGCTTCTAAATTGGGTAAATATGCATTGCGTATACGTATTGTTGCGCCTGCTATTTGCATCTTGCAATGATGCATTCGTTAGCTGAGTGCAGCGAAATTCAGTGTTTCTCCCAGATATGATAAAAAACTTCATACGACATTGATTCGCAAAAGAGAAGTTTGCAATAGCTTGAATATTTTGCAAGAACTCCGAATTCTGTTTCTGCTATAATGCAATATGATTATAATAAAGTACAATAACAATCTTATGTTTGATTCCGCTTTGTCTAAAGGCGAGCAAACCGAATATAAAGCAGTGGAAAACCACAGTAAACTTTTCAAGAGAAGACGCTTACAGTGCAAGGAAAAGGTATCTTTTCAATAAGGATTTGTACGTTATTCATCAATCGATACAATTTAAAGGGTGTAATTATAGGACTTTACACAGAAATTAAACAATAGTCACATCATCAAAACCAAAAAGTTAAAGTTTTTAAGTAAATATTTCATTTTCGTCGTATATGACAATATTCAAATATTTTAAAATGGAACAAGTCGAACGAAAGCATTTCCTAACCAGCTCACGTACTTAGACAAACACCTGTATTAAACAATGGACATAAAATCAGGACTTGCGGAGAAAAAAATAAGGTAAGGGGAGAAAGTTTCGAATAGCAGGATTTCTTGTGCCAACTTCACCGCCGTAAGAGAATACACCACATGGCCAACACGTTTCGCATTGATGTTGAAATTGTTACTCGGTTACTCCGCTTGTGTTGGCCCTTTTTTCGCTCAGTTGAGCTCACATTTTATGGTCAAGTTGCATTCTGTTTCATTTATATTTCATGTGTGGTTTTTATTTTCCGTTTCCTCTGGGCAAGACGATTTCACATTTTACTTTTCCTATTAATGTCAATTTAAATGTTCCAACACTTTAGTTGCTTGCAGAGAATCACCCAAGGGTGTTTACTGCCGTTGTCCGACTGAGATATTGTTTGCACAAAAGCACTTAAAGACTGCATTACTCCTCCTAGATAATCGCTCGGAAAATAGTTGAATTCCCTTTTCCGCTCGAGTCCAGTTCCGCAGTCATTTGTGGCAATTTGCGTGCTCATTGTTAATTTGATTCTCGGCTAGCGATAAACGAAAAACACCTCGACAGCTCCTGGGGCCTCAGCTATTTGGATTGGGCGTGGCTGGGCGCATAATTGAACGATAAATTAAATAAGAGCACTGGTGAGACTAAGCCCCAAAACGCATTCAATCGTTAAAGCCCGTTGCCGTTTCGGGGGTCCCAGGCAATTGAACTGTAAACTCG
0.7603355835046209 TAATCCGTAGGCTCCGGCAATTACGCATGCAAGCTTGAACATACTCAACACAAAATCAAATTTCAATGGCCCAAACAACAAATGGCCTGCCATTGTTTGCCATCAAAGCAAACCAAACCAACCCGAAGCGAAACCGAAACCGAAACTCCAGAGTCCGAGCCAAATGCGTGTAAATGTGCAATATGTCTAACAATTTGACCAAAACTGAATTTGCACAAGACCACAAATAGCCAAATTGAAAATAGCTGGCCTGGTCGTGGGAATTATTAAATTTGAAATTAAATGCACTACCCAGCAATTATTGGGCAATAAAATGGGTCCTGTGTGAATTTATAATTGCCCAAAACAGACCATTTCAAACCGGTATCCATCGAGCAGTCTGCCAATAACGCGATTAAGCCTTAAACAGTTCAAACTTTGCACTGCCAATGCAACTTCAACTTCAAAGCTTCTGCAGGCTGCTCATTAAATTCTCATGCTTGCCTGCAGTCCAAGGTAAAATACTGCAGTTTCAGTCGACTCGCACAATGCCCTCCTCGATTTCCTTTGCAATGTTTTCCTTTCTTTCCGACTCCCAGCCTCTTCATTTGCTGCCGCTGCCTTTGTTGTTAACAAAATGCGGAAAAACGTGGCAAGATAGGGGGTTTTTGCGGGCAAAGCCCTTCCATCTTCGGTGCTGACCTATGGCGCAGTACGGTTGAAAAATGGATAACTATTATGGTGGAAAAATACACAGGTTAGGGCACCAAGCAAGGCAAGACATGCAGACAAAACTTGAAAGTTATAAAACCAAAAGTGTATCTCTAAGTAGTTAATTGATTGCACTTATCAAATATGGTAAATTCGCTAAAAAGTTATGAGCACTATACAAAGCAACCACGGCCCTCATTTCGTGACAATTGACAGATTGTTAAGGTCGAACTGGATGGTTTGCTAAGCCACAACAGTGCGAACTGGTGAGAACTGGTGTGTCATATCCATGGTGACGAACTGAAAATGTTATTGTAAAATGCCCGGTGTCTTTCTGTGCTCTTGGGCGTGAGAATTTAATTATGTCATTATTAGAGGCAAATAGGCAACGGAAATGTTTTCAACTTTCCGCCTTAAAGTTCTTGGCCGTAGCTGCGAGTGAGTCTGGCCGACACAAGCGGATGTAATTTCCAACTCAAGTTGCCTTGGCCATGTCCATGTCGGGCGGGACCTTCAATAAATTTAGTCCTGCGGACGGGGATGGACTGGTATCCTGGCTATCCGACTCTCGCATCGGCACAGCTGTCTGGCTGGCATTACGTGCAAATAGTTACGTGAAATTATTTCCGGAATCGGTAACTAATATAGCTCCGTTTGAGCTCCTCTGGCAGACTCGCAATGAAGTTGCCGCCAAGTTCCCAGTCGGCTTATCTTCAAAGTCAAACAATGCAGCTGAACTGATTAAAGCTTTTCTTAAAGTTTCGACGCTGGGGAATTTCCCGACTGCACTTTACGGCCTTCTTCTCTGAACTCCTCTAAAACACCTCGTATTTTCAGTGCAACCGGCTCAAACTGTCGCCATAAATGTTAATTAAATTAAAACGCTAATAGGCGTGAAATATGATAACACACAGATACGGAAACATGCAGACACCACCAGCGAGCTCCGAAGGGAAAAGCCTTGCTGGCAGGTGGCAAAGTTGGGCAAGAAAGGAGCAGGGCACGGCAACAGCTGCCTCAACGTCTCCTGCCACGCCCCTCGACGCCGCCCGAGGGGGCGTGTGGCAATTGCCAAAGTTGCCGCTCACTTGATTTTCAGAATAATACTCGCAATAATTAAAATGAAAATTAGAAATGAGCCGAAGGCATCGGGCACTGAGCTGCCAGTCGAAGCATCTGCCAAAGGAAGCCAAACCGACAGTC
0.486570614640966 GTTATAATTGCACAGCGATTCAAACATTAATTAGTAATAAGGACCCCAAATAGAATCCACCCCCGAAGCGCCCACGTAGCGCGTAGTTACGACAAACTTATTGCACTGCTGCACCAGTTTAGCTATATGGAATCCTCCAGCAATCTGTGTCAAAGAACCCGGTTCATAAGCGACTCCCCTGCCTTCTCCTTAGACAGACGACTCCAGCAGGTAACCTCAAAATGTGTAGTGGGAAAGGAGCTGGGAAAGCTGGGAAAGAAGCACACCTTGAATGTCTTCCGGTAGTCGCTAGAAAAAACAACAAAGGGGAGAAACTTCTTGAACAACTTTGGGGGCAACTGCGCATGGATTTGGTTTTGTTGTGGTTTTTTGCTTTGTTAACTTTGGTCGCATTGCTATGACATTGGCCAGTGGGGTGGAGTCGACCTGGTCGACATGGGGCACAGGTCGGCTCTAGCGTTTCCCCCATTCGGTGCTCAGTTGTCAGACAAAACATACGTCCGCTCA
0.5184709899263648 ATTGTTCGTATTAAAAAAACAAATAATTCTGCAGACCGAATAGCTCCATCCATCCTTAATAACCCCTTGAAATTTAGGTAAAAAGAGTACACTTCATTAGGATAGAGATGCAGCATTCTCGATGATTTACATTTTTTAATATGTGTAATATGCCTTTTATATATTGTGAGTTGAGGGGTATAACAAAGCATCGCAAGCATTTCTCGCTTATGCAGCGGCAGGACCACCTGCAAACCGGACAGTTGCCAATGGGCGGATACCAACCCCAAAAAAATCTGATTCCCGGGCACAAATGGAAAAAAATGAAATTGAAAATGAGTACACACACACATATATGCACGCCCACTGCAAACAAAGTTGCCGGTGGGAGGGGCGTGGAAGCATAATAACAACAAGACTGTGGAAAAAATTGTGACTGGGGCGTAGATTCGGTAGACCTGAGGGGGGTTATGGAGTGGGGGCTGTAAAAATTATATTAAAAATGCAGTGTCCGAAAAGGGCGTAGCACAACCACACAAACATGCAAATACTCACACACTCGCGACCAGCAGGAAAAAAAACGCCACACGTGGCTGCAAAAAAGTAATAATAAAACTGAAGTTTTTCTGGGCTGGGCCTGTTCCTCCATAACGCTGATATATACACCTCTCTGCATGTGTGCTGCCCCGACATGTGTGTGTATTATTTACATATTTAAATATTTTTGAAACCCAAAAAACAGCAAGAGCAGAAGCACAAACTGTCCCGTTTCGAAAAGGTGCGTTTTTTTTCTTTCGTTTTGAGGCCGAAAAATTGGATTGCAATGTAAACAACCGAAATGAGTACGCAAATAGAAAAATCTTCAGCGTTGCACATTGGCTTGTTAAAAAAAAGGGTAAATCTCTAGCCCTGATTAACCCGAACGACAAAATTACCTCCCCCAAAAAAGTCGTAGCATATAGTAAAGGGTTAACCATCAAATGAAATAGATAGACCGGGGAGTTAGAC
1 ATGGAACTTTGTTGGCTGGCTATCTATGCTTTTTCGCAGTTCGCTGAGAACAATACACAATTTCCAATTAAGCGACAGTTTGTCCACTCTCCCGACCACCGATTTCTGCTATATGCTATTTGCCCGTGCGCATCTATAGACCGTCTAACCCTTTCCCCAGAATTCATCGGCACCATTCGAAACATTCGACCGACCGACCATTTGACCATTCGAAGCGATGTTTGGTCGTTTGCTGTTGTTGTTTTTACTCGCTTTCGGCGGGCTCGATAGCAAATTGTATTTAAAATTTATATAAAATTCGCGGAGTATTTGTTGTGACAACGTCTGTGTGCCCGTCGACCACCGATACCCCGCTGCTCCAAACGAGCATTAGCCACCACACGGTTATTTTTGCCTGCTCCACAATCAACGTTAAAAATTCGCGCAATTTATGCATGCATGGAGAGAGGTGGTTGGAAAAAAGAGGGGGGGGGGGTAGAGAGAGGTGGTTACTCCTGCCTCGTGTGGGCTCGTATAAATGGCAAAAAGCCTCTGTCGCTGCCCCTTCCTGTGGCATCCGTCTCCAGCTCCAGCTCCTGCCACTTCCACTTGCCCGTTGTTATTTCCACTGGCGGCGAATCACCAAAAACTCCGCGCTTGTTTATTTTATTGGCACGTAAATTTATGTGGATCTCCATTCCACTTTTCCGGCCCTGTCTCTCCGCACGGGAGTGAGTGAGAGGGTGAGTGTAGCTTTTCCGTATATTCCTGCATCCTATATATTGTGTGTACACAATTGTGTTTTGTGTATTTTATAAATAATTTCTGTTCAACGTGCAAAAATATCTACACACCCGGAAAAACCACCGGTTTTTGTCAGATTCTCGGCGCACATAAACTTGTACATTATATATTTTTTGCGTTGAAGGAGGGGCAATTCGTCAGACATGCGATAGATCATTTGGTTATTTCATGATAGCTAACTAACATGAATCGAAACCTTTCAATATCAATGAAGTCATACCACTATGAGTATAGTGTAATTAGTATCCGTTAATTAGGCCTAAAGTTTCGATAATCTTCTGACAAGATTTTGTTGAATGTGAGGTTGTCCCAATTTCAAGAGACCTGTAATCTCTTTTGGATTCACCAACGAAGCCTTTAGCTGTTCCCTGTCATAAGCTGGCCAACAAGGAATTGCGAAGGGGGTTGAGTCGGCAGCTTCATCAATATGCAAAGGTCCAGAATTAAAGAGACAGTGAATGGCACAAAGAAACTGATGAAAGTGGAACCTTAACACTGGGTTAAAGGCACTTTGTTAAATACGAACAAACATAACGCATCTAACTTGTACTTTGAATCGAATAAATATCGATAAAAGCTATATGAAAGCTCTATACTTGGCCCCAACCTTGTCAACTTTATCAACTTATGTACTAGCAGCAGATATATTAAATAGCATATTTTCGATAAATGAATCACAGCTCGTGGATAGCAGCTCCTCTTGACCACTGTGCCTGCCATCCAATGCGTCTCTGCTGTGCTCACGTTCCATGCTGTCCAATTATGTCTCACACATGCAAATGCAACGTGCAGCGGCGGAAATCAGCCAGCCTCCATTCCGAAAACCCACATGCTCAATCCCCAGTGCCACCTCCGTGCCACCCAATCACTCGACGCGCTTGTTGGGTCCGCGAGGCTTTTGGCCAGGAGCGGCAGAGCGACACGAACTGGGCCCAAACGAGCGGCGAACAAACGACAGCACATACATGGATGCCATAACGGGTGGATCCGTGGGCCGGGGATCGAGGCTCAACTCTGTTTCAATTTGCACCCCCGCAGACGTGGCAATCACTCAGTCGACCCACTACACTGGCGCCACCCACTGCCACTGCCCACTCCCCCAAAAGCACCCACTTTTTCGCGTAACGCAGAGTTTGGTGGGGGAATGGGACAGGGAACGTGTTGTTTCCGACTCTTTCGGTCATTCTCCAGCGACATATGGTTGTTGTTTTGCTTTTTGGCCATGGCTAGTCGTTGTTGTTGTTGTCCATGTTGGCGTCCATGC
1 AACTAACTAAATTCCATCGCACTCTTTTGTCTTTTGTCCTTGCAGCGACGTCCTTTATTGGCGGCCCAAGGAGTCGTCGCCACACGCACGAAATGATTATGACGATGATGCAGACGGTAAGGGCATGGCAACAGGAATCGGATGTGGAGCACCGAAAACAACATAAGCAGCGATGGCGACCTGATGGGGCACACATATCAGCGGCTTACGACCTCAACAGTGATAATGACGACGGCCACCACAGGGTGGTGCATAATCAAAACAACGGCAGCCCAAACAGCTCTCCGAATCAGAGCACTTCCGCCTTCCGACAGCGGCAACCGCACCACCCACCCACCGGACAACAACCGCCCCGGCTGCCCTGCACCGTAACCCACTTCTCCGCACACTGGAAAACGCTGCTCATCCTGCTCACCCTGCTCTCCGCTTCCACGCTGACAGCCTCCGCCAATGTCACCAGCACCATCAGTCCGCCCATCAACGGCAGCAGCACCGATTACATCCTGCTCTATGGCGAATCCACCACATCCCTTGTGCCCGCCCTGACCACCGGACTCTCGGGGGACGGAAGTGGTGCGGTTATCGAGGACGAGGAGGATGCCGAGAAGGCCAGCGAGTACATCTTTGATCGCACCGATGTGCGCATAATATTCATCACACTCTACACACTGGTGTTTTGCTGCTGTTTCTTTGGTGAGTAGTAGACTTGGATTTATCTCATCCTAATAGCACAAATGATTTAATTACGAAATTATTGATTTAGAAACATTAGCCCGCCAGCTATGGCCTTTGGTCATAATTTTAGTCTAATTAAGAGATAATAATATTGTAGTTAATGTTTTCAGACAACATTTTCTCTGTGTGCAGGACTTGCCGTACACTTACAACGTTTTTCCTGTGTATATAGTGCTATGCTATATACACAAGATTTATAGTTCTCATACGCATTTATCAGAGCAGAGCTCGATGTTATGTTCGATTGTGCAGCATGTAGCATGATGGGGCACAAAGGCCTGCCGAAACATACATGAAAGTAAAGAAAAGACGGCCTGCCGGCCGTTTGCGGTGCCCCAGGGACATCTTTCTGGGTCGACCAGGATGTGCAAACTTACTGCTGACTTGCCAATTACTCAATGCCCTGCTGTTCGGTTTATGCTGTGTTTTTGTCCAGTCTGCCTAGTATTTAAGTACTCTCAGGGCTTTTCCACTCTGCTCTTGGCGCAGCAGGAAAATAGGCAAAGTACTAATAGTTATATTGCGAGCATAATACTTAACTTGCTAGCAATTTTAATGTGTTATTTCAGTGTTGCTGTTTCTAACTTTTAAGCGGATTGAAGAATCTAAAATACTAGAAGAGTTTGTTACAACACACTCACTATCAAAATATCGATCTATTTACGAACCCATTTTCCATTTCATGCGGAATAAATTAGGCAGTCTTCCTTCTCAACAACAGACTTTTTTTCATATACATTCGCACAACACTCATACGCCCCATGTGGCGCATTATAATGAAAACATTTTATTGATAGCGCCCATTAGGCCATTTGCTATTTGTTTCTGCAATGCTTAATTGCAGACACACACACACACACACACGAATACGGAATGTCCTTTAACTTTGCGTCTTATCTGGGTGCGCGTGCGAGTACGGATGGTTAGAATCAATTACGTTAGTCGTTCGATTGGGCTCTTTGCGGGTGTTGGCCAATCTCAGCCATCGTCTGTTGTAGGCTTTATTACCCGCAGTGACACCAGCATGCACAATAAAGCAATGGAACATGTGTAGTCGCCATTCCGAATGGCATCTAAACGCCGCCCCCTCCGCACAGACATGGGCGTGGCCGTTCATTGTGCGGACAATTGCAAAGTGTAAGCAATTTGGTTGGTTTCACTGGCGCCCGGAATGTGGGCGTAAACGATGGGGTGGTGGGCGCAAGGACGACCAGCGACACACTCGCCCACTAAATTTACATCGGGCGGACACGTTTAAAGCTTTCGTTTGGTTACTTCTTTGTTGCCGTCACTTGAACAAGATACCTTATTG
0.8074826970872776 ACAACAGCCACGTCACTCGGCCCCAAATTGGTACCGACTGTGAAGGAAAACGTCACGCAATCCTGCGGCTTTCACAATGTAATTTGCGCAATGCATTCATTAAGCATTTGCTCCTTCTTGACGCTTGGCGCAATTTTAAACTCATTTGCATGGAAAGCTGACTCCTTGCCTGCTGCCAAGGATAATTAGGTTCCCAACTCCTAATGCTGCCAGTCGGTGGCGAATTTTGCTGTGTTCATATACAGCACCACACAAATTTATGCTAACGAACTGAAACAACAGCCAAGCGACTAAACCGCAATCTCGTTTGCTGAAAGGAAAAGCTAAACTTCGCCCCAAATACATGGCAGTTGCCACTATAAAAGGGTCAGGTTAGATCAGGACAAAAATGGGCATTACTTCCTGTTGCCACCAGCAAAAAAAAAGGAGGAGCATGCTAAGTAAGCTGGGCTATAAACCACAACAAACGTCAAAATAATTTCCGCCTTCACAACTTGACGACGTCGTGACTTAGTTGGTATAGTTTCAAAATGTTGGAAAATTCATACATACATACGTAGGTGAAACAGGAAAAGTGGTAGGGAAATTGTTGCCGACGAAAGTTGTCTATGGTTGCTTAAAAAGAGATTCAAAACTTCACCAGCGAATCTAAACTTTTGAAGCTATAAAGTCGCGATGATTAGCTTTTAAAAATGAGTGAGTCTGTGGCTTTTAGCCTTTTTGGTTAAGAGGAAATCTAAGAGGTTAAATTGAAGAAATAAACGAACAGTTTTGCATGATCCTCGAAATTTTTAACAATTATTTTACAATGTTACTGAAAACAGAAAAACCGATTGATTTGTTTCATCGCCTGTAGTTATGGAGCTAACGTTTTTATGTGGGATGTTGACCCAATGCAGATGCAATTGCAGTTTCAGGGCAATAAATCAATTAATACCACTCACAATGAATCGACTATTTCGCTCTTGTTTCATTTGCTTCTATTCTATTTCATTTGGCAATCCGACACAATAAATCCGTACTTACCCCGGAAAAACCTGAATGCCACAACTGACATCGCAGTCCGAAACGTAGGACAGTGAATCAAGTGATTTCGAATTGAACGAGGTCCAATGGCCATGCGAGTTTGTGGAAAACAAAACATATTTGGTCAAGAGAGCATTCTATGCTACACAATTGTTGGCAAGTGGGCGAAGAGGGCAAACAAAAATGGGTTAACCTGGACGATAGTTAAAATGTTTTGAATTTTCTGTCAAGGTGCAATTGTTTCGATTACAAAGCCAAAAACTTGTTTTATCCCATGCATTTCGTATGGAAATTGTCAGATTATCGAAGGGGCTTGGTGAAAATGGCTGGAATCCTGATGTATGTCCTTCACTTTTTATGTACTGTCCAAGAGCTTAAAATCTTATACTCCTCATCGCTTCTTTAATAAAAAGATACATTTAAGAGGACATGAATCTTAATGCGCTTTGTCTTTCTCCAATTTCTAAATGTGGCTAACGGCTGGCTATTAATTTCGATGCTCTTATGCCAGCTCATAAATTGCCGTCTTTAGGGGGAGCAGAGCGAACATAAAGTACTACAGCAACATGGACAACATAAACTCGGCGAGTAAATCACATTTTTCGTTTGTGTGTTTGCATTTCGATGGCATAAATTAAATTTAACGTGCGCCAGCAATGTCAGCTCCTAAGTGGGCGATGCTCAGACAAAATCAATTTTCACCATCCAGTTTTACCTGCACTTTCAGCGAAATGCCATGATGCTGGCGCCCAACTGACAAACTTACAAGCCATATTCCCAAGGGTTTTCACAGCCGGAAAGGACTGGGGGGGCTGGTTAAGGGATCTTTGCCGCAAGGACAAATGATTATGGGCGCCAGATAGCGCGTCGTACACAAAATGCCATTTGAAAAGACGCGCCGTCTTGGGGGCATATCTTTACCTCAGTCTGGGCTTAAATGCCAGATGGGGCTTACTTAAAGATTTTCGGCATGGGTATGATGGACTGTTTGATACGCTCTTCCAGCCCGAGAGCCCAGCCC
1 CCTTCGCCCTCCAATTTTCTCACGCTTGTCTCGCGCCCACAAGCACGTCATATATGTAAGCCCCGAAATTCCCCAAAGCCAAAAGTTGCTCCATTCTGAATCGAATTTTCCAGTGGGCACTTTTCGGTTGGAAAAGTTGCTGCTCCAACTGCCGCGAGCAGGCGCCGAACACTTTGCATAATCTTCGACCACTCCGGCCGAAAACTCCACCCCATATCCGCAATACTTGGCAGCGACTGTCATAAATTATTCGGTGTCGATGGAAAGAGTTCTGGTGGCCAGGATGGTAGAATGAAAGGATGGCACGATTTCAGTCTTGAGTTCAATGCAAATTTAAAGAAAATTGTCGCAAGAAGACGATGCCAATTGCCAATTGCCGTTTAAGCCGTATTTCATTTCGCAATCCGAGCCACATTAATTTCCCATGCCCCATAAATATGCAACTCGAGCATCTCGTGCAGCACTGTTATTGCACCAATTGGCCACCCGTCGCGATGCCGCCATTTGAGCCAATGTTGTCTGCTAAATTGGCTTCCAATAACGTGGACCAAGCCAAAAGTGCCGTTTCCTCCGCCCGCCAGAACCCAATTCTATGCCACCCGCTAGACAAACAATAGTCCCAGTTCCCATTGCATATTTTTGGCAAACAATGCCTCGGCGAGTCAAAGGACAAAAGGTGACCAAGGTTGCGGTGCGAACATTCACGGCCATCAGAGCAACCAGAGCGTGCCACCAAATCGTGAAAACGCATTTCTCCTGCACCACCTTGCAGCAGGTGTCGCCTTGCAAAGTGTTGGCCCCGGAAACTGCGGCTCTCGTTGCCCCAGACCCTGAAAATAGGAATGTATATATGAGATTTCATGTTGGTTTTGCTTTAAAAGTGCGTCGATTAATCTGAGAGGGGAATAAATTAAAATGCTACAAAATATGGGTACTAGTGTTATGGAAATAAGCAAATAATTACAAATGAAAGTATTATTTAAGCATTAATAAAGCGAAATACTGAGCATAAGAAATTGTATACCCATATACTTATTTAGTTAAAGGGAGCACTAAGTAACTTACTTTTATTCGTGATCTGTTCGTCTTTCCGTTCAGATGTCCGTTCGACTGTCCTTATGTCTTTCCGTCCATCTCTCTGTCCGTATAACCAGCTAGGCTTTTGGAGGTACATACGAGTTTAAAAGAATCTGCCAACAAAATTTTCTTTGCGTGACTCGGCTTATAAGAATTTGGCTCCCAGAAAATAACAAATAATCATCGTGGTGCAATGCAGTTGGTTTTTTGTTCAAACCAAAAACAAATTGATAATAAACAAATTAAACTATGCCTATGCAAGTGGTGAGACAGAACTGGAGAGAGATTTTCAATGGGTCATGATAACAAGCTAATGAAGGTGCAAAATAATTTTTTTTTAAATTTCTCAGCTTGCCAAAAATGTAATATTTTTTAGGAGCAAAATTCATTGTAGTCCTAAGAGCCTCTTCCATTTTCCCAACTAACGAGTGCTGGGAAAGTGCCGTCGCTGTGGGAAGGCATTTTTCACTTGGTTCTTGTCGGCACACTCAATTACCACCTAATGTCCTGACTTGAGCGCAATTTACGCAAACATTCGGATGCGGATTGGGTGGCAAAGTGGCTGGCAGATAGGAAAATGGGGACCGAATTCCAATTGCAACAGCCTCACACACAACTGAATGCAACATGAATTCACATTCTGCAATTTCGGCTGCCGTTGCTCTGCCCACAAGAAGAGAAAATATTATTTTTCCGCAATTTGTTCGCTATGTGAGCAAGTTGTAATGACTTTTCTTTTTTCCGATTTGTTTTCTGTCTGCAGAAAGCAAAATACGACAGTTCTTTGGTGTTCTAAGTTCTGTTTATGCTTTCCATTTGCAGTGCAGTCATTGATTTTTAAGAAAAGCTTCGTAAGTGTAAGACTTTAAATCTCTAATTATGGCTTATCTCAAAGCTTTTCAATATTCTAGCCAATTACTCAAGTTTTTTTTAGAGGACTACTTGTTAAAAATCAAATGCTTAAGAAATC
0.7829475014865218 CCCCAATTATAACAACAACCACACACAATCCCACACCACAAATTAGCTCGATAATTGCAAGGTAGGTTGTAATCGAATATCAAAATCGATATGATAATGTTCAACAACTGTTGCGGCCAGCGACCTAATGCCATTACACCTGTTAATCCGCACAGGTGTCCCTGGAGGCCGATCGTCCCATTGTCAGTGCCTGCCGCAAGACGAGCTTCTACCACCACGGCCACGCCCATCACCAGCGGGCGGGCAACGCCTCAGTGGGCGGTGGCAGCGGCGGAGCCGGGGCCGGAGCCACCCACATGTCCCACTCGTCCAGCAACGTCCTACGCGCCCGGCGCGGCGTTGTCCGCATGCTGATAATATTCGTGCTGACATTCGCCCTCTGCAATCTGCCGTATCATGCCCGCAAAATGTGGCAGTACTGGTGAGTAGTCCCTTCGTCCACCCACCACCCATAATCACAATCCAATGCGAATCGGAATCCCAATCCCTATCCCTATCCCTTACCGCAGGCCATTCATCAGCCCACACGGACTGAGTGTAAACAATATTTTATGGTATATTGCACCGGCAATCGGCGGGAATTTGCATAGTCCTCCGTTGGACGGGAAATTAACATCTGCGAGTGGGCAGATAAGCTCTAGATGGCTTCCTGCTGGAATCGAGGCTAGTAAACAATTAAGTCATCAATGGACAGAGCTGGAGCTGCAGCCAGCTTTGCCGCTGGCCTAAATGATTTGAAAGCGGTCTTCCGTTTTCCAATCCCACTCCCTTCCCAAAGACGCCAGTTTCGCTTTCTTCTCGCCTTTCAAAAGCGGTCGCCAAGAAAAGTCCGTTTTAGCCAGCCCTTTGGCTATCAGTTCCGCTTCCGGTGGAGCACTTTCGAATAGGTGGACGGACCGCTTAGTTTGCTTTGAATTCGGGCAATTTGGTTTTTCCGGCTGGCGGGTGTGGTGGGCGTATAACTTGATAAGTGAGTGGGCGGTGGAAGTGTTTTTGTTTGCTAAATCGAGGAGGAGTTAATTGCTCCCTGGGTAGAATTAAAAACGTGCACTTAAGCTGCTGACTGCTGTAAATTGGAAATAAAATAAAAGTCACAGAAATGTCCTTTAAGCGAAAGTCGAAAGACAAACGATTGATTGAAGATGGGAAAAGTCATCAAGTGTGAAAATCTGGAGACATTGGCAATTTTGGCACGTAAGAGAAACGTTTTTATTTTGAACTTTTCATACAGATTCTACTAAACCAAACGTTTTTGAGTCAATTGTAAATTGTAAAGCATTTTACATGCCGATGTGCAATAAATCCAATTTAATGTTCATAAGTTCATGTTTTTGGTGAATAACTACTGAAATAAATATCGATCTCTAGTTCTCATTAGTGCAAATATTCAGTGTAATTTTGTAAGAAAATACTTCGCTGCAGATTTGCAACGTTGCACTTTTGGCAAACGCAACGAAAACGAAAATGTTTTTGAATTTTTGTTCGAGCACTCAATTTGCACAATTGTAAAACGAATGGCGGACAAATAAATATAAATAATATCTGGCCAAATACAAGAGAAATGGATTTCCACATCGCCACTTTTCCCGCAGTGCCATAATTGAGATTTATGTCTAGCCCGGAATGGGCAGCGAGACTTGTTTACTTGTTTGAACTTTCAGCTTTTATTTATTTGAAGAATTGGTTGCCCCCAGGGATATTGGTATTGTTAGGTGGAATTGAAAGTGTTTCCACACCTAGTATTATGGCGTCATTTCAAGAGCACTCAAAAACAGTCAATTTTTTCTAAAGAAATGAAAACATTTTTCGTGTCACGAGGACAGCACAAATCAGATGCGAAATCTAGCTGATTCAATGGCCACATTATCATACAGCTGTTATTGCCGCACAAAGCGGGCACGTCCGGGTAATTGCCACGCGCTTACATTTGCCGGCAACTGCAATGCGTTGGGTCAACAAGATTGGGTGAGCCGGGAGTCATGGGGTGCCACGTTTTCATTATTAGCTCGAAAACCCCTTTGTGCCGCCATTCCGCTGATAAGGATAA
0.6606717157171733 CTTGAAATCTCAAATGCACATCTTACTATATGAAGTTATGATTATGTTTATTAACGTCGTTAGATGATTTTCATAGTAACTTTAAGATAGCCTTCTTTATTCCCAGTCACACCATTCGCATACAAATCTTATGTCTTATTTCTCATTTTGATTGCCGTATTATAATGACAGTGGCTCTGTGCATGCGACTCCCATTTGAAGCTCGCTTTCCACTGAAGTTTTCGGTTTCAATTTCCCATGGCAGCGCATCCCACTCGCAGCAGGCACACATATGTATTCATCACTACGATTTTCATCGCTTTTCAGCCCGAGTTCGAGCTGAGCTCACGCTTTCATTTGCGTTCGGAAAATGACCTACTTCCGGATTAGCATGCCCGGGCCACTTTTACTGTCGCTCGATCTGGAAAAGGGCGATGGATGGAGGGAATGGGATAGGGAATGGGAGCCATGGCATCGATGGGCACCGACCAGGGGCAGAAGCTAATGAGGTTGTCGCCGTTGTATCCACTTGATAATAAACATCCGCCGCGTTCCGCAGTGAGTAAGTGAGTGTTGCATGTTTGTTGCATTTAATTGTAATTTATTTTCCATCCCACAGAATGGACACGGCAAAGAACGGAAGCAAATATTTTCCGGTGGAAGCTGGCACAGCCAGCAGTTCCTGTACCATACCTTTTTGACCCTTTCCAGATATCAGTGATGCATTAATTGACTTTTCCTAGTGATCAACCATATCCTACCGTACTTAACTGACAGATTTTATTAGCTAAGTATATCAGACATGGAGAAGTTCACAGCTTCTGGTCTGATGCCCGAACAACATTTTCATCTTAAGTTAAAGCAGCCAAGGAATCTGCCCACTTGGGCAGATGACATCGAATGTAGTTC
0.8190980836058486 CAGACAGTCCACTGGGCCACGGCAATCACATGACATCGACACCGGCCAGGGAGAGACCAAGTGACCAAGAGACCAGCCGACCAGATCCGGCCAGCCAGATTTGCGTTGGTATAAAAAAAAAAGAAGCCACCGAGACTGGGGGGAAAAAATCGCTTACAAAGAGGAAGCGACAATGAAGTCAGCAGTGTAAGGTTGACGACGCCACGAATGCCGGCAATCCGACCACAAAGACAATGTCTTGGATGCCAACCGGCATTGGAGGGCATAAAACCACACGAAAGCCCCATTGATCGGGGGGCATCGTCGGTTAATCCATTTGTGGGGCATCATTACCACCGGGTTTATTCATCGCATATATGGTATGTAAATAGGTTTATTTGCATCTTTCTTTTGCCTCTTCCGACGATCGTAAATTTTAACTCAACTTTAGTTCGTTCTCAATCGTTAAGGCAGTGAACAATTTTGAGATATCAATTTACATGTTAACACATCTCGATTTTTGAATGAACAGTTGACTGACAAATTGGCCCAATCGGTTGTGAATGAACCGCCATAGTATTGAAAGCCATTGATAACGATTTCAGATTCGAAGAACTATAGAAAAGT
0.9357467267544308 ATGTCTACTCTGAATGGGAATCAATGTTTCGGTTGTTTTTCGTTTCCGTTTCCTGTCCTGCGTCGCAACGAATGCGATTTAATTTCCATTGTCCCATTGCCAATCAATACAAAAGTCATTTCGAAAGTATCCAGCCAGTACACTGCAGTGTGAGAGTTGGCTAAGTAGTAGACACTTAGCCGTGAAGTGTTCAGATAGCAGCCGTGGCCAGGTGTTCACTTGAACACGGCACTCTTGATTCAGGTAGAAATTAAAGTGTTAACCACTGAGACGGACGGCACTTAATTCTAATTAATTGAACTTCGATAATCCCTTTAACAGTTTGAGCCTGACGAACTTTTAAGCCGTGTTCTGATCAGATATCTCGCTGCTCATTCCTAAAAAAATATCGTTTTAACTTTAAAAACCAGATTAACCCAATATTGATTTTTAATCTACGCCTCGAACCAAATGAAAATATGTAATTTCTAGTTCGTTCTTAATTATGGTATAGTATCTTTGTCGGCGCCAAATCTAGAAGTCTCTAACTCATTCCATCTTTTTATAGCTGTCATCAACATGACAAAGCGGCTTTGCCTCTCTGGACGAGTAATTTTGTTGGGAGGCTTTAGTATTTTGGCCAAGCAATATAAATGGTATGAAAAATGTGTTGGCATGTACATATATGTACATATATGTAGCTCATATCATTTTTTTGTTTTTGTTTTTATGTTCATAATGGATTGTCATGTTCCTTAAATATAAATATCATTCTTGCAGTCAAGTATGTGTTTATATTAAATTTATTTCAGTCCATTTTCATGTTTGATTACGTGACACATTTACTGATTGCTACTCGTAAAAATGTTCTCGACTGCAAACAAAAAACCAGCAGAGACAAAAAGTTCGGCAGGATTTAAAGGTGTTATCTGGTTAATGAACTCTGGAAAGGATTAAGTCAGAAGATGGCCCACAAACTTTAGAGTATACATGGAAGAGATAGATTTTGAACATAACCCAAATTAAAAGTTCATTCGAAGCACATGATATTCAAATACCAGCAATAAAAGAGAAGAAATTTTCGTCTAAATATCATAAATTTGGGAAGCATTTGGAACTCAAGCAGCGAGAAAAGGGTTCGATCCTCCGACCGAAAGTATTCATAAATTTGTCAAACGAGACGCTCTCAAGCAGAGAAAGGTCATTTTAATAGCACGTAACACAACACTTTTACCTTTACAGAATTCCAGTTAAGGCCGAAATTCCACTCTACTTTTGTCGTGGAAATTAGGGCAGACGAACAAATCACCACGGGGACCACAGGTAGCTAAAAGCAGGTAAATGTCGGCCAAAAACCAAAAGAACCTGACCAAATGTATAAACTATGTTAAAGAGGCGCCACAGTATCGCATATTACTGATCCCATATTTGTGAAAGTTGAGCTAGACGAATCTTTATGACCCACAGGTCGAGTTTATGTCTAAAATGTATTTTATATTTATGTCCTTTCGTCTGCATTTATATGTATAACATTTTATATGTATAACTACAAATACCATATACCCCACTCTATATTTCAAATACAATTTTATCACAGCTTTGGAAAATATCGGAACTCTTATTTCAAAAGCTTCTTAGAGTCCATGTCCATTATAATATGGTAAATACTTTATTTGGGTTATTATATCTTTTAAATGATATATTACATATTGCATAGAT
0.7472998655236257 ACTTATCGCTCTGAATTGTTGCTTTTGCTGTTGTTTTGTGGAGGGGTAGTGGGGGACTGGGAACTGGGGACTATAGGATCAGTGTTGTTACCGTCGAGAGCCGTCCGCATTCGCGTCCGCTCACGTGTTCAAATTTATTGATTGTTCTGCTCACAAGACACGGCGTTCCAGCTTTTCCTCCGCAATCCAGCGAACTGAGCTTCGCTCTGAGTTTTGAGATCTGGGCACGGCGTCCAGCTGTGCGGCATGGGAGACGTACGTGTGGTCGGCTTATGTTATATTTCCCGACATCTTGTGTGTCCGTCGATCGGTGGGTGAGCATAGCATAGACCGAGATTGAGTCCCCTGCTCAGAGCTATGTACGCCTAGATGCAACCTAAGACGCTGCCACGCCGTCACACACTGGCCATGCAAATTGCCTTTGGCCTTTATTAACTTAGGCCATAGGATTGAGACTACCTTAATAACTCGTTCCGTTAACACTTTATTATGTTCGAGGCGCATAAATCGTTCCATCACCCGGACATGGTCCCGAGGAGGTCCCCAAGTCCCCCACTCATCCAGTTCCCTAGTTCCCCGAGTTCCCAAGTTACCAAGTTCCAGAGTGTCTGCGTTCGGGCCAACGTTGGCGATTATGATTTATCGCATTTTAATCAATTTAAAATGTTTAAACGATACGAATCGGAAGAAATTATGAATGTGTTGCTGTCTCCAGGCTCCACAGTAGGCCACCAATAACAACAGCCACATAACCCACACCAAACTGATACCCATATACCCATGCCCATACCTCTACCCCTACCCATGAGAGCCATGCCCGACGAATACCCGATTCGAGGACCCAGCGATCATCGTCAGCAAGCGTTATCCGACGCGTACCTCGTTTGTAAGTCTCCACCACATCTCGTGTTACCTACGGTCTCGATCGCCTCGCAGACCTACGCGCTACATATTAGTCAGAGATCAGGGACGGATTCGAAAGTGGGTTCTT
0.8722982683601709 GCTAAATGAATGCATTCTTCGTTAACGGGTGGGTCCACCCACAAAGTCGAAATTCTTGGCACTCGGCGCGACGACCACGCCCACTGTGCCCAGCGACTGCGCAGCGGCTGAATGGGAAGTGGTGGTGGCGGAGAGGATACCCACACCATGATGAAGCGCATGCATGATTTCCATTTTCCATTCCCATGTGCAGCATGTGCGAAAAACGTTGCACGTCCTCTCGATGGCGTCGAAAATCGTTGCACGGCCGCCACGCGAACTCTGCCAGCTGCCCTTTCTGCAAGTTGCCAGACCTTCGGGGTTTGGGCTTGAGTTTGCTGCTGGTTGTTGTTGCTGTAGTTGCTGTTGTCGCAGGAGGGATGAAGCCC
0.7540153451550802 ATAAAATTGAGAAGCGAGCACTTACGGCATCCTTAAAATCCTTTCGCAATTACTCGGCCACCAAACACCTTTATATACGTTTTAATGCCCAGCAGACAACGTCTAGACTGAACAGGAGAGCAACCTGCAGGATGATGATACTGCTTTTTAAAGCGGGAAAAGGCCTTAACTTTTAAAGAATCATTTTATTGGTAGAATTGAAAAGCTCAACTACCTTTTGCTAAATGTTGAATATTGTTCGTAAATAGGTCGTTAATAAGGGGTGGTAAATACTTAATTGGCTAGATCGACTGCACTGTTTTTGCCAATCAAGAAGCGTTGAAAATGTCTCCTTTCCCCCCTGCACAAACTCAATTTTATTCTACGAGCACCGTTCCGTCTATAGAGACTAGCATTTGGTCCACGAAGACCCATGGGGCATTGAATTTAATTTGTGAACTCGATTTTCGTCTCTGCAATTCATTTCCTACCCATTCCGAAAGTTCAAAAGGCCATGCTACAAGTGGCATAGGGGAAAGCGACAGGAGCCAACTGCCATTTGGGGTTGAAGGTGAATTGAAGCTGAATTGAAGCTGAAATTGAGCACCCCCTCAACTCACTTTCTTTTATCCTTTTCCGCTCGCTCCTTAACTTACGTGTGCAAATGTATTAATAATGATGTGTGTGCATCACGCACGGTGTGCAGAACGAACTCCGCGTAAAGCGTCACATGTGCAAAGGGAATTGCTTGGAGGATTGGTGGGCATATGGTGGTCATTACATTGGGGAACTGGTGCTTGAGTTCTCACTGCTGCCTGCCCATTCGCAATTTAAATTCGAATAGATTCTGCACTACGAGAAACAAGGTTCTGGGTCCTTTAGAAAAATAGTTCAATATAACTAATCACAAAACCAACATTTCGACTAGTCACATTTTACTTTAAGCAAAACTCCATAAGTAAACACTCTTATGTCGACTAGTGTATAATTTGTATTGTGATAACATTGAAACAGCAAGGCAGTGTTTTAGTGAGCTGCTTCCTGTCGTTTTTGCGGCTTCTGTTGGTGGAACACTACACACTTACAGGTGATTCAACCCCTAAAAGCACAAGCAAACATCCCCCATAAAAAATTCTATACAAGTTTAGCGGCTGAAGGAAACTAGAAAAAGTAATTCGAATAATATTTAATGCTTCCATCGAAAGAACAGCGAATCAACTATTCCTAATAACCTTCATAATGTATATAAACTTTTGCCAAGAGGATGATATTTTGATCATGTTTCTGAAGCCCCAAATTCATCAACGATGTGTAGGCATATGTGCCAAAGCTCCAGGGGTCTCAACGGTGAAACAGACAGATATCATCACCCTCGACACTGCAATTGCCAGACTGCGCCAACGTTGATGGGTAGCACGTAAATTTCTCCAGTGACATAAACAGAAATTTTCCAGCATCCGTCGCACTAACTTGGAACACAACACTAGGAAGGAAAGAGAAAGGCAGTGGTGTGTGCGAATAAATTCTGTTGCTCTTTCCACCTATAAAATGTTATGTGCACATACAAGACTGACTTTAAACAATATACGAGACGGTTTAAAATGAGGCTGCACCTCGCAATTTCCACGGAAGATGGGCATTAAAAATATAAAAAAGAACAGAAAAGTCGTGGAACACGGCAGGATATAAAACATATTTGACGCAGTGTGGCTTGTGCCCAAGAATTTGATTTGCACAGCCTCCTCGTCGACGTTAAGCTGTTGCGCCTTAAATCGCCAGCAAATTTATTCGACCTGCTTACGGCGGTGAGCATACAAAGGATAACCCTTTTGGACTCTGAACCCTGATCCCCTGCGTATTGCTCCTGCAAAATCCTTCTGCCCAGCGAGCGCCCTTTATGCGTATTAAAAAGGGCAGAACATAGAAAGGGGAAAAACGTTTGATTTTCAAGTGTTGCGCTTGTCATTGTGGGCAACAAAACGTTTTAACATTATTAAAAAAAAGGGGAATTGAAGATAACGG
1 GTTTTTGGTATCTGGTTCCGTAGGTTCAGTTTTAATTACCGCTGGCCATCCAATACAACCACGCACACACTAGTACAAATGTATATCCGACATAGCCGACGTGGCAGAAGGACTCTTGCCACACCTGCATGTTGGCGACTAATAAAGTAAACGACCACCGGCCATAAAACAATCTTGGCAAACAATACACCATCGCCATCGTCACGGGGGTTGAGCCGTCACAACCACAATGGTAAAAACTACGATGGCGAACCAACTAATTTAAACGCTCATAAAAACCGAACTACGAGACACGTATATGGGCGACTTAGTGGAAAAAATTGGATATATGCCCCATGTTCTGAGTCAT
0.7131508222703995 GTGCCCGCGCAGAATCGTAATAACCTTTTAATAATCAGCTCAAAGCCGGTAACCGTTTACATTATCAGAGATAATGCACTCAGCCGTGGACAAACGGCGGCATTTCAGCTTAATGTGCATTTAAGTAAATAATTGAAATTTATTGCAATTGAGGCAGAGCCATCCTCATCTCAAAAGGTACAAAGCGAATGGGAAATAATGCGGCTCAATGAAATGATTGTGATGTCGTTCAGTGATTTTAAAAGTTGCTACTTACTAGTCGAGAAATGCTTAATTTACTTTGATTCGATTTGGCTTAAATTACTTAAAAAGCGAAACTAGACTGGCAGTTTTACTTCTTTTTCATACTTGCCAAAAATTCAAATCGGAAGGCTTGTTAAGTTGCAAAAGTCGTGTCTAACAATGGTAAGAAGGTTTTTCATCTGGGGTAGTGCGACTGCCCCTTTTTGTGGCAGGTCTTATTAATGTCACGTGGGCCGGTTTTAAGTACTCCCCGATGTGCGACGATGCATGGGGCAGGAAAATGTTCTCGCATCAAATGCAGCTTTCCGTATGTCGACCGAAAATAATCAGGAATCTGGAAGTCCGCAGCTCGACAACTGGGAACTGGGCACTGGGAACTGGGAACTGGGAAACCTTCCCCCCACGTTTGGCCAATTATCATGCGCCCAAATTAGCAGCAGGCCGACCCCAGCGGATATCAAAGTAAAGTTTTCTTATGCCAAAAAAAAAAAAAAAACCGAGAAGCACATTGAAACTTAACAGAAGCAAATTACGCACACGAATTACCCTGGACAATAAAAAAGAACACAAAAAAATGGAGAAGAATGGCGAATAAATTATGAACAAGCGGGTGGGTGGCATGGGGGGCATGAGTTTTCGGGGTGGTTCAACATCTACTTGCGCGTCTAATTTGTTGGAAAATTAGTTTTGTGTGTTTTGTGCGTGTAATTTTCATGCAAGCCGATGGAGATCTGCACTTGATTTTGATTGAAATACGCTGCGAAAGGAGCAGCAAAGGAATCTTGA
0.5937189586566903 CATCGCATCCCCCAGGTCATTTTTCAGGGGCTGGCAAACACAACAGTCAACAAAATTTATACCCAAGAAGTGTCATTCTCGTGTGCATTTCGGGCTTTTTTTTTGCCGCTGGTTCGACGAGATCGTGTCGCTGCCCACATGGCTGCCACCGAATTGCTGGCGGAGACTCCAACTCCTCCGCGTCCCCTAATTAATTAGCATCTAACTAAGAATAATGTTTCCTGCGGCCCTCGACTGTCATAACTTGGCCGCAAGTTTATTTGTTTGGCTCGCCAACCGAAGGCGGCGCACAAAAGACATAGCCACCATTCCGTGAGATACAGATACAAGTACACAGATACAGATACAGATACGGGGGAAAACTGGAGGCACAGATGCCAAGACGGCGCACAGGTGCCACATTTTCTTCGATTGCAGGGGTATAAATGCCGCCAGGAGCACTAATTCGTGGCTGCCACTCCGCATTTTTGTTTGTTAGTTTCGTTTGGCTGGGTTTTTATGGCCAGTGTTGGTTTTTTTTTTTA
0.8433416929458951 ATTTCTTACGGTGGCTGTCCCCTTGCCTCATTAATTAAACACAAATTAAGAAAGAGCCAAGCTGTCAACATCTGGGGCTAATCAAACTAACCTGCTGTATTTTATAAATAAGAAGCGAAGAAGAAAAGCGGCGGCAGGTCGTAAAACGCTAAGATACTGCCCTTATCTCCTAAAGAAAGATCTTTCTCCGAACACTTTGTGCCTCCGACGGCTGTTGCACACAGATTCTTATCTCGCAGATGCAGTTATGTATCTAGATATTCCGCAGTACAACCTCAACCTCGAGTCTTTGGCAACTTCACACTCCGCTAGACGCGCAACGAGGCCCCTGGATTTCATAATTTTCCCGCTGTTCTGCGGGGTAATTAAGTAGAAGTATGTTTGGCAATTAAAGTTCCAGAGACCTCGCTTTCGCTTTTTCCCCCCGCAATCATCAGCTTTTGTAAATAACTCGAGTTATTTTTCTT
1 CGTTCAATAAACTGCATGAATTTTGCACAAGTTTGTGGTGAGACTCAATTTTACTCTGAGAACTAGGGTTAAGAATTTGGGCTTCAAATAGTTGCTGCTAATCAAATTGCTCCTTAAAATTGTCCTCGGGGGAGCGAAAAGCTTGTTATCCAAATTAAAATAGGAAGTCCAGTCTTTTATCAGGGGAATATTAGTTACTAATATAAGTTATTATGGTTAATGGTGCCAACTTATGGTGACTTCATAATCCCATTAGCACCTCGGCTTGAAATATCATTTACCAACCAAAACCCACATTTTGCACCGGGCTTCCATTTGCAAATTGTTACCCGACGCCGCTCAATCGAAAGTATTTTAAAGTCATTTATTTCAAAATGGGTCTGTGCATCCCCAGCTGGACTCAGGTGGGCAGAATTTAAAACCCAAAACACGTAAGACAACCGACCTGCCATAAAAAATTCATTTGACTTAAAAACTTCTACAGACAGAAAGTGTACAGGAAAAAAATGAAAAAAAAAACGAAAAGTGAACACGAGGAGGGTTGTGGTCGAAATTGATATTAAGTCAGGCGGCGCGTGTCCATTACACGCATTTCGCTTTGAAAGGGAAAGGGAAGTACAGGTATACGAAAAGGTATATGAATTAGAGATGGGAGTATCTCAAATTGTCAGCTAATAGTGTTAAATAATACGGTCTTATAGACAGTTAAGTATTAACTACACTCAAGTTAGTGCCACAACATTCGAGAGGTTCTCTCTGGGGATAGAAGCTCTCTAGTTTGTTGTCCTGGGCCCATCTCACGATTCTCGAACCCAATCACGATCGCATCTCCAATTAGCGGAAGACGGGGCTAAGGACAATACATATTTCCAGCTAAACTGACAGTTTTAAGTCACGTGCCTTCCTTGTGCGCGGCATTTGCAAATCAAATCAGGCAACTGAATTTACTTAGACCGCCGAGAATCGGGCCAAGCCGCGCGGAAATTGTGGTCGGTGGTTCCACTGCCTTCGATGGGGATGGAATTGGAATGGGAATGTATGCATGTATATGGTTAGCAGGGGCAGGAGGAAACGGAAGTACTGGCATGGTGCCGGGCTGAAAGTGGCCGCCACTACACCCCGCCCCGGCAGTAGAAATCCCCTCGCCTTGGACCCGCTTCTGGTCGGCGTTTTGTCAAAAGCAGCACGTGAACTATTAAAATCACTTAAGTCCCATTCACGTCACGTTCTCGACGCGAACCGAAAACTTGCAACCGATTGATATAAGCGATATCTATGAGTGTGGCTGCCCCATCGGCATCGCCATTGCCATTGCCAGTGAGTGGGAGTGAGATAGATGAACTGACTGGCCAAAAGTTCGATAAAGTTGAAAATTTGAATATTCTGGCTTTAAACTTCG
1 TACAAGCGTGATTATCTCATCTCTGGCTTTAACAAAATGTTGCCTAGTATCCGAAGCCACCTAACATCCTTAAAGTCTCGCTCAGATTTCACCTCGCCCAGCAGGGAAATCAATCGCAGTGGCAACCACCCACTGGGCGTTCTCGTCATCAGCACTCACTTACTGATTCACCCTGCGGCACCGCAACCACCCACTGCCCCGCCCACAAGTTGCAACCATGGCAATCATTTATCAAACAACAAGCTCCGTAAAATTCAATATTTTTCCGGGCCTCGCTCCGTCTTCATCCAAGTTTTTCAAGACGCTCGAGTCAAGCATGTAAAAAATTAATTAAATTATGAAATCGTATACCCCAAAGCAAATATTTAATTTAATAACATTATTATGCAGACCTATATTCCTCACCGTTGTGGTGGCCGGAACAAGGGCGTGGCCAGGTGGGCGTGGCGCACGCACCAGCACGCGCAGCTGGTAAAAAAAAAGGGGGAAATGTGCAACCAGATAATTTATTCCCGAATCCCTCAGGTTGCAATCGACGCAGCAGGATAATAAAGCGAACGCGTGTTCTTTGCCGGAAAAAAGAGCGAATAAAGGACGAAAGGTCGTGTTTGTTGGGTTGGTTGGGTGGTTGGCCATTTTTCGGGTGGGGGGGGGAAATGTTTTCTTTACTCTTGGGGAACGACGTTGCTGCTAATTGCCAAAAATCATTTTTCAAGCGTGTTGGTTTTTTTAAATAAATATTTTTCAGGCTCAACTGCAGCAGGTCCTTTCCCACACCCACAATTTCCGTTTTCAGGGGTGCACACGTGGCGCATTCGGGCACTGAATGTGCGCTGCGTAAATTCGCTTAATCAAAAAACAAACAAACTGAATAATCCGAGCGCCGAATGCCGGGGATTCTCAGCCTCAGCTGTGGTTGCTTTGATGGCAGTTCTACGGAACCATGGTTCAATTTCTGGAAAAGCTTCTCAATGGA
0.5951807157385686 CAACTTTCTTTCAATAGAAAGCTTTTCACATTTTTAAAGCAAATTGGGCAGAAGAATTTCAAAACCGGGAGTAATTCGAATTTTCACTTCTTGGTATGCTGTTGTGTTGATGCCGGAATTTGTCGCCTTTTACGCATCGTACTTCCATTTGATTAGATCGGCTTTTAGGGACACACGTGCCATGGGTAAAAAGGCGGCACGCATCCTGTTTTTTCTCACTCCTTGTTTAAAATTTGCACGCTCATGGCTTTGAGAGTTTTTCGGCTTATCGGGCGGCACAACTTTCCTCATAATCAACATCAAAAAGTACTCAAGTCAGCCCTCCTGTGTGCACATCGTGAGCAGCAGCTATTATTATGCTCGTTGGAACCGCCGTCCCCCGAAACCCATAATCAATATCAATGCGCTTAAAAAGGAAGGAATCAACGTGAGGTTTTCCTTAAAAAAAAAAGGTTGTCATCACAGCGTTCGCAACATCAGATACTGAGCATCAGCATCTGCGGCTTCTTGGATGAGTATGTTGATCAAAATTTGTTTTGTCACATCGATACGGCGTGACTTTTGACAGCCCTCTCAGCCCCTCATCATCATAACTCAAGCGATTTAAAGGCAGTTCAATAACCGACCCCTTGTGCTCTATCAGTTTTTCGCGACCAAGCCATCTTTGTCAACGAGGCCTAGAGTTACCCAGACCAACGGTCCTGCATAATGACGACCAGGCTTGGGGATT
0.2221064231096308 CGGTGCCCTGGTACGTGTTGACTGCCCCCCCCCCCTTAACCACTCCCCCTTTATTTTCATTTTCGCAAGCCCCAACTCGCCCCAAACCAACATTCCCATTTCCCCGCCCCCTAACAACCCTGTGCACATATGTATATGGAGGTATGTACTTTGTACGGGCAATAGGGGCAGCAGCTCCGGTGCGCAAAACAAATGTTTGGTAGTAAAAATGTCACACATGGCGTTTTGCATGTGGCGCCCTCTGCTGGGAAGAAATTGCCGTGCGATTGGAGTAAGTACACTGGGAGAAAAGGTTATCATTGGCATAAGATTCAATATAAATTTTAAGCTTTAGTAATATTAAAACTAAAATAAGTCTAAAAAAATATGTTTAATTTTTGGCTTAAATTAATTTACAATTATTTATGTAGTTTTGATTAATTAATTTCTTGCGGTGCACAAATGTGTGCGTGCCCGAGCCTAATGATGCCCTCGACCGTCTTCGAGTTGGGTTTTTGGTTAAGATGCGCCAAAGTCATATGAATTTTATTACAAATGGAAAAGGTGGCTCCACATGAGACACAAAAACCAGCGGGAAAGGGTGAATGTGGAGAGGGGGCAGGAATGCATGGAAATTCACTTTCTTGTATGATAAATGAAAAACTTTGTTTTCCACATTCAAGCGGCCAAAGTTGGTCTTTAAGTTCCGTTTCGACAAGATTTATATCGTGCTTTTCGGCCACTTGGGAGAACCACCGGAGTCGATGAAACTTATTACCTTGCTAGCCTACATTTTGAGCTCCAATTCGAGAAACAAAGGCGAAACTAAGGCATAGTGCAAATTATGCCATCGCCGTTCTTTATGAGCCTCTCGTGACCGAAAACTCTTTGCCTAATTTAGTTTTACTTTCCCTCGCCGGCGGTTTGCTGTGTGCCTATATTTGCCAATATATGCCACTATTTTTTTTCACTTTCACGTCTGGGAAATGACAATGTGCGGCATTCGCCATGTTTGTGGATGCATGGAATGGCCATGCGTGAATTTTGATGGATGTCTTTTTGGGAAAATATGCGACTCCCCTGCACTCGCTTCCTCACATTATCACGCATCAGCCACTTGCGTGTGTATGCACATGCATATGTATGTGTTCGGCATAAATTTTGGACATATATTTTTGACAGGCGATTCGACCCATAATTTCCATCGCCTGAATGTAGGCTACACTTTAATAGATTCTATCGCTTGAATGGTGGAGAGAGGTCCTGCGAAGAGGTAGGCAAAGGATAATTGAAGCAATTTAAGGCAAG
1 ATTTGCACACGACCACAAGGACGGGAAAGCAGAGACTTGTAAAAAAAAAAGGATTCCACAAACTTAATAACTTTGCATGCAAATAAGTATTGCAATAACACTGAGCAGAAAACGAGAAACGAAAGTCATTTGAAAGCAGGTCGTCCATATTCAACCAGTCAGTCTGACACGCAGTCCCAAATTTACCTTCCTGCTGCCATGAATTTCGTGAATCCTTGTTTATGTTGGTTTCGTGAACAGAAAATAGTAGTGAAAAAGTCAAAGGGGCTTAAAAGCATAACAACTCGTTTGGAGCTCAGCTAATTCGTTTGATCTCCGAAAGGTATAATATCCTGTTGAAATCAGGATCGACTTCGTTGTAAAGTTAATAAATGTTATAATTACCTGTTATAAAATCCTGGAATACTATTTGTACAAATACATTTCGAAAGTGAAAGGCATGTTTATTTTAGAAAATTCGATCCTAGTAGAGTATTTTGAATTTCTACTAGTAAGACCTAACAACTTTAGTGCAACTTCGAAACTGGAGGGTCCTGATTGCTCGGCTACATAGACACTCATATACGTGCACACAATTGTAGCTAGCACTCACACACGTGCAGACATTCAGAGGACTTGCATACGAAATTCGCTCGTTCGTCGAAAAGTTTTGTCATTAACGTTCGTTGAGTGCCTGCGACTGTCCTTGTGGCTCGACTGTGGCCCAATCTGTCTCCCGTCTTCTGGCTGTTATGTTATTATGTCCTTCTAGTATTTCTGTTCCACAACGAATGCGAAAGAACTGTGAGGCGAACAAATTGACAGGCAGTCAGCACTTTCACAACAACCGTAATAGTATTATTCTAAGAACTAAAAACAAGATTTGCGCTTAAATCTATTTGTAAGAAATGGAATGAAGATTCTTAAAAATCCTTAAATCAGAAAACATTAATTCCTTTTGAATACTTTCGTTACAAAATGTACTATTATTGAGCCCAATTTTGCACCTAAAATTTGATAAAAGAAGCTCGCTTTTATTCCACAGTAAAATCATGGGCGTCAAGTTGCAATTAATTTCATTTAGTTTTTAGCCACACGCCGTTTTTCCTATCCCTAAGGTTCAACCTCTCATCTGGCCAAATGCTCCTCCATTGTGCCATCCTTCCTCTTCTTCGCACATTCCTTTTTCCTTATGGCTAAATGGGAAAAGTTTGAAGTTGAAGGCAGAAAAGACTTGGACAGAACAAATGAAACCGACGGAAAAGCAGGAAGACGAAGATTTGTAAGAGCTGAGAAAGAAAACATTCACAAAATGCAAACTATTGCACTTTGTGAGCAAACTGTACTGAATCATATGCAGTGGGAAGCAAATACTTTGTTTTTATGGCCGACATGCAGTTGCTTGAACATTTCTTGCCTTCAACTACGCATCAAGTAGTGGTTAACCAATGAAATATTCGGGAAAATTCTTTTCATTTGTCTTAATATTAGGTAAATATTTTCCATTTGCGTTTAATTCTACCGTTTGCAAAACTCCTTAAAGA
0.4759590237349473 TGTCTATGGAATGGAAATCCAAGCCAATCCATAAACAGCCCTGGCAAGCCTACTTAACTACTCACTCAGCCAGCGACCCACAATTCCAGTGTTGCCGCCCCTTCGCATGTTTGTGGAAAATTAAACCTTTCACTCAGCTCACCTCATACTCGTACTCGTCGTCGTCGCACTCGCACTCGTTCAAACTGTTGACACGTCCTGGAAATGGAAATCTATAATGCGCCGAAATCAGAAACAGTTGTCTATCCGAGGCGAGGGTTGCAACTTGCCCTTTTCGACCCCTTCTCGACATGTGGTTTGCTGTTTGGGCTAAACGCATTACATGTCAAGACAACGACGTCGCTCTTAGCACTTCAAGCTTACATTTTATTTGCAATATGACAGGACTTTATATCCTTTTTCAATATTGAGAGACAGGAAATTATGCTTGTCAGACCGGTCGGCTGATGGGTTATGGCTCACTTTATGCTCCGCTGCAGGAGATTAGTCCTGAAGCGTCGGGCGCTTAGTCCTTC
0.7026583794819803 CTTGGACACACTTGGCGGCACACCATTCGATGCGATGCACAGGTAGGCGCCCATGTGCAGTCGCGAAATCCGCTCCAGCTCCAGGGAATCCGTCTCCAAGTCGTGCACTGCAATCATTTCTGGGTAAATGGCAAGCCAGAGGCTGGTCTAAGGATTGGACTCACCCTCGAGCGTCTTGTTAATAACGATTTTGTTGCCGTCATCGCGTTTCCATTTGATGGTCGGCTCCGGACTACCTTTCGCCTTGCAGCGTAGCGTAACGTTATCGCCCTCGCGCACGATGATGTCACTGGAGGTCAGAGCGTCGTCTATATTCGGCGGCACTATTGGATGGAGAGAGCGAGAGGCGGACATTAGGAGAGTATTTTACCCAAAAACTACACGGAACCGTGCAAAGCTCGATTTAAATGCAAAGGACAGAAGTGAAAAGTTCCACTTTCATGTAAATGTCGTTGCCAAGAAAGCGGAAACCGGTGAAAAACACTCCTAGGACTACAGAGACATGGGAATACCCTTTCAAAGAGAAGCACTTGTAATGCTAATAACTGGCTTATCAAAGCTACCCCCAGACAAGTTGGACTTCCCCAAGGCAGTTAGGAAGTGGAAAAAAAAGGAACATTTCACGCATTGTTGACTCCAATGCGCTCACTCCCCAGTGAGTTCTTGTTCTACTCACAGTCACTGCGTAACTTTAAGCCTAATTAGCTTTGCATCCAGATTCAGATTTGAAGTCCGTTTGAAATCCGTTGCTCCTGGCGAAATAAGGAATCATTCTGTTAATTCAAAAATCGATGCGGCAACCTTCATCAAGTTGTCATCAGGTTTCACTTCCCTTGCCATTCACTTTGTTTGAGGGATTTTTTCAATCTTCCGGGAAACTCTTTTGTATTTGGTCGAAAATCCCAGAAAATCTTTAATGAAAAATCTATGCAAATCACAGGGAAGCATGGAAAAGGTCATGGAATGGACAGCATACCGCACTGGCTTAATATCTGGCAATGCACACTGGTTCCAACCCGAAGTTAGCTGCGATAAATTACCATTCTTTTTCAAATG
1 TCGAAGATATTGTCATAAAATTATCTCAGTGTATTTATCTGTCCTTCTATTTTGCTTCATTGTTTACTCAACTTGACAGATTAAGTAAATGCTTGAGGGGCCAATATAGAGCATCGCACATACATATATTTATCAACTGTGCATTTTCTATCTCAAAAGTGCGAACTTTAAGCTTTATGGAAAAAATAAGTTTGTCTGTAGCATTAAACCGAAGGAGGCACTCCATCAAACCCATGGAGGTTAATAGTGTTAATACATTTAGAGACATGTCGACCAGGTAAAAGGAGCAAGTATCTTAGTATCTGACATGGCTGCTGCATCTCGGTTAGAGGCTGCATTGTTCCGCATCTGAGGTCTCCTCTAGTCTGCCGTACGTTTGCAGTCCAAGCAGTGTAGAGTCCGAGAAAAGCGGGGAAAAGCTTATAAGGACAAGGAGTCTTGGGGCACGGGGTAAGTTCAATCAAGCAAATGTAATTCTGCCCCGACTGCCAATTGCAGGCAAGAGCACAAACAACAAAGATTGAATGGAGCACTGACAGTTTGACTGGGTGAATGAGTGACATAGGTATGTGTGTTCTTAAAGCCGCTTCTGTTGTTTTTGTCGTCACACATGATGTTTAGGCATGTTGGTTCGTATGCAGCCAAGAAAGAGGTGAATTTCAAAAGTGGACTATATAAACAGGGTGTAAGTAACTGCCAAGCCAAGCAAGCAAAAGTTGCACAGCAATACACACAACACGCTAGTCCCAATATTTGTCTATGTATGTACAACCCTTAACTATGATCAATGTCGCATGCTTACATCGTATTGGCAATAAAAGGGTATGCTGCATTCGTTGAATAATAGAGTGGAGTAGAAGGTAAGAGCAAGCCTACACTCGTATTTGTGCATACACACACACTATTGGTAAGCAAAGTCAGGAGCTACTCATGCAGAAATGCGCATAACTGCCTTGCAGACAGAGATTCACCTTCACACAAATGCAAAAGTTTAAGTAGCCCCAAGCCATTCTGGGGCGCCGTAGAATGAGCCCCTGCCATCGGACTCCATCAGGCACTAAGTACTGCTCTATTAACCAAGAACCAACAACAACAAAAACAAGAGCAGACGGTGTGGTCCCGACTGCCATTCGACAGCAAGGACTCTGGAAACAGGACGAATGCAAACAGGCCAGCCTCGCAGGACCTTCTCTTAATTATGCACTTTGTGCCGCACACCATACCCACACTGAATTGATTGGTCTGTGTGTACTCGATAATAATTATAGGGCCTAAGTAGCATTAGAACGGCTAATGGGCAATGTCCTTGCTGTTTGCTTAGTCCTGCACATATGCTAAACATTTTTGGATGACCAAATCATCCAACTATAGAAGTAAATTAAGGTCGATTTATTAATGGCAATTCGCACCATTGGTTGGTTTTCGATTTTTACGACATTCATATGCATATTCTTGTTAATTGGGTGAGTGGTTAAATTTACAAGCA
1 ACCTTAACAACGTTTCATTTCATTTGTTTTTGGCCAACATGCTGCTGCTGCTATTGTTTCCGCTTTGAAACAAACAACGGACACAAAGAGCTCGAATTCTATTAGCCAAAAGTCCGTGTTGCAATTTTCTCCGATACGTTCCGCTCAAGTGCCTGACTGACTGAAGATTCAAGTGCACGTGCTGGCCCAGAACCAAAGAAAGATTGCCCGGAGAGAATAGTAGACAACTAAAGAATACGATCTGCAATTTAAATTCTAAACAAATTGACTACATAGAAATTCCTATTAAATGAACTAGATCTATATGCTCATTAGGTGAGATAATCGATATCGTATTCCCCCGCCTGAAGACACCAACTGGCCTCGTTTAATTGTTATAGATCGTCGTCGAGTGAGTGGAGCTTCTCATTCACTTCCCGTATCGAATTTCAGCCACATCTCTAGTTTCAATGGATAGCGGAGAACAAGGTTGTCATGTCACTGGGTCCGTTGCTTAACTCCATCGCCAGTCGATGTCATTATTGGCTCATTATAATTATCAGGTTGCAATTTCTGGCCGCCGCTCTCTAGACAATTCATTCCGCTCTAAATTATTTGTGCAACACTCGGCGGTGGCAGTGGCAGTAGCATTCGCCAACTGTAAATTGCTGCCACAATAATCGCAATAATTAAAAGCGAGCCCGGCCACAAATCATGGAAACTGCCGGCCGGCCGGCAGACGCAGCGTGAAAAGCGGCAGCGGAAAAGCGCTCGGTAATTGAGGAAAAATCTAGAACAATCTTGGGTTGTATGGTCAGGGATGTGGCAGTGACTGTCGGATCACTGGGATCGTGGGGCGTTTTGTGAAAGGGTTCTTGATAACTCATGGCAATTAAAAAATAAAGTGAGCTGACATGTGGCTGCAGCTATCTTTCGATGCCACTTTTGGCTGTGGATT
1 CCTGCTGTTGAAGCACTCTGCTGCTTAAACTTAATATCATTCAGGCCGTGGGCAAAGTGAAAGGAAGCTGAATTTATGTGGGTGACGTGTAGTTCTTGAATAAGCTGCCCGATGTGCCCCATCCGTCGGCCCCACTTCGAACTCTTTCTTTCAGCGAAATCATCTTCGCCGAATATGAGTCGCTTGGCTTAGTAACTTGGCAACATGGCCGCACTTGGCTGGCATCTCGTAGCCTCTCGAGCTTCTTTCACTTTACGCTTTCTTGGCTATAGCTGCAGCCCAAAAGTCACTTTGAATCGCACAGCCAGCGAGGCATAATGACGGCGATAAGTCATTAAGTAGCTCAACGCGCCACAGCGTTCACTTCAGATGACGTCGTTAAGAGGTAGTGCAAAGTCAATAGATCTTGGATAGAGGGGGGTGGTTTTATGGGGGCGGCAATGCTCCATTCATATTATTCAAGCGTTCCACTCTGTTTTCATTGGAAACTGAGGGCGCAAGTGCCCCCGGGTTATATGCATTCTAAACCAGGGCAGAGGAAGTTGCCACGGAGACGGTGAGGAACTTTTCAAGAAAGCAATAAAAAAGATGGAAGCGGTTTCTAGTTAATTGAAACTCAAGCTTCACTTGTGCGCAAGCGAAGTTTTACATAAATATTTTGCTAGATTCCCAACGAACAAGAAAACAACAAATCGAAGTGAACAAACAAGTATTTGTTTCTTAAAATATCAACTTTGCAAAAGAACTCACTGGCTGGAAAAGTCCGTGAAAACCATTTTGCATGAAGTCCTCTAATAGAACTCAGTTCATTGCTGCAAAAGGGTTTAAATGTGTTGTTTCAACAAAAATCTTTATACCTTTTAAAATCTTTAAGGTCTGCCTAACCGATTGCCTTGCATAAATCATTTCACTTCATTTCATTTCTCTTGGGTTTCTATCTTTTTGTCCGTGCGCCCCATTTTAATTAAAAGTTTCTAGTGACTCACATAAATTTCAATCAAGATTTTAGTGTTCCCCATTGATTTTACTTTGCCCAGGAGCAGTTCCCAGGCGTGCGAAATTCAATTAGATCAGAAGTCAATCAACTGCAAGAGGGTGGTCGAAATCACGTTAAAGGACGTTCGTTGTGTATGCATTTGGAATTTGTAAAGAATTGTTGCTGTAATTGCACAAGTTTCGGGTAATTAGATTGATAATCGACTAAATTACTGACAGGCATACTGTGGCTGATCAATGAGTAATTAGAGAATGTTATTAAAGCCACATGTCCTTTCTATTTTGGGCTTTCTATTGTCATTTAACATATCAAACATATCGCCTCGTATATGTCCTTTCCCCAACCAACTTCTACAGTCAACTCTACCACCACCATCATCATCACCATCACCATCAGCAGCTCACATGGTTATATGGATTTCTGTGGTTTCCTATCAAAGGCATAGCCCCAAGGCTTCATGTCAAATGCACGAACCCAATAAATTTCA
0.8533787624225583 ACTTTGCTATATTTATTATCTTCCCTATTAGCAGATAGTGTTTTTTAATCGGCTGTTCCCACCGCAGCCCATATTTGTGTACACAAAATTCATTTGTTGAGGAGGTCTGCGTCCAGCTGCGGTTATTGGATGGTTGTTTATCTGGCCAGCACATTTTAGCTAGCCAAGTGCATAAATACTTGGAATACTGGAGGAACTAACCAGTAAATGGGTCAGTGAGAGGTTTCATTTGGTGGGGCACGTCGTAAACGTCTTATTTCTCTCACTCATTCCGCCCAGTAATCTTCTGCTGACAACCTCTGACAAGTAGGGGCTCCCCAACTATAACTATTTTTCATATGCCCACCATACCGCACTCATTATATAAGCCTTCCACATGGCATTGCATAATGACGCAGTACCAAAAATTTCTCTCGAAACTCCAACCCCCCCTCCTGTCTTTGTTGCCTCAAATTAAGTTTTAAGCATCGTCGAGCGGGACGATGACGCTCTCTGCGAGCTGTCAGGCGTCGCTCGTTAGTACGTGTCAGTGGCGTAGGCCCCACCGCCTGCCACCACCTCGCCACTCACCACTAGTCAGCTCCTTTTTCCCAATTTCGGAGAGTCTGCCCCTGCCACTGCGACCCCGCGTTGCCCCAAGTCACGTCCTTTTGTTGCAGGCCAAAGTCTTTGCCACTGCAGCAATTGCTGGAAAGACAGGCCAGAGGGAGGGGGGTTTCTTGTCTTAAGATTT
0.9332544631828092 CTAATTCGAAGATGGATTGAAGTTTAAGATGGATAGGATTTCATCTCTAAGACACCTTTCGCTCAACATTTTGGCATCCTTCTTTAAGGATCATCCCCCAGAGGCAGAGTTATGACATGGTGTTGTATGTTGTAACTTCATGGCAGACTATCAACAGATTGTCGCAAAAAAAATAGACCGTAAGGGTGAGGGCGGGTGTAGTCCTGCTGACAGTGCAGAGGGGAGGGGAATTGAGTGCCACGGGGGCGGGTCATAAATTAAATATCTGCACGACAAATTGATTTTGAGGGCTTAGGCGAATTTTCTATCATAAATAAATATCTGTTAGTTGCGGGCCCGCCCACCCCCGCCACCTGCTAGTCCATTGTTGCTTAGAATATTTCTTTTTTCTACAACAAATTCAATTTATTTTTCAATAATCGCCAGAAAGAAGAGGTCTGCTGGTCATCTTTGGCTGGAAAGGTGTTAGAAAGCGGAGGAAACTTTGTAAAGGGAGCATTGGATATATTGTTAGTGGATGGGGACACTTACAAGTCATTTACCCCACTAAGTGCAATAATTTAATAGATCCCAATGGAAACCTTGAGACGGGGAAGGTTTTACTCGGGAGTGCGAGTGCGAATGTGACCTTTGTCACTTGAAGTATAAAGTGAAGTGTAGACGGCTGTATTGGATACGTGACAATCTAGGATTTTGCATGTGCATCGATGCATTTTCCTTGGGATGCGTGCGATGCACAAAGATACAAATTGTTTGCCTAATTAGCAGTAAAGATATTTACATGAAATTATGAAAAATTTAAAGAGTATAACTAACTGATTAGTACAATAACATATATGTATCTGAAGATTACTGCCTATGCATTTATCAAAGTTGATCTCTAGAATCGTAATATACACATGTTCACATCTTCCGCATAACTGCCATTTCTAATTCATGCATATGAATTATACGCCTAAATTACTCATTTCCATAGGAAAACGCTGAACTCGTAGCCATAAAAACAACAATAAACCATTTGAACTGGATGCACGACGAACGCGACCATCCAAAATTGTTGCGGATGATTTATGTTAATGCCGTGTCAACTGATTAATATTTTCGGTCACGTGCCGCCTCATCCGCATCCGTAAGCCGAGCCACGGGCGGCCGGCTGGTTGTTCCAACTCTGTGTCACCCACATCCAAACGGAAGCCTTCGCACGTCGTGGGTCAGTCGGAGGCGGGAGCAGGAGCCCATTCCATTCCATCCCATCCAGCGGCCAAGTGCAACAGATGCCAGCCGGCCATTCGAGCTGCAAGAACTGCATGGATGGACTCAGTTTGCTTACAGCACACGGCCAAGGCATAAATACTGGGTCGGCATCCTGGCGGAGATGTTCGCGTGAAGCCCTCCTCAACCGATCAGAGCATTAAGAATCCTTAAAGCCTTAATATCCTTATGAACTATTTAAAAACTGAAACAGCAGAGTAAAAAAGTAGGTCTTTGGAGGCCTCTCATGGATCAAGTACTTCCTCAAGGATTAGCCTTAAGAAAAAC
0.8383318231027274 CCTGTTTGTACAGTACGTTTCAAAGTTATAAAGATATTTCAAGATCAAAGATAGTTGCTTCGATAATCTTGCCCAGTATGCAATATGTTTATTAGCTGGATGTGCCAAAAACTATTGAGAAGCGAGTAGCCAATCGGCGGATTGTGCCTTTATTTATTTATCTTTGAAACGCACCGTGCCATCACATCCTGGAGCTACTCCATCAGCCCCAAAAGGGGGGCCTGCCTCCCCGGGATGAAGCGAATTTCAATTGTCTCAATGCCAGACAGCGATATCCAGGAAGGCAAAGCGGCAATGCTGGACGGGTTTGATAATTTCACTGTCGTCTTCGGATGGCACGATAAACCTAACTAAGAGGCAATAAATTTCAGCTGCCGCTGGCTCTGGCCCCCATTCCCAGATCCGCGTCTCAACTGAGTCAGCAACAATCTGGCTCTTTAAAATTGGGTCAAACGAGGGGGGAAAGGAGCGGAGAACCCTCGCCAGGATTGGGATCGAACTGAGAACTCTGGGCGGGGGGCGCAAGAGCAAATAGCAAATAGTATTTACTCCCTTTGTAGCCGACGACGTCGTTTGGCAATAAGGCGAATAAAAATAAATATGCATGTGTGAGCGAAACTAGCAGATACTTTGATATCGCAGCCAGGACACCACCAGCCCAATCCTGCCCAGAAGTGTGGGTATTTGTGCATACTTCATTTGTTGTGCGACTGCGGCAGACAAAAGTTTCGGCGCGTCTTATCAACGGCTGCGTCGTTTGCAACTTACCCAAGTAAACAGATGACATCTTCTTTGAGACGTTCTCATCGATATATGTGACGCCCAGCGTAAAGAGGGGCGATGCTCCGGCACCGTGGAGCAATTGGGCGGCCAGGAAGAGCCACACCGTCCAGGTCAGATTCTCGCTCTGCCCCTCCCCCATTGCGTTCAGTTCGCAAGCGGTCTGCAAGGATATACGAGTTAATCGCAGCGGGTCGCCATGGCAAGTGTCTGCT
0.7186462873590737 CCTTGTTTTCGACCACCACCTCCAAATCCAAAGGAACTCGGTGGATGGGGCCAGACTTTTGCTCTTTTGAAATGGAGATCGTAAATAAACGGCACGCTCTGCAGGCATTCAAAACAGACGAACTACTCGTTAAAACCAGAGCCCAAAATGATATGCATATGGCACCTATTAATGGCTACTTATGCAGTACAAGTGTCCCCCATTTCGGAACTCCCTCCACTCCTATTTGCCGTTGACACGGGACTGATGCGTAACACGACAGTAGCATCGGGATCCAAGGGAAAGGGAAGTTGAATGAATGGCCCGACCTGTTCGTCATTATGTCGCCGGCATGTCAGCGGACAGTTGGAGGAGGGCATTATGCAGATGTGCATTTATCACGGAGTTGCGGTGCTGCGGACACACCCGAGATGCTATCCCACATCAACGCTGCATATTTTGCCGCTTTTCGGACAGCGGCGACCACTTGCTGAAATTTCATTATGTGCGTGATTTATAAATAAGCCTCGCTGGCCCCACGCCCCATTCCACACACTCCTCGTCCGAATCCTCCTCGAGTTGTTCCCAGCATCTTCAGTGGTTACGAGCTAAGACGTCCCACGCACTTTTCGACGCCGCAACAGCAACATCAAGTCTGATCTCCTCCGAAATGCCCCACCTTTACCCCACCACCTCGCACTGCAGTTCAGTGCGTATTAATCATAAAATTGTATTATTAACATGTTTATTTTTCGGTCTTCAAGATTCGATTACACGCATTCTTCCTGCTCTTCGTGTGCAGCGCTTTCTGGAGTGTTTTTTTTTCCTCAGCGAACGTGACTTTGTTGTGCAGTGTAACGAAAGTGAGCTACTTTCTAACACTCTTAGGGGGGTTTGGGATTATCATCAGCCTTCAATTGCTCTAGGAAATATTGTCATTTTACGACTTCGCCGGTTAATTGGGTTACGTGGCTTTGGCCACTGATGCCGACCAGGCCAGATGCCTTGCACCTGGAAATAGTGTGGGAGTTGGCAAGACATGGTTTGATTGGAGTGAAGTTGGTCAAGCTTCCGGCTTAATGATTCAAAGGAGAGTGTTTAATGGCAGTTGATAAATATGCATATCTAAGTGCAAATATTTACCTAAAG
1 ATCAGTTGACAATCGATAGTACGGATAACTATCATTGCACTTAAATACGTTAAAATATTCCAGGCAATGTTGTATACGTATAAGCTATTTGCTGAAAAAAAATATATCGAAGTTAACTTCAAAAGAACCACAAGACAATATCCGGTCTTGACCAGTTCCAACGTTCCATGACAGGAGATATCAATTGGTAATCAATGGCCTTTGCCATCGCTTGGTAACGACTTTTCCATATTTGAGTTTTTAGTTGCTCATCAAAATTTCAGAGTACGCCAAATGGCCCGGCTGCTTGTTGCCAAGTCCAAATGGGAAATAATTGCGTTCAAGTACAAGGAAATGAGTTTGGCAATGACCACAGCGAACTCAGTCATAGACAAATACTGGGGCAGACAGTCGCATTCTGGTGGTGTGACGCCAGTCGTCCACCGTACCAACGAACCACCAATCCATCTAGCCACCACCCCCCATTGCCAATCCCAATCGCCGCCTGACAAGGTGGGTCGAGCAGACGGCCTGTAGCGTAGGCCACCAGTATTTAATGTGTAAGGAATTCTGGTCTACACGCTTTCGATTACATGACGGCAGAGTCCCCAAACATTCTTATGTCTTCGCCGAATGAGGGACCGCCATTGCCTTTCCCACCGAAATCGATAAGTTTACTCCACTTCAATGGCTACTAGTACAGAAATATAAAATATATACAATG
0.9817058696195315 GTAAACCCAAACCAAATTGTAATGGCTGCAAATCGCCCCAAAACAATAATCATCCGTGTGGGCGGGGTAGACAGTAAACAGGGCGCAGGATAACAATGATTTCAATTACCATGCAGTGTCGAATAATTATTTTACCTTCGTCCTTTTTATGCGAACAAGTGCGTGGAGTGCGTGAATATTGCTCCCGGGCGGATAAAAACAGATGAACGTCAGAGGCCGAAGGGCTGCATGATATTGGGTGTTAGGGGGTTGGGTGTTCCGTGTATCCTGGGTGTCCTGGTTGTTTGGGGTGGACGAGGGCTATGTCTATGTCTAATGTGCACAAATTTATGACTTTGCTGCCGACCGTCGAGGGGTCGTTGATGCCACTTTGCCAGCCTCCAGCAGCCGAAGGACACACCAGGACTCGCCAGGACTCGAGGAGGAATCGCCACCCTGGAGCGACATCGGGCACATGCTTAAGCTCATTATTATCGTTTAAACAAGTCGCTCTACGTGCGCCACCAGGAGCCACTTGTCGTGGCTCTCCTTATCCTGGTTGTAATACTGGTCCTTGGGGTTGCTTTTGGCCCACTAGTCAGCAGCGAACGTTAAACGCTTCCAATTTTATTTTCCATATATATTATTGTGTGGGCCTGAACTGCCATCGCCCCCTTTTCCCCTGCCATTCGATTCGAATTGGGTTTTTGGCTGGTGGCAAGGCTCTCGGGACGATTGCGTACATAATTAGAAGGGAAGGGTTGGCCCGGGACACATTTGCCATAATGTCAATGATTAAAATTTAGATTTTT
0.3735977915286747 ACACCTTTGGCCCATAAGCCGCACCGAAATCCCTCTAATACCATTAATGGCTTTTCCATAGCGGATAATTACGGGGGTTGTCTACAATTAGAGTTCCTCCGTTTGCCGCTGGCTTATTCACGCCTTTAAATTTGCATTTACTTCACACCCAAGCCCACCCCATCCTCCATTTGGTTACCACAGGCGCAGACATGTATATCCCCTTCCATTTGGAAACATTCAGCCGGCGAAGGCAGCCATAGCCATGTAAATCATGGTGCCAGCCAGTTGACGGCAAACAGGCAAACAGGCAAACTGGCAAACAGCATCTCATCTCCATGTGTGCGTGCGTATCTGTGTGAGCCAAGTCGAAGAGTTGGCCCCGCCTGGGAAGAAGATTCGTCA
1 CATTCGGCTCCCATTGACAAAGTCATTAGTTAACATCCCTCTGATCTCAAAGCAAACAGGGTGACCACGACTTCCCAGGACCGAACCAAATGAACCACAGATTAATCCCAAAGCCACGACGACAATTAATATGCTGCCATATCCACGCCCGAAAAAAAAAAAAGATGGGCAAACCGGTCAGTGGAAAAGAGATTAGAACAGTCAAATGACTTTAAATTAAGCCGATGTGCGTCTGTCCGTCGATTTAATTAAAATCAAAACAAAATCTTTGCCCGCCGACACGCCCCTTTTGGTGGCAGCAAATAGACAAATAATAAAACCATAAATAATGCAAAACAATAAACGAGCAAGTATTCATAAATTATTAACGCAGAAGCTGCTGGCCGACAAAAGGCAGCGCAAATACCCAAAATATTTTGCCAAAGCATTTAGAAGGACAATGAGGCACGAACCAGATGACAGAATCCGGGGTAGAATAGCAAATCCCCGCAGCAAATAATTGAGCCTCATAAAGGAAATATCATTCATTGATTTTCCCCCGGCAACCACAACAGATTCTCGACCTCTCATCTTTCCCAGCAAGTGGATGAAGTCGTCGGGCGGTTGCAAATGGTCCTTGGAATGGGAATGGGCACGAGCATGGGTTGGCCAGTGGTGGTGGGTCATGGGGCTTCATTTAGCTGACTCTATGGACAGCTGACGAAACTATCCACCTAGCGGCGAAGGAAGACTTTCACATGAATCCCAAATCTATGCCCCGTCATGATTTGCACAAAAAACTTGAGCTGGCAAATTTGTCAGTGGGCACAAAGGACGCGGCAAAGAAGAAGATGAGGGAAGCGGAACGGAAAAAATCTAAGGACGAGTCAGGGAGAACAAATGATAAATTATTGAGGGATTTTCGTTAATTTGATGACACTGATGATGGCCA
1 CGTCCCAGCCATCCTTGCACCAGAACAGATTCGAAACGAAGGCCGAGAAGACGACAGCCAGGGGACCGGCTCCCTCGAATCCCAGCTCTTCGCTGCCATAAATGGCCATCAGTCCGCCGGTGAAGAGCAGCAGCGTCCGCAATGGCACCACATACGCGTCCCCCTTCTCCGGGAAGATGCGGGCCAGCGAGCCCCAAACGACGCCAAAGCCCAAACCGCCCAAGATGCAAACCGGTGCCTGGGCGATCTGATAGGCCAGACCCTTGTCGGAGAACATCACAGTGCTGATGATGCCAAAAATGGCCACCGACAGGGCATCGTCCACTCCGGCCACGGCCACCACCAGTGTGGGAATACCCTTGGCCACGCCATAGCCCTTTGTCCGCAGCCGGAACAGGCAGGGCACCACCACAGCTGGAGACACAGCAGCAATGATGGAACCCAGCAGGAAGGCCCAGATCCAGGGCAGGTCCAACAGGAAATGCGACATCACGGCCATCACCACCGCCTCCACGCACCACGGTATGATGCCCAGCTTTAGGATCGTCTTGTACACCTTCTTAAAGGCCTCCGGCTCCATTTCGAGTCCAGCTCGAGTCAGGATTATGGTAAGCGCGAATTTGCGCAGGTGAGCCGTCACCTTGGAGAAGTCACCATCAATGTCGGCCCAGCCTACATTCTGCAAATTATAAAATGAAGAAAACAATATTTGTTAAGGGAGGAAATCAAATAATAATATGTGAAACTCACCTGGAAGAGTATGCCCACCAGGAGCATGCCAATGAGACGTGGCAAGGTGGTCAGCGATATTAGGTAGCCACCGAAATTGGCGGCCACAGTGAGAACGACCAGGCCAAAGAGCTGCCCACCAGGGGCTGCCGAATCGCCGATGATCACAAAGGCGGTGACCCAGATAAGGACACCTATTATTAAGGAAATAGTTAACACAATTATAATGTATGTATATTTAAATAAAATAGTTTACTTACCAATCAGAATAATGGAAATTAGGCGCGATACCGTCCTAAATGTGGGACAGAGCGGGTAGGGGAATATCTTCTGCCAGAAGGGCGGCTCCCAGGACGCGGATGGCTCCTCGCCGCGGCACTTGAGGCAGAAGTTGTACATCCAAGACTCCTCGACGTAGTTAGCACCGCCATTGCTGCTGCCGCCTCCGTTGTGACCCATCTGGTGGCCATTGTACTTCGCATTGAGCACGTCCAGCGCATTCTGTCGATAGTTTTCTGCGGAGACGAAGACGGTTCCAATGAGTGATGCAAGCTATTCGGCTGGGTGCACCAGCACCTAGTACTCAGTTTGCAAGACCTCAAAATGTATACTATCTTCGAAGTCAGGTGGGATCTCTAATTAGGTGATAACTATGGGCATTATATGGTCATATATCGAAGGGGAATGCGTCAAAGGCAAGACCTACGCAACAATATTTTGATTTGGCAGAGCCCACTTCCCCCGGCTTGCTAATTGATAATGTTGACTGGAAAATGAGGTAGACGTCGGAAACGTAGCCGCCGATCAAACAAACGCTTCAACTTGATATATTTGCATTTTTTTCAACTGGTTAATTCAGGTTGAAATTTCAATGGGACCGTGAAAATG
0.8535974205211814 CCCTGTTTTCAAACCCACTCTTTCGAAATCGTTGAAGTTCTTTTTCTTGAAAGAAGTAAGAAAAAGTGAAAACTTGGTTGCGGCTTGCAATAAATCTTCTTTAGTGTGCTCATTTCATTAACCCCATTGCCAGCTGAGTAACTCGGAATCTTAGCCATTAAATCTCTGCGAAAGAAAAGGCTTACGAAAAGAATACGATCTTAATTTCAGTGAGTACGTAGCTTTGATTAAATATACTCCTTACTATTTAATTAACTTTTTTTTTTCGTTTCACACAGTAGTCGGTGTAGTGGAAAAGCGTTGACTTCCTTTGACCAAACTAAAAGGCCACCGACATATGTAGAAATATTTGTTTAATTTGACTTGAGCGCACGCTTATTTCACGCTATATGATTTACTAAACGCTTCAATATCATAAATAAAACTGCAAAAAAAAAACATCAGAAATAGTGGTGGTAACACATTGTCGTCACTCCATATATCACTTTGGTGGCTCTAATCCATGTGTGTGCCCGCCGACCCAGAACCCTTAATCAGCTTAGCCAAATCAGCCCACTTTTCTGCCAGTGTACGCATGGATGGAGAGCCGCAATAGAACTCACCGACCGAACGATGATAGAGAGAGAAAGATAGAGATGCTCATTTAATTAGCTGGAATCGCTTGGCAGCTCGGTTGGGTTTACTCAAGCGTGTCCAAAAATGTGGAAGTTGCCGTTCTAAGTCTATGCGATCGACTCTGCTCATGCCGCGAGCCATGTTTGTCAGTCCGTCAGTTACGTCGACTTGGTCATCATCATTTTGAGGCTTTTACCGTTAGGCCTCAGGATTCCTAAGTGGCCGCCAATGGCCGATGGCGGTACAACTTCTGTTCGAACTTGATTACTTATGGACCGTTGGTGCTTGCCATTTGGAAGATGGAAGCATTGAAGGTGCTCAAAATTGCAGGTGATTTTAATGAAGGTCTTTATTTATTTGACAGTTGTATAAATTTATAATCAATTCTTCGGATCTTACAAAAACCCAACTTGGTATTGTGATCTTAACAATCTGACAGCTTAACTAATGGCGCAACATCATAATACCATTAGTTGAGTCATAAAATCAAAAACATCACTTCTTAGCCCATATCCATGTCGATATCGCTGTATTAACAGCGATCAATATGCAACGGCTAAATGGTTGTAAAAAACTGCAATAACTGCCAAGAGTTTGGCCTATTTTTCGAGCAGTCGTTTTGTGCAATGAAATCCAGCCGACTGCACCTAAAACAAGTCACCGATACCCAGACACCTGCATATGAAAAACTTAAAGTGCGGTGAAAAAGTATTTAAAAGAAAAAATAAAAGACTTAGGCAACGAACTTGTTTGGCTCTGCACAAGTGTTAATCAGCACAGCAAGCTGCAGCTAGTTGGGAGATGGATGGACTGCGATGGCTTGGTAGCGGCGGGTGCATGTGGCACAGCGGGTACAAGCTGGAGCCAAGGAGAAGTGCACTGAGAGAAAAATCGACAAGTAATCAAATGTGCACAAATTGACTGAAATTTCCTGAACTGCATTTACATGGAAAATATATAACATGGCACTTTTCTCACTGTGCACAGTAAGTCGGCTAAGTGAAAAAAAATAAGCAGCAACGACTGCAGCAGCGGAAAACCGTTAAGAAATCTCGTTTGTGTGGGGCCCAAGTCTGGAGTTGGG
1 GTTTTAAAATAAAAGCTGAGCTAAACGAAAACGCGTCACATAAATGTAATTTATGATCGGATAGCCTGACTATCTATAGTTTGTCTAATGGGGATGGGTCTGTTTAATTATGCATGCCGTGGCAGAGATCCGAAACAAGTAAGTCCAAGAATTCTCGTCTGAAGTCGCAGCACGTCTTCGAAATGTGTTGGGAACATTTTGGGATTGAGTTCACAAAAATGTTCGAAGAAATATTTATGTTAATTAGGTGAAAATCTGGTGAGGATAGTCCAAGAAGTATTCCTATTGAGATTTTGGGTCTCTACGATTGGACAACCAAACAAATGACTTAAGACACGAACTTTTTGTAAGTCAAAAATGTTGTTGGTTTCACTTTAACCCCAAAACTGCATTCTATATATTTTTTTCTGTTTAGTTTTTGTGGTTGTTTCTTTTGGCCATTGTGCAAAACACTTGTTGGCCAGTTTCTGGTAGCAGTTGTGGCTTCTTTTTCCGTAAGTTTGTTATTTCTACCCGGTTAATGGGAGCGTAAA
0.586756498663891 CATCAATGACAGTTGCACGCTATAAGCCCTGATCTCGTTCTTGTTTCATTGCCCATCCTATTATTATCATATCAAAAGTCAATGATATTCCGCCTCGATAGATGTTCATGTCGCACAGCTACTTAGACCATGAGTTCCCAACATGAGAGCTGATGACCTACACATATAGACACTCATCATCTCATCACCATAAGCCGAATCACGAACTCTGAACTCTGTCCCCTTCATTCCCATCCTTTGATCAATTAGAGGGCTTGAGACCTGCACTTGGCTCATGTCATATGCACTCTACGCACTGCGAGAAATATTCTTGTAGTGTTGTGAAAAAAAGGATCTAAATTTAACTGCCTTTTTTATTTCAATTTTATGAAATAATTTGGGTAGCTTGAAAGCATTATTGAAATGAACTTTGAGCACTATTTAATTCACCATCACCATTCTTTTTTCTGAGTGTGAACTAAAGTGGCGCCTTGAAATCAGAGGGGGATTGCTCGAGCGGGACAGAGAGGGAATTTCCATTAGAGACACGCAATGGGGAAAAGCGGAAAACTCTTTGCCAGAGCTGAAAGGGAGGAGCGTTTTCGAGCGCCGTCAATAATTTGTTTGAAGACACTGTGTGTGACACACTTCAAGTTGTCAGCATTTGATGGCTCACGGTGGCCACTCCCATGCCCCCTTTGGTTATCCCCCCTCATGGACCCAATTAAGCAATTTGTGGTCGACCATCATGTGAAACACGCACACTGACCATTGGCATTCAGCAGACGAAAACCTCTAATCTTGGCCAGCTTTTTATTTGCCTTTAATGGCCAGGAATAATTATATTCCAATTTAACTGGCGATAATAAAAACAATTTTCACTTTGGGTCGCAACACTGGTTGACATTTTCTTTTATTTGACATTTTTTTATCGTTTGATCGTTTGACTTCTGTGGCTAAACATGAAAGTGGAGTTTTTATGACCGTTTATTAGATAAGTAATAGTTTTTGGATATAAATGCCTTTTTATGGCTTTTTTGTTATGGGGTGGGAATATGGG
1 TTTATGTTCATGCATTTTATCGCATTTTGTGCTTTTTGGAGCACTTGCGGTTTTTCGCTCGCAATAAATGGTATAAAGTATAAACATCACTCATACTTCGACACTCACGAAAGATATTCAGTCGCAAGTGTTTGCCATGCATATTTAATGATGTTTTATGGAAGTTATCAACATGCCTTTGAGACGTTGCACTTTATTGATTTCGTTCGTGTTTTATTTAATTTCTTACTTTTTCATCATTTTATCGGCCATGACAGCCTTTTGGCTTGAATAAATGATGATGCTGTCGATGTTAAAGGGCTTAAAATTCACGACTGAGGGAGCATTAACATTTTGAAAGTTTCCCAAGAATTTTGCGGGCTCTTTGGGAATTTCAAATGGAAGGGGTAAGCTACAGAGTCAAACCCGATTGAATTTGATTTTGTATTTTGGGTTCATTGGCTTTGCCTTGTGCGCTCATCTTGTGAACTTTAAATGAATCGTTTCTTCTGGACTTTCTTCATGCCTAAGATTTCGATAATTTTCGGTTAAGTAATTTCATTAACAACGAAAAACTTTCAATTGACAGCTGATAAGGGAATATTTGTTGACAAACAGCTATCCCTCTTTTCTTGATTTTCCCTCTCCCAAATATTGTCAACAGTTTTTCAAGACCAAGCTTCTACAGCAGCTTCTTATCAGAGGGATATTGTTTCGAGAGGGAGATATATACATATATCCCCAGTTTATCGTTCATTAAACCCTGTGAATGGTGAACAAGTGCCGTGTCTGTTTTTCCTATCTATTTCCCAGCACCAACACTTTGAACTCTCTCTGAGGTTTGCGCCGTGAAATTTTCTTTGAGTTTTCCCGGTTGGATTACTGCTGATGCTGTTACCCTTTCTTCCTGCTATTCACAGATTTACAATTACATGCTCCTCGTTGAATGCATCTCTCATTCCCCATCCACTCACCGCCCTGCCGCTTTTCCCCTTGTAGTTGCCGCATTTCCCACTCTAATGGGGGGCTAATGAACTGTGGTTGCGGGCTGGGTGGGGAAATTGTAGCTGGGGGCGGTACCCAGAACAGGTAGATTTGTGTGTACACTAATGTAATTAGTGAAGTGATGATGATACGTCTAATTCAATTGTGGATATATCCTCGGGATATCGAAGTCGGGGGAGGTGTAGCAATAACAATATTAATTGATGAAGTATAACGAAAATAAGAAATAGGTTTCTAGGAGGTAACATAAATAAAATC
1 CATTGCTTACTCGGTCAAAGTTCTTTGTTTACTATTTCCAGAGTCGTACAATTGGTTTTCACATCGAGTGTTTATTGCAAGTAAAAAGTAGCACTTGCACTTGGAAACAGCTGCTGCAGTAACGTAAAAAGTGCAGGAAGGGAAAAACGTGAGTGCAGGTGGACATTGGGTCGATGAACTTCAGTCAATGCAAATGGAACCTATTCGTTTCAAGGTGGAATTTAAAAACTAAGGTAAACAAGATGGGAAAAACAACACAGATCGAATAATCATATTTATATCTGTAGGTGTGTA
0.5393211973094941 GAAAATACATTAAAAGCAAACCCGAGCTAAAAGTGCAGCAGCGCACCGAGATTTTCCGATTCCCCAAAACAAATACCAGAAGACCCAATGACATAGTTTGCATACTCCAAGAAGCAGGAAGCGTTTAAGGGGAAACCCGATGAGCGGGGCAAATCCCCAGAGCGGGGTGGTGGCTATTAAAGCGGCATTTGCAGCGTGTTGAAAGGCGTCGAAGCTGCAATTAGCCGAGGAGATTTTCCAGTGGGTGGGGAAAACAAGGCGTTGGGGAGCAGGTTGCGTGTGGATCACAAAAATAGAAAAGCAGCTATCTTTGGGAAAACAGAGAAGGCAAAAGGA
0.9582902424486816 ACGAAATTCTCTCAATTTACCACTTCAATAAAGTCTATTTTTGACACTTCGATTTGGGTCAGACTTATAAAGTTATATGGCAATTGCAGCTGGCGCAACTTCATCCATATAAACACTGGCATTAACCATAAACTAAAAGTCCCAAGAACTGTCCACAACTTCTTGTCACGTAATAAAGAATTTATGCCTTTGTTCGCAGCTTAAATCATGCCAAACGTGATCGCGGATCGTAATAGGGTTCTTCTAACTGTAAACGCACCAAGCGAATCTATCCACCTTGACCCCAAAAACAAACCATGGGTTAAAGCGACGGCTCAGCCTTGCATTTCAATGAACTACAATGAATTCTTCGTCGAGCTCATCATCGAAATCAATCACAAAGTCGGCATCTCATCACATGTGCCTTTGGTTAGCAACTAAAAAGCCCACTGACACACCGAAAGAGATGGGGCTATGCGCGGAGAAAGAGACGAAAAAAAAAGAGCTAACAGAGGCAAACGGCGAATGCATTCAACAGATTCAAAGATACATATCGTTCTGCCACTGACAAACCGTTTTCTGTCAGATTAACTAACAAACTGCTTTTGTCGCTCCCTAAATTGCCCTTCTCCCCCTTTACTCTACATGTATGAAT
0.371439766488629 CTTCTCCATGGATTTTAAATTCCATCCTCCAACTTGGTCTCCTGGTGTTGGCCACCATCCACCAGCTGTTTGCCTGCACTTTGAGTTATGCATTGGCAGCCGACTTAGCCCTTTTGGGCTGGTGTCAAACATATATACCACAACCCTAAATACATATAGCTAAAGCTATGCTTTTGGTACGCAGCATAGGCAAAAGTCAGTGCAACATGTTGCCGCAACCATGAAATGTAAATAAATTTCTCATGCGGCCTGGCATGTCGTAAAACACGAGGTTAATGTGGTAAAAGCCGGCTAGACATCTGATACAAAGGTCGGGGTAAGGGGAAGCTCGCAACATGGGGCAACATATTGTTGCCTAAGCAAACTATTAAGGACAGTAAGTGGCATTTAATGGAGTTTCCTCGTGGATGGGAAATGCAGTCGCATATTTCATTGCCAGCTTTGGGGCGCCCAAGAAGGTTTATGGGTTAGAAAGAAGGGAGAAGAAAGCAGCGATAGCCACAAATCCAGTTACACAAGTTAACGCAGTCAAACTTCCTTGAGTTACATCTTTGAAGGTCCGACGATAATTAAGCTAGAAAATAGTAAACAACAAACTTTTATTGTAATATTATTCAGGATAAACTGATTTCCATTATAATATTAATAAGAATATATTTCTTTTAAACTTGAAAATATTTACTTTTGTCTCATTAGAAAATTTTTAAACAGTTTTAAACTCACCTTAATTGAAGCGCGAGAATTATGTGCCCTCG
0.7742522753954947 ATCTTAGGCTACATAAGCATCTTTAAGATGTATTTACCAAAAGTTTGTGAACATTAGACTTGTAGCCAAGTGCATCTGGCAAGGACTTTAGCCCATTCCATCGACCAACTGACCAAAACGTGACAACTTTGGACAAACACAAAACGCAAAGGCAAACATTGCAGGCAACCAGAATCGGCCAAAAGCACTTGGCCATGTGTGCGGGCCCAGCTGCTCACTGTTCACTTATTGTCAGTCGGTTGGCTTACAGCGGCTGGATGCCGCAGCTTAGTATTTGCATACAAATTCGATTTGGCGATGAGCAG
0.6964364439183102 GCCATGGCGCCTGTCTAAGTGTGTTTTAGAAGAAAGTGGAGATAGAGGAATGAGATAAGATAGAGCGGGCAGGGAATATAATCTATCGGCAAAGCTTATCCTCTCTCCCTTCCGCACGTGGCAACATGGCGCTCTGATTTCATTCATGAATACCAAATAACGTGGAGAAGCCTTTCCGACTTCTTGGCCCCTACTCCATGTACACACTTATGTATGTATGTACATATGTATATTTGTATATATAAATATGTTTGTATGTGGGTGGGCGTGAAAATGTCGGCAGTAAATACCATTTGAGCATTTTCCGTTGTGGAGCTCCCACACATTTGCTTAGATTTATTTCCACAATCTCTCGTTACCCAGCTTTTCGGCGTTTCTTTTCATCTTAGTCGTCCCAGGCAATAAAGGCAAATA
1 TATTCGCTTTTCCAATTCTCCATGCAAATTTCGTCACTTTCGCATATCCTTTGCTCAATCAATCATATTTACATAACTGCGAACTACCAAACAAATATTCGATGTATTCTTTCCAGAATTATTTTAACAATTAACAGACACGAAAAATCAAACGGCAAACTAGAACAAAAACAATCACTTCTTCTTTGGGCTTGCTTGGTAATGGATTCTTGTAGTGATGTTCTTTACCGAGCGTTCTGTTGCTGGGTTTTCCACTGGGCACCGTTAGAAAACGCCCCATGGCGCCGGCAGCGGTACTCAGGTTTGAATTTCCATTGGATCCGGGCGGTCCCGGTTCGCTGGCCGTTAGGGAAATTGGCGTTGTGGCGCCCAAAATGCTCGCAGAGTGCTCTTCAACTGTAAATGCGGGTTGTTTTTCAAGTTATCATTATGTCGAGGGTATTCTCTGAGTAACTCGAACTTGTCAAGTTCTATTAAACTTCACTGGAAGTAAATATAGTTGTTTTTCCAAAT
1 CTTTTCTTTGAAGAACTTACTTTCTTGCGTCGCTGCTTTGGTTTTTTCATGCGACTCGATGACACCTGTCGCATTGATCGCTGGTTTGGCGCCTTGCGAATGGCCTCGTTGTACTTTTGCCTCAAGAGCGTGGCTGTGGCATTGAAGTCGGCCATCTTCTTCCAGCAAGTTTTCATCGAACAGGAGCCGGAGACGCCGTGGCACTTGCACTTGTCCATCATCTGCGAGGAGACAGCTTCGATGCCGACCTGAAAAGAAAGTTTAATTAGCACAGGTATTCTATAAAATATCTCCTTCTGCTCCTTAAAAT
0.6097902791258744 ATTCAGAGTTTGTACTGCCCCGTCCAAAACCCTTGGGGTCTTCAATTACAGCTCAAAGCCCAAGTAAGTCGTCGTGTAAGCTTTGCATTGTTATCACATTCGATTTGGTTGTTGCAAGTGTAGTGCAAAGCGCATTAGGCAAAGCCCCCAGCCAACGACTCCCCTTTTACCCATTTCAAGTTTGGATAATGTGTGTCGCCTTAGCCATTGAAAACATTGAGGAATTACAAGCCATAAGCTTGGGAAGTGGGTGGGAACGGGGAGCAGCTTGGAGCTAATCCTTTTGACAAAACGTTTACGGGCCAAAATGCCAGACAATTAGCTCAGGCAACTGGCTAAAACAATTAGACAGGCATCTTAGGAGCCACTTCAATATCACAAATTTCAGCCCCCGGCTAAATACTGCGGAGCACATAGATATAGATGCGTATCTATCAGATACAAAGTAGTCGAAAGCTATTAAAATGGCCACAGAGCAAAACAAACTGTGAAGAGTTGGTGGTTAGGCCAAACAACAAATTGATGGACAGATGGACGGATGTGTGCCAGCAAACATGCGGCGGAGTGTGGAGCGGGGGGGAGGAGGAAGATAGCGCCGTAAAACAAAAGTGTTGATGGATATTTTCCTCGTGCGATGATGACGCTGAAGTTGTGTGCTTTGAGTGCTCTTTTTTACTCGCTTTTGCCTCATTTTCCCCTCTGCATTTGTGGAGATTCATCAAATTTTCAGAAACGTAAAATATTCAACACACACACACACAGGTGCACTGGCAAAGCACATGTATAAATCCCTTTGTGCTGCGGCAAAAGCATTTTATGGACTTTACAGTTTTTAGTTGCTTCTGCTGCTGATGCTGCCCCAAACAGCATAGCAAATGTGCAACAGCAACAGGAGGCTGAGGTAGCAA
0.5542928755954579 TCATCATAAAAAGCGCATCCTTTTGCCCAGCTCCCTGTGCCGAAGATTATGGTCATCAATTTTGGCATCATCCAACAAACAGTTGTAGCCGTAAACAATGTCGCTTCCCCTCGGCAACTTCAGCGCAGCAGCAACAAATGTGCCCCCCGAGAGTTTGGCACAAAATTACAAAAAAAAAAAAAGAAAACCCAAAACCAAAAAACAAAAACGGAGAACGGTAAAAGGCATTTTTATGGGCTGGCTCATAAAATTTGTGCATGGGATTTTGGACTGAAGCAGTAAGTAGACAATAAAATGACGTCGCTACTTTTTTGGATTTTTAATAAAACGTTGCGGCAAATGATTAAAAACAAAAAGCCAGCCACTGCGTAGTAGCAACAACAGCAGCAAAAGTAGCAGCAGCAATCAATTTAGTTGCCCACCCAGAAAGCGAGGGTCGCTCGGCCACTTGCTCTTCCGCACTGGATTGCTATTTTAGTTTTAAAAGCATTTTAACGGCTTACTTAGGCTCATGTTGCCGGCGATGCTGCCGCTGCGGTTTATTTACTCAAAACCGATTTCTGTGGCAAGAACGGAATCGGAAAATGCAAAAGCATGTGACGCCCCCTTTGGAATAGGGGCGGACCACCTTAATTCCTAATTTGTTTGCGTTAAAGTTTATCAGTAAGCAGGGGAAGCCTACCAAAAATGCCATGATGCTGCTGTTGCTGATACACTCGAAAGAAATCCTGGCACTTCTGGCTTGATTACGCTGCATTTGGACTTAAGAGGGAGGCAAGTTGTGTTGTTTAAGTTGGAGTTTTTTTCTGAGTGCAGCGGAAGCTGATGTTGCTGATGCTGCTGCTGCGTGTGCGCCATAAAAATGCAATAAAAATCTTTACGACACATTTCGCT
1 CCAGATTCAGCCAGATTACTCCCCAACATCAAGTTGAGCATATCCATTTCATTTTACCCCTCGACAAGCCCACAAATTGAATTAAAATACCCAGCATGTTTGTTTTTTCGGGCTAGCATTCAATGATGATGTCGTGCTGTCGGCGGCTTCTTAACTTAGCTCCTGTTTTTTTTTTTATTCTTTTTCGAGATACTCCTCATTTCCATAACTGTTTTCGGTTGTCTGATTGGCTTGGAAAAAGCGGAGATGCTTGGCATTTATTTGGTTTTTATGTCGCCGCCATTGTCGCGTCTTTTGTTCAGGGTCAAATTGGCCATATATATCGATCTGGGGAGCGATCCCAACCCACAAAGAAATGCACATTAACACCTACGCCACTCGACGACAAGTGCATCAAGCGGTGCCATCTTGGTAACACCTCTGAA
0.7088630364582554 CTTTTTTCTCTCACTCACCAAAGACTCTACGCACATTCCCGAAAGGGCAAGGCACTCGGCAAAAATATTTTAGCTACACTTTTTGACCCAAAACCCAACGATACCACAGATACTCTTACCTGACCAGTATCCAATATTTGCACAAGTTAATTACAAAAACAACAACGGGGGAAAAATCATCGCTTGGTTTTTCTATTTGTCCAAACATTTGTCGATTTCATTGAGCTCTGACCAGGCATATTTCCTGCACCATCGATCGTAGGGGCGGCAAACCGACTTTGATCGTCCATCGCCGTCGTCTTTTTTGGTTCAATTAAGATTCATTTTAACGCTCCAAGAAAGGCCAGTAAATATGGCATGATTGTTCGTTCTCGGCGTTTATCTAATTTACTTTTACTTACACTTACACTCCCAACTACAAGCGCCCCCCAGTCCCCAAAAAAAGATAAGTGTCTGTCCGATGGGAATCGGAATGGGAATGGGAACGGGATCGGGATCGGGACTGGAATTGGGCATGGGCATGAGTATGGGACAAAAAGTCGAGACTTGAGACTCGAGAATCGTTGCTGACCAGTTTTATTGGCTTGACAATGGGCCCGTGTCTTTGGGCGAGAAAAGGTGAGGGAATTGCTGTTCAAGTGCCTTTTCATTGCGGCACTTTGAGACCACATCCCATCCCATCCAGATCCCGAAGAAAAGAAGGAGAGAACGAGACGGCGTCTAATCTCTGCCCCGGGCCTTCATTCTAATGGTTTCTAATGAACTACTTAATCTGCTGATATGGAAGTGATTGACGATGATTCGGCTGTGGCATGATCGGTTAATCTCATCGCTGAAGTGCTGTCAATACACGAATCGATAGCGAGGGGTCTTGAAAAATATTAGCCATCCCCAAGGGTTTATCTACAGAATGAGTCCGT
0.6003185402522958 CCTAAAGTGCGTGAACCATGTCGAACAGCCAGCGCAGGCAACAAAATTTATTGTTTAGTAGTGGAGTGAAGTTAACAACAAAATGGACCTCCCAGCGAAAGAGAAAGACACGCAACGATCCCAACGCGGACCTGGCCAGAAAAAAATATTAACGCCTCGAGCGGTAAGAGAACCAACAGTTGGTTAGTGGTAACTGTTGTTTTTGTTGCCAGGTGAGAGGTAGTGGGAGGGGTGGACCAGGCGGCCAAACCTCTCACCTTATTGGTCGACCAGGTCCAGAGACCGACCACCCGACCACCATCATCGATGCTTGGATGCCCCGGCCCCTTCTTCCACTTCTTTGGCCGATGATGATGATGATGGCGTTGATTATGGCTTATTTTCAAATCTCACCCATATACATGCGCACCTCTCCGTCCAGCCTCATTCCCACTTCTTGGAAGTGAAAAAGTGGGCAAGAGCAAATTATGTGGAGTCATCAATGGCAGACCCAGGCATCAGAATCGTAGCATCTTAGCCGGAGTGGGAGTGGAGAGCACGCAAGC
1 TGCGATAATCGCATTTAATAGCCAAAATCATTCGGGGTATATGGAAATGAAATACTTTTATGCCGGATCACCCTGTACGAACGGATTGGATCAAAGACATTCCTAGCTGCGGCTGTGGTCGCCCGAATTCAATCCCCTTCCAGTCGAAACAAACTGTTCAGTTCAGGAATGTCTCCACCAAAGTTATCTGCCCCGTCTGAAATGCTTCAATCTCCGGCTATCCGTCTGTATTCATCTATCTCTGTGTGGGAAACATTGTTTTGCCTAACTGGCTTAGGCTACTAGCCGAATAACAAAGATTGTATATATAGTTCGCTGAAGGCATAAGCCGAAAGCGGCAGAAATCCTTGATTTATGCATGGGCTACCGTTTGACAGACCAGGCAAAAATATACAATACAAGTACATATATTTTTTTATATATATATAACAGTAAGGGGGGAAAAGTCAGGCTGTGGCGGCGCCTATTAAAGCCTCAATCTTTTTATGGCATTTCAATAGAACTCGGGTATCAGCGAGCGTGAGAAAGGACTGCAGCGGTTATGAAAATCGAAATTAAATTTAGAGCTGGCCAGTTGCCGGCTTTTATCTTGGCCCCAACACTCTTTGTGGCTGATAAGCAAACGTCTTCGCTCCTTTTCGAGGCAAGAACGATCGATAAATTTTATAAGCGAATCAATTGCATTGCTATCGCATCGCGTGAAATATGCAAACGAGGAATCTGGGAACTGAACTGGCTTGAAAAGCATGACTCAGAGTCCTGAAACTGGCGATTCATTCACATTTGGTGCACAGAAATTT
0.6941913815381761 GCGCCCGATTTTCACATTGTGGGCAAGGTGCTGAAGCACCAGTTCCGCAAGGCCATTCTGGTGGATCAATCGAATCTGGGCAACGGGGAGCCCGTGGTCGTTTTGAAACGGGCGCGCAATAAGAAATCGAACGGTGGCAGCGGCTCCGGATCCACGTCGCCCGATCTGGACAGCACGGATGCATCTGGTGGCCACGATGATGGAGGGACAGGTGACTCTGAGACGCGGCGGCATGACGAACTCGGTGTGGAGCGGGGCACGCGGCAACCGAGCGCCGATAAGAATGCGGCACGAATGGCCCGAAAACTGGAGACATCGCTGTTCTACTATCAGCGCTCGCCCAACTTTTGTGAGCGCGATCTGGGAGCTGATATACAGGGTGAGTTAATGTTCGTACTATAACATTTTCATTTTCCAATTATTATACTCACTCAATATTCAGCTTAAACATCTTATCAGTTTAACGTCCTACCCACATAACCATTACTTAATAAGTTAATTTACAATTTTGTCGTTAGAAAATG
1 AAACGAGCAAATGCAATATCACTACAATCAACGTATTTTTATCAGCGAAATGCTGGAAATGGAAGCTGAAGACATTGACACCATCAACTTGAATTTCTATGACAACAAGACAGCTCTGGATAATCTGCTAACCAAACCGGATGGCCTGTTCTACATCATTGACGATGCCTCACGCTCCTGTCAAGATCAGGATTTGATTATGGGTATACAACCAATTCTGGCACCACTTTGGATATGTGATTTAACCACTTTCCATCTACAGATCGCGTTTCGGAGAAGCACAGCCAGTTTGTGAAGAAGCACACTGCCACTGAAATATCCGTGGCTCATTACACGGGCCGCATCATCTATGATACGCGCGCCTTCACCGACATCAACCGGGACTTTGTGCCGCCGGAAATGATCGAGACCTTCCGCTCCTCGCTGGATGAGAGCATCATGCTCATGTTCACCAATCAACTGACCAAGGCTGGCAATCTCACCATGCCATTCGAGGCAGTGCAGCATAAGGATGAATCTGAACGGAAGTCATATGTAAGTCTGTCACAGTTTTTATTAGCTAACCTAAATTTGGTATATTTTTGTAAACTATGCATTTCAGGCCTTGAATACCCTAAGTGCCGGATGCATCTCCCAAGTGAACAATCTACGTACCCTGGCGGCCAACTTCCGCTTCACCTGCCTGACCCTGCTCAAAATGCTAAGCCAGAATGCAAATCTCGGCGTGCACTTCGTTCGCTGCATTCGCGCTGATCTGGAGTACAAGCCCAGATCCTTCCACTCGGATGTCGTCCAGCAACAGATGAAGGCCTTGGGAGTTCTGGACACTGTTATTGCTCGCCAGAAGGGATTCAGCTCGCGTCTGCCATTCGACGAGTTCCTAAGGCGGTGGGTAATCGATTCCATTCCAGTTTCCATTTAAAGATTTCTAAATATTTAAAATATTCGTATTAGATACCAATTCCTTGCCTTTGACTTTGATGAGCCCGTGGAAATGACCAAGGATAACTGTCGTCTATTATTCTTGCGCCTCAAGATGGAAGGCTGGGCCTTGGGCAAGACCAAGGTGTTTTTGCGCTACTATAACGATGAGTTCTTAGCCAGGTGAGCTATCAATTCATACGCATTGAGAAAAGCAAGTACTATCAATTGCTTTCAGATTGTATGAGCTGCAGGTGAAGAAGGTCATCAAAGTGCAGTCCATGATGCGAGCTTTGCTAGCACGGAAACGAGTTAAGGGCGGCAAAGTTTTCAAATGTAAGATATAAATAATACTTATACAGTATATGGTATGAAATCTAATTTTAAATTCCCTATTAGTGGGCAAAAAGGGACCGGAGCATCATGATGTGGCCGCGTCCAAAATACAAAAAGGTAAAAAAACGCAGGTGGATAGGCTAAGAGAGTACGACGAGGAGCACATCGACATAAGCGAGACGCCCTCGGAGGCGGAGGAGATGTTCCTCGAGGCCAGAATGGATGAGGCTCTGGCAGCGGTGCGAATAGCCAAAATCGAGCAGGCCTCCGCCGAGGAATAGGCCCCTACTATATACCATTTATACACACTATATCACTATATCGATCGATACTAATCGTAATACGACTACCAATAAAATGTAGAAAACGCAAACAACCAGCTATCATCTAGTCTAGGGCCTCGGCAAACCACTTAAGCCGCTTAGTGGTGTCCAATGTGGATACCATCCCACCCCATCCCGCTGGGCGGTTGTGTTCTCCATCTGATGCAACCAATCGGCTTATAGCTGTCTGAGACATAACACTTAACATCGACGGCCCCTGCGAAAAGAGATGAATTATAAGTGCTGCGTAGAAAAGAAATGAAAATTTAATTAAATTAAGGTGACTTCCCTCTCATTCACCACCACCGTCCACCGCCGCGACCGCTTTTCAAATGGGTTACTCTAACGGCCTTCCTCCGTTTCCATTTTCCCACAGCCTTCAGGGGATTCCGCGACCGCGTCCGCCTCCCTCCGCTGGTCAACGAGAAGTCCGGCCAACTAAACGAGAACACCGCCGACTTTATCCG
0.2033777857565299 GACATTCCTTGCCACACATTTGCCACTTGTCGTAGGCTGAGATGCAAAATATCAATAACTCAGAGAGCCCCCCATAACATGTTATAACCCATCCCCTAACCCTCTATATCCCAACCCAGCCCTTAACTTGATTCCAGCTTTCTGGTCTTTATGATCCCCATCCTCATAAAATTCCCATGCACTTGTCGTACCCACTCATTGTGCCAGTTGTTCGGAACGATGAATTACATTCGATACCCTAGATGTAGAGGGCTCTATTGGTTTTGTGAACGAAATGGCTTCTTGCAAGACTTCACGAACGATTTTCTATAAATATATCTCATAATATCTCTGTGTATCTCATAACTTTTTATAGATTTAGAAGTGATTCCAAATAATCATTTCACTTGATGACATAGGGTACCTGATAGCTCGATCTACCGTATAATAATTTTTCGATTATATTATTCTGTGGCTATGGCGTTTGTCATCGTTTGCTACTGTCTCCGCTCGAGTCTGCGGTCTTCTGGCAATAAAACGCTTTTGTTTGTGGCTTTATGCCCCGCGCCACAAAGTAAGGTGCAGGGGCAGATATTGGGCGCTATTAACTAGTCAGCTTGTGGGTATGGTAGATGTGGCAGTTAGCGGGGCAAGGTGCTAAGGCCCCTGATTATGTTTTGTTGATATAATAAATCTTGTTGCGCCGTAAACACCTTTTCCTGACCCAAACGCCCAAATGAGATTTCAGATAACGCATGGTGGACGTGGTCGAATAGAACAGAATTTGCATTTCACTTTTGCACAGACAAGCTGGCGACCTTGCCGCCAAATTTAAAACATATCAAACAAGCAAATCAAAAACAGACATGCCAAGATGGAGAGGCGCACCGCAATTTGTTTTATTTCTGAAACCATTTCAAAGTCAAACAGTTTTGCACAAGACTCTTTTTTTTGGCGGAAGTAGCA
0.7881385527339452 TTTTCAGTACCTTCACTAGCATGTTTATTTATCTGACCATGGCAAAAATTTGTGCTACTCATTAGCGCCTGCTCCGAAGATGAAAGTGAAGATGATAGCTGACAATTGAGAAGATTCCACTTGAACCTCTCACTATCCACCACCATTCCCTGCTCCTAATTCAACTTGACGCGCTGTCAATATTTATCGATATGGCCTGCACATATAAATACGATTTTATGTGATGACCAAAAACTGAAAGAAGAAACATGACCATTTTCACTATCATTTCGCTTCATTGTTATTGTTTTTGAGCGCTGCACTGTCTGTGGAATTTCAGTGTTTTGCTCATCATTCGCGAAAACCAGTAAGCTGCAGGTGCTGTCGCCTCTTGACCAGTAAAAGTAACGCTCCTTCAGCCTGTCTGGCTGTCTGTTGGTCTGGTGGTCCGAAACTGGCCGCAGTTGACAGACTTTCTTCTACAGTCTGTCCAGTTTTTCTGCATATTGTTTGCTGTTGGCCAGCGGCTTCTTCTTCGGGCCAAGACGAGAGCAGCCAGATCTGGCCAAGACCAGACCGCGACCAGGCAATTAAGTAGTCGCATCCGCCTGCAACTTTCATAACGGCAGCATCCTGCTCCCTTTTCTGCGGTAACTCCGTGAAAAGAGGTCAAAGCGATTGACCCACGGCACAGGTGGCGCAACAGCAGACGCAAACATTCTAATTAGCACTAAAAAGAGACCTCGACGCCATCAAAAGCGAGTTATCTAGATACACAAAGGTGGGATGTTGTTGCAACAAGCCATCAAGTGGGTTTTGCATGTGGAAAATCCGTCTTCTTTATAATTACTGTCATCGCAGCGCAACAAGGTGGTGCTCAAAAAGCTGAAACTCGTCTTGTCTTCGGCTTCGTTCTACAAACAACCTGCAAGTGCAAGTTTCTCGAAGTTTTCTCTGGAGAAACGTCTTCTTGTCGATTGATTTCTAATTAACAGGAAATGGCAGAGGCAGATCTTGGCAGTTTAAATTAAGTTAAAGGGGTTTTAAGATGGCAGAGG
0.8184821228321023 GTCTCTGGAATCAAAATGACCTTGTAAGTCAATGCCTATGTATTTATATTTAAATTAAATGTTAATCGCTTGACATGTAAATCAAGCGATTTTCCCCAGCTCCATTAACTCGCTGACTAATTAATCAACATTTGCTTGATTGCTTAATTGCGAGCTCTAAACGCTGAGCATGAAAATGAAACTGAGACAGATGAGTATGAGCGTCTGAGACGAGTAGTAGAGCAAACAATTGCCCTAATGTGTGGGCAAACAATCTCAAAATGGCCCAAAACGCTAGATGGATGGCCCAAAAGTAATTTCCGTTTTGGCCTGATCAATGGAAATGTCAACGGATGTCGCATGTAATTAAAACTTGTCCCAGAAGTTGAGCTCCATTTGAGTTGCGAGTTTTTCCCACACGCTACGGATATCAATGCGGATGCGTATACCCAAGGGTTATGGCCTTTTCTACCATACCATTTTCTTGACAGTACCAACGGCATTCATCTGGGGAAATAAAGTCGAAAACTTGTCAGCGCTGAGACACATATCGATTCTGTCTCGGAAAAGTTCTCCCACAGTTTTCAACGCTAGTGAAAGTAACCAAAAGTTACAGAGTTACAGGGAAAGGAGGGGAAGAAAATGTAGAGACTCTGGGTCTTATGGCTAATTGAGCGCTACACCTGTCTCAGGCCAAAGCCGCCAGGTGAACGATTATTCGCTGCCTTTGGTTCCTAAGAGTGAGCCGATGGCCTAAGCCGCTTAAGAGATTTCATTGTACACGCACAGAAAAACTATTGTGTTTTTTTTTTT
1 CAACCGGCAAACATACCCATATTTATCATTTAAAGGGTATACACATACTATCATTTCCCCCTTTTAAAAATAACTAATTTTAAGAGCTCCTCTTAACATTTCCGTTAGGGCACAACCGCGGCCAAAACCGACTTGGCAACCGTGCCGGCCTTTGTCTATCCGATATGACATCATGACCAGCTCAGGCGGCGATCTGTTGAGCCAAATGAAAGGAGACAAAGACAGCAGGGCAAAATAAAAAAATATAAAAAGACCAAAAACAGAAGACTGACCATTTGACGGCTCGTTTGAGTTGGTCGAAGGAGCTGCGCATTTCCCCCGCCACAAATCATCAACATCGTCAGCTGCTGGAAATTTATAGGCAGCGCGACAGGGAAAACAATTGGCCACCAAACGATCGAAGTTGACATTTAAATGTTTTATAATAAATGTCATTTGACAGCTGACAGAATGGCCAAGGAAGCGAGGGCTTTCACCTGGCGAGCTCCTGAGTTTGGCCATGTAAGGACTGGTTTCCTTAATTTTCTTTTTTCTTTCGGTTGGCTGCTGTGGTTCAGGGAATTGCGCAATCTGCAGAGGAAGCTCTTTCAACCCGCTTCGAATTTTTTTTCGTTTTTACAACTGCCTCATTTGCTTTATGTTTACAGCCCATTTGACCTTTAGTTCTTGTTGCCGTCTGTTGTTGTTAAGTGTTAAAGCGCGTCGAGCAAACAAGAACATATAATTTTGTTTACGGTTTCGGGCCTTGTTCTGTTTTTATTTGGCTGTGGCTAATAATCTTGTCAAATGAAGTGACACTAGTTTGGTTATTACCCCCCCAAAAATAATCTGATTTCGGGAGGTGTGTCTCCACTTTGTCGGCAACGAAAATCAATACTTTTATCATATGCAAATAGACGAACAAAACCAATTTGGCCCAGCTTTTCGCTTATCTAATGTCTGAAATTCTAATATTTATTTACGAGGGGTGACGTGGAAAATTTTCTGGAGCATTGCATCGATTATATTGTGGGTTAAATGCATTCAAACTGAGTTCCAAATCAGCAGTCATAAAATGAAACTGAACGTAAATAAA
0.2777241055065399 TGGATATTTTTTTCCCATCCAGTTGGACTCTGCGGTGGGAGGGTGCGTGGAAAGGGGGGGGGCGGTGGCTGTTAAGGGAGGCTGTCAGTCAAGCAGACGCCGCTGCAGCAAAGTACATTAACCCACGTTGTGGAGGCCTCACTCGAATGGGAATTGCTTGGGGAAGGCCGTCGCCTAACCGACCCTCTTTGCCACCACTGTCCACCCCTTTCACCACCCCCAAAGGCCACTCAAGGGGGTGAAAGCGCGGGCAAGAGAAACAGCCACAAAACGGGAGCGACAACGACACCCTTTGGAAACATTTCTACTGCTGATTGTATATGCGTATG
0.6436402686550371 AAGGGAATCCAAAATCAATGCAGGCGAATGACACGCCGAGGCTTATCCGCCTCTTTCGCCTTTCCCCTAACGACATCTCTTTCTGAGCCAAGCTTTTGTGCTGACTGCACTTCAACTTGAACTCTCGAGTGGCGGCGAGAAAGGGAGGCGGCGAAAAGTGAGAGGGATGACAAGACAATTGATGGGCCAGACAGACGCAGAACGATGAATGGACAGCCGGAGAATCCGAGAAGCGGAGGTGTAGAGTCCAAGAATCCGAGTAGCGGAGGAGACGAAGGCGGCGGGGAATCAGAAGCAGATAGCAAGAGATGTGGCCAAAAAGCAGCTGTTTTCTTGGGATTGTTTTTCACAGCTTTCTGTTATTGTCCGTATCTTCACACCGAGCGACAAGGCCAATTTGGTTCTCGAGTTCATTTACATTCCGCATCGCTGAGGTTTACTTTACATCCCAAAGAGAGTCAA
1 TTTTGAAGTTTGCACTTTTAATTAAAGACGAAAAATAGTAGCGAAAAAATAAAGTTGCAATCAACATTGATTAACATAACATGAATGTCGAGCACTAACATTCGCATATCCATAAACATAAAAGCGGTTGCCCTGCAACAATATAAATAATAAAATAAAATCTCGACCGCAAAGTGAATCTGAAAAGCGTGGAAAAGTGACAAAAGTGCGGTTCTCGTGTGAGCTACGATCATCATCGTCGAATGGGTGTTTGCTGGTGTGAAATAAAAATCTGAAAATCTGGTAGCTGCATTAATTACAAATGTATTCAAATGAGCAAACAGGTGAAGCACAGACAAACCAGAACTCGCAGTCTGGCGCTTGATGATTGTGCAGTTGTTGAGATCTCTTGTAGGCCTGATTGATAAAATAATTGCTCCGATGACAGGCAGATTTAAATGCAGCTCATGTCTTAAGGTAGAAAAGAATAAGTCCATATACTGCTGATCTTTGGATGTGCGTAAATATCAACGAGTTATTAGTCGAGAAACTAGTGGATGAACCATTCTGAGATCTTTTTTAAGGCGCTAAATGATTATGGTGGTTGGCAGCAGACGGTTTCTGAGATCATTTCCCAGCTGAGTGATCATAAGAAGTTTCTAAGATTTTTTCAATGCTAACAAATTATCATAATGGTGATGGC
0.9547932368891872 GATCGCTGGTTGTCATAACCTAGCTGCAGCTCCTCTTGATCTTCGGTTCTCCAAATATGACTCAGAACTTAGACAGCCAAACTGTAGCAAGTTGTATGCTCATGTAAGGCCATAATCGCTATGTCTAACTGCCATAATCCACCCGCTAACTGCCTCGGAAGGCAGCTGGCCTCAGCTTCACATAGATTCAGATTCAGCTTTAGACCCAGACTCTGACTTCAAATCGCACTTGGACTGGACAGAGTCGCCGGCTCACCTCGCACAGAAAAACATCGCATGGCACGTACTGAGGCTGAACTGAAGGAAAATAAAATCGAAAAGCATAAACAATTTATTTGTACAAAATAACTTTGAACTGTGCGGTTGCAGTTGCATTTGCTGCAAAGCTTCGAGTCGGAAAATGACTTAACTTATAAACTGGCATTCGCCAGTGGATGCTGCAATGTTTC
0.3050294030626918 TGAGATATTCTTTGTGAGTTGTTCATTGTTGGTTTTGGGTTCGGGTTCGGATTTCTTTGGTTTTGGTTCGGTTCGTTTTGGATTGGTTTAGTACATACGAAAGACTTCATAGGGCGCAGGCAGAACACTGATGTTGTTGTAGTTGTTGTTGGTTTTTGTTAGTCGAACGGGTTATGTAAATAAACAAATGCAGAAATGCAAGAGTTTGTAAATCAAAAACAAAACACACACATAGGTAATATAAACAAAAATGAACGTTGAGAGACATTCAAGAGCGGATCGGTATGTGTGTAATAGATGATGGGTTTGGTGTAGCGGCAACTGTAACGGGAACTGCAACGGTAACGGTTTTCTGGGCGCTTTCGCAACACTAAGATAGATACACACACACACACAACAAAGTTGAGTAGTAGTAGGCGTTAGG
1 CCCGTCAATTAACGACAATTTATATGGCCACAAGTTGTTCCACCCTTCCTGCCTCTGTCTGGTTTTTCAATATTTCCGTTTCCTTTTCGAAATAACGACTAAAGCGAAACAATTAACAATTGTTGTAGCTGCGCCTGCGCCCAGCGGACAACAGCCAAACAAACAACAAATCAAAGTATAGAAGATATGTGTTTTTTGTCCGTTGTATTTTTGTTTTCTCTGTTTTTTTTTTTTTTTTGTATGTGATGGCGCGAAATGGAGTGCGCTTTAATTTGCATAAATTACCAGTAAAGGGTTAAAATTATAGTGGGAAGGGGCCAGGGGAGGGTTGGCCAAGCTGAAGTGGTCGCCTGCACTTGAAAAAATCTGTTGCAAATGTACAGACACCGCACGAGCAACTCCTACCAGCTCCATCCGTTCGTCTGCTTTTGTTCTTGGACTCTGGAGTGGTTGATTGCATTTATGGACCACGGATACAGTTGCCCCGGAGCGATCTTCTCATACGGACGAGGTGTGTCCGCTCAGCTCAGCCGTGAAAATTGTAATGTACATGGCAATTCCATTTAATATAGACAGCATCCAGATGCCAGAGAGTTACGCAAATAGCCAAGGGGCTCGGGCAGGAGCTTTGGGTTAGCAATCATTTTAAAACCCGCATAATTGTCGGGATTTGCACGCCAAACGCGGGTGAGAATATACCTATTTTTCGGGGTGGTCGCTAAAAGGGTTAATATGGGTGAGGGGCGTGGCCGGGTGAACCAGAAGTG
0.266912698710853 AGCTCCATCTCGAGCACCCGCATGGACGGCTTGGGGGTTGTCAGCTCCTGGCCCGTGCACATCTCGTAGAGCAGGTGGCCAAAGCAGACGATGTCCACGTTCTCGATCTCGGTGACCGAGCGGGACCACATGACGGCGTTAATGCGCGAACTGAGGCCCAGGAGGCCGTTCTCCAGGCCCGATAACCTGATGGGTGAAAAACGGAATAAATGTTACGGAAAATGCATAATTAAATGGCGGACCCCTTGTGCTTTCCTTCCCTTTTGTTTCGGTCTTAATTATGCAACATATTCGATGGCTACCCTGCCGTATATTGATGGCCAACACGTGGAAACGTCGGCCGCAAAGTGTCTACTTTTATGGATTTATGTGCGAGCGAGAGGGAGCAGGTATCATCTGCTATCTCTTTCCTCACTGGCCATGTGCCTTAATGACAAAGAGCGTATGTCAGACCTGATATGACAATATTATGACACTCTACACAACACAGCGCTGTATATTGCGGATTGGTTGGGGCTTTTGGTTCGAGGGTCCTGCCGGCATTTCCTAGTATTCATTA
0.9786837164592666 CCAACGACATAGTTTAGCTTGGCTTCAAATTTATTCGATCCCGTTGATTTTGGGCCACCCATTGGGTTCCTTTTTAATGTACAAATCTTATACATAAGTGCAGTAAATGTCGGCTTGTATATAAAAACATATAACTTGGCTTGTGATTGCGTTTTGTTACATTTTCCTTACTTCTAAATGTATCATAATTATTAAACTCTGTAAATAAAACTCTCTAAGGCAACTATAGACATTAATGCGCATTTTGTTTGTGTGTTGTTTACTCGTCTGCGTTGGTTGTGGTTGTATGGTTATGGGGTAAAGTCGAACTCCACAATCCGGCTTTTGTGCTTTGTGTCCACGTCCAGTGAGCGTCACCATTACCATTCACCATTATAATCGAAAAAACCATGAGTGAGCTTGAGTCATCAGTTCTTACTTATACAAATGTGACAGTGGACATGAATAGTCCAAGTGTCTTACAAGGGCATTTAAACGCTATCTTGATTAGAATAAATTAATTTTTTCAATAGATAGACGCACCACAGGCGATTTTATTGTTATTTTATTAAACCTGCCAGATGATTATAACATGTTTTATATAAAGTTCTGGAGCCTTCCACAATTTCTATTTAAAGAAAGCTAATGCAGTTATTTAGTAAAAATTTTTTGAATGATTTATTGCATTAATTTAAATGCATG
1 TCCACATTCTGAATTTCGATGAGCCCACAAAAGAAAACCACACAAAAGTAGTTATAGCTCGAGCCACTCTGCCGTACTTCCCACAACCCCGACCCCAAGACCACAGACCACCAAACCACCTCCAACCATTTCCGACAGATACCTCACCGCAGCGATTGATGCTGACCCGACCGAAAGTTAAAGTACAATACCCTCTTTCGGGTTGGGGTATTGTCTTCCGTTAGACGCGTGAATGAATAGCGAAAAAAAGATTCAGATAGCATAACAGCATAGGTGTAATCCACTTATCTACGAACATTAAATCTGTAGCTCTTTTTGTTTATTTATTTTACGGCAGTCGCCGGCTTGAGGTTAAGTC
1 GTTCGGCCAACCCAAAGTATTCAAGGCACTTGCACTAGACAAGAACAGCACCCAAAAATTCATTATTCTGTGGAAAACAATGGTATCGCTTATATCTGAAATTGTAAATTAAATATTGTTAATACGAGTACTTTCAAAATAAAGTATGCGGCACATATAAATATTTCTCTTTTTCTAACTTACTAATATGATGAAAAAGTAAGAAATCAGCCTTGCCTTTATAATATTGTTCCAACATAAAGGAAACCAAGCCAAACATAATGTAAATGAAGATCTGACCGAACGAAATAATCCAACTATACGACATTATGTCTGTCTTAAATCCGTTGAAACTGGACAGGGCTATTACACTACCCCAGCCAGCTCCAAAGGCTTGTAGAGCCATTATAAAAGTCGAATAAATTCCCTCCGAAAAATCCTTTGTATTCGGAGTTATATACATCCACAGTAGCTTATGGGATCCTGGAAGAAATAGGAAGCGTACGAAGCACACAACAACTAGAACCATGGTCGTAATAACCATGTAACGAATACACTTTCCAAACTTTGCAGGCTCCGAGAAATGGTAAAAAATTATTGCAATTAAGGCCCAAGATAGAGTAAAAAGGCCGATCAAAGGCCGCGATATGTCGAACCTTTTATCCGTGTTAAAATAATCCTGGCGAATATAACTGTAGACATACAAAATAATTTATAAACAGACTCATAAATACTTTCATTCTAAGATTTCTGGTAATTATATAAAAGTTCTTGAAAAGTAAAAAATTTTTTATACTTACTCAAAATAAAGACGCGATGGTGCTTCAACCCCTAATGTGTAGTTTTCGTGCTGTTTGTATATTGTCGGATGACAAAGCTGTAATTACCGGAAAAATAGTTTGATTTGCCAGTTAACATTTGCACAAATTCTTACTGTTGGATATTCATCAGTTCGATTGTGCCACGACTTTAGTCCTTCGCAACTCCAAGGCAAAGTGGGTCGAAAGGAATTAATGAGGAAGAGAAGTGGAATGGCAACAAACATGCTGTAGTAAATTAGCGTGGTAAAG
1 CTACATTAATAATTACACGTTTTTAAAAGCTCTCTCTCTCTCTCGATAGACAAACTATGTAAGCATTATAATTGTGGACGTCACAGATTTTTTAAGCTCAACTTTATTAACTTTTCCGAGATATCTACGTTTCTCTGGACAGTCACACGTGTGAACCTGATCGATTCAGGTGAGATAAACGCTGTAAAACCCATTGCTGTAAGCATAGTGCAATAAGTGTAGCATTTCCACCTTTCACAATATGATTGTATATATATGCATACCTTTTTTTAAATACGCATTAAAATTACTCATATATTTATATTTAGTACATTTCTAAGTGCATCAGTAACTAGTTGACCTCCTCAGTAACCTCGAAGAGTTGGTGGGTCATCTCCGTGTTGTCCACAGCTTCCTCGTACTGCTGGCGGTGCTCCATCTCAACCGGATACCAATCGGTGGGTCGGCAGGTGCGTTTAAAGCGTTCGCAAAAGGTGCCCGTGCTCTGGTAGAGGTAGTAAAATCCATATCCAGGAATGGCCAGAATGGGCAAAACCACGAGGACAATTGACATCACGAAGACCACTGTTGTGGAATAAGAGTGCTCCGATATGGACAGAGCAATTCCCGCGAGCTAGTTAGTTAAAAGAATATGATTATTCAAAGCAACAAGCAACTAACTAACTAACTAACCAGACAAATGACTAAAATTATTGGAGCTATAAAGCGGAGTATGAAAACCTTCCAGGAGGCAAAGGGCTGGCCCAACATGAAC
1 TAAGAGTTAATCTACTTTTCTACTACATTTTGAAATGTTTATGTACAATTGGAGGATGGAACTATTTCTTTGGTGTAATTAGTGCTAGTAAATTGAACAGATCTTCAATAGTTTCTCACTTCCACAACAACTCCGACTCATTGTTTAAACCAAATAAGTACCGCGATTGTAAATGGAACCAACTAACACATCTGCGGAAGTGCGAAAGTGCCACCCTGACATTGAGATTGAATGGGGCCGAGATTCTCGGCCAACTATTGCTCAGTGTTTGCTGAGAAAACAATGTGGCGACATGGTTATCTATTTGGAAAGCATCTGTATCTGTGGATGACAACGGCGTGGGGATTGCGATACGGAGTGGATAGAGGTAAGGGTGGAGCTGCTGGAGCTCGTGCCTTAGCGCAGTAATGACCAACGAGCGTGTAAGCCTCCAGTGGGATGACTAAGCGTAGTGAAAAGACGCATTCCTTATCACATTTTCTTTATACATTCACTATGACGTTAACAAAATTGGTGAAATACGGATGCCGCGGGTTAGGATCGCAGATTAATGCTGAGTAAATTTGGAGTCATTGTCATGAAACGAAAAAATATTATATTAAATACATTCCTTACCAAAAATACATAAAATAGCATTTAGAATTCCCTAGTATTTTTATTAGCTCTTCAATCTTTTACATAATTAAAACATTTGTAGCTATAGTTAGTTGCCCAGCTTGTAATATACCTTCAGCCAAAAATGTTTGGGAACCAACTTCTTAGCGGCGAAAAGCACAAGGGTTTAGTTAACCAGAGAGTGTCGACTGAAAGTTTAAGTACCTCCATGTAATCAAAGGAGCAACTGCTTTGCTCAAAGGCCTTCGTAACCAGAGGTGACTCTGGCTTAACTATGGATTGGGACGAAGACTGTGGCTGAGTTGTGACGCCCAGGTGAGCCTTATCCTCATCCTCATCGTCCACAGCAGAACGGGCAAAGGCCTCGTCGCCGTCGAAGTAATAGAACTCCTTGCGAGTGGAGTTAGTTTCC
1 TGAAAGTGGTCGCACATCTCAGAAACCTAAAAGAAATTAAAATTTTAAAATCCCAAAATGTAGAAATATTTAATGATAGGATATCTTACCACGCCGTAGCCGTAGTGCCAGTGAGCTAAAGTTGAGAAAATGGTTAGACCATAGAGTATCCATCGTTCGGTGTCCGATGTCAGATCTGAGTCGAAGACCTGCTGGTAGTAGGGAAAACAGCAGACTCCTACTGTGGCGGCCAGTGGCCACATGAGCACATTGAAGGCATCGCAACGCGTGTCCGACATTTGGGCCACTATCAGTCGGCACTACAGATCGCAATTTGAAAGATTCATTACTTTTGAAACCCATTGCGATAATCACTTCAGTACTTACTGCAATATTTGAAAATATCGTGCCATAGAGTATCCATAAAATGCGTGGCTCCTTGTTAATCACATCGTTTCGCGAAAAAAACGACCAGACTACAGTGATCACAAAAAGCCAAACGAAGGCGAAAAATGGTCGCAGCATTTCCCACATGGGTCGCATTTTTCCAGTCTTGTTTTTATAGGAACTAAAGCCAAAGCATAGTTAAATAGACAGCGCAAACTTAAAGGTAGGTATATAAGCTCACAGATAGATATTTCTAGCAATAATCGGATGACTGCTGACCATGCCGGAACCAATTAGAACGAACTCAAACATATTCGCCATGGTGAAACCATATATGCTAAAGCGATACATCTCAGGACCAAAGACGGTTGCCACAAACAGCATGCCACTAACTCCCTGAAAACAAAATCAAAATATTAAAATCCGAAAAAAAGGAATTTAAAGTATAATTGAATTACATACCCACATGGTAAAGTCGTAACCCCAGGGCAAGAACATAACACCCGTATTGTACTTTTCCACGTGCGTTAAATAGAAGTTGAGAAATACGTTCCAGATCACAAAGAACATACGAATCGGTGGCAAGTCGTGTGTGCCGAATAAGGAGAATAGGTAAATGGGTATCAGGGCAGCTGAATAGGAGTCCAATCCATGATCGAATAGCTCTCCCAGAGGTCCACTCGTTCCAGTTCTTCGAGCCTGCTTGCCATCCATGCCATCTGACAATGAAATAACATTGTAGTATAGCTATAGTTGATATCTCTGCTCACCCAACTCACCCAAGTTGTAGTAAATGAGTATATTTATGGCCGCCACTGTCCAAACCCAGGCGGGCACCGTATTTCCTGTCTCTGAATTGGCTGCTTCGAAACCCCAATCATAGTAAGCTATCAGGATAAAGTTGACGACAGTCATGAGAAAGCCCACGAAGGTCAAAACGTTGGGCGCCAGCCATTTGGGAACAAACTAGAGAACCAAATGTGACTTTAAATATATACAAATATTGTTGAAAGCTTTTATAGAATACCTTCACACAGTAGTTCCAAAAAGGGTGCATCACATAGACGCTGAGGAAG
0.9225234903534333 ATTTGAATTAGCATAAAACGAGGCGGCTTACGTCTGTCTTTTGGATCGGGGATGGGGGCGTGGCAAGGGGGTGAATCCGTATCCGAATCAAAGCCAAAAATGGTAAGGGGATGGGAATGGGGATGGGGACGGTGGTCCTGCGGCAGAGATATCATCTGTTGCTGCTGCCGTGGAACTGAAGCTTCTGTTTCGTAGCTTCGTTATCTTTTTAACTTGCTGGCTGTCGTTTATTTAACTGATAATGATTTGATGGCAGTTGGCTAAGCTTCCAACAAAGCCCGTTTCTCAACTCAGCCCACTTTCATTTCCATTCCCATTTCCACGCCCATTTCCACGCCCATTCCTCGCCATTTACTGAGGTCAATTACACGCTTTCGATTAAATTTACCACGGATGCTCGATGTATTTGTTGTTGTGTTTGGTGTTGACAGGGAACAGCTGGAAGATCCTGCCATTCCGCATCTCTATTGCTGTCCCGCTTCCGCCTCGGAGTATCCTTGGCATGTAGGTGTGTGTGCGTGCTTGTGTGACTGTGTGCGTGTGTGTGTGTGGCACAAATAAAGTTGAATTATTATTTTTCTTTATGCTTCCAGGAGGCGGGCGCTGTGGTTGGGGGCGTGGTGCGTGCCTGGAATGCTCAAGTGTTGCCAAGTTGCATATTCGCTTCGTTATCCCATCGGGCTAACACCAACACACACACACACACATCCATACAGTAAGGATATGTGCTTTAAAAAGGGGATTACTAAAATATCGTATTGGATATTTAACACGGCGAATTCTTTAGCATATTCTTGAATATCTTTACCACTTAAAAAACGCATGCCAGCATGTCCAAAATATGCTAAATAATTTAGCGTTTTCAGTTTTCCTGCAACTTTAATAAAATACCCAAAAAAATAGTGAGGTGGTTCTTTCAATTTTAAAAGTACATGTATGGTAAAAACTTTGAGTTGTTTATGTGCGAAATTTGAGTTGATTTTAATTAGTTTGTTGTCGGTCTTAAATTTCAGTGGGTTTTCATTTGCTTCGCCACGAGTGATTTTTTTGTTGTTTCCTCATTTTCC
0.8887789621666803 GTTGATAAAATGCTTAAGCATAACTGATATTTAGTTCCATTTCTCCATGTGTTTGCATAAGAGGCAAGTGGGTGGGAGTGGGTTTAAATGGGGGTGGCGCTGGGTGTTGGAGTGGAGGAAATGCGACACTTTAATGGCGCTGCCGTCTAGTGGTAGTGAAGCATTTAGCGGGCCACTTGAGTGGCAGCAGCAACAAAAGTGGCAGCAACAATAGCAATAACAAGGAAAAGGGAACACTTCGAAAGTCGAAGAATGAAATACTCTAGGTTATTCGAAAAAGGCTTAAAAAGGATTCTAGACTTCCACGTATGAAAATTAAAAAAGAAATGTATTGAAAAAGAAGAGTAGAAGGTAATCCTAAAGATACTGGCTAATAATTCGTTTTTGGAATATGATAATGCTGTTCAAAAATATTTAAATAAATATAATATGGATACAATTTCTTAAAGATGCATATTCAAGTTTTGGTAGCTGTACTGTATCTATACAATACATTGTAGTTGCCATATTTTATGATTTTTACAAGCTTTACTGCTCCAGAACTTAGACCAACACCCCAAATTTTGCAGGGCACGACAACAACAATGTGTTGGACACTTACCACCTCCCTTGCGGGACAGGCTGTACTGGTAGACGTGCAGCGTGAAGATGAGGGCGGACTCCAAGGGGGCGGCACATCCAGAACTCCCAGATGCCGTGGAACCGGAACTTTTTAAGCGTCCGGCGAGCGCTGAGTCGAGGAAAAGGGCCGCACGCTCGGCGGTGGGTGCACGTAGTTCCGTTGGACCGCCAAGGAAGTCGTCACGCAAATAAATCCCCGGGGAGTCGTCAGATTCTGTGTAGCCGTAGTCGGAGCCGGAGTTCCAGTATTGGGACCAAAAAAAAAGAAGCGGGGAGTGAATGAAAAGGGCATTAGGTTTTATGTGGGAATAAACGCCGTATTCTACGGGGATAAGGTGGGGGTGCTGTTCCGTTGATGATAAGAAGGTGGGGTTGGTGTCGGAACTGCTGCCCAGGTTAAGTTTATTCAAATTGGGCCAGTTACGACCCCGACCCGCCCCAGTCATCATCATCATTGTTTGGCCCAGGGGCAACATTATGCCACGCCCCCTGCAACCGCACACAGCGGAGCCATTTATTCTGCCGGCGATTCTGCCCGCTGGCATCTAACAGGTGGACCAGTTGCCAGTTACTAACTACCCGAAATTAAGGGAAAAGGCAAGTTAAACA
0.7836798422571598 GTGTAAATTGTTATTTTGGTCATTTAGAGGATCCAATCGCAGTGGACTCGTAACCAAGTCTGGACTCTGGATCGGATCGTGTGGCACGATTCACTTTCAATTTCAATGAATGTGGATTCACTCTCATTTAGCCAGCCGTTTTGGGGAATGGGTTGGTATAGTATGGTATGGTATGGTTTGGGATCAGATGGGATGGGGCTAAGCTTTGTTTTGTGCTCTGGAGTGGGACTGAATCTGGTGTTGGTTTTATTTCATTTCTTCATGCTCTTTCGGCCTTTTGTTAGCCAGCTTCTTTCGGTGTTTTGGGTTGTGTTGTGTGTTGGCTTGAGTTGACTTGGCCTGGCTTGTTGTTATTATTATTGTTACTGTTATTGTTATTGTTTTACTGGCTATGTTGCTTTTGTAATTGCTGTCCGCGTTTTGGACACGAAGCTTCATAATGAGCTTCACGCTCTTGTTGGGTCGACCCATCTGTACAGGCATTTTATTTAATTTTTCTCCTCTGGTTTTTTT
1 TGGTGATAGTTGAGCTGCTGGAGCGTCACTTAAGTGCCGCTTGGAGTTTCTGCTGATGGAGGGGGCTTTTTCAGGGGGCAGAGTGGGCGTGAGGTGATGATGGGGCTTTTCGTGGATGGGGATGGGTGAGTGGTGGGCAGAGGGGCCAAATGCAAACGATGTGTTTTTAAGTTCGCTTACATTTGGCAGGCTCGTGAAGGAGCTGTTGAGTGTGTGTTCGGGTTTAAAAGCATGTGTGCACCGGAATGGATGGGGCTTGCACGGATTTACCTCTACTTTTTTTCCATTTTTTTTCACCAAGTGGACAACGGTAACGGGTCAATTAAAGTGGACCCGGCTGATTGTTATTAAGGTGGCTGCGGGAAAAGGGCTGTAATCCAATCCGTTTTAAGGTGTTTCGCTACTAATTATCTTAATACTTAAGGGAAATTCCGTGAAAATCGTTTTTCCGCATCGAGCAAATCAAATTGTATGCAATCCAAGCGCCAAAGAAAATAAAACGCAAGCAAATAAACGAAACAAAGCTCAAGTTCGGTGAATGGAGATAAAAAGTTTGAGAAGCACTTGCGTACAGTTTGGAGGCTAGCTGCGGCGCCATCTGGCGGGCGAACATAACGTGGCAACGCCAACGGCGTTGTAGTTTGAATCTTGAGTTCATTAACATGCA
1 TGACTTACCATTCTCCGCTAGACAACCAGATAAGATTTGTGTTATAAGATTGATACGAACTGGCTTATCGACAAACAATTAAGGTAGCACAGTTACCCAGAGTGACGCACTTGGGGATTTTCATTGACTATTCAAGACGGTTCGGGGCCAAATCGAAAGTTGGTAAAAGAGTTACGAGGTTCTGAGTCCTGCTGTTTTATTGATTTTTATATCGAGCTGTCGCAAACTACTACCATTATTTTTATGGCGTCCTAGAGAAATGCCCAATAAATCTATAGATATACATATAAAGACTACTGGAATTCTGAGAAAGCCCTGAAATACCCAGATGGGATCGAACGATAAGAAATCTTATCGACCAGGCGGCCATGGAACGCGACTCAAGTGGTTCGTTCGCTGCCACCTGGAGCATGGAGCATGAGTCTGTCCGGTGCTTTGAGCTCTGTTCTGCCTCCGTTGGGGTTCTCTTGAGTCGCGGAATAGGGTCAAGACTGTTGTTGACTTGTTCGAGCGCATGCAAAGTGGAGACAGAGCCGATGGCGATGTCGTGACGATTCTGGAT
1 CAAAGCTCTGAAAATCAACAAATCAATTGGCTTTTCAATGTCAGGAAAGTAAACAATATAAATGCGCGTGGGTTCGTTGAAGGGTTTGATCCCCCCGATGCTCTCCCCCCTCCGATCCACAACCACAAGTATATTCATCACTGATGATCGCCGAGCAAAGCTGCCACAATTAGAGTGCATTTTTAAGTCGATTCAGCTGACACGAAGGGGTTGGTCGAAGGGAAAGAAGAGTGGGAAGGGGGAACTAGGAACGCAATTTGAATTTATAATTTTCGCAATTATTTTTCATTAATTTGTTGGAGCCATAAAAACGGCAGAATAACGTTCGAGTGATATAAAAATCATGGCGAAAATAAATGCTTACGCGTCTGTTAATCACATCTCGGCGACTGACTCCACGTAATTGCAAAAGCAAAAATACAACAATGAAAAGAAATATGTAAATAAATAAAAACCGACAACGTGCTCGCCTCTCTAATTTGTTTATAGAACCATTTGGTTGCCGCTGTGTGTTTTTTATGAGCCGCACCGCAGCAAATCAGCTGATGACGGCTGTTGTGCCTGATTGATGAACTGCCTCAGCGGGTTTCGGTTTTTCGGTCTTTATTCGAACACTTTTCCCTGATCATAAAATAGAGTGGCTATAGATCACGAAGAATATCATTGAAATGTTGTTTTTTTTTATGTATGGGGGCCCTTCTAATCGCTTTTGGTTTGTAATCATCTTTACGTTAAAAGCATTTGGTTTCTCTAGGAATTTGTAAATTAAGTAATTGATTAAGTACTTCCTAGTAAGATTTATCTTATCAACATGCTAAAATGTTGTTTTTTAATCAAAAGGTTATTTGCCGAAATGTAAATTAAGAATATTATTTACATAAACAGACACAACGTTGTTCTTTCTAGAACTTTATATCCCCAAAACACAACTTTCTTTCCTCAAAAACTTTCAACTTCTTGGAACTGAGGAGTTCCCCTAAACCTCAAAGGGCAATCTATCAAAGAATTACGTGACCTGCTGAGGCTGAGAATCTGAAATGAATAGAAGCCAACCAGCATTTGGCCAAAGATGTCTTATGAATGGGAATTGTGCAATGGATTATAACATTTTAAAACGATAATAAACAAGTATGAAGACGACAGACGAACGTGTCTTTCACACATTTATCTTGACAAGTTTAAACAAAAAAGAAAAAGAAAACGCGCTCGGGGAGACCCCAAGAGAGGCCTAAGCTCTGGCTATTAAATTGCATGTTCCATGATCCCCCGCTGACCCCCAATTCGATGACCTTGCAACGCACGAAAATGTACAAATCGATTTGGAGTTGATTCGGGCGGCCAGCCAAACAAGAAAAACGAACGCAGAATATTTTAACTTAATTTATTTCCATTTTACGCATCAATGCGATACTTTTGGATTTCAACTTGAATGTATATTTCATTTCGTTTCATTTTGTTTTATTTATTTGTATTTTCGTTTCAATTTTTTTTTTTTTTTTGCGGCTTTGCATATTGTTAATTAATGGCAACTGCTCGTTTCTGAGTTTTTACACTGCAAATCACGGGGCGAGAGCCAAGAAATCAATCACTCAAATTGATTTGTGGGTAATTTGTTATTCAAACAAGTCGCAGAAGAAACGGCTGCAAAAATGCAACAAAAAG
0.1134535601055725 AACATTTCGAGCAACAGACTTTCTTTCCATTACAGCATACCCTCGATAAATTGGCTTCTTCAATCATCATCATCGGACCCATTAGCAGCCCCATGTTCATTGGCATTATCATCTTTGCCACTCCATCGCACAAACTCACACATTAGCAGCGCCAATTTAACGGATCGCCTAGTGGATTTTCCTGCTCATTTTCGAGTGAAGTGCGAGTTTCAATTTCAATTCTCAATTGGCCGCCAAGTTGGCTTTTCCTACCCCACCCCCTTCCCCACACACACATGCACACACATATACGCATTTTCAATTTCATTACGAATTTGAAGTTGAATTTGAGTTTCTGCTGGCTCATGGTTCCGTCTTCCCCACTCGCTCCCTCTTTTT
0.5183791204083985 CTTGATTTCTTTTCTGGACTATCTGTCTAGAGTGTCAGTTGATTGGTTCTCGACTTACTTGTCTTTACCATCTTGGGCTGCCTGTTTGAGTTTTTCAATCAACCTCCATGAACATTCGCAGTCGATCGCATTCATATTCATAATCATCGGCAATAACTACAAACCGAATCCGCTTATATGGATACCTGGTTGTATGGGTGTCGCTTGCCTCTCGACTTGCAACATTTCATTTGAGCGACGCGACTGTTCTTCCACACCAACCTTCTCCATTCCCAAGCCCCTGGGCCCACTAAGAGCAGATAACTTGTGCTCGGCTACCAGTTTGGGCCAACTTGGTTACTCAGCTTCCACGAAATTTTGTCGCCCGCTCCATAAAAAAAAAACCCTGAGAACTGAAGCGTAGAGGAAAAGCCAATAAAGCTAATTGCTAAATACATTAATTTCAGTACATTAGTCTAGTTGGTGAAATTATCACCGATTAATTGATTGGAACAGAGACTCGAAATTGTTCGTTTGACTTCGATGTCAGACTTTTCTGTACCTTTTTCTGTGGCTTTTGTCTTATTTCTTGAGTGCAACTTTGGGCCACAGAAAGCACTAAAAAAAACAACAACATCAAAACTGGTTTCCTCTGTCTGAGCTCAAGTCATCAATGATATTGTTTTTTGTATATTGTCGACTCTGATTTTGTTATAAGCCTTCCAGCTTGCCTCTCTGTTTTGGCTCACCGACACATGGGTCGAAGGTATATACCTTTGGTAGTAGTACTCTGCATCCAAGCTTTTCTCCGTTTTTCATTAGCTAATTAATTTGATTTCCCGCTGAAGGCTGTAAAAAATAGTAGACAAGTTTCTGAAACGCATAAGCTTAATAAAATCTTGTTAGCTTGTCAGCGTTTTTCGTGGTGTTGGCTTGTAACAATGACCTCTCGGCCCTGTTTTGAAAGTCTTCATAAATCAGTTGGCATTATTAGCTGTTCGTCGAGTCTGCCCATTGATCTTCTATTCTGGATGTACACACGTCTTTGAAATTTTGTAGTCACCTGCCGCCAATTTGTGTTTCATCTTAGCGCTTTCGGTGTCTCTATTTTTCGTTAACTCCGGCGAAATTAGTTCATTAACATTTTATGTAAATGCTCACCATCTATA
1 ATTTTTTAATTGTTGCCCAGTTGAGGTAAACTCCTTTATTCCAAAACGAATTAATTAAGCACGAAAGTTTCCGCATCTGAGTGTTTTCACAGACCCAGGGATAAAAGAAAATGAGCGTCGATGAAAAAGGAAATCCCAAGACCCAAATCATCAGCCCTCTTACCGTCTGCATCTCCTGTTTGCTGCCTTTTGTAAATTTAAAGAAAACACGAATTACGAATTGTCCACAAATCGACACAGTAGAGAGCATTTCATAAACAACCGGAGGGCAGGACATGAAAATGAGTAGTTTTTTTCACGACCTCCATTTCATCCAAAGCACCTGAGCGAGAGAATTGAATTTTCCAGAAG
0.9846030051324053 TAATGAAATGTTCAAATGAGCAGTACAAATATGATGTAGAGCTCTTAACGAACGGAAAACGAGAGGACGAAGGACTCATTCGCCATTTGGCACAAGCATCATTAACAACAAACCTTTTACCAAAAAAAAAAAAAGGGGTCTAACCCTCTAAAATAATATATTTTGGTAATGCATACGCGCATTTGCATTCGAAATGGAGAATCAACCCCCGAAAAAAGGAAAGTCTGGTTTTGGGTTCACTCCGGTTAAAGTGCACTCAACGCCGAAAGTTGCGACAGCTGCAAATTGAACTTTTTGCCATCGTTGCATGGAATTCTTATTCAACAAATTTGTTTTTTCTGTTTAGCCCGAGGCAACGCCACCGCATTTAACCCATGAGCGTCCGTGGCGCTTAGTAATTTGAGCGTAATTGGGTTAAGGCTGAAGAGAAAAGCGCCAAGATGGAAAATTGTGTGCATAATAGAATGTGGAGAAGGGGTGGCAAGGAAGTTCGGCTTCATTTGGTCTATTTCATCTCAATTAAAATTGAAATTCAAATTTAAATTGAAAATGTAAATTCCAGTCTCTGTGCCGAGCGGCTAGCTAGCTATCCTTTTGGCCATCTAGCTGGTCCAAGGCAAGGACCTGTGGTAGTTTTCGTCCTTCGCTCATCCAAAGGGAAGCGCAATTTGTTGAGCAAAAGTTATAAAATTAACACTTAAATGCTTCCAGATGTTGGTGCTTACACTCTCCTGGCTGAGTGTGTGTGGCCTGAATGGGCTGATGGATCTGGTTGTGACACATGTTGTGCCAATGTACGAACCATTAGGGTTACCAAATGTTGCCTAGGCGAAATCTAATAACAATAAATTGAGCTCGGCCAATTTGGCAGGCGAGCCA
0.2838379171403962 GCAACTGCAGTAGAAACTTTATTGCCCATATAAACTTAGTCTTTAAACAGGTTTTAAGTTTAATTAGCGGGTATCTTGTAGTCTTTTTGGTGCATTCTCGTTCAGTTTTGGTTGGCACCTCGGCGCTCCGTTGACGTCATAATTAGAACGAAGCCAACGCAGATGCACATGACTTGGAAAAACAAATTGCGCTGCACTCTGGCCAACCAGCTATCCATGCACCCAGCCACACCCACCTCAAAGTTCACCTGTGGCAGATTTATGACACCGAGTAACCCCATTCCGCCTCCGTTTGCCGCACCTTGTCAACCCCTTCGTGTGCTAGATTTGTACATTTTCGTGCCACATTTTAATTTCTCTGCATTTCTCTACTTGGAGCTGGGCGGTTTCGATGGTTGGGTGGGGATGTCTGGGGGATGTGCTGAAAAACTCATTAACTGTGCACGCTACTTGGCACCTTTTCTCTTCTCGCCCACTCTTTGCTTGCTTTCTTCGTCCGCCTTGTTGCCCATTTATTCCTTGCTGCCTTTCAAATTCTTTTTGCCCCGCCTTCTTGCTTTCTTCATTTGTTTTATTTTATTTTTTGTTTTCCGCTTCTTACAGTTTTCCATTTGTGGGCTAAGGTCGCTAAAATTATCTGCATGGGTGGGGGCGAAAAAAATACAATTTCTGCGACTCCCCAAAAGAGGGCGTGGTCACGTGCGTGTGTGTGTGTGTGTGTGGTATTTGTTTGTGCCAGTGTGCACACACACGATTGCACAATAAGCCCATTTAAGCGCAGAGGGTAAACGAGACCTACATTAAATCGAGCACAAAATGTATGCATGCGAAATTGAAAAAAATTCTAAAACAAGGGGGTGGAAGACAATATATATTGGGTTCAATTATTCAAAAAAGTGTCTTCGTGAACAGTGGCATATGGTTACGCAACAAACTTTAATATTA
0.7101578626221864 TGAAAACATATGGTATCTAAGCGTTTCAACTCTTTTGAATGCCCCTCGTTTGGGTTATGTCTTTCCTCGCCTGTCGCTCTGTGTTACTGCAGCTTATGGTGCGGTAGGCTGGACAAAAACATTTTAGAATTTTAAATGTGCTGCCTTCTGCCTTTTATGGCAAAGCCCACAATCGTCAGCGGGAACAGGAACGGGAACGTAAACGGGAAGCAGCAACAGCAGCTGCCAAACTGGCCGACCGCAGGCCCAAAAGATGGGAGCCAGCCTGCTCGGAACGCACTCCAAAATATATATGTATATGTATGTATATTTTCCAGTGCCTCTGCTTTCGGTCTGTTAACATGCACATGACATTTGTCTTTAGACGTTAATCTCATTAAATAAGCAATGTGGCGCAGACCAGGCGCCCTCTCACAATTACACCAGCCTCTTCCACTTGCCACTTCCCCACTTGTGCTCCTCCACTCCACATGTGCATTGTGAATTGTGAGCTATTTTGGGTGCACAGTGGTTCAAGCGCAATTTATTGGTATCGCATCTGAATGTATAAAGTTGTATGGTGTTATTATATCATTAAACTGTATCTGTTAGCTTTATTCCTAAAATATATAGTACATTATTATTAAAAATTCATAGCTATTATGTTGCTCGAATATCTGAGTAGCTTTGAACCACTGTGCCGTGTGATTTGCAAGCCCGGCTATTTGGTTCTGTTTGCCCGTCCGCCTGACAGTTTCTGCTCGGACCGCTTTTAATGCAAATGCAGGGGCAAATGGGCATTAGGACGGGCCCAAACCGAAGCTGGCCGCAAAGTAAGC
1 CCCCATTGTTGCCACGCCCACTGTCCTCGGGGCAAGCTGAATGGAAAGGAACTAAAGTAAGAGAAATAGAAACATGTGTCTACTTTCGCATCGGCGCCAAAAGGAAACTTCACACAAGTGAGGCAAGCCAGCATGCATTAAAAATCCACGCTTCCGGCTGAAGTTTACCCCCCGAAAAGGCAACAACCAACATGCATGTCCATCCCCCCCTTCCAAATAAAAAACAATATATGTATAAAAAAAACACCCCCCCATGCAGCGTTTCGATAAAAAGATACACAAGCACACATAAATAAGGGAAGAGCCAAATCTAGGGAATGGCAAATGCATTTGGAGTGTTTGCGGCAAATGCCAAAACGAAATACTTATTACTTAGTAACAAAAAGAAAGCACAGCTGCTGCAAACTACGGTCTCGACTAAAGGATACTGCGTATTTAGTTTTTCTTGAAAACAAATCGTAGATATACGCTATCACTTTAGATATAAAATGTTTAGATATATGTGAAACGACTTTCGAGAAGTAACTTATTTCAGATACTTATTTTATATAATTGCCAAATTTGTCGTAATCTATTAAAATAATGTTATATGCGAGCACTCACGTTTATCGAACATATATACCCTTCGAATTCGAGTTTAATAGGTGTACAAACAAAAAGGGAAGGAAGCTTTATTTTGTTTTGCT
0.3530659646745227 GATTTCACCTCCTGACCGACGCTCGAAAAATTAACGTGAAAACAAAGACCAAAAAATTAAACATGCCAAACCATCAAATTAGTGTTAACCGCAAAGGATTTTCAAAACTATTCAAACACGGTCCACCCTTTCGCCCCTCAAACAGAAAAACCCAAAAAGAAATTCAACTGGGAAAATGGGGAAACCCTGAAAAACGAGAACATGCCATAGAAAAGACTAATTACACTCCACTAAAAACTTTAACGAATGGGCGCCGGTAATCTTGACGAGGGTACGAGATTCTAGCCCGGGGATTTGGGATTCGGGTTTTTGGGAGGTGGACCCAACTCCACCCGGCCAACCGCAGTGCTATAAACGAAGAAATATTTGAGTGTAAACACAGCTTGCATCCAGTGTGCAAAGTGTTTTCAGGGGCGTTGCATGCCACACACGCAACAGCAGCATCCCCAAGATACATTTGTATCTTTTCAGCTCTGCCAGCCGGGGTGCATCCATAGCACCATACCACCGCACCGAATGTAAATGTCTGTCTGTCTGGATCTTGCGTTGGTTTGAGGCGCCACCGCCTGCAAATGCATTCGACGTGAACGTGTAGAAAGTAAGCTGCAGTTGCTGGTGACAAAATCGCGCCTTGCTACGTGATCTGGCTTGGCTATATATATAAACCGTACCTCTTAAACTTTCCGCCGATAATATATACATACACATGTATGGTCGTGGACTGACAGGAAAAACTATTTGTCACGACATTCCTTCGGTGACAGGATTAAGTTCTCCCCAATCCATCCGCCGCCTTTGTCCGGACTTTTGTTGCAGATTTCCCCCAGACGGAGTGGAAAAATGCTGGTAATAAAAGTGCCCAAACGGCTGAGCTGCTCAGCTCAATGCACCTGTTTTGGAGGTCCTTGGAAAATAGCTCTTCAAATTTCG
0.05874443127092008 CACATCCAGTCGGACCATTAAATAAATTAAAAATGAGCAACCAAAAGGGAAAAATTGGCTAGCCACATTTATTTGAGTATGCTTTGAAATTCGAGCTGTGGCAGGACACATTTGACTTTCACCTTGCTCGGGGGGGCCAGAGTTCAAGGCAAGAACATGAAAAGGCCACAGAAAAGTCGGTTGCAAAAAAAAAAAAGAAAGAGAACTTCACTCGAACTCAATCGGACACTGGACTATGCAAATCTCGATGGAGAACAACGTGCACCTGCATCTAGACACAAGTTTAGTGTTTCATTTTAGATGCCCATTCAACGGGGGGAATTCAGTTGAACTGGGCGTTGGAACGAAAAAGTCCAGTTGGGGTTACGCCCTCGGCAATACATCAAGTTGGCTAGCCTGCTGGGCCAGTACCCAAAAGCCAACCGATGGCCAACCCCTGAATGCATTAGCCATAACTCTCATTATGTGGCATCCGATCCGGACCGGGGTCTTAGCTCCGCAGCCCAGCGACCCATTCAATCACGCTATAGCGCTCCCAAATTTCCCAACGCTCCAAGCGGCCGACAAATGGCGAAAACGTAGCCAGATTTTCAATGCGGAAAACACTCTCGGAATGCCGCAATCAACCGCATTTTCGGCGTGGATTTAGAGATGTGATTTTCCCAGTGAGTCACGGCTTTCTTCTCCCATGTGAGATTTAAAGCTTGAGCTGAACAAGCCCATATATACTTGCTTACCGGTTTAATCAGTTTGTTTGTTAACTTAATATCTTAGAGCAATGTGCTTACATTTTAACAAAACACAGTACTAGTAATAAGCGAAGTTAAATACCAGCATTAGATTTATGAATATTTGTAATTATGAACTGAGCTTAAATCTTGGCAAGATTCCATCAGCATATATTGGAATTAGTTCTTATTTTTTTTTTC
0.8974524693122871 CTAACTCAATCAAAGTAAGCCCACGCATTTGATTTCCTTTCCACACCCACACCCAAAACCAAAACCATACACAATCCTAAAGAAATGCTTATCGGTTAGGTATTATCAAAGCATACGAGCCACGAGTATGTTATCCATTCTTTAGCGATTACAAATACGTAAGGATAAATTTAAATTGTTGAATATGTAGCGCAAGAACGTAATGAGTAACAAACTAATGAAAGCCCCAAAGCGAATAACAAATATTTAACCAAATAAGTTACGAAAGTTAGACACAAAACGGTACTTCCAAGCAACTATAGAGCTAACAGCAAGCCATTTAAATGAATGAACTCAGATGCGAACTAAACTGTATGAATTGAATTCCCGACCCGATCCCAATTTAAATCCGCTAATAGATAGGGTGCACCCAAATAAGCCCCAGATCTTCTTAAGCAGATACGAAGATCGATAACGGTTCATGCGAAATGGTTGCCCTATCTTCTAATTCCTCCATAGAAATCTCCTCTACACAACATCCCATTAGGAATTCGTCAAGTTTTGGATTCAGAAACTAATACACAACACTTAATTATTCATGAATGCGGCATGTGCAGTATCATAAATCAGAACGGCACCGCAAATCGAGAATCTACAGCATGAAGAAGCTATATAGAACAACAACAACAACAACATGAACAACAAAAAATTGTTAGTAAAAAGACTGAGCTACAAAATATACAAGAAAAAAAAAACACAAAAGAAACAAAAGCTAGCAACAAATCAGTGAATACCTTTGATTCAGTGACAAATTAATTAACGTGCATTTTTGGGTAAACGATCTTTGACAAACAAAAAACGAGCAATTCGTTACAATTTTCAGTTTCATCAGTCGTAAATTTGTTAAGAAGTTCCTAACACAAAACGCAGGCAAATCCATTACCAATCAATCTCAAGCCAGGTTCAAATTGTGCACCTACCTAGAAGGAACTTCTGCATTTATAATACTTCTCAGTGCACGATGGTTAGTTGAAATCGTAGGGAAGCTGCTAAACAAAATACGTAATTTGACACATTACTTTTAAGTTCGAATTTGGATTTGAATTAAGAGGCTTCTTGTTTTATTTGGGCCACTGCCACAGCATAATCGAGATTAAAATACCTAGAAAGAATATATATAAACACGTATATACATATATAGACTCAAGTATATATGCATACACTTGCTTTTAGCTTTCCTAGAACTCTGATTTCCATACTTGAACGTACAGTAAGCTGCGAGACATAAGAGATAGTCGGTCTCAGACACGAAATAATCAAACTGAAGCTGATAAAAACGACACGAGCTCAAAGATTTGGTCCGAGACACAATTAATTCCACACAAACCAAACGGATCGGAATACATTCTGAAAAGCAAGCCACACAAAAGTTGAACATGCATTGCGAATAAGAGAAATCGATTAATGAAAACCGCATATTATTAATGATTATTATATTGTATTATTATAACTGAAATATTTAGATGAAATGACGATTCTTAATTATAACACATTATTATA
0.6574188537631516 CTTTTTATTTACAAGTGGGTCGGGAAGATCCAATCACATAGTAATGAAGTAATGACCGGCAACTGTAAGTGGAAAAGGCAATCGATAAGCTGTCGTATTTCAATCTACTACTGGCTAAAACAACAGAAGGCGGGCCGAACATATTAAATTTTTAATGATGACCCGCTAATCGAGCGAAGTATCACCTGTAAATCTACAAAACGGTATATACAAAATGGCTATTTGTCGTTTGTGCACACAATGTAGGTGTCAACTCGAGTGGCCGACAACCAAACGCTTCACATTACATTTCCCCCATCAGATATTTTTGGTGGGGGGGGAGGTGTCATTTTGTTTTACGATCCCATATCAGCAATATGCCCGACACACACCTGTACTAGGGATAGTAATACTTTTATAAAGCAAAGCTCTACGTACACTCCCCCTTCGAATATCAAAACAGTCCAAAAGGTAACACGTACACGTAAAGCTCCAAAAAATACCAGAAATCATAATCTTCAATGCTTTATTGACTAGCAGATAAAAAACACTCATTCTCGCAAAATAAAAAAGGGAAAAAAAAACAGGTAAAAAAAGAGAATTGACTGTTTGCGATAACGCGAAAACAGAATTTCTGTTTATCG
0.7132445362096915 TGGCGTCGTCTCTCTCTGTTGCATTGATGCAAAACATCATCTGGATGATCCCTCGAAATGGGGTTGAGAGATTGCATTAAGTGCAATTACAAAATATGTTTACCAGCAGCAACCATCTGTAATCTGACTGTGGGTAGAGAGAGAGCGAGTTGATCAGGACATGACGCATATGTTTTGGTTTGAATGCAACGACAAACTTATTCGATATCAACCGATTGCATCCAAGTAGTGAATCACAGCCGCACAGAACAAGTGTTGTCCCCACAATTGTGGATACGAACTCGAAATACAGCAACTCCGGCCGTTGCTATCTGAGAGATACGTTTCCTGGGGTGTGGTGGTGATGAAAATAATGCACGAACGTACCATGTAGCCGGAGAAAAGTCGCAGTCAGTAAGAGTGGAAAAGATAGAATTGAAATAAAATGCATGTCATGTTCGGGCTGATGGCTGTCGCTTTTCCCGGCCACATGTGGCGACCCTTGTTGCAGCGTGCAATTTCCAGGG
0.6805169621944035 TGATTGGGTTAATAAATATGCCTAAATAGTGTGAGAAAACAAAAACAACACGAACAAGCAGACCTAGAGCAATTTATAAGTAATTTCCATTTTGGGACCAAGAGGAAAGACATCATTAATTTGCCCTCTGGGGAAATCGGGGGAAAGGGGGAAGCGACAATTGCCAAAAATATTTACAGGCAAAACAGAAGCTGGCACAACAACAATCAGCCACCCCAAGCCCACCCACTCCTTCCGGCCAAAACCCACCCACTCACCCACCCACCCACACACTTTAAGTTCGTTCCCAGCGGAGCAAAAGAAGTCGAAATGAAATCAGCAGAAAATTCAATGAGCAGCAAAGAGTGGCATGAGTTCTCGATTCGGCTTCTGCTACACTGCAATTAAAACTCTTTAATAGTTGAGCATAGTTCTGTGTTCACTTGGCTGTGAAGTTATTGAAAAGTTTACTGAAAACGGAGAATATCGTAGGCTCTAGATACATATAGATTATTTATTGAAATATTTTTAATACTATCTGTATAGCTGTACAAAGAAATGTGTATAAACACTATTTTTTTCGGTGCATTGTTCTCTTGGAGTTTTCCAGTGATATCAGGCAGTCAGACGCCCTGTCGTCGGTGGTTGATGGCTGCAATTGATGGCTGGCAGGCAACCGCTGCCCCACCCACCAAAAACTCCGACCCGTCGCCGCCCACATCGTTTGGCTAGCGAAGGGGTTGTGATGCCAGGACCTTCCCGTTCGCCTGTGTGTGTGTGTGTGCGTATCAGCTGCTTAAGCCAGAATTTTGGGGGAGTTCGGCATGGCAGTAGATGTTAGAGGAGTACGGGGCGGGGGTGACGTGCAAATGCCAGAAAAATATTATGTGACATGATAAATATTGCACACAGGGGGATTTTTCGAGGCTATAAACGAGGATACAGCCGTTGTTGTTGTCAGCATCATTGCCGAAATAATATGACAGATTCATTCATAAACCTGATGAGGATGGCGATAAGTTGTTGCTGTGGTTTCGCATCTTCTGCCAGCTGCGGTGTCACTGCGTGTTACTTGTGGGTGTATCCTTGTGGGTTATGCAAATTGCGAGGGATTGATATGCGTACCGCTTTTTTTTGGTGCGCTTAGAACGGTGCGATTTCCAAAACAAAGGTTCAAAATTGACCAAGTCCTTAAAGAGGATTTAATTATTTGGATTTTTTTAAGCTTCA
1 CTTTTGTTGGAGTTGGCCAAGTGGAAAACATTTGCCAGCCTATTCCGCGCTCGGCTTTGGGCCATTAGACCAGCAAATTGTTGGTAAAACAAGCGCAAACACCTTGGGAAGTTTATCCTGAAGGAAATGTATTGGGAAAAGTTTATATAGCGACGCCACATCGATTAGTTGTCTATAATTTTTCCGTTCACTGAATCGCAAAGTGCAAATAGAATGGCGAAAAAGAAAAGGGAAAACTGTAGTCGAATATTATACAAAAATTGCTGAAAATTATGAGCTACAGCTCAACATTTCGATTAAGATATTCACGATCGGAAAGTAAGCCTAAAAATATGCTTCAAACTCCTAATTTTCTAGTAGCATTAGAATATATTTTATTTTTTAAACTTGTCTCTTGGAGGCTTACTTACCCGTCAGATACTTTTAGATAGCCTGTCAGCTTTATCCGGCAGAAGTCAGCTTTGAACCTGAACTAACATCCCGACTTTGTGCCGTCGAGGAGCTGAGACTCACTTGACTCTAAGCCTCCTATTCTGGCCCCGAATCTCAGCCGGCCCATAGAAATCCGGTACCCGGAGTGACGAGTGGCCTGGAGTGCTCCGAGGGTCTGGGCCCGATACTTTGTTTAAGATTTTTTTGCAACCCCCAGCCAAGAGAAACGCCCATGCAGCAACACAGAGGGTAGTAGCACCAACATCACCTCCCCCAAGTGGAGTCTATGTGCAGACAGACATCGGATTGCTTCCAATTCGTCGCGCAGTCGGCGGTGCAAAGTATTTGCCAAAGGCATCATGAGTGCTGGGGATTAGTTCGCCCCATCCTCCGCCACTCTGGCCATCCAACCATCCAGGCAGCCACTTCACTCCAGGGATAGGATAGCGGATAGCTCAGGATGGGATCTTTTTCCTCTTTTATTTTTTCGCACAACCTTGGGAAAGCGGCTTTAAAGACAGCGCCTGGGGGAAAAGGGCGCAAAAAATTAGTTAATACCGGAAGTCATCGCACTGTTTCGTGCATCCGCCTCAAGTCTGATTTGGACTCTCATTCCCCTATATCCTTGTGCGGAGATTCTGCGCAGTCGAGTGGAAATTTTATGAAACTGTTGCCTGTCTGTCTGTCTGCGGTTTGGCCAACGATCTAAGGCTCTGGTGGTGGTGCCAAAGTCATAATTTATAATTTATTGGGCTGCGCATATTTATGTGCGTTTTATGGGTGCTAATTAGCTTGGCCTGAGACCAGGACCTCTTGGAGGTGGT
0.7089529501038492 TTTAAATTCAACTTATTGGCCAGGGGCAACACCATTAAGCGACAGCCGACACCCGGAACCATCCGCAGACAACTGTGATGGCTCCGGGCGGTGATTTCGGATGTGAGATGACTAGGACGAGGATGAGAATGAGGATTGCGACTGCGATTCCGATGTGGCCGTGAAGGACTCGCAGCGTGGGGCAGCGTGGCAGGACACGTGCCGCTAACTTGGCCAAGCGTGTGCAGCATCAGAAACCAGAAGAAAACGATGGATGGATGGATGTTTAGCTGGATGATGATGATGGCGACGAAGGACGCCCAAGGCGGTGTGTGTGTGTGTGTGCGTGTGGTGTTGTGGTCAGCCAATCGACCGCCCCGCCCACTCCGGCCACGCCCCCATGCCCAGGGCAACCAGGACTTTATCGCCCAGCAGGGCCGCCTGCGCAATAACTTTTGACATTAATGACCAGGGCGAGGCATCGGCATCCTTATAAATTGCCATTTGTATCTTTCACTCTGCATTCGGTTTGACAAGCTACAAATTCGTATCTGTGTTCTGTCCTCTGCTGATGTGTTTATCTAAACTTTGCGCTAGAATGCTCGACAGAATCGTCGTCGCTCGTCGGCACTTCTACATCATCTGCTCCGTCGCTTCATCTTCATCACCAGACTTTGGCATCATGGGCTCAACATCGTTGTACTTCCCCCAGGACTCAAATATTGTGTGCTATTAATAATAACATTCATGTGCCTCTTTCGCTTCACTGGGCTTTAGTTCCGGTTTAATGTTAATGCAAATTTCAAACTTCTGCTTGTCAACGATTAAATGATTAGAAGTTGGGGAAGTTGTGAGCGAAG
0.5704012234874081 TTACTTCGTATTCTGCTAGGCAAATCATCGTCATAGCTTCTATCTAAGTAAAATTAATCGATATTAACCTAGTAAAGACCATTGATTGTACATAAATTCGGAGTTCAAAGCCCAGCTGTGGGGTAAACAAATCTACAAATCAAGATAACTGTTTTCACACATCTAGGCCTATCAACAATGGAAAACCAGAATATCAAATGTATCAAAAACAAAAAGACGCTGACCAAAAACTAACAAAATCCGAGCGTTGCGATGACAAGAAAATATATTTAAAATACCAAACGAGACTTGACAAAAAGCATAACAAATTAAGACTTATAATTTAGCGTGCGCCAAAATACCGTTTTTCAGATGGATCGACCGACTGATGAAAACAATGGGACCTGCGGAGATCTTCGGTTGATTTGTTTATGAGAAAACCCGACGGGGCATCGTACCTGCATTGAATCCCCCGATTTCGTTGTCATTTTATAGCATTTTAAACGCCAAATTTATCATATCCCCTCTGTGTGGACCATCCCAAATAGCTCCAACTTTCTTTCCAGCCAAATGGAACTCGAACTAAGCTGGTATGTATCTGTCGCGACCCCAGGCATTAATTAAAGACCCGATGTATTGACTATTTGACAATGATTTCTGGCCAAGAGTGTTTCGATCTATGCGATAGAACACAGATTTAGACCCACTTGTGTCTCGAGCGGATTTTGCTACTATTTTTGGGAGCTGGCACAATCGAGTCAAGTGGCATTTGTGATCTGTGCTGCCAATCGACAGAATTAAAGAGTTTTTTTAATTTTGCGTTGAGCTTTATAATAATTACGTAAATATTTTGTTTGCTCACTTGCATTCTCCCCTGCCAATGGATTAAAGCCAATACAACTAGTTGCCACTTAATCATTAGCTCGCCTCACTTGATCCACTTGGTGGAATCCACTTAGGCTAAATTAGTTTGCTGACTAGTTGTTTTGCCGCTGAGTGGAACCAATTAAAGGCCCAAAAATGTGGGCTGGCCAACGAATTGATAGGGTGTAATAACATAAAAAAGGGAGATTTAGCAATAAAAAGAAATTTGGGCAAAGGCGGCAGCTGTCGAGGAGCGTGGTGTTGTCAACAAACCGCAGCCCTCTAATGAGGCGGACTCACTTTCGGGGGGTGACAAATGGGAGGGATGCAGTTTTTGATTGACACGTCGCCGACGGCTGGACGTTGACTTGCGTGTCAATTAAAACTAGGAGACTGACAGTGACAGGCAGAGCGACGGGATGGCGGGATGAGGATCAGAACGGGGACCACGGACACGAGCACGGACAAGGACACGGACGAGGCCTGTGGGAGAGCTGGCCCACTTTAATAGGCTCAAAGTGGATTTTAATTTATGTTTGATTTGATTTCATTCGATTCGAGCACAGGCAGCCCAGCAGGCGACCTTCGGGGGAGGGTGGTTCCAATACCCTTGTACCAATTGCGTTTCCATCCCACGGTTTCCACCCATCTGCCCACCGGGAACCCCTTTCACCGATGACTTGAGCTTGAGCCTGCCGGCAGGATTACAACAGCAGCTGCCTGTTTTGGACAGTAATTCGCATTAATAGCGCTAGACTGGTGCCGGCTCCCAATCAATGCTAAAATACCCACGAACTCGCATTCCCATCGAAAATATGGAGATGGGATGATGGGATGCTGGGATGAGGCCCAGAGTCCATCGCTCAACTGGCCGGGTTCCCACGCACTCACATCTCACAGTCTCGAGAAAAAGTGCGACGACAAATGCTCTCGGTTGATAAATTGGGTGGCAAACCATGGCACACAGTGCGAAAGTTGTAAAAAGTTAAACACTTCCCTTGCAAATGCCAGGGGAACACGCAATCCACCGGTCCAAAAACATTTCTTACACAGCGAGAATATCAGGGTGATAAATACATGTGGTAATCGGATTAGGGCGCAGATTATGGCAATTGGAATAAACTAAAC
1 CTTTCGATCCAGGCATCTGGACCCGCGCTGCGCTTAACTGACCTGAGCTAGTTACCTTTCGGAAAAATCTTACACGAAAATCGTGGGAAAATTCCGAAAAGCGCATATCGAATGCAATTAAACGTTCGCGACGTCTCGCGGTGGTTACTTTGCCACCCGAAACCCAATCCTGATGGCCAGGGGTTGTTAATGCGCGCGGAAAACTTGCGCGCTTTCCAAACTCTCATTTTCACCCTCAAAAGGTAAGAGTGGAAAATGGGGAAAAAGGAATAATTCCGCTTGTTGCGTGGTCAGCTTGTGATTTACCTTTCCGGTGACAAAAAAAAAAATAAAATAAAATACGCGGAAGCATTGTAAATCGAGCCGAGAGAAGGGGGCCCGACTTTTCCGCCCAACTTCTGCTAACGACTTTGGTAGGCGGTTGGCTATGTGTGTGCCTTAACGTGGGAAAGCGAGACTTCAATGTCAACTGGTAGCTGGCTATCGAAGGCTTTCGCATAATTAAATGCAACGAAATGTGGCAGCAGCAGTTTGATTTCTCTCCCCGATAACTGAGCCTACGGTGGTGGAATTTGTCATAATCGCTTACATTAGATCGTGGTCCTAATGGCCAACAAAAACTAATTGCTGAAGCACTTCGATATATGATTTAAAGTCAAAACCTGAGTTACTATCAAAATGCGAGAGGAAACTTTCTTGGTTCCTTAAAATTGGTATTTTATGCTAAATTCTGAAATTCCTTTGGACAACATCGTTTCAGTTTTGAATTCCTTTTTTTCTCGGCTCGCTTCAATGCAACCATCTTGAGAGGCTTGGTTAGTGAAAGGAATTTTGCAGGGGAAATACCAGAACCAATGGCCAATACATCGGTGTCGTTTCGCCGCTTTCCGTGGCTTAATGCGAAATAATTACAACTTGTTCGCACATCATTCAGCACAAGCTGAAAAAATTATCTGTCAGCTCGACGTCCCCTTCATTTGTTTGCCCAATGACGAATGTGACCCTCCAGTGACGAACGATGGCGATGATGGTGATGATGATGAAAACTTGAAAACGACACTTGCCTTATTTGCTTTTTGCGTATTTTTTTATTTTATTTTTGCAAAAAGAAACTCTTGTGGGCGCGTCGGTAAAATTTCAAAGTCGGCATCATTAACACCAATGCGCCATTTTGGTATTTCGATGTCGATGAGTTGTTGAGTGTTGATGGTGATTGATGTAACTTTTGAGCCAGCCAGCGAGCCAGTACCAAAACCACACCACTTGGAACCCGATCTCGGGTGAGTGTACCAAATTGGTAGCTTGCTGGCAGCCCATTCCAGGCCAACTCATCCGCCCTCCTCGCAAAAACCCTAGGGCTGTATATTTGTTGTTTTAGTCCGTAGTCCCAGGGCCGCGTTCCCCCGGCCTATGCTAATTTGTTATTTTAAGCATGTTTGTTTGCCTGCAGCCCTCCAGTCCTTCAGCTCTCTGGTTCACCGGTCCACCAATCCTCCGGCCCTGCAGTTCCGGACCAAAATATTGACAAATGCAACGGGCGGAAGGGCGCGGATGTGGTTGTGTCTGCACCTGAGGCGAAATATAACTCTGCAACAAATAACAAACAAGTAAACCAATTAAAGCAAAAGATACAATTTGAATGCGTAATGGACTTGGGAA
1 TAATTAACTAACGAAAATTCTATCTACTTTGCTCTTGTCATTTCAGCACACATAATACACGAAAGGCACACAGAGAAGTCTCAAATTAGACCGTGAAAGCCATAAAGCAAATAGTTAGCAAAGCGTGCAAAAAGAAAAGCCTAGAAAATTATTATAGGTGTTGGCGGGGAGGGAGGGGGGCAGACACGTGCACACAGTAGCAGGGCTAGAATAGCTAGAAAATTATTATTATGATAATGAATTAAAGTTGCCATTAATTTAGCCAAAACGGAACGGAACGCGAACGAGGCCTGGGAAGCGGCCACGAACAGCTAGACGGTAGCATAATAACAATAAATAATAATTTGAAATAGGCGAGCATCAGAAAGCAGGAGAAGACGACCACAAAGCACTGGCCAAGTGCAGCCTCCCGTTTCCAGAGGAGCAGCCAGCAAAGCAGCAAGAGAAAAAACGGAAAAGGCAGCTCGAGCGCATCGAGCGTGCAAATTAAAAGCGCACCACAGTAGCCCCAGCTCCATCTTCTCAACATGGAAGTGGCCACAACAAACAATCACAGTCAGAGCCATCATCATCATCATCATCATCTGCAGCCGACGGCGGTGGTGGGGGCAGCGGGGGGCTCCAGATCCCCCTTCCAGAGGGAGGTGCGTGAATGGCAACGCATCGATCCCAATACCGGAGCCCTCTTCAGCGGACGCTTGGAGGCAGACCGCTGGATAAACGGACCGCTGAACAGCTACGGCAAGG
0.6593459803158576 ACAAATAATAGAAATAAATCCAATTCCACGACCAAAACTCCATTAATTTTGTCATCTACCGAACTAAAATCATTAGTTTACCCTAATAACTTTTTGGAACCTTAACCTTACCTTGATGACCAACCACTGTGCCCCAAAATAAATGAAGTTCTTGCATAACTTTGACAATTACAAATGATGTGTCTGACATATGACGACAACACCGAAAAAAAGCCACGCATTGGAGATGTGGACTTATCGCCCGACTACCTGAAATAATAACGAAACAGCAGAATAAATTGAATTAAAAAGAGAAACAACAAGTGGACACACATGTCCGCGATTCAGTGAGGGGTCTCTGAGGCGGAAATAGACTGTGACATCCGCTGACAGTGAGAGAGGAGATTCAAAAGAATCCAAGCCTCTGTCGCTGGCGGCTATCAGTCTCTATGGGTATAGCTCTGTCTATAGACTCGTCTCATATCCGTTGAACGTTGGCCGCAAATTTAATTAGAAATCTGCACGACGCCGGTTCAAAGCACTTTTGCTTCCGCCAGAGATCGGAAAAAAGT
1 GAAATCAACCGCAGAAACCTCAAGCAAAATGACTTTCGTTTTGGCCAAGTATTGCAACGAAAATAACCGTTGTGAATGGCCACAGCATATCCAGTATTTCCTTACTGTGGTTGGGTGACAGCCAAACTGTAAAAAATATAATAGTAATAATTACGCTGACCTTCATCGTCACATCATTGTTGGTATTGTGCCTAAAGTCGCCAAGTGGACGTGAACAACTCAAGTTGAAAATTGTATTTCTGTGGTTATTTCCTCCAATGCCTGGAATGCGACTACCAGCATCTTAACTGGTTAAGTATAGCTAAAGGCGATACATTTTTACAATAAAAGTTTAAGTGAAACGAAAGACATAGGCAACGAACTTGATCTTCTAAGTTCTCACTTTTTGCATTTGTGTAATAACGCCAAAAACATAAATCAACGATCGGATAGCACTAATAAAGTGGCAATGCTTACGCCCCAGTGCCCAGTTCCATGTCGTTAAATTTATGCCATAGCTTAATTACACTAAATTACGCATAATTAAATTTTAATTAACACAATCAACTAGGGCGCACACACTGGGATGCATAAACACAGAGTCACCAAAGAAAACCGGCAAAACGTGTCCGAAATACGAATCCAATTTGTGAATGTGGAGTAAGTCTGCGTGCCGAGGAAAAAATAAAATCGCAAAAACAGTGCGCGGCCACAGTTTCGAGCAGCTTTTATTTCTAGCCAAAGTGCTAAAAGATTCAGCAACGCACTCGCCAAAACCGAAACCAAATCCAAAAAACCAAAACGAGTGCAAGTTCAACGGGGAAAACGGGTTTCCACCGCCAGCTCTTTGGGCATATGAGGAAGTTAATGGCTGAGCAGCTCGGCTAACGAAAGCCAACAGCCAACAAGCGAGTCGAGCTGTGGAAAATTTAGTAACAGTTACTATTTAGCGGTCGGCCAGAGCTGCATAAAAATATTTGAGAAATTGGTTTTCTCTCTCCTTTTATCGGTTTTTTTAGGCGGGGGAGGAGTGTGCTGTCCACCCAATTGCATCCGCGGGTTTTTTTTCCTTTCGACATGGGTCTTTGCCAAATTTGGATTGTTTCTTAGGTTTATTTTTGCTTTTTT
1 GTTGAGTAACTATCTGAAACATCATAACCATCTGAAAATATAAATATACATATGTAAGACAAGAATACTTTAAAAAAATACAAGATTTTATAGTTACAATTGAAATATGGTGTCATTAATAGTTAAAAAAATATTTTTTCAGGTTGCCGACAACTCATTCCCCAACATACTCGCTATTCTCAGTGGATATTCAGCTAGTACGGCTAAGGAAAATGTCTGCGATACGGATAAACAGGGCTGCCTGGACGAGATGCCAATGATATGGAAGTATTTCAAGAATGCCAGCTATTTGACAGGATACGCGGAGGACGAGAGTAACTCGAATCATTTCAACTACCTAAAGCCCGGCTTTTCCAAAAAGCCGATGGACTATTACTTTCGCCCATTGCTTAGAGCACTGGAGTCCGAAATGGATGTGTACCGATTGCCGGAACATGACTACATGCGATACTGTTTGGGTCGCCGGATAGCGAATCGTTATATCTACGACTATGGCCTACAGTTCACGAAGCGTTTTGTTCACGATCGACCAATTTGGGGAATGTTTTGGTCGAATCACTTCAGTCACGATGATCCCTTTATGCCATCAGCAATGCAGGAAAAGGTGCTGGGAGATTTGATCGATATGCATGCGGATGGGCAATTCGAAGAAATGATAATGATATTTTTCGCCGACCACGGAACCAGATTTGGCGATTTGACCTATCTGAAGGAGGGCTTTCTGGAGGAGCGGCTGCCCATGATGTTTATATATCTGCCCCCGTGGTTTCGTGAAACATATCCATCTTATGTAAGGGCACTGGAGTTGAATCAGCACAGGCTTAGTTCCAACTTTGATCTTCACAATACGCTGAAACATATCATAGAGATTGGAGGCACCCCAGATGGTCGAGAGTTACCCAAGTCCTTCGATTGCCCCACCTGTCAGTCGCTATTCTATCCCCTGCCGGAGGGTCGAACGTGTTCGGAAGCCGGCATTGAGGAGCACTGGTGCACCTGCGAACCCTACAAGATTATCTCGGGACAAGATTGGACGACTCCTATTGCCCACAGTGTGATCGATCGAATGAACGAGTATTTCGTTCAAAAGAACTTAACCAGTCTTTGCAGCAATCTGACGCTAAATTATGTGCATAAGACTGAGATAAAAACCGGTCTTAACATCGATTGGCACCAAACACTGATGGAATCGGAAACAGCGGTTTATCGTATTAAGTTTAAAGTGAAGCAGAATAGTGCTGACTTCCAGGCCACAGTGGTATACCATAATTCCACCCAAAATGCTCAAGTAAATGTGGAGAAAATCAGCAGAACGAATTCATACAAGGAAGACTCCACATGCATCGATGATAAGCTTGCAAAACTATATTGTATTTGCTTTAGTGACCTCCACTGATTAAGTCTCTTATGTACAAAATAAAGTTTAAGTTTAGTTTAAAACTCCTTACATAAGTTTTCAACTGCATTCCTTTGCTAGCAGCATTCCCAAGCCAGATGA
1 CAATCCACAGATCGATGAACATGCAAATCGAGTTGAATGCATGAGTGAGTACATTTGTGGCATCCAAGGCGCTTTCATTAGCTAAAGGAAACGCAAACCAGTCAATGATATGATATGGCAACCTGAGTGTAAGAATAACTTACCATCATATAGAATACTCCAGTAGATGATGGTGATGACGATGGACAAGACCAGAGATATGATGTGCATACCCCAGTACAAGCGAAAATAGCTAAAGTAGCTCTTCATATTCAACAGTTTATCTGGAGTACATAAAACCATGCATATTAGCAAACTGTTTTGTTCTTATAATATATAGCCATGTCGTACTCACCCGCATATTCTGGATGATAATGCCATATAGTGACTAGAATAGCACCCAAGACGTTGGTCAACATGCACATCCATATGCCCCAGTTGGTCATGTAGATAAAGTAGAGCCAATAACTGGTTGCATCATCCGTTTCTGGCCACATTGAGATTATTACCACGACCACAAAGAACATGGCCATGAACCAGCGATAAAACAAATAGGCCATACTCTTGGTACATGATTGCCACTGCAATGGAAATTTAAATTGTTAAAACTGACATAAAATATTGGTAGCTTAAAATCTTTAAGAAGTGTAGCCAAACTTTTACTGAAAACTGCATTTTAGATATTTCTAATAAATCGTTATATATTCTAATTCATTTGTGCATTTTTTTAATCATACACCTAGCCTTTCCAAATTTGTGTATTAGAAAGGTTAAAGGTCACCATTAGTGAGAAGCGCAATTTGTTGTACCTGTCGCATGTTTAAAGTATTGCTTTTACTTGACTTGCCACACAATTTGTAACGGCTTGCTGCTTATGAATATTTCAATCCAGTAATTTACAATGCCAGAGCAATCGGTGTACACAAGTCAAAGTGTACTGTCATATATATCAGTTTGTGCATATATATTCGTATTCAGAGGCCCCTCATTCTATTGATACTCTGAATAAAAGAAGTCATTAAAAATGCTCAAGGTGAGCCCCATACAAAATGGTAAAACGGCCAATGTCTTTTACGAATGCTAAAGGAGATTCGATTCGGTCAAGTTATGTAAAAAAAAATTGGCATTTTTTTGGGTAAGGTATAAAAATAGCAAATTTTTGTAAAACGTCAAAGTATATGATCAACAGAAAAGTCGGTATTGCATGTTATAAAATACTTCACTTTGGGGTTTTATATTTAACAGTAAGCTTTTACTTTGAATCTGAGACATTAATACAGCGATGTAATTTAAAGACCTTTGACAAGTGTAACCAGATTGATCTCTAGAGCTATCTTATAGTATCGACAGCCTGCACTTTTATATGCCCACCGTGTACATTGACCTGAGTGCAAAGCAAATAGAAGCACACCTGCTCAGGTGCGTGACGAGTGGAGGCGTTTTTCTCGTAGGCCCAAGGACGCGATTATTTGTACTGTCGTCAACGTTTCATTGAACTATTTAAATTGACCCATCACCCCCTTCCCACCTTTATTTAATTCTTACCTGAGACTTGACAAAATCATCGGGGGTATCATGGTCGAAACCGCAGCTTTTGCGCTGGAACTCTTTCTTCACTGGGTGTACGATCACCTGTAGTTTGCTCATCCTGCTCATCTAGCTTCTGAGCCCTTAAGATGCTGATTTTATATTTGGTTTGGAGCTTTTGCGAAAGCAGTGATTCCCAGCACGATTATGCAATACCAAT
0.5569578240380685 AAAATTCTTTTGCCTAGCTTTGGCCTCTGTATCGGAATTTTGTTCTCTTTGTTTCTGTGCACTTGAAACATTTCGCTGGGTTTAAAAAATTCAGCCAGCCAGAGGAGGAACACGGAGAGCATGAAAGAAATGGAAACTTTACAGACGACTTTGCATTAAATTGGCCCTAGTTGCATAGTTTGACTGCGATCTGATGCCTTTTGACCACAAACAAATGGTATTACTTTCGTTTCGGCACGACGAAAAGGAAAAATATGGTCCAGAATTCCAGTAATACCGTATCATTTCAAGTGTCTGCCTAAGGTTCCTAATTGGCCGGGATTACTACCTCTTACTCAGTCCTTTAACCAATTAAATTCGCCATGAGGCCAATATCCCGCCACAGGCCGAGATTCCTGGGGGTGCAATCAAGTTGAATCCTTTTTTTCACTAAACACAGCCATAAAAAGCATTGCCAGGACTCCCCACTAGTTGAGTGTTAATGCAGGGGATTTGGAAAAAGGGCGGAGTGCCGGGCATAGCAAATCCTTGCCGAGTACGTGTGGCATTCTCGGCGCTCATAAAATCACAAAGTCACGTCCCACAGAACCAGAGATGGGGTCTTGGCAGGACCTCGACTAGCCCGTGTCCATCATATACCTCAACCTACCCCTTCTTGATTCCTAGGCCAATATAAACGTGCTCCCACCCTTCGCCGCATTTTCCTCCTTTATTATGACAAGTTGCGGTTTTGGGTTTTTGTTTTGGGAAAGCCCTTGCCTTTCCCAAATGTCCTGGAATAAGTCAGTCATGTATGCATATGTGTGTGCTTATATTTAATAGTTTGCTGTTGTTGTGCATATTTATGGGGATTTTGGGGCTTCTGTTTTGGTTTCTGAGGGCACCAGATTTTAGTTGGCTTGGGGCTAGTTATTGTGATTAATGTTT
1 ATTGCCAGGCCACAAACAGATTCTGGACTCAATAAAAAATTGTACATAGGGATGCGGAAAAATGCTGTAAAACACTTAACGTGATTGTTCTGGAAGGACACGAAGGGCGGCTCATTAAGCCATGTGGCATATTAAAAGGCAATTTGATACTTTATTGACTCTGAACTGTGCGAGGGAGGACATTTAATAGAAATCTACCTTACCATGAATTTCCGCCCAGGTCATTTATCATTCCGAGGACACCTTTTGGTGAGTTTTTGTCGCTGGACGTCTGACATTCTAAACACCTTTGAATTCCACTTTAGCTTAGACTAAAGTTGAAACTCTCAAAAACCAATTTGCAACAGTCCAACGAAATGAACTGAACTCCAGCCAAATCAAAGATAAAATCTCCACTGAACTAAAAACGAGACTAGATCTGAGGCAGAAAGTAAAGAAGGAACGTTGCCGCAAATTGATTGCCATTGGGAAATCGACAATTTCTGATTAAAATATGTAAATTTGTGGCAGCAAAATTGGAGCACCAAGATACGAGCTTTTCAAAGGCGAATGATTACACCAACGAACAAATTCCAATAGAAGTGCACAAATTATGAGAAATCAAGAAACGAGAAATGGAAACCAAGGCAGCACATCCTTAAAGGATTCTACATTGGGTTGTCCATTTGCTATCTGCCATCTCAATTGGTATCCTATCATCGAGGACCCATCATGCGTCCTTTCAGTAGCTCCTCCTTTGCCTGGCGTTCGCGGTTTCTTGAGCGGATCAAGGCATTGGCAAAACAAACTAGACCCTCCTTCGGAGTCCTCTCCTCTTCATTCAACCAACAAGTTAAGTCCTTTGCAAGGCGTGTTTTTGCCGACAAGTGATTCAGGGAAAATAAAAGGGTGAAGCCGCAATAAAAACCCAGTTATGGCTGTTCTAAACGGGGGAATAAAAAGAAGGATTGGTTAGCGATTGCAATTGAATTCAAATTCCGTCATGCCACTTCAAAGTCAAGATGAAACCAAGACGACAGACTCTAGCCAGGACTCAGTTCCAGCTCCAGCTTCAAGTGAGTTTTCATGCACATCCTTATTCCTGTTTGTCCTGTTAAGCTCGTTTGCTACGGCGCCACTCAAGTGGAGTTTTCCGCCTTCTGTCTGCCCTTTCTGGATTTTTTCCTCATACCACTTGGGGGGGCGTGGCTTAAGGACATTCGACGCTGCGATTTCCCCTTCTTAACCGTGCCTTGTTGCCGGCTTTAAATATTTTATTGATGTCATTTGGACAATACTCCTCCAGTGCTCACTTGGCTGCCTCAGCTCAGATCTCTTATTCCCACTTCACCGCCTGAATGTTTTATTGCTGGCTTGTTGATATTTTTATCATTCCTCCACTTTTACTGCTCCCCGTGTTCCCCTCTGATTTTCCTTTAGTGTTGCCCTTCAATTGTTATCCTCACTGGTATTGCTGTGGCCTAAATGCTGAAATCAAATCAAATTTGATACGGCTCATTTGTGGCAATTACAAGGAATGAGGGGGAAAAGGAAAAAGGAAAGTTGAATTACTTAAAATTTTGTTGACTATTACTTGGAGCAAGTATTTATCATACAAAATTTATTGAATTATTTTTCTGGACCCTTTCGGTAGTTCATTAATTTTCATTTGCCTACATAAGTCGAGTCCCATTTATGCACCCATGACTCTACACTTCCATTCCATATATCTGGACTTGTTTTGCACTTGCTCCACAATGAAGCACTCTCATTCCATTCGAAAAGTACCAAGAGTATGGGAAGCATGTTACACAAGAACTTTTTCCGACTGCCATATGTTGGCCTCATCCTCCCACAAAAACCATGTAGTATCCAAGGAATTATCTCTGTTGTTAGGCTCGCGAGGCATCCACAAAGACATTTTGGCCCCTACTCGCGTTTTTCCATTCTGTTTTAAGGCAGCCTAAAAAGTATGCAGTCACAACTGCATATATTTTGTACCACATTCCGTGGGTTTTTCAAAGTTTTCAACAATGGATGGTGCATAAAAAGAGGGCGCAGCCAATGC
1 GATTTAGATCTTGTATAATATTTTCAAATACCCATCCTCAGTTTCACCCACCTTCTTCATCCCAATCCACTTGATTTAATAACACCAATAAGATGCCAAAGCCAAACAGCCAGACCCCAACGTAATTTCTTCCATGTTGCCTTCAACTAAAATCTAAATAAATAAATGTCCATTTTGGACACCTACGAACGTGGCCAGTAGCAATTTCAGGGACAGCTGATGGGGCGGGCTATTTGGGGAAGCTGTCCATGTGGAGACGCCTTTTTACTAGGGGAGTTTGGATCCAGCATTCCGGGCATATCATGCGTTTACTTTAATAATGCGCATAAATTGGTAGTCGTATTCGGACCTTTTGACTGCTTCATTCCTCGG
0.4878402567745169 CAACATTTGTTAATGTAAAATATTGTAACACTATGGTTGATAATAAATTGCCTTAATGCTCATAAAGCCAAAACAACAAACCGCACGGCAACAAACAGAATTTATGGCAGAGTAATGGTACACGTCGAGAAGTGGGGATGCATAGGAAGGCGGCAGGCGGTGGGCGTGGCGGAGGGGCCAGAGGGCGTTTGGGGTTGAAATGCTGGGCGCAAGTGGCAGCGTTTTTAAACCAACATTAATCATGAGCTCACGAGAGTGCCTCGCTTTCTCCCTACCGCTTTCTCCGCTCCTCGTCTAGTGTGTGTGTGTGTGTGTGTGGGAAATTGGCTTTTCCATGCCGGGCTTTTTAATAATTTATAAAAGAATTTACGAGCAAAACAGCTGAGGCATAGAAGTGCGTTAACTACATGCACACAAATATTCCCATAATTAAATTTGAAGAATGCACAATCAGCAACAATTTCCCGCTTCTCTTTCTCTCTCGTTCTTGGCTTTGCAGCAATCCTTGCTGG
0.7738767840069619 CTCTGGCTCCCCTCCTGCCAACATTGAGTTGGCTCCTGCCACATTCTTGGCATCCTGCCGCCCACAAGGACCTCCGCCCACTTTGCTCCTTCGCCTATCGACTTGCGGCGGCCGCAACCCGAGTTGTGTTGACTGTTTTTTTTTAATGAGCCAGGTTTGTTTATGGGCTTGTTAATGTGAGTGTTTTACACTTTCCAATCCGTGTGCATATTCATGCGAGCGCTCCTCGGCGAACGCCTCTGTGTTTGTGGTATGCATAATAAAGGCCATTAAAATTAAGTAATTGACGCTGGCAGCGAGCAGACGACACCAGAAGGGGGAGGGGGGAAGGCAGGCGGTCTTGACTGATTCAGCGGCAGCGGAAAGGTGAAAACCGGAAAAATGAAAAGCACGGCAAAACGAAGAATGTTTCGGCCTAAAATGTACATACATATATAAAACCTCAGCTTTTCGTCATCTATCTCGCTCTGTTGCGTACAATTCGCGCTCTCTCTTTCCCAAAATGCAGAATTCGTCATTAAATTGGAGACCCATTTAAGTTTCAGCGAGCTCATAAAATTCACA
0.8613298780225764 AAAGAAATATGTGCTGTATACATGAAGACTTGTATTTGGCTCAGTGTAATACAAAAAATAAATAAGAACAAATGGTACGAGAAACAAAAATACAAAACAAAAACCGAAATCGAACAAAAGCTTTTAACGCACTTCGCGAGAAAGTGAGAAAGAGATAGTGCGACAGCAGGGAAAAGAGATGCAAGTAGTGCGAGCGCCGTTTCCATGTGTGTGTGTGTATGTTGGTGTGGGCGTAAATGTATGCAAATAAAATGCGTGTGCGAGACTTTTGAAGTGGGTTAATATTAAAACAACAAAAGCAAACCTAAAGA
0.5632680588454322 CTTTCGGAGTGCCTTCACCCCGAAATTCGTGCTTTTCCTGGTCAAGCTTCCCCTCCTTCCAATTTCAATTCCAAACAACAAAAGCTCGCTCTCCATTTTTTTTTTGGGAGATCAACGAACTGCTTTGAAATACTTTGCACCGATGACGTATCGGCTATTTGCAATTTCACATAGTTGCGATTGCGTTTCGTTCTATATTGTTCTAAATTGTTGTCGCTGCCCCCACTCACACATACGCCCGCACAAAACAGGTGCAGAATGTGATAACACACACACACACACACACTCTCCCGCCGTGCAAGCCGGTAAACAAAACTGGAAAGAGAGAGTGCCAGAGAGCAAAGCTTCCTTTTTTTGGCAAAGAGCGCGAAGAAGCTTCGTGTTGCCATTGTTGTTCGTCTTCGTGTGGTTGTTGGTGTTGGTGTCGTTGTGCGTTTTTTAACACAATTGCATTCAAAAAATGTGTGCTTAGTATTTCGGCAACTTTGTGACTGTGCGAACGTTCTGTGTTCTCTGCTTTTCATTATTTCTGAGATTTTTCGTGAGTAACTTGCGATTTCTGGCCCGAATTGAGTCACACATTCAGAGCCTAGACTGTTGATAAGACCCGAAAAAAATATTAAACAAAAAACGCAAGTAAGAGGAGCCACGAGAAACCAAAACAAAAGTGAAATGCCATTGACATTTGTCCATGCGAAGTTGAAGTTGACTGACCTTGAATTCCCATGTGTGAGAGCAAAACTGTTTCAAGAGAGCCAGTGAGAGAATGGGGAGCCACTGGAAAGTGGGTGGCAGTGGGAGGCGTGCTGTAGAAATCCTAAGGAAAACGAAATCCTTACCATAACAATAATATTTGAATATGACGAGCGCTTTTCGCGTATTTTTTTTCGCAAATGTCAATGACTTTATTTTCAAACGTGCGCGTAAAAATAACACAAACATAGAAACCTTACACATACGCCTTCGATAAAATGCGGTTTATTGCACTTCCATTGTGTAAATACAATGATATTACACATATGATAATATTCCCGAGTTTCCCCTCTCTCTGCCTTACTTACTACATACTCCACACAAAGTGTGCCGATCTTTGTGCTATAATTATTATTATTATTATTACTGGCTGTGTGTCATATTATGCATGCGTTTTTGCTCTGGACGCTTCCGCATCATCGCCAAATAAATAATGC
0.3303920314321109 TGCAACCTGCCGCGCTCATCGCCGGCCGCTGCAACAGCAGCCGTTACACTATCGTCGGCCGCCGGCGGTATTGGCAGCAACTTGTTGAGCGGCTTGCATCACGGTCTGGCGCCCGGTACGCATCCACTGCAGCGCGCGACGGCAGCCAGCGGAGGCGGAGCTGGTGCTGGGGGCGTGGCAGGCGCCTCAACAGCAGCGGCACTCACACTCCAGCAACATCAGCACCAGCAGCAGCAACAACAACAGCAGCAGCAAGCGCAACATCAGCATCAGCACCAGCATCAGCAGCAGACGCAACAGCAGCAATTGGCCTACCAGCACCAGCAACTGCAGCAGCAGATCATCTCGCATCGTTCCATACAAAACAAGGCGGCGGCCACCGCTGCCGCACAAACGGCAAATCTTGCTGCTGCCCTGCAGCGATCGGC
1 CCCAACAGAAAATCAACAAAAAATGAATAAATTCAAAGTGACGTGTAAGCAAAAACTATTCACGCATAAGCCCAGAATTCCTGCAAATAACAAAGGCAAAAATCAAGAGCGAGCACATACGATGAATATATAACTAGAGCTCCGCAGCGAATGCAACGAAAATGCACCCAAATATACGAACAAAATATAAAACGTGAAACGAAATTAAATGCAAAAAACTTGGCCAGCTGGGGTGGCAAAAAAAAAACTGCATGACATTTTTAATTATCTAGAACAAGTGCATTTAGCACACATCCACACAGACACAGTCATGCAAATAGAGACGCACACACATACAGCACACAGGAATGGAGATAGTGAGGGCCAAAATCGTTGCATACTTTGCGGGCTGTTGGGCATTTAAATGAAATTTCGTTTGCTAACTGCACAGTGAACAGTGCGAAAAGAATGCGAAAATGAGGCAACAGATGATGACAAGGGGGAGCAGTCGAACAGTCAAAAGTGCCGGGCAAAAGTTAAACAAAATATTTGCCAGTCACGCAAGCATTTTTCACTTTCTCTTAATTAAAGCGAGAACTGTTCCAATTTCATAAATGTATACCTATAATACCGGGCGCAAAAAAAAAAGATGTTTCACTCGGGTGTGGCTGTACTTTCAACCCCTTTCGGCCAGCCATTTTTGCACTTCCAAGTGGTGAAGAGAAAGCCAATAAAAATATGTTTTTCTTTTACGGCCAACTTTTGTTTCGCCCTGCGAGTGTGTGCGTGTACACAGATTTATTAAAATATTTCCCCGACGAAGAGGGCAATGAAGCAGACTGAAAATCAGTCTGTTTTGGGCGAAGTGGCTAATACTCTCTCGGTGAAGTCTTAACAGTGAAGACACTTGAGGGAAGATATTTCATAAAATTATATTTTATTAGTGCTTAAAGCGCTACAAGAAATTCTAAAGCAACTTCTTCCTATGTGTTTGGAATATAACAAGTAAATTATTAACAAGAAAATGTTACAGAAAATGGAAAACGTGCCAGATTGTCACGTTACGGTTAGTTAACTTAATAAGTTACTGCATGTTATTCGTCTGCATGTTCAAGTTAATTATCCTTATCAACTGCATAAAACGGCAATCATATACGTTTCAGTAGCAGTTCCTTTATTAATAACGCCAAAAGGTTTCCAATTTCTGCATCGACTGGTGTTACGTGGTGCATTCACCCATTCTACAGATTCTGCTGATATGTGGGCTCTTTTCAGTGAGCACGGCTCGTTAGCTTGCACTTTGCACACGCAGACCAAACAGAGTGAAAGAGTTGGTCTTAATAAAAGCAAATATAAAGCTTTTTAATAATATTAAAGCGGCTGGCAGCCATCGAAAGCTGTTGCCGTTTTGGCTTATTTGCCAAACACTTAAGTCGTAGCTTACTTTTGGTTCTCCGCTCGGGCGGCAATAGTGAAAGTAATTTGTTTATTTATTTGCAAGGATAATGGTCGGTGCTTAAAGTGAAAAACGGGAAAACGTAGAACTTTCCACGCGTATTTGTGCAGCACTCGAATTTCCATTCCTACCGTTCAAAACTTTCGGCCAGAGCAGCTCTCTAATCAAAGACAGGCAAAGGACGAGAGAATGGAAGTGATAACTTTATCGGCGTCCGGATTTTGCATACATCGCTGCGCTCGAGGGCTGACCTTATCGTTCTGGAGAGCAAAGAATATGTTAATACGCCCTCAAAAGGGCAACAAAAGTGCACAAATAATGTTTTCGAGCTTTTCTCGAACTATAGAGAACATTGCCCCCCGCCCGGCCCACCTCATATGACACACATTTCCGCCCATTGTTTGTTCTTGGCCTGCCTGTTCGCCTGAATATGTTTGCTCTCGTGTGTCTGCGCTCTGTTTATGTTTGTTGACATGGAAAAGCCTAAAAGTTATGGTTCGGCATCATGGTCCGGGACACGCCCACTGGGGGCAAGTACCGTGCCAGACATGACCATCATTTGCCTGCTTGCTAATAAGCGGCTCAAGTGTTGGCCCGGAATTAATGCGATCT
0.9030077138566636 GTTTGCCATTTCAGCGTCTCAGTGTCGCCATTTTATACGCCATTTGCTCGACCAACCCCTGCACCCCTCATGTACTTTCCCTACATTTTTGCACCCCTCTGCAGTGCTCATTAAATGCATTTTCTAATGCAATTGACATTACTTGTTCTGCTGCGGCCTTGGGTTTCGGTGACTTTCGCTTCTGTTTGATTATGAAAATGGTTTTCGGTCTGCGGCGATGCTGGTTTTTAATGAGACCCCACAATATGGCCGGATTATCGTCAAGGCCTGTCGTCCTATACTAATTAACATGTCAGCTGGGGAATGCTTATCAAGTATACGCAGCGTATGCCAGTGGAAGCTCTATCTCTGTCGGCGTTTTTCCACCTCAAGGGGATCGCTCAGGTGAGCGAACAGAAGCCGCTAAGGCAGTCAACGAACTGTCAGCACTGGGATTTATCAGTGCTCGGAAAAAG
1 TCTCGAATGCTTCGACACAGCTCATTGCACCTACTAAACACAGTTCAGGCCGCCAAAAGGTTTCCATATCAGTGAAAAGCCTACCCCACTCCGCCACCTATCCCCTGATACCATCCAACAAACGACCTGGGCACATGCCAATCATTCACTCAGAATCGGTTTCAGTTTCTGGACTGTTCTGTAGTTACATCAATTAGGCGAACCACAGATACCGAACGCCAACGAAGCCGAGAACATCAGACACATAATGGCATTATCATCGCGTCGGCCTCCCAAAGGGTGTGGAGCACCCAGACAATTGTGATCAGTGATCTCACCGGTGGTGCGGTCCATTCGGCTGGTACCCTGTACTTTTTGACTTCTTGCAATCCGTCTGTTTGCATTTCTTAGTTACTCTAGTAACGCC
0.8113599887787251 TTGATTATCCTTGCGCTGGTTTTAATAAGTGTTTGTTTCGCTTCTTGTTTCAACAAACAATGGGTAACTTCCATTCGACGCCTCAACAGTTTCCACTTCCTCCACCTCTTGACCATTTACAAACGGCCTTGACATTGGGAAGACCAACATAAATTGTTTCTTGACTGGTCAGGCATAGCAACACGAAAAATAATTGCTCCATTCATTTACCCGTAGAGATTCTAATCAACAACAAGAAAAGGCCCTCAAGATTAATCTTTGAAATACATCATGATTCGCAATTCATAAATTAATGTCGAATGTATTTTTTTTTTTTTGTTTCTTAATAATTTCAAGCAAATACAAAAAGGTTTGGGCTTTTGTTTTCCATTTTTTTTTCATTTTTTCAAGTCGGCACGTAGCTCGCTGCGAGCAATGAACAAAGTTTGTTTTGATTTCGTTTTTTGTTTTGCTTGTGGCTTGTTACTAAAAATAGCTGGGAAAAGACTGGTTAGCCGGGCAAACCGGCTGACCATGGCTTGGAATTGGAATTGGAAGCGTATTGGCAAGAACCCGGCTCAAAGTTCATGTATGGGGGTTTTCCCAGGGAGAAAACGGGAACACCAATTGGCCATCATCGTAACGCCGGACCTAAGATAAGCCGATTAAAAATCTTCCATTCCATCTCCGCTTTTGCCATGATTTTATCGCATTTCACTCGTCGTTCGTTGCCTACCCCAACAAACTATATATATGGCCAACAATATGATCGAAAATGCGGTCAAGCAGCTGGCACAGCATCAGCTAATTGCTGTCAAAATATGTGGACGAGCTCGCATAAAAAGGGTCTTAAATAAATCAAAGCAAATTACAATAAACAAGCCTGATAATTATATGTAAAAACGTGAAGCGAAAAACACTTTGGGCATTATGCAACTTTTTACGAACGTGTGATTTGGTAGTACCTTTCCATACAGCAACAAAATACCACACAAAATTCCGAGGCAAAAAATTATAAAAGCAAACTTTGCATAACATCGTTTTCTGATTGATTGCCAGAGAAATTTCATTTTGGTAGAAAGAAATTGGCCATCAAATAAATGAAC
1 TTTTTTGGTAGCAATGCTTTGCAGCCTGGTCAGATTATAAATCTCAGCAGTTCATAAAAACTTCAGGCAAAAAGCTCCAGCAAAAACCATTCAGAAACATTCCAAGAAAAGCCAGAAACACGAACGAAAAAAAAAACTGGTAACAAGCCGAGGAAAAAAGTAAGAACATAATGCTACCTGGGTGCAGTTGGACTTGAGTTAAGCCAACTCTGGGATGGTGGAGCCGCGTCGAATGGAACCGGTTTGGTGGCTGGCTGGCAGCCAGCCGACTCCAACTTTTCTCACATGCCTTTCGATTATGCCAAGTCGACTGCATTCTTCGAGACGCGGCTTTCGCTAAACGTTTGGCTAAGACCGAGCTCTCAGCTCTCAGCTCCAAGCTCCAGCGCCCCATCCTCGAGCTCCATCCCATCGCTCTGCAAGTTCAACACTCAGTCGAGGAGTTAGACCTCAACTTCAACTTCAACTTGATCGCTGCCTCGGCTGTGGCTGCATAAAACTTTAATTTCATGGAATTTCCTTTCTATTTTTATGCTGCAACGCCGATGATTAACAACAGCAGCAGCAGCCAGCCAGCCAACTGCCAACAAAGAGAGACGTTGGACAAGTCAAGAACACGGGAACAAGTCCAAGACCAAGTCTAACTCCAAGTCATGGCTGCCAGCTAGAACTTCAACTTCTGGG
1 TATTGGGCATGGTGTCCATCGTCTGGTCCAACTAGCTAGTCACTTTACCCCAGTTTATTATACGCGAATGGATTACGTGGGTGATCAAAGTCTCTCAGCTCCTTTGAATGGTGAAAACAAGCCCGTAGGAGTGGGCCATGCGGATGATCTGCACTATGTGTTGCCGGGTTATTGGTATGGTCCCTTAATGGCGGCAAATGATTCGGATGTTTTTATGATGGAACGTTTAACCAGCTGGTTTACCCACTTTGCCAAAACAGGGTAAGTATACTAAAGAACAAGAAACTTAAAATGAAACTTTTGTAAACGTCTTGGAGGTGAAATTGAAGAACATATGGCTTTTGATGGTAAACAATAAAATCGATTGAATTCTTCTTCCGTTCCAGGACACCCCTAAACAGCACGGATATTTGGCCACCCTGCAACTCGACGGTCTTGAAGATGCTCTACAACGGGGTGGTGACCCAGGTGGGTTCGCCCGGCTATTCGAATCGATATGCCGTCTGGGACAAACTGTTTCCCACGGCCGCCCAGGGCGGAGGCGCTGCCTTGAAACTCAGTTTCGCCGTGGCCATCGCCACTGGTGTGGCCTCCCGGCTCATCGGGAAATTAATGTAGCAATTAGGTGTGGAAAAAGCTTATCAATAGGCCGTTTAGATTACGCTAATGACCTTCGACCGTTGTTCTCGGCTTGCTCTTCGCTGGAGCAAATGCAGCTATTTACTTTGATTAATTAATCAAGAAAGGCGTGAGATTTTCCCTGTTTCCACTGCGAGCTTAG
0.6313154614903029 CCAGTGAACCATGCGAACGCATGCCAGTCAGGATTGGAGCCTCCGGACTGCAGCTGGGAGGAGAGCAAGGTGGCTGGCTGACTGGCTGGCTCCATGACGATGCATCATTGGCAGCTGCGGTCTGTGCAGCCCTTAAGCCTTTTTAGTGACTGCTGGTCCGAGCCGATAAAACGCTTGACTGGCCCGCCACTCCCCCCATGTACTGGCCCATTGAAGGGTTAAAGTTGGGGCAAATTATGTGGGTCTGGTTTCAAATCCCGATGGACACACGCTAATGAAGCAGACCCAAGGCAGCAGCAGTCCAGCCACAGGCCAACCCCTAATCCTTGACACGTGTTGGCCAACAAACACAGACGGCTAAAAGGAACAGAGAAAAATCGGGTAAGAGCGCGGGGATAAGTGCGAGCCACAAAACAGACTGCGAGCCATTTCAAATGCGTTCCCACAATTATGGAAATGTTATAAATAAGCATTAAAGTACACGAGGCGTCGATCAAATGCCCTTAAAAATGTACAAATCCATGAGAGGTCATAAATTGAGGCATGGATTGAATAGTGAACAGTACTCTTGAAAAGCAATCAACGAGTTGGTGAGTAAATGAATAAAGAAGAGCTTTTATTGCTATATTATTATAGTGCAATTAATAAGTAAATAAAACACAACAACTTAAGTTAAGTGTTAAGTGCGGAACCTAAAACAAATTTATACAAATGTCTTAATATGATCGGGAAACTTCTTGTGCTTACCAAATAACAAGGGTAAACTAAAGCTGAATAAAATCAACCCCTTGAAAGTGTATAGAAAAGGACATGCTAATGGGACCATAGTCGTCCCGTCATCATGAGGTTTTGAGAAATCACCTCGAACGCCGGGTTTGTAGAGTAAGGAAAATTTGGCCAACAGACGCGACGCAAAAGGAATACAGACAGGGAAGAAATGCCACAAAAATGTGATGCAAACACAGGGTCCATAAGGTTGGGGACAACTGTTTTGGTCCTTATAAAACAAATAAAACAAATGTTGAATGGTAAACC
0.4564720610572631 TACGTTGCTTTAAAGCGAGACTTCAACGCCATTCGACAATTTTGTGTGGTGTGCGCGCTTTTCGATGATGATTTGGGATGATTGGGAATCGGGGATTTTGTGGTTTATATTGGGTATTATAAATTTTCTAAACTTCCATTTGGAAGTGAAAGAAGTTTCTGGGAATAATCGTGTTATTTTAGTTCTCAATTCTGTTCGGTTTTCCTCTCGGAATATTGGCTTTTGTAGATAGAAAATCGGCGCGATATGTTTAAATGCACGTGTATGGGTGTGATAGCTCAGATGTGTGTGGGTGTGTGTGTGTGTGTGTGAGGGAAATTTTCAGTACAAGTAATTGCTGGGTGTGCTTTTCCATTTTCTCGTTAGGTTCTAATAAGATGTAGTTAAGTGTGAGAGTGTTTCGTTCTCAAGTATTTTATTTTTATATAATAAATATGACTTGGTTTTAAAGTTAATTTGGAAGATATTTTTTTAAAGGTTTTCTATTCGATTTAGTTTCTGCTATCCTTTGTTGTCTTTAGTTTAACATACAGCATGTATAAAAGTTTAAGTTAATTTGTTGTTTATTCTTGGAAGTTTGTCTCT
0.8060561920689154 ATTTGGGTTGGCAGGCTAAGGAACTGAAGAGACCAACGAAACGATACGATCGAAACAAAGGGATCAGCTAAAGGCACACGTAGATAAGCAAACGAATCCAACAAACAATCGAACAAACAAAGCAACAACAAAACGACAATAATAACTCAGGAACCGATTATATAGGATGGTTTTCGTTCCTTATTTTTTTTTGTATTTTTTTTTTTTGGGCAAACACAGCAAAATTGAACCGAAAAGCTCTCTTAATTGTATTTGTACTTGTAGCTGGGCTGTTGTTGTGGCAGTAGTTGTGATTGTGACTTTTGATTGGAGTGGTGATGGGTGTTTGTCGTGTGTTCGTATACCAATTATGTCAAAGCTAGTGGAGGTTGACTCCGATTAACCAGATGGGGTTAGAGTAGTTATCAAAAAGTATATAGCAAAAGACTTTACAAGACCATGAGCTAAGGTTAGTAGGAGAAGCGAGAGAAAAGCTTATGAAAGACGGAAAGAAAGTGTTCCTCGGGCTCGACTTGAGTACTTTACATGGCACACGGTACTTGGTACTTGGTACTTGATACTTGGAAGGGTTCTGAGTTCTGTGTTGATTGTTCAGTGTTGGCAGTGATTTCATTGGTGTTCGGGGCTAACATATATAGTTCGTGTGGCTAGTCTTATCCAACATCCAGTGGCTCGGTGATGGCACTCGAGGTGTGAGTCCAGAGATTACAGAAAGATTAGGACAGATCTATGGCAAACATACGGAGAGTTAGGATTTATTGATCATTCCTCATTCGTGTGGAGGTGTTCCGGATATCCGGAGTGTG
1 AGCGTGGAATACGTAGATTTTAAAGGGGATTTAGGGTTTTATCTTTATTTGATAATTAAATCCAGCTTAGCCTCATTTCGCTACCCTTGCTGCTTGACCTCAAGATAACTCGATATAACTTAGCCTGCCGGATAATCTAACTCTGTAACTAACTCATACATCTATGCATATGGGGATTCGAACTGGTAATTTCGAAAAAAAGGTTATCACCGCTGAAAAACTCACAAAATGCATTTAGAAAGTTGAATAATACAATTCAGATCGATTGGTACATATGTTCTGGAGGTGGTTCTGTGTTTGGACTAACGCGATTCGGTTGGCATACTCACCCAGCGTCAGTTTCTCGCCCGAATCCGGCGGCAATGTGAAGCCCAGTAGGGCCATCGATGAGATTAGCACACATGGCACAATTAAATTGAAAAAATAATATAATGTACGGCGACGAATTTGTATAGTAAAGGTGATATCGACATATGGTTCTGGGCAGCAGGCGTAGACTATCGTATTCTTCTTTCCCGGCATGGCTGAACGATAAAATTGGATTAGTGAGCTTCGGGCAAGGATATCGTGGATCGAGACAAAGACACAAACATGGATACACATACAGACACAAGGACACAGGTATGTATGTACAATAGATTTTTACAGATTAAACTTCCGATCGAGATCGCAAAGATACATATATGTACATACACGTTAATCGTAAAACTAGTTCGAAGAAATCAGGAGCTAAGCAAATCATAATGATCTATGAAGCAATTTTTCGGCAAGCAATGTGTGAAATCAAAAGGAATGCGGTTTCTTTTGCAATTGCGATTATGCTGATAAGACATTTACAAATGACAACGATCAAACGAAATAACAGTT
0.575362852629035 CCCGTGCTTCACTGCATCCTCATGATCATGATCCCTGCATCCCTGAATCTCTCTCTCTCTCTCTTTCTCTACATTGTACTCTGTCTCTCTCCCTCTCTCTCTCTCTCTCTTGCTGTCTCTGTCATCGTTTTGTGTGTGTTTTCGTTTGCTTGTCATTGAACATTGAACACTTTGTGTGGGTGACCCAAGTGATAACTCCTCCTCGTCCTCCCCCTCAATTGATGAAGAATGTCGCTTTTGGCCCATAAGGTAAAACCCAACATTCGCCATTGAGCTGTAAATACGTAATATTAGAAGTAGAGACTCTAGTTCACCATATCATATCATATATCCATATCATCCACGTACGTAGGGGAATTGAAGCTACGATT
0.4663960949037228 AAATAAGTGAACATTACGGCGTTGACCCAAATATTATCGCATTTGCACTTCAACCGCAAATATTAATTGAGGCCGCCACCCCGAAACTCGTATTCCATATGTTGGTAATAAGGACAGACCACAACCCACATCCCAGCGCAAAGCCAAAAAACACCATACACCATAAATACAAATGTACATATGCAAAAACATAACTCCTCCGGTCCTCAAAAAATAAAAAAAAAGGGTTGTGCTTCCTCAACCAAATGCGACAAGCCAATTCAATTATCGGGTGGTGCAGGCAGCATCCACATTCAGATTTAGGTCCCGAACCAGATGCAGATACATTTACAGATACAGATACAGCTACAGATACAGATACAAATCCCAATTGCAGTCCGACCCGCACCTTGAACCTTGTTTATGCACTTCACTGATTTTTATTTCACTTAACCTTGTTTGCCGCTCTTGTGTGCGGAGGGGACAAAAAGTGGGCGGGGCTGCTTGTTTCGGTGTCGTGTCAACTGCATTCAAATTTTTATTATTGAAATTTATGAGCGCAAAAGTAATTTTCCACCTAGTTTTTCCCGCTGCCCATTTTGCACCACCCCTCAAAATGTTTTTTTTTCCCCGCTGAGTTTTCCTTCTTTTTGATTGTTTCTCTGTGGGTTTTTGCTTTGTTTCGACTGTTGTTTATGGACACGACCATGCTGGTGACTATGGCTACCGGGGTGGGTTACTGCCTGCTTCCGGATGCTCCTGTCTCGCATCCGGGGGGCAGTGGCTCGGCACAAGCGTTAAACAAGGATACGTAATTGGCAATTGTTTTTCTATTTTTGTGTGTGCCACCTTTCGCGGCGACAGTTGCCGGCAAAAGTTTTTTGCAACAAGTGCGCCGGGTGACAAATCAAATGCAGATTTACTTTGCGGTTCATTTGAATGCAGGATACTGTTCAGCAAGG
0.9688599571155704 CGCGCATGTTTCAGTTCATTAGGGGACACTTTGCGACCTTAACCCTTCTATTCCATGGACTGAACTACGACGAGCTACATGTTCCTCTGTCCATATGCAAAATAATGCCGCATCATTAGTGCGTCGGTCGACAATGTGAAAGGGTTGCAAGTGGGGCACGTGTCGAGCACCGGCTGTATGTCCTCCGGATTCCGAACATTTTTTTTGCGCCTCAGTAAAACCCAGAAATCGTGTTTTTCGCCGGATTTGCATATGCTGATGTTCACAGCATCATGTGAATTAGATTTTAGTGTTTTTCATTGTGGCAGGTCAAAGGGTTTAAGGGCACGAACAAAGCTGTCTAGTCATGTA
1 TACCTTCATTGATAATCCGTTACCTCCAGCAAAGAAAACAGTACGAGTATTCAGCATTTGTGAGTGTACTCAAAACTCATATTTACCCATAATGCCACATATACTCGTATGTCGATGCAGAAGCCCATTTAATAAGTAATTTTCCTTGGCCTTGAAATCGGCTTCTCCATGGCAATTTTCCTCCCATTAGCATGCTATTAACAAAAGCTTCGATTGCGCAGTGGATGTTTCATCATGAGTGAGCAGGTGCCGGAAATGACTTTGCCAGCAATATTTATGGCCATGCAGAGGCCCAAAAGCATTCCTCAAAATGCGAATAGAACGGGCTTCTACAATTCC
1 AAGATCGGTGCTGGGTTCCAATGTGCGAATTTCGGGGCCAAACAAAACTTAATTGCAATATGCAAAGCCCGGACTCCAACTGCAATCCTCCTGCATCCCTGCTGCCGTGCATCCCTGCATAAGCGGTTCCCTGGGTGCTCGACTTTGGATAAATGACAATGTTTGACATGGCAAACAATGCACGAGGCGCAGGCAGGCGAATCGGAATGACACTGACACAGTTGCCATGTGGCGAGCCCACTGGCATGTGCATCGGCCACAGGGATGCACCTCGGCAGGACCTTCCAACCATGCCCATCCATATGCCCATCCGCCCACATCCCGTCGACCTGATCTCATTTGGTGCTGACATTCTGTTTGCTCAGCACCAGCAACGCCTTTTTTGTTATTAAAGCTGAAACGGACGCAGATCCACAGCCAATGGCCACGCATATTCATTGCATATACCATGCCTCATATGCCTCCACCTCCAATCTGCAGGATTCGGGCCGGGTCAGGCATTCGGAAAATATGGCAATGGGTTTTCCACTTTACTCACTTTATGCGAAACATTTGTATTTAAATTTCAGGGGCTTTGCATTGATGGTTAATATTTAAGAAACATGATTTTCGCCATGTCTCGCATTTCCAATTCTCTAGGATGTTCGTTCAGGATAACAAATGTGCAAGCATTTATCAAAAATTGCTGTCGGGCTATTGGAAATAGAAGAATAAGTTGAATATGCACTATCCTGCCTTTCATATTGATGGTTTTATGTTTTAGAGTTTAATATTTTCAATAACAAGTTTTCTGTTTTATAGTAGATAGTTGCTCTCAATTGCCCAATGAAGGAATTTATTCCCTACCCAAGGTTTATATATCCAAAGTTTTAATGAGAATGATTTTAGAAAGTATATACTTTTTAAACGACAGAATTTCACCGAACAAAACCATTCTTTTGTAATGCAAAATGTAATTTTTTTTTTAAATTCGTAAATAAGACGCTCGATAAGATCGTGCTCCCTCAATCCGCCATTGGAAGTGAACCCAATTTGGGAAGCCACCCAACTTGCCGCCTGGATGTGGCCTAATTCCATACCGATGTCCTTGTCGATGGCTAGCTCCTTCGCCTTGTTTACCGATGGTCGCGCACAAAAAGGTTGCCAGTCAGTGTCGGTTGGGGATTGGGTTTTACGGCCTCTTTTACATTTTGGTGCCACTCAAATATACAATGTTGTGTTTAGAGTGAAAATGTCTGCTGGAAATATATGCGTAACGGATGGAATTATTTTTCCACTACGTCTGCTCATCATCAACTGTGAATACATTTGACCACTTTTCTTCACTGTTGCGAACTTAAGGGAAAATAGATTAAATTACATCGAATTCATCGGTTCAATAGAAGAGG
1 CAATAGCTTAATTATAAAATGCAATGAAATGGCAACATTTAAGAACAGCAAAGAACAACAAATAAAGAAGCAGAGAAGTGTGCTGATAACTGCAAACGAAATGTCAATAAATTAATATAAATGAGTGACTCGTGACTGGCGGCTCCAACGATTCATTCCGGCCTTTCTCTTGTCGTTATTGTTGATATAGCTGTTGCCATTACTTTGGCCAATGTTTCAGCTTGTTCTATGCACCATTTTGTACCATTTTGTACAATTTTTATTTGTATTTCCCAAGCAAATCATGTGGAAACGAGCAAACAACGGGCAGTTCTTTATTTTCCAATATTGTTCGGTGTTATCGACAAATCGTATAAGGAAATATAGCACAATTATTGGTTGATAAAACGCAGCTAGCTATATGATTCTTAAGGCACTGGCCTGAACTTTGTTAGTACTCGAAAAGTTGGGGCTATGATAATGGCAAAGCCCCCAAGCCAAGTATCGTTGGCATTCTTTGGGGCATTTGCCTTAGATCTCTTGGCCAAACAATAAAATCCCCCTGCTCATAAATAGAAAACAATTAGGCATTTGGAGACGATAAGGCCAAAAAACGATAAAAAGCCAGCAAGCATACTGTGACTCACAGCGTTTTCTTGGCCGTGAAACAAAAACCAAGAAATTGGTAGCAATTCGCTGTGAGCGGTAATTAAAGCAGCCAGTTGACGATGCGCATAATTTTTGAACTTTGAAACTTTTGTTCCACAAACAAATTTATCAGATGCAAAGCAAATGCTTCTCAACCAGTTTTCTGGGACAGTTGATAAACCCGATGTGGTCAACTGGCATTCTGCGATGTCCTTTGTTTATGATGGCAAGCTGAAAGCTGCTGATGGCTAACACAGTATCTGGCTCGTTGTCTTTTCACTGCGTACTTCTAGTTTTTGGCAATAGCATCCTAGATACATACTACTGGCTTAAGTGCACTGCAAATAAAATCGAGTTTTAATGAGCTAACTTGTTAAATCAGTATTAGAGTCTTAGCCAAGAATAAAATGCAATATTGCCTAATACATGTATTTAATCAAATGTAAAATCAAATTAAGTTTGCCAACATATCAGCGCACTTTTTTTTAAGTTTCCTTAACCATTCGAAATGCGATAAGATAATTTGTGGGTTAAAAACGATATCGAACATTTCGAGCTTATCAATTTAAAGCCAATAAGTGTTATACTGACGAAGTAAATCGATTCGTAGACCAATCACAATCGAAGCATACATAATCCGCCACAATTGCAACCGAACACAACAAATTTATAGCCGCAATTAAATCCTTGGCCATAAATCAGGGAATATGGCCGGGGTAATCAAAATGTGTTTAACCCACACGCAGCGAACGAATTGAGATAAAAACCAAGTTGACAACGAAATTGGCGCAAATCAAAGATATTATTTAAACGGATACGGATACCTTGGTGATCCAGTGCAATATGGCCTGCTTTCCACGACTTTTCCACAATCGCAGCAAAAACAAATTCACGCCCGCCGAAGATGAGAACACCGATACGATACTCAACACACAAGATAGTAACGTGGTGAGTTCCGCTTTAGTACTTAGTATTTAGTATTGCACTTGTCTGATAAGTCGACTGATAAGTTCATCAAGTGCTTAATTGAGTTAATCGGGGCGGTGAGAGAATACCATAAATAACAACGGAACGAAATAGTGAATCAAATCGGATCATTTCGACCAAAGAGATACCCAATGCAAAGAGACTAGTTTAATAATTAAATATTATTTATTTGCTTCTAAAATTAGTTAATGCATTACATTACCAATTACTGCTTCTGTTCAATCTATACGTTAATCCATTATATATAGAAATGATGATGTGGAAACCCTGATAACGCACTTTTATGGCACCTACCTACCTACTTTATTATATACAATAAACAAATAAGAAATAACCTAAACCCATGATATCACTTCCATTTCTGACCGATTGGAATATCCAAATCGGAGTATTATTATTATCTGATGATTTCATGTGTACTTTTATGATCGGA
0.7742094565661575 TAAAAATGCTAAAAAGCTGCAATAAATTCTAGGTAGCATTTCCAAAATAGAAATACTTAAAGCCCGTAATAAATTCAACGAAATTATGACTTATGTCAGGCACAAGTCATAGCTGTCTGATCTATTTTCATTTTCAACATTTGTTGCGCAACAAAACAAAACCAAAAAGCGAACATAAAATTACTTTTACGACACATACAAGCAGCAACCAACCCAACCACCAGTCGTGTCAAAAGTTTTACATTTTTGAATAGGTCACATGTCTGAAGTCGAAATGAAATAATATGTTTATAAATAAGAAATGGAAACTCGTGAGATGCGCTCAAAAGCCCAGTTCATCGCCATCGTAAGCCGATCAATCTGACCCAATTCACGATGAATCCCTAACTGACGTGTTGAAAGGTCGAAAAGTCGCAAGGGGAACCCACAATGGACAGATTTAGTGCGCACCATCGAGT
1 GACTGGAAGCACTGGAACTAGTAATGTTCTCTTCGAAAATCTGAGAAATCTGTTTGACCGTGCCAAATGAATTGGTTTTCCGCTCTTCCACATAGGTGTTATCATCTGGCTCGGGATGTGTCCTTAAAGTTGCGGACTCCACGGGTAGTTGACCAGGTTCGTTGGCAATGGACTGCTGTTTTTCCAATGTAGAGGCGCCACTACCTTCTTCGGAATCTACCAAGACGACCGATTGCTTGACAACCTCAGCATATATCGGAAGTTCTGCCGGCTTTGAAGTTTCCTTAACAACTAAGTGCTCTTCTGTGATAGCCACAGGTATGGTACCATTTGGCTTTTTGTTGACTTGGTTTACATCGTTATTTGGTTTCTGTTCGGAGCAGACGGTTATGTGTTCGGAAGACTGCTTTATGTGAATGCTAGCGTTGCACTCGGGAGTACTGGAAGTGCAGGGATTAGGCTGGCCAGCAGTATTAGATGTGCTGCGTACTTTTCGAATCTGAATAGGTGTGCTGGGTGTTTCAGGTCTATGGATCTGCTTTACGTGAATGGTGCCATTACATTCCGGTTTGGGGGAGGTGCAGGTATTAGTAGTGTTATCGGATTCGGAGATAGTGACCTTTTCCTTATCAATGACCGTGCTGTATCCATTGGATTGCTTGACACTGATGGTTTGTGGTGCTTTCGAAGTGCTGGGGTTGGGTTCGCTATCGCAGATGGGTGCAGTAATCAAAATTGTTGGTTCATTTGATTTGGGGACATCGTCTACAACTTCTTGTTTTATTAAAGATTCTTTTCGGTTGTTAACAAACGCGTCAATTTCAGAGGCAAGAGACTCA
1 GGATTATCCGAAGGATTCACTGCCGGCAATCACTCTGCTTAGATGGATATGTACCGTACCTGCTAGATTGGCAAATCGTTTTAAGATTCAGTGACAAGTAATTGAATTCATTTTGTAATTTATTGCTCGGAAAACGCCCCGGAAAGTCGGAAAGCCGGATGGCCGGAACCACAGGGACGTGTTACCGCTGGCGGGTGAAATTTCTGGAGTGGAGCGGCACATACAAATGGGTCTCCTGGGAACTGGAGGCCAGGTTAACGTCTTGTTTATGGGTGGTTCACCGTGGCAAAGAGCCTGAGAATTGATATGGACCCATAAAGTGCTGGCCATTCCATTCGCCGTGTCTGCCGTGCTTTTTATGCCAAAATTTCAATTTGATTACATTTCCGAAAAGTTTTTTATGCCCGAAGGTCCAG
0.8541939509754374 GCACTGCCGAGGGCATACCGCCCATGTTGTCCATCAGTTTCGATTGCGGAGTTGACTGCGATTCGCGGTAGCGCTCCAAACGATATCTCGAATTTGGCGAAACGCCACGCTGATGGTAATTTGTACCGTTAGCCGCCATTCCGTTTCCACTCATTCCGCTTCCGACCATACCATTCCCAGCCATTCCGTGCTTTTGCATGACGGAAGTTTCCGGCTTGGCGGACCCAACGCTGCACGACTGCGACGGCAGCTGATTGGCCACACAGGTGGCAAAGCAGTCGCTGTTCGGAGCCGGAGAGGGCGGTGGCACGCCCCTATTGGCATCGTCGTACTTCTCCAGCGGCGACAGCTTCAGCTTGCCGCCATGTGGCGGGAAGTTCTCGCCGTTGGGAGCGCGAAAGCGGCCCGACGACAGGCTGCAGTACATCACATCGCATTCGTTGGACTCCAATGCCAGTTGCAGCTGGTTCTGAAAGTTGATGGACTTCCTGCGCGTGGAGCTCATG
1 TGTCGCCGTCAGCATTGGTTTCTTCTGTTGTGCGAGCCGGTCCTTCAGCAATCCTCCTCTCCACGTCCAGGCACATAGAGCACTTGAAATCTGTACGCTCGCGCTTCTTCGGCAGTCGCAGGGCGCCCACCAAGCATTTAAGATGAGCCGAAGTGGCGGCACAAGAACTGCAGCATAGTATCACCCACGATAATCTATTATAAGTTCTACCACTGGGGCACAGGCAGTTGGGCTGGTCGCATTTCAGATTGCGCTCGTGGAGCTCCCTATAGGCGTTCCGTTGCTTCTCCCACGTGGCATCGCGATCGGGCACGAATACCGACTGCAGGCGTATGGAATCCCTGAAACGTTCCGAACGACACCAAATGCAACGCAAGTAATATCCGGAGGTCAGAGCGTACTGACGCATGCATTTCTTATGGGCGAATCCGAGGCGGCAGCAGTCACCGTACACAACGCAATGCAGCTCTACCTTATAGATGGAACTGAAGCAGATGGGGCAAGTGGCGTTCCTCGGCGGATTCGACTGCAGCTGTCGCTTGTAGTCATCCATCGGCCTGCATTTGTAGCAGTAGCTTTTGTATTGGCCGCAGAACTCGAAAACGGCGCGATTCTCCAGGCCGCACTTCAGGTGAAACAATGACCGGCAACGATCGCATTGCAAACTGGCCCCAATCTTATTGCAGTACCAACATTTCCTCTTCTCCGCGGCGGCTGCCTCCTCGCG
1 CAATATCTTTTCGCCCACCCAGCGACCTTTTGTAAATGTTGTGAATGTAAAGTAGTACGGATACACCTTGCGTAGACCTATTTATAAATGCATTCTCAACGATAATTCTTTTGTGATGTGCAGAATGACATACCGTTTTCCATATAGTAGGATGTTTCCTGGTATCTTTCATCCGTGAATCCCGGCCTCTTAGCCTTCAATGCTTTTGTCTCCAGTTTAGCCTAAAATATTATTACATCACTTAATGTACTTCACATATCATTGAGTATTACTTACTTTCTTTAGCTCTTTTATCTGATCATTATCGTCTGTTTTCCGCTTTTCTGGAACCTTGATTTTAAGATTCTCAGAGTCCCTGGGAGAAGTAGTCTGTAATAAATAATTAAGAATTTCAAGATATGTAACTAACACATTCTGATTAAGATGCTCATATATCAGCTATAGATAATCCGCAATATCAACCCCAATATTACCCAAATCTATTTTCACCTTCTCCTTCATTTCAATGGGAATTACTTTGTTTATTTTCCCTCCATTAATCTTTGGTAGACCCATTCCATTTGGGTCAAAGTGAGATGCTCTTGGCGGGCAAGTCGGCAGGTCTAATGTTACATTATGCTTTATATTACGTAAGTTCGTACAGATACCTAAATATTGTTCTAGGAACACATATATATATTTATAAACAGTTTGGGATATGTACTTGGCTTCGACGCTTATATGTCTGGTGCCTTCATAGAGCTACTATTGGCTGACGTTTGTCTTTTATGCGCGGTATTCGAAGGTAAGCGGAGCATATTGGACAATTTGAAAAGGATG
0.3632197302184698 CTTAAAGTTTCGAGAGTCATAAAATTGTATATAAACATGCGGTGGAGCCAGGAGGAGTAGCTGCACCCTGGTACCTGGAGATTTAAGCCATTTTTACGAGACTTTGAGTCACAAATGCCCCAATAAACGAGACTGCAGTCAGTGCCTGCAGTGGAAGAGTCAACGTTCTGGCCGCCATAGAAATTTAAAGCCACCCCTAGGCGTCAGTAGATTCTTAAAAATTTAGGGCTTTGCTAAGATGTGCAACAAAAACCAGATTTTAGACAAAACCCTTAATGGCCCACAAAAACCGGTACAGGCATGCTAGTTTCGTGGCTTTTTGTTTGCTGGTTCCTCCACCTCAACGTACGTGACAGTGTCAAATGGCCTTAAATATTTAGCCAGAGTGTACACTTAAAGCGCCAGACCCATTCCTAATTCTCTCTCGCTAATTAAACTAATCAATAAACTAAAAACCGGAGTGTATACAAACGCATATACATTATATACATGTATATATATGTATATAGGGAAATAGCTCGAGGTTGTCGTCTGCAAGGAGTT
0.2915455270988644 CAACGTATGTGTATTCCCCTCATAAAACTGTCTCAACACTCAATTTAAATGCCCACAATTGTTTACAACGAAAGCCCGCACCCACAAAAAGAGCCAGCGACAATAACTGTCTAACCAGCCGAAAAACCAGAAGAAAAAAAGAGCAACTTCATCACGGCCACAACAACCTGACACCCCCAGGTAATGGACGCCCCACTGCCATGGCACCCAACCCATGAGCTGGAACACCTTTCGTCACCTGGCACGCGTCACGCTGACTCACTTGGTAAATAATCGTGTACACTTAATGCCACACACGACTAGTTCGGAACGATTCGTATCCGTATGCCACTCACCTGATAGAAACTATGGAAGTTCCGCTCGCCGGGCTGCTGCTGCACCACGCGCGACTTCTCGAGCAGATAGTTGGTGATGATGCCACCCACGGGATCCGCCTTGTAGTCGAACTCAATGTCCATGTACTTTCCGAAGCGGCTGGAGTTGTCGTTGCGGTTAGTCTTTGCGT
0.4706638714678741 TTGTTTAATGCATCCACATGTTTGTCCATGGTGCCCGATTAGAAGTGCCCAAAGACAGCAGGTCCTTTGTCCAGCACCTGTCGGCGTGGCACAGTTTGCCGGCAGAAACAAAAGCCGAGGCCAGAAAACCAATCGAAGTCATTTGAAGATTTGCGCACCGATTTGCATTTGAATGGGCTACAAAGGGGTAAACTTTGAGTGTTTGGCTTTCTTTTCCATTTCTGGCCAGGCTTAGGTCAAGCACCAGCTGTTGTGGCTGGAGAGGGGGGCGTGGCACCGCCCAACTCATTGTTTTGCCATTGTTTTTCGGGCGGGAGGAAACTACCAACGACTAGAACTAGCCGAGAAATAGCCCCAAATTCTTTGGCTTGTCAGCTGCAACAACGGCAAAGGCCACAAGTGTTGTCTACTTTTGGGGGTATGAGTTTTGAAATTCAGGAAACTTTTCAAGCTCAGTAGGATTAAGTAACCACCAACTACTTCAATTACCATTAACTTTGCCCAATGACTTTGTACACAAATTTAATATGCAACTACTTATTTGCCTATTTAATTGCTGTATTGCTTGTAGCT
1 CCCCCCCCCACCAAAAACCCAACCATTCCTTCGCAGCCTGAATGTCCTTTTTCCTGCAGCTTTATCGAGCTGCCGAGCTGGCGAGCTGCTCATCAAGTCTCAGCGTTGTCTGATGATTTTTATTGTTTGCCTGACCTAATTTTCCTTTTCTTTGCATTGACCATCTCTGTTTGGCCTATCTCTAATTTCTGAATTTCCCACAAAAGAGGAAAGAAAGGCATTCCAGAGTGCTTCCATCTGGCCATACCCCCGTACACCCGTCTTCCCCACTCCAGGCGAAACACACACAAAAATGTTTATGAACAAAAAGCTTTGGCATCCCTTTGTGGCTGTCTCTTTTCGGTCGGATGTATGGCTGGCTATCAAAATTTAATATGAACAATGGCCAAGAACTAAAATATCCTGGCTGGCATACGCATTTCGAGACCCGGCTCTTGTGCGTCGAGAAAAGTGCCTGTATCCTGCGTAAATATTTTTAATTTAATGCATTTTTGAAGCTGACGCATAGGTGAAATTGAAAATGAATATTGTGTGGCGAAAGGAAAATATTGCTAGCATAAACAATAAAAGGAATACTTTATACTATTTCCAATAAGGAATAGCTAGTAACAAATTAAGATTTCTCACAAATATTTTACTAAGCAGTTGGCTTAAAACCCACATATTTGTTTTGAATTTCTAGTAATCCATGAACGCAGCAATTCCCAGCTTCCCCGAGCCCATTTATCAAACTCACGACCCGCTCAGAAAATTCAGATTGCTGCGCCAGTAACTTTACATATGAAGTTCATTGACAAAGTTCGTGTTTTGATCTCTCCAAGGGGGCCTGCATTTCCTGGTTACAGCCAAGCCTTTGGCAGAAAACAATGACAGCAGCCAAACCCTTAACCCATTGTTCTCATCCAAAGTCGCATTTAACATTTTAACCTTTCATTTTCGAAACAATTGCGTCTGCTTATAAAAAATAGATGCGAAACGAAACGAAACGAGACGAGGCGAAATACCAAGAGACAAGGCCGAGTTGAAGGGAGACCATGGCTTGGAATGGTTTGAGATGTTGTGGAATGGTTTCTCGTAGGTGGAGGAACCAGGCTCTGCGGTAAATGGCAACAGGATGGAGCTCCATGCGGGAATCCTGGATGTGTCCTG
0.3936368451104879 AAGATACTATACCGAGCCAACTATGAATTCATACTTCCCTTGCCTGATAAGTCTTTTGCTCATTTACCAACATCTGTTGCCAAAGACAATTTGGGCATTTCCGAAAAATCTGCTGGAGACAGAGACAAATGGAGTTATCGAAACCTCATTATAATGGCTGAATAGCAAATGCTGCAAACGAGTCGGATTTCCAACTTCAAGTTGGAGGAAAAACAAAGCGATTCTAAGGGGAAATGCAGAACGGTTGGTATGAAGCAATGCAATACATCAAATGTCAAAATGCACTCGAAAATCAACAGCCAAGATCTGGGCATTAATCACACTGTACAATTGACCAGTTGGAGCGGAAAAGCAGGGAAAAGCGAGGAGAAGCGTGGAAAAGCCCTTGTAAGCCGAGAGCGCTAGAACTTTAAAGAAGATGTGCTGCCGCCATTCATTTCAAACATTGGATCGCCGCCACTTTGCAGAACAATTTTTCAAAATTAGCCCAAGCATCTCGCCGACGCCGTCTTTTCTTAGCCCACTCAGACGAGTTGTTACCGGTATTGGTGGCCATTTCCCAGGGAAGCGCCAAGTGGGAGGTGCCAAGTGGATGGGGCAGCCAATCGAGCACGTCGAAAACTAATTTCTCTTGATTACGCGACGTCTTGCGAGAAGAAGTTGAGAAAAGAAAAACGCAGCGCATCCAAATTGGCTTTGCCACTGCCGATTGAGCGGATGGGTTGC
0.885831676173305 TTTGGTTTGGTTCTGTTGGATTGGATTGGGTTGGGTTTCGCCCCAAGCTCGGTATTCTGCAGCATTGTTGATGCTTTATTTTTGTATTTTTTTTTTTTTACCCCGTTTTGGGGGAGAGCGAATTCTGCGGGCCGCAGCTACCAAAACTTATTTTTACTCGCATGATGCGGCAGGAGGGTTACGGAATAGGGGGACTTATCCCACGAGAGTCCGTGTCAAACATGTTTAACAGAGGACTACCACAACAACAAGGGGAACAACAATGCATCCGACAGCAATAACAATAACAAACAAAATGAAAACCAGTTTGGGTTGCCCTGCCGCCGCTGTGACAATCAGAATAAAAATAATAATACCCAGCACAAACATTGCCGAAAAAAGAAGGCACCGAAAATGTTTGCAACTGTCACTGGGAACAACGCAAAAAGTTTT
0.1884565132140891 CAAAATAAATATGAAAAAAATGATAATAATATTAAAGAGCTGTGTTTTTGGTCAAATTTAAAGCGGCATCAAACTTTTAGCAATAATTATAAAACTAGGCAGTTTTTCACATATTAATTAGCGTTTAGTGTATGGTTATTTTTCCAACAAACGGCACTTTCCCCGCTTTTCATTTGCTGACGCATTAGTGGAAAAGCCCCCCGAAACCAGGAGAGTTCATTGTGCCAATTTCTGAGCGAATTCCCGTGTTTGTTCTGCAGTTTAGTTGTTCTCCATTTTTTTTTTGTTGGAGACAGCATCTGAAGCGGGAAATGTGTCGCCAACGAACAATATGATTCCTGTTTGTTGTTTTGGCATTCATCCACCGCCCACCACACACTTTCACAAATTACACACTTAACTTTAGCACTACGATGGCTTGGAAAGCAGCATGTGTCAACTGCCAGAGTCGGCATTTCTAGAATGTTTTTAGGTGCGAGTTCTTTATGTTGGTGGCAGGGGGAGATGCTCCATTGTTCGGTGGGTTTGACAAAAGCGAAATTTTAATGAGCACAGCGCTGAAAAAAAAAACCGCCAAAGAAACTTTTGTTGTGTCGGCCACGCATTGTTTTCACCATATTTATATATGTATGTGAGTCGTATATAGTTATGTGTCAGGAAAACGCATCAAAGTGCAATTTTTATATCCGGGTTGCAGTTGGGAAACTAACAAGAGAAAGCGCTTAGCTGCACCCTCCCCTCCTCACATCCGCATCCGCATCCACATCCGCATCCGTCGACATCAGACAAGAGATGGAAGACAGGACACAGGACGCAGGACATGGGACACAGGACTTGCAGCAGCTGCTCCATCGTCGCCTGCTTCATAAATCATAAAAAACTTTCACCGCACGTCGCCGAACAAGAACAACTCCCGACAAGCCGCCATCTCTACCCCATTCCCCCACTTTTCCCATCCAGTTTTCCCTCCCGGGAAAACTTGCCCCCGCAAAACTAACCAACAGCTGCTAAGCGTTGAGTAAATGTTTTCGCGCCTCGTTGCCCTCTCAAATTCCCAAAACGTTTCCAGTTGTTGGTATTAGTGGGGCTATATGGCGGATGTGGCACGTGATTGCTGCAGTAGCCCCCCCCCCCCCCCCCAACGGAACTCCCAAAAACTCATAAATACCGAGAAAAGCTGGGATGCCGAGCTTCAAGTTTTTGGGCGTTATAGAACATGCTGGATAATATTGCAATGGCTTGAGAGCATTTTCATTGAGCTTGATGTATTGACATACACTTTTTATTTCAAAAACATGTGACTTAATTCATTTGACATTGAACAACGTATACCTAAGGAACCATAACATTAATCATTGCTTTAAAATGCACATAGAACCTATAGTTCCGAGGTAGGACTGGTGGTAACTTGAACCTGCTCAGTTTCTTCAGCATGACCTTGCTCCTCATTTCCCTGGACATTGCCAATTTTCTCGTCCCCTTGAGTTGTTCCTTCCTCGATCGGAGTCTCCGTTGTCAGCTGGGGCACATCCTCTTCCACGGGTGAACCAGTAGTGCCATCCTTGGTTCCTCCTCCTCCTGTTTCCCAGTACTGCATCACTTGTAGAATCCTGGGTTGAATCGAACGCCTAGCACTTATGCCCCAGATCATGTCCATGTGGTTCCATTTGCGGTACAGATGGTTCTCGACCACATTAGGCAACACTTTGGCCAATCGGTGTACATCCTCCACGGCCGAAAGGTAATCATTACTGCCGTAGTACAGGGCCACCGGAGCCTTGATCCTTTCCAGGCGGTAATCCGGCGGTGTGGAACGTCCGTACAGCCTTTGGTTCTCCTTGGATTCGTAATCGTACTGGCAGAAGCGATCGGATTTTTGCATTTGGAGGTAGTGGAGCGCTTGTTTGATATTGCAGCCACCGGGAAGATGGCCCAAAACCACAGGGAACATGGTCTGTATAAGAATAGGGATTATATGAGTATATCAGATGGAGTTTCATAACAATACCTACCATATTTTGCTCCTCCCTATTCTTGCCTACAATCT
0.5337213534279637 TATTTATTTCCGAGCTACCCATCTCGGTGCATTGACCTCTTTGGATGGGCAACAGTTAATGATGTTAACAGTGGGTTTGGGCCATGAATGGCCAGCGGCAACGATGCATTCAGCCGTTGCTCCATTGATCACCTAGAAAAGGATGAAAAACGAGCTGTTTTCAGATGGAGATACTGCCACAAAAGTTTCGATGCAGGAGAATGAGGTGTAATCGAAACGGGCGCAAACTCGATTGCTGCACGGTAATTAAAATTTAATCATTGGACATTAGTATTCCCATACTCGCAGAGCTTACCGTGGGCGAATTGGCGTGGCTGGGGGCGTGGTCGATAATGCTGCGATGGAGGCTTAGCCAAATGGACGAGTTCGAGTCGCTGGGCCAGGGGAAGGCGGTCAGTCAAATGAGCTCCCTTTTGAGGGCTTTCAACCTGGTGTATCTGTGCACTCACTACGAACTGCATACTTTCGGGCATGTAAATGCACAATCTGCATTTGCGTTTGTGTGGATAAATGTTTGACTTAGAGGTTTGGGTTTGGTTGTTTTGGTTCGTTTGGTTTGTTTGTCCGTTTGTTTGATGGTAGCCAAGGTATTTAAGTCACCGCTGCTTTTTGCTCTGTTCGCATCGCTTCGGGCTTTTAATAGATTCCTGCTAATGACATGCAATTAATTTTGTGGGTTTTCAGCCGGAATCATAAACTGTGCAAAAAAGATATTTGCACGTATGAGT
0.6797589471546562 TGACCAGTTGTAATTGCAACGTCAACGTAAATGCATGGCACATGCAGCAGCGACTCAGGAATTTCACGGATGTGCGATGTGCGTGCATTTTGCAGATGCTCGAGCTGACCGCCGCTTGGACATCACGTATTCGCACAGACACACGGACGCACAGACAACGGACCGCATTTGATTGCATTTTCGCTGCTCCAGAACGCGGATGAGCCCGGGGGTAGTGGGGCAAACGGAGTAGCTTGGGAACTCTGGGACTTGGGAACTGGACGCACTGCCCTCGATCCACTCCTCGTGCTCAAGATTTATCTGTGCGCGTTTATTTTAATGTTACGTTCTGGCATCTTTGCTCAATTTTGCCTGCCGCATACCCTTCACCAAAGGTATTCTACCTGGTAGCCAGAATTGAAAAACAAATTATAAATATATCTTCTCTTCATTCAGGATTAAATTATGAAACATTTATGAAATTAAGATTCCCTATTAAAGAATCGAAACAAAAACTTCCATCTCAAGTGAAGTGACAAACATTTACATAAAACATGTCACGTTTGTGTAAATTGTTTAAAGTCTAATTAAGATGTCAATCTCCTTCAGTTGAATCTATTGATTGTGCAACTATCACAGCACTCAAGTGCATCTAATCTTCGCCAGACGGACTTCTGGCTGGGACTTTCGTCTGCTTAAGCAGCCTCTTTCGATGCATTGCCCATTGGCTGGATGTCTTTGTGTTTATGGAGCCATGTCCGCAGGTTGCCATCTTCATCTGGCCATCAGCAGCACCATCATCATCATCAACCGAATCACTAGAAGCGGGAGCAGGAGCAGAAGCTGATGCAGAAGCTGCATCCTCGATGGCGTGCCATTCCTGAACGTGGTACGTTGACCGCTCGGAATGTTGATTCATCTTCTTGGGCATAACTGCTGCCAGTTTGCACGGACTACTCTCTGTTTTATTTTCCTATTTTCACAACTCCACTTGCTCTTTTATGTCAATCAGCAGTTTGGCATCCAGCTCCTCGGCTGGCTGCTACACGTTTATGGGCCATCATTGTGGCCATCGAGACGGTTGGAAAAATGGTTGCGTCTATTTTTAGTGGAACACATGCGTCGCTTTCGCCTGCTCTATTCTATTCCTGACCGACCAGCACTCGTTCATACTCGTTCAGTATGTTAGATCCCCAGGCGGGTCTCTATTATCCCCATATTGCCATAATAAGCGAAGATTGCCCTTAAGTGGCTGGCGGGGATTGGGCGAGTACTCGCCAGTGCATTCTTCTTTATTTTTAGCACGATCTCGGCCTGTCTGGGCCTGTTACATGAATAATTGCCAGTTAGGCTTACAGGCCCACATGATCGCCATGGATAATTGTAAATGGGCATAGAACTTAATTGCATTTAAATGCCGACAGGTGTGGGTACTGCACAAAATCAGCGCATGAGAATTCTGGCAAATTAAAGGCTTCCGAAGTAGCAACTACATTGTAAG
1 ATTTCTCATTTCATTGACACTGAACAAGTTTAAGTCATTCTTGCTGCCTTGCTCCGATCATTTTGTAATTTCCCCTTCTTTCGATGGAACAAAAACTAGCTGCATAGTTTCGAATATTTTTCCTCGTGCACTGGAGATGAAAAACTGCTCGACGAATGCGAAAGAAAAACCAAATGTAAAGCAAGTCACAGTCACAGCTTGCGACATTGCCAATGTTGTTGCTAAATTGTTAAATAAATCAAAATCCGAATCACAGGAACCAGACCCTCAAGCTAAACTGGCACGCCAAGTGCCAATTGAAGGGGAATCACCGGATGGTTTGGGGTCGTTTGGGTGGTTTTGGGTGGTTTTGGGTGGCTTGCCAGATGGGCGGATGGGTGGTTGCAGTGGGAGACGACTGTTATTGATGTGCTTTTAATTGAGGCTTGTGTGTCGTGTCTGCTGCATGTTGCTGTCAGCTTTCAGTGCCCCGATCCTCCGCAATTGGCATTTGGACACCCCCCCCCCAACCACCCTCTTGCACTGTCGTTTATCCAGCCATTTGGCTCATAACGAAATTTTATTAGTTTTTCAGTTTTCAACACTTACCGGCAGTCGACGTGTTGGCCATGCAAATGGTCAACATCAGAATAGCAAGACTGATGGACCCATGGATTCCCAGCGGATTCCCCAAGTCCGTTCGCCTTCGACGACCTCGTCGCTGTTGGTTATTATTGCATTTTTTCCTAGACATCTGCAGATCTGTACCGGAATCCTTCCGATGGAATTCGGGGCTGACTCTCAGCTGGAATGCCTCCGAATGCTTCTCTGTTCTGTGCATTCTGTTCCTGCAAGGCCAGATGCAAAGCGAAATGGTTAATTAAATACTTAAAATTTGAATTATTAAGCTTGAATTTATCGGCTAAATGCCATGCATTGCCAAAGTTTTATTGATTTTCCGTAATTTATGCAAAGTCTGTTGCATCAGCCAAAAAGTTTCAGTACCAAAAAAATGTCAGACTAATTTGCTATAAGTTTCTGGCGAAAGTTTATAAGGAAAAGGGAGAGATGCAAATAGTA
0.3798139499790955 TATTTCTTGTGCCAAAGATGTTCTTTTTACAAAACGTAAAGAGGAATTCCTGAGTTGATTCTTATTCCTCAGAACCTTTTAATTCAGAACCTTAGGCTTCTGAGAGTAAGATGTTATATTTTAATATTATTTTGGCAATATTCATGGGAAACCCGTAAAAGGAAATCATGCACGACTTGCCAGCCTTTGCTTAATATTCGTCTCACCGGAATCCATTCGGCTGACTGTCATTAGCAATTCGGGCAATCAATGAACAAAAGATAATGTTAATTTGACAGCCCCCGGCAATTGATTCCCAGCCAACTGACAAACGCACAGGCCGCACTGCCTGATTGAAGGGTCATTAGAGGGTTAAAGGAAGTCGGAGCAGCGGGCTGACCTCACACGCATTTCGATTTGTTTATGCCATTTCCGATTTTAATTGATATTACTGAATTGGGCTGGTGTGTGTTTTTCGTATAACCTCCCCTTGATAAACCATAATCGACCCTGTTCCACGCACGTGACTTGTTTAAGTGATAGCTTAAAATGTAATTTCGCGTATTTAATGTGCTTGCCAAAATTGGGGAAAATTGCGAGCTAATCACAACAAATAAAACGATTAATATGAAATAATTTCATTTCGTTAGCTGACCCAGTTAACGTGTGGAATCATCGAGAACTTCCTGGTCGAAAGATTCATTTTCACCATGCTCGCCTTTATTCAGCTTTTTTTTTGCATTAACTTTAAACGATTACCTTAACTTTGCTCATCCGAAATGAGCCACATAAAGCTGCAGTAAGTCATCGTCGGTCAGCTTAAACTAAGCTATCACATTAAAAGTTTTCAGGAATTTAAGACCATTTAATGTAAGTCAAAAAGTCAATAAACCCAAACGCTCGACTTCTTCCTGCTGCTCAGCGAAAAATAAACCAAAAAAACAAAAAACAAAAAAAAAAGCAAGACAAGAAAACAAAAGTGGAGCAACAAAAACCTGTCACGTTCGACAAAAGTGCATTCACATTTTGAAAGTCCAAGCGGGAGTGGGAACTTGGAATGTATCTTCGATGAAGCATCCACCCTTGTTCCGCCACCAGATTCAGATACATTTCTATCTTAAAGCCGCCGCATCCCGACAACTTTCGTGGTTGGCCCAAGACAAATTCGGCCAATTACTTCATTATTGAGGTTGAGGTTTTCTGGTTTTGGGTCTGGGTTTTCTTGGCCACCTCCCATTTTTTTGGGGTCCTTTCTCGGCTGTCTGGCTGCTGTCGTCTGTCATCAGGTGAAAGGCAAATAAAATGTCAATTTGTATCGCCAGTTGTGTCCTTTTCATATTATTCATATGCACATTACACATTCTGAATTTATTCATGCCGTCGGAGCAGCCTTTTTGTGTCAATAAACATTTACATGTTTATCTAATTTGGGCGGCTTTGCCCGTCGCCCTTTTATGGCCGCAGCTTCAACTTGAACTTGGGGTGAAATTGTGATTCGTGGGAATTCAATTATAGCCGGCCAATCTGGGCCACGGCACAGATACACAGATTTCAGCTTTCAGATACTTTCGCAGTGCACTACTTTTTGGGTTCCGGACGCCGTTTCCTCTGAACTTGTTGCCAGGCCCAAAAACAAGTTGATGGCCAAGCCGCACTGCAAGTTGTAAAGCGGCCAATAACTAAAATACACAAAAAAATAAAAACGCAGATACGAAACAAAATCAAGCGACCCAATGCCGATGAAACGAGCAACTCTGTTGCCGCCTGTCATCGACGGCAGAGCAAGTGTTATGGCAGCAATTATTGTGGTTTCCGTAAGCGAGTTTTCATTTTGACAGCCCAAAGGACAAGGCTCGCAGGA
0.9501225464370702 CGTTGGTAAATTTATGTGGGCATGGTGTGGACCTGTCGCAACACAAAATCTGACGCCTAAACGCAGCTTAGCGATTAAAGCGCTTTTCAAACTTGGCCCAAGGGGGAATTTTAAGCGCCCAAAGCCGCCGGCTAGCATTTCGTTTCGTTTTTGCCCACTTGCCACGTTCGCTCCATGTTTGTTTTTGGCTGGAAGAACAGTGGCCCAAAGGGAGCCAATGTCGGTATAGAGTTAATTTCCCTCCAAACTACAGCGACAAGTTTATTTTGGCCCGTTGTTTGGCCAT
1 TAATATTCGCAGGTTTTGGCCCTTAGTGAAATCTTTTTGTGATGAGGGGTGAACATTCAATATCGTGCCGCGCCTAATTGTCAGTAATTGTTGGCGATGCCATTGGCAGACCGCAGGGTTATATTAGTTAATTGGCCGCCAGAAGGTAGATTGTCTTTCCTTGAGAATTCTGCCAGGAAAATACTTGTGCACACCTTGTGGCTATCAGACGAGTTCCAGGAATTCAAACCTTCAAAGATTGAACACTCTAGTTGTGGGTACAGTGTGCGGAGCTTAAGATTATTTTCTCATCAATGAGTGTAGTATGCTTTTATACTTTACAAGTAAATAAGCCAAAAAACACACATACATATGGTAGAAAGTTTAGGAAGTGTAGTTATAACTTCAAATCTGCCTAAGCCTAGTTCTCAATATAATAAGGTAAATTATAAGTATAGTTATATCGTAGCAAGATAAGCAGATTAGCTAATATTTTCATTGGTGCGAAGCAGGGAATACTGAAGTCATAATCTGACTGCAGAAACCCAGACAATCTATAAAGTGTTTGAGTTCACTTTGCTCGCTGATAGACACCTCATCGCCACTTGTTTTCGCAGAGTAAGGTTGCGGCAAAGTGACTGGATTCCAGTTTGATGCCAATGACTGTCAACAACTTTTGACATTTTGCAATTTATCTGCTTACACAGCAGAAATTAATGCCACAAGTGGAAAACATTGTAGCTGGTTCAAGGTAATGAGCAAGTTGAGTGGGTGAAATCGTAAAGGCAAAGAAGATGCGGCAAAAGAAGAAAATCAAAAAACCAATCCATGTTGATGACATCTAAGCGCTTTTTCATCCCTTTTACTTGCGAATATGGAAAAGGTATTTGCCAGATATTACGCCAAGGACCTTGGCAAAGACATAGACACAATCTAATGGCATGGAATGAAAGTAAAGAAAGAATAGTTGGTGTGCCAGTCCTCTGAACAATATTGTTCGAAAGTAATACAATGGCAATGACATGTAAACAAGATCGTAACCCTTAAATTTGACGTAGAAATATTCATTATGGCCTATCTGACAACTTGTTTATACTGTAACCATATCCCGGAGCACTAATTACTACCAAGATGGCAGTGAAAATAATGACAATAGCATTGGCCTTGCCATGGACTTGGATTTGCCAGGAACTGTTCGCCACTATCCTTCGAAATAAATGAGCAGGATGAAAAACTTGGTAACCAGCCATTACAAGTTCCCATGCCTGGGGAAAGTTTATTAATTGAGCCTATTAG
1 GCGCCGACGTCGCCGGCTGCTTCACGTGACAAGTGAGCGTTACGCTGCTGCCCACTTTGACATAGAGGTCCGTCGGTCCGGCAATAATCGCCTTGGCATCTGGCGGCGTTACTGCGATTCGCCGCGGAACGCAATGAAACGAGCCCAAAATTGATTAATAGCATTCCTAGGCGCTCCAACACGCTCCACTCATGAGGTTAGGTGGTGGTCGGTCGGGTATGGGTGGGCCACTGCATCTAATCATGCGTCCGGCAAATGCAAATTCCACTGGAACGCAATTGATTGGGTTCAGCTTGGGATGGGAATGGGAATAGGGTTTGGGGTTGGGGCTGCTGGTTGGAGACGAGTTGAATTGAATTGGGTGAATTGAATTGCCTGCAATTCCAGCACACATGCTAGCCCCCACAGTTGTGTACTGCTTGTGGAGCTCCATGTTTGACCGGAATACCTTGGAGCTGCAAGGCAGACAGCCCAGATTTCGACTGATAATGAGCACCTTCTGTGTAAACTGAGGCTCGACTGAGTAGTCGATTCAGCCAGTGGCCTCCTGTTATTAACTGGAACCAGCTTCGCCTTCAATACGAGCATATTGTTTATGGCTATGCCAATCTACAAAATCTGAGACTGACCTGCAGCCAATCTATATGCATATTAGTTGAGTCTCAATTTGAAGGCTTGATATTTAATTTCACAAGATAATCAATTTCTATAGAAAGATAATAATTATTGATATTGTTATGTTTTTCCAATAAGATTTTTTTTAATAGCTGTAGGTTTATATTTAATCTGACAAGCTTATACTTTCCTATTCACTATTTAAATTTATGCGCTTCATAAAAGCGTATTGTTTATTGGAATATTATCGATTGTGACTCTTAAAAAACTAAAGCACTTTGATTTTGTTGATACTAAATGCCCCGGAAGTAGTAAAAAGCGTTTGATCGAATCAAATTTTCATTCTCTGGTGAACAACAAATTTTATAGTAAGCAAACGCCTCTTTTTCCGAGCAAAATTAATGAAAAAACTAGCACATAAAAATTTGTTGGACCTTCCTGATGGCCTTGGCTTTTTGGGCAACTTGCCCCGACCGCCGACTTTTGGCCATTTCATTGACCCATTGTTTGTCGATGAAGCTGTTGGCTTTTGCTGCTGGTCTCGCATTTTACACACATTTTAAGTGTTGTTAGCCGGTTGTTATTGTGAGCCAGACGCTGGGCCATTGGCCGATGTATTAGGACGTGCCATTAAATGTTGTTCCCCATACGTACAGTATACGTGTATGTTTGTACGTGTGGCTTTTCTAATATCGGCATTGGGTTTTCCGGTTGGAAAAGGGCGATGGGCGGTTGGCGCTGGTCGATGGTTGGTGGGTGGAAAAGCTCAACGGCAGCTGCCGCAGACAGAGACAAATGTGTGGGGAGGAACTGAACTGAACCTCCAGAATCCTGTTACCACCACCACTTTTACGTTATAGGCACTGAAAATTGGTTTAATGTTTTTTCCGTGCGTCGACCGACCGTTTTTGGCCAACACAGCAGGCAGTCAACAAAGTCAAATGTTGACGTTGTTAATGATGTGCGGGGGTTTGGGGCAGAAGGCTGCAGTATTCACATAAGTCGACCAGCCGGGCAGTGGGGCATAAAAGCGGATTTCGTAGCACACCAGACGGAGAACACTGCACTGGATTTGGTGGCCAGAGTGAGTGAGGAAGCGATTCGGTTAGTTAGTTAACTTGGCATTAGTGGATCCCATTGACGCCCTCGTAGATAGCGTCTTAAATGCCATCGACTTTCACTAGTGGCCGAAATTGGAAAAGGGGAAAATAAACACGACTTAATATCAGCTATTCTCTATGAGAGAAGTGTGAATACTTAGGG
0.8314621706710739 AAAATAATAATAGAAAAGCACTGCAACATCTTTACCATCGAAGACGCAAGAAAGTGGATATTTGTTTATAAAACAAGAACATCAATAAACCTGCAAGCGAGTGTCGAATGAGAAGAATATGTTTTGAAAATGAAAATGATGAGCCCGTGTGTTGCACAAACAAGCACAGCATGCTTGTCTCTAATTATATTTCGTTGCTCGTGCAACTTGTTGCAGCTAATAAATGGCAAAAGAAGCCAAAAGAAAAGACCAACTTCCGGTGCATTTCTCTCTCAACATGGTAACTGGGATCTGTAATCGAGACCCGAGGAGCATAAACTGCAAATTAAGCAGGGCACGTAACAAAAGTTGAGTCGCCGGAACGGCTGAGATGAGTATGGCACGTAGTCATACATACGAGTACATATGGATGGATATCTAAACTAAAGCATCTGGCTGGCGCCCAGTTAACCAGCTCCCTTCTAGAGTTTCCCGCAGCTTTTCTCCGAACGGAAATCATTCTTCTGTGAAGTTACCCCCTCCCCACCCCCCCCCACACACACACACACACGCACACACACACACCATTTACCTTGCAGTGCTGGGTAGTGTCTTCAGCTCGTGTGTGCGCTGTCATATAAGCTTAGTTCTCCACTTTCTTCTGGCTTGTTTGTTTTGCAGGGCAACTAATGAGGCACATATTGCTTAAGTGTTGCTCAATTACATTGAGTGCTAAGACGCCTTTGACGTTTGAGGTATTTACCATGGGGAAACTGCTTGGCGGAGATGAGGACTTTTGCACAGTAGTTTACCCACACATAATGCCTTCGAAAATGAAGCAATAAAAGTGAAGAAAGTTTTTCTCTAAAAACGATTTGTGGCATTCAAGTAAACTGTAAGCACATAGGTGCCTCTTTGGCTTTAAAAGCACTTGACTGAAAGTTTTCTTAAGTTGCCACCCTTTTTATGCACACAAATTCATTATTGCAAAACCATAAAATGATTGTAATAACTTACTAACAGTTTTAGAGGAATATTTTTTTTTTTTGCTCATAGGTTATTGCATTTTAAGTTAAAAACTAAATTGGCGTTTCAAAACTTGCAGCAATAAACAGTCTTCTTTACTGCCCAGCAACTTTGAAACAATTTCCTGTGTTTGTCAGCCGCCAATTCACTCGTCAAAACTTTCGGTCCAAAAAACTAACACACCAGCCAAAAATGGCTTTTAATTGATTGCGCCAAAGAAAACTTTCAAGGAATTGGCAACATCCGACAGGCAAGTAATCGAAAAGAAAGTAGAAACACAAAAGAAAACGACAAAGCACCAGAATGGAAACATTTCTTGAGCACAACTGAAATCTTTTTGAATTTAGAGACCAAAATTCACATTTAAAACGAATTAACATGGTGCAAAATCAAACTCCAAAGATTTAAATGGCTCAGACTTTCGTATTGAATTTCTTTCATAAATACTTTTGCTTTCATTTCATTTGCATTTGGCATTCAAAATGTTGACAGTGGCGACATGCATAAAAGTTTATCTTTTTA
0.5317372775792674 TGTGCATACCAACTGGTGCCCTCCGTTTGCAGTCCGATGATGAGGATTAGATGCCAAGGCAGGGGCCAACCGAAATGCCAAGGTGATCGCGGATCTGTAGTCTGTTAATTTTTTGTCATTTGCGGTGGCAAGGACAAGACAGGAAACCATCTGGTCCGAGGCCGTAGAATCGTTTAACGATGGCACTGTGGCAACTCTGGCAGCAACTAATTTGAGGTTACAGACTTTTGGGGTCGTAAAAAACGTAGGGACCGAGTGAAAACTTCATTAGAGGCCACATAAAAACATTTTGAAGAGGGGCTACAAAAAAAAAACGCTGGCAGATAAATAATGTGTCAGAAATTCAATTTGGGTAAGAGATTTTTGGCCAAGCTGACTGGCGACTGACTGATTGACAACTCTGACTCCGAGCGTTGACCTCTGCGCACTGGCCTAAGCTCACAATTTCGGTTGCTTCGAGTACGTGATCGCATAATGAATAACTTTCAAATTGAATAATCAAACAGACTCGCACACACCCATCGAGATCCGTCTGTGTGTTGGGTGTCATAAAGCCAAGTCGAGGCCGGCACAAAAAAACATGGCCCAGAGTGTTTGTCCGAGTCTGGCTCGCTTGTCTTGGGGTCACGCGCATCGTGAAGGAGGCAAACAAAAACAGAACGAATAGCAAACGAAACGGAAAAATTCTTTAAAAGCCGTAAAAAGTTTGACAAGATCTTAACTGCGGTTTCACCAGGAAGAGAGAGAGAGAGAGAGAGAGATGTTTTCCAAATTAATAGATTCTAAAATATTATATAGGATCGAGTTTTGGGTACTAACATTT
1 TATGAGGTGATAATTCACTTGTACGTCACCCGCTCGCATTTGCATTCGCCATTCGACTCCACCATTCCCGGTCGACTAACTACGGTTATCCTCAATCAGCTAATTTATTTCCATGGAAAATATCGCCCCCACCTCGAGAAAGACGAACGATTTTCCCTGCCAAGGGGCTCCACCTCCATTCAAATGGGGGAAACCAAACAATTAAGCAAACAAAACGACAGCGACCACGGCTGCAGTCTCCAACTGCAGCTTCAGCTCCAGCTCGAACTTCAGCTCCAACTCGCCAGCTCCGACTTGATAGCCCCTCCAGATAGAAACTGTCAAACAAAACAAACTACACGATAGAAGCCAAACAAAGCGAGGCTTCCAAAGTGTGCTGCGTTTTAGTACCCGGTAATTGCGGGGTATATCATTGTAAAACAATTTAATTTAGAACCCTTCACCATATATAGAACGATATATTTATACTAAAATATTCAACCAAATTTACACTTTGAAAACTCTTAAAACGTTATACAAAATGAACATTACGCATTTTAAGCTTCTCATATACCTTGCTAACTTTCGAGCCCTTAATCGTGCATACTAAAAGGTATCTGGTAGTCTAATTTGCCATTTTACAAGCTTTCTTGTTTATTGTTGCCTTGCCTTTGTCTTTTGTTTTAGCCTGGCAAATGGTAGGCTAAGTACAAGGAAAGGCGTCAATGACGACCAACGAAGACGACTGACGTCGACCTTCGGCAACTACGCTATCAAAAAGGAAGTTCAAATGAGAAAAAAAAGAGTTAAGAAGAGAACACTAAAAATTGAGGCCCCAAGAAAAGGACAGGGAGATGCATCGAATATAAATTAACT
0.6890344834834667 AAGTGCAATCTATGGCAGCGATCGGCCAAGTACAAATGGTTAGGAGATGCAACAGTAACAGCGAAAACAGCAACAGCCACAATGGCTGGCGAGGTCAAACAGCAATCAATAAAGGTCAGCGACTACCGCCGGGGCACGCCTGAGTGCCTACCGTCAATGCCGCTTTGCTGGATTGCTGGATTGTCGGATTGCTGGATTGCCCGATGGCCAGATGATCGGCAGAAGGGGTGGGCTCGAGGTGCAGAACCAGCTCCCAGCCCACACCCAATTCTCCCTCTCCTTCCCCCCTTTCGCAGTCACTTGCCCATTCATGCGGCCCACGATGAAGATGCTTTATGTTGCAAATTGAAAGCTGGACATCCAATCGACTGAAGAAGAACAAGACGAACACGGCGGAGAAGAAGAATAAGAGTAGACGTGGAGGCAGTGCCATGGGCAGTGGCAGCAGGAAGGTGGGAAAGAGAAGGCTGGCCGACAAATGTAGACAGTTGCGACTGCGCAGCCGCAGCAGCAGAAGCTCAATTCGCTGAGGTTGCTGAAGAAGCTGCGTCAGAAGCCCAGAAAGGTGGGAGCGAGAAGGAGCTAAGCTGAGGAGAGGGAGAAGATCGCTTAACCCTTTAT
1 CATTTTTTAATTAAAGGTCCCGGGATTCAGTGGAATTGCCTTTATACGCATATTTATTATTTTGTAACACTTCAGACACCGTTCAACCTGAATGGCCGTCCAACAAAGCAAATGGCAGTTACTCAAAACACTTGCTGCCACAAACGTGACCTGCATTTCTGCCTTGCTGACGCAGATTGCTGTCCTGAGTACGGTTTTTCACCTTAGCCCGGCTTAAGTGCATTTCCGCAATTAAAAGCGGATATGGAGCTGCAGCTTAAACGATGCAACAACCGGACCCATACGGTCATCCACTTATGCGTTGCATCCGTAATACAATGGTCGATAGTGCAACGTGTGGCAGCCACACAATGGCCAGGGTGCATGGCCTTGTTGGCCAAACTTTAATTGATTTTATCAGAAGCTGACAAAAGACGTGCTGGGGTTCCCTTCATATATGCGATGTATGCGAGTACGTATTAAAGAACTTTCATGGCCTGTTTCGTAACGTGTTGTCAACTTGGTAAAAGTGATTGATCAAACAACGGGTTATTCAATCAAATCTTCAAAGCTATAAAGG
0.6050944306894123 AAACGTAACCCCCTGATCAACATTTTTCATAATCTGCAAATGTCCAACGTGGCTCAAAGTGCTCAAGCAGCGCGCCGCCAAAGGAGTCGGCCAACATGGCTCTTAGCATAATGCCGCGTATCCACCTCTAAGATGACGGGCAACAGCCTCTCAACACTTGGGGCGGAAAAAAAAACGAGTGGGATGGGGTATAAGTTGGGAAAAGGTGCGGGATGCGGGGCCTTTCGTGTAAACACTACAAAGCCGCGTGGAAACTATCTGAGCGTCGCTGCCAAGTTGTCACTCATCGCTGGGAAATGCAACTAAAAGCGACACTAACCCAATTTCTGTAGGGCCTAATAAAATTATAAACTTTTTACCAGCCAAGCCGACGACGTCGCCGTCTCGCGAGTAGCAAAACAAACAAACACACACACACATATACACACCCACCGGGGGTTAGGGGGCGTGGTAATTGCTTTGCACTAGCTCCTAACATCAAGAAGTGGGTGGTGCAATGGGTGGTGCTTGGAGGTGGGATGGCAACCTCTTGAGGCTGGCGGGGC
0.417376228563009 TTGGGTATGGAACTTTCCTCCGCCCAACCAATTTCATACCTCGCTCCAATGGAAGCGCTTGACGTGCTGTCGTGTATCTATTAGATACATTAGCTGCCGCATGCCACCAACTTGCGCTCCCTTTTTGGGAAGCTGTAGCTGCATCTACAGATCGTTGCATCCGAAACTCTGTGCATTTGTGGATCGTTGGGATGTTTGGTGGTGCGGCGACAATTTCGGTGTTCTGCCATTTGGAGTGTTTTTACACGTAAATTTATTTTGTTTTTGTCGACTTTAATAAAGTTGCATCTGCCGAGGGGTGGCACCTCATAGCTTTAGCGTCTGCCGAAGTGGGAGACAAACTTTATTTATTCCAGCCTCAGGCAGCTTAATGACTTCCTGCAGGGGCGGCTACTGCGAGAAATCGGAGGAGGGCAAGATTAAGGTGCGGTTCCAGT
0.501103457039802 TGAACGAGCGGGGGGCTGTCAGGGGCGGAGGCAGCAACAAATATTAACAATAATTATACCCAAAATATAAAGACGCGGCGACACCTATTCCATATAAATTTTAGGTTTCCACAATTTTTTCACTCACTCTCGATAAAAATAACATTCCACACGTACACACACAACTAGATGGGATGCGGTGGGGCGGTGAAGAAACAGATTTGGGAAGTGAATTTTGGACAGTACCTACACACCACCACCACCCATTCTTGCCCCTGGAAGAGTGGAGGGGGGGGGGGGTGCTTGTGGGTAAAAATAAATACAAATGTCGCCGGCATCAATAAGATATAAATTAAAAGCGTACTACAATCCCAATGTTAATTAGAGAAGCACGAGAAGCGAAGAGAATGCAGCGGAGGTGG
0.4008119250372474 TTTCTTGGGTCCTGAAACTGCGTGAAATGCGTAAAATTAGCAGCCGGCAGCAAAAGGAAATAAGCATGCGAGAAACATTATTTCTCAGGTCAAACAAAACGCACCCATGTGGCTCCGAAATGGGGTGGTGTTTAGTTCGAAAGGTGCGTGCTGGCTTCCCCACCCAACTGCCTTATGTATGTATGTTCTGGCCGGCATTTGTTGGCGTGTTTGCATTTAATAAATTCGATTAACAACGGAATAAATACGCTTAAATGCGGAAAATAATGAAAACTAACGAAAAGCGTTTTGTTAGCAGTTGCCCTTTGTCGGCGTCGCCTGGGCGCCGCTTTCATTCCATCCGGCATTCAATCATTCCATTCAGTTATTCATTTTACGAGCTGTGTTATTATTGTAAATATGTGTGTTGCTGTTGCTGTAACAAATACAAATACATTACGTGAATAAACGCACCCATTATTTCATTTCATCAAGAACCATTAACGCCAACACGCCGCACACTTTCCTACATACATACATACATACTTAGTTGTAGTTGTATCTGCGGGGTCCTGTTCGGTCCCGTTAACTTATCGCGCCTAGTGTGGCCAGCTTTGCTTACGAGGCACCCGTCGCCCACTTTTTCCATCCACTCCGCCACCCACTGCCACTGCCACCAATCAAGCTGCTGCAAATGAGCGAAGGACATGAAAATGTTCAAGTAGATCCACACACTTGCACACTTACACATACGTACATACACTTCACATATGGGGGCCCGCAAAACTTTTGCCCGGATAATGAGTAAAATGATTGGAAATACATTTGCAGTGCGTGCGGCTGTCGCATGTATCCGTATCTTTGTATCTTGGCCAGCTTCAATCGTTCAATGTATCCTTGTCCAAGACATTGTTATGTCATCTCAAAGTTGGTGGCAGTGGGGATGTGGGGCAGAAGGTTGATGATTCCCGCTCATGAAGCGG
1 CGAGAGTATCTTTAGTTTTTATTACCCGGTTTAAAGTTTTATTTGGTTCTAGACACTTTTTCCTCTCACTCTCGCCCAAATTTTGGCGCAAGCGGAGTGCAATAGATTGCATTTTTAGGCTTGAAATGCATTTATGGCTAATGCGATTTGGTTAAGACGTTAGAATAAAATATATTAGTTAAAGTCGTTACATAAGCAATATAAGTAGACATTCATGTGCTTAGAAAGTTATATAAATATTTATTGACATTACAATAAAGCCGCGTTATGAAGACAATGTGTGTTTTACTCAAAATATGCGGATCCATTTAATAATTGGTAATATTGAATACAATTTAATTAAAATATATACCTAACAAGGATGAGACGTTTAAGTACAACACATTAAATGCAATATTTCTAATAGCTCGGAACTCTGTATGAACTCATATTGATGACACCCAAAATTAACCTAAGCCCAAACACATACACATATGTACACAAATATAATACCTAGTGACTTATTTATCTGATGTAGTTGTTTCATATTTCGCGAGTTTTTCCCGCAGAGCATCCAAATCATCATTTCGAATCGCCAAAATTCGCTTGGCGGCTTCATACTTATATTTGATTGCCAAAATTTCCTTCTTTTGGGACTCACACTGTGCCTGCAAAAACAATATTTTATATAAGAACTACTTGAGTAACGATTCGAAATAGCAACCTTCAATGCACTGGTTTGTCCAGCTGAGAGTGAGGTAATATTCGAGGTATCACTGTTTTCGTTTTGCCTAAGTTTCTCTTTCAGTTCCTGGATGAGATGGTAACGGTAGCGCAACATGCGAACCGCTTCCTGATACTTTACGTTCGTTTTCTCAAGGATTGTCTCAAGATCGGATTCCGTCTGAGTTTGAGCGGCTACGGTAGCAGGTTTAGCTGCTTGTGCCATTTGGTTAGATTCTGGTTCCTTGGCTGATGCCGTAGTGAGGTCATTAATCCTAGCATTAAGATCTTGAAGTTTCATTTTAAGCCGTTTCTGCTCAACCTTTGCCTTGTCTTGCTCCTCAATAACTCGCTTCGTTAGTTGCGCATTCTCATCCTTCAGCGGATGATGGTCCAGCTCCATCTTTAGTGCCGTCACTTGACTTTCACGAATGAAAAGCTCACGCTGGCAGTCCTGAAGCTTGGAATTCAGCTCCGCACAGTTGCAGTTGTTGTCTGAAATTGAATTCATTGAGTGGGAAAACCAGAGGAAATACACTGCAACTACTCATACCAACGGGATCTGTCATGATGCCAAATTCCCGAACGTCGTTCCAGTAAGACTGCCGTCGCTCATCGTGGACGCTGATTCGTCGATTCTTCCGTATTTCGGATTCAAAGGTAATCGATTTCTGCGAAAATTATAATACATTTAGAGATCTATTATGGCTAGAGGCGTTTAAACATTGTTTTACCCTCGGCACTGGGTTCCGATCTAGACTTTTTCTTGGCCGCAACGCGGCTATTTCCGTCTCAAGCTTAGCCACAATATCGTTAGCCGAGCACAACTTTTCCTCGAGGTTGCGTTTGTCTTCTAAAAGACTTGAGATTGTTCTGTCCATGCTTTCTTTCTCAGACTGAAAACTGGCTTCCTTGGATTTCTAAAAATCATTTTTTGAAATCATTTAAAAATCTAGCAACAGGATATCACACTTACCAGAGTTGACCGGAGCTCTTCGCACTCGCTTATCAATTCCTGAACCTTACTTTCATTTTGCACCTCTTTGGATTGCTAAAAGAAATCAATGAATAATTTTCTGTGAATGATCGTGTGAGCTCCTCTATTACCATATCAAATCGTAGCTTTTCGCACTCTCTTGTCACTTCGTCAACCTTCTGTTGCCATCCAAGGTTATTTTCCAACGTTTTCTTCAACTGCTCTTTAGTTTCTTGCAGATCGAGTCGTATCTGGTCTGAGTTTTCCTTTAGGATCATTTTCGTGTTTAAAAAAACAATTTCATATAATTATAACGCTAAGAAAAAAGCTTACCAGATCAGAGCACAGCTCCTCACACTTCTTTGTGAG
1 AGAGGCGTGTCACGGGCCCCGAGCATATATCACGTCGTTTAATAACTAATAAACGCCATCGCTCAAGTGGCAGCTGTCAGCTTGTCAGCGGCGTGCGAGGAGCGTGAAATTGTCGCAAAAGGACAGGACTAAGGGTCAGGAAGTCGGGCAGGACGTGAACGAAAACAAGGACAGCACACAGCGGTAGTTGCAAGTAAAAAACACCCCAGAGGAATCCATCAGTTTTCGTGATTTTCGTATATTAAGTCATCATTTTCGGTCCCAGTTCAGCAGCTCCCTTGGGGAAAGTCCGGGTCATTCGGGGAAAAACTTAAAATTGAAGCTGGGACCATCATAATGGTGGATGAATCTCGTGTCCGCGCTGTCTGATTACAAGAAAAGTTAAGTGCTTCGACTCGAAACGAGAAAAATGGGGGGAGCGCAAAGCTCGGGGATCGATTTCTTGTCCATGTTTCATTAGTGGTTAATGTCGGACAAAATGGGGAAGATAGCAGGAGGTTTTTCGGGAAGGGAAGCTACTAGATATAGATACATTTTCTATAAGTGGATAATAATTTTTGATATTCTTAAGCTACTTTGCGTTGCATAAATCTGGTATGAAAGAGTAACTCTAGTTTGTATCTATTACATTTTTACCTAAAAGTATGTTACAACAACTGCTGGTTTCGAAATCTTTATTACCAAACATTAGGTATAAGAAAATATATATGTTTTGTTGGAATATATATATTTTTTTGAATATTTTATCAGCAATAGGTAATTGAAGGCATCGTTCAATTCCTGACAACTCGTCATCCATTACGATGAGCAACAACAAATGCACTCATTTGCTTGCAGGTGTCTAAGCGCACCCACCCCACCCACTCCCTTCTGAGACCTTTGGCCCTGGGGGAGCACTCTAATGCGTCAAAATCCTTCAACTTTTCGCAGCCTTTGAGCACAATGCGGTGGGTGGGGAGGGGGGCGTGGCTGGTGCTGAAGAGCCCTTGAGCGCTCCTCTGAAAACAAAAACAAAAGAAGAAGCTCTACAATGAGGGCACACAAAAAATCGCAGAGAGAGACTGGCAAAAGTATTTGAATTGACAAGTGCCATCAAAATAGAAGCGGAATTAAATTTATCATGCCAAGTGGTGGCTTAGCGCGCTGGGTGGGTGGCGGTTGGCAAGGTGAGGCGGAAAAGCCAGGAAAGCCATGGCGCTATGAAGAGCTATGTCAGGGGATGAAAAGTATTCATCAGGCGGCTAGAGCAGCGTCATCGATCAATTCGAGCGGAAGACAGTTCCGCCGGAAGGAAGGAAGACGAACTTTTAAATATTGAATAATATGTTTTTCTTTCCTTCGAAACCCATCCAGCCCCCTGCCACGCCCCATTTTGACTTGGCTCGTT
0.7295850924644403 CTACGGATCCCTGCTCCTCCCTCGAACTATGCCACATGCTGCGGTCTTGGCCAAATTTGCTTGCACTACATATTTTGAAGTTTACCTTCGGAACACTTGCTACTCTATGTTACGATGTATCTATCTAATAAGCTCGGGAAATCCCCATCCTTGAAACGATTCGGTGTCGATGGCTCCTTTGTCTCCCTCATCGTTATCGATTGCGCAGCGAGTTGAGCTGGAAAAATGTTTTCGCTTTATCTGCGAGGTGGGCGTGGCAGTGGGTGGAGGTGGCGGAGAGAAAAATAAATTGTTGCAAACACAAACAGAAATATAATTTTGTTGCCTCGCATCGCATCGCATCTACATGGGCCACATATTTATGGCATGCCAGCACGTACGCGATATATTGCAACCCAATCGCTAGACGAGATGAGGCGGAGGGCTCTTATTTATTTGGTAAACTTCGTTTATATCGCACACAAACCGAACCAAAACGAACCAAACCGGGGGAATCCCATACCATTCAGCGCGCAGGGAAAGCGAAACACCAACAGCCGACGCCATGTTGAATGCGACGCAGTGGGTGGTGGCTGGGTGTGGTGTTGGTGGGGAGGTGGGAGGTCCTGTGGGCGGTCGTCACCATCATAAAAGCCTTGGCTGGGACCCAGGACCCATGTACCCACTGTTTGTTATGCTTGTCAAGCATTTTGCGCGGGACCGTCTAACGATATTTCGATTTTGATATCCTTGGGTGTTATCGTTAAATATCTGTCTGGGTGATAGAAATGAGGGGAGGGGTGAGCTTGGGGGGTGGCAGGCGGACCCACAATG
1 GGAAAATGCCAAAAACAGCGAAACGAATTTTCCGCACCGTCAGCAGGCAGGCAGGGCAATTTTTTAATTTCTTAATTTTTGCGAGCTCATGGAAGAATTAGCCACGTTGCGACTTGGCCACGTAGCAGCCAAGATGTCGCTACTCGATGGGCGATGGTCCAACCCCCGTCGAAGGGCGGTTATATCTATCTATCTCTCCACTCGGCGGACAACGTACAGAGTTTCGGTGTCCAAAAGGGGGAACGATGCTGAGTTGTGGCCTTTGTCTTAGCACCCCTTTTCAAGGACTCCAGGGTATATTACCACATGGAAGATGCTGGCTTAAAAAGGATATTTTTCGAGCCACATGAAAGAGGTAAGCAATTTTGTACATAATTTTTTCTATTTCTTTACACAACAATGGCCATTCAAAAGGAATCCTTGCGATAGGTATCCGATAGTCGTATCAGTGGTGTTGCTATTTTCTTAACTTTTTCCTGCTGTCTTTTCCTCAGCATTGCGCTGCTGGCAAAAGTTTATTCATTTAGAAAATTTGCTCATTTTCACTGTTCGAGGGGGCGAGTTATTGTTGCTGCCCAGAATCTCGATCCAAAGTCCAGTATTCGGCATCCAAGGGGGTTAATGTGGTACGTGAGCACGGTTTTCATATAAATTGCGGCCAATAACATTTTTCAGTTGGCAGGACAGGAAAAACGCGGACAAAGCAGAAGACCAGAGCGGGACGGCAGAAAGAAAAAAAAAACGATGAACAAAAGCTGCTGATGATGGCTTCTTTTTGGTTGGTCTGTTCCCTGGCCCGAAATCCGGCTCATTAAGCCCTCGGCGTTGGTCAGCGCGGGTGTTGGCCTTGCGGTGGGTGTGGGAGTGGGTGGGGAAATCTGGACACTTGGGCCCCGGTTTTTCCTGCCTGTATGCCTGCCCTCCTTCCTTGCTTCCTTCTTTTTCGGCCATTAGCCGGCAGGGAGATGAGTGTGCGATGGACGGGCAAATTATTCCCCAAATACCCCGAGGTAATTATAAATGTCATTCCTCGCTCGGCTTAGGCCACGAACAAGGATGGTAGATAGGCGCGCCATTGGCGAAGATGTGGACGGGGATGGACGCGGATGGACATAGCATCCATCGGATCAGGCCACGTCAGTTGGACGCCGTGTTTTGTCTATCATAATGAGTGGCAGGCGGACATTTGGACATAATTGTTCAATTATT
0.583438280900642 TATTCAGTTCATAAGTCTCGATGTTCATGCTCATTACCCAGGGGCTTCCTTGTGGATTTTTTGACAAGTTTATTAACTTGTTTGTGGCACGCACAAACAGCTTAAAGCCAGAAACCCCCAGAAGGAAGAAGCCTCTACCCCGTCAACTCAATTACCAACCCCAGAATTTATGAATGCCGTGGAAAACCGCCGACTGCTCCTTGGGGGCGTGTTGCTTGTCTGGCTAAATATTTCTGGTCAAAGTTTCGACGCGATTTTCACAGCCACAGCCGAAAGTCAAAAGCTTTTGTCAACAGAGCACCAACTCCATACCCGTTCCCAGTCCCAGGTTCCAAGCTCCAACCCCTCGAAGGTGCGGTCGCAACCCTTTCGCTGGCGAAAGTCCCTTGGGGCAACTGGCGGATGGATACGTGAGCCGTGTGGCCAGAATTTTGATGGGGTTTCGCGGCTCGCTTTTCCTCTGGCTTCTCTGCCGCAAAATCTGCGTAAACTTTGTCTTCATCTCTCCGTGCTTTTTCGGTCTGGTGAAAGAGGTTTCGCTTTGCAGTTAGCTTTATATCTTATTTGCTTATGAAATAAGATATGCCCAGCAGCCGCAACCCAATCCCAACTGCGGCCACGCGATTTATGCATAGGTATTGCTGCTCCGCCTGCTTTCCTCTCGATTTTATGTGCTGTTTATGAGATTGCCTGACACTTTTATGCACATCCTGTTTTACGACAAAGCGTTGGCCCCACCGACATGAGGGGTTCTCTCCGTCTGCCAGTCAAATCGGATGAGTTATTGGATGGATTAGATTTGGTAAGAATGGTTCAATATGAGGCGGATTTAG
1 GAACAAAATACAGGGAATAAAATTTAATTTAATTTATTTATATTTTAACATTTAACTCTATGGTATATTCTAAATATCTTTGGTATAGTTTTGATTTCTTAAATTTTTAAATTTGTATATTCAATAATGTGTTTCTTGAAGTTACCCCCCACTGCTTGTGAATTAGCTCTTGGGCCACGCTCCTTGAAGCAGGCCTAAGACCTTGGCACACTCCACACTCCCCGCCTCCTTACCAAGCCACCCCCAAACCACCCACTCAGCCACTGTTTCCCCTATTGTCACAACGCCCATGCAAAGTTTATTGTCGCTGGTAATTCGACGAATTTTTGTTTGGGGGTGCTTTTTTATCGAGGAGGGTGCAGGTTGCAGGGTGTCATGCGTGTCGGCAAAACATATGCATAATTATTTAATTGAATTAAACAATTTCGTAAATGGTAAATGATGCGACAATATGGCGGCGTCGTTGCTGCGCCTCCTTTCACCGGAAATTTGCATAAATACATAATTATGGAGTTACATTGTGCGATGTGGGTATACATATATATATATATATATACGAAGGTACGATTGTGCGAGTGCGTAATAAAATTTGCATGGCTGGCAGAAAAAAGCTTTTACGAGTCGAAAACTCAAATGGAAAGAGGATTGAGTGGCAGACTCTCGTCCTTGTCAGTTGCCAATTTTGATG
0.8960186564210408 ACCGAGTCGAGAAATGTTAATGTAAATTTCAATTGTTTTAATTTATTTGTGACCCCTTCGCCACCCGACAAACCGTCACGGACTAACTTAATGTTATATATACATATATATATCACACAACAAAAAAAAAGAAAAAAAAGAACTGAATTGAAATGAAGGCAGAAAACGGCGGAGTGATTGTCGGTTGGGTCTATTCTCTGGCCTATCCGTCCAAGACGTGACTGGCATTCCACCCGGGGATCCCTCCGTCCGAAAGGGTTTCATGGAGGGGAACGGAACCGACCGTATCTGGAGCACAACGAACGGAACGGTCTCATAACCGTAGCGATTCCATATAGTTTACTGAACTCTCGCCGCACAGAAACAAATATATATAAATTAGTTCTTCCGAAATGGGCGCTTGTTAAAAACATAGTGGAAAATCGAGGAAAAAAAATGCAACGGAATGTTCGATGAAAAATGCGTTCGGTTTACCATTAATCCGCTGCCCTGATCCAGGGCGACAGATCATTACACACGCGCGGGACTTCCGAAACGGGAGGAGTTCCTCATTTGGGGACATGCGACAGGCGAGTGGCGATGTTTAGGGGCCCCCCGAAATCGTATGTATATGTAAATTTATTAATAAAAACTCCCAAAAAAAAAAAACGGATGCACATTGGCCCCTAAAAATGGGAGGGTGGGTGTGCACTGCTGCAGTTGTTGCCTGTCCGTAATTTATAGACCCGCTGCCGAATGACATGCTAACTAATAGTATCATCATAATTTATACATACAAATACATTGCATTTGTTATTTATGCCCTTGCGCCACCCCTCGCAACTAAAGCCACCCCCCACCCCATCCCTTACGTGATTTCCATACACAGATCCCCGATGACAGAGGTCACAGCACCCAAAAGGGCAGAAGGTTAGCCGGCGTTAATGGCACCGTTTGACCCTCGGCCATATTTGAATATCGATTACAATTAAACGGTCACAACTATAGATAACGTA
1 TACTTGCGGTGCGCCTATTAATATAAGTGTGCCTAATTGGGCGCCTCGGAAAAGAAAGTCGATAGTTGGGCGGGCGGTGGAACCACCGTTAGTCCCCGGGGTAAGAAAAGCCACTGCAATCGACACTGCAGTTTTATTGATATGAAAATGGAAATGGGAATGGTCGCTCGTCTCCAGAGAACAAGCGGCCATCGTGTAGCGCGTTTTATGGCACCCACAAATTCCGTGCTAATTGTTGCACCGCGAATCCGAACTGGTTTTCCATGCCACAACCTTCGGCGCACTGCATCCTCCTCCGACCGCGGGTAGTTTGCTTCAATTTTGCCTCAATTATTTCGCTTGTTTGTTTATGGAGGAATCTTTAATCTCGGCGCTGGTGTCGCTGCCAGCCTTGACTCCTTGACTTGCCTTGGCTCCTGCTGCCGCTCACATGCGTGGCCAAGATCTAGACAACACCTACGATGGACATGGATGGAGGAGGGATAGCGTTCCCTCTCTCCATATCTATGATCATCCACGAAGAGGCGGTGGGGCAAGAGGCGGAGGATGCTGGGTGCTGGACAAGTGTTTCGAAAAATGGATTATTCATGTTGTCCTTGCCAGGCATTCGGCATTCGGCGGCTTTTGCCAGTGTTGCTGCTGCAAGTTGCAAGTTGCTCTTGTGTCACGGTCTCCCTGTTTCGCCGTTGTCATTGTCTCTGAGGCTTTTGTAGTTGTTCGGGATTGAAGATCGCTGACTGGTTGGGTTTTCTTCAAGATGGAGTCACTGATTGTGAGATGTTTCAGTGAAGGGTCTGCTAAGAGTTACTTGCACAAGTGAAATATGAGATATCATTTTTTGGCATTTCTAATTCTAGATAAATCTTAATGTAATATCACTTCTTTTTAATGTTTTTTTTTCTATTCACCCATGTTCTATTAGCAGACACACACGGTTTATTTACCCATCTGGCTAAATATATCTGGCTCTCTGGCCGCATCCACATAGCTGGTCCTAATAAATTTATAAAGCCTGATATTATCGCGGCATCGTAATCGTAACTCACTCCCCTCGCCTAACAAATGGAGTTCGAGTTGGAGTTCTAGATAGAGCGGATGGGGAGGTGGCATCATTTGCATTTGAAGGAAACGATGCCACACGCACAGAACGGCGTGGTATCCGCCATGAGAAGTATCTTCATAAGAAGCGTTATGGGCATCATAATGATGATGTTCAATTGCAGCTCACGGCGAAAGGCATTCCCAGATCGATTCTAATTTGGAGGCGTTAAGGTGTGAAAATACCTACAGCCTGTGGCAGCTTGGGGAATTGATGGGGGCGCTGAAAATGTGTATGCAGGAACTCTGGATGGGGATTCCCCTCACATCCATCTGTCTATATGTCTGCGGTGCCACCCGAAAGATGCTGCCAAGTCTGGCTGTCATTAGCGGTATTCAAATCATAACATAAATACACTTGTCGTCTGTCGAGGGCCCTTTCTTTCCGCCTTTCCGCCCTTCCCATCACCGTTCGCTCACCCAGAGGATTATGACAGGCCCGATAGAGAAGAGTCTGTCTGTCTGGCTTTCCCTCCGCATCTGACTTGTGTGTCTTGTGGCACAGACAACTTGTTGGCTGCATTTCATTTTGATAACTTGTCAAAATAGTCTGGAGCTCGAGTGGCATGATAAATGCGGCCAGACAGCGCAAAAGCCGCTGACAAAGTGTTGAATGCCAGTGCCACTTTATTATTGCCATTAAGCGAATGCCGCCCTTTTTGGCTGGCCTTGCCAGTTGGCTTTACGACCCAGCTGGGTGGTTGCATATGCAACTTTGGTGGCATAAACTTGTCAGGCAATCTCATAAAATCGCCCGCATCCCACCCTGCGCCCTGCTGATCAATAACCGAAACATTTTACCTTCCCCAAAAGGTAAATCCCTCGTGAACAGCCGACCGAAATATTGTTGTAATATTTGCAAAAATTATTTGCTGGTCAGCGGATATCGATTCGACTTGGAGAGAGCAGGAAAAAA
1 TATGGTAAATATAACTGACCGCTGACCAGGGCAGGGCGTGGCCCGCCGCCCCTTTGCACCGGATGGACATGAAATCGATCGCCGTGGCGAGAATCGATCCCTCACCTTGCCCCAACCCCAAAAACACAGCAGCTACCCCTTAAATTATCGCATAATGAGCTGTTGCTGCTGACGGAGGCTTCACTTTCCTTCGCCAGCATTTTCACACATTTCAATTTCATAATTGATATGTGGTCAATTTGCTTAAACGACGACTAACACACGAAGCCACAATTTGTCGAAATTCTCAGCGTTGTGGTTATCAAAACGCAGAAAGTTCCCCTTTTGACATTTGATATGGATGACACGCAAGAGCTTCGATGGAAGAAGATTTTATCGGACTTCGAAACGGGAAGTATCGCGTTTTGGTTTCACTCAACCAAAGGGTTTAAGTCAATACAATTACGGCTGATTCGATTTGTTTTCATGTTCGCACTCCTGCTGGTGATATTCAATCTTTTCCAATGGAAGTGGTACAAGACAGGCCAAACAAATCGCAAAATCATTACTAAATACGAAATGTTTGAGAGAGTTGGGTGACTTGGTATTACATTATCTTTAAACTGTTTATTTTTTAGATCACATTTTGCACTTGTCTATTTACCAATTAAAATTCCTTTTATCTATAGCCACCTGCAAAATTCACGATTGGCCTGATTGGCTTTATATTATAGAATCACACACAGTTATTCATTCACACAGTAAAATTCGTAAATTATGACGAGTATGGCAATGCCGACACTTTTTGTATATAAATACGTATATAGCTATATAAAATCCGAGCGAATTATCATTTTGGCACGACGGCCAAGAAATAGCGACTGATGTCCCAGAAACCGCGAAATCGTGTGGACTTATTCCGCCCCCAACAACTCTTTGAGCCCCCTCCATCGTATAAGCCAAAGAAAATGAGGATAAGATCTACGAGCCAAACAATTCGGTTTTGACGTTTATGATCAAATTTCTTAAATCAACTGTCATGTCCGACTGTCATATTGAATAATTTCGGTGGCTTTATGCTCCGGCTTTATGGTGTAAATGGCGGGGAAATTGGGGGATCGCCGCACTTGCTATGCATAATTTATGGCCACATTATGGCCAACTTTTCGCAGCGAGTGAACTCATTCTAATTAAGTGGCCCGGACCTCAGACCCCGACTCCATTCCGATGCCAATCCAAGTCCAGAG
0.6174573767207722 GGGTATTAAAAGCACTGTAATATTTTTCTCTCAGTGTACCCACCAAGCCCTGCACTTGCTGGCCAAAAAGTCAGCTCGCTTTTGGTTGCCCCACGAATCGGGTTGAGTTATGGCCAATTGTCATTCGTGCAACACATTTGCCATTCGATGACCTGTCAAGGCCCCAAAACTCTTCTCCTCTCATTCCATTCGGCTTTTCCCCATAGGACAGCACAGCAGCTTTCTACAGGTTTGCATGTCTTTCACAAATTTTTGTGCAGTTTTTCTCGTAATTTCGCATTTTGGCTTTATTGCGGCTAATGCTTATCCATCGTGCGGATTGTCTGGTCAGTCCCTGGCGTATATTATATGGGCATAAATCAAAACTTTCACTTAGCACGCTCATTTGTTTCAATGAAACCGCACCGCCCTCCTATCCACACTCGAATAGTGATAAAAATCTATTACAAGCTCATATCATATTTTATTTCCGTCCTCGCGCACTTCGAGCAAAATTATGAAAAAGCTTTTTTATGGTCCGGTCTCTTTTTACGATGATGACGAGCGGAAAAGGACAGTAGTGTCCTGTTCCGGGCATTGTCCTTTGGCCAAGTGACATATTAAATTTAATGGAAATTGATGAGCGCTTATTATGATATGAGATAGCCAGCTTCTTTGTCCGGTCCGCACTTCCGGGCCATCTCAACTTCGGGGGTGGTTGGATTTGGATGGATGGATTTTGGGTCCGGACTTTAGTATCTTTTTTATCATAAAAGTAATTTCTGCTGATGGTCGCACTAAATTCATTGATTCAATTTCCTTGCTGGCATTACGAATCTCATTTTTTTTTTTTGTCCCCGGAGCACAGAGACGGTACCAATAAATATGGATATAATATTTCAATATTTGTGCAACTTTCTTTTGGCTCCAACGTAAATCACGATTTGTCCAAAGACTTTTGTGTCTGTTGGCTTGATTTCACAGCGATTTTTCCGCTGCAAAGTAAGAAGAGA
1 TCAAAGGGTCTTTTAATTGTCAATCTTATTCATTTTGAGGTGCGACTTAAATGTGTTAGCCCTAGATGGATGTCATGCCCAATTAGCAATGCATTCGAAATTTATAATTGAATATAGGGAAAAGTACTAATTGCACCACTACCTGTCTGACATTTTTTCAAGTACGCGATCCAAGCCCACATCGATTGGAAGTCCATGTTTCGGTGGCAATAACATTAATTTATGCCTTCATAAATTACATGCCCATTACATGCCCCACAGGTACCACCGCGTGTCTTGTTTTCGCGTACTCATAACACGACACATAAGCCATAAAATCAAATTTCATATTTCATATTGCCGATAGGAATCAAAATTTCGCCTCACGTTGCTCACCTGCCCCACCCACTCACCTGTACAGTCGGTAGCGGTTTGAGGATCATAATAATCACGCATTAGTATCATAAATTCATGGCTCTAACTACCAAATTCAAAGCAGGCTTGTGCCACCGCTCCCAGCTCGGGATTTCAGATTGGAACTGGGCCTGGGCTAGAAATCATAACAATTTGATATATTGTGCGATAGATACAGCCACATGTCATGCATTTCAAGTGGGACTAGAAATAGCCCACGATATAGTGGAAGTTTTTTTTTAGAAAAAATATAGAAAGGTGTTGTTTGGTTTGCTTCTTTCACTTTCCATCTGTATTTTGGTAAACTCGCAATCAAATAAATCACAGTACAACAGTACAGCGAAATATGAATAGATTTGGTTCGTAGATTTACTAGTCCGCATAAAAGTTACTATCAAACGGACAAAAGAAAACTGCCAGTGTATCGACCGTAGACAACTTCGATAATGAATTAGATCGGGGCAAGAGGGTAGCCCTAACCCTTTGGCACATCGTTAACGGGTATGAACTGGGTTATAGCCTGTGTATGCCCCATATCTTTAACGAAAGTCAGGACACTTGAGGAGGCAGGACAAAGGCTTGGCTCATTGTGCCAGGACTTTTATGGCGGCCTCTTCAAAAGTGTAATTGAACCCCATTGACCGACCAAGGCATTCTCGGCAGTTTAGTTGTTCAGTTGCTCGGCATTTCGGTAGTCCTGCGGACCCGCAATAAACATAATGGGAGTGCGCTGGACTCGACCCATATGGAGTATGAAATTTCCGGCTGACACAATGCGAAAGTTTCATAGTTTGAGGCCAAATATGATATTCCACCCACCCGGTTGACATTTCAATTTATTTCGCCATAAATAAAGCAATAGAGTCGAACCCTTTTGCCGTCCCCCAAAACGCTTGCAATTTTCATTCGCATTCACATTCGCATTCGCATTCACAATTCACAATATTTCGCCATTGATGGGACCCCACAGTCGGTTGGGCAGATCCATTAATTATACGCCCACTTCACAAGGGCAGGCAGGAAAAGTCAAAATATTGACAGCTTAAATTTTTTTGCAGATCCTGCAATTGTTGTG
1 TCGAAGCCTCCAAGAGCAGCACGATTTTTTTGGGGCTGCCTGAAGAAAGCCGCCTTGGAGTTTTGATTCCGCACTTTTTCGGGGCGGTCTTTCAAAGCCACCGCACGCACTTCAAGCCCCATTCCCCAATCCCAAGCCCCCATCTTCCACCGCCCTGTTATCTGGTCATCTTGTCGGCTCGGTGTCAACGTCAATGACGACACCGAGGCATTTGCTCCGATCAAATTATGTTTCATAAACGCTCGCATTTATGGCGAATGACAACGGCAATGGCAACAGCACATCGGCAGCAGCTATGAAGCAATGATTTGTTACAATTCTCAAGTTATTTGAACTTTTTCGAGATTCCTCTGGTCGATGGCCGGCAATCTGCGGCTCTTTGTTAGCGGTTGACTTTTTCCCGGATTTCGTGCTAAATGCCTAATTATT
1 CCTTTTTGAAAAGAGAGACAAGTCCCACCCTGAACACCATTCACAATTCCATTCTCAGCTGCTGCAAATCTCCTTATGACATATTTTGATATTTATTTATTATCTTGTCACTCTGATTTGCAACAGCATAAGCCACCCTGTTCTTTTTTCCCATTTTTTTGTGGTAGGGCTTCGCATCCTGGGGCGGCACTCACTTGTCGCGTGTCGAAAAACAAAGCAAACAAAGAGCTGTCAGCAAGTGCTCTCGAGTACATTCTTTTTTTAGATATTTCTTTTTAAATATACTTGATCAAAATTAAATGCACACTTAAGTAGCAAAAGTGGATGGGATGCCCACTGAATAGATAGGCGTTGAAATTATGGCAAATTGACGAAGCGCACACAAGTGGATTCCAGGCCGCGTCCCTTTGTCAGTGCAAATATTTGACCAGATGCGGCACCACGCAGCTCCTGGGTACTGTTCCCAGATAGCTTTTGGCCGGTATTCACTTAATTTTTTATGACATCCATATGGGGGATCAAAGCGGATTTGGTCGATTCGATGTTTTGGAAATTGCTTCCCGGCTATCGACCTGCCATCGTCCGAATTTTGGGCTTAGCTGCACGAAATATGAGCAAAAGTATCTATGAGATACGATGCCGGAGATAGCTCTGATTTCTGCTCCTTGGCTTATTTCGATAATTTATTGTATTGAACAGGCAGGAGAAATATATTTCTTAA
0.5720519877228385 CTGCTGGGATTGCGGGATTGTTGTTTGTGAGCCCTCCCTTGAACCACCTCCTCTCTGTATCGGGAGTATAAACTGTAGTAATTTTCTACTTGGCTCTCCGCTTTGCGCTGCGCTGCCGCCTGGCAAAAATTGGTTTGAAAGTTGACTTGCTTTCCAGTGTTTTTCATGTAATCACATGGCCATTCCCCACACCATCCACCCACTGCCACATGCCACCCAAACCATGTCACCTCCCATCGAAGGGGTAAGCAACCAAGCAGTAAATCGCGCTGACTGCTGCAAATGTCCGGCATCAGCATCCCGCTTAGAATTCCCAAACCGGGCTTTGTCTCTCGCAGAATCTCCATTCCGTTCCGTTTTGTTCTGCTCCACGCCCAGGGGGCAGGTCCGATCGGTCCGATTAATGCCTCATCATTTGCAGCGGGAAAATGGGAACGGGAAAATGGGAAAGCGGGAAAGCGTCGCAAATTATCCGACTTCGACGAGGCGTGCCAGCCAAGTCAATCGCCTTCGATTGTCTCCGTCGAACGATGTGTTGTGCGGCCCAGTCCCGAGTCTCATTTGGCCTAATGGCTGCCAGGATAAGTGCCAGCGAAAAGTGGATTCCGCCTCCTGCGTCTCCTGTTTGCAGGACAGCCCCATTCATTTGCTGCACTTGGATCATACTTAAGTGGTGAACTTTTAACCAGATGCAGCTATATTCCAACCCAACTTGGAAGCTGGTTTCTGCTATTCAAACTATATTTTTCATTTAATCCTAGCTTTTTGTTCTGTCTACACAAACGTGTGCTGGGGCGTTTTCTGAACGACTTGAGGCAACCGCAAAAGTAAATCGAATAAGCCGCAAAAATATCATACGAATATCGGAGACATGGGCCACCCATAAGCTGGCATGCACATCATAAGGCCAATTAATCTGGCAGTGCAATATTATGATGGTGTCGATTACCCAAACAGACAGCCACGAGCCACTGACACGTGACCAGGGATCTGGCTTTCTCGAGAGGATATAGCTCCCCGCCAGAAGCAGGCTGTCAAGTAATCCCCTGCATAATGTTGCCTAAATGCGAGCGCGTGTCAAACTCGGGCTGTGAATAGACCAGGTCTGCGAATGGATATTATAGTATTTCACTGGAAAAACTATATGTTTAATTATGATCATTTACAGAAATATGCACTTAGAAACTCTATCCTACGGATTGCCTTAAAGTAGGAAAAAGAATAGATTTTATAGTTGTGGTACTTCCATTATTATCAGCTTAAATTAAATAAAATCCTACAATTGAGAGTTTTCCGCTTTTTCGCTGTGCAGCATTCAGTTCACCAGGAGAAGCTTCTCCTCAAGCTGCCGATCTCTGGCAGACTTCTCTCCAAATCTGCCGACGTCAAAATGCTGGAACCAACTCTTTTTCAGCGGCGGCTCAAACTCGAACTCAAACGGAGGCCGCCATTGTGCTGAGTTGGGGCCAAAGCCAAATGATGTGCCAAACTGACACTTGGCGATACACAGATACGGCTACTCAAACACCATTAAGGCGGGTGTTGCATTCAGTGGGGAGTGGGGCAGTTGCAATAAGCATATGGAAGGGGAGTTGAATGTTTGGGGCTTGGCATATTCCTGTTGATATTTGCCGGAATGATTGTTGGTTTTATTTTATTTTGTGACAATTTCAGCAGCAACAGCAGGAAATAATAAAAATGCAAACAAATCGTTAGATTTTCCTATTGAAGTGTTTTCACCCCCCCGCCCCAGCGACAAGTATTCCTTTTTGTATGTGTGTGTGTGTGTGAGTGTGTGCGAGTGGTTGGCGTTGTTGTTGCTGGTGTTATTGCCTTTTGTTGCCCGTGTCGGTGTTGCTGGTGTCGTTTGGCATGTTGTTT
1 CCGCGATTTTTCTCAAACAATCGCAGCGTTTACAACCGAATGGAGATGGAGATTGGATTGAAGTTGTTTCGGTGAGAGAGTTGGTTACTGTATAATTTTTATGATATTGCCGGTTTTTATTTATTTTAACTGTCGTTCCCCCCACGGCCAAATACATTTTATCCTCAATTAATTCATCATTATTCGAGATTTCCCTCGTCCCCGATTCGACTTCGTTACACGGAGTCAGTCAATCTTCCCAGTCATCAAAAATTTGTTGGTTTTTATACGATTTCGGGCGAAATGCTGTTCGTTGCTTTTTCCCTTTTGTGCTGCTCTGCTCGCTCACCCGTCGATTGTCTGTGTGTTTTGTTTAATTTTAATTTATTTACATTGAAATTCAATATTTGGTAAATGTATTTTTAATTTTACTGCTGTTGATTATTATTGACCGATCTGATGAAAAGGAATTCACATTATTGCCCCAGCCTCAGTTTGAGGCCGTAAAATTCATCACCCAAATGGAATAGATCCCCCAATCGAGATACGGACTCCACCGGGTGTTGGAGACCATTGGAATATGACACATGGCAAACACCTCGTAAGCTTTTCCTTTTTATGGACTGCGAAGAACTTTCGGTGAGGTTCAACGACTCCGGCACTTCGATGGGTTTTTGGTTTTTCGTTTTTGTGGAAATCTCTTGAATAAACAATTCGATTTCTACGGCCGAGCCTTTCATTTCTGAGATGGCGGATTAACAATTACTGGAAGCAATGAAATTAGGGTTTTTA
0.5465874909236941 ATGTACGATGGTTAGCCAAACTACTTTATAAATAGCAAGCGTATATTGCAGGGTGGGGCACTTTGGCTATATCATCACACTTGCCACATTTTCCATCTGCCTCTGACTTTCGCCTGCCCTGTCGCTGTTTTAATAACGTGCATGCTGCGCATTTGGGATAACATCTGAATTTATGTAACGACACAAGCACAAACAAAGATGGCAGCCAGACAGGCGGAACGTGAAAAGCGGAGCGGAAAAGCGGTAGAGCGGGAGGGACAGCGACGATTTCCCGGGGCCCAGCCGAAGATGGAGCGAGAGGGGAACAGGGTCCTGGAAGAAAACTCAAATGAAAACTGATGCGGATTAGTATTTAAAATAATGTCCTGCAGGGATATAACTTGTGTCCACCCCTCAAGCCGTGGGCCTCATTCCGTTTGCTTTGCTGCTTTTATTTTTTCTCACTTGATTTTTTATTCTTTTGTATCCTTATACTTTTCTGCCATTTTAATTCCTTCGCAGCGATTTTTTCTTTCGGAGAATGTTTCATAAAATTTATATTTG
1 GTCTAATCCTCGCCAGCAGCAACAGCAGCAGCAACAACACTTGCAACACCAGCGGCCGCAAATGAATCAAAACAAAGCCCAGGCAACAACAAATGCTCGGGTCCACCACTGACCTACTAAGACGCACTCTCCGCTTCGGAACATTGGAACGGTGGAGCATTGGAGCGGTGGAGGCACCACGAGAACCGAAGACTGTCTTCCGAAGACTCCTCGTTGCGTGTGGCGCTTTTTCTTGTCGATGTACTCCCGTGTTTTTAATTTTTTTTTTTTTTAGTTTTTTTTTTGCGCTGGGTCGTTTTTCAGCGTTTGTCGACGAATAATAAATAAGAAAAAGTTTTCCTGCAAAAGCAAACCAAAAGGCAAAAACAAAAACAAAAGCAAGCCGC
0.2871579077953812 CCAAAGTAACAAACGAACACACAACACACACACACACACATAACATGCAGCGTAAACACAGGCACACACACGCACACCAACTCAGGTTGTTAGCCGCTTGTTTCGCACTGCTTGCCAAATACCACAAAATCTATTTCGATTCGCAATCAAAATCCCAAATTCCATTTGTACTATGACGAGTCCGGAGTTCGGACTACGGACTTTCAACTACGCCCGTACTAACGGACTATTTGTGCGTATGTGTGCGTGTGTGTGTGTGTAGTGGAGCAGAGTAGGCCGGAGATTGGGAGAGACTGCGATTGGGAAATCGTGGCCAACTTGTGCTTGAGTGCTTTCGTTTGTATTTAGTGGTGGACTTAAAAATACAGATGCCCCCAGTCCAAAGTCCCCAACTGCACCACCTATACCCCCCCAGTGAGCCACTCCCTTGGAACCATTCCCCCAATCGAAAAGCGGAACTCCCACAAAGGCCGTGGCCACAAACGCATCCGGCGCTGACGTTGAACGATGAGTCGCCGCCGAATGCCTAGCAGTGTATGCCTATTTCCATGTCCTATTCCCAT
0.4253500467881679 ATTGACCTTGCTTACGTATGCTAATGATGCTGGAATTTTCCCGAAACGAAACACAGATCAATAATCACTATTACCTAACCGCATGGCAAATCGTGTTGAGCTCACATTTTGGACACACATCCGCCAAGGGAGCCGATCACTTTCTTTTCTTTTCGTGATTCACCCGCGATCGATATGTGCTCGCCATATATGAGATATATGTACATATAAACGGGGTGCATATGATTTTTGGCCAACCGGTTTGGTTGTCAAAGAAAGAGCCAAGATTGCGAGTCCAAGAGACCCTATTAGGACCGACTTGCAGACCAATGTTCCCGGCTTTTGGGCGGCAATTGTGCAACCGAAAAGGAAAGTTGAAAGGGCTCCAGGGCGCGGGAGGTGGGGCGGGAAATGCGATGACTTTTCCAGCGAGCGCGGCGCAATTTACTTTTACTTGGGTAACCCATTTCGCTTTTGATTGCTCTTTGCATTTCACTTCGCCGGCTGCCAGTGGCCGGTGTTGTCCAGTTGCAAGTTGTCCGCCGCCAGCTGCCGGTTGTTGGTCAGCCATTCGAGTGGTGCGGTGCGTTGTGGTGCGGGGGGTGGAGGGTACGGCAGGGTGATGTGGCTACGACGGCGGTTAGTCTGGCGTGGTGGTATCCATGCAGTAAGAAAAACTTGTTGG
1 TGATTTGTTTCGCCGACTTTGGACACTGACAGCAGTATTTGCTCCAGTTTCGCCGTGGCTTCTGCGCTTCCAAGAATTATGACAATGTTAATGAACGAGATTCGGCTTAATTGTCCCGATGCACATGACAATCGGCACTAATGCCAGGCTGCCTTATTTACTTTTAGCCGAACAAAGCGAAAGTAATTCTGCTTTCCATTTCAGGCGTCTTCGCCTCTTGCGGTCTGACCTGATTTGATTTTCAACACAAATTAGTTCGCGTAGAGCCATTTGTTTCGCACCCAAGTTGCGGTCTCATCCTCGGGTTTCCGAATCAGAGCTCAGATCACTTTCTTCTCGTAATTGCCATGGTCTGGGTGCCGTGGAGCACTTGATTGTAGTACTTTTCCCAATTGGGAGAAAAGGGTGTTAGCGCTAGCAGGAATTCCACCTTGTCATTGATATTTAAATTTCTTTCGGGTACATG
0.947939643870096 TCCCGTTAGCTTTCCTAGGTAGCTACCATTTGAATAGCTAAATAAACATGATTAAAGTTTTACGCAATTCTGGAACTTTGCTGTTCCACTTAAAATATTAAACAATCAGCGAGTGTCACGCCCTGATTGCCAAAATTCCAGGAGGTGGGCAACAGTCTGCGCCCACTTTATTTGACCAAATTAGAAGCGCGTTATGCGTGTCTTGGGCGGTCCTCTAATGATAATTAACTTGCTGATTTGGCCGGCTTGTCGCGTGGCTACGCTCCATTGAGTTTCGCCTTGTGTTCTCAAACACACCCACGCTGGGTTCCAGAACTATAAACACGGGAATTTAAAGGCCAGGTCTTCGACTTAAGAGGCCAACGGAAGCTTTTCTTATTACGCCACAAGGTGACAGTGGGAAAGTAAGGCGCAAATCGCAATATAGGACTTTTATAATCCATGACTAAGAGACATATAAATGCAACATATTTACTACTGTACTAAACACCCCGATTCCATCGCCTTTTTCGGTTGAATTCCGCATCTAGAAACAATAGTTTTCCGTGCTTTATTTACATGCAATTATAAGTAAACTTTTGTTTGGAACTGACACATGCACCTGCTGTAACTTGCGAGTGATGCTAAAAACATGATAGACTGGTTTGATGACTCATCGAAGCACTGAACTGCAACGCATGCGCAGCTATGACGTCAGTGGGGAAATTGTAGCGGCTCAACACGAAATCGCTTATCTCATGTTTGCTTACTTTCGATTTCTACGAATTTTACTAGTTCTGGAGCATCTTAATAACAATTCTTGCTTATTCGTTCTTGAAATACTAAGCTTATCGCTAGTGTCAAATGGCAAAACACTAAGAGATTGGCGTGGGTTCGATGACAAAGTTGTTTCAACCCAAACCTTCAATAATTTTCGGAAAATGTAATAACCATCATTGATGGGACTTTAAATAATATGCGCTGTACGTACATATATTGCTCACATTACCCATTACTAGATTAAGTCTAGAAATCGCTTGCTAATCGCAGATTTCATGTCAGATGTCAAAGCTTTTTGAGATTATTGCGTATTTCAAGTACAACGTTTTAATGCAAATGAGTTGCTCAATAATAAGTGAATCACTTATTTACTGGGCCTTCAAAAGAGTTTATTTTTGGAGAAGACTTATATCATAAATGGAAGAAATTCAAAGACTCATTCCAAAAAGAAATCAACACACATGCTCGAAAGCCGGTTAGTTACGTGTGTTTTTGAGTGGGTGCCTCGTGGAAAACATTTTTGGCACGAATCGGTTTTATTTGCCATTTGGTCAGCTGCTCTCA
0.5634764687416406 GTGAAAGTCCTTTATAGCAAGTTTTATTTTCTAAGGACTGACAAGAAACACCAGGTACGTGGTAGTTGCCTCAGTTTTGCACATTTTTATGCTGTAAAAGATTGGGGGATGACGCTGTTCCCGCTTCGCTAGCTGCTTGAGTGATGACAAATTACGTTTGTCAGATTTATGACCAATTATGAGCGTGTTATATATCACCCTGGTGAGTAAAGGGCGGTGGCGTTGGGAGTGGGCGGACCAGTGGGCATGGCCAAATGGCAACGAGAGCCACCTTAATGGCAAGCGCAATGAATAAGTCGCCCTCGTTTGTTTGCGGTCTACAGCACAGCCACATTTCCCGACACATCGGTGCAAGCCCATATAAGTCGGTCTAGGTTTGGTAATGCCAGCACGTCCTTAATGCTATGCCACTGTATCGTATTTCGTACATTTTCTCGCGCCCATTTCGCGTGCTCCAAATCCTCAACTCATCAAAAATTGTGCCGTATTTCTTCGTGTTTTGAGAAATGATTTCGGATTTGCTGGGAAGAAATGGGCGAGGCCCTTCGAGGGAAACAACATATCGCGTGTCTTTATTTTCACACTTTCGGCTGGTATTATTTATGGTTGTAATGCGTTGCAAATGGCCAAAAATCGCTTTTATTACACGCGCAGTTAAACTTCAATTACGCTCGCTAATCATAATG
0.6612885175288995 TCCTTTCCATTTTCTTTTACTTTTCCATTTTCAATTTCTATAAGTGTACACGCACACGTCCGGTTTAGATTTATCACTTTTGATTCGGGGAGTTCAACAAAGCCTTCATCCCGAGCTCCTCTCTATTTGGGCAACATGTATTGATTTAATACATTTATTTGCTTCCCAGATTCGAAATCCCCTTCGCTTTAACGGACCTGATTCGATTTTTGTTTGTGCCCGAAAAGGAAAACTTTTAATTTAATTTCGTATTTCGATGTTGGCCATGTTTATCAGATTAAAAACTTGCCCTTTTCCACTTGGCCGCTGAGTTGCATACACCATACCGGTGGACTGCAGATTGCTGGAAAAAAGGTGACAGAAAATTTAATCATATTTAAAGCAATTTGTATTATTTAATTCACACGGATTAACATAGATAATTTTTTAATTATCCATAGCTGCAATAATTTCACTTATTATTCTACTTGATTCCAGCTAGTTTTTTTGTTTGCTCTAAAATTTCGCATTCAATTTATGTGCATTTTGTAACTAATTATTTTCTGTTCATTTTTTGCGTGCCATATAATGCAACATGCCGTTAACCGTCTAATTTAAGTCACTAACCGGTATATGTTTACTGTTATTTGTGTTATTATAAAAATCATTGACAAATAATGGTTCTATGGTTAATATTAATTTGTGCAAATATGTCAAACTAGTAGTAAACTAACAATTTTTATTACGCGACATCTAATAAGTCAACAATTTAGGCTGTTTTATCTGCGCGCAATCAATTTCCAATAATTTACATTTTCACTTATTCATTTAAAATAAGTTGCACATCCTTTTTTCTATGGTTAATCAAGGGAGATCTAATCAGTTGGCTGATATTGACCAATCAAACGAATAAATGAAACCAACTGAAGTGCATTTCATTGCTATAATCAGAAATTGATGCTGCGGAATGTCGTTCACCCTGCAAATGGATATTTAGAAAAAAAAACTTGTGAGTGTTTTAGTTTCCAGGGGCTTAAAATTATCGAGCATGTCGAAATCCAGTCAACACCTTGCATTTTCACTTGGGTCAAACCCACAAAAAAAGGGAATTTTCTAAAAGAAACGAAGAGCTAACAAAACCAAACGATTCGGAAAATAAATGCAGACAATGCATGCTGGGGACAAGAAACCCCTAAAAAATACATGACTTTGGTGGTCCATTTGGGGCTAAGCCAGAATGATGTGTCTGACTTTTTGGCGAACTAAGCTGGGTAACTGCAATGCAATGACCGCTTTCACAGTCGGCGAAACTTTCATTTCACCTTCAAGTTCGCTTTGCATTTAGGTAAAAAATTTTCGAGACCTCAGCGGAAGTCGTATATGGTATTTATGAGCGGAAATGAAAGTATAAAACCATAAAACTGACACCAAGACCACATATGTACATATATGCCAATATAGCAGCACTCAATCAGCCCAGTTTTCAGCCATTTTCCATTTCGCTCCGTCGGCAGTTTTCCCTTTCTCATGTATCCATTTGCAATTTTTTTTTCCACCCCACCTTTTGCAGCCTCGAAGGCTCTCAATATTCTGCCATCTCCTTTACGGCCAGCAACATTCATTGCATTTTTCTTATAAAATTATAATGTCCAATGGAAGATTTCTTTATTCTCTTATTTTGCAACGAAAATTGAATGAGTTTTCCGTTCATCTTCAGCATGGCCATAATGTGAAATGTTAACATGATTTTCCAGCTCTTTACTATGCATATGTAGGAGGCTCCATTTTCCCC
1 TAAATTATGCCAAAGCATGAGCCGGCAACAACAATCGGCAGACAACCGAAACCGGCAGCAACAGCAACTGAGGCAGAGCCGCAACATCATTGTTGTTGACCTACAAAACGGCAGCGGGCGAATTTCCATTTTCCCGACCAACTTTTACGGCGCAAGTCCGCGCAAATTGCGGCCAATTAATTAGCTGCAGTCGGTTCGCAATGTGCGCCCTGTAATTTAAGGTCTGCGCGACACTTTAAGTCTACAGAGGGTGCCTTCACACAGGTGTCGAGCAGCGCAGGACTGAAAGTCACCTGTCAACAAATTAAATAGCTACGCATAATACTAATAATTCAGCAAATCCACAATTGTTATTATACGGATTAAGGCATTAGTAGGTTGTGAAAATGGGGAAGGAGAATCAAGCGAATATTTATGGCAGTTTAAGTTTACTCAGAATTATCAAGAGTCTTCTCCCAATTCCCACTTAGCCAACTGTAATCCAACTAATCCGCAGATGCCAGCCCCACTCTTATGAACTTAACAAATATTGTTATTGCCACGAAAGACATTTAGTGCCCAGGCATCATTAGAATACTTGTGCCTTGTTAATAAGATTATGCTGACATATGCAGGCAATTCGAGGGGGAAAGCCAGGTGAAAATGGCTGAAAAGTGTGTTGGTAGCACAGCTGGCAAGCTGTGTTTGCACCACCGCAAAAGCCAGGGAGCCAAAAAACCCACCTACCCCCCAACCATCCAATTCCGACCCGGGGGTTACCTGACATTTAATCAAGGCACAGCGCAAAGGTAAACAAATGGAAATAAGCGAAACTTCCTGTTGCTGTCACCGGGTTTTGTT
1 GTGCTGGCAAATTATGCTGGCCCAAAGACCCTGAGTCCAGAGTCCACAAAAAGGTACGCAATCCCGCTGAGAAGGACATGGCGGCATTGTGAACGTGATCATCCCCACATTTTGGTCAGGGGATTTTCCATCCAAGAGTCCTTTTTGGTCCGGCTCACGTGCGTTGCCTAAGCTGGCAAAATATTGACCCAAACCGGACGAGAAAATTTAGGTTACAGACGTCCGTTGGCGAATCCCAACACTTCAAAGGCCGCAATGAATGTAATTTTAATCAAAAATTGTTCAGCCCCAAGAAATCCCAATGCAGGAAATACCGACAAGGTCCGCTAATCCTTCTTAAAGGCAAACAGTGAACTTAAGTGGAATATTTTTACGCATTTCATTTCCATATATTTATGTACAATACTTATACCATGTTCGAGCACAAACAGAATCGCAAACATCTAATGGCTTTCACAAATGTTTCAATAACTTCCCGGGAGTCGTGTCCACTTAGTGCTCAACAATTTTCTCGCATAATCGACATTTGTGCTGCGCAATCACGACCCGAAACATTGACATCTACATTGAACACTGTACAGTGCACACACAGACAGAAGACAGGCGACAATTAATTTTTAATGCAAGTCGCTCGACAGATCAGCAACAGAGCCGGACACAAACAAAAACGGCATCGTCGAGAGCAAGTGGCTCTGCTAATTGCACTCATTCACACGGCAAGCGACAACAAAGGCGGTCTGAAGAGGCATCCTGTAGAAGACTGCAACAACATCGGAGGCAAGTTGCGGGTGGTGATGGAGCGGGGGATGGCGGCAGTCGTCTCCTTGACGCACGGAAACGGAAGCGTTAGTTGCAAGGATATGTTGCAGTGCCGTACAATAGTTAGGGTTACAGTGGGACGTCTTCGCAACTTAAAACTGGCACAACAATTTGGACATATATCCGTAACTAATAACAACACAGAGATAAAAGGGATTATCAGTTTATCCAGAAACACATTATGTTCTCGGAACCTATAGTGTATGAAGCAGAAATTTTAGATTCACGGTACAAAAAAAAGGGGTTTACTATGTCATACCTATTAATTAAAACGTTTCTTTGGTTTCTAGCCGGTTAATCAGTATTTCTAGTCCTAATTTAACGCTTTCGACCCACTGTGCCTGCTGCGACTATGTGCACTGCAATTACGTGCCATTGAGGCAGACCATTGTTAGTGCTCTGCAGATAGCAAATAGCCGCATTCCGAGAAGGGAGTCCCTTCAGAGTCCGGTATTTCCAGGCCACCCCGTAACGGTAGAAACTCCACTGTCATTGCCTATTTCCGGCGTAATTGTTATGCCAATTTTTAAGGGCCAGCCGGTGGGTGTGCGAAATTAAATGAGAATCAAATAAAGCCGACGGAACTGAAAAGAATACATAAATGTGGTTAAATTTGCAGCGTTAAATGTTAACAGTCGATTTTCCAATGCACACAGCAGACACATAAAAATATCAACGCGTATTTGCGTGCTCCTTTCATGTCTTCAGCTATAACCCAAAAAAAA
1 AGCTATTTCATTGCAAAAGCCTTTCTGTTGCGATTCTCTCGCATACTCTTTAGGCCTAGAAAAGTTTTGTGGTTTTTAGATATTTCACAGATTTAACTTAATCAGACCTATCTTAATAGGAACCTTTTCATTACTTTTCTTAATATTTTACTGCTTCTTGAAAACTCAAACTAAGATTTTTATGAAGGGTATACAGATTTTGAGTTTTCTCTTTACTTACTTCCCTGGCTTTAAAGCCTCGTCAAAAAAGTTCACTTTCTAAATGTTGTTTTTCCACAATTTCATGTCGCTGGAGAAATGCCAGGCAACACACACAGACAAACACTCAGAGAAAGCCTCGCCCACGCACAGACATACAGCCGTGCACTTTGCGTTTATTGTAAGGCAATAAATTCGCTGGATAATAATTTCAGTCTGGCGTCATAGCAATGATAAACTGTAGATGATATATTATTGCGTTTTTAGTAGAATAAATAGCGACAAGTCCTCTGCCGACTTCGCAGCTCCCTCTCTTTTTGCGCTCTTGGCGGCAGAGTTGGTGGCAGGTTTTGGCGGCAGGATGCGCTGTTTACCACAAAATACAGGCCGGAACTCGGTCTAAGCCTTAGAGCATATAAATCTCATCGACCGACCATCCGCCGCCCACTCCAATGGCCCTGATCCAGCATAAAGCCCGTTCGAATGCAAAGTGTTGTCTCGTGTTTGCAGTCTTGTACCGCCCCCCATTTTAAAATGCCCCCGTTTTATGAGTTAGTGTGACGAGTGGCCATAAATTTGATGGCTAAGAACTGAGTGGCAGCGCATATATATGTGTGTATATTTATGCCGGCAATCCGGCTGAAATTTACAAGTATTTTGGGTGCTTATAAATTGGGTGGTTGAAAGGTTGCGGGAAACCC
0.9312627933662269 GAAAAATGCCTTTGTTTATTATCGGTCAGAATACAGTTTTCCAATTAACAGACCGCCATTGGGTGAAAGTCAGGTCCTTAAGCAACCTCACCTTTCAGGTGTATCATTACAATCTCGGTTTCAGTTTCGGACTAAGTACCGCACATTTGAGTGAGAGGCTAAAGCAGCTGGGCGAACATTAGGCCATAGAAAGTCGCCGGCCATGATTAATGTTTGGTTATTAATAATGTCCTGTCGTCCTGTCGGTCGAAGAACAGACTTCAGGTGCCTGCCAAATCAAGTCAATTTGCTGGAACCCGAGTATCCATTACGCATTTGCATTGGCGCCAGACGGTTCGTTCTCAGTCAACTGAAATTCGAGTCTATCTGTAGTTGGGTACTTGGAATGGGTCGGTGGGGCGGCTAATGAAACTGGAATCTTTTCGGGATTTGCCTTTGTGACCGAACTGGCTCATCATGGGTTTCCCAGAAAGATGGGCAAAATCTGGGGCTTTGTTTTTGTGTTATTTTCCACGTAAAC
0.6909177597768302 ATATATTTAAGCCAAGTCATGCGTGGCAATTTCCAGCTGGCTCGGCCACAATGCACACACCATATTTATATATGTATGTTTATATGTCCTGAACGGTGGAGGATGGAATCCGATTCGCACTCAATGACATTTCTCATGCGTGGCAATTTATGTGGAACGGGGGTAACTTTAATTTGCTTTAGCCGAAGTTTAAACTATTTGCCGCCGAAGCGAAAGGCGAAAGTTGTAGTCAGTCGCACATAAATCATTTCCCTAAAGCATTTATGTTATTTATACAATTTGTGCTTACAGCACTTGGAGCTGCGAAATCGCCGGGGAAATGTCGTAATAGTGCCGGCTGCTCCCATAGAAAATCCATAAAGTGCCCGACCACTCGTATCTGTTTCAATTTGCATATCTTTGATTCGCCAGCTATTGTTGGTGCCACATCTACTCTTCGTCTACTCACTTCTGTTGTTCCTGCTGTCAGCACAAGTCTCCAAGGACACACAACACAATGCCACAAAATCTACCACGCCTCTTGCTCCTTTTCGGTCTTGGGACCTTAGGTCCTTGGGTCCTTCGGATTCTGCGGGCTCACGCTTGGGGCTAAGGGATCAAGGCTCTCGGCTTTGCAGCCAATATCGCCACTAAGACGGGGAAACCATTTCATTTTACGTTTGACTAATAGAAAGGATTCATTATGAATTATACATATGCGCTGGCCTATGCGCTCTTGCTTGTGTGTGTGTTTGTCCTAAGCCCAACCCATAAGCAAGGATATGCCATGCGTGTCCTGGATAAATTTGTTTTCGCCGAACGTGTCCCTGCTGGCGTTGTGGTAATTTTTTAGCCCTGGTCATGGCCCAAGTCCCTGGCTGGCAGTTTGCTGCGGTTAATTTTCAGCGGAGATTTGCCCAGGACTCTGGCTTGATTAGAATTGATGAAGTTGATGTGGCCAAGTG
0.8819847618068061 ACTACTATTTGCTAGATTTAAAATTAAGGTTGAGCTAACAAGAAAAAGTGTACGAATTGGCACCATTGATAAATCTTGCGCTCATTGGCATCATTGGTGCAGTGTTGTATATTCGATTAATTTCAGTCAGGACCTAACACCTTATACCTAATATATTTTTTGGAAATGATTGCCATTACCAAGTGCAACCAATTCGCCAAAGGCACATACCCCATTCAATCTGCAGTGTAAGTCGGCACACTCGAGATATACAAGGTTTTCTTCTTGGTCTGGCTTTTGATTTGATTTGCTTGGCGGGCTCCATTTTTCGCTTTTGCCCCGTTTGTTTCCCCTTCTCGTGCCTCAGGGGCTAGGTTGCAAACATTTGCCGCTGACTCCGGGCTCTGCCGTCACCGCTGATTAAAACAAACACAATGCCTGCGTAATGACGACATATGTACGTCTGCGGATTGCTGGACCCACCGAACAGCCTCCAAGCGAAAAAATTTCCCAATCCATCGCCTTTTTTCCGCACAATTGTACAATTTCGTCTGCTTTTTTTGCGCCACGTTTTTTGTGTGCGGCTTTGCCGTACGCGTTTTGGCTTTTTCTTCGCTCTCGAACATTGATTCATAATTGATTAGCATTACTTTAGCTATTGTTCGATTTATACTTATATAGGTACATAGTGTGTGTGCGTGTGTTTGTTGAAGAACATTGCCCTTGGGCAACGTCTGCGATGTTAAATTAAGC
0.9724111192277951 TATGTTAACCTCTTCATCCTTTTTGTCAGACTTTTATTCATACATACTTTTTCGCTTTGCAGAACGCAAATTTCGCGCTTGCCAAAAAAGAGTCGAGCGAAATAAAGCAAAATAAGAACCCATGAAGTGTGTGTGAGTGAGTGAATGACTGCAGTGGAAATGCAAACTGCCAGTCAGTCAAATATAGTGAGTGCGGACTGCACTCGAACCCCTGCACCCCCGCCCCAACGAAAAAAAAGGGAACTTCAAAATAAAGTGAAAAACATTGCCTACTTTTTAGCTGTAGTGCTGCGGTTGATGGGAGAATGTGAATGCGGCAGCTGCTTTTTGTTGCCACCGCCACAGGGCGCATTCACGAATGGTTAAAGTCATTTATTTCGAACAAATCATTTGCCACAACCGACTAACGAAGCCACGATGCCGCGGACCCGCCTTCAAAATGAAAACTAACAAGTTAAAGCAAGAACATGCCCATCCCATACCAACTCATCCCATCCCCAATTGATTGGATTCTTTGGCCAAGGGCAATTTTTCAAATAGGGGATGTATTCAGATAGGGGAAGGATGAAAAAAAAACTTTGACTGACGCTCGTCGTTGTCGTGCGAGATAAACGTGGTTCGATGCCCAAAGTTATTGAGGCGCAAACAGTTGGCTCGGCTTAGACTTCCCTTTACAGCCACACTGGACGAAAAAAATGCTTCATTCAAGTTTCTAAGGCAGCATATCGAAATACTGCTTGAAAATTAAACATAATAGAAGACTTAAATGGTATACGATATAGTATTAAAGAAGAGCTATATAACCATATACCAATTTCAATGAATTCTTATCTTAGCTCTAATATTATGATAAGTATATGTATGTTTCCAGTGCTCGGTGGCATTCTTTTCAGCTGAGCTCCACGCACTCTCCTAGCCAACAAATGTCTGTCGCTTTATGTGCAGACATAATAAGACTGGTAGTCGAAAACCCCCATGCTGTTGTCTTAGAACTCACGCCCCAGACAAACCCAAACCCAAACCCAAACCCAAACCCAAACCCAAACCTCAACTTCCACTGAAATGGAACCCTCATTGCCGTTTGGAGTTTGCCGTTGTATGATAAACTTTTCTAATTGTCAGTTTCAGCAAGTGACAAACGACAGAAATTATGTTATCTTATCAAAGTTGGCGATACTTTGCTTTCCCTCCCGGCCATCTCCTTCCCCGGCGGGTTGGTAAATTTAAGGAAATTATCTTTGAGTTCCTTCGTTTTTGTGCTGTTTGTTCAGCTATTACCTATTAACATTACAAAGCTCATGTGTGCGTGCTTTTCGCTTTGTGGCTGAAATTGAGTTGCTTCAAATTGACTTCCTTCCCGGCAACCCCAAAGTTTATTAAAATGCAGACAGTTTCTGTTTCTGTGTTTGGCTTTGTTTTTGGCTATTTATTTGGGTTTCTTCCGCTGGCAGGCACTTAGCCAACTGAGTCAGCTGCTGCATTTCCCA
1 TATTGGTGCCAAGTGACTTGGGTAAGGAGACTGCTGTGGGTGGCTTGATTGATAGCCCAGGAAAATGGATTTTTCATATTTCACCCCCCACCACCCACCAGCGCACAAGTAGTTTTCCTAATATTCTTGTCGCCGGGCAATTGGCACGTGTGCCCGAAACGCACACACACGTGGGAAAAGCCACAGCGTGTTAGTCACATAATTATGACCTCAAATAGACATAAGCTTTGGCATTGCTTGTGTAAACTAGACGTTTCCCAAATTAATATTCATCTGGAAAATCCGAAGCCTCAGACAGGGCCAAGGGAAATGAAACGACTGCTTTGTAAGCCAGTAAATCATCGAATGGCAGCCATTTCAAATGCAACTGCAGTTACAGCAAAATTTTACTTTGGTTATACCATATGGCTGCCCAAGCCAAGTTTACGAAGCGAGACTCTGTTTACGGCCAAGCAAATGGCCAAGTTGTAATGGGATTCGGTATTTGCTTGTTAAATGTGTTAATAGATTTGCCCAACTACTGTGCGCACTGCGGTGCTCTTGAGCTCCATATACCATTTATGAGCACATGCTTGGATATTAAAGTATCTTTAACAAATGATATCGCATTACTTGAACATTAATACCAACCAGCAATATGTTGGGGCTTTGTGCCGGTATGTTCTACATTCTGTGCATCCAGAATGCTAGAATGTCCTAAATTCCCACAGCCAATGCTTGAATTAAATTTTATAAATTCTGTAATTGTTCAAACGAGAAGATGTTCAATATCAATAATATTGTACAACAACATCGACCTACTTTCTGAGAGGTGCTCAAAAGTAAGAGTAAGTTACAAGTGTTTATTTACTATTCCACTTAGAATCTGTACTTGAAAACAAAGTTTCACTTTATAGAACAATGATATTTACAGGAACCCTTAGGCGAGAATATGGTTAGCAAATATTGAGCAATTTCTAAACAATAATCTCTAAACAAAAGATATCCATGGAATTTGAAGATACAGTAAGCCAAGTGGAAGTTCCTGAACCATTTCCCTGTGAATTGAAACTCCTATCAAATTGGCAATTACTTCTGGTCATTGTTTCGTCTTGATTCCGGGACAAGTGTAAAAGTTTCAGCTTTGCACTGGACACGGATGGGCTTGAACAAGCGGGATTTCCCTGCCGGCACAAATCTATTTTCCGCACAACTTCAGCACCAAGTGTAGCCAATGTGTGAAACATGAGCAATTTTCAAAAGTTGCAACTCAAAAGCATAAATCGAAGCCAGGCAGCTTTGCTTTCCTCGAGGAATCCCCAGTCGAAAACTAAACTTCAAAAGCTAAGGGAAGCCGGTTTAGAACTTGGCCAAAATCGTAAACGGAATAGCCAAATGGTGATCGGGGATTCGGGGAAGAAGGGTACAGTGTTGCAATGAGCTTATGTTGCTGGCCACTTCCAATGCGAATATCTTTTTAGAG
0.632153495594394 GATCTAGTCCACTCGAGCGTGTATATTTTTACTATTTGCCACAAAACAATTACACAAAATGCTAAGAGGCATCCACGAAACAATAGCAACAAAGTATCCTTTTCCTAAGGATGAACGGCTTTGGCTGTAATAACCAGCAGAAGTCGTGGGAATAACCGGAGACTGATAAACACGACAACGTCACGAATTCATTTAACCAGAATTCGTAGCAGCTAGCAGCAAAAGTATCTGTATCTGTAAGTAACTTTTGTTCTTCGGGGGCCTTGGCGTTTGCCTTTTGTTTAATGACTTTCCACCAACATTTCCCTCCTGGTCTTTCATGCCATTTTTATGGCCAAGCAATGGGGGCTTGAAGGCATTTTTGGCTACGTTGGTAGTCATGAAACTTTCGGCCCAGTTCTTTTTACCAATTGCATTCAGCATTCGTGAGCACTCGACTTATTTTCTTTTGATTCAATTTTCATTTCACGAGCGTGCGGCGGCAAATTGCGTGCTGCGGCGTTTGCTAAAATAAATTGCATCAGTTATTGGCACATTTGCATGATTTCTCCATAAGCATTCAGTCGACTTTTCCCCCTCCGCTTCATTTTCAATATGCAGTTGGCCAGCACGCGAGCTTTAATTGTAGGGAAAATGGCTTAAAGCCTGCAACAGGTTGCAGCTGAATGGCAATAAGTGCAGCTGTAAGTGCATGCAACAGATATTTTATACTTTTTCTAAGTTGAATTTAAAAACTAACTATCAGTTATGTTTGCTCACTTTTTTTTCTGCTACATTTTTTGTAGTTTCTGTACAAAATGTGCAGCGACAAGCTTAAACTTTGTAAATGGTTCTTTAATGTCTTGTGGACTTTAGAGTTTAGTTTTTTAGGGGTCATTTTGGTGAAGGCAGCTGTAGCTGGGGCCAAAAACGATGCCACTGCTGCCCCATAAAGGGGCAATGATAATCCGCCCAACCACCACCCACTTTGTCCGGGAAACATGCTACTTAATAGTTATGCGTGCAATTTCCTGTACTTGTGCCCCAAGCGTTTTGTCCTTGCTCCCAGGATGTTGTTGTTGTCTGGGCACATTCCTGGTTGTCATCGCCATCGGAGGCACACGGGAAATTGCTGGCAAATTGACAGCTTTGTTTTGTGCCAATGATTTTGCGTCAGCGGCGGCTTTTTTGAAAAAACCACCCACAAAATCGGCTCACATGTCCCATTGGCCTCGGCCCATTCCACTCCCAAATATTTATGGAATGGGCGGAGATTGCGCAAGGACGTACGTGCAACATAATACAAAAGCCAAGGGGAAAGATAACCTGGCAAAAATACGGAGAGGGGTGCTTGAAGGGTTCCCACAAACTAATCACACATATGATTAAAAACATATACCAACCATTGTTAATAAGAATTACTATAAAAGTTGAAGTAGTGTAATATCTTAAAGTCGCCACCTTTAAAAGTATTTAGATGGAATTTCTTAACATTTTGAAAACTTTTCGATTTACTTTCGAAACACTTTAATGGCGACCCTCGCAGCACAAAGTACGCCCACGGCTTTGTGCGATTAAAGTGCGTATTCGCTTTGTGCTACCGAAAAGGCGGAAGACGCCAAAACCTAATGGCTGGACAACAGAATGGCCCCAAGGTCCTTTCACTTGATTCGACTATTTTGGATATTTGGATACATTTCCCCAACTCAGTCGAAACCATTCCATGCGGCACCTTCGAGCTGCCGATGTGGCAGAAATTGGCAGTTAACATCATTTGTTATTGATTTTCGCATTCGGATAAATGGTGCTATCAGCTGTGCCGCCAAGGCATTCGTCCTGCGATTGTCCTGCGTCCTGTGGGGTTATTTGCCCTTTTTGGGTCACTTCCATTGTACTCGCCGTTAGATGATTGATGATAGCGAGTATATACATTCGATACTCTATAGTAACCTTCAACTTGGACAGCGTGGGTGGGGTTTTTGGGTGTTTTGTTGACCCAATTTCTAAGCGGTCGATGGGGGTGTTTGCTTCTGACTCATTTGAATATTATTCGCAATTTTAATTGGTT
0.4489913520767509 GAATTGAGTAGACGTAATGCAATACACCGAAAGAAATGGCGAGCACATAAGTAAGACACCGAGAGTTGAGTTAGAGACAGTACTTCAATAAGATACGGTGCTGCGATTCGTTAGGGGCGGTGTTTTGGGGTCTTAACCTTAGCTTAGTAACTCTCAAGATCCTTAGAATACAGTACACAGTTATACGTTACGTAAGACTAGGCTATGAAGGCTAAGAAATACTCGATATCTGCAAACGTTCTATGGCAATGAGTTCGATGAGTTATAGAAAGACAGTATAGATACGATCAATGGCGATAATGTAGAAGATGTTGAAGATGATGGTCTAGAGTTCCTTTTTATTACTGGTAGAGCAAGGCAAAGAATAGATTTCGATAATCGAAATACACGAACTGAAGAGAGCACTACAAAGAATGAGGATAGAAAAAGTCAGTAACAGAGTTAGAAAGAAGTTGAAAGTTGAAAATAGAAAGAGGTGAGATATAGGTGAATAATAGTGGTTATTGTGGGTTATTGGATTCATGTGGACGCGAGTTGGGGTATGGTTTTACTATAGAAGAGATGTTAGAGTTCAAAATCAACAGAGTTAACGACAAAACCAAAGCGAAAAGGTTGGCTCGATGGGAACACTTACTCTTCGCTCTCAACGGATGAGGACGCAATCTGCCCCAACTTTGTTTTACCTGTTGTGGGGCTTCTGCTCAATAACACAGACACACACACAGTAACAGTAACAGAACGGATATAAAAAGAAAAATATTCAGATATATGTATACATTCAATAGGCTTAACAAGGACCTCGAACAAACGAAGGTTTCTTTTTCTTTTAGGAATATGCTTATTATATAGCGAAATTAGATGATTCGATGATGGGTAAATGGACTTGGTTATCGCTGAGGGGGAAAGCTTGCCTTGGGTGCAAATCCGAAATTTTGAAACTACGCAGCATTTCAGTTATTTTGTATCCTACTCAAAATGGTTAACAATGCCTACACCAATTCGATGGGAGCCCCAAAGAAG
1 AGAAATTGAAGAGTCAACCGCAGCTGGCAGTAAAAAGCATAAATGCCTTTAATTAAATTGCCTGTCTCGCTGTCCTGAGTGGCCAGCTCTTATCCTCCGGCCCCTCCGTCGTTTTGGCCATGTAGTTTTTGGCAACGTTGCGTGTAAGCCCGAAACAAGTTCGCCGCCTGATGCGCAGTGAAAATTGATGGGACGCTTCAATATCTTCGGTTGTCTTGTAACATTTTGTATCGCTGTATCTGCGTCGAATGCTGCATGAAATTTAATGAGATTTTCTCTGCTTGCCTTTTTGTTCGGCTCAGCCTTTTTGTTTTTTAGTATCATAACTGTTTGTATTAATTTCTCGCCGAATGTAGGTCAAACATTTTTGGCATTTCTCAAGTGCCTGTCGCCGCTTAAAAGGGTAACCGAAATCGAGCAATGTACACGCGCTGTTTGAATTGCATTCCAATAGCAAAGTTTTTGATTTCTTGTCGACCATTTTTAGGCCTATCCGAATTACGAGTGCACTACCTGGCTGTGGCTCTAATTGATCCCCTGGGCATGGGCGCAATTAGCTGGCCAACTTGGTATGTTGGCCCAAAGCAAACACTCGACCGGCTGTGCACTTCAAGACACTCTAAAACCTCGACGCGACTTATTTTCTCATTTTTTTTTTCGTCTGCCGCATCTCGCAGCTGCTGGACTGGATCTTGACCATGTCTAACAATAGTCCAAATTAGAAATAGACATCGACAATGGCAAACTAACCAGAATGACAAGTATCCGAGACCTGTGGCATAGCTATTCAGAGAGCGTTCTCTCATTGCAAATTTTTGCAAATGCAATGGCAGTAATTACAATTTTG
0.6493563457117549 TTTCAATCGGAATCAATAAAAGTAATCAGTCAAGGCAAAGCAATTAATGAACATCAGCCAACGAGGCAGCACAAAAATACCAAAAACACTGATTGTAATGATAGACAATGGAATTGGTTCTCTGGATCGGTGGGAAAAACTCCCGAAGGGTTTTCATACTTGGTTTTTGGTTGCTGCCAGCTAACTAACCAACTGCGTGCCGCACTCATTATAAATAATGCATAAGAAATCGATTTATTGACTGATATTTAGCGTTTCAGTCTACTACCAAAAAATTTCCCTTCACCGACTGACTGAGGAAGGGTCACATAATACATTTCGATATATACATACATATATATATAAAGCCAACACACAAAAAAGGGCACCGAACGCCTAAAAGTATGCCGCCATAAAATGACAAAATAAACTAAACACAAGGCGGCGAAGGAACAAGAAATGACCATTTTATGAAGTGTTTAATGGATGTTAAGTGAGTGTGCGTTAGTGAGCCTCGTATGGTTGTGTTGGTGTGGTTTATATGTGTCAGTTTGTTATCTATTGAACGCTTGGCTGACCACAATCCCAAAAAAAAAACCAAAAAGACTAGACAAGACCAAAGGCGGAATAACTTTGACTTGGATTTGCTTTTTTCCCCAACCTACTTTTCTGCCACTGCTGCTGAGGGAATTAAATTGATTTTCTGTGTTTTATCGGTTTCGACATAATTGTAAACCAATTGATTGGGTCACCACAAAAAGGAAAGTGATTCATTTGCATCAATCGATGAAAAACAACTTGGCCTTTAGCTTCTTTCTTTGACTGCTTGTTAGTTGGTCGTTTCATTTCAATAATATGCTTATACTAACCTTAAATCGTTGTGTGTAAAGAAAATATA
0.9763044442513672 GCAGAAATCTGCAACCTTCTGGTCACATTTAAGTGCTGTGGATGGAGAATAACGGCAAGCGAAGAAGAAACTAAAGCAATCCCATCAACTAAAAAGCATCTCAACGTGTGTCCGCACACACACTCGCTCACACGTAAGTGAGAGTATCTGTGTGTGCGTATATCTTTGCCTGCGTGTGTGTGTATCTCAAATGAGACTGAGGCAACTAAGGCGCTTCTAGCTGCAAATGGCAGCACTTAAGCCCACCCCATCCCACATATACCATTCCCATTCCGAGCCAGCGATGACAAGCGCATAAAAATGGAAATGAAAATGCCAAAGCTGCTTTTCCTGATTCGCCCTTCCCCTAGCTAACTCACCCCTCATCGCCATGCCTGCAGCTCGGATTGGAAAATGACAAATTGCTAGTACGCTGAGCGTTAAAATTATTGCGGCCTGATTGCATTAGTGGCCATGAAACCGTTGATTTGTTTAACTACGTAGAGTCTAGCCTGCAGGCGACACGGATATGGTTAGGCATGGGTTACTTTTACGGGTTATTGCTAACCGGCAGGAGCGAATAGCCGCCCAGCCAAAATGGCGGCCAGGCAATTAATGACATATCCAAGACCTTAGCGTCGAGGCCACAGCCACAAGGTGTCCGACGACAGCCTCATCCCCATCCTTATACTCATGCCCATACCAATCTACATCGGAATACACATCCACGGCCGGAAAATCCTCGAGCCACGCTGACATCTGATTCCGCCGAGGGCAATGGCAAAGAATATACAGAAAAGTAAAAGGTTGAGGAAAACAAGAACTGCAAAAGTAAAATACGTGACATGTGTTTATTTCTGAGACTTTTTTAAGGACGACA
0.7106799829733069 CAAACTGAGCCAGTCCTTCATCCTCTCCTCCTCTAACATTTTATTCTCGGACCCCGCAAATTGATTTTGATAACATGACACCGTTCCCGCAATCCCCATGCCCCCCGCACCACCATCGCCAAAAGTGAACTGGATGAAAGGTCCTGCGGCTGAAATAAAAAATACGAAAGTAAACGCCACATTTTGTTTTACTCGTCACTTGTCAGGCAGTAAAAGCAAATTACTTAAAGTTCATTGCTTTAAGCGACAGGGCGGACATCGGGTGGATATATCTACAATACTGCTCCATAGGGGGTGGGATCTGGTACACCCATTCCATGGCTATTGTGATGGGATTTGATGGCAGAGTGATGGAATGGACGATGATGGGTGATGGACGATGACGTCGGCTCGACTAAACCTTCTTCATCCATTTCATTCGATGTCGCCGCGTATGAAATACGGTGAGTCCATGACAAAACAACGACAATTGATGGTTTTATGCAGTGTTATCTTATCGAAAAATGTCTATTACTTTGGCTTTGGTGCTTTGTATGAAACGTACAGGG
1 ATCCCTCGCAGATCTCCAAATGCCCCTCCTCCATCCAATTGGACATGATAAAAATGTGAAATGCATGCGTTCATTAAATTAATGCGCATGGGGCATGTGGAGCCGGGCAGATAATTAAATGCGTGTTTTGTGGCATGGGCGCTGGGCGCAAGAGGTGCCCGTAATGACATTAAATATGTTTAAACATGCATAAATAAAAACAGACTCCATGGGATAAGCAGAAGAGGAGTCGAGTGGCAAAGTGCCAGTGGAGCAGCGGAGGGGCTCCACTCGACTGGTGGAACAACTTTACCCCAAGCTCGGCCTGATGTTTTAATCAGGGCGATACTTAGAGAGCGCCTCGAACCTGACCCAATGGCTGAGCTAATACTTGTTGCAACAACTGGTTAAATTAATGACGCAACATGAGCCGGGGCACCAGTTCTTAACACACGGTTAGCTGCCGCGCCGAGATTTACGACGATTCAAATTGCTCGGCGATAAATTGTAAAGTTAATCGCTTGTCAAAGTTTTCGCGGTCGCATTTATCTTCGACTTCT
0.536207098161498 AAAAAGGGGAGCCCCTGCCACATACACCCACTTTCGAGAAACTCATTAGCCTGGGGCACAACAAACCCGGCAACTCGGGGCACAAACAAACCAATCCCGAGCCCAATCGACTGCTAAACGCTGTCGGCACACATCTGAGAGACGGCGACGGAGGCCAACAAATTGATCATTAAACAGAAGGCGCAAATGTAGGCGCAACCCATCGTTGTCCAACAGAAGATCGTAGCATCGGAGCATCAGGTCGAGATCAAACACCTGGGCCCTCGACCTGGCGAAGAAAGTGACGAGGCTGCGACGTCAACAAGATTAATTTGTTTTCCGGCCGGGTTCCATCTCCATCCAGAGTCACAGAGCCACATCCACATCCATATTTCCCAACTCAGCCGGCAACCTGTTGTCCAGTTCCCCGATTTGTAATTGCCCTGCTTTGTGGTAGTCGATCAGGTTCGATCGCGGATCGATCATATACTCTACTATAATGGACAAACTCGATGGATGGCGAAAGAACATCATTAGTTTTCTCGGCGTAGAGTCCACAAAGTAGGTGGCGTTTTTCTCACATCCCGAGTGTTTCTATGGAATCTCGATTTGGAGATGTTGGATCTTCTCTTCGGCGGCGTTTGTCCATTA
1 TAGTAAAGAACCAAAGCAGGGCGACATCAATTTGCCAATAGGTACTTGGGGGTATTAAGAACTTTCGGTTGATTGCTTGGCGCAGTTTCGTTTGTGGATTCGCTGATGGTTTTGGCTTTTGTGAAAGGTGCCATAGCTGGACGACACAAAAAAACCTTTCCCAGTTCTGCAGGTTTTCCGCTCTTATCCATTTGCCACAATCGTGCAGTTTGTTCTAGTTTCATTACAGTGAAGGAGAAGCTAGCTAGTCCGACTCCACTTCACTTGACTTTCACCCGATCCACGTTTAGTTATCTATCTTGCGGGCTGAGGGTTTGGCCAATCCATGTAACTGCCCGATTTTGGACATTCCTAATTAACAAGTTAGCTATTACTTCATTCAACTGCCCGAAAGAGATTCAATTAAAGTTTATGACTAATGGCACGAGGGAAGTTAGTGAATGGGTTAACCCATTGGGGTGCTAGAAAGATAGGGTATATATACAATATATATTTTCGTTGTCCCTCAAAAACCTCTTTAGTTATTCAGAAAACTCACATACCGTCGTGGCTTTAACACCAACATGCGAAATCGCGGCTTCCAGGAATCTGAAATTAACATGACATCTCCGCTGAGGACATGACCATCCGAAGGACCTTCCTCCAAGAGCATTTGCTCTTCGTTCCGCTGCGACACCTCTACCCCTTTTATGCTCGTTTCTGCCTTTTCATTTAACAACTTCCGCTTGGCCAAACAGCGAATAAAATAAAAAAAAAAAGAGGCAAGAACACAGAGCTGCGATCTGTGCAATCGCTGATGATGAGGTGCATAAACGACGCCCATTTATTGAGCCCTCGCGGCTCTAATAACTTTGGATGGGGATCGGGTTGGGGAGTCTCCGACTGCAGATCGACGATCGCGGGCTGGAAAAAAATAAGCGAGGTGGAGCTGGGCCACAGGTGCTCAAGGGGCTAGGTCGAACATGTTTGACGTCCGCTAAATGACAGGTATTTG
0.7250851401928431 CTTTCTGTTGCCTTTCGACTTTTCCGCCTTTAAGGCCACCGGAAAAACACTTGCACCTGTCCAAAGTTGCGGACATGAAAGCAAACTTTTATTTATGGAAATGGGTTAAAGCTAAATTACTTCCTCGTTTTGCGGAAAAAACGGCAAACAAACTTTGAGCTGTTTAGCAGGGAATTTCCCCATCTCCGGGCTACTCGACCAGTGGCTTTATTTTGGGGTCCATGGCTGCTTTTCTGCTGCCTTTCATCGCATAAACTATATCTATGGCTCCGGGGACCTTTTCATAAGCACGTTTTTATCTGCTTTACACATTTGTGCGTCTCTTCAAATGGGCGCGATGCCTGGGGGAGGGTCAAGCGTCCTTTAAGCCCCATTTAGAGTTCGCCAGTAAAAGCTTCTTACATACAACCCCCATCCTAATGGTTGGCAATTGTGCGTTTTAGCCACATTCTGCTGATTTTGTCTCTTTTCTCTGTCATTGATTTTCGATCATAATAATTTCGTGTGCTTTATGTGCCGGAAAGTGCCCGCTAAAAAGGACGAAAACCATCTGCCAATCCATTGCAATGCATTTTATCCTGCTCATATGCGATGATTTCAGCTCTGCAATGATTTCATTTTTATGGTATTCTGTTTGCCTCCCCGTTTCCGTTTCCTGTCTGTTACCAAGGCATTTCATAAGCTCATTGTGTGTTTTCTTTTTATGACTTTATAATGTGGACAATATACATATATCATTGTACAAATGTTTTCGGGCTGACTTGGTAAATGGCAATTTGGCAAAGAAAGGCAAGGTAAGACATCAATGGAAAATACAAACACTTTCGCGTAGAAAGAAATATAAATAAATTTCACAAACATGATTATAACTTTTCGTCTACAATATTGAAAAGGTAACGCTGGCTAACATTTATTTCTGAGAAATCCATCTTTGAAGACCACGTGGTGAAATGGGTACTGATAACCCTAATCGTCAAACCAATTTTTA
0.8786245412951383 TAGCCAGCAAATAAAAAGGATAAACAACTGGCAGCCATGTTCAACAGCATTTTTGCTTATAAGTCTCTTTTTTTCGGTTTCTGATGAATTGGTGTGTGTGTGTGTATTTGTGGGTGTGTGTTTGTGTTTGTGTGTGCGCCTTGAACCCTTTCGGAACATTTGGCTACGAGCTTCTGGTGGCAAAGCCAGTCAAAAGCTATCCACTCAATCCTTTGCATATTGCTCATATATCTTCAGCATCGCTGCCTGTCTGCACTTTTGGCCATGTGTGTGCTGGTTTTTCCTGGCACGCTGCTTAGTCATGCTGATGAAACGCGAAAAACGCGACCATGGAGATGGAGAAGAAGGAATTTTCCAACTGTAAACAATAAATATAAACATGTAGCGCTGTGGGCGGAATCATAATAATCCCATCCCAGCATCATCATCGTCATAATCCACATGCTGTCGTCAGTCAAGTTCAAATGGCTGGCAAATTTTTTTTATAAACATTTACCATATACCAACAAATGGCTAATGCATATAGGGTTGGGGGCCACAGGGTGGTTACAGCTTTAGAATGCGAGGATACGAGGTGATGGAAGGGGTTCCTGGACAAACAAGGGAGCAGTTATCCATAATGAAAGACTGACACTGAAAGTTGCAAACTTTAATTCTTTGGAGCCATCAATAATAATAATATTTTACATAAAAGCGACAGGTGTTAATAGAAAGCTCAAATGTTACAATAAATCATGTGTCGAATAAAAATACGTATACGACACGTAAGCCAATGTAAATCTATGAAGCCATCTAACAGATCCATATAGAATGCCAATCTATAATCTTGAGGAGACATAAGCAAGCTTCTGCTTTTTGGCTTATAAATAACTAATAATATTTGTTTGCTTTCTTAAGCCATGCTCATTTATTCGTCGTACGTTTACTACCACATGCAAACAATATTGAGCCGACACATAAATAAATTGATAAAATATTTATTTATGGCCCGGAAGGTGTAAACTAATCGAAAAGAAACTCGAAACAGTCAGAAACTAAAGTATGCGATGACAGCAAAGTAAGTGCATGAACAGATAGCCATTTGCTTACCTTAAACGCCTACAATACTGTTCTGAATGAAACGAACTCGTAAATAAATACTGAAAGCATAAATAAAATAGGTGGGAGTGGGTGGAAAACACTTGCAGAACCGACCCATTTCCACGTCAGCACAGTGAAAGCGAGCGAAATGTAAATATCAAATAAAACGCGTAGCAAAAAAAAAAGGGAAATGCTACACATTTGCGTTTGAGCTGAACTGAAAGGCATGGAAAGTAAGTTTTGGACTTGATTTCCAGACCACTTCTGTCTGCTCATGTTGTCATAATAATGGCTTTTCCAGCCCCCGAAAAGAGTGTAACACACCCACGTCTTACTTGCCATTTTATTTGCAGTGCTTTCAAACTCGGAAAAATGGCACCCATTTGTAAGAAAGTGTGTAATAAGGACCTGGCTGAAAAACATATACGTGCGCCATAAAGTCCTTAGCGATTGAAATGCCTTTTCCCATTTTTTGACTATTAAAGTTATGAGGGAGTCTTTTAAGTTTAACATCAATATGTTGCCAATGACATGTTGTAAGCAGTTTGTTGTTACACGAGTTTAAGTATCTAACTATTGTAAAATTTTTTTTTGTATAACAACAATACAGATCTGATATTCCTTATATTTAAAAACGTTTACAGTTTATGCTACGGGTTCAATTCGCGTTTAATAGCCACTATTGTCTGGCAGTAATCCACGTTCTGTGTCCTCCCATTGCAGTTGCAAATGCGAAAACAACAATGAAATGCTGGCACAATGTGGTGAGGCGCAGAAGGAAGAAGCCGACGGCAGCGGCGGCGGCGAAAGGATCAAAGGGGTCGCATGGAGGCGTGGCAAGTCCTCGAGATGAAGATGCCATCTGCCAGCGGCAGCAACAAGTGGATACCTACACTTGGCTAACAACACAAGCTGTCCCTCTGCTGTGGCTGCACTTGTTGCTCCTTGTCGCATTTGCAAAACATGC
1 CCAGAACTTTTAATTAAATCAAAGTTGACTTTAATTAAATACTTAAATGGGCGGGGGTTGAGTTTCGGCGAGGAGGCGGCAGCTAAACAAAGGCGAGCCCAAAAACGCTCTCGAAAAAGCTATTAAGCCTTAAAGTCTAATAAAATAAACAGTAAACACACTTAATGCCTTGATTACCAGCATCAACGGTGGGGTTCAAAGTCCGTTCCCAAGGACTCGCCACAGGCCAAAGGAGTCTGGGACCGAGATGTGTCCTGTGTCCACGACGCTTTCCCCTCCGTGTAGTTTGCGCTCAGATTTATGCCAGACCATCCAAGACTGACCTCAAAATTTGTGGCCCACTTGGGTGGGTGATTTCAAAAAGGGGTGGAAGTGGTGGGGTAGGTTTCGTCTTAACTTTGGCAGGAAAACATGTTCAGCATCGACCACAAAGTACAGTAGGATTTTTGGTAGCCAGGCAATAGGAAAATTCACAATAGGCTATTATCTGCAAAAGTTGAGAGATTTAAAAGCATGAAATAGTTACCTCCTTCTGTTCTTAACCACATAAAATATTTCTGAAAAACTAATTGAGAATCGTGCATTGGTATCCAGCGTAGTTCACAAAAAAGTGTTGCATACTTTTATAAACCTTATTAATTTGACTTTGCATCAAAATGGAAATATTACTTCATTTAAAGTTCCAGCAAGGAAGGAATCTTGAGCACTTTTTCTTTTTAATTCCCATGTCCAGCTTCAGAAAATCAGTGAGAAGGAATTTATGTCTGGAACCGCCCACAAGAAGTTGCCACTTTGTTGTTCTGTTCCGTTGAGTTTTTGGCTCTTACAACAGCAGCAGCGGCATGAAGTAAATTTATAGCAAATGATGTGGTTGCTGCCCGACTCCTTGTGGCTCTGGGTGTCTTAAAGTAAAATATTGACAGTTTGAGTCGGAGCAAGTGTAGCATAAACTGCTGTCAGGGCCACAAAAAGTTTTCTATTCCCATTTTTCGTTTTTTTTTTTGTTTTTTTTTTCGGGTGGCAAGACCACCGACGTCTCCTTGTGGCAGAAGCAACAAGCAAAGCAGAAAGTAATTGCTTTCTCCCGCTCATCGTGACTTTG
0.5762371542766357 CTTGAATGCCTTTCCCGAATTAATTTTCCTCCCACAACAAATACCGAAGCTCTTTGTGAAAATCTTGTTTACAGAGGAGCGAGACAAACCACAAGTTTCAACTTACATTTGCCCATAATTATGCAATTACGTAACCATTTAAATAGAACATCGGACGGATTCAAAGTGAAATGAAATACGCAGACGGAAAAGCGGAAAAAAGGGAAATGAGCCAGAGGGAGACAGACTGCCTTTGACGTGACTTGACTGTTGCGTTGCCAGTCTCCTGCGGTTGCACTGGTGAAAGGGAGAGGGACGAACGCTGCCAGACTAGCACCGTCTCCCTTCCAGAAGGACCCAAGCGTACTGCGTACGTAACTAATTTGTATTGGTGTGAGCCAGAAACAA
0.543558188800491 AGATTTCGATAATCATTAGTTTTAAGCCCTTAAGCTAGGCTTTTGCAGATAAACCACCCCGTGACCGTATTCAATTGTGAACTTGCTGCACCCCAAAACAAGAGCATATGTCACTGTTTCCCACCAAGCCAGCCACGCCCATCGCACGCACCCCCAACGCCCACTTTTTTTTTAGTCGAGCCTGTGATTTATGACCTCAGCCTTATAAAAAACCAACTCGCTGACCAAACCAGAAAAGGAAGAACGAAGAAACGCAGATGAGAATCCACCCAAAACCAAGGAAAAGAAATAATATAATTCACACTGAGTTAGAAATCGGGGTTAAGTGGGGTTTTTCTTACAGTCCCAAGTAGGGGGGAGTGGTGGAAAATCTTGGTCAGTTAGCAGATTTTTTTTTTGTTTTGGCTGTTTGCTAGCGTCGTCCCCATTTTAGTTATCTTTCGACTGCCTTGAGAACTTCATTTTGAAAAGCTTTTCCCAACTCTAAGACCAGCTGTCCAATGTCGCCTCGGAAAAAGGAAAAGTAACGCACTTATCTAACGCCTTCATCGGTCGTTCTTTTTTTTTTTTTTTGTTAGTTGCCTTCTTCCAGGAACTTTGTGCTCTTGACATTTTTATTTAGCTGCTGCACTGAGCGTGAAAAATGCATAAAATTTCACTTAATTTTATTCCACATCCCCCTTGCCTT
[truncated: 5,544,480 more chars]
