# Supplementary material for: The hourglass model of evolutionary conservation during embryogenesis extends to developmental enhancers with signatures of positive selection
Source: Genome Res. 2021 Sep;31(9):1573–81. doi: 10.1101/gr.275212.121 (PMC8415374; doi:10.1101/gr.275212.121)
Supplement: Supplemental Material [file supp_gr.275212.121_Supplemental_Code.zip › Supplemental_Code/data/svmModels/dmel1012_model_gkmpredict_dmel68_specific_enhancer_negSet.txt]

chr3L_12011057_12012710_neg_1	0.580766
chr2LHet_202986_203462_neg_2	-0.601508
chr3R_3101483_3103523_neg_3	-0.0430303
chr2L_11065043_11066139_neg_4	-0.350092
chr2L_1369617_1371129_neg_5	-0.221843
chrX_10628438_10629505_neg_6	0.517745
chr3L_23429895_23430866_neg_7	-0.237193
chr3L_15205927_15206574_neg_8	-0.187133
chr2R_17773181_17773740_neg_9	-0.0786356
chr3R_25984489_25986645_neg_10	-0.472404
chr2L_19691419_19692439_neg_11	0.186323
chr3R_251255_252715_neg_12	-0.474304
chr3L_4720100_4720659_neg_13	0.181557
chr2RHet_1919044_1919306_neg_14	-0.0131246
chr2R_5980548_5980920_neg_15	-0.4736
chr3L_22482998_22483548_neg_16	-0.819261
chr2R_9651798_9653054_neg_17	-0.137547
chr3R_1623564_1624858_neg_18	-0.232886
chr2L_2588905_2589733_neg_19	0.205415
chr3LHet_1401962_1403580_neg_20	-0.650566
chr3R_12216955_12217809_neg_21	0.234173
chr2L_21930504_21931306_neg_22	-0.50891
chrUextra_15468496_15470180_neg_23	-1.45184
chrUextra_10825713_10826552_neg_24	-0.421021
chr3L_2891829_2893963_neg_25	-1.36396
chr2L_13890066_13890469_neg_26	0.0543948
chrX_2715305_2717643_neg_27	0.698306
chr2L_17726209_17726965_neg_28	-0.483738
chr3R_21349418_21350519_neg_29	-0.400995
chrU_374928_375644_neg_30	0.405196
chr3R_1466153_1466693_neg_31	-0.570647
chr3L_6565557_6566162_neg_32	0.503897
chr2L_6283745_6284115_neg_33	0.217619
chrU_8396794_8397477_neg_34	-0.803104
chr2RHet_1438092_1438777_neg_35	0.0953925
chr3R_22446887_22447938_neg_36	0.129628
chr3R_27497190_27498563_neg_37	-0.167811
chr3RHet_671634_672024_neg_38	-0.737006
chrX_12310745_12311251_neg_39	-1.18288
chr3R_7632202_7632835_neg_40	0.0531058
chr3R_13865469_13866213_neg_41	0.0747459
chr2L_11060655_11061701_neg_42	0.411314
chrUextra_7826625_7827788_neg_43	-1.4863
chrUextra_4064386_4065437_neg_44	-0.396503
chr2R_8419395_8420088_neg_45	0.17346
chrUextra_15170506_15171568_neg_46	-1.61666
chr2L_4102704_4103405_neg_47	0.57308
chr2R_7997553_7998701_neg_48	-0.190332
chrX_15485315_15485736_neg_49	0.439639
chr2R_5092917_5093288_neg_50	-0.289013
chr4_964417_964893_neg_51	-0.391297
chr2R_15202411_15204137_neg_52	0.16431
chr3R_24473077_24474766_neg_53	-0.121972
chr3R_6738811_6739275_neg_54	-0.781673
chr3L_12254985_12255756_neg_55	0.326001
chr3R_16486815_16488476_neg_56	-0.657125
chr3R_1924225_1924480_neg_57	-0.0621901
chrX_4239443_4240051_neg_58	0.547206
chr3R_16732815_16735070_neg_59	-0.265126
chr3L_11409279_11410332_neg_60	0.639449
chr2R_2159784_2161071_neg_61	-0.898789
chr2L_8370773_8371260_neg_62	0.101917
chrUextra_18381675_18383115_neg_63	-1.76358
chrU_948416_948829_neg_64	-0.878057
chr2L_10740374_10740907_neg_65	-0.331532
chr2R_17505898_17506901_neg_66	0.0558635
chr3LHet_877986_878259_neg_67	-0.176658
chr3R_21993002_21994233_neg_68	0.0451863
chr3RHet_1645255_1645535_neg_69	-0.61005
chr2L_2285859_2287217_neg_70	-0.441044
chr3R_21147997_21149069_neg_71	-0.25525
chr3L_8197753_8198388_neg_72	-0.399966
chr3R_10718486_10719946_neg_73	-0.251755
chr3L_5081320_5082033_neg_74	-0.0628365
chrX_4338864_4339085_neg_75	0.319722
chrUextra_2915920_2916246_neg_76	-0.786551
chr2R_6218806_6219989_neg_77	-0.339574
chr2R_14522654_14523891_neg_78	0.351635
chrX_17928908_17930028_neg_79	0.357015
chr3LHet_2075058_2075811_neg_80	-0.205496
chrX_17796295_17797233_neg_81	-0.614225
chr3L_24515291_24516419_neg_82	-0.445521
chr2R_9734264_9735117_neg_83	0.124376
chr3R_4577513_4578121_neg_84	0.0150154
chrUextra_11161438_11161823_neg_85	-0.859483
chr2R_14575245_14575891_neg_86	-0.0600085
chr3R_938798_939235_neg_87	0.147199
chrX_17819667_17820404_neg_88	-0.272366
chr3L_17333415_17335591_neg_89	0.38769
chr3L_19129566_19130409_neg_90	0.0608138
chr2R_16800858_16801625_neg_91	0.285375
chr3R_21579972_21580735_neg_92	0.593132
chrU_7557285_7558778_neg_93	-0.832284
chrUextra_25572043_25573410_neg_94	-0.711693
chr3R_22056063_22056740_neg_95	0.530324
chrU_2797111_2798080_neg_96	-0.473611
chr2L_12323841_12324766_neg_97	0.532653
chr2R_17414900_17415319_neg_98	-0.354458
chrUextra_11801921_11803061_neg_99	-1.19231
chrUextra_2793728_2794151_neg_100	-0.44871
chr3R_21680008_21680484_neg_101	-0.495211
chr3L_16162206_16162914_neg_102	0.0118947
chr3L_21881148_21882679_neg_103	0.185809
chr3L_23369743_23371396_neg_104	-0.748588
chrX_21270309_21270680_neg_105	0.237391
chrX_3092042_3093238_neg_106	-0.388408
chr2R_9839498_9840191_neg_107	-0.546571
chrX_17139852_17140670_neg_108	-0.640076
chr3L_11018864_11019351_neg_109	0.144325
chrU_8236927_8237886_neg_110	-0.512068
chrX_4794578_4796077_neg_111	-0.290621
chr2L_22471000_22471912_neg_112	-0.586072
chrX_3212657_3213933_neg_113	-0.108326
chr2L_3279265_3280039_neg_114	-0.826054
chrU_1936789_1936983_neg_115	-0.788236
chr3L_5569403_5569968_neg_116	-0.512525
chrX_10680574_10682263_neg_117	-0.369145
chr3L_19784699_19785637_neg_118	0.851112
chr3R_957750_958175_neg_119	-0.980468
chr2L_19701374_19703175_neg_120	0.695213
chr2L_17888695_17890643_neg_121	-0.392205
chr3R_8362694_8363430_neg_122	-1.14843
chr2R_15367944_15369384_neg_123	-0.514233
chrU_2077278_2078273_neg_124	-1.11107
chrX_9976879_9977803_neg_125	-0.406422
chr3R_26621736_26623511_neg_126	0.165765
chrUextra_10899691_10900380_neg_127	-1.54161
chr3R_27387648_27390051_neg_128	-0.0121951
chr3L_787635_788394_neg_129	-0.221349
chr3R_10799428_10800323_neg_130	-0.390943
chr2L_5340546_5341154_neg_131	-0.325125
chr3L_9228682_9229594_neg_132	0.198772
chr3R_10954654_10955439_neg_133	0.603282
chr2L_842946_844807_neg_134	-0.0174714
chr2L_3347803_3348238_neg_135	-0.333052
chrX_9646161_9647309_neg_136	-0.47785
chr3L_3382154_3382410_neg_137	0.429515
chr3R_10598805_10599497_neg_138	-0.378153
chr2R_19990040_19990430_neg_139	-0.145936
chr3R_23011609_23012820_neg_140	-0.642835
chrU_959921_960878_neg_141	-0.276529
chrU_4394692_4395763_neg_142	-0.625769
chr2L_13736411_13737531_neg_143	-0.832565
chr2R_15878957_15880398_neg_144	-0.235728
chr3L_22823162_22823850_neg_145	0.053636
chr2R_19613995_19614501_neg_146	0.227721
chr2R_12558560_12559688_neg_147	-0.281171
chr3R_4528356_4528918_neg_148	0.523178
chr3R_13556624_13557278_neg_149	-0.402165
chr3L_6976752_6977705_neg_150	-0.374244
chrU_99297_99640_neg_151	0.0505091
chr3R_22038160_22038370_neg_152	0.388509
chr3L_21027545_21028365_neg_153	-0.0925459
chrX_16928599_16930547_neg_154	-1.13724
chr3R_7654442_7654784_neg_155	0.461027
chrX_21663376_21663651_neg_156	-0.404667
chr2RHet_7017_7790_neg_157	-0.56772
chrU_9263252_9263749_neg_158	-0.744132
chrX_5950953_5951781_neg_159	-0.086268
chr2L_14483694_14484927_neg_160	0.521629
chrX_17024280_17025082_neg_161	-0.49479
chr3L_12413921_12415122_neg_162	-0.908131
chr3R_12499460_12499834_neg_163	0.231808
chr2R_2121534_2122254_neg_164	-0.405294
chr3L_20625433_20626804_neg_165	0.404278
chr3L_4750319_4750907_neg_166	0.550741
chr3R_5548179_5548598_neg_167	-0.152197
chr2L_8915208_8915736_neg_168	-0.0611133
chr2R_6787218_6787790_neg_169	-0.095367
chrUextra_25619819_25621308_neg_170	-0.889605
chr3R_5266281_5266558_neg_171	-0.494143
chr3R_18104890_18105274_neg_172	0.85206
chr2L_11529206_11530310_neg_173	0.855633
chr3R_9662228_9662780_neg_174	-0.205875
chrX_8214714_8215439_neg_175	-0.50809
chrU_9680474_9680774_neg_176	-0.757073
chrUextra_4143216_4143805_neg_177	-0.277887
chr3R_15326407_15328495_neg_178	0.781243
chr3R_18686748_18688064_neg_179	-0.494985
chr2L_4316030_4316668_neg_180	0.121713
chr2L_19792938_19793816_neg_181	-0.544045
chr3R_25795639_25796786_neg_182	-1.11658
chr3R_14417698_14420040_neg_183	0.217297
chrX_14170299_14171170_neg_184	-0.318372
chr2R_16462010_16462644_neg_185	-0.0582522
chr3R_5926146_5926798_neg_186	0.523536
chrX_2940500_2941412_neg_187	0.0683836
chr2L_19413881_19414427_neg_188	0.541708
chr3L_6557004_6559180_neg_189	-0.206006
chrU_7726456_7726913_neg_190	-0.101456
chr3R_7760542_7761430_neg_191	-0.299859
chr3L_21361941_21362583_neg_192	-0.037881
chr3R_17423394_17424009_neg_193	-0.187899
chr3R_13349706_13350417_neg_194	-0.508236
chr2R_16958784_16959617_neg_195	0.183772
chrX_675319_675966_neg_196	-0.274322
chr2R_5644222_5644967_neg_197	0.504505
chr3L_17774665_17775376_neg_198	1.05833
chr2R_13336516_13337387_neg_199	-0.499701
chr2L_15420069_15420526_neg_200	0.333823
chr2L_10739967_10740586_neg_201	0.0640692
chr2R_17459862_17460751_neg_202	-0.971599
chr2R_4963813_4964658_neg_203	0.94836
chrU_4511709_4512144_neg_204	0.11644
chr2L_22557708_22558098_neg_205	-0.670143
chr3LHet_1215676_1216805_neg_206	-0.248942
chrX_20699358_20701011_neg_207	0.456914
chrX_18610418_18611033_neg_208	0.486762
chr3R_3610651_3611704_neg_209	-0.684335
chr2L_830261_830894_neg_210	-0.0638982
chrX_8051742_8053709_neg_211	-0.0257423
chr3L_1011770_1012326_neg_212	0.297332
chr2RHet_1278468_1278926_neg_213	-0.766269
chrU_4060891_4062116_neg_214	-0.883056
chrX_12256592_12257033_neg_215	0.144684
chr2L_16769940_16770897_neg_216	0.243382
chr2R_19579700_19580732_neg_217	-0.362395
chr2L_4034151_4034914_neg_218	-0.31659
chr2L_12865877_12867250_neg_219	-0.514376
chr2L_11077805_11078490_neg_220	-0.41269
chr3R_4036175_4037221_neg_221	0.0991667
chrX_5112217_5114620_neg_222	0.934327
chr3L_18605384_18605803_neg_223	-0.558337
chrUextra_14958213_14958725_neg_224	-0.415994
chrUextra_2875886_2876719_neg_225	-1.45722
chr2R_21103543_21103931_neg_226	-0.443402
chr3LHet_384187_385027_neg_227	-0.0686184
chrUextra_22273150_22274000_neg_228	-0.608455
chr3L_18290984_18291525_neg_229	0.466368
chr3L_16222847_16223147_neg_230	0.187577
chr2R_4437615_4438073_neg_231	-0.180073
chr2L_77329_77893_neg_232	-0.795706
chrU_9622384_9623480_neg_233	-0.501249
chr2L_824135_824794_neg_234	-0.206905
chr3L_1833836_1834353_neg_235	-0.218451
chr3R_14976244_14976759_neg_236	0.44256
chr3L_16437402_16437952_neg_237	-0.415607
chr2L_18011903_18012481_neg_238	-0.257698
chrU_7282638_7283760_neg_239	-0.380525
chr3R_7361670_7363279_neg_240	-0.268292
chr3L_14157139_14158000_neg_241	0.761769
chr3RHet_666272_667160_neg_242	-0.233322
chrX_21317725_21319166_neg_243	0.329182
chr3L_17958327_17958789_neg_244	0.0442481
chr3R_24649270_24650888_neg_245	-0.413338
chrX_4674610_4675177_neg_246	-0.196084
chr3R_7845721_7846179_neg_247	0.359403
chr3R_7589947_7591149_neg_248	-0.79396
chr3R_4066994_4067435_neg_249	0.413363
chr2R_2422894_2423820_neg_250	-0.605519
chr3R_8709671_8710443_neg_251	0.352443
chrX_6393338_6394333_neg_252	0.286673
chr3L_21127359_21128294_neg_253	-0.828168
chrX_634954_635981_neg_254	0.102702
chrX_3104179_3105537_neg_255	-0.13724
chrX_9477625_9478341_neg_256	-0.503517
chr3R_6535732_6535959_neg_257	-0.0854595
chrX_22132100_22133376_neg_258	-0.267058
chr2L_12082175_12082787_neg_259	-0.130706
chr2RHet_1946990_1948866_neg_260	-0.740669
chrX_13657325_13658284_neg_261	-0.908522
chr2R_20490067_20491383_neg_262	-0.494548
chr3L_18419282_18420676_neg_263	-1.19864
chr3R_4043492_4045218_neg_264	-0.384391
chr2R_2414986_2415462_neg_265	-0.328752
chr3L_2530282_2530836_neg_266	0.213757
chr4_154054_155091_neg_267	-0.605071
chr3R_26885501_26886198_neg_268	0.170143
chrX_15213435_15214655_neg_269	0.165741
chr2R_4672420_4673063_neg_270	-0.537418
chr3R_5267532_5268636_neg_271	-0.248042
chrX_11759646_11760456_neg_272	-0.208636
chr2L_19043406_19044132_neg_273	-0.22878
chr2R_17755431_17756222_neg_274	0.104017
chr3R_19912500_19913480_neg_275	-0.106605
chr3R_17144530_17144945_neg_276	-0.361811
chr2L_44895_45233_neg_277	0.0371051
chr3L_15740651_15741191_neg_278	0.353009
chr3R_25068787_25069130_neg_279	-0.782577
chr4_482729_483363_neg_280	-1.0775
chrUextra_13676402_13678109_neg_281	-1.57806
chr3R_27265690_27265945_neg_282	-0.462794
chr3L_15482467_15484258_neg_283	-1.10403
chr3R_12346290_12346676_neg_284	0.315134
chr3L_11615784_11616555_neg_285	0.0479523
chr3R_27538317_27538969_neg_286	0.186814
chr3L_20118376_20119373_neg_287	-0.809512
chrUextra_5625585_5626100_neg_288	-1.12538
chr3R_22210662_22211036_neg_289	-0.596077
chrUextra_1566991_1567531_neg_290	-0.624686
chr3R_19921067_19921420_neg_291	0.641281
chr3R_25317116_25317633_neg_292	-0.0854792
chrUextra_16446359_16446994_neg_293	0.112186
chr3R_27108763_27109093_neg_294	-0.23598
chr3R_18983877_18984374_neg_295	-0.369653
chr3L_16995480_16996275_neg_296	0.303214
chr3RHet_1780791_1781544_neg_297	-0.764623
chr3R_8082949_8083484_neg_298	-0.0102026
chr3R_13071577_13071962_neg_299	-0.00765863
chr3L_21222649_21223119_neg_300	0.314075
chr3RHet_1111315_1111911_neg_301	-0.0565833
chr2R_13558474_13559440_neg_302	-0.176138
chr3R_18411894_18413119_neg_303	-0.0262793
chr2R_3865388_3865828_neg_304	-0.0599651
chr2L_22930474_22931076_neg_305	-0.531635
chr2L_13575057_13576240_neg_306	0.410766
chr2R_9109930_9110202_neg_307	-0.130911
chr2R_9265685_9266598_neg_308	0.606892
chr3L_18831804_18833103_neg_309	-0.486311
chr3R_14282485_14283415_neg_310	-0.356118
chr3L_8877166_8877801_neg_311	-0.484093
chr2L_5682524_5683004_neg_312	0.188947
chrUextra_7529575_7530439_neg_313	-0.0784796
chrX_11337569_11338131_neg_314	-0.310361
chr3L_17135437_17136293_neg_315	0.281142
chr3R_9538035_9539097_neg_316	0.263918
chrUextra_4513318_4514045_neg_317	-0.906418
chr2L_12024708_12025387_neg_318	-0.20475
chr2L_5333290_5334731_neg_319	-0.651424
chr3R_22533497_22534615_neg_320	-0.12436
chr3L_3745772_3746804_neg_321	-0.37496
chr3L_22754814_22756383_neg_322	-0.0446523
chrUextra_12892129_12892562_neg_323	-0.241901
chrX_20197151_20198640_neg_324	-0.393819
chr2L_9981519_9983320_neg_325	-0.230807
chrUextra_11954426_11955859_neg_326	-1.46353
chr3R_16107738_16108958_neg_327	0.634609
chr2R_17913659_17916876_neg_328	0.815256
chr2R_1349330_1349988_neg_329	-0.234143
chr2L_14285952_14286711_neg_330	-0.766068
chr2L_982334_983823_neg_331	-0.913909
chr3R_16157593_16159229_neg_332	-1.52491
chr3L_16764612_16766387_neg_333	0.422834
chrUextra_5962294_5962811_neg_334	-0.931287
chr4_862715_863317_neg_335	-0.656762
chr2R_1687180_1688417_neg_336	-0.482745
chr3R_25972064_25972576_neg_337	-0.415726
chr2L_7925053_7925892_neg_338	0.157335
chrX_16270070_16271223_neg_339	0.136033
chr3R_7326204_7327703_neg_340	-0.0629614
chr2RHet_1864251_1864847_neg_341	-0.91733
chr2R_18074918_18075231_neg_342	-0.726648
chr3R_1791345_1792130_neg_343	-0.973653
chr3L_4989750_4990817_neg_344	-1.55311
chr2L_22346374_22347245_neg_345	-0.666187
chr3R_4714083_4714389_neg_346	0.115411
chr2L_17194729_17195331_neg_347	-0.713933
chr2R_14383977_14384347_neg_348	0.20599
chrX_9459297_9460885_neg_349	-0.684559
chr3R_16473693_16474572_neg_350	0.179184
chr3R_25446642_25447218_neg_351	0.591533
chr3R_23039843_23040262_neg_352	-0.0241432
chr2R_7779937_7780769_neg_353	0.52937
chrX_5177931_5178566_neg_354	0.553598
chr3R_5495328_5496159_neg_355	-0.0422344
chr3R_12354955_12355811_neg_356	-0.0924558
chr3L_13696116_13696743_neg_357	0.616439
chr3R_12335341_12335633_neg_358	0.0149401
chrUextra_21644508_21645317_neg_359	-0.450732
chr2RHet_2274866_2275545_neg_360	-0.843075
chr2R_7637514_7638298_neg_361	0.629479
chr3L_4762364_4763146_neg_362	-0.180727
chrX_17503976_17504287_neg_363	0.714937
chr3R_7389315_7390194_neg_364	-0.278256
chr3L_22416051_22416964_neg_365	-0.124567
chrX_8404774_8405745_neg_366	-0.121117
chrX_7295623_7297627_neg_367	-0.564474
chr3L_22070232_22071840_neg_368	0.585849
chr3L_47435_48455_neg_369	0.0784588
chr3R_27126635_27127388_neg_370	0.0103849
chr3L_6115892_6116345_neg_371	-0.0283894
chr2R_11291314_11294330_neg_372	0.0798499
chrX_8270934_8272083_neg_373	-0.705781
chr2L_3880968_3881738_neg_374	-0.183203
chr3L_21044481_21045345_neg_375	0.507664
chr3R_23593404_23594164_neg_376	-0.235799
chr2R_3313396_3314367_neg_377	0.547678
chr3L_24392655_24393257_neg_378	0.207336
chr2L_3569977_3571120_neg_379	0.43055
chr2R_5383648_5384275_neg_380	0.446384
chr2R_17023644_17024624_neg_381	0.179752
chr3L_1214654_1215265_neg_382	0.973447
chr3R_10267740_10268786_neg_383	0.041034
chr3R_6202203_6203240_neg_384	-0.0427252
chr3R_10327929_10329047_neg_385	0.554005
chr2L_11196883_11197302_neg_386	-0.141796
chr3R_25432945_25433484_neg_387	-0.713436
chr3R_10778755_10780044_neg_388	0.217267
chr3R_4747738_4747998_neg_389	-0.292032
chr3R_15812971_15814412_neg_390	-0.506043
chrX_20459024_20460300_neg_391	-0.711824
chr2R_4196229_4196988_neg_392	-0.0143443
chr3R_20693870_20694381_neg_393	-0.0252959
chrX_19711494_19712657_neg_394	0.430367
chr2R_3123416_3124132_neg_395	-0.334638
chr3L_16813452_16814581_neg_396	0.318395
chr3L_10018439_10019118_neg_397	-0.128519
chr2L_10783565_10784052_neg_398	0.278404
chr3R_15664731_15665523_neg_399	-0.492367
chr3R_15874975_15875586_neg_400	-0.492555
chr2L_7044385_7045525_neg_401	0.042476
chr3R_9570864_9571601_neg_402	-0.900772
chrUextra_26271206_26272385_neg_403	-1.53942
chr3R_737693_738199_neg_404	0.0579131
chr3L_2362157_2363528_neg_405	0.507244
chrX_16124843_16125599_neg_406	-0.322397
chr3L_23080795_23081533_neg_407	-0.107077
chr2L_19444050_19445059_neg_408	-0.382905
chr2R_4564865_4565253_neg_409	-0.532377
chrU_1174321_1176197_neg_410	-0.285055
chr2R_4435090_4436085_neg_411	0.142858
chrX_14688910_14689460_neg_412	-0.0317824
chr2R_19311152_19311961_neg_413	0.233206
chr3R_5803662_5804763_neg_414	0.304163
chr3L_12414550_12415007_neg_415	0.0864328
chr4_1329185_1330461_neg_416	-0.762932
chrU_6958312_6959114_neg_417	-0.129809
chrUextra_11200813_11201502_neg_418	-1.4854
chr2R_5357171_5357687_neg_419	-0.367953
chr2L_7028939_7029724_neg_420	-0.00535198
chr3L_6628417_6628885_neg_421	-0.374788
chrX_17858390_17859677_neg_422	0.15663
chrUextra_12716661_12717472_neg_423	-0.156325
chr2R_7343074_7343661_neg_424	-0.01245
chr3L_3215673_3215986_neg_425	-0.0930316
chrX_7418847_7419984_neg_426	0.703849
chr3L_3120306_3122182_neg_427	-0.401375
chr3R_5678730_5679447_neg_428	0.763415
chr2R_13916121_13916726_neg_429	0.687305
chrX_9158746_9160104_neg_430	0.245361
chrU_1002438_1003832_neg_431	-1.10983
chr2L_10516015_10517270_neg_432	-0.0114165
chrX_20684443_20685184_neg_433	-0.64492
chr3L_15369524_15370275_neg_434	0.261833
chr3L_15536927_15537563_neg_435	0.293307
chr3R_20672031_20673227_neg_436	-0.098406
chrX_9432804_9433890_neg_437	-0.113285
chr2R_14116674_14117837_neg_438	-0.334419
chrX_746642_747093_neg_439	0.206029
chrUextra_9454554_9455484_neg_440	-1.02904
chr3L_6022560_6023171_neg_441	-0.219248
chr3R_23954585_23955106_neg_442	-0.125618
chr3R_11632707_11634546_neg_443	0.203265
chr2L_11948805_11949607_neg_444	-0.333892
chr2L_16266771_16267666_neg_445	-0.102235
chr2L_4912230_4913262_neg_446	0.0503059
chrX_10021580_10021982_neg_447	0.997063
chr3L_12965762_12967064_neg_448	0.13536
chrU_5103872_5104520_neg_449	-0.509501
chr3RHet_1438575_1439874_neg_450	-0.180634
chr3LHet_1185641_1186182_neg_451	-0.0144388
chr2L_5187949_5188722_neg_452	-0.439481
chr3L_20008834_20009155_neg_453	-0.105655
chr3R_22659517_22659930_neg_454	-0.231928
chrUextra_16772613_16772875_neg_455	-0.489505
chr2R_8261694_8262822_neg_456	-0.2263
chr2L_13150876_13151516_neg_457	-0.184811
chr3LHet_929540_929957_neg_458	-1.8888
chr3R_10249232_10250075_neg_459	0.443807
chr3R_19027016_19027827_neg_460	-0.669868
chr3L_19295535_19298097_neg_461	-0.235924
chr3L_12722376_12723865_neg_462	-0.0560168
chr2R_2869972_2870492_neg_463	-0.403598
chr3R_26316006_26316579_neg_464	-0.418699
chr3L_24347730_24348188_neg_465	-0.761419
chr3R_26657498_26658933_neg_466	-0.122067
chr2R_17897544_17898781_neg_467	0.0673377
chr3L_23397244_23398215_neg_468	-0.256008
chr3R_10489768_10490907_neg_469	0.0821073
chr3R_17014243_17015742_neg_470	-0.655799
chr3L_3922112_3922800_neg_471	0.777968
chrU_1175717_1176174_neg_472	-0.00632269
chr2L_22946744_22948177_neg_473	-0.0381482
chr2R_19928954_19932171_neg_474	-0.56136
chr3R_12407052_12407854_neg_475	-0.428932
chr3R_19733485_19734425_neg_476	-0.0404845
chr2L_13357260_13359781_neg_477	-0.881634
chrU_100368_101629_neg_478	0.324398
chr3L_9231598_9232252_neg_479	-0.425778
chr2R_16066373_16067185_neg_480	0.507197
chr3L_17330277_17331133_neg_481	-0.236157
chrUextra_23040983_23041753_neg_482	-1.46841
chrX_21259974_21260251_neg_483	-0.230002
chr2R_4082832_4084386_neg_484	0.653268
chrUextra_1638451_1638915_neg_485	0.0418806
chr2L_11310148_11311660_neg_486	0.409404
chr2L_4416308_4417607_neg_487	0.4512
chr3L_14554952_14555965_neg_488	-1.12471
chr3L_12623753_12624193_neg_489	-0.303312
chr3L_8324829_8325697_neg_490	1.05958
chrX_9366827_9367367_neg_491	-0.720657
chr2R_16646439_16647223_neg_492	0.0490835
chrX_1504298_1505100_neg_493	0.303415
chrX_11748690_11749383_neg_494	-0.189954
chrU_2846487_2847083_neg_495	-0.71261
chrUextra_4734953_4735824_neg_496	-1.92649
chr3L_9869694_9870261_neg_497	-0.18562
chrX_3614237_3614954_neg_498	0.38538
chrX_20720742_20721828_neg_499	0.48096
chrX_3190829_3191965_neg_500	-0.293779
chr2L_10070572_10070910_neg_501	-0.262297
chrX_7512429_7513262_neg_502	-0.154042
chr3L_6614662_6615224_neg_503	-0.141097
chr3L_6022275_6022863_neg_504	0.458167
chr3L_165612_166708_neg_505	0.742654
chr2R_10588822_10590778_neg_506	0.0756087
chrX_21142580_21143276_neg_507	0.311293
chrX_2852289_2853145_neg_508	0.123828
chr3R_21543875_21544471_neg_509	-0.330538
chrU_8821157_8822128_neg_510	-0.488012
chr2R_18502233_18502650_neg_511	-0.468804
chrX_3471169_3471590_neg_512	0.338111
chr3L_23673874_23675909_neg_513	0.29304
chr2L_22148401_22149234_neg_514	0.083256
chrX_19023529_19024531_neg_515	-0.56119
chr3R_8487658_8488945_neg_516	-0.0847312
chrX_12172522_12173500_neg_517	1.15436
chr3L_12554416_12555416_neg_518	0.28168
chr2L_19643868_19645011_neg_519	-0.0544387
chrUextra_1047114_1047921_neg_520	-1.04048
chr3L_10422086_10422946_neg_521	0.391758
chr2L_3482603_3483155_neg_522	-0.50038
chr3R_22019439_22019801_neg_523	-0.606222
chrX_8272864_8273381_neg_524	0.290087
chrX_13450469_13451041_neg_525	-0.309916
chr3R_8031763_8032460_neg_526	0.50221
chrX_15517821_15518509_neg_527	-0.107252
chr3R_6397914_6398844_neg_528	0.573282
chr3L_11692628_11694043_neg_529	-0.124434
chrX_16082905_16083700_neg_530	-1.54689
chr3R_13580570_13581496_neg_531	-0.10732
chr3R_20985809_20987600_neg_532	0.391841
chr3L_13303569_13304526_neg_533	0.535986
chr3LHet_1647971_1648619_neg_534	-0.12575
chrX_10314287_10315462_neg_535	-0.365619
chrX_16590790_16591549_neg_536	-1.15267
chrUextra_728403_728678_neg_537	-1.55933
chr2R_9539511_9540573_neg_538	-0.263369
chr3L_13339968_13340596_neg_539	-0.124111
chr2L_22440362_22440596_neg_540	-0.270372
chrUextra_23372127_23373194_neg_541	-1.07394
chr3R_14067233_14067754_neg_542	0.0740189
chrU_6929580_6929857_neg_543	-1.88591
chrUextra_19018010_19018334_neg_544	-1.50413
chr2R_223735_224193_neg_545	0.08453
chrUextra_24945744_24946722_neg_546	-1.35564
chr2R_2139702_2140426_neg_547	-0.343884
