# Supplementary material for: The hourglass model of evolutionary conservation during embryogenesis extends to developmental enhancers with signatures of positive selection
Source: Genome Res. 2021 Sep;31(9):1573–81. doi: 10.1101/gr.275212.121 (PMC8415374; doi:10.1101/gr.275212.121)
Supplement: Supplemental Material [file supp_gr.275212.121_Supplemental_Code.zip › Supplemental_Code/data/svmModels/dmel1820_model_gkmpredict_dmel68_specific_enhancer_negSet.txt]

chr3L_12011057_12012710_neg_1	0.644365
chr2LHet_202986_203462_neg_2	-0.589305
chr3R_3101483_3103523_neg_3	-0.246157
chr2L_11065043_11066139_neg_4	-0.272923
chr2L_1369617_1371129_neg_5	0.160065
chrX_10628438_10629505_neg_6	0.322234
chr3L_23429895_23430866_neg_7	0.0392009
chr3L_15205927_15206574_neg_8	0.159757
chr2R_17773181_17773740_neg_9	-0.0780842
chr3R_25984489_25986645_neg_10	-0.0762869
chr2L_19691419_19692439_neg_11	0.134224
chr3R_251255_252715_neg_12	-0.37849
chr3L_4720100_4720659_neg_13	-0.322816
chr2RHet_1919044_1919306_neg_14	-0.0516018
chr2R_5980548_5980920_neg_15	0.013688
chr3L_22482998_22483548_neg_16	0.064733
chr2R_9651798_9653054_neg_17	-0.146087
chr3R_1623564_1624858_neg_18	-0.0499515
chr2L_2588905_2589733_neg_19	0.0426798
chr3LHet_1401962_1403580_neg_20	-0.14989
chr3R_12216955_12217809_neg_21	0.278791
chr2L_21930504_21931306_neg_22	0.508536
chrUextra_15468496_15470180_neg_23	-1.12856
chrUextra_10825713_10826552_neg_24	-0.664088
chr3L_2891829_2893963_neg_25	-0.523357
chr2L_13890066_13890469_neg_26	-0.00858396
chrX_2715305_2717643_neg_27	0.521635
chr2L_17726209_17726965_neg_28	0.189037
chr3R_21349418_21350519_neg_29	-0.0448318
chrU_374928_375644_neg_30	0.178283
chr3R_1466153_1466693_neg_31	0.340164
chr3L_6565557_6566162_neg_32	0.306743
chr2L_6283745_6284115_neg_33	0.16966
chrU_8396794_8397477_neg_34	-0.0278444
chr2RHet_1438092_1438777_neg_35	0.281759
chr3R_22446887_22447938_neg_36	0.277757
chr3R_27497190_27498563_neg_37	0.239535
chr3RHet_671634_672024_neg_38	-0.380243
chrX_12310745_12311251_neg_39	-0.296405
chr3R_7632202_7632835_neg_40	-0.127699
chr3R_13865469_13866213_neg_41	0.0244011
chr2L_11060655_11061701_neg_42	0.454588
chrUextra_7826625_7827788_neg_43	-1.62495
chrUextra_4064386_4065437_neg_44	-0.557403
chr2R_8419395_8420088_neg_45	-0.298355
chrUextra_15170506_15171568_neg_46	-1.66411
chr2L_4102704_4103405_neg_47	0.35264
chr2R_7997553_7998701_neg_48	-0.248869
chrX_15485315_15485736_neg_49	0.0270488
chr2R_5092917_5093288_neg_50	0.0136594
chr4_964417_964893_neg_51	-0.0620634
chr2R_15202411_15204137_neg_52	0.622151
chr3R_24473077_24474766_neg_53	0.650985
chr3R_6738811_6739275_neg_54	0.649631
chr3L_12254985_12255756_neg_55	0.289769
chr3R_16486815_16488476_neg_56	-0.279883
chr3R_1924225_1924480_neg_57	0.65165
chrX_4239443_4240051_neg_58	0.0276376
chr3R_16732815_16735070_neg_59	-0.0848029
chr3L_11409279_11410332_neg_60	0.38186
chr2R_2159784_2161071_neg_61	-0.266295
chr2L_8370773_8371260_neg_62	0.665475
chrUextra_18381675_18383115_neg_63	-1.57358
chrU_948416_948829_neg_64	-0.0952694
chr2L_10740374_10740907_neg_65	0.0687488
chr2R_17505898_17506901_neg_66	0.109014
chr3LHet_877986_878259_neg_67	0.373574
chr3R_21993002_21994233_neg_68	0.113822
chr3RHet_1645255_1645535_neg_69	-0.232017
chr2L_2285859_2287217_neg_70	-0.171277
chr3R_21147997_21149069_neg_71	0.140768
chr3L_8197753_8198388_neg_72	0.148326
chr3R_10718486_10719946_neg_73	0.16899
chr3L_5081320_5082033_neg_74	0.37975
chrX_4338864_4339085_neg_75	0.697646
chrUextra_2915920_2916246_neg_76	-0.113181
chr2R_6218806_6219989_neg_77	-0.518471
chr2R_14522654_14523891_neg_78	0.0706838
chrX_17928908_17930028_neg_79	0.473124
chr3LHet_2075058_2075811_neg_80	-0.196455
chrX_17796295_17797233_neg_81	-0.0596401
chr3L_24515291_24516419_neg_82	-0.290892
chr2R_9734264_9735117_neg_83	-0.249154
chr3R_4577513_4578121_neg_84	0.331989
chrUextra_11161438_11161823_neg_85	-0.30734
chr2R_14575245_14575891_neg_86	0.0528729
chr3R_938798_939235_neg_87	-0.117828
chrX_17819667_17820404_neg_88	-0.0398222
chr3L_17333415_17335591_neg_89	0.226857
chr3L_19129566_19130409_neg_90	0.147614
chr2R_16800858_16801625_neg_91	0.182518
chr3R_21579972_21580735_neg_92	0.548141
chrU_7557285_7558778_neg_93	-0.206589
chrUextra_25572043_25573410_neg_94	-1.29906
chr3R_22056063_22056740_neg_95	0.503553
chrU_2797111_2798080_neg_96	-0.447287
chr2L_12323841_12324766_neg_97	0.789233
chr2R_17414900_17415319_neg_98	-0.141579
chrUextra_11801921_11803061_neg_99	-1.10597
chrUextra_2793728_2794151_neg_100	-0.622176
chr3R_21680008_21680484_neg_101	-0.0163626
chr3L_16162206_16162914_neg_102	-0.754416
chr3L_21881148_21882679_neg_103	0.00668112
chr3L_23369743_23371396_neg_104	-0.351167
chrX_21270309_21270680_neg_105	0.772502
chrX_3092042_3093238_neg_106	0.035148
chr2R_9839498_9840191_neg_107	0.0284929
chrX_17139852_17140670_neg_108	-0.0769642
chr3L_11018864_11019351_neg_109	-0.3687
chrU_8236927_8237886_neg_110	-0.146424
chrX_4794578_4796077_neg_111	0.888392
chr2L_22471000_22471912_neg_112	-0.510933
chrX_3212657_3213933_neg_113	-0.128983
chr2L_3279265_3280039_neg_114	0.00815475
chrU_1936789_1936983_neg_115	-0.663575
chr3L_5569403_5569968_neg_116	0.0810942
chrX_10680574_10682263_neg_117	-0.169096
chr3L_19784699_19785637_neg_118	0.192949
chr3R_957750_958175_neg_119	0.11876
chr2L_19701374_19703175_neg_120	0.504644
chr2L_17888695_17890643_neg_121	0.0971057
chr3R_8362694_8363430_neg_122	-0.899946
chr2R_15367944_15369384_neg_123	0.163993
chrU_2077278_2078273_neg_124	-0.297773
chrX_9976879_9977803_neg_125	0.150706
chr3R_26621736_26623511_neg_126	0.210301
chrUextra_10899691_10900380_neg_127	-0.772522
chr3R_27387648_27390051_neg_128	0.121127
chr3L_787635_788394_neg_129	-0.14891
chr3R_10799428_10800323_neg_130	0.171421
chr2L_5340546_5341154_neg_131	0.0966941
chr3L_9228682_9229594_neg_132	0.279063
chr3R_10954654_10955439_neg_133	0.101439
chr2L_842946_844807_neg_134	0.437331
chr2L_3347803_3348238_neg_135	-0.328375
chrX_9646161_9647309_neg_136	0.670523
chr3L_3382154_3382410_neg_137	-0.0319058
chr3R_10598805_10599497_neg_138	-0.285637
chr2R_19990040_19990430_neg_139	-0.139993
chr3R_23011609_23012820_neg_140	-0.649806
chrU_959921_960878_neg_141	-0.0606758
chrU_4394692_4395763_neg_142	0.053409
chr2L_13736411_13737531_neg_143	-0.135483
chr2R_15878957_15880398_neg_144	0.467459
chr3L_22823162_22823850_neg_145	-9.14043e-05
chr2R_19613995_19614501_neg_146	-0.233088
chr2R_12558560_12559688_neg_147	0.159421
chr3R_4528356_4528918_neg_148	0.40888
chr3R_13556624_13557278_neg_149	-0.158821
chr3L_6976752_6977705_neg_150	-0.0551196
chrU_99297_99640_neg_151	-0.470602
chr3R_22038160_22038370_neg_152	0.122875
chr3L_21027545_21028365_neg_153	0.387644
chrX_16928599_16930547_neg_154	-0.137872
chr3R_7654442_7654784_neg_155	-0.14906
chrX_21663376_21663651_neg_156	0.107694
chr2RHet_7017_7790_neg_157	-0.216443
chrU_9263252_9263749_neg_158	-0.719799
chrX_5950953_5951781_neg_159	0.424614
chr2L_14483694_14484927_neg_160	0.259282
chrX_17024280_17025082_neg_161	0.18734
chr3L_12413921_12415122_neg_162	-0.0060425
chr3R_12499460_12499834_neg_163	0.260558
chr2R_2121534_2122254_neg_164	-0.227279
chr3L_20625433_20626804_neg_165	0.160633
chr3L_4750319_4750907_neg_166	0.827126
chr3R_5548179_5548598_neg_167	-0.0522092
chr2L_8915208_8915736_neg_168	0.175793
chr2R_6787218_6787790_neg_169	-0.02803
chrUextra_25619819_25621308_neg_170	-1.06124
chr3R_5266281_5266558_neg_171	-0.102804
chr3R_18104890_18105274_neg_172	0.364176
chr2L_11529206_11530310_neg_173	-0.0217406
chr3R_9662228_9662780_neg_174	-0.129601
chrX_8214714_8215439_neg_175	0.619979
chrU_9680474_9680774_neg_176	-0.603625
chrUextra_4143216_4143805_neg_177	-0.096043
chr3R_15326407_15328495_neg_178	0.214182
chr3R_18686748_18688064_neg_179	0.00404448
chr2L_4316030_4316668_neg_180	0.106236
chr2L_19792938_19793816_neg_181	-0.104549
chr3R_25795639_25796786_neg_182	0.255215
chr3R_14417698_14420040_neg_183	0.0989216
chrX_14170299_14171170_neg_184	-0.23427
chr2R_16462010_16462644_neg_185	0.421194
chr3R_5926146_5926798_neg_186	0.0139723
chrX_2940500_2941412_neg_187	-0.375279
chr2L_19413881_19414427_neg_188	0.174227
chr3L_6557004_6559180_neg_189	-0.413785
chrU_7726456_7726913_neg_190	-0.182487
chr3R_7760542_7761430_neg_191	0.141847
chr3L_21361941_21362583_neg_192	-0.0464474
chr3R_17423394_17424009_neg_193	-0.0605844
chr3R_13349706_13350417_neg_194	0.171167
chr2R_16958784_16959617_neg_195	0.179253
chrX_675319_675966_neg_196	-0.0325193
chr2R_5644222_5644967_neg_197	-0.274645
chr3L_17774665_17775376_neg_198	-0.0530277
chr2R_13336516_13337387_neg_199	-0.301175
chr2L_15420069_15420526_neg_200	0.64379
chr2L_10739967_10740586_neg_201	-0.14556
chr2R_17459862_17460751_neg_202	0.310095
chr2R_4963813_4964658_neg_203	-0.103659
chrU_4511709_4512144_neg_204	-0.100723
chr2L_22557708_22558098_neg_205	-0.315833
chr3LHet_1215676_1216805_neg_206	-0.272912
chrX_20699358_20701011_neg_207	0.48461
chrX_18610418_18611033_neg_208	0.303639
chr3R_3610651_3611704_neg_209	-0.788132
chr2L_830261_830894_neg_210	0.353056
chrX_8051742_8053709_neg_211	0.333347
chr3L_1011770_1012326_neg_212	-0.275792
chr2RHet_1278468_1278926_neg_213	-0.746199
chrU_4060891_4062116_neg_214	-0.252488
chrX_12256592_12257033_neg_215	0.0134104
chr2L_16769940_16770897_neg_216	-0.257195
chr2R_19579700_19580732_neg_217	-0.0561315
chr2L_4034151_4034914_neg_218	-0.150142
chr2L_12865877_12867250_neg_219	0.417742
chr2L_11077805_11078490_neg_220	0.251957
chr3R_4036175_4037221_neg_221	0.0391724
chrX_5112217_5114620_neg_222	0.696849
chr3L_18605384_18605803_neg_223	-0.508376
chrUextra_14958213_14958725_neg_224	-0.348764
chrUextra_2875886_2876719_neg_225	-1.49974
chr2R_21103543_21103931_neg_226	-0.805953
chr3LHet_384187_385027_neg_227	-0.156748
chrUextra_22273150_22274000_neg_228	-0.196326
chr3L_18290984_18291525_neg_229	0.00946697
chr3L_16222847_16223147_neg_230	-0.0235841
chr2R_4437615_4438073_neg_231	0.271034
chr2L_77329_77893_neg_232	-0.16343
chrU_9622384_9623480_neg_233	-0.363522
chr2L_824135_824794_neg_234	-0.299661
chr3L_1833836_1834353_neg_235	0.35206
chr3R_14976244_14976759_neg_236	-0.0671452
chr3L_16437402_16437952_neg_237	0.0029254
chr2L_18011903_18012481_neg_238	-0.52244
chrU_7282638_7283760_neg_239	0.021112
chr3R_7361670_7363279_neg_240	-0.109644
chr3L_14157139_14158000_neg_241	0.295949
chr3RHet_666272_667160_neg_242	-0.0342111
chrX_21317725_21319166_neg_243	0.0732103
chr3L_17958327_17958789_neg_244	0.465754
chr3R_24649270_24650888_neg_245	0.0242658
chrX_4674610_4675177_neg_246	-0.186346
chr3R_7845721_7846179_neg_247	0.547947
chr3R_7589947_7591149_neg_248	0.0836705
chr3R_4066994_4067435_neg_249	0.218492
chr2R_2422894_2423820_neg_250	0.477711
chr3R_8709671_8710443_neg_251	0.101932
chrX_6393338_6394333_neg_252	-0.447684
chr3L_21127359_21128294_neg_253	0.154838
chrX_634954_635981_neg_254	-0.214728
chrX_3104179_3105537_neg_255	0.134906
chrX_9477625_9478341_neg_256	-0.163698
chr3R_6535732_6535959_neg_257	-0.0842573
chrX_22132100_22133376_neg_258	-0.167161
chr2L_12082175_12082787_neg_259	0.153193
chr2RHet_1946990_1948866_neg_260	-0.119747
chrX_13657325_13658284_neg_261	-0.199331
chr2R_20490067_20491383_neg_262	-0.0995135
chr3L_18419282_18420676_neg_263	-0.330527
chr3R_4043492_4045218_neg_264	-0.0815472
chr2R_2414986_2415462_neg_265	-0.114279
chr3L_2530282_2530836_neg_266	-0.506839
chr4_154054_155091_neg_267	-0.363965
chr3R_26885501_26886198_neg_268	0.236588
chrX_15213435_15214655_neg_269	0.245022
chr2R_4672420_4673063_neg_270	-0.0261998
chr3R_5267532_5268636_neg_271	0.13396
chrX_11759646_11760456_neg_272	-0.0426178
chr2L_19043406_19044132_neg_273	-0.0653818
chr2R_17755431_17756222_neg_274	0.642879
chr3R_19912500_19913480_neg_275	0.566382
chr3R_17144530_17144945_neg_276	0.0129573
chr2L_44895_45233_neg_277	-0.111247
chr3L_15740651_15741191_neg_278	0.0267041
chr3R_25068787_25069130_neg_279	-0.0601973
chr4_482729_483363_neg_280	-0.267927
chrUextra_13676402_13678109_neg_281	-1.72048
chr3R_27265690_27265945_neg_282	0.224772
chr3L_15482467_15484258_neg_283	-0.519477
chr3R_12346290_12346676_neg_284	0.6906
chr3L_11615784_11616555_neg_285	0.0424954
chr3R_27538317_27538969_neg_286	0.204832
chr3L_20118376_20119373_neg_287	-0.348899
chrUextra_5625585_5626100_neg_288	-1.11537
chr3R_22210662_22211036_neg_289	-0.74598
chrUextra_1566991_1567531_neg_290	-0.26899
chr3R_19921067_19921420_neg_291	0.349988
chr3R_25317116_25317633_neg_292	0.105355
chrUextra_16446359_16446994_neg_293	-0.113697
chr3R_27108763_27109093_neg_294	0.122274
chr3R_18983877_18984374_neg_295	-0.158596
chr3L_16995480_16996275_neg_296	0.396261
chr3RHet_1780791_1781544_neg_297	-0.147888
chr3R_8082949_8083484_neg_298	0.526026
chr3R_13071577_13071962_neg_299	0.0938398
chr3L_21222649_21223119_neg_300	-0.430975
chr3RHet_1111315_1111911_neg_301	-0.177444
chr2R_13558474_13559440_neg_302	0.131915
chr3R_18411894_18413119_neg_303	0.202591
chr2R_3865388_3865828_neg_304	-0.138065
chr2L_22930474_22931076_neg_305	-0.176923
chr2L_13575057_13576240_neg_306	0.301931
chr2R_9109930_9110202_neg_307	0.428125
chr2R_9265685_9266598_neg_308	0.240097
chr3L_18831804_18833103_neg_309	-0.103428
chr3R_14282485_14283415_neg_310	-0.0880012
chr3L_8877166_8877801_neg_311	0.434479
chr2L_5682524_5683004_neg_312	0.155225
chrUextra_7529575_7530439_neg_313	-0.282413
chrX_11337569_11338131_neg_314	-0.0564447
chr3L_17135437_17136293_neg_315	0.280589
chr3R_9538035_9539097_neg_316	0.313157
chrUextra_4513318_4514045_neg_317	-0.740775
chr2L_12024708_12025387_neg_318	0.168582
chr2L_5333290_5334731_neg_319	0.424047
chr3R_22533497_22534615_neg_320	0.207481
chr3L_3745772_3746804_neg_321	0.182448
chr3L_22754814_22756383_neg_322	-0.0165294
chrUextra_12892129_12892562_neg_323	-0.801285
chrX_20197151_20198640_neg_324	0.143646
chr2L_9981519_9983320_neg_325	0.110599
chrUextra_11954426_11955859_neg_326	-1.56256
chr3R_16107738_16108958_neg_327	1.14569
chr2R_17913659_17916876_neg_328	0.687613
chr2R_1349330_1349988_neg_329	-0.439013
chr2L_14285952_14286711_neg_330	-0.155278
chr2L_982334_983823_neg_331	-0.830814
chr3R_16157593_16159229_neg_332	-0.0487033
chr3L_16764612_16766387_neg_333	0.297058
chrUextra_5962294_5962811_neg_334	0.102285
chr4_862715_863317_neg_335	-0.165931
chr2R_1687180_1688417_neg_336	0.0937914
chr3R_25972064_25972576_neg_337	-0.104315
chr2L_7925053_7925892_neg_338	-0.133424
chrX_16270070_16271223_neg_339	0.551988
chr3R_7326204_7327703_neg_340	0.00368569
chr2RHet_1864251_1864847_neg_341	-0.350592
chr2R_18074918_18075231_neg_342	-0.311095
chr3R_1791345_1792130_neg_343	0.0769629
chr3L_4989750_4990817_neg_344	-0.300044
chr2L_22346374_22347245_neg_345	-0.211667
chr3R_4714083_4714389_neg_346	-0.051315
chr2L_17194729_17195331_neg_347	0.0474445
chr2R_14383977_14384347_neg_348	0.247652
chrX_9459297_9460885_neg_349	-0.152127
chr3R_16473693_16474572_neg_350	0.529563
chr3R_25446642_25447218_neg_351	0.50105
chr3R_23039843_23040262_neg_352	0.0703396
chr2R_7779937_7780769_neg_353	0.169322
chrX_5177931_5178566_neg_354	0.707508
chr3R_5495328_5496159_neg_355	-0.279878
chr3R_12354955_12355811_neg_356	0.203735
chr3L_13696116_13696743_neg_357	0.536202
chr3R_12335341_12335633_neg_358	-0.0423521
chrUextra_21644508_21645317_neg_359	-0.703189
chr2RHet_2274866_2275545_neg_360	-0.251996
chr2R_7637514_7638298_neg_361	-0.043064
chr3L_4762364_4763146_neg_362	0.110254
chrX_17503976_17504287_neg_363	0.314931
chr3R_7389315_7390194_neg_364	-0.0690554
chr3L_22416051_22416964_neg_365	0.0370144
chrX_8404774_8405745_neg_366	0.0134023
chrX_7295623_7297627_neg_367	-0.262177
chr3L_22070232_22071840_neg_368	0.00428487
chr3L_47435_48455_neg_369	0.292668
chr3R_27126635_27127388_neg_370	0.130625
chr3L_6115892_6116345_neg_371	0.142132
chr2R_11291314_11294330_neg_372	-0.181651
chrX_8270934_8272083_neg_373	0.0895271
chr2L_3880968_3881738_neg_374	-0.0197576
chr3L_21044481_21045345_neg_375	0.349105
chr3R_23593404_23594164_neg_376	0.113967
chr2R_3313396_3314367_neg_377	0.0242388
chr3L_24392655_24393257_neg_378	-0.284668
chr2L_3569977_3571120_neg_379	-0.216035
chr2R_5383648_5384275_neg_380	-0.209709
chr2R_17023644_17024624_neg_381	0.90703
chr3L_1214654_1215265_neg_382	0.311482
chr3R_10267740_10268786_neg_383	0.567874
chr3R_6202203_6203240_neg_384	-0.014137
chr3R_10327929_10329047_neg_385	0.376343
chr2L_11196883_11197302_neg_386	0.194443
chr3R_25432945_25433484_neg_387	0.564016
chr3R_10778755_10780044_neg_388	0.523757
chr3R_4747738_4747998_neg_389	0.114079
chr3R_15812971_15814412_neg_390	0.113422
chrX_20459024_20460300_neg_391	-0.181888
chr2R_4196229_4196988_neg_392	0.0936295
chr3R_20693870_20694381_neg_393	-0.052482
chrX_19711494_19712657_neg_394	0.358643
chr2R_3123416_3124132_neg_395	0.0961668
chr3L_16813452_16814581_neg_396	0.343831
chr3L_10018439_10019118_neg_397	-0.329119
chr2L_10783565_10784052_neg_398	0.246054
chr3R_15664731_15665523_neg_399	0.159063
chr3R_15874975_15875586_neg_400	0.618353
chr2L_7044385_7045525_neg_401	0.403155
chr3R_9570864_9571601_neg_402	0.371365
chrUextra_26271206_26272385_neg_403	-1.68493
chr3R_737693_738199_neg_404	0.238129
chr3L_2362157_2363528_neg_405	-0.0675101
chrX_16124843_16125599_neg_406	-0.0784613
chr3L_23080795_23081533_neg_407	-0.151395
chr2L_19444050_19445059_neg_408	0.0267394
chr2R_4564865_4565253_neg_409	0.0128012
chrU_1174321_1176197_neg_410	-0.355899
chr2R_4435090_4436085_neg_411	0.278556
chrX_14688910_14689460_neg_412	-0.16522
chr2R_19311152_19311961_neg_413	0.330582
chr3R_5803662_5804763_neg_414	0.221373
chr3L_12414550_12415007_neg_415	-0.191042
chr4_1329185_1330461_neg_416	-0.293286
chrU_6958312_6959114_neg_417	-0.158016
chrUextra_11200813_11201502_neg_418	-1.55002
chr2R_5357171_5357687_neg_419	0.31882
chr2L_7028939_7029724_neg_420	-0.258236
chr3L_6628417_6628885_neg_421	0.53686
chrX_17858390_17859677_neg_422	0.0991345
chrUextra_12716661_12717472_neg_423	-0.0254279
chr2R_7343074_7343661_neg_424	0.00612919
chr3L_3215673_3215986_neg_425	-0.197242
chrX_7418847_7419984_neg_426	0.566488
chr3L_3120306_3122182_neg_427	-0.0291612
chr3R_5678730_5679447_neg_428	0.542717
chr2R_13916121_13916726_neg_429	0.74544
chrX_9158746_9160104_neg_430	0.306381
chrU_1002438_1003832_neg_431	0.292372
chr2L_10516015_10517270_neg_432	0.480819
chrX_20684443_20685184_neg_433	-0.426843
chr3L_15369524_15370275_neg_434	0.487915
chr3L_15536927_15537563_neg_435	0.24794
chr3R_20672031_20673227_neg_436	0.462984
chrX_9432804_9433890_neg_437	0.298013
chr2R_14116674_14117837_neg_438	0.0208073
chrX_746642_747093_neg_439	-0.0456765
chrUextra_9454554_9455484_neg_440	-0.628859
chr3L_6022560_6023171_neg_441	-0.386198
chr3R_23954585_23955106_neg_442	0.100515
chr3R_11632707_11634546_neg_443	0.143557
chr2L_11948805_11949607_neg_444	0.309368
chr2L_16266771_16267666_neg_445	0.0667834
chr2L_4912230_4913262_neg_446	0.108225
chrX_10021580_10021982_neg_447	0.173023
chr3L_12965762_12967064_neg_448	-0.187147
chrU_5103872_5104520_neg_449	-0.400411
chr3RHet_1438575_1439874_neg_450	0.0945702
chr3LHet_1185641_1186182_neg_451	0.0355852
chr2L_5187949_5188722_neg_452	-0.537004
chr3L_20008834_20009155_neg_453	-0.125378
chr3R_22659517_22659930_neg_454	0.0873808
chrUextra_16772613_16772875_neg_455	-0.200227
chr2R_8261694_8262822_neg_456	0.01407
chr2L_13150876_13151516_neg_457	0.0664543
chr3LHet_929540_929957_neg_458	-0.194161
chr3R_10249232_10250075_neg_459	0.21215
chr3R_19027016_19027827_neg_460	-0.470044
chr3L_19295535_19298097_neg_461	-0.386189
chr3L_12722376_12723865_neg_462	0.486004
chr2R_2869972_2870492_neg_463	-0.460163
chr3R_26316006_26316579_neg_464	-0.120858
chr3L_24347730_24348188_neg_465	-0.403489
chr3R_26657498_26658933_neg_466	0.179332
chr2R_17897544_17898781_neg_467	0.0791888
chr3L_23397244_23398215_neg_468	-0.311626
chr3R_10489768_10490907_neg_469	-0.0811583
chr3R_17014243_17015742_neg_470	-0.012812
chr3L_3922112_3922800_neg_471	0.261826
chrU_1175717_1176174_neg_472	-0.162006
chr2L_22946744_22948177_neg_473	-0.0768212
chr2R_19928954_19932171_neg_474	-0.403001
chr3R_12407052_12407854_neg_475	0.564393
chr3R_19733485_19734425_neg_476	0.124967
chr2L_13357260_13359781_neg_477	-0.273248
chrU_100368_101629_neg_478	0.221391
chr3L_9231598_9232252_neg_479	-0.284917
chr2R_16066373_16067185_neg_480	0.00694535
chr3L_17330277_17331133_neg_481	0.102987
chrUextra_23040983_23041753_neg_482	-1.69226
chrX_21259974_21260251_neg_483	0.11794
chr2R_4082832_4084386_neg_484	0.0401171
chrUextra_1638451_1638915_neg_485	-0.0542969
chr2L_11310148_11311660_neg_486	0.228322
chr2L_4416308_4417607_neg_487	0.390182
chr3L_14554952_14555965_neg_488	0.0491661
chr3L_12623753_12624193_neg_489	0.229036
chr3L_8324829_8325697_neg_490	0.555447
chrX_9366827_9367367_neg_491	-0.832999
chr2R_16646439_16647223_neg_492	0.107082
chrX_1504298_1505100_neg_493	0.00119122
chrX_11748690_11749383_neg_494	0.0425957
chrU_2846487_2847083_neg_495	-0.708755
chrUextra_4734953_4735824_neg_496	-1.88759
chr3L_9869694_9870261_neg_497	0.349148
chrX_3614237_3614954_neg_498	0.932192
chrX_20720742_20721828_neg_499	0.439794
chrX_3190829_3191965_neg_500	0.0643786
chr2L_10070572_10070910_neg_501	0.0242094
chrX_7512429_7513262_neg_502	0.479099
chr3L_6614662_6615224_neg_503	-0.875875
chr3L_6022275_6022863_neg_504	-0.050729
chr3L_165612_166708_neg_505	0.144375
chr2R_10588822_10590778_neg_506	0.0462247
chrX_21142580_21143276_neg_507	0.413234
chrX_2852289_2853145_neg_508	-0.208091
chr3R_21543875_21544471_neg_509	-0.093845
chrU_8821157_8822128_neg_510	-0.479764
chr2R_18502233_18502650_neg_511	-0.14007
chrX_3471169_3471590_neg_512	0.224369
chr3L_23673874_23675909_neg_513	0.428985
chr2L_22148401_22149234_neg_514	0.126492
chrX_19023529_19024531_neg_515	0.0925911
chr3R_8487658_8488945_neg_516	0.0963088
chrX_12172522_12173500_neg_517	0.500675
chr3L_12554416_12555416_neg_518	0.179887
chr2L_19643868_19645011_neg_519	0.0855553
chrUextra_1047114_1047921_neg_520	-0.646518
chr3L_10422086_10422946_neg_521	0.216571
chr2L_3482603_3483155_neg_522	-0.485238
chr3R_22019439_22019801_neg_523	0.0264914
chrX_8272864_8273381_neg_524	0.221393
chrX_13450469_13451041_neg_525	0.170916
chr3R_8031763_8032460_neg_526	0.624417
chrX_15517821_15518509_neg_527	0.302327
chr3R_6397914_6398844_neg_528	0.844574
chr3L_11692628_11694043_neg_529	0.366537
chrX_16082905_16083700_neg_530	-0.22135
chr3R_13580570_13581496_neg_531	0.16843
chr3R_20985809_20987600_neg_532	0.267096
chr3L_13303569_13304526_neg_533	0.262355
chr3LHet_1647971_1648619_neg_534	-0.102376
chrX_10314287_10315462_neg_535	-0.0214938
chrX_16590790_16591549_neg_536	-0.0611086
chrUextra_728403_728678_neg_537	-1.66964
chr2R_9539511_9540573_neg_538	0.00109443
chr3L_13339968_13340596_neg_539	0.0467998
chr2L_22440362_22440596_neg_540	-0.107189
chrUextra_23372127_23373194_neg_541	-0.993401
chr3R_14067233_14067754_neg_542	-0.0411864
chrU_6929580_6929857_neg_543	-1.36423
chrUextra_19018010_19018334_neg_544	-1.66955
chr2R_223735_224193_neg_545	0.0447844
chrUextra_24945744_24946722_neg_546	-1.13983
chr2R_2139702_2140426_neg_547	-0.343813
