# Supplementary material for: The hourglass model of evolutionary conservation during embryogenesis extends to developmental enhancers with signatures of positive selection
Source: Genome Res. 2021 Sep;31(9):1573–81. doi: 10.1101/gr.275212.121 (PMC8415374; doi:10.1101/gr.275212.121)
Supplement: Supplemental Material [file supp_gr.275212.121_Supplemental_Code.zip › Supplemental_Code/data/svmModels/dmel24_specific_enhancer_gkmtrain.model.txt]

svm_type c_svc
kernel_type wgkm
L 10
k 7
d 3
M 50
H 50
nr_class 2
total_sv 2945
rho -0.194433
label 1 -1
nr_sv 1544 1401
SV
0.5524559254415562 CTTTCACTTTAAGCCTCCGTCTCTTTCGCGCTGTGGAGCGATCTGAGCCTGCTTAGAGTGGACCCGAATTGAGTCCGAACGGGGAAGAATGTCCACACGGATGTATTGAGACAGAGGAATACCTAGTACTAGATCCATTTCACCGCTAAATTACGAAATTTCCCTATTCGAATAAACCATCAAATATCCTCTTATAAGCATATATGCTGCGGACTGAATCTGTACATATAAAGACCTGACAATTCTCTAATTTGGATTCCGATTAAAATAAATTAAATGAAGTTCAATTGTGAGGATACCATCTTATTCAAGGGTAAATACATCAAGCCCTTGCTCTTCCCGAACACTGGGTATAATAAGTGCACACCTTGCGCGACGGGCTGATTGACACGGCCACATGGGGACGAGAGATACCGTGCTCGGTACCAGATATTCCCGATCCCGGTCCGAGTTTGCTGTCCATTGAACTCGTCGGACAAATGGTCACTCCTCGTCCGTCGACGGTCGATGGTCGCTGGTCTTTTGTTTGCATTTCGCCCGTAAATGAAGCGTGAAATTGGCAGCAGTGCAGCGGACTCGATCCAACTCCGACTCCAATCCCTATTCCGATCTGCAATGGAACTCGGAGAGCGTCGCATTGTTTACTTCTTGTTAAGGCCCGACAATGGGATAATATGGCCATATAATGGCAACACCAAACTATTTGTATGCAATTGCCATTAACACTTTATTTATTGCCTTGCGATACAAGCAAATTGGGCAGCGAATGATGGTCGAAGGAGGGGGACGCTTCCAGTGCAAAATGCCGCTGGAATGGATCTGTGGATGTATAAGGCCCGCTTATATAAAGCCTAATGAAGTGGTTATCAAGGAATGGAATCTGTTAGGTC
1 TCTTGTTCTGGTGTCTGTCTTTGTTTGCTGGGCCCGCGAGTCAAGAACGCGGCGCATCCTTGCAGCTATTTTGCATACCAGACTGCGGCCGCTGCCCCCTGCCCCCCTGCCACCGCCGCCTGACCATCGCTGGCCAGCCCTGGAATCAGTCAGCCATGCGGCTTCCGAGCGAAAAGTCCAAGAGGCAGTCGAAGACGATGCTATCCCTACGATAAGAAATTAAATTAACGAGATATGTCAACGATGAATTCATTGCCATGGCTTAAGCGCAAATGCCGCCATTCTTGAGCGACCCCGCCGCCCCTCTTCCTGCAGCCTTTGTCTTGGCTTGTCCTTCGCTTTGCATTTTATTCAGCGTTCCATGGGCAGCGATTAGCCTCGCTTTTTGGCATTCGCATTGAGCTTAGACCCACATGGACATTCAGTCAGTCAGGGACGCTGCAGGTACACAACTACAGGTAGCCCAGGTATTACGGGTCCCTATTCTGTTTTGCTGATGCTGATGCTGTTGCTGTTGCTGTCGCTGCTTCTGGTCCTTTCAATGTCAATGTCTGCCATAGGTTTTGCGGCCATTCTTCAATATAATGACATCACAAAAGCACCAGGAATCGGCCAAGGGTGAAGGGGCTTCCACGATTTTAATCACATTTCTTTTGAATTAGATGCGAGTTTAGCCTCAACTGTTTGTACGCCTTTTCATGAGTCAATCACTTGGCCCTGTTCTTGCTCCTCTGGTGACTTTTCCCTTTCTTGCTTTTTTGCTTTTTCACTTCTTTGCTTTTTTTTTTTCTGCTTCTTTGCATACCCCCAAAGAGTTTCCGAGAAGAGGCAACCGCTGTGTGGCTGCAGTTGCATCTTCCTACCAAAAATGTATATTTTATTCTCGATTCAATTTAACAGTTTCGCGACACAGCATTCGCATTCAGATTCCCTGCGCGGCCTTTCGCTTTTCACGGATTCTCGGCTTCTTGGGAGCAGAAAACGCGGTAGAGAACTGTCAGCGCAGGTGAATTTATGTGCCCATACCCAGCTGGACACTAAATCATCGGCTGTGGACTCGCGGATCGCGAATCTCGCCTTGCTCCTGTCGCTGCCTCGCTGATTGTTGTCCCCGGATACCTGGATATTTTTCTAGGAGTCAGTCCCTCCCCCTGCGCCGCCGGATAAACTCTGTAACCCGGCCTCGATTTTCGATTTTCGAGACACATGTTCGAAAGGAGCAGCTTGCGAAACGGCGCGACCAATCCAAAAGCTAGCTACGGGGTTAACATCATTATTTCACCTTCTAATCAAAATCAGCAACATTGTTGCAGCGTG
0.9489483253401114 AACCAAAAAGGATTGCTGGATCTGTTACGACTCCGACAAGCCAGAGCCCCTCATCCAGCCCTGCCGCTGCACTGGCGACGTAAGTTCGGTGCACCACGAGTGTCTCAAGCGCTGGCTGGTGGAGAGCTGCAGCAATTCGGAGGCGCAGTTGTCGTGCAAGGTCTGCGGACATCCCTACGAGATCGAAAAGTCCAAAAAGTAAGTGCCATTTGCAAATAGGGAAATGGGTCACCGCCACATAGCTATCAGTTAGACCATTTTATAACTGATGGTAAATAACTGATAACACGACACTCTATTACAGACTCGAATGGGACAAGGGCTTCACCATTCAGCATTGGTCCAAGACGGTTATATTGATCACCTTGATGTGCGTAACCGGTGCCACCGCCTGGGTGGTGATCCAAATGTACGTTGATCCGCTGGTGCGCGTGATGACAGTGGGCATCGCCGTGCTCATTGGCTATGTGTGCGTCAAGTGTTTGGGCGAGAACACCGTGGTGGCCTATCAGCGGGCCAAAGTTAGCTCAATCAACATCGTGACCAGCTCGGAGATGGAGAAGTTGCACACCATTTGCGAGGAGGTCAGCGCCAGCACCTCCGCAGAGGCGGTTCGGGCGGGAGCTGCGTCCTAAGAGGCTACCACACACATCAGCTGAACCCCCACAGACAAAACATTACTTACTTACTTACCTAGTTTAGCATGCGTTTTGCACAGGTTTTGCTCAATGCTCAATTATTAGTTTACACATCACACGCGAGGTGGGTCCTAGCACCCGCCTTTCTATCCTCAACCGTGTACATAGGTTTAAATCTCTAGCGAGTAGACAAGAAGAGTAGCGAAAAGCGTTTCGATTAACGAGTGAATTTCGTCTCTCAAATTATCATGCAGATTTCCAGAAGCAAAGTGTATTACAAGAAGCCAAATATTACGTAGAATAAGTGTAGGTCAGTATCAATTGCGAAAGCGAAACGGAAACGGAAACAGAAACGAGAACATCCTGAGATTATGATTACGAACGCGTTGCCAAGTAGCCTGAAGAGCGAATAAGCGAGAAGATAGTGCTTAGATGCGCCAGTGAGTCAGTCCCCATGCTGATTTATAGTTTATAGTTTTCTTTTATTTACACCTAAATTATGAAAGCATTTTGATTTCCTTCATTTCATTATCGGTTTCATCCATGGATGCAAACAAGAAGCAAGCAAAAC
0.6592983155679508 ACCCTTTCCCTTTAATCGAGCCAAGGGCCAAACTGAAAATATTTGCATGGCTAAGCGACGGCGATTAGGGCAAGGCGAGCAAGGACATCGAGGAGGACACAGCTTGAGGTCCACGAAATGAGATTAATACGCGCTAAGCTAAGTCCTCGTTCCGAGCGAGGATCGATCTAATCCTTGCTTAACTCTTTCGAAACGGTAGCTAGCATGGGTGTTTGGGCGTAGGTAGGACATTGTAGGATTCCCATTGCCGACTGCGACTGCATGTAAACAGACCATATAAACAGCGGAAGCGACGGGCTGTCCTCTAAAACCCCGCTATCCCATCCTTAACCCCTTCAGAAACACCAATCTACGGCAGGTAGCGGTAGCCTTGTTTGCATGGACCGCGCTGATCCGTTGGACAAACAAGCTAATCCTGCGGTTAAACTGCCATTGAGTCTATCAAAATAAGGCATATACTCGTGCATATACCCGGAAGGACTTGCGCGTAGGCGTTTCTCCACGGGGCGTGGCAACTTTACGGCCAAGAACGGGTTGGGCACCACCGAATTCCCTAAAGGGTTAAGCGTCGCGGATTTATTTCTGCCAAAATATCAAAAACTACGTGCGGGAACAAAACTAAATGCCTGCTATAAATCTGGCTGATTAGTAAAGTACTCTCGCCCCCAAAAATGTGGAGTGGGTGTATATGCATAGATCCGATCCCAAATCCTGAAATATAAATCCCCTTTTGGTGCTGCCATATGAATCTGTCTCCTTTTCGGCGTTTTGATCAATG
1 CTACAAGGGGTTAAGGTTCGGGCGGGCCTCAATTTATGGTTATTAACACAATATTTGTTGTCGCTCCCTGGTTAATTAGCGGGCGCGGTCTTTCTGGGAAACGGAATCAAATGGTTCCCATGCAAATCGGCTGGCCAAAAAATCAATTAAAAGCGCACGTGACGGACGTTCAACTACCCACATCTGCATCCTTTCCCGCCTGCTTGTCATTCCACTTGGGTGTTTTTTAGTTGACCAAGCACTTCCTGTCCCATGGGATTTCCCTGGGAGTCCGTTAGCTGGCCTTGTGTTTCCTCTGGATGATTAAAGTATCTAAAGAGAAAGGGCGTGGGAGCCACTCTGACTTTCAAATCAATTTCACTGGCTTTAAATTCTATTGATTTATAGGTCTGCGGGTTTCAATTGATGAGTTTTTTAGGAGGGAGGAAGGATTATCAAACAGTGATCTATATTTTTGTTGGCGCTTAGGGTGGCTAGGGTGTTTGCCAAATTGAATTGTTTACTTGGGCTGAGTACTCAGCCATTAAATTGGATTTGATTTATGCGAGACAAGTGCCTAACTGATCTTGTTAAAATTTATGAGTTCCTGCGAAGGGTTGCAACTGTGTGAACTGAGGGCGGCAGGGATTATAGGGGTTCACATTGGTTGGTTTAAATATTATTTTAAGATACACTCTTTGTCACACGCACTGACCACAGTCAAAAGTTTTGAGCTGAAATCGAAAACCACACATTGATGAGACAACAAGAAGTCTTCAATCAGGTCTACGTTATCTTTTTACTCGTGTAACTCGTTTCTAGAGAGGAGTAATATAAACAGGTAGCTTCACTTTCTAACAATGATTGGTTGGCAACCTTTTGCTTTTCAGTTTCTTCCTCTGAGTAGTAATGAGCGCTTTTTTAAGTTGATAATTACGATGAAACAGCAGAAACGGGGGCAGAAACAGAAGCCGAGATTCAGGAATACAATGGCAAGCACAGCTCATTTGGTTAGCCCCAAAGGCCTGACCAAGATGAATTGTATTTTCTGGTTAAAAACTTCAGGGGCGAGCAGGCTTAGGTAAAACATTTGTTTACACATGAAAATACCAGTAGCCGATTGCTTCGAAACACACAAAGATCTGCTGCGAGGGATCCAAAAAGAAAAAAAGGCGGTTAGAATGAGTGATATTCTGGGAGCAGCGTGGGAAATGCCTTATGTAACTCGCTTTAAGGTGTCCCTCAGATTCCCAGAGACTTATTAAATACCATGATCTGGTTGTAATTTCTAAGCTGATTTGGTTGAACCCCTTTGCAAATCAATTAAGGACACAGAGAATAGACTT
1 AGTAGATACATAAATACATTTTCCAAATGATCCGATATAGAGTAAATGAAAAGTATTCAAGGTCTTAGATGACCCTTAAGAAGTTCTCAGCCAACTTTCCGCTGGATTGGTACTGGGTTACTCTTTCGCTGATGAAGGGATGTTGTGTCTTCTATGTGGAGAGGATGGTGATGTATGTAAGTCTCGTTCGAGTTTTATACAATGTCTCCACCTCTCGTTCCCTCTGACAATCGCGTCGCTCCTGCGCTCTTCCGGTTCTGCTGTTATGCTGTGACCTCCGACCTGTCCATATCCTACATACATGCATATTTAATATTATCATTTATTTATATTTATATCTGTGTGCAATCGAATGCACTGCACCCATGGGGTGTAAGAGCAGCCACTTAGTTACGTTAATTCTGCATTCTGCATTTTGCATCAGCACATCGCATTGTTCAGTAGATACAGCATATAATTCAGCGAATGTGAATGCATATATAATTATTTCCGATGCGTTACAACTGCTTTGTGGGTCTTGATGTTCGCAATTTCGCAGTGAGATTCGCATGTCGTACATATAGGAGTATGCATATAGTGCCATGCCACTGCTGAATCCTCTAAGTTCACTGGTAATAAAAATTATTGCTTTCTGTTCTGAGTGTTTGTGTGTGTTTGTATCTGTATCTGTGTCTGTATCTTGTCTTGTTGCTTCCTTAACTTGACTGCGAGCC
1 AGAAGCAGCCGCAGAAGCTGTCGCAGAACCTACTGCTGCCCCAGAACCCACACCTGTTGCTCCTGCTCCTGTTCTAGCAGCTGCAACAAATATGTTGGAGGCTCTGCAGCAACGTTTAGAGAAATATCAATCTGTAGAAGCGGCAGCCAAGGCAGAAAACAATAGCGGAAAAGCAAGACGCTTTGGAAGGATTGTGAAGCAATACGAAGATGCCATAAAGTTGTACAAGGCAGGCAAACCAGTGCCTTACGATGAGCTGCCTGTGCCACCAGGTTTTGGACCGCTGCCTACGGCTGATGCTGCTCCTGTCGCGCCGACACCGTCGCTGCCCACTTCGCCTACATCTCCACCGCCAACAGCAAGTACTTCCGCAGGAGGAACACCCTCCAGTTCCAGTGCGACGACACCTACAGCTCCTCGAAAAGCACCTTCACCTCCTAAGCCCAAAGAGTTAACAACACGCACGTCTGGCAATCAGCAGAAGAATAATATTGCCGAGCAACAAATGAAACTGCTCCTCGAGCGCCAAAAGGAGTTTAAGCTAGCTGCTATAGAGGCCAAAAAAGCGGGAGAAATAGATCAGGCGAAGGAGTACCTCAAGATCTTCAAGGGATTCGATTCCCTTCTTAATGCAGCGAGTAGTGGATTGCCAGTGGACCTCAGCACTGTAAGTTTTGCATTACATCTTCTTCTTGTATGGCTAACTATATATTTTTTTTTTTCAGCTTCCCGTCCCGCCTTCACAAAGGGATAATCTAGAAGCCTCCTTTGCCATTGTATCTGCTGAGGAATGCGATCCGACAGATGATATCTGTGAAATTGGTGTTCGCATGGAGGAGCAGCTGGCAAAACAACTGATGATGTGCAAAAATACGCGAGATCATCACAAAGCTATGGGAGATGTAGCAGGCATGAATCGGTTTGAAAATTTAGCCTTAACTGTGCAAAAGGATTTGGATTTGGTGCGATACTCGAAACGAAAGAATGAACCACTGCCAAAGTTTCACTATGAAAAGCGTAGCTTCAACATTGTGCATTGCAACA
0.9276555557572306 ACTCGACCCTGACTTTGACTTCCCTCTGCCCACACAACCACACAACCAACCAGCGGACCAGTCACGTACCAAAGCGGCAGTACAAGTACTTTTTCTTTTTTTTTGTCAAGGGTCCACACTTCTAAGCCCTCGAAGGTATGAAGGGGTCGGCCGGGTTTGGGGCACCAGCATGCCAAGTATTTTCATGCAAAGAGTTGGTGGAAAACCTTGAGATGCTATGCCAAAGAACGAACTCATTCACATTCTCGTCCACAAAAACCCCCCACACACACACTCACTCAATTGAAACTGACACACGGCGCCCAGCATGAAAACAACACAAAACCATTTTGCCTTGAAAACGTTTTCATAATGGAACCCAACTCGACACTAAATACAGCGCGAAACAAGAAAATAAAATCTCTGTTCATAAATGAACTGCATATGTCTAATGCTCGAGTTCCATTGTAAGGGCATCATTTCATAGCTACTCAACACAATGGACGAATGGTTGCTTGCCAAGGATCTTTTCTTGTTTGGTTGAACACGTGCGTGGGCCAGTGGGCTGTGATATACATTAGATGGAATCCGCGGAAGTAATGTGATGGGATGCCTGGGTTTATTAGGCTCAGACAAGGTAATCATGGGCACACAATAAATGGGCCTGAATATTGTTAG
1 GGCCCATGGAACTGTTCGATACCACGCCCCTCGGCCGCGTTGTCAATCGCTTCTCAAAGGACGTCGATACCATCGACAATGTCCTGCCGATGCTTTGGCGCATGGTCATCAGTCAAGCGTTTGCGGTAAATGTCTATTAAGGAGCGCGTTTCGAAGCTGCAAAAGTTTTATATCCTCATTTCTTTCATAAAAACAAAAAAATTGCATTAGTTCCACGGACAGATTTTCAAATTGGCTGATTAGTGCAATTAAAAATATGAATCTTTTCTAAACTTATTGTAAGAAACGCTCCGTGCACGAATCTGAATCTCACGCTTTTTGTTAGATACGGTTGAAGGAAATCCTAGGGTATGTGATAGTTTGTTGCACAAACCCTTTCCCTTAGAATATATCGATGATACACACACTAACTGGTTTCAATTGGCACAATCCCAATGGAAAATCCTATCCTAATGCTATGTGGCACTAACTTCAACGATATATGTTGTGTATTTATATGTAAATATGAACACTAACCTGTTTAAGGTGGCTTACACAAACAATGTTTAGCAGCATGATCAGTTGAATCTTAAGTTCTGTTTAGAAAGTTAGTTTCTCCCTAAATCCCAAATGTAATGCATAGCATCTAAACCGATTTACGTTACATGCAGTGCTATCCAAATATTTATCGGGCCTCGCCTTGGCCATCGGAGGACTCCATTGCTCAATGAATGTATTCAACAAGCTGCTGAACACAGGCCTCAAGTGGCCAATGGAACTGTTCGATACAACGCCATTAGGTCGCATTCTGAGTCGGTACTCGAAAGATGTCGATACGGTTGACAGTGTACTGCCCGCGATAACCGTGCAGTTGTTGAACACATGTTTCGGGGTAAAGATTGACCCTTAACCTTCAGCCTCCACTGCCTGATTCTAATGGAAGTGGGAGATGCTTAGCTTCCAACCCTGAAACCTAACAAAAGCTGCATACCACTAACTATGAAAACTGCACGATTCTTTTAATTTACTAATTATATTTCAACCTGCATTCTATTTAATTCCTTGCAACATCTTTAATTCTCACTTTATGCCATTCTTTCCCAAAGCATTTCACTATCAAACAAACTATCATAAACCCTACCCTTCTTCACCATTTAAGCCTTATACTAGATTTCATTAGTGCCTTGCAAGATATTTTGCCTTTTATTTTGGATCAAAAGCGCCTTTACTTATTATTCTATTCATATTAATTAGAAAGCCCATATTTTGGATGTGCGAGTTGTGTGTGCGCGACAGCCCGAAAGGGGAACTCAAACTACTTAAGCTTAAGCCCATTCTTAATCAGGGGGCAGGGTCACCAAAAAAAAAACACTCTGCAGATGTACTGGTCTCAGAGCCCTAAGTGTTAAGGTTTATTTATAAGTGGGAGCTGCCATTATGCTTAGGTTGAACGGCCAGTTAGCTAAATGATATTTGTAAAAGATCGCCTCATTCCGTCATTCGAATATCGAGTATCCCAGACATTCACCGAGTGCTCACGTGTGCACACCTGTTCCGCTCTTCCATATTTCCGATTGTCCCAGGTGTGCTAGCCTACTTTGCGGTGGTCATCGTCTACCTGGGCGGCTTCCAGGCGGCAAAGACCATTCACAATGAGCTACTGGCCGTCATAATCCGAGGCTCCGTGTGCCGCTTCTTCGACATCACTCCGATCGGGCGACTCTTGAACAGCTTCAGTGGCGACATGGATGTTGTCGACGAAGAGTTGCCCGCCACCATGGA
0.9331580868824512 AAATTCCTAGTTTGCTGAAAAAAAAGACCACTCGAAAAAGACACTCGAAGACTTGTAGAATTAGCGCGGGCGCGACCGGGCGTATGTTTTATTGTTCGTAGTTAGTTTTACACTAAAGCTTATTCTAATGCGTTGGGTTCTCCCAAGCGCAGCGGAGACTCCTCGGAGACTCTGTGGTGAAGAGCGGGAGAGCGTAAGAGGGAGTGGAGAACGTAAGAGGGAGCGGAGAGCGGGTAACAGTCCAAACCCCGTAACTCGAACACATGTCGTGCAAGATATTACAGACAAAACGGAACAAAACACAGCCGAACACAATATAGACTATGTACTTCTTCCCAAAAATGCTTTGCCTATTCCCTCTTATGCTGGTAAAATAGTCCACATGGATATATTCTCAACAGATATTCCTTACGTGTGTCGACAAATTGGCAATCGCATCAAGGGCAATCGTGGACGTAAAGTCACTAATATTAAATATAGCCAACTTCTTTCCAAACGTAAAAACCATCTATTGTGACAACGATAGGTCACTAAATTCAGAAACTATTAAATCAGTACTCCTCAACAATTTCAGCATTTCAATCGCAAACGCACCACAGGTTTCACAGCACACACGCAGAAATAGCCCGGTGCTTCAAAATAGAAAAAGGGATAAACGACACCACAGAGGTAGTTCTTTTAGCAACTGCCAAGTATAACGGAACCATACATTCAGTAACAGACATATTTGAAATGGTGGAGTAAAACGCGAGACGATTTAGTTAAAGTTTAATAACTGTTTTATTTGACATAAGCGTGACACCGTTGTGAGTCGTTCGGAAGTTAACACAAGAAGAAGGAAGTTTCCAGAAAAACAAAAAGAACTTATTCAGATCAGTGTGACCAACTTTCAGTATATATATAGCCAAATTAACATACATAATATTTTAGTATTTCAATAAGACAAAAAACCAATAGAAATAATACAATAACACCAGTAGAATTCGAGAAAGAAATTAGCGACAAAATTTAACAAGCACAGAAAAGGAGCTTTGAAAGGATAGGACGGATAAAGATTACCAAGTGAAGGCGATAAAGTTTTCTTAAAGTCAAACAAAATCTTGGGAAATAAACTCTCGCCGCTCTGCTCTGAACAAACCTAAAGGGGAGGGTGGTTCATAAAGACAATCTTCGTTAATCACCCCTTACTTATTTTTGTATTCCGTTTAGGTTAGGAGCATAGTTTCTACCTCTAGTAAAGCGGCTGTGACGACGGACGCGGTGACAAAAATCGGTAAGTACACGAAATCGAGCTACATCTCTATAACGGACGGAGACGTAGTAATATGGGACAGCTACGGATACTTTCAACACTCAACGAACATGACGTCCTACGAAGACTACGCAGACCAAAAGGTTACGGTGGGCTTTACAGATGACCACAGGACACCAGTAGTAAAGGCGGACCTTCAGCACATTCGCAATTTAGTTGCTACCCTTAAAATACACCATAGGGGAACTAGGAGCATTAATATACTGGGAACAACGATAAAGGTTATTGAAGGAACTCCCGACGTTGCTGACTGGGAGCAAATAAAATTTAATCAGGAGCAATTAAGTAGAACGGAAGAAAGTCAAAACGAGTT
0.5743618393341714 AGCTAGCCGTTGCAATTCGTAGCGAGGGGAACGCAAGAAAACGCAAGTTTACAAAAAATCAACTCAATCTTTTATGAAAGCAACAGAAAGATGTCCGCTGCGTAATTACAAGGGCACTGTGCGAAGGAATGCTTTAAACCGAGAAAGAAACGCAACCCCTGGTACGCTTGCGGGACTTTCCTACACTATGTTCGACCAAAGACACTAGAATACTATTCTAAAATATATTTATTTCAGATCTCCCACAAAGTATTCCAAATTAGGATCGTATAAGTTTATAAGTACCTATTCTTAAGAAACTTACCACATACCTCCAAAACTATTTTAAATACTCAAGCTTGGACACGATCAGTCGTGTTATGGCTGCTTCAGGTGCGGCGTATGTAGCGTCAAAACCAGCAGCTTATCTTTGGAATGAGGTGAGGAAACACGCCTATCCGATGTGTGCGACAGAGACGGCACACAAATGCTATGCGTGCTGCCGAAACGCCACATAAAACTATGTACATATGTGTGCGCCGACAAGAAGGGAGAACGGAGATCTGCGAAGGAGTTGGGAAAGACACCAACTTGGGGTGACCCGCAATCTGCACCTGTTAAGCAGCAGAACGGAGAAAGCTCAGCTTTTCCGTGCACGTGGCGGGCTCTACAGTTGCACGCAGATGTGTATTTTTACTGCGATGAAGTCGGGACCATACTCCATGATCCTAGACGAGTCAGGCAGAGCTGCTATCAAGTGTTGCAGCTTTCTCCAAGTCCAGGAACTGGCTGCATCACCGATGCGGGGAATCGCACATGCAAAGATAAAACACGTGCATATGTACAGCTGCTATGCTCCGCCTAGCGACACTCCCGACCAGTACGAGGAGTTCCTGGAGGCGCTTGGGGACCATGCGAGAGGGCGAAGCCCGAAGATCATTGCAGGTGATTTTAATGTCTGGGCAGTGGAATGGGGCAGCAGAGTATCCAACCCCAGAGGCCGAGCAGTGATAGACGTCATGGGAATGCTGGACCTAGTACTGCTGAACGACGGTCGAAAGCCGACATTTAACAACGATAGGGGTACATCATTTATTGACGTTACCTTTGTCAGTAGAGGGCTTGTTGATAACAACAACTGGATGGTCTATGATTTTGTAACGCTGAGCGACCACGCTTTGATTTCCTTCATTCCCTCCCCGGAGGGTCTGCCTGGAGACGGCAGAGTAGAGCCGCCGGGCAAGCTTGGGACACCAGGAAGATCGATGAGGCCATGCTGGCCTATCAGATCTATTCCCAAGTGGGGATGCAGAGAGTGTGTCGGCTGGCCTTATGAACATGCTGGGCAGCCTTTGCGACGCATCCATGCCAAGAAAAAATAAGGCACAGCGCAAACCACCTATGTACTGGTGGAGTGCCACCCTAGTCCAACTTCGGTCTGACTGCCTCAGGGCTCGGAGAACGGCGCAACGAGCCAGAGGCTGCACCCACCACGAGGAGCTCTTGGAGGCTTTCAGAAGGAAACGCTTAGAGTTCAAGCACGGCATTGCGGCTGCCAAAGCGCGGTCATACAAGGAGCTGCAGGATAGCGTAGACAGCGATATCTGGGGCCTCGCCTACAAGCTTGATACCAACAAGCTAAGGAAGAGAGCGGCAACCCCATCTGACCATGGCCCTCAGGCTCTTCAGAGGTTTCAGGACCATATCCGAAGACGCGGCGCTCTCAGCCTAATGCGGGGTGGCGCTCCAGGCTGGAGGCACACGAGTGGATGCTGGGTGAGTGGCAGAACAGATGGCAAACGTCGCGGCGGGGAAGGTGGTCACACCAGCTCATCCCTGAGTTGACGGTCTGGGCAGAATGTCAACAGAAATGCCTGGACTAACATCTAACCCAGTTTCTCACGGACCATGGCTGCTTTCGGGCCTATTTACTCAGGTTCCGCCACGTAGAGTCAGCCCAATGCGTGTTCTGCGTCGATCGTGAAGAAACAGCTGAACATGTGATAATGCACTGCTCCAGGTGGGAGCAGCTAAAGTCGCTGGCAGGTACCCCGTTCAGCCCTAGTGG
1 CAAAAATCCATCCATCGCTTGCAGAACATCCTTCACCGAGGCTCCTCGCTCCCCTGCCCTCGTCCTGCCAGGATAGCAAGCAAGTAAGCAGGAAAGCAAGAAAGCAAGCAGGAAAGCAAGAAACCAAGCTGGCATCCAGCAAGCTCGCAAGTCGGGAGGCGGGAGGAGTTGGAAATTCGCTCGCCTGGTGTCACGTAGAATAGACATACAGACATGCAAGTGACAGACAGATGGAGAGACACTGTGACACGACACATTGACTGACAGCTGCAGGGATGCCAGTGGGCGTGGGCGTGGGCGTGGGCGGTTGCGTTGCCAATGGGGCGTGGCAGGTCTAAGAGGCTGCCACTGGGGTTGCAAGGATTTTGTGCAAGAAGTGGCGTGTGCAAACAAAACCGAAAGACAAAAGCATTGATGGACATGCACGGGGCTGCAGGAGAGCAGAATGAATTCCATCTTCCATCGCCGGTCAATGGAACAGTTTCCTTAGTCAGCATCTCCGTGGGGCATTTAATTTCAAAAGGATTGTTCGACGACTGCAAGTTAAAGAGGGGAAATGTTCAGGGATCTGAGAACATACTCGCTATCAATTCCTTTAAGGTCTTTTACGTTTTCCTCGTATCGTGATAGTAAGAAAAAAGTCCCCGAAATTTGTTAGATTTCCGATCCCGACATTTGCGAATCAATTTTTGAGGGCTTTAATTATTTCAATATTAGAATACAGAAGACCTTAACAATGCATTATTGAAATACCCATAAAATTAAAGCGAAAATGTGAATATTGTAAATTGTTGTATTGATGTAAAGCTATCATAGATATCATTGTGCACAAACGTATTGGCGTTTCATCTAATAAACGATTTTTAATTTAACCTTGACATCCATATGTATATTCGTCTAACGGCATCTTGTCTAGAATGACAAACATAATTTTTAAAACGTTTTATTAGATTTTATCCAAATGACCCATCCCCGGAACTTCTAGCTCCCGTCAACAGAAAAAAAGTACGGCTTTTATTGAGAGCTCAAGTGACGAAACCTTAGACGAAGGCAAATCATGAGACCACAGAAAGGAAAGGGGCGCAGGGAAGTGCCCTAAGGACGCTTTATGCAAAAAGTATTTTTAATTTCATTTTTTCACGTTTAATTTTTGCTTTTGCATTTTTTGACCAAGCTGAAAATCATAAACCGGAGCAGGGCAAGGACGCGAACGCGGATGCAGATGAGAACGGGCAGTGAAAAATAAATAAGAGTAATTAAATTTCGTAACAAACATGACGAGATAATGGACCGGAGCCATTAGCAGAACGTCGAGACAGGGCTGACGGTCAGTCAGGACCCCGAAAGATGACGAAAGCAAAGTCCTTTCCTCCCCAAGGACGGAGCCAACGGTGTGATGGAGCAGCTGGCGCCTGGAGTCATAGCGCCTCCCACTCCCCGGCCCGGTCGTCATATATCACGGATCCAAGCAGCAGAAGCTCCTGGTAATGTCCTGTGCATTTTTCAAACAAACGTACGTCACGACAATACTCTTTTCCTGCTCACGGATACCATTCTCACTGGCAAATATCTCTTGATTTTTCCTCAGCCCGGTGGCCTTGTCGTCCGAAAGTTGAAAACAGTATCGCATCATTTTTGATGGCCATTTGCGGGAGCGGAGGGTTCCAGAAACGGAACGTGAGAGTGACAAGAAGCGTCTGCCGGCTGCAAGAAGCCGTGATGAGTGTCTGGACATCAATAAAAAATATCCCCTGCCATCAATAGTCCGAAAAGACGAAACATTCTGAGGCGAAGGGTGGTAGGGCTTGTGCGATTCTCACAATCAGTTCGATTATAGATACCGTTTTTTGGTTGAATTCATTATTCATTTTAAAGTTTCTTGCGAGTTACTTGGTGGCTGTGTCGGACTTCTAAAGCAGTTTACTGAATAATAGAATACAGAGGTTGTTATATTACTATTAAATATATAGGAATGTATACCGGAAATGATACGTGGAAGGCAGTTTAACAGTACATCGAAATTCACATAACATATTGTGTCACCAAC
1 CAATAGACGACTTGCGGAGCCTTATCGAAAAAGGCGCACAGCTGTTGCACTTGGCTCAATCATTCCTCAAAACTAGGACTAAACGGAGTCAGGACTAATATTGCAGAGCACTTGAAACTTCAAAGGAAATGCCTATCGCAGTCAGGGACATAAATTGCGCTGACAGCGAAAAATGTGAAAGGCTGTATTTGTGCATTTAACGTTCACGATGCAAAACCCATGGCTTCACGCCCTGAACCACTCCACTTGGGCGTTGAAATGTATACAGGAAAATATTTTTGAAATTGCATAAAGCCCAGACATCAATAAAATAAATAACAATAATTTTGCAAAATGCCCATAAATCCCGGTAGTGTTGTCATAACTTTCGGTTTTATGACTGCAACTAGACAGACTGACGCTAAAGGCCCCCTGATCCCCAGGAGAAGGTTCGCTGAAGTGAATGTTCAACCTGCGTGTGCCGTAGTCGTCAATTGCAACTGAGTCAGTGCTGGCAGGTGCAGTTACAAAAACTGAAGTCATGTTAGTGGTTAATGGAAATAAATACTATACACGATTGTCCTTTGCGATATCCACGTTACCCGTAGAATAAAAGGGTAGGAAAGAAATTGTTTCCGATTGTATAAAGTTTACATATTCTTGATGAGGATCACTAGAAGAGTCGATCTGGCCATGCGCGTCCGTCCGCCTGTGCGTCCGTCAGTCCGTATGAACTCTGTGCCCTCGAGGATCTCGACTGTAGCGTTCGTTCATGTATTAGCTTGGAGTTGGCTCATCCGAAAGTACTATTAGCAAAATTATTTAGAATAATTTTTTAATGTTTTGTTACCACTTATTTATTATGAAAATAAATACATATACTTACAAAAAAGATGCCTGGAAGCCAAAGAGACAGCACTGGTAAATGCACAACACGTGAACCAGGGCCACGTCAGTCAGCAATAAATAAATGCAAGCTGGCAGTCATTTGGTCGTCACACGTCCTGACAGTCCGACGACCGTGGAGGAATGGCCACAAAGGGAAGAGTTCTAGCAGGGCTACGGCTGGGATTCGGGACTGAGGGAGGGAAGGTCTACGGGCTTGGGCGGTGTCCTGTTATGGCCCGCGGAAAATTGCAGTTGAAATTATTGCATTTAAACAGCACATTATCACACACAAGCCCAGAGACACACTCACAGCGACACGGGTACAGGACACCAACTCGGACTGCGAGGTCCTGGACGTGGCAGCAAAAAGTGCAGCAGTTGCTTTTTGCATTTGTTGTTGCGTTGTCAGTGGCGCTTTTGCCGTCCTCGATGCTGCTGCGACTCATAAATTAAGTCCTCATAACGGTAAAGTTATTGGAGTAATACATTTTTATTCTGACGTTTAGCAATCGATGTGCCGCCATCGCAACATTGCCACCGATTTCACCTGGTTAAAATGGAAACATATTACGATATTGACACCATATCGCTATTAGGGGTTTACTATTTCCCGAGGAGAAAGATGATTCTTATACCCGTTACTCGTAGAGTAAAAGGGTATACTAGATTTGTTGAAAAGGTAGGAAGCGTTTTTGACCACATATATCTATCGATATCCCAGAAAAAGTATTAAATTTGGCGCTCCCATTTCCACTATCTGAACAACGGGTATCATTTAGCATTTTCTTCTGTTTACCTGTTACTCGTCGAGTGAAAAGTATGTGAAATAAATTTTCTTAAGGGCAATTAATAAATAAAATTATTTATAC
0.9991356324328446 CTCTGTAGGGATCTAGCAACTCATAGCTAGATCCACAATGATTTAATATTAGGGGTGGGGTATGTAGTTTCTAGGGAATTTGGAACAGACAAATTTAGCCGACAAATCAAGTCGGGGCTATCAAGTTCAACACGAATAAGCTTACAAATGACTGTTCCAAGCATCGGTCTACGGTTAGGTAGTGCTGGAAGACCCTTATTCCCTTACAAAAAACACATTGGCCTTTGTAATTAAATATTTAAATTATATATCGGTTTTGGTCACTTTTATTTTTGCCTTCCGGTAAGAAGCTCTTTTTACCTCTCCTGAGTTTTGATCTCTGTTATGTAAATGTCTGTGTTGCAAAGAAGACATTAAAATATAAAAGAAAACAAGTTTTAAATTTGAAATACGGAAAAATACTGTTCTTATTATTGTGGGTTTTATACTAAATTTGGTTTTCACTAGCAATGGAAGGTAAATTATTTAAAAGTAGTCTACTCAAATAAGGAGGTTACAAAAGCTCTGCATCGCACCATAAAATTTCACCCCTGGCCTTATTGACAATAGTCGAAATATGGTCTGAAAATTTTAGTTTAGGGTCCAGAAGAACACCAGGATCATCAACCCGTGTTATTCAAAGGGTACCCACTTAGAGTGTAAGTCATGTGTATTGGTTATAACTTTACACTTGGAGCCATTTCAGTTTGGTTATCACGGTAAAAGCTGTCTAAATCGGATCGTAAGTGCAAAAGACAAAAAATGATCTAATGCTGGAGACATATTTTAATATCGTCTGCGTACATACATTTAGACTCCGAAACTATTAATTCTCTGATTTCTCTTTTATTACCTTTGTCGATTGTCACCTCGAAAGTATGATGATCAGGACTTGTTACAAGACACGCATCCAAAAATTGACCACGAGAGTTTCGAATATAATTAACTTCAGACAACGAAAATTCGAGCAAACCGTTAATAAAGTGCTATAGGGAGAAGAAAATTCGATTTTTTTGGGGACCACATCTTGACAGGTATATTAAAATCAATCAATTGGTCCATATTAGACTGTTTTTGAGACGAATTGGATAGTTAAAAAATAATTTAGATACTCTGGAAATTCAGAAGACGACGGAATGTAAGAGCACATAACATAAACAGATCTATCGGAAAATGACAGCTTTATGCATTTGAATTTTAAGCTACGGGACTCGTCAAAAAGTAACTCCCCCGACGTGAGGAAGGACTTAACCTCAATTATCACTCCACCTCCAAGTCTGGAGGGACGATCAAACGTGTTGTGAGGAGTCTTAAAACTCAACACAAATCTAGATGCAGGGGAGCGGCATATAAACAGCGAAGACGGATGGGATGCAAGAAGAGTCTAGGGCGGTCATGTCGAACGGTAATTAATGGAAGATCGAACTGTTAAAAGTGTCTGGCAGTGAGAAACGCACAGGCCAAGGAAGGAAGGACGAGCAATACAAGGTGGATATCGATTCTTGCAGTGGAGGAACAAGGACCTGGTGTGTTTCAAAGAGACAGTTGAAAAACTGGTCAGCAAAAGAGGTCCCAGGCCGAGCGGAAAACTTCAGTAAACACTACTTTATTGAATGCTATTTAAATGGTTTAGTTTGCTACGCAAGGCTCTATCTTTTTGATAGACGTTGGTATTTTAAGGAAGAAGTTCATGGACCACTGCGGATGTTGCAGTGGTCTGGACGGGCCCCTTTTCTTATATTTTTATCCTTGGTTTCGAAGTATTTTACCGCCATAATATAAATATATATGGTCATATGGTTGAAAAAAGCTCATTAGGGACAGTTATCTTAAAAGATGAAATGCCCCTTGTGTAAGAAAATTGTATATTTGATGGGTCAACTTGTGCCGGTAGTCCGGACTCAATATTCACTTGTGGTCATAAACTAATCGGGTCAGGTGAATAGAACGGAATCTTTTTGCAATCCCATGCTGGACTCCCTCCCGCTGCCGATCCTAGCAACATTTGTGGATTTGCTGCGATTGAGAGCTGATCAGCTGTGGAGTCCTGTTGCCAGTGGCTGGGTGG
0.7736670770521747 CTAAGAGGAGAAGAATCTTGTGTATATCACGTTAAGTCAAGCAGAACTGCTATTTACCCCAACATCAATGTGGTGTCAGGAAGTTACATGTTTTCCCGAAACAAGCTGTCCGTCTAGTCAATCACGTAACGCATGGCCTCGATTCCAAGTTCTATACGGTGACAGTCTTCCCCAACGTTAAGCAAGCCTATAGCAAGGTATAACACAAGGGACAAAATGACCGATATTCCTCCACCACTTCACAACTAAATTTTGAGATCCTTCATCATCCATCGGGCATTCGAGGAGTCATCGTGAGACTTTGGTCAAGAACGCCGGTGTTCCCCGAGGATGTGTACTTGGACTCTTCCTGTATACCATCTGCACAGCAGATATTCCAGTTTCATCACACTATACAGGAATGGCTTGTGTCACCTTCCCGAAATAACATATTTTTTTTGCAGAGTAAATAATTCTTGAACTATCAGG
0.650205527930805 TTCCAAAAGCGAATTATTAGTTGCGTGAAAATCAGAAGGAAAATTATTTAACGTGTTATGCCACGCCAAATAGCCGCGCAATAGGAAGCTAGACTATATAATGACTGCAACGAAAATTGTAAATTCCAATTAAAAGGATATTATTGTGCGATTTCACTTTAATTCTTATTTCAAAAAAGTTAATTATTAGTTGACGGAAATCAGAACGAATTTCACCGCAACGTCTTATGCAGCACAAAATGGCGGCGCAAAAGGATGGTTGCATATACAATAACTTCATCTCATTCAATCTCTCCTATATTACCGCAAACTCGAAAGCCAAAACACGAATGATGAAGAGGGATAGATTTTATTGGGACAAAAATGATAGGTCACGCGAGAGGAGTGGTCTAAATTTTACTCTCACAAAAATGTTGGCAATACAAAATGGCGGCGGAATGAAGAGGTGAAAATATATTAAAATTGCCGCTCATTTTCTTCGCGGTAGAATTAGGACTGAACGTTGCCGGGTATAGGATCTCTATTGATGGCCTTTACTTATAAAGTGTATTTCTACAGATCAAATTACTTTTTAC
1 ACATGGTGTTGACGAACATGCACAAATCGAGTTACACTGATTTGGCTTCTGAAAAAGAACTTACCGAAATAAAAATAGCAATATATATTTAATTAAAATGGATATCGATTCGATACCTGAAAACACATATGCATTTGTACATGCGCACATACACATATAGGTATTTCTACCTGTCATTCTCGGCATGGAGCTACAAGAGCAGGATAATGGAACGTCTCAATCACTAATTGCTTTTAGTCTGCGTGGACTAATATCTGGTCCTTGCCAATAGTTTGAACAAACGCCTGGGATATTGGAAATTTCTTGAAAAACTAGCGAAGTCAGGTAGTGGTGACTTCTGAGAATATTCATGCTCAATGCCTACCTTCTGCGGAACATAATGTAATATTTGTTGCGTATTTCAGCTTTTGAGAAGCTCATCGAAATCAAATAACCTTTTATCTATTAGCCATTTAGCATAATTAGAAGGCTTTGTTACTCGATCAAAATCATTATCAAAAATTAGTTGAAAGTGATATCGTCTCAATTCAAATTCCTTTCATATAGTAAACATAACGTTGCCGTAATAAGCACATGTCCCTCCATGTGACGTCACGTTCCTTCTTGTTACGTTTAGTAGTGGAACCAACCGGCCTTGGCACGTGGTTATGGAAATTGCGTAACTCACTTCTACCGATACACTCGTTACTCAATGACCCAAGTTAGTGAGCTTAATAATAATTCAACAAGGAGAACGCTATAGCCGATTTCCTTCCCTCTATCAGATATCTCAGAAACTAAGATAGGGAAAGTGCGAGGGGCACATATGTATGTATATTTTTCTAAATGGTCGGGGTGCAATTTTTTGCAGTTGACGTGAACAGACAGAAGGACATGGCCGGAAGGACATGGTCTCAGATAGAGAATCGGATCAAATATCAATTAAATAATAGATCTAAAAATATTCTGAAAAGCGTTTGGTGAAAGGATTTCCAACAGTAGCCTACTTAAATAAAATAAAAACAAATATTTACGAAAATATGTTCAGATCCGAATTTGTAACACATGGAATTCTCTGCTTGCTGTAAGTGCCAGCACATGTGTTTTCTTTGAGAAGAGGCGTTTTTATTTTCTGGGCCTTTTGACCTTTGCCGGCGTCACCCAGTTTGCAGATTTTCATTGAATCGGCGCCGTCGGCGACTAATGGCACATATGCTGACCAGAAGGATAGGAAAAACAGACATCCTTAAATTCAAGATGTGTGAAACTTGCATACAGTGATGTGAATGGCGACAATATGTCTTTTAATTTGCGTGGGAATATGTTTAGAACATGTTTGTATGTGCAGATATCTGTCTTAAAGCAAGAGTATTGTAACTATGTCCAGTGCAATATAAAAAG
1 CCAGATTGAAAAGGATGTGAAACGCACAGATCGCTCTTTGCAATTCTTTGCCGGAGAGGATAATCCCAATCTAACCCTTCTCCAGGGTATCCTTATGACATACGTGATGTATAACTTTGACCTTGGTTATGTTCAGGGTATGTCCGATCTGCTTGCGCCCATTTTGGAGATCCAGGTAAACGAAGTGGACACCTTCTGGTGCTTTGTGGGCTTCATGGAGCTGGTGTTTACCAACTTTGACATAGACCAGGCGGGCATGAAAACGCAGTTCGCCCAGATTCGTCGCCTTATTGAATTTGCCAATGCCCCGCTATTTAACTACATGAGATCCCACGACTCGGACAACATGTACTTCTGCTTCAGATGGCTCTTGGTTTGGTATAAGCGGGAGCTAAACAGCGAGGACGTTTTGAAATTATGGGAATGTCTGTGGACTCGGCTACCCTGCCCCAACTTCCACCTACTGTTTTCGGTGGCCATCCTCGATCAAGAGACTAGAGTGATCATCGACAGCCAGTACGAGTTCACAGAAATCCTGAAGCATGTAAACGAACTGTCTGGAAACATAGATGTTCAAAAAACCTTGCAGGTAGCTGAGGGTATCTATCTGCAGCTCAAGGGCTCTGAAACGTTGCCCAATGACATACGTAGCATCATTGGCGAACCACTCTTGCCAGCAGCCGCTGGTGAAGAGATTGATGGGGGCATGGTAGATGAGGAACCTACTTACTCGGACGATGGCTTCGACGAATTGGTGAAAGAGCTCACTCCCGAAGAGAAGGTTAGGCAGCAAGCTTTGCTTGAGGAGGCCTGCGAACGCTCCCTCTTCCTTCAGTTCCACTAATTAAAGTGGAATAAAAACGATGGACACCTGGAAAAAACAAAGCCAATAGCCCACAGAAAAGTATGCGCAAATTACGCTGCCCTTCAAGATGGTTGCCTAACTAGATTATATTTGCGGTTGCAAACTGTGGGTCGTATCTATTAATACTGTGGCTCATATAAATTCACTGTTACAAAAAAGATCAATCGAGAATCTGACTGTTTCTCCGTGTTTAACACGAGTCGCCCGTAAGCGTCCGCAAAAAAAATCATATTTTGGTAAACAAAACATTGGAGCAGTGTTAGCTTAGACTATAAGACTTAAAGTTTACTCTCGCATCGAAGCTAAGCGAGGCGGGCCAAGCGGATACACTGATTTATATATTGTATATTATACATTTGTACTTTTTTGTAATTATTGTAAGTTCTCTTCCTCACCTCAAAACCAAAACACCCTCATCCTATATTCGATCACCTCTAATTATATAAAGAAATTAGTTCTCGTGCCTGTGAACTCAAAACATTTTAGGTATCACTTTGCTTTATCGGACTTCAACACGCCTGTCTTTTTTTTTAAGTTTAGTCAATTACTGTGAATATACATCCGTATACAAGTACATTACAAATGCATAGCAAAAAGATCTAAAATACAACTCCAAAATTCACACATAAAGAACATTGCTTTTTATATGCTGTTTTAAGGATACATTTCGGAATTAATCCATCAAGAACTTGACTGCCATTTGTATTCGGGTGGCCATATCCTGGAACGGTACGGCGTGATCAAGGCAAATGCCTTGCGGAAAAGTTTCGTTAAGG
1 ACGATCTCGCTTCTCCTTGCGGCGACGGGAACGGAGCCCTAATTGGATTTAAATGATTAAAATGCTTTACATAAGAATTTTCCCTTTTTTTCAGCCTTACCTATTCCTCCCTCCTCGTCGCTATTCTCATTGGAAGATTCCTCGGAATTGAGCTCCATTACGTCCTCGTGGCCGTAGCGTTTGATTTGGGTGCGTCTTCTGGGTTCGGACAAAACCAAGTCCTCCGTTTCATCCCTTTCGCAAGCATCGGGATCAATGTCAACCTTTTTGGCCCACTTGGTCCAAAAATCAGGATCATCTATCGTAATATCCGACCGGTTACCGGATGCAGCAAATGAAGCCTTTGAGAAGGTTGAACCCTTCTCCGATTCCATTGTGATGACTTGAGTGCGTCGCTTAAGGATTGAATCGATGTCCTCTTCGCAAAATTTGTCACCAGCATTGTCGTCATCCATGACGGCCCCGTAAGCACCCTTTTTTAAAAGATCTTCAATTTCTTTTTTGGACAGCTGCTTGTTATTGCCATCTTTAGACCCTTGGGTGTTCATCGACTGCAATACAGCCTTGTCCAATCCAAGTTTCATTGAAGCTTTGTCGAACATTTCACGCTCATAGGTATTCCTGCAAAGCAATCTATAAATCTTTACCATCTTTCTCTGGCCAATACGATGGCATCGGGCCTGAGCCTGTAAATCGTTTTGTGGATTCCAATCCGAATCGTAAATAATAACAGTATCAGCAGCTGTTAAATTAATACCTAATCCACCAGCTTTGGTGCAAAGGAGAAATACAAAGCGATCGGAACCTGGCTTGGAGTAACGATCGATGGCCTCCTGGCGGAGATTACCGCGAATGCGCCCATCGATTCGCTCAAAGGGGTATTTTCTGTACACTAGATAATCTTCAAGGATATCCAAGCAACGCACCATCTGACTGAATATTAGAACGCGATGGCCGTTTGCTTTTAGTTTAGGTAGCAATTTATCAATTAAAACCATTTTACCAGCGGAAAGAATCAGATTTTTATAATAGGACTCAGGATCTTCGCCATGCTGGGACTTGAAATCATATTGGATTTGTTCCTCCGCTCCATTCAAGAGATAAGGGTGTATGCAGCACTTTCTCAACTCCATCATGGTGTTCATAAGGTTTGGGATATTAGCAGATGTGGTCCCCTTTTTCAGGAAACTAAAGTTCTGTTCCAGTATACCTCGATAATATTTCTTTTGTATGTTAGTTAGCTCCACTTCGATAATGGTTTCTTCCTTGGGCGCCAAACTTTTCTCTACGTCGTCTTTTAGACGACGTAACATCATTGGTTTCAGTAGAGCTTGCAGCTTATTTACTTCTTCTTCAGTGCGAAGACTTCCAAACTCAGACATGAACTCTTCCTGTGAGGAGAACTGCGAGGGTTCCAGAAAGTTTAACAGCGAGAACAGCTCGCTGATGTTGTTTTGTAGGGGAGTTCCGGAGAGCAATACTCTGTGCTCCAAATTTAACTGTCGCAGACCCTCAAGGAGTTTGCAATTCCTATTCTTAAGACGATGTGCCTCATCAATCACACAAAGGCGCCAGTTAAAGGCTTTTAAGTCCATGTAGTCTGTCACGATCATTTCAAAAGTGGTGATCAAAACGTTAAACTTGATGGGCTCCTTCAATACCTTTCCACTTTCTGTCTTATAGTAATATTCATAGTCCTGTATCATTTGTTTACTTGTCACCGAGCCGTGATAAACAACTACGTTCATATCCGTCCAGCCCTCGAACTCTCGCTGCCAGTTTGGAATTGTAGATAGAGGAGCTATAACTAAGAAAGGTCCTCTAATGCCGTACTCATATACAGAGTGCACAAATGTCAAACTTTGAATAGTTTTTCCAAGGCCCATTTCGTCAGCGAGTATGCAGTTGTGGGTGTTGTACCAAGAAAACTTCAACCAATTAAGACCCTCAAGTTGATAGGGTCTAAGGCTATTTCCTCCCTTATAGACGGGCGTCTTTTCCAGTTTTTTCCACAATTCTGGATGCGGTCGTTTTTTAGACTTCCACT
0.4163836957521214 GCTGTACATGGAAATTGTGGGGAAATCGAAGGAGGTGTGGAGGGGGGTGTGTGTGTGGAGAAAATGGGTCTGCGTGTATATTAAATTTCGTGTTGATACAGAACAGGAACGGAAAAAATTATGCGAAGCGTGCACTGGAAAAACAATGGAAACACGAGAACGGTTCGAAAAAAAAAAAAAATCAGAAAAATTAATAGAGTGCAAATATTTGTAGATTTTTACACGAACTATTAACGGGCAGCAAACAAAACCCGACGCAAAACCAGAAGCCAGAAGTCCAGGATCCCGGATTCGAGTTCGGGATTCGGGATTGCGGGTAACTCGAGATCGTATCACATACATAGGCCTATGCAAATAGAAGGCAGGAATGACTGGGCGCAAAATGGCGACCGAGGAGCGGAGTTTCAACTAGCGGAGAAGGAGCCAAGTCGGGTCAAGATAGAATAAATTTGAATTTAAATTTGGCCATCGATTCGAGTCGTCGGAGTCTCTCACCTGAATGGACCTGAACTTGCAGCTCCGGCTGCGCCAAAGGAAAATAACAAGATGGAACTTTGGCAAAGAGAAAAACAAAAAAAAAGAGGGGAGGAATAACAAGCTGAAAAGGACACAATACGGCCCAAGCGAGACAACTTGTCAGTCAAATTTGGGGCGACTCAAAAGCTGGGGGAGGTGAAGTAAGTCAAACCGAGAATAATTTCGAGGCAGTTCCTCCAGAAACTGGAAAATATCTAACGAAACACTTTCGAGTTGGTAGTATCTGTGAAAGTAGGTACATCCCGGAAATTAAATTCTGTACGATATCTTTCCATACAGAACCAATCCCCACTACGGTAGCTGTATCTGTATCTGTATCTAGGCAAATATATCTTTTGTATCGCCAGCACACCTAAAGTGATTCGCTCTGTGCAGGAGATGATTTGAGTGGTTTTTCCATCTTGTTGTGGCACGACCCCCGACCGATTCGCAATGCAAGAATGAAAATGGCCAACAGATGCCGGCAGAGGACATGCAGATACATCTGCCGAGGAGCGGAGAAGATGCGATTGCACATGGATTGCCCGGCCCCGTGCTTCGCCTCTCCAGATCCTTTGTGTGGTCCGTGTCCGTGTTCTAGTTGATTGGAGGCGAAGCCATCAAAGTGACCATCGAAGCTGCTAACAGGCTGACCGCCGCCACCCACTTGCCATTTTCCTGGTCCGTTTGCAGTTAGACTTGGATCCCCATTACCATCTCCCATTTGTGGAGTGGCAGGTGTGAAAGCTTCTCGCCGGGTCTTCCCACTTATCATCGAAGTTTCCCGACCAGAGTTAAACGACTTTCCGGCACTTTTGTTTGACTTTTGGCGAGTTTTCGGTTTATTTTCGGTTCTCAATAAGTTAGTTTAAGTTTAACATTAGAATTAATCGTTGGAGGAATGACACTTAGCTTTCGTGTAGTATGGTATGCTGGCTTATTTATCAATACGCTTTATGCAGACTTGACTGTATATAGATGCAATAAACTTTGGACTTGGACACAGGACACGAAACAAAGACCACAAATGCATTCACCCTCTAGTTTGGTACATTACATTCGCGCACATACACGTTCACATTCACATACATTTAGGTGACTGTACAATTTTACTAAATATAATTAAGATATTTTCTAGGTCTCCCTCCTGCTTATCGACTTACAACCTAGTAACAAAAAGTGCTTGAAAATGGGCTTTTGTCTATTTACAAAACAAAGTATATGAG
0.7230772735726427 TAACCTTCAATTTCAATAGATTTAATAAGAGCAGCAGCTCTGTCATCTAGTCTTATTTAATATTTTCCGCCTGCGACAAGACCGCGGAAGAAAAAAGCAGAGGGCATGGAAGAAGATCCGGAGCAGGCAACTCTTTTGTTGGGCTTAGCACTAGTCCAGGTCGCATTTATTTTCAGGCTGCGGGAAAGCACAACGCCCGAACCACTCAAACGCCTCGACGGGACTCAATTGTGTTTGAGATCAATTTGCAACTTAATTGAAATCCATTTAAAGTAATGAGAGTTACTAACTTGTCCTGCCCCGACCCTAAATCCTTTCGCTACCCTCCGCACTTCATTGTTTTCCCATCAGCACCGCTTTTGCTACCCTTTACGGTGGCCGCAGGCTTTATTTTGATCCCGTGCTCAAGAATTATAATCCCACGCTGCACAGTAGTGGCCGAGATACAGATACCTGTGGCGGCATCCTCCCATCTTCCGATTGTTCCGATAGTCCTGATTGTCTTGTTGTCCTGCGGCCACATATCTATTTGCGAGCCGTGCAAATGCAAATTGTCCCTAATGTAGCTCAAGTAAGTAGCAATCGCCCAGTTCCCCGCGGCGAGGATTCTCCTTGGAATTCGAATCG
1 GATTTTATGATTGATTCTTGATTTATATGCGCAGCAATAATTTCAATCGCCATTTTTCTGTCTGTTCTAAGGCATCCAGTTCGTTCCTAGCTGCAGTTGGTATGATTTCAATGGCCGTGATTTCATTATGAGGTTATGCAAACAAACCACCCAACAGTCGCCGCTGATGAGGATTTTCCCTGGATGTTCTCTATTTTTTCCCTCTAGTTTTCCTCTCCCTTGCTGATGAATGAAAATTGTTGCTCATAATGTGCCGTTAGTAGATGCTGGCTAACTATCTGCGGCATTCGTAAGTGGTCCAGTGCTCGAACAGTGGCCAAAACCAACTGCCCAACCTCTTGTTCCTGTCTACTCTGCTTTTTTATAGCCGAATTTTCACAGAGGCGACGACGACAACAGCTCGGTGTTGATCTTATCGCTGCGTTTAGCATTTAATACCAAATTTGTTTTATGCAAATGAACCACAGCATCAACACCGCAGTACTGTAAAATGAACACTTGGTGACAAACGGCAATAGCCAACGGCAAGCAAAAAGT
1 TCCACATACGAGCTGGCCAGGATGTCCAGTTGACTCTCGCAACTGGGCGACAAGTAGATGTTCTTCGGTTCCATGTCGAATCGGGATGTTAGGGCGTTGGTGGCACAGCCCGATGTCACATTGGCCTCCGGTCCATAGGAATTTAGTCGGATTATCAGGACGCGATAAGCGCGACGACCCTTGTTGATCACTCGTACTGGAAAGCGGTGGTGGTAAATGCTCTCCTGGAACTGCTCCTTAGTATCGGTGTACAGCAATCCCGCATCGAATCCCTTGCGGATATCGGGCTCAAAGTAGAGGGGCACCCCCTCCACCAGAAAGGTGATGGGCAGCATCATCACATTATCGAACTGAAGGTCGATGTACAGAGTGTTCTGGTACAAATCGGGATCGGTGAACACCGACACCAGGGTGGTGTACATGCTCTGTCCCGTGGAAGCCAGGGCTCCTCCCCTCGACGTCAGATACTGGAATTCTATATCTTTCTAACAGACGAAATTGGAAAGGAAGTCAGATGTGAGGTGTATATATATCCAAGTAACCTTACCAGCCGCATGCTGAGCTTCGTGAGCGTGGGAGTGTAGTTGTCGATATAGAAGTGGACCACACTTTTCTCGTAGACCTGTAGGCGCTGGTGCACGTACATCGGTGTAATCCGAATCTCGGAAGGCAAAACGTTGGCGAACAGGTGGAAGGCGTATGGTCGTTTGGCGCCCACCACACTGACCAGACCCGATAGCCTGGTGCTGCCCAACGAGCGGAAGGTGACCGCGCACTTGGCAGTGACTTCCGATTCGCCGTCGATGAAGAACTTCCAAATGCCGTCGCGAAAAGTCATGTCGTTGGGCTGTGAAGAGAAAAGTGCAGTTAGTCAGCTGTTTGGATGAGCATTTCACATTCGGCTCAAAGGACCAATGTCCATTTCATCAGGGTTATCCATGACTTACAACCACATCAAAGTGAAGAAAGGCCCCTATGGTTGATCGGTTGGTGAAGTTCATCTCAAAGTCGTAGTCCTCGCCAGCGTATATGATGCGACTGGAGAGGTCAACCATGTTGGACCAAACTATATCGGGCACAACGCAGTTGTACTCAAACCAGAGCTTCGAGCAGAGGAACTCCGACTTGATCATAGCCTTCATAATGGGGTGATCATCGCTGGATTCCAAGGAAGGGCTTGCGACGACAGGACAAATCCGGACGGACAGCGATCGGTGGAAGTAGCCCACCTTGTTGGGCACCAAAAGGATGGTGATGCTGCGCCCGGTGTTTGGACGCAGGTAGATTATCTCATTGTCACAGAACACTTCACGTGGATCGCTGGGGACGGCGTTCCAGTCCATGAAAATGTAATTGTTGTGCTTGGTGAACACGGAGAAGTACTTGGAGTTGAGCAGACCCATCAGCGCCTCTTGGATGACTCGGCGATCGGTCTCTGATTTTTCGAAGATC
1 CCTTCGGCTGGTCACATGTCCTATCGCCATTTATCTTGATTTGAACAAACCTAACGACGTTTAAATGCTTGTTTCAAGCATTTTGCACCATTTGCAACTCTTTGGCTGGCATCACGTTTCCACCGTGCGCCTTTTCCCTTTCTTGCAACAATTTAGCCCCCTTTTGGGTTCGTCATCGCTTTGGTTTGGGCCATGTTTATGCTTGAATAATGTTGACAAAATCGGACAGCGGAAGAGGAGGAAACTCTTTCGGGGGGGGGCATGACACTTTTCAGAAGCGAAGCGGGAAACGAAGAGAAATAGCTGCAAAAAGATACAAACCAGTTACACGCCATCGTGGACATGCAACCGAAAACCCCTCCGCAGCCCCAGGAAAACCCACTCCTCACCCTTTTCTGTGGCACCTCGCGAATTCGCAGACAAATTGTCCAGCTGAGCTGCCTTTTGGCCTGGTCCGCCGTTTTCCACTGTCTTGGGTGTGAAAATGTTAGCAAAGTGCCAACAACAATGCCCAGCCTCTGTGTTCCTCTCTCGCTCTGAGGAAGTGAGATGTGGCAATAGATCTAGAGATGGTACTAGTTCGTAGAACATTAAATTTAGGTGTTCAAAAGTATGCTGCAATAAAGCTTATCTTCTGCAAGGAGGTTTCTAAACATTCGAATTGAAACTATAAGTGTGATAGTTATTTCTGTACGATTCCTTCATGATTTAGTTTTGCTCCGATTTTCCCACCACGCATTTCCTGCCATCTCTAGATGGCCTGCTGCATTCGGTTTTCCTTTTTGCCGTTGTCTCTGTTTTCCGGCTGATGGCATGGGTAAATGTTTTAGCAAAACGGTAACGGTAACTCACCGCCGTGTTATGACAAGTGGCTGCGTTCCATGTGGCAGCCATTCCGGGCCATAAACCAAATTGATGATGAAAAACTTGCCGCCATGTCATGGCCTGTTAAATGTTGGCCATAAAAGTGAAAATTCCTGTCAGCTTGCGGTCGCCGTTTGTTGGCCGAAATCGGTATCGGTGCAGTCTTAAAGTGTTTGTCATGAATTTGTGTTTACTTATGCTTATTTATGTTTATTCATTTCGACGTTATTGCCGCAATATTGGTTTGCGTCAAGCGCACCTGCGACAAAGTCATAACCATAAAAGGAAGCTTCGATTTATTGGGGCAAAACG
0.7770862558660494 GACTTTAGCCCTGGCGAACTGGAATCCTGAGTATATTCAGCACACTTTAATACGCTGTTGTTTCTCTAGCCATGGCTATGCCTCAATCCACAGTTGGCCTCAAGTTGCGCATCGCAGTTTATGTAAATGAGGCTGGACCGCCGCCTGTCCGGCTGACAGGACCTCTATCTCCAGGACGTGAGTGTGTGCAGTGCGTCCTTGTCTTGGGCTAAATTGCCACCAGTCGTTGCGGCCACGCCCCTTTGGGCCAGCTCAGTTCGCCTTCGGTGCCCAGTGGGCAACTCTAATTATTTGTTAACATAACACGAGTGGCAATTTAAATGCAATTAGGTTCGGCCTGGGTTTCCCGCCCAGGACCTCGGATTGTGCTCATTAGGAGGACTTGGGTCCTTCGATTGAGTGCAGATTTCAATTGGCAATTCAAATCGTTTCCACTGGCAAGTTGG
0.8937234801521556 TACAAAGCCAGTGGGTGACACTGAATGTTAAAGATTATGTGAGTACTCTGAAAAATCCTACACCTGGAGACAGACGACTGGAAGCCCCTGCCACAGGCACTTAATTTCGCAACCGTCCTCCGAACTTATCTCCATCTGAATCTGCATTGTTTTTTGGCCAGACCAAATCTATTTAAAACCAGTTCCTCCTAACAAATGGCATTCGTCTCCGACTTTTGAATCCGAGAAGCCGACCAAATGCGATTACACGGGCCAGGGGCCAGGACACAGAAGGCGGAGGAGCGGGACAGAAGGGCCAGGAACTTGCCAGATGTCCTCCTGTTTTTGGCATTGTCCTGGAAGCTGAATGCACTGACCAGAGATCAGGCTGCTAAGTCTCTGCTTGTTTGCTGCGTGTGTTTTACTCAGTATTACTCGGGTATCAGGTATTTGTTGGGGGGATTACAAAACACAGATTCGGACTGCAAGGTGTGGAATGAAATGATGACAGAAGGATAAAGCTGGAAATAATTGAAATTAACACTTGGCTCGGGGGTAGCGGAACGCTTCCTTAGTTTCGTTATTGAAAAATAATAGAATTAGCATTTGGAAATTGATTGTAATCCAATTTTAATTTTAGTTTCCATTTAAAAAAAATATAGGGTATTCCTCAGCTCTAGCTCTTAATGCGTCGCAGCCAGAAGATACATCCTGCAACAATGAAAGATAAAAGCACGCAAAAAATGACGAAAGGAAAATGGCAAATGGGAAAAACATGAGTAAAGAGCACCCGGAGTGGACAAATGTGTGTCCTGCAACGAAATGCATGCAAATGAGCTGAATAATGAGCACTTCCTGCCTTTCCGACCTCCGACCTCTGGACAACCCTTTTGTGGCACTAATTTCCCGAACAGCCAGTCGCTTGTTCCCTCCTCTGGCAGGGTCCAAAGTGTCAGTAAGTCAACAAGAATGCACTCTGACACCGCCTGAAGGAGTTTCAACGAGGGAAATCGGAAGGCTGTGGACACGCTATGAGAGCACTGAGAGAAAAAATGCCAAACATTATGTTTCTGTTCAGTAGCAAGGAATCACAAAATTATAGTTGCACTAGGATGACAGCAAAAAAAGGATGTCGGGAGACTGAAGGACATAATTATTACTTTTATGTTCTGTATTGAAATTAGAAGACATTCATTTCGCTCAGTGATGCAATCTGTGCGATGCTTGCTTCTGTTGGCCAGTCGTAGTCCACTCGACACTTTGAATGTCATTAAGCTGTCCGTCCAATCTGGATGCCAGAACCCCTTTCGCTCCTCCGTGATCCTCCTGCTGTTTCCTGCCCCTTCTCACTCCACTGCCTCCCCACAGCACCTTGTCCTCCGTCCGGACACTTAGTCAATGTCTCACTAACAATCGTCAACAGGCTCAAGCAGCGTAGGGCAACAATCATGGCTGCTGTCCCAGTTTCTTTGCTCTTGTTGTCACCCTGGCCTCGTGGCGTCCAGAATCCTCCCGAAAGGACCCGGCTTTGTTTGCCAGCTGGTACGTTGGTATATGTTGAATGCATTTTGGGCCCAGAACGTTTGTCAATTTTCCGCTTGTCGACTCGGTGAATTGGCCTTTTTTGTCCGGGGCGAGACTCTTGTATTATTGCTGCATGCAAAACGCGTCCTGCGTGTTGTAATTGTCCTAAGGCCGACACTGGTGGTCAAGTTTTTCGGGGCACAGCTGCTCCAGGTGAAATATGTTCGGAAATACCTGTGAAACAGGTGAGACTAACGATAAATCGGGTAGCCACAAATGGCTTGGCAAAAAAGATAACTGGCAGTTGAATGGAAAAGCAACTGATATGTAGTAGGGCTTGGAATTGACTTTTACTGCAAAACAGCAGGCATTAAATGACTCCTCTGTTAATGACTATTAAAAATATCAGAAATGCTAATACTACTTTGGGGCCAACTGCCTTTCAGCCAATAACCTCGATATGTCAGATTTTCGAAGTGACCTACGAAAAGTAAGACCAATCCCTTGGCTCAGCCCAAAAATTTCATCCACGCTGGTGACCCCG
0.6000664289295849 TGTTGTGGATAAAATGGACTCAATAGTTGAAGAATCAAGCGAGGGAGATGATAAAAGTGGTCATGAGGAGCAGAAGATGGAGCCGGAAAGAGAGCCGGCAAACGAGCTTGATTCTAAACTGGAGGTTCTGATTCCCGAAATCCCTGAGCTACACTTGGGCACAGCAGATGATCCCATAAACTCTGATTGCGATTCTCTTCGCACTGCTTATGATTTTCCACCAGGTCACGATGATCGCGCGAACGAAGAAGAGGACGAAGATGACGATGAGAATAAAGGAGATGTGGATGATGAGGAAACCTGGGATGAAGTTGGCCAGGGGGATCGTAGTGCCAGTGCCAGTCCCAGGAAGAATGAAAGCATAACAGATGGGACTCTTAACGACACCATATGGAATGACACAGATGTAACGATGATTGCCAGTGTTTAAACATCCTCATCTTCGTACGCCGCCCATCGAAATCCAGTCAAAAGTGGCACTTAACCCATCATAAGCCCCCATATATGAACTTAAGCTCTTAGCCGTAATAACACAAGCACAAATGAATACCTCTCGG
0.4750853254183048 TCCACCTGCCATCCGCCTAGGCTTTTGTGCACCGCGAAAGGCTTCGATGTGTATTAGCCGTAATTTATATTCCCACTCATCGCAATGCGTACTTTCCGCTACCAAAATGCGAATGAAGAGCCAGTCGGATTTTCCTGAAATTTCTGTTTCATCTAAGCGATTTGCATACCTGCCGATCCCTAGATCCTTCTGTCCTCGATCCATCGATCCACCCCTCATATCATTCACGCAAGCGCTGTGAAATCACGCGGAAATTCCACGGCTTTCCAAAATGAACAGCTAAAAGGACACGAGAGTCCTTTTACCTGCTCTTCCGCGACGACAGCTCGGCAGTGACCTTGAAATTTTTCCTAAGAATTACACCAGGACCGTTTAGCGCATGCGCTAAATGGCTTTTATATTGTATTTGTAGGAATAACAATTATTATTAAAGCGTATTTCGCATTATTTTCCGCAGGATTATAGGGTCGAACAATAAAGCAGTTAGGTGCAGGTAAGCAAGCCGCACAAACCAAGTGTCTAAAGCCAAGTGTCTAAGCCGACTGGCGAGTCGAGTTTGTCTTGGTTACGGTTCAGTTCTGGCCACGTCTTTAGGCTGTGGCATCTGTGCCGTTGTTGGTTTCTGGTTTTCGGACTCGGAACCCAACCCTCCGGTTGATTCCCGCTTCCCAAAAGAATTTACGACTCGCTTGGCTCTTTGTGCAAGGTACTTGAAAACGGCAGCGGCGGCGTCGATTCAAATTAAGATTTTTCGGCAAGCGTGCAGCGTTTGCACCTTGCCGCACAAATACATATACTTTACCTATATGTGTATATAGACAGATCCGAAAAGGTAGGCCGGTGTGGGCCAGGGTCTTTAGCACAGGCGCCAGTCGTAAAAAGGCGGCTGGACAACTGGAACGTGCGATTTTCGACCTACCTTTGTCGTCCCCGATTTCCCTGCACTTTCCACGCTCTAGAGTAGTGGGTGTATTTAAGCAGGGGGTACTTACTGGTCCAGGAAACCAGGTAGATGAAGGAAGGTGTGTCTAATTATCTAGCCGGAGATCCGAGCCCGCGTTATGTCCCCACAGATAGAGGCT
1 CACTGTGGACAGCCAGTCAGCCAGTTAGTCAGAGCCATGAGCCATGAGCCATTCACCAGACGAGACTAGAACGGTTCGGAGGAGAATAGCTTGTCCTGCCCAAAACGGGATGGTTCGACTGGGATGGGGACTGGGATTGAGATGGGGATGGGGTACTCAGATGGGGCGAGGCGCAGGTTGGCTTCATTGTCATGCGGCGCATTTACAAGATGCCAGCTGGCAGTGGCAACATTTCGCAGCAATTGGCTGGAATTGTTGCGGCAACATTGCGGCTGCTCAACATGTTGCTGCCCCATGTTGCATACTGATGGATGCGGCTCCTTTTTGCCGATCCTGACATGAATGGCTTTAACCATTTTTGGGCCTACAGTTAAGTGCTGCCCGGTGGAGCACATCTGTGCCGCACGGCACTGCCAATTGCATTGGTAATGAGTGAGTCGAGCCGCGGATTCCCTATGAATGAAGCTCGTGAATGGCGAGTGCATAAGTG
0.2086013333258509 TGGTTCGTTAATGCAGAGCAATTAAATTGATTGCACAGAGTGAGGCGAACGAATTAAATCGCATTTATCGAATGCAGTCTGCTGAATGGCCAAATAAATGGCAAAGCAAATAAAGGGCGAAGAGGCGGACCCAAATGGAATTACCCACAGAGCAATTGACCTTCTGCGGCCTTACACAAACCGCAGCCGACAAACGACGACCAGATTCCATTAGTCATAATCGACAATGGTCGGTAAGAAGCCGAAAACTGAAGATACAAAGCATAGAAGTACGTGTGTACATTACATATGTATGTATGTATGTATGTATGTATGTGCATATGTGCCAGGCAAGGCAAAAAGGCATATAAAATGCCATTGCACAACTGCAAACAATTAACATTACAACAACTGTAGAGTGCTAGAGCTAACAAAGTCATAAGGCCCACCCCCAATCCCACCCCCTCTCCCTTCTGCCATTTTAACATTAACTTTTTTTCCGCCCAATGCAATTTGGAGTTTGTTTGGAAACTATTATTAAATGGACGCGCAGAGAAAACTTTTTGTGCGGTAAAAGCCAAATACAAGTGCTCGGCTAAAATTGTGGGCGATCCGCTGGCCGAAATACATATATACATCTCCATATATATATATAAAAGAGATCCAAAGAGTGAGCGAGAG
1 CATCGGTGCCCAGGGGTTAATGGTTTGGGCTGCCAGCAAACAGTGCATGCACCATACATTCGCCATTCCGTCAGAGTTTGCTCTCCATCTGTCGGAGACACCTGCGCTCCCACCCGCAAAAATGGCAAAACAAATAATGCGAAAAAAATAATGGAAATAAAATGAAAAATAAAAAATTAGTGAAAAGTAGAATTTGTTTTGACTGAATGTCGTTGCAGTCAACAGTCGTCAGTAGCCGGCAGCAATGAGTTCAGTTCAGTTCAGTTGAGTTCACTTTAGCCATTCTGATTTTGCCTTTCGTCCATGGAGTCTATGATGACCATGATTAAACATTTTTATTTGTTTTTCCTGATTTTGGCATTTGTTTATTGTGCCCCGTTTCAATTGGCTGTTAATTATAACTGACTGACTTTAATGCCATGACTTCGGTGCTGTCCAAAAAGAAGTATTTGGTTTTGATGTCGTCCTAAACTGCATATTCCCATTTCCTACAGTATGTTGCTACTCTGGCAACTCTGCATCATTTAGATGGCAACACCTTATAAAAGGTGGCAACACATAATTATTGGAAGAATTTGACGTTTGTTAATGCATGATTTTAGTTTGCTCATCTTGTTTATTAACTTTGGAAGTGATATCAAAAACTAACTTAAGCATCTGGAAACATTTTGCTGTTTAGCTCTTTATGTTAAATTGAGG
0.5018306117735204 TATCTTGTGGCGCGCTCAGCTGACTGCTGCGCTTTCGCTGCAGCCTGCGCTCTCACTGTCTCTCCCGCTCTATCTCTCCGCCCATATATCCTGTTTATTTTTGCCGCACCCAAATCAAATGCATACGGCCTCAGCCGCCGTCCTTATAAGTTCCTCTACTTTGCTGACCCGTTACTTGTCCAGAACTCCTTCGCTCGCTCTCTCTCTCTGTCTCTCCTTTCATCCGCTGCCTTTGCCTTTGCCAAGGTGTGTCACTTTTTTGTTTTGTTCCTGCCCTTTGAACACTTCTTCCCCATTCTTCCAGTATTCGTAAGTGTGAGTGCGTGTGTGTGTGTGTGTCTGCATAGGTATGTGCCATCAAATCCATCAATTAGCCGGAAACAATTTCCAACTATTTATGAATGAAAATTAATGGTTGCGCCCCCTTATTTTGGGGGCGTGAATCGAAAGAGGAGGAAAGAGGAAGCTTCCTTCGGTTGACTGAAAACAGAAAAG
0.3320358214079078 CGAGAAAACTATGAAACCAGCAAATTTATAATTTTTACATGGAAATCGCAATAATGTTAACATTTAAAGAAGACGAAAAACAAAGAGCATATCTTGAAAACAAAGGAAGAGTATTGAGGAGGGATCTCAAGCAACGGAACGATATCGAAGACACAAAAATCGACAAGTTACCACAAATTTTAACTACCAAGTGAATGGCTTAATTACGGCACACTTTTATACTTTTACACCAAAACAAAAGAAACGAATCGAAACGAAACAAAAGCAAAAACCAAAGACGTATGTATAAATGGCGATCGATTTAACCGTGCAAAATCGTTTCTCGATGCACCTTCGCGTTCTGAAGCCAATATGGTTGTGCAAATGCCTGCAGACGCCACCGGAAACGGAAACGTCTGCAGAGCGCCCTCTTTAGGCGGCTTGTAAACGATGCAAACGTGCAACCCTGCAACCGCTGCATCGTTTACACTCGGCTTGAAATGTCTGTTTCTCTCACACAGATCACACACACACCCCACACAGACACACTCTCTTATCCTTACCCACTAGTCTCACTTAAATGAATGTTGAATAGCAAGGAAACCCAGTAGTACCACGAGCCACTCGTGTGCAAACGAAACGAAAACGGAAGGAAGTCTAGCAGTTGCGATCTATCTGAGAAGTGTAATTGATGGCTTTTAGGCGTAGCTACACACATACAAAGAACTGGCGCCCCCAGATCGTTTGAATTATCGGGGCAGGAAATCGACTCCCCACACATTTTCGCCTGATTTTGAACTGTACGAACAAACTATCTATCCCGGCCCAGATCTTTGTTTCGGCTGTAGCATCCTCTAAGAAGAACCAGCTATCGATCATATTGCAAGGAATCGAATAACATTTTGTAGTGCAAGTCATCAGTAAGTTGCGGACGGAAATACGCTCTTTATATGTATATGTTTAAATGTTCAAGCAAGCAAGAAATGGAAACACTTAAGATATATTATAAATTAATTAAAACCAAATCTTAGTC
0.8970784086238276 CCTAGCCAAATCTGATCCCCAAATTAAGAGTTGCCGACCAGCGATTGCAAATTGCCTCAACCACGCCTGCCGTCGCCGTCGATCCTGTCCAGCAAATTAATAGCCATCATGTTGCTGTCTCCGGCGAAATCTCTGTCTCAACCGAAATCTCAATGTCTCGATGGGTGACAGTCGGAGTAGATTGTAGATGATGGCCAGTCGAAGACAGCGACATTTATTTACCTGACAAGGACGTGTTCGCAATTAAAGTGTTGAAATTAGTGACTTGCCGCCGTGAAACTGGCTCAGCTCAACTCGACTCGACTGGATTTAATCCTTTCGCCAGCAGTTGAGGCAATTTCACGTAGCGCACTTTGTAATTTATGGATTTAAAGCAACGGCGATTGTCCTTCGCATTTAATAGCGCATCGTAAAAACCTAATAAAAATGCACACGAGCCTGGTCTCCTTCGGCAAACGATGTGATGTCCTTGTGTCCTACCTTGCTTCCTCGGTTTTCACACCGAGCTGTGAAATCTCGCTGGATCACATCTAAATAAATATTTGTGTTGCAACTATTGGAACATCAGTTTAGGCTTTTAGTGGGAAAATATTGCGCACGATTGCCGCGTTCCCTGGAATTTTCCATCCGGCCAAAGAAATCCCCTGCATGTTTGCATTTGCGGCCTGACCGGTAGCCGCGTCCAACAAGTTAGCCAAATATTGTGGTGTACTCTCCCGTAATTCCCTCTAATAACACCGGGTTTGTTTTTTTTCGAAACGTGCCTTAAACAAACACAAGAACTCTGAATAAATATGCAAATTGCTTGCGCAACG
0.7227176613401087 GACCAGTTGGCCAGTTGACCAGTCGTCCAGCCGACCTGTCGACCAACCGGCTTACAACATCATCATTCTGGCTTTTCAGGGTGGTCCCGGCCCAAAGGCGAACAGGGCCAAGTGCGAACGTGTCCTGGACAATGGGATGTGCCCCTATGCCGATCCTTCCTTTTCCCCCGGGCAGCTCATTAAAATTGCATGCTCGGTAGGAGCAGAAAATAGGAGGAGACTGCCCCTGTGGCAGTAAATGGCTCACTTTTGGCAGGCGACTTTCCAGCACGTCCTGCCACTACAATTTACAATGGCAGGACATCCACAGGACACGGAGCTGCATGCCACCCTAGTTGCGGAACCGATGCGTTTAATTGTGGCTCAAAATGGCCCAAAAAAAAAGGGACTCACAACCCCATGCGGACACATATCAATCTGGTCGGGATAACTCGCCCTCCCGCTGTGACTTTCACAAAATATTTTGGTTGTACGCAGTGCAATTATGGACAAGGTGTGTCGAAATGCCAGGACACCAAGATCCTCGAGGTCCTTAGACTGCCTGCGGCGAAGTGTTGCAAAACACGGAACACAAGTCCTACGGTTGACCACCCGACCAACTCGGCCAGATAAGACTAAGGTTAAGGTTTGGCCAAAGTCAGCAGGATATGCATGGCCAAGGGGGCGCGGCCAGGATACTTGTCAAAAGTAATCCTGGGCAAAAAAAAAGGCATCTATGTAGACATCAATTGGCGAATACGTTGGCACTTTTCTGGCACGAAAACAAAGCAAATCAAAGCCAACACAATGAGAGGGCCCAAATCAATTGTACATGGCCATAAGGCCCGAGAGTATGTCATCAAGGTGGAGAAAATGGAAAATGGAAATGCTAATGGAAATGGAAATCGAGCAGCAAATGAGGCAGATGCAGACCCCTCATGCGGGTTCCCCCCGGGGGTAACCAGAACGACCTCAGGCCTCAATTAAAGACAATCCTATGCTCGATTTTGAGACAAAGATCACAATCTGAAATTGACAGTTCTGAGTAAGAAGCGTGCTAAGAGAAATGCAATTGCCAATG
0.9005518307362745 GCTTTTGTAGTTATTTTTCTTGGTTTTTATTGTATGCTTTTTGTTGCGCATTTTTCCCCAACCGACTTTATTATTGTTGGTATTTACCTTTGTGTTATTTTCATTTTATACACATCATTTGATTCGATTTCATTTCTCGAATGCTGCTCGTTTTCCTTTCTTAGTTATTGTTGTTATTCTTAAAACGCCCCAATGCGATTGTCGAAACTACCATTGAGTTTTGATTTCTGAAGAGAGTCTTCTGCGCGTTTGCGATCGATGGATCTGTTTCGTATGAATGGTGCACGGGTTTTGAAAGGTGGTTGATAGATTAAGATGAAATGGTAATGGCGGTGGTTGGGTAAACAACCCAGTTTTCCGTCAAGTGCAGTCTATCCATTTTGGCAGAAGGGTGGTGGAAAACATTGGAATGCCATTCGAGGATTGATTGATTGAGGGAAGGTTTTGTTAGGTGGTATGTTTTCAACCAAAACTTTGTCCAACCATTTGTTCTTTGAATAAATCCATTTTACATAAGCACAGGTATACAGTAAAATTACAACTTTCAAAGGTTAATTTCCCACTTCAGTAGCTTCATTGGTCAAGTAATGCAACACTCATTCCGTGACCAATCCAGATGCCTGGCTGTCTGCCAGGTTGGCTGCAATTACAAGAAACAAACGTGAGACGAATTTCAATATCGATTCCGAAATCTTCCCGCTGCCAAAATGACCAAACGGTTTTCGGGCCTCCTTCAACTTGAGTTCGAGTTCAGCTCAGTTCGGTTCTTCTGGCCGATCATCCCCCGTAAACAATGGATTATCTAACCACTTCACAAAGTGCGTGAAAAAAGAAGAGCAGAGCGAGAGACACTTGTGGAATCGCATGGATCTTCGAATTCATTTTTGGCCGCGTCAGCGTTTCCATTGTCCTGGGGAGATATAAAAAATAAAAAAAAAAACTAAGAAAAGGGGGACTTTGGTACAATGGCAAACAATTAATGTGGCTCATTGTTATCGGTCGATGTCCATTTCGGGGCATTACGTGAAAGTATTTTTCCGGGCTCTCTCCCTTCCGCCACTCGACAGAAGTCAATTCTAATCGAATTGTATTCCAAATAAAGGGAATCTGGATTCCCCAGAATCGAATGAATAGCCAGCCCATCGAATGGGGCGACAACAAATTGTGGGAACTTCTCTGCGTTTTTCCCTTTCTGGTCTTAGGGTTATAATGCCGCAATAAACTCAAGTGGAAAAATTGCGGCAAAAG
0.4936847363053435 AACTAATCGAACCTGGGTCCACGGTTAACCCCAGACTGCCCGCTCCGTCACCTTGGACCACACACATCCTGCATGGCAGGTTGGATATCCAGCAGGTTGTGCTGCAGATCCCGCTGCTAACTAGTTACAAATAATTATCTGTTTGCCAAATACTCGGGGACAACTTTATCCGAGAAAACTGGACATCCATCCAATTGCAATTATACGCCAGTGACCTTGAGTCGCCGTTGGTACGAGGTTAGCCCAACCATCAGAGTTTTGGGTTTCGGAACTGGCATATCGAATGCCAAGGAATCCTCGGAGTCCTCTGAAGTGGAATCTCTGCGACTAATGCTGTGATTAGCATCTGCGTTGACAAACACAGTGAGCGGTCCCAAGGCGAAGATTCTGCGTTTCAGTTTTCTTCAGTTTTTCACGTCTACGGATCAGGGAACTGGGAACTGGGAACTGCGAACTGGCAACTGCGATGCGGAACCCCACCCAAGATGAATAATTATGGGTGATCTTTATGCTAGCACCGGCTCCTCGCTGGGACCGTTAATGCTCAAGTTGAGTCGCGGGGTTCCAGGGCTTCAGGGGTTTCACGGAGTTCCATGGGTTCCGTGGGCCCAGGCGGAGGGCTACCTGCGGCGTTTCCTCTGGCATTCCTGAAATTTCCTTCCTTCACCTTCAATTGATGCGCTCGAGTCGCGCTTTGTTAGCAGATATATTCACGCGTATTCCGCCGAAACTCGCTAATGGTCACAGCAAGTCGTCCGATACGATGCGAGGCGATCCGAACTGAGACCATGTTTCACCTTGGTCCCCGCCTGTGTTATTAATGATGGAAATTTGAAAATACAGAAGGTTCAATAATTGCAACATCATTGGGTCTTCGATTTCTCAACCTTCGGCTGACTTTTGTCCCCGGCCGTAAACAAATTGCCAGGCAGTTCGCCACACTTTCCGATTCCAATACTTCAATACCGATCCGGGGCTTGAAAAACATACGCGCGTCCCTGAGCAGATATACATATATCCCGATTCCGATACCGATCCTGAAAATATGGCTTTACGGACAGGGGCCTCTACCTACGATCCGTACAGATCCGATCGGCAGCACTGCGTTTATATTGCAGCAATTTCGAATCAATTGAATAGTTTCCACGAATGCGCACAAAGGCCATAAAACGCGTCGCGTGGTGAAGGCGCAGCTACAGATACGCAAACTATGAGATATTGTAACCGGCAGAAGGACAAACTTCTGCTTTTTCACCAACTGCAACGGCAACGGCAACAGCTTCACCTTCACTTCGCCCTTGCCTGTGTTGGCCCGTTTTATTGGTCTTTTTGTCGTCGTAATTCACGTGTAAAACATGCCGACTGCCCAGTTCCCTTTTGGCCATTTCCCCTCCCTACCAAAAACTGCACTCGAGGATTGCGCGTGCGCACCTCTCCATTTGTTTACACGGCGCGCACGCCCATCCTCGGCCACTCGGGACTTCCTTTTTAGAGGCGTACGCCCGGAATCCGGAATGCGGAATCAAGTAATGGACAAACAGGATCCATTGTCGATTTCCCCGAATTTTCGGCG
0.5419342036152273 GGGATCTCTTACCCAGCCGTTGACGAAGGGATGTGCAGGAGTCAAGGCTGTCGACGAAAAGGAAGAAGACGGGTGCACGCGGCATTGTTGCGATTTGAATTGCTTGCGAAAAGTATCTAAACACACCATAAACGCGTCACGCCCGCGACTCCGCGAATCGTAAACCCAAGGACACCATGGCCCTAAGTTGCCGCGACCAAAACCAAAACGCTGGCTCGTCGGAAAAAGGGGTGTACCCTTTACTAGCGTAATTAAAGGGGTGTGGGCGGGTGAGTTTCGGGCCGGGGCAACCAGGTAGCCAGGATGCCATCGGTATTGTCGCTGGCATCGTAAAACCGGTATCCTAGAAAACCTAACCCTAAACGTTACCCTGAACTGGACTTTGGCTTCGGGGCCATTGTCTTTCGCATTGCGGTGGGCGCGTCGCACTTTTACTCCTTCCCGAAACGAGGTACCTATGTTTCACCAGATATTCCCTCGCTCACGCACGACCATCGTACCTGGAAGACCCTATCGCTATCGCGGACAAAAGGAGTAGCTAAGGGATTTGTGAACTTGGACCGAGTATCCTTCGAGCATTTGCACATTCCATGTTCGCGTCCTTGTCTGTTTACGTCTCGCATTTTGAGTGTAGCGAATCCAGGAAGGGTTGATCCGCAAAAGGGTTGCACTTTATTTGGCAAAATAATTAGATTGATCCGGAGGGCAGTTGACTTCTCTGGTCATATTAGTGCTGCG
0.8857103448497167 CCGACTGGACAACAAAGGCTTAGCACACAGATTTCCACCAATCTGCAGGCCCTTCACCAGCCCCATCCCTCCGTTTAGCATTTCCCATCCGTTCTGCTGCACTGTGGAAAACTAACTAAAGCTGTTGCGCTACCCGAATTTCGTTAAACATTTTATGGAGTGCACATATGGTGATCAATGTATCCGGCTCGAAGGACCAACACTAGAAACGACACATTTTTCAATAAGGCATTTATTAAATTTTAAAATATTTCAAAACGACAGGACTTACATGGGATTTTCCCATGTGCATCTCGTTTTCACTTGGCGTTTTAGGGAGCGCAGTCCAATCGAAATCGTTGCGCTGTTTAGTGCGCACTTAATTGAATTTCGCGTGTGCTGCTCCAACGTCCACACACAGATACCCACGCACACACTCGCCAGCCAGCACCCTCACACAGATTCACACTTGGACACAGCGAGTTGTGTTGCATTGTCTAGGCCACAAACATTGCCAAGTGCATTTCGTGCAATTGGATAATTGCATTTGGCTTGGCGTCGCCAGTTGCCGGCTGCCAGCGGCAGTTGCCACACCAAATGTAATTGCAGCAGCAACAGCAACACCTGCGACAACTCCACTTTCCCGGTGTGGGGGAATTCGCAGGTGATGACAATTAGCAGGGTCAGCCCAAAAGTAGACACTTCAAGTGGAGTAGGAAACGGTCAGTGAATTAAAGACAACTTCTGGCAATGAAAGAATACAATATTACAATATTTTATATAGAAAACTGTATAATTTATTAGGTAGCTTACAGTGTAGCCAAATAAAATTTTTAATGTTACCATTTACCATTTTAATAAACTGAATCCCCGCTGTCAAGTATTCATCGATG
0.6531662593841705 GCCAAGTAGCAGGATTCATTCAAAATCTGGGATTGACACCGGACTTATCAATAAACTGAGCCTTATGCAGAAATGCCCGAGTGAAAGGACCTGATTAGTGACAGAACTCAGCGTTTCGGATGCATAAAAAATCACTGCACATTTTTTTCATCGGGTGTGCAACGATAGATCGATCATGGCCATTGTTGGGACCATAAAATCCAGTACATGCTGAATATCCTGTCGACAGGACAATGACTGAAAGGCAAAGTGCGAGGATGAGGATGAGGGCGAAAAGACGACTCGCTGTGCGCGACAAATGCCGAAGATATCCTGCTGATGTCGCAGCCATGTGACAGTCTCCGAGGATCGGATCGTTGAGGATAGGACTCGCAGCGAGTCCTGTTGACAGCGAGGTTCCTCAAAAGGAATATCGCACATTACGATCAATTATGAGACTGAATGCTCACCCACAGTGGAACGAAAACGGGCGAAAGTCCTGAAGGAGGGAAATCTTGTGGCGTTAATTGAAAATTACATGCACATTGTCTGTGGCCACGGTGTCTACTTGGAATTCGCTTATGCATCTCCATAGTTTTCCATAGTTTTCCATAGTTTTCTATAGTTTCCCTACGTTTTTGTGAGCTAATGAGGCAGGCGTAGCGTTGCCTCGAAGCGTGAAGCTCGCCAAGGAAACGCCTAAGTGTGGTTTTGGCAATGAAACCATAATGTCAAACAGCGTGGTCCTGATCG
0.8920237725435378 ACTTTTCTATTGAAGGGCGGACATATTAGACAACAATTGGATCGCTTGATAATCTGCTTTTTGCAACCACAGCAATTTTACCCGCAAAATATCACTGACTGAATAGCCAGCCACTTCCATTTGAAGGATAACTCACTCCTCGAGGATTATGCCAAAAAATTGCAACCAGTATCTGAGGCAGAGTTGCTCAATGTTTCCCAACATTTATCTAGGACATCTGCAGCAGAAAAGGTCAAGGTATCTGAAAGTCTACACCTCGCATTTTCAATGGTCTTTTACGTTAATCTGGGCAGCTGGCCAGAAGTTGGCCAATAAGTCCTTGGGTAATACGAGGAGAACAAAAACAAGTAAGGATAATATTTTCATAGGCAAAACAATTGTGGTTGTGCAAGGAAGTGACTTTTGGGAACGGGAGGCACTTGCAGCTGCCCAAGTATATCCACCATATCCCATATCCTTTTTCCGAGTCCCTAATTTCCTGGGAAAGCTTTCGGTGCAGTTCGCCAGCCAAAACACTTGAGCACTTAAAAAGGCGCATTAACTCGAGTCTGGTTTCCGATTCCGATTTCGCTTCCTCCTGCCAACTTATTTCTATATCTTCTCCCTTTGTGCCCTGTGTGTGTGAAACAAAAACGTTTGTTTCAATACGTTGGCTTCGTGCATTTTACGGTGTTGGGAAACAGACGAAATGGACTCATTGATTCCAATTGACTGATTTCAATTGATGTTAAGTGTCTGCCACAGTCGCAGCCGCAAATTCAGTGGCACAACTCCGTCGCAGCCAAATGCCATTTGCTTTTCACATCCAGGTCGAACGGCGTTGCCTTGTTGACTTTGTTTTTGCTACTCATTGCCGCGATTTGGGTTAGGCATGGGGTATGTGCGCACTGTGGGAACTTTGGATTACTCAGATGAAACAGCATTTAGGACACTATGCAGCTGGAAAGATAAACTAGTTGATAGCTACTCATTTACTCATTTA
0.9860863054316698 TCATAGACCAAGCGGCCATTGCACTCAGGAAAAACCCAGACACCGTACAATGGGAGACAAATGCAAATTAAACCCGTAAACAATGCCGCATATTCATATATGCCAGTGGCGGCGGCCCAAATAAATTGGCCTAAAAATATAAAAGGGCTAACGCCACCGCGTCACAGCAACAATAAAAGTTGTACATTTCGCTTACATGGCAATTATGTTAAAATATTCAGGCAGCAATGCGATGCGAGAACTGCGCACAGGTGACACATAATGACTGCCAGATGACCTTTAATGTTCCAACCAGACGTGGTTGGTAATGTTAGCTAGAAAAGTTACGTGGAAATTGATGCCAATAAGATCCATGCTGTTTAAATACATTTAAATGTTTTTTATCCAATTAGACGTAAATTTATACAAGTTTCACGGCTTATTGCCAGCTTATGAATCGATGAATAGGGCACACGAACGATAATGTATGGCAAATGTATATATTATAAACAATTGCTGAAGCCTAGAAACCGACAGGAGCAACAGCAATCTACAAACAAATGCGCAATAAAGTCATTAGAAGTCAAGTGCAGCACTCAGCTGGAAATTGTGCTACGAATTACGATTGTCGTTCGCTGCTTTGAATTCGTTTGGCAGCGCCGTGCAACATATGTTTCGCATGAAATTTCATTAAATAAATACAAAACGAAATGGCAACACATCCAGTGCATTCGCCCAACAATTATGGCAGGTGCAGGGAACTGGGTGTGTTATTTTGCGGCCTTCCGCCGGAAATGGCACACTAAAAATGGTAGAAATCGCAAGGTTGTCAGCTTCAGAACAAACAACCGAAACAGGCAAAAATATATATGTATAGTATGTATGTATGTAGATGGCAAAACCTAGAGGACCTGAAACCATTACAAGCTAATGAGATAAAAATGCAAATGCTAGTTGCTAGCTAGCTAGCGTTGGTCCCGTGGGCGTGGCCACTGGCTATTTGTGTGTGAATGTTGTGGCAAATGACTAAATTTACATAAAACCATTGTGCCGGCCAAACGGCGTGAGAAGCGGTTAACCCACCGAAAACTCTCACCTGTCCAGAAAATTAGCCCATCAGTTGAATGCTTAACCAAGTTAGT
0.6708512712468293 TGAAGGACCATGGCACCAATGCTGGCGTTTTCCGCCACCGAGGCAGAGTATTGCTTCGGATCGAAGACGGGACTATTGTCGTTCTCGTCCAGAATTCGAATGAGCAACTGCGACTCCGTGGACTGGGGTGGCTCTCCACGATCTCGGGCTGTGATGTTTAGCAAATAACTTGAGCGCAATTCACGGTCCAAGGCATCGACTACGCGCAACTGTCCATCGGTGGGATTCAGGGAGAAGGGCAGCGGATCCGATTGACCCATGTCCTCATCTCTGGCCTCCTTCATCAGATAATCGATGTATCCGTTGCGGCCCTCGTCATTGTCGACAGCCTTGACAGCGATAACGACCGTATTGATGGCCACATTCTCCATGATCGCCGTTTCGTTTGCGGAAATGAAGACGGGCACTTCGTCGTTGACATCTTTGATGAGTATCGTCACCTGGAAAAAAGGTGCGGATCAGTATTTGGCTAATTGTGTTTCATGGCATTCTATAGATAAAACGGTGAATGTGAGTAGGTTTTTCAAACTGCCACACAATCGATAAAGGAAGCAAACGGGTTTGGCCGTGCCTGAAACTAGTCTTCTATTTAATTAGGGCTTCACGAACTTAACGTTTCAGTCTGACCTGACAGTCTCGTTAACAGCTTTTCTCTTCAACAGCAAGATTAGAACTAAAAGCCGACTTTCAAAAACTCATGGTTCCAGATTTTATATATCCTGGAATCTGGAATCTTACCTTTACAGTCGAGGAGAGCCGCTGCTGCTTTTGATGGGCCAAAAACTCTTGACGTGTTTGTTGGTACTTTCTAGGCGATCGATACTTGAGCTTCAGCTGCGTCTCCTCCAGTTCGCTGAAGGATGCAAATTCATCGGCACAATCTCGGGCGGTAACCGTAAGTGTGTACGTCGATCGGTGTTCCCTGTCCAAGTTGCGGCGAGTGCGTATAGTGCCATTGCTATCGATTCCAAACTCTGAGTCGACATCTCCTGCGGTGATGCTGTACTCAATGAGCCCATTGTTGCCTGTCATAAATAAAGTGTGTGATAAACTAGGGAATCTGCGGGAGGCAACAGCTTCAAATTACCCGAATCTATATCCTTTGCTGACACAGTGACTACCTCTGTGGCGATGGGCACATTCTCGAACACCTCGCTCGAATAGCTCATGGGATCGAAAATAGGTGCATTATCGTTCAGATCGAGGACATTGCAGTAGACCGTTATGGTGGTGGACAAGCTGGGTTGGCCATTATCCTGCGCCTGAACAATCAGGATATAGTGCTGAACCTAATGAATAGAATGAAGTAAGTAGAGTTGAACTCCGATTATATCATATCATCTTCCCACCTCTTCGTAATCCAGTCGCGCAGTTAGGGTCAGCATTCCTGTTTGTGGATTCAGGCTGAAGACATCGTTGGCCCAATCCGAGACCACGCCGTAGGACAATTGGGCATTTTGGCCCAGATCGGCATCCCTGGCCACAATCTGACCCACTTGGTAGCCCCGTTGGGCATTTTCCGGTATGTCAAAGGAGTACACGGTATCCTCGAATAAGGGTGGATTATCATTGGTATCGCTCACCTGATGGGGAGTTTAAAGAATAATTTAAGAAAATACTCGATGCTGTATCTAAAATGGTTAGAAGATTTCTCACCTGTATAGTGGCATATGCCTCTGTGTACTGCACTCCGTCGGATACGCGAATCCTTAGCTCATACTTGCTCTTTGTCTCCCGATCGAGGGTATCGTTGAGGATCAGTTTTCCAGTGGACGGTTCCAGCAGGAACTTGCCATCGTGCCCATCCATCAGAAGGAACGTCACCGAACCAAGCGTATCCGGATCGTGGGCTCGCAGCGTAGAGATGGTGTGTCCAATCTGTAGATCCTCGCTGACATTGTAGACGAACGGTGTGTCGAGGAACTGCGGTGGACTATCGTTCTTGTCGAGAACGGTTACTCTGACCTGCAGAAAAGATACATACCAAAGTATTGCGTTGCGTCAATAACACTGACCCACTTGGCAGGAGGAGGAACCACAAACTGGC
0.5125732783440142 AGCTGTAGTCGTGCACAACCCGAGGACCACTCAGCACCAAGGCCGGACTGTCTTGGATAACAAAGCTATGGGCATCCAGCAGTCGCATGGTGGCACTGCAGACTCCGCCATTTTCACAAACATCCGGTTCACTGCAGGGTTCATAGCCCACAATCACCTCCTTTTGCAGGAGTTCCGAAAACGCTGAACGCTTCTCTCGCAAGCGTTCAATCAAATATTTGGGTTGTTGGTAACTGGTCTTCGCCAATCTGACTGCCATTAGCAGTTGGAGATTGGTGGAATTGCCACTGCCACCCTCTAGAAGACTATATAGAATGACCTCATCCTCGTTACTCATTCTAGACTTAATCATCTCCAGAATTGGTCGATAGTGATTAGCCAAGAAGTGGTAAGCTGTCATATTTCGTACCATGATGGACACTGAGTTGGCCAATGTTTCGTTGTTAAAACTCTGGAAGGCGACACTAACTTTGGAGCTAACATCCCCATGTTTTCCGTCATTTCCCGTATAGCTGAAAACCGAAGCTATTGGCGTCGTATGTGAGGTGGTGATCAGATCACAGGCCCGAGGAATAGCCAACTGCAGTTGACTCTGGGCGGGATTCTTCTGGAGGCGACAACGATAATCGCCCACGATGTCAATATCATTGGGACGCACATCGGCCAGCTTCACATTCGAAGGCAGATCGCCGTTGAACAGACTGACTGCTATGTGCAAGCTCCTCGTGGTCGATGGATTATCGTTCTGATCCAATACAGTGATCGTGAGCAGGTGCTGGGACTTTTGTTTGGGCTTTCCACTGTCCTCGACTTCAATTATGGCCTCTAGAATGGGTGTCATTTCGCGATCGAAACTGGTTGTGGACCTAACCACACCAGAGTTTCTGTCCACACTTAGCCAGGACTTGTGCTTACCACCAATCAACTGATAGGTGAAGGGTCCTCCATTGCGCGGTAGATCGGGATCACTGGCTATTAGTGTCATAATGGAAGTGCCAGCCGGTTCATTCTCGGAGATATAACCATTCAGACCCTCAGGTGTGAATGTGGGTCCATTATCGTTCA
0.7759085284430469 CAAAGAACAAGTAACTAGGAGGAAGTAAACAAGTCACGGGCATAAAATTAAATGGTCTGAACTAGGGTTACTTTTATACACCACCACAATAATGCCATACTTATCTTAATCCAAAACCATTCCGGCAATCTAAAGATCACTTGCCAAAGGAAGTCAAAGGCACACCTAAATGAAATCCGCCAAATCGAATTGATACCTAAGAACGTCTGGGCCAAGACATGCAGAATCTTGTGAAATTCTCCTACCTGTTTGTTTCTGAATCTCAGTGCCTGGTACCGCCACCATGATCGGATGACTCACCCGACTTTGCCGAACACGTTTGCGCCTGTCAAAGCCTGGGAAAAAGGAGCAAGATCGAACCCATGGGGAAACTGCCGCGGTCTGGAATCTTTGTTAATATTGTGGGTGCAAAGGAGAGGGGTTACCAATGCGTAGAAGACTTCAAATTCAATGCCTGGCTCCAAGGAATTGCGTTTATCGTTTGGCCAAACCTGTTTTGGCATTCCACATTCCCCCGCACTAGAGCGAGTTCGTTGCCTAAGTCTTTTGTTCGAAGCGCCGCAGAGTTCATTGCCTTTATAGGTAAACAAAATGCATTTGTGTATTAAGCTATATTTGTAGACTCCGGTAGGTGATAGGCCAGCCATCATGAGTGTGCACTGGGTTGTTAATTAACGGGGGAGAAGCTGGGATTGTCAATTTGCATAAAGCTGGAATGCACAATT
0.7740648045653555 ATGTTTGGACAACTCTTTTCATTTAAGTGCTTTAGCCCAGTCTCTTTGCTTGTAGCGTTAAGCGTAAAGCATCTAACCATAAGGTTAAGAAGTCGCAGGACTTGAACTTGGCTTGTAACTAAGCTTTGGGAAGGATAGTTGACCATATCAATAGGCGAAAGCTTGATACGGCTACAGGCTGTTAATTTCTCAGACCTATGTACACTTCCACAAACCTTGCGAGGAAACAGATTGACAAGGCCCAAAGGACTAATCAGGAGTACGGGGCTTTGGTCAATACATTTCGTCGGGCAAATGGGCTTGTGTGCTTTATCGCTGATATATTTATGTTTTTTTTTTTTTTGTAAGGGGACAGACAATAAGACAGAGCTAGCAAAAGGTGAGAGCGTGTGTGAGAAAGAGCAGGAAACAGAGATATTCGAGACGGAAACGTAAGACACTTTCACTCGACAGAGAGCTGAGTGACAGAGAGTACTTTTGGTGCTTTACCTTTTTGACATCCATTCTTGGCATCGGCTATAAATCCAGCTGGGCAGAATTTACATATCGGCTTGTGATCCTCGACAATGCATGGCGAGTTGGGTGCGCATGTGGCAAACTCGCACGGATCGACGCACTTGAGCTTCCGGCAAGCCTGGCTAGCCGGACAGCCGGCGTCGCGCAGGCAAATCGATATGGATGGCTGGCAGTCGCGCATGCAAATGCAGACTGGCTTGTGGTTCTGCACCTCGCAGGACTTGTTCTCGGCACAGATTGCGGCTCGGCCCAGGGGCACGATGCAGGGATTGCGGCACTTGCCATCGGAGCAGGCCATGTTCGAGGCGCAGTCATCGTCGCGATAGCACTCCCGCTTGTCCGGGGCGCACGTCAGTTCTCCGTACTCATTCACTATGAAGCCCGATTTGCAGATACAAACGGGCTGGTGGCGTCGCGTCTCGCACTTCTTGTTGCTCTCGCAGATGAAGAGCGGATTGTTGCACGGATCTGTGCATTGGCCGTACTGGCCGCACTGCAATGTCTCTGGACACTCGGAGTCTGTGGAGCATGGGATCTGCTCCTTGGTCTTTGGATCCGTGTCCTCGGCCACGCACTTGGGATCAGACTTACACTCGATCTCTGGCCGACCGATGTGGCAACTGGGGCAGGAGCAGCGCGGTCGATGCAGTACGGTTTTGCAGAGAGCATTCAAACCACACACGCCACGCATTGTACAAGGATCGCTGCAGTGTCCTTGGAGGCATGACTTTTCACTGGGACAATCCGTATCTGAGTAGCATTGTTCGGTGTCTATAACATTATATCCAGGGCAGGGAAGAACGAGAGAGAGATAGACAGGAGTTGTTTGGTTGTTTAAATGTTAATCGTTGGTGGGTGCATTCAACTATTCGGTGGCATAAACGGTACAGTACGCTACTAAATAGATATATCTTTTTGTGGGTATGGAAACACATAGAAACGAAAGTGCGACATTGAAATCGTCGAGTCAAAGTTTGGACTTGAGCTTGATGGACAAAGCCTATAGTCTATATAGTCTGGTGGAAGATTCAGATTCAGGGCTCGTTGGGATATTGCATTAGAGAGTGTAAACACAAAATTTTGGAAACATGAAGTATAGGTGACTCGGATAAGACTTAAGGCTAAACGTTTCTAAAAACAAAAGGAGAAAACTTAAACGACAAAATATATAAAAAGTATTTTTCAGTTCTTTTTTATAATGGTTGATTTG
0.7863207214401504 AGAAACCGCATCTGTAATCAGCCGCCAAGGGTTCCTCGAAATTCGCTTTGCGAGGCTATTCCACCGTGTCGTATCATTAATAACTATGAAAATAGGCTATAACATACATATATAGAGACTATGAGATACAAGTGTTCCCAATCTTTACAATCTTTCCACTTAGATTATTTTAAAGTATTCATATTTCTAATGATTAACACCTGAGCTAAGGAATATCTTGTTTCTTGGCTACCCTTTCCTTCTGTGCCATATATCCTTCTATCCTTTATCTGTTGTCTTAGTGTTCTGCTAATCTTCCACCTCCCGTTGATCCTTACAAATCCTTTTGGAAACCTTATCATTCAATTACATTTTACAGTCCCATCGATTTTGGTTACTTCTTTTGATCTCAGAAGAAGTAATTTTACCTGAGTTCAACCTTGCCTTATTTGGTGATCCTTCGATATGCGAAAAGTCCTTGTTCCTAGAAATTTGCCATGCGAATTCAGGGGAAGTCAGCTCATGACCAATTCATGATGCCCTTCCGGCCAGGGTATTAACATTTAACGCATCGCTGCCATATGGCAGCTCAATAATTAGGCCGGAAAAAAACCCAAACGTAGCCAAAATAAATTGGCTGACAAGTGCGATAGCATGCCACAGGTAAGGAAGCATGCCGCAGTCGTGGGCGGGGTAGTCTACCCACCATATAGAGAAGAAAGGGCCCGGGATTGGAATGCGAATGGCACCTGCGGTGTTGCGTCTGGGTTTCCCATCCCCGCGGGGATGACGCCGTAAAATGTCAACGATATTTTTATCCATCGAATCAACAGAAAGTGTCATAGCAGATCCATCGCTATAAGAAACGCAACATGAAAAGTTTGACAGGGAATATATTTAAAGTGGAAATTTCAACACTAGTAGTTTGGATTACTTTTCTCCAATTCACCAATA
0.4065845051669623 CCTGAACGAAAAAGTTACTATACCTTTATAAAAGCACCTAACTTAGACGTAACCCAAATATGTAGATTTGTTGTAACTTAGTTCCTTTTACTAATTGATATTAACCTTTGTAAAAGCCCAGTAATCAGAGACTACTAATGGTAGTGATAATAATAAAATCTATATTAACCAACTTGCACGTTTTAATACCGAGCTGATCTATATCCCCAGCGTATACGTAGTTTTCTTCGCAGATTTTTCACACACGAGAGCACAAAACACAAGCACACAGAATCACGCATATCGAGCACTTTTCCTGCCACCCTCCCCCCACACGACACAGTGCCGCACAAAAGTGTGTGTACACGCAATTACCGGGTTCCCAAATGCAGAAAATGTCCATTATGTGTACCGCACGTATATACGCGTATGAGTTCATTGCCTCGCCTACCGCCCTGCTATCAGGAATTTGCGCGCAGAGTACTCCCTGCCACAGCTATAAATACCCTACCCAACCGTTCAGATGCGATCCCATCCCATACGATACGATCCGATACGATCCGATCCATGCGGTGCAGGCCGTCTTATTTGCTCGAAAATAGTCTCCCGTTCATTTTAGAATTTTTAGTCTGCAACTTGCAATGAACGCGTTGGGTTTGACTGCGAATCCCGAAGAAGTATTTCTTTCAAGAATCTAAATATTTTGTTAGTGCCAATGTGTGTGTGTAGTGCATTAAGAGTAGGTAAACAAGATCTGAAAAGAGTTATTTCGAGGATTATTCTGAGTTTGTAATATACAAGTATAACGAAAGAAAGTAAGTCTCTTTACCATTGCATTTAATTTTCCAACATTACCTAAAGACAGGCAGTAAGAACCGCATATTCTGGTACTTTTGTCTATCCGCC
0.7983380829952635 TCTTGTGTGGTTTGTTTTTAAATATTTAAATATATCATTTATTTGTTTATGTGTGTTGTTTGTTTTGTTGCCTGTTTGTTTACGAAGCGGTATATAAATTATTCATACGTTCTATACAACATTTCCTCTTCCATTAACGTGTTTTCTGTGCTTTCTGGGCTTATTGCAGATTGCAGATTGCAGTTGGTTGTGGTTGTGGCTGTCCGTCCGGTCGGTCCAAAGTGTTTAAACAAAGTCCAAAGGATGGTGTGGTATGCAATTATGGTTTCGGGTTCTATATACGTTAGTTTAGCGGATCTATATGAATATATGCAGAGTTATGCTAGAGGGTTGGGTTTTACATACGCTTATGCTTTGTTTTGCCTTGC
0.2584311259877825 GAATTTGTGTATTTCTATTATTAACAACCTGATTTTTGCAGCTCTTAAGTTACGTATTAACAAAGTAAAAACCTGTAAAATCCGAGGCTTCTGTTCACGAAACTCATCCCGTTTATTCCTTTGTTCTTGTTCTCTCCTATATCATGTCTCATCCATCCAACATCGCGCACCTCGCTAACCAATAATAAACTGAACAAAAAAAAAAACCTATGAAATACTAGGCCCAATCCGACATCGAGTGGAAATTTGGCTTGTCCAAGCTTATACGCAATATGCATCGCACCACAACAGCGCCATCGCCGCTTAATTTAGTTACCACCTGGTTTATGTGGATCGTCGAGAAGGTCAAGGTAAAATCTCAGGTGACGAAGGTCGCCTTCCAGCCGCTGTCGCTGTGTCTCTCTCTCTCTATCCGTATCCTGTATCCTGTATCTTATACCTGTTTCCATATCTGTTGACTATATAAAGTGCAACTACCAGAACCGATCCTGAACGGGTGTAGTTTGCTGACCTTTTCCCCAACCCATTTAAAGCAATTTGGCAACAACCGCAATGAGTTTGAACACAGTGAATGCTTTAAGTGTGTTGCCCACATAAGAAAATCACCTTGTCACCTTGCACTTTCTCTGTAACTTCAAAATAGGAGATCGAAATATAGGTATGTAAATGTTTCGATCCCCTACACTGTATGGCACTTTATGTCCAGCACTTGGCACCCGATTGCTTTCGATGTAATGAACATTTGCTGACTGCGTTTATGTTGTGTCTCTTGTCTTGTATGTGATCTATGTCCCGTGTCTAATGCGCCTTGATCTAACCCACAAAACCTGCAAACAAATCCTGCAAACCGCAATTCAAAAAACACGCGCCTCAGGCACGCATGAAGAAAAAGAAGCGTCCAAGTCTGGTTCAGATGATGGGAATACGTCAGGCCAGTCCGCGTACCAAAGCCGGCGCCAAGTGGCTGTCGAAGATCAAGAAAGGTGAGACATGTATGTATCGCTGCTGGGCTACTCCGACCAGGATCCGTCCATATCCTGGAAAACACAACCCATCCATCCGAGGGGTTTTGTAGCTAACAGCGTGTCAGCCCAAGTGTAACTCCTAACTTTCCTTCAACTCAACTCTTTTCTCTGGAACAATTGGCTCGCTCTAGCTCGAAATTATTTCCTCAACCTTTCGCCTTTCCAGTGCACAAAGGTAGAAACGCCATGGATCTCTATAAATCCGACATTATATTGAATTTGAGGTAGAAGTCGTGATCTTTGGCGTTTGTACCTCAGTGCATCTTGCTGTATAGTGGAATCCAAAAGCTAATGATATTACCTCGAATTCCCAGACTCAGTGGCCCTGTCGCAGGTCCATCTATCGCCTCTGGGATCACAGGCGAGCTTCTCGCAGGCCAATCAGAATCGCATCGAGAACGTGGCCGACTGGGAGGCGATTGCCAAAAAGTACCGGGCACTGGTTGGCGACGAGGAGGGTGGATCGCTCAAGGACTCGGATGCGG
0.6876158475446198 CAGTTGCCCATAAATTGGCTCGCCAAATGGTTTTTGCAGTGTCAACAAAAATTTCATGCCATTTGAGTGAATGTGTGGGGTCTATTTCCTCCAAAAGGGAAACTGTGCAAAAAAAAAGGAAACATTTGTGTACCTGCGCAGGAAGAAAATGAGAAAATCAGAGCTATGGGCGTTGCTGTTGTCAGCGGGAGAATGGGAACAAGTTCAATCCAAATGACCACGGGTTGTCCACACCTTTGCTCCCACACACCTGACCACACGCACACAGGTCACACATATAGATAGATATATATACACCTTAATGATATTGTAAAAATCACACCTCGGAGTCGCAGACATCAGGGCGGTCCCCGATGCCCGCCTTTGGCCTTTTTGGCCGGAGGTTATGTCACCGGGTTTTGGAGGGACATTAAACCACAGGATGTAGACAAGAGGGATACACAGGTTTGTGACTCAAAAAATGAAGGAAGAGTTTCGCTTTTGTCTTCATTGTCTGCACTTGTCAAAGCAGGGAGAATCGAAAAGGAAAATA
0.9912219074190949 CGAACTGCAGCGGCAACAAAGACAGCGACACTTGCCACCAAAAATTGCATATATTTGGATGCCCCCTTTTTCGGGGGAAAATTCACGATATCAGACTTTGGAGGACAGGACTTGGAGTTTTGGGTGGGCTATGTGTTTGGTGGGTTCACTGCGGTTTAGAGACAGCCTGCGGGTATAACATCTTCATTCGCCGCGTACACTTAAACGAAAAGTGAGAGCACATCACGGTATTTAATATATATACTTTTAGTAACTTGCAGTTGATATACATTTAACATAATAATTATTCTAATTTCCTTGGAAGTACGAAAGAATTGGTATAACATTTATGAAACTTAAGTCTTTTTAAGGCTTTTTTGTTTTGAGTGCATTGTCGCCACATTCTGCGGCGTTTCTCTGGTCGCTGGCTCGTTGGGTTAACGTTAATTTGCACAATTTTTGAGTTATGCCAATCGATTTCTAATGGGCCTCGCCTTGTATGCGATACACAATCCACCTCCACCGCCATCGGGAAAACTGAACTCTTGCCATGGCTGTCGCGCGGAAAATGCCGGGACACTTGTGTGGGAGAGTTAGCTTCATTTGTAGTCCTAAACTGCCAGGATTTCACATCTCCTGACTTGGGCTTCCAATGATGGTGGGTGGCATCATTGATGAGCAACAAAGTGTTTCGCAGTGATTTCATATTTGCCAAGCTGACATTGATGTGGTAGACACCTGCCCACTTTTTGTGGTAAACACTAATTGATGATTTAAGGTAGACACTTTGTTATTTCTTATGGGCTATGAGAGATCATATAATTATAATTTATTGCAAAGAACGAATTGTACTAAAAATTATTATCAAATAAATTACTAAAAAGTGAGCTTTAGTGTCGGGCTTAACAAAATCATGGGAAAATGAGTTTCACCACAAGCAGAACCCCTCATTATTGGCATAAAACATCCTCTTCTTTTTTTTTGCGATAACCAATGAATATGTCGTATGTCGTCTGTCGAAAATTGCATATGCAATACGAATTTCAGCCCATAAATATGCAAAGGTTTTTGCGCAATTATCGCAGACGAGGCCTAAACCACATGCAAACACATTTATTTATGACATTATTGCATAAAATGGTATAAAAATAAATTGGATATATACAAATGAAGGTGTCCTACCCCCAAATTATTTTAGGCACCGCTGAAATTGTGCAGCTGCGTTTGTGGTTGGCAAAAATTGGCTGGGGGTTTATTGGACTTGGAATGGGGCAGACGCCATCAAATGTTGTCATTAAATTCAGCGGATTGCCGCAGGAAGAGAGAGAGATGAATAAAATGAACGGTCATAACCTGGCTGGAAAACCCACAGAAATTGCAGTATATATTTTATTCATGCAGCGGAAAAATTGCCACGAAATATTGTTTGTTTATTCGCGTTTTCCAGGCTCTGTCATTGCGGTGGAGTATTTGTGTATATAAATGCATATGCATATATATGTATGTATATGTATACAGACGGCTCTCGATTCCTGGTACGAATTCAATTGCACTTGCATTGCCTACTTATGGGCGAATTATGTGTTGGTTTTGGTCCGAAGGACCCTTTTTCGCGGCCATGCACATGAAATGCATTGCGTAATAACTGTTAATGCTTAACATCGACAGCATTGCAACAACTGCAATAATTGCAAAAACTGCATTGTTTGGCTGCTGCATTTGCAAATGACACAAAAGCCAGCCCGAAATTTAAATCATTTTGGGGTGGTGGGCATGGGGCCATTCGGGTGTTTTGTCTATCTGTCCGCAGTTTGCAATTTGGTTTATTTTTCTTTGGCAGGTCCCATATAGACGTTGCTCTATTCGGTCGCCAGTTGATAATGGAAGCCTCGTTATGCCCATCTCATCTCATTTTGGCCATCTGGACGTGTTGGTTTGAGTTTCTGCAATTGGCTAGTGCCGTTTTCGCCGCTAAAATATGCCTGCGTTTTATCTAACGCTTTGTTTGTCCGACAGTGACTACTCGCTATGATAGT
0.8539655881543018 TCCACAGTTATATTGCATGTTAACTGTTGCAAATAACTTACAGCCAGTAACTCGGAAAATTTGTGAAGGAGGGCCGCACAAATGTGCACATAACTCTTTCCAAACATCTTAAAGGACAAAGGACCAAGTTTCAGTACCTAGCTACAAATTTTAACAGTCGCTCACACTTTCCAAAATCCAAACATCATGTAGTTGGCTTATGATATCACTTTAAAACACAAAACAAGCTGCACAGCATGCACTTCGTGTTTTAAAATATTTAGCATGCCATATGGCACTTTCGCAGGGTCAGCCAACAAGGGAATATTAAGGATTCGAATAGCGGGTTGGGCAAAAAGGACCACAGCCTCAGCTTCTGCCAACTTGTATGTCCGGAAGGCAATATCTGAATTCAGGTAACTGCGACGCTCAACCAAACGCCGCGCACAATGCAAAATTTATTAGGTTTGGCAAGGGAAAACCGAAGGATAGCAAAGTGGAAACTCAGAGAGAGAGAAAGAGAGATGCCCTAGAATTGGAAAAGAAATCCAGCTATGCTACTGCAAATGAAGATTACAAAAATAACCAATCAATATTCGGAACTGGAATATGATTAATATTTTCGTTTTTACTGCTATCTTAATTAAAAGCTGGAACAGAACTACAAATGCACAAGCAAACCCGATTTTGTTAATATTTACATTTT
1 TCTCCTTATACTCTCTCTCTTCCGTCCGCTCTCTTCGATTGTCGGCGTCGTTGCGCTTGCGCGCCACTTTTCGCTGACCAGCTGCGTTTCGGTTTCTCGGCCGCCAGGCCAGAAGAAAGTTCCCAGAAAGAAGGTCGCTCTTCGAGCGCTCTTGGCGAATTCCAGCTGCTATGCGTTTTTAAGGTCATCTGTTCCAAATGCGATCTACCTACATTGCTCATTCGGCACTAATCCATTTTGCAGGCTCTGCAAAAGAGGCTCTATATACATATTAATATAGTTCATTCTCAACTCCTGTTTTGTGTTCTGGCACTTGCACCTGCCTATCGATGTATAGGCAGGGATTAGTGGCCAGCTCGACCCTGAAATGGCACATCAGCTACCTGATGA
1 TTGGCTTGTTATTATTTTGACACTTGCCAAACAATTGGCATGCGAAATGAAAACCCAGCTGCCTCCAAGGAGCAACAAAAAGAACAGAACGACGTCGGACTGAGGGAAAATTTTATTATGGAATTTCGTAAATTAAATATTTACACGACAGCTGTGCGAAGGTCTTAAGCCTGTTCGGGCGCCATTGGGAAGTTTATATACATGGCTTACCCTCGTTGATTCAATATTTTGCTTGGGCAATAATTGAATTTAATAGATGACTGGGACATTCCTTTGGAAATGTGGTTGTGAAGAGGCGGTAGTGCAGTTATATAGTCAGTTTTCTTTCCGTTACGATTAGCTCTTTAAGGGCAATAATTTAATTACCCCAAGAAGTCAGCTAACCAAAGTCAACAGCTAAATTGGGCGCTGGAAAATAAAAACAAAAGTAAATACTTCACAAGCAAGAAAAAAAAGAAAAAAGCGAAGGTGCGGAGCGAAAACCATTTGAAACGAGCAACGTAAACTCGCTGAATGTTGTGTCACTAATTCAGGTAATTTGTCACTTTATTTACATTTTAAATGAATGCCGCGCTGTTTGTTGTTGCTGGCAGAGAATGGTGTGGTGGCTGGGGTGTTGGTGCTTCTGGTAAGGACAGTAAGTAACCGAGAGAAAACCAATTTCCATTTTCATTTTGCGGGAAACGCAGCAAACGGAAGACAAAAACAAATGAGTAGCTGACGTGCGGGCCAAAGCACGAAACACGGCATACAGAAGCAGAAAAAACCCTTTTCCTGCTTCGCCGCCTTCTTGGCCAAAGGACCTTTCACCACCCTCCTACTCCTCAACCAACCAACACTTGCACACACACACACACACACACAGAGAGAGACAAAGTGTCGAAGCCAAAGGACAGGCGAGTAAAAAGGACTCGGCCACGACCAAGAAATGCGATTAAAATTTGAACATTGAGGCAAAAGGCAAAAGACGCTTTTGTGGCAACCGTCACAGTCGTGAGTCGAAGGATCCTGTCCTAATTTGAATGAAGTGGCAACATTGATAATAGCCCGCTTCTGCCGGAGAAGTCCTTATGCCGTCTCTCGCAGGTATCCTTTTTTTTTGGTACTAAAAGAACCAATACCTCAGTAAACACTTAAAAAGACCTTTGCAGAGGTCTTATCAACCTGCAGTAATAACTAAAAAAATTAAAATTGTAATAAACACTTTGTATTGCTGCTAATTGTGGGTATTGTTCTTTAAATATGTGTTAT
0.9189905077196536 CCAGACCCAAATCCAGCCGTGACTGCCGATGTGAGGACCGTTTAATAAGGCACGGATTATCGCCCGGCATTATTTCAATCACATACCAAGTGTCGAGTATTTAGCAGACAAGGAGCACGCGCTCGCCTCCACTGCCCGTTTCATTTCCAGGGTACCATCCCTGGTCCTGTCAGACTGAGGCGTCGGTTGACGTCGGGAGCGGGGGAGCGGGGGCCTTCCTAAAAAGCCAATAAAAATACTTTGTTTGACAAATAAAAGCCACAGTGAGAGAGGGGCTTTGGCGATAAAACGCTTCAAGATATCGGGCGAAGCGCCGAGGTTCGTTTGTTCACAAGGCCTGGCAGGTCGCACATGTGTGGATGTGCCGGCGGTTCGGGGTTCTGCAGCTTGTGCCGGGTCTTCACATCGTTTGACTTTAAGAGGCAGTTAAAGTGCCCCGTGACCGTTGGGTGTCTGTGTTTCTGTCTCTGTCTCTGCTTGGGCGGCACATCCGGTGGACTGGAGGTCGTCGTCGGACAGCAGAAACGTATGCTACATTCTGGGGGTATCTAGGAAATCAGCTGCCATATTGTCGAGTAGGGTCTACTAGCACACCTGCAGCACAATGAGTATGGTAATATAGGTGATACCCAGTAAAATTACCATCTCATTCTGAAGGAAGCAGGATTTTTTCCTCAAGAGGCTCAAATCTGATTTTGCTCGAAGCATTCCGTTTCCGGTTTGTGTATAGGGTATTGTCTGGCCCATAGGTTGTTTGGCCTTTGGCCTTTTGGAACCAAGACTACCGAACCAAGCAGATCTTGTTGTTGATGCTGTCGACAACTGTCCTTCGTTTTTCTTTGCCCTCTGTTTGACAATAATCAACGCTGACGACGTTGCCGTCTCACATGTTTGCCAACATGGAGCGGCCATCACGGATATGTTTATGCCTGGGCGTTGAGTTTGTGCTGCCGCTGCCGAGTATTGGTTCATGTTGTTTTTTCCCGCACATATTTGCTCTTAGATAGATGACCCCGTGGCACTGCTCCTTCGACTTCTCTGATTCCTTCGTCATCCGACATCCAACATTTAAAATCCGGCTTTTCAACGGATTTTTAAAGTTATGCGGCGAGACATTACCATCAGCCGGCTGCGTGACTTTGGCCCCTGTTGTCGGCTTCTTTTATTTTTGGCGCTGGTTAAAACTAATTAAAATTGTGCCGCGTTATTTGGGCCGAGAGAAAATATGCAAACGAGCGGTAGCAGTAGCCGAGTGACGAGCATAAA
0.8114191317143455 CGCCACGCATCCGGTCCGGCGTGCCACTGATGTTTGCTCATATCCTGCAATCAGTGGACACAAGCGCAGCCTAGTCAATCGCACACACTCACATGCACACATGTACACACTCACGCATACACCCAGTGGAGTCCTGATTACAGCTGCCATATTAATCAACTGACCAAAACATACAAATCGCCGATAGCCCATCGTTTATGAATCGCCACAGTACTGCGTTCGAAAATTGTTCAGCCCAACGTTTGTGTGTGTGTGTTAGTTAGCAATTAGCAGATCCTCGTCCTTGCAGGACTATTGCGTTTGCAAACAAAAATCGTCGCTTGACTGCTACAAATTTCAATAAATGATTGCTTACTTTCGAGTGCTGAATTATTTGTGGCACTTTGGTACGAAAATTTAGATATCTTGTTGGGCTCTATGATTTCAAAAGCGATGTAATATTATGCTATGTTTTTCACACTGCAGTTGAGCATCCTGTTAAATATGTTTATATGCAATATTTCCACTGTTTGGCTTATAAAAGTATATGTATCAAATGCATAATACATTTTATTACTAGATATTTAACCCATTTATTAATATGCT
0.9677030706160842 ACTCATATGATTAAAAAATAAGTTACCTTACTTTACGTTAAGGGAATAATACAAAGAGGAATCAGAAGAATTCATTAAGTTTCAGTAATGGGTGTTACCAGTCACGACAGACGGCGTTGCCGAGTCTTCTCCTTCGAAAAATAACCTAAGCCCAAATCCTACTATGTGCAGCATATGTGTCCTTGCATTTCCATGCGATGTCTGTGCCTGTGTATGTTTCTGTGTCTGCATGTGTCCCTTGTGTCTGTATGTGTGTGTGTTGCCACTGTGGTACTTTGGGCCCAAACTGTTGCACGGACTGCCTGCTGATTCTCCCCGTCCATTTCACTTCATCGTCCGTTGCCATTTGTTTGCGCACATATTTTTCAAGTTTTGCCACAAAAACTGATTTATGCGAATGGACCGAGGCACGCCCATTTCCCATTTCCCATTGCCCATTGCCCATGCCCATTCGACCCTGCAGGAGGCAATGAAGGCTTCTGTGGAATAGGATGTGGATGTGGATGTGTGCCAGTGCCGTTCGGTAGCCGGATGATGTTGATTTGTCAACTTGAAAGGCGGAACTTGTTCCCAAATTCCAGCACTTCCTTGTAGTTTGTCCATTCTTTTTAAGGATCTTTATAATTATATTGGTTTTTAATATTGTTTGTTAAGTTATTTCCAGAGTTTTGGATTCGAACATGATGGATCACGCATATCCATGTAGTTCTCAAAAGTAGAGTAGGGTCGAAAAGGGACTAAAAAAAAACTAATATCCGCCGACAGATTTGGCAAATGAAATGAAAAATGCAAAGGACATGGTAGGACCATAGCGAAGACTTACCCACTACTTTGACAAATCCATACTGGGTCTTGGCCGTAACCGTATTGATTTGGCACATGTATCGGCCCCTGTCCTCCTCCTGGACATTGTTGATATGCAGGAACCAGGTGCGGTGCTTGTCATGCTTATCGTGGGTGACACTAATCCTTGGATTACGCGTTATCACGTGGTTGTGAACTGTGAGAATGGCCGACTGCTCGAAGTGCATCCACGCGACCTGAAAGACAGAATACGTTAATTATTCAAGGCGTTGCTATTGACCAACTTATGATGGATGTCAACCAAATGCGGCAACATGTACATATGTGTGGGTCATTTGACGACAAGCTGCCAACGCCTTTATTGGCCAAACTTGGGGCCATCATCATCAATTTCAATGAAGGATTAACGACCGCATTTGGTACTAAACTTTTTCCACATGTCACAACCGATGCGCAGACCATCGTGAACCTTCTCCTCCTCCAGCGCTATAGGCTAAGCATCATACTCCCCCATTCATCCACACGCTTATGCAACACCACCAATAGTTTTCTTTTTCCGCCCACCAGATGGCGGGGCAGGAGTCGAGAACAACAAGCAATTTATGCAAATATAAGCACCCAACGCATTGGCTGAGGAGACATGGCGAGCGCGGGCAACAAAGAAGGTCGATGCCATTTCAATGATAAATTCCGTAGAAGTGTCAGGGAATCCATGGTAATGGTGGGCGCTGCTCGCCCAGTGGCGTCGGCGAAACGGGGATTGAATGAAATATCCCGAAACGCTGCACTATCAACATCCCCCGAAGGACGCCGCAGGCAGGAGGAGCCAAGAAGGATTGTGACTGGCAAACGTGGACTGATATCGGTTAATTTTTCAACGTCTGCTCGGGAAACGTGCAGCCCGATAGACGATGAGCGGGAATCGGAGACACGGCGACGAGGAAGTCGCCATCAAATTTGCTTATTTTACATTTCGGCGCCGTTGACTTTGGCATATTA
0.6367900770307353 CTCGATTTAGCCACAAACGGGCTGAAAGACGCTTTCAAGAAGCTTCTCAAAAGTAAGCTGTGAATTTGAAAAGGGGGATTTGAGACAAATAGTTTGTCATAGTTTAAAGTTAAGCTAAACCGTTTTTATTGGCAAATCCCCTTGTAATTCATTTTACTTATTCAACAATGATGTTTAGCTCTAATTGACAACCATTAGATGTTGCCCCACTGTCAATGTTTTGGTGATCTATTCCAAATTATTCACCAAATTGGTGGCCAGGAAAGAGTTGGGCACTATATTTAGTGTAGTGATGGCTATCTATAGACGCACGTTGGCTCAAAATATGCTGTCGAAAGTGACAATTGATTGCGTACAGACGTTTCGCATTTGACTGGGCTATTTCTGTATCTGCCACCATTCAAATTTAGACCAGGAGACAACAATGAGTCACAAGGCTGGAGAGAGCAGACAAAGCAAATCCCTCTTAAAATGGCCACAGCAAGGTACAAATATTTGTAATCATTAGAGGGCATTAGGATCGGAATCCAGCGGAAAGGAAGGGACATTTATCCATCCATCAGGCAGGTTGCTCTAATTTTCCGTTCCACGTCTTCATCTGCTGACAGGCGACATAAAACAGGATAAAAGGACTAAGCAGCGTCGCCAGTTGAGCGGATTATGCGAGCCTCTGGTGAAACTGGAACAAAAAGCAGGTCCTTCGAGCAGGAGCCTAAGGGATAAACCGCCTCCTCCTCCTCCTACCCTCTCCATTTCTCGCCCTTTTTCCAGTGCTGTAATTCAAGAATGATGCATGCAAATTTATGCCATACATTCTGCGGTTTAGACTTCGGATATGACGTCACAGCAAGGACTCACGGCTGATGTCAATGGAATT
1 AAAGGCAGCTTATTCACAGGTTAAACGAAACCCGTACCCTGGTTGGGTAATGGATCTCCACTTGTACCTTTAAGGTACTGGAGTGGTAACTACGTTTTATTGACCAATCACGGCAGTTTCGGAGGTGTCTTAGCCGACCGGAAGTGCTGAAGCAGGAACCATCAGCGTGGAACCATTCAGCTTATTGGCCAGGGCGGTACGGGGGCTCATCATCTGGGCCTGGGAGAGCTGCAGCTCACTGGTGGCCTGCTTCAGAGCCGCCACGATGGGCTCTCCTCGATGGAGTGCCTGCACGGATATGCTAATGGGCAACCTCGGACCATTCGACTTCCGGCCAAAGGTCCGGCCAATGGCGTGCATGCCTGTGCTGTCGATCTCGGATTTAGTGCGGGTTAGGCGGCGCGTAGGCAAACTGGGCGGAGCAATCAAGGGTGGTCCTTTAGAGCGGGCCGCCAAATTGGAGGAACCGCCTGCTGTGGCCGCAATGTTGCGCAAACTGCGCCATTTCCGTTCGCTTATCGCCGTGGCCGTGGCTGAGTTAGCCACTTCCGGTCGCGCATCCTGCATATTCTCATTTCCGTTGGACGAATAGTTCTTGATCAGGATCTTGAACTTTTTCTCCGTGCTCTCCACGGGATTAGTGGAACTCAATCGAGGGCCACAGCTACGCTGGCGTTTAGGTGGCAAGGCGGTGCTCTGTACCTGCTCACCCGACAGAGATCCCCCGGTATTCCTTTTGTGGGTTGCACTTAGCAACTGGGTGATGGAACGACCCGCCTGCTTGAGGATGTACGAGCTGGTCGCTCCCGACGGCGTTGCCGTGAGGGCAGGAGCCGCCGATGGCGACTTTTGTGGCAGCTGGCTGCACAAACTGCTGCGACTGCTGCTCAGCGGCTCCACCATGTACTTCTCCATGTATTCGGTGGCATTGAAGGTGGGCATGGCACGGTGGATTCGCGATATACTCGTTGCTGGATGGATTATGGCCGAGCGTTGGCGGTAAACACTGCTGGTGGCCAACGAGCGCTCCTTTCGCTGCTGCTGGTAGTAGTAGTGACCGTGACCGCCGCCATGATTCGCCTTTTGCAGCACCTGCTTGCCCTTCACGAAGAGGTTGAGGCCCATGTAGGCGGGTGTGGGTGGCACCACCTGGCGGTAGGCCAGCTCGAAGTTACCCAGTTCCGCCTTGGGATCCGTGCGGCGATCGATAACAACTGAAAAGGGTATCACATCAAATGGGTTTCGTTTGCCCGACTTCAACTCACCCTTGACAACATCCTCCAAACACTGGGGACACATGCGCGCCGTCACACTCGTGGTGGCCCCTAGATCCGGACTGGAGTTGATCTCGATGAGCCAGGGATAGAAATTCTCACAGATCATGAAGTCGGCGCCGAAGAGCTCGAAGGTATTTGGCCGTCGGTCCATGTTCTCCTGTGAGGCTAGCATACAGCCAACGATGGCCTTGCGCATTCCGGGAAAGATCCGCTCCAGCCACATGTTGTACTTGCCAATTTGACGCAGGTACGCCTGGAAGGAGTAGCAATCCCACATGTTCTCGCTTGGCAGGCGCTTGTCCCGCTTTCCATTGGTGTACTTCTTTTGGATGGCGTAGTTGGTCAGGTGCACGGACTCGTGGTGGTTGCTCAGACTGTACTCCTGTGAACTGAATCGCAGGTAGCTCTCCCGGTAGAACCACACCACCAAAGGCTATGGATTTAGTAAAGGAGATTATGATGCGCTACTTGGAGTGGGTCGATATTCGCTCACCTGGGTGTTGGTTATCAGAAACCACTGTCGAATGTCGAATTTGGTTTGGAACAGAATCAATGGGCGTTCTGCAAGTACATAAATGGTTAGCTATTCCCTTGACATTAGTAACACTTTCTTAAATATTTCACACATAATGAAATTACTTATTATAAATAAATCCTTTTCATATTGATTGACTATCTTCATTCCGACCAATGACATTCCGGTCTGAATAATAAATCAATATCCTTGCGGCAAACCTGTTGCACTTCTCAGGCAGACAGAACAATAAAGA
0.2933973277846831 AGTTACAAAATACGATGCTTAGAGTTGCGTTGCACATTTTTTTTAAATTTTCATCGTTTGCCAAGCAGACAACAACATCAGCAAAAAAAACCAACAACCAGCTAGAAGTGTGCACTACTGCAAAATCATCAGTCAACAACAAGAACAACACCATCAACACGCACACCCACTCACACTTAACCCCATTTAGTACCAACAACAAGAACAGCAGGAGCGAAGCGCAGAGAGCAAAGAGGAGGGTAAAGGAAGAGAATGAGTAGAGAAAAAGAAAGGAGAAGAGATGAAAAGGAAAGGAAAGGAAAGGAAGAGAAGAAATTTAATTGATTATGAACATAACATATATACATATATCTTTAATTACTTATACATATTTACTCTTAACTACTCTGCACGCTCACTAAACAAGCGTGCATTGTGTGTAAAACAAGATGAACGTAAACTATTTTAATGATGATTAATGATTGCGATTTTACAATTTATTATTACAAAAAGAATGATGGAAAAACAACA
0.4916900958116155 ACAAATATTTCGTATTCGCTTATAAAGTAGATATTACTGGCGCAATTGGAAAATGAGAACGAATAACCTATTTCAAATTGTATAGTTTCCCAGAATTTTGTTTTTACACTCATAGATATTCTTAGAAAATAATATGTACATATGTATATCTTTACATGGGTACAGGGTACTATTTCTTCTTACAGGGTGATACTAGAAACAAACTCTTGTATTTTCTATTTATTACATATATGTATTTTGCGGATGTGGATATGTTTTCCCGTGCGGCGTGCAATCATTATGCCAGATCATATCGCGTTGAAAGTTTCAGCAGGAAATTAAATGCAATTTAGTGAGGACTTAAATGCCGGACGGCTCAGTATGATAACTGCACCTGTATGTATCTGTGTATGATTGTATCTGTGCTTGTCTGTATCTGTGTGTGCGAACGTATGTATGTGTGTGTGGGTGCGAGAGCTCCAATTTAAGCGCTGCTGGCATTTCCTGGTGGGAAGAAGTGGGTATGTCACCCACTTGAAACTTACAGGCAGTGTGTTTGTGTGTGTGTGCGTGTGTATGAGGTGGGAATTAATTATGCAGGCATATCATGGCTACTCCTTTCGCTCCATCCCTTCACCTCACCACCCGTCCCTTACCCACACACACACACACACTGAAACAGTAGCATCCTTTCCGTGTGCGGTTTTAATTTGTGAGCTCGTGCCCGTGCATTTTGCCTGATCCTTTTCCTTTCCGTCGTTTGCCATTGCAATTTCCCCTGCCACGCCCACTTGCCGCCTATCGCTTGTTGCGGGCTGGGAAATTTTTGTTGCTGTTTTCCTGCCCCTGTGTTGTTTGTAATTCCGTGTGATTTCACTTGGCCGGCAGGAATCGATGAATAACGCAATTTGGAACAGCGAGTCCTTGAGAAAAGCACTTTGAGGTCGCGTATCCAATGGGTGCATTATCCG
0.6122259993801349 TAATTAGATTTGCTCAAACACATGGCGAGATGTTAATGGTTAATCCATCATGCTGCTAACAGCAAAAGTGTTATTAATCCGCCATAAAAAAAACCAGCCAAAGCAGGTATACCAAAATGTTTTGGTTATGTTAAGAAAGGTGTTCCCAACCTTTGCGACTTTGCTCCCTGGGATTTCCATATCCATTAGCCATCAGCAGGATGTACTTAAGGACACACGCAGTCACTTGACATACCTGCCCGCGTGTAATTGTACTCATTCCTGAGCTCAGTTTTAACAGGATATTCAGTATCCATTGCCACCCGAGAGCCACATATTCGTGCTAATTATAAGACTGGGGTTCGTTGGCTTAAGGAGGTTTACATCTTAAATGAATGGGCTTAGTAGTAGCCAGCATCTTGGGGGTCTCACTTTTCAATCGATTCCCGCGAAGGTTGGGCTACCGATATGCCAAGATAGAGATAGAAAGATAGGAACGAACTTGATGTGGGTACTGGCCATGAATGTATTCATCGATTATGTGACAACATTTGGGGCTTTTATTTAACGACAATGTTCTCTGGGCTTTCCTTTGCCCTTCGATTCCCTTTGTTTGTAATCTATTGAACATTCCTCGCTAGTTGTCGTTGAATTCGCTATTATGTAAAATAGTGGCACAAACGCCAGACAGGTGGGGATATAGAAAGAGGCCCAGCAAATTGTCATTAGCTCACATGTTTGGTTTGCCACTCGGTGGCAATACAACTTTGGCAGTGACTTGTTTGCTTAGTTGGCCGGCAAGAGTAGTTAAAC
0.6519295311094995 ATATAAGCTACTAAAATAACAGATTATATAGAAAATAGGCGGAAAAGAGAGTTCCCTCCCCAATTATGGACAAAAATGCCCTAATGGTGTTGATCTGCCATAAGAGCCCACGAAAACATTTACAACCTCTTGCACCGGGTTAATCGTCTCATGTCATGCCCATTAGACTCGATCAATATCGACCTATGGCCGATCATCTGGCCCGATCTCTGCAGCAGATTCGAGCGTAAAATCGAGTGCAATAAAACATGCAGAAGACACACAGCAAGTGCCCGACTGTTTTCCATCAACAAAGACACGACACGCTCAGCTGAAGATCTCCTCCGATCGCGAGCTGTCCATGATCGCAGCAATGATCACGGGACCTTAACCTGAACCTGGAACCTGGAACCCCGGATCCCGATACCGATCCCAATCCCGATCGAAGCGTAGCATTTTTGCACGGCACATTAGCTGTTTGAGAAACAGGAGGCCCATAAAGTTGTAGTGTTGCAAATTTTTATTTGGAAGCAATTTTCACACCCTGCGAGGGACGAAACGGGCCCAGCGAGTCATGCGGCGATCGGTGCTGACCTATGACCCCTGGCCAGTGGCCGTAGCTGCTGCTGCTGCTGATTCTACCAATTCTGCTGACAGGACACAGCGTGGCTAATTCGGAAACGCTTGACAACTAAATATTCAGAGGGTAAAAGGCGAAAATTGGGAGATGGAGTCGGAGTCACAGAGACGCAAAGTTGCAAATGATGCCAAATGATTGCCGACCATATAAATTCCGATTGTGAGCGATTAGCAGGGAAGTCTGCCTGCTGTCCAGGTACAGGACCACGCCCTCCGCCTCCAGCGTTTTAGTCGCGCTTCAACGCCGGCGATTATTTGCAATTATGAGGCGAGATTTTACACTTTTAGTGAAACAACTCCCACTGCAAAAAAGGTGCTAGGAAATGGATGTGGAAATTCAAATGCAAATGCAACGCAACACAAGTTTGACTTTTCGACTTGTTTTCTAATCACCTGAGTTTGGGAAACTCCTCTGAGTCCCAGCTCCTTGTTGGTTGACCAAATCGTAGACCTTCAATAAATTTCCAAGGACACGCACCACTCGTTTGGAAAATATTTGGTTCTCTTCAAGGTTGAAACTCTCGGGGGTTTTGGACGTCGATCGGTTTTGGTTTGTTTAGAATTGTTGTGGCGTTGTTTTACGAATAGATATTACTTTGATGGATTAGCCATATCGCATTGAAGGTCGCCTCTTGGTTAGCCTCGAATTTGTTA
1 TCAACTGATGCAAAGGCTGGGAAATCATTTGTCGCTGGCAAATGGAAAATCATTAACATGCTAACCTATGTACATAGTGCTCCGCTCACCCCCTGACTATGCAAATTTTCTTCACCGTGTTTCGGCCTCGATTCGCGTTAAGTTACACAAACAGAGGCTACCGGAAAGGATAGTATTCATACAACATAATCTGAGCGATGGCTGGATTTTTGGGCCGGCATTTGCATATATTACAAGTTATGCTGGCGCTTTGATGTTTGATGAAATTAGCCAGAGATCCAATCCTGTCGTATTAAATTTATTATAATGATGTCAATGCAGGCGGGCCATTCGCCCTTGCCTGGTATTATTTTTTTTCCTTTATTTCCCATTATTCCCTCTTATTTGTATTTATTTTGATTTTTATTTGTTTTCCTCGGCGGCTTATTAAACCATAAATAAGCAGGTTAGCAGGATGTTCGGCTTGGGTCGGATGCGGAAATTATGAAAATACTCAAATTGCCCACATCCTGTTCGAGAGTTTTCCTTTTAGCCGTGGCTGGCTTACCTTACCTACCTACCTGTCTTTTGCCCTTCCGTTCGGCATTTTCCTTAGAAGTCTTTCGGGTAGCCATTTGCGTGGCATACTTTGCGGCTGCTCGGCTTTTGAGTGCTCGCTCTTGGGTAATTTATCAAGAAAGCGTAGGCCAATTATATGGCTTAAACAAAAGCCTGAAAGGTTTTCATATTTCATAAATTTAAGGCCGTCAAAAGGCTTTTACCCACATTTCGTTCGCCTGCACGCAGTTTTCCCTCACATGCTCGTTAGCCACTTTTTGGGGA
0.9493425675021778 CAAAGGACCTTCGGAAGCGCATCATCCACTCAAGAGAAGCCATCAGCACAAATGCGACCACATTAAGGTGTGCAAAGTCGCAAGAGGAGTGAAAAAATAGTACCCAGAAGACGAAGAAGATGCCATAGGATAACACACCCTCGAGCAGGACATCTGCTCTGTAATGCAGTTAAAGGACATGCCGAGGTGTTGAACTGGGTCAGAGAATTGCCTGCGTGGCATTAATCATTTTTGGCCAACGCAACAACCTGACAAGGCACTGAATAATCGCTCGAAATGCGTCGGCAATTATATAATTCCCGATTTCAGTGAGTGGGTTAGTTGGGGATGAGGTGTGGCTCATTTATCATGCTAATACCTTTCGGTCAGTGGCATTTCGGGTTTCCCGTGTGCGCGAGTGTGTTGTTCGCCATCATTAATTATCTGCACATTGCGTCGACTCCTCCTTCTCGTCCTCTGGTCACCTCCGATTCCGCCGCCTCCTGTTGACACAACAACTTAAGCATTTGTGCAAACAGGGAGTATCCGATGTCCAGTCTCTAATCCCCTGGACTCTCGGAAAAATCACGATGAAATTAATCATCCGG
0.8183203973873402 GGAGAAAGTCCTTTAAGAGAGACCCATGCGAACGATTTTGGTTTTTCGTTCTGGCAATGACGCTCCCTTTTGGCCTGCGGGCTCCTTTGGTAGTGTGTATGCGAACATGGCCAAGTTAACACGAGGCCACCACGACGAGCGGAAGTCGAGCCTCAAACGGGCCACCTAATTGAGACCACAAAGGAGGCGATATGGGTGTGGGGGAGGTGATATATGGATGGATGGCAGAGGGCAGATAGAAGGGACGGAGGTCGTGGTGCCAGCCAACC
0.9497670566247491 CTCCCCTTGAAAGACTCAAATTTATTGTCATTAATCATGGGGACGACTCGCCGCATCGGGTTTTCGGCTTTGACTTTAACTTCGGTCTCGGACTTGGACTTAAACTTGGACGCGGACGTGGACATGGACAATTTGCTCCACGCCGCCGTTGCAACTGCTGCATAGCCATTATCATCTGTCCCGGAGTCCAGTCGAGTCGAGTGGGGTTTTCTTATTGATCAGCAACATGTTGCCGCAACATGGCAATTAAGGCTGGGTTTCGGGCCGCAGAATACAAAGTTAGTTGGCAGCCGCCTTGGCCATCATGGGACTAAAATTTATTTGTTGCCCGCCAAGGCTTTATTGTCTGTGCCACGGAAATGAATGGCGAATGGTTCCTGAAACGGGGTAGCTATCATATGAGACCCATTTGAATGGTGCAGAATGTGAGAACGTTTGGAAGGCATGAGAAAATCGAGAAAGGGTTGTAAACTTGTTCTTTTGCTTTACACTATAAAAACGACTTTTTTAATTTAACATTAAAATATTATATATTTTATTAGGTAGTATTAAGTATGAAATTGATGTAGGAACTGTTGAAATTTTATGCTCAATTTAAGAGTATTTCTTTCTCCACAACAGGAGCACCCAAAAAATCGAAACTTCCCTCCGCTTTGTATATGGCAAGATAAATGTTGACTTTGTCAGGTTGCCCCAATAGCTTGCAACAGCCAGTGCAACTAACACAGCAGCAACTGCAACACGAGCAGCAGCAGCAGCAGCAGCAGAAGATAGAGCTCTCCGCTTCATTATG
0.5616321175835944 CGAAAGGCTCCTGCCAAGGGGCTAAAGGAAAATGTGGGCGACGAGCATGCCATATCGCTGGACGAGTCCTTTGAGGGACGAGCAGCACTCATTCACATGCTAAGCGAAACCCATGATGTGGAGCCCATTTACAGCAATGGCACCACAAATGGAACCACTCCCGAAGTTGAAGAAGTGGTGGTGATACCCGGAATGATACCCAAGTTTATCAAGGTTCTCAATTCGGGCGACGCTGCGGTGGTAAGTGTTTTGAGCCCAAAACACTACGACTACCGACCGTTGGTTATCAAAATGCATCGGGACAACGAGACCAATGGGTTGTGGTGGGAGATTCGGGACTATTGCAACGACACCTTCTACAACGAAACTCTATCGAAGTTTGCATACAGCAACTGCACTTCGGGAATTGTGATGTACACGTTCAACGATAAAAAGTTTCCATCCACGTTCAGTTTCCTCACAGCGGGAGGGTAAGTGGGCAAATGAATCCTCAAGAATACATGTACAAATTGTTCCATTTACTCCTGTAGCATCATTGGTCTGTACACTACCTTTGTGTTATTGGCCTCGCGCTTTATGAAGTCCTTCATTGGCGGGCAAAACAGAAAGATCATGTTTGAGGATCTGCCCTATGTTGATAGAGTGCTGCAGCTCTGTCTGGACATTTATCTGGTAAATCAAACCATATTTGTTTTTAGCCCTCGATGACCTCTTTGCGTTTTCCAGGTACGGGAGGCATTGGAATTCGCTTTGGAAGAGGACCTGTTTGCCAAATTACTCTTCCTATACCGATCGCCCGAAACGCTAATCAAGTGGACGCGTCCCAAGGAGGAGTACGTGGACGATGATGGCGACACCGACTCGATTCCCAGTCGAATGAGCGTGCGCCGGCCGGAGCAACTGCAGCCACAGCAACCGCAATAACATAGGCCTAATCCAATCGCTTAACTAAAGTAGAGTTTGTTTACGTATTTATTACGTATTGCGTTATCGTAGGTTTCATAGTCTTTTT
0.7860286744438612 TGTTGTGCCTCATTTGTTCGCTAACTAAGCCGCCCCCATGCCATGTATATATATATATAATCTCTACCCGATTAACTGCATGAAATTCGGTGTGCTGCTATGTAAATTGAATGCATAAAGAAAACCCTACTACTCCTAGCAACTATTTACTAATATCTATCTAAATGTTGTTAAACACCATAAATGCAACACTTCGCTGGAGCCGTAATAATGTTGTTTTCGATGTTCCCTACTACCCTAGCTACCCGTGCTGGTGACTACTATATGTTCGAGGAGATGGACGATAAGTTTGAGCTCGACTTGATACACGACGAGATCGACTTCCTCGAGGAGGAGAACATCACCGAGAGCGAGATGAAGATGCAGCGACGCAAGACCCTCTACGATGTGAGTTTCCACATATTTCTAGTTGGGATTCCTCTGTGTTTAGGCCATGCTGCATGCAATACTTGCCCGCATGACTTTCGAACCGTACTTAAATTCTTGTAAATTCCACCCCCTCCCAAAAAAAAAATCCAAAAACCAAAACCAAACCAACCAATTGCCCCGACTTATGATCGAAGGTGTGGAAGGATCTGAATGATGCCGAGTATCGTCGCCACTTCTATATGCGTGAGCGTTCCTACGCCTCAGAGCCCGGCTCACGCATTCTCCTGAAGTTGGACGACGAGAAGGAGAAGATTGGGCCCGATCTCGGCCTGGCCAGCGACCACGATGAGGACGACGATACCATTGAGTGCGACCTTGGCATGCGCACCTCGACGCTGTCCGAACCGCTCGACTTTGGTCGTCGCAGCCAGACGCTGCTCGAGGTTGTGAGTCTATGGAGCAGAGATACCTGCATATCTTGTCTTAAATTGGCGCACCTCCCGTTGATTTCACATATTTTGCTCACGAGCTCAAGTTTTTCAACTGCGCCCGCAATATCAAGCTGCCGACCAGCAGTTGGGTGCACTCACCTTAAAATACTGTACAAAAAAAACAAAAAATCATATAAAAACTACAAACGATTTCTTGTAACTGCATATTGTATAAGCTTGGTTTTTCGTTAATATCGTGTAAATGTCTTTCTTACAGCTATTACCAGCCAGTGGTCTAACTCGCTATATTTATTTGAACCCACAGAAGTCGAAGGATGCACCCACAGGCGAGTTTCCCTCCACCAGTAAGGGTATTTCGAAGGAGCGCGATGCGGCAACGGCTTCCAGTTCGGCTAGTCCAGCGCCCACTAGGGATGTGGGTGATCTGCCTGTGATTCCACCACCCTCCACTGGCCTGGGACGTGAGCAAACCTCCAAGGAGACCTCCGATAGCAAGTCCAAAATGGAAGTGGACAGCGGAGAGGTGACGGCCAAGGATTCGGATGAGGACTTCGATACCAATCCCATTATCAGACTGCTCGAGGGCTTCTTGGTCACGCTGACCATAAGACTGAACCGCTTTTCGCGCAACTATCGCTTTGTGAATCGCATCCTGGCCGGCGAAAAGAAGACCCTAAAGGTGGGTTAAATCCATCCTATTTATGTGCAGTGTGCCTAAAATTCCTAATTTTGCTTTCCATTAC
0.7760013169395324 AAAGCGGATCTTCTGCTTCACTCTAGAGATGCCGACGGGGTTTCCCTCTGCCACGGTGGCCTGGAGATCAACTGCATGCTGAAGTACAAGGACTCCAGTTCCAAGTTTCTACCCGTTGAGGTGTCGGACAATCGTGATGGCACCTACAACATATCCTTCACCCCGGATGCCCAGGGCACGTTGATTCTCACGATCACCATTAACGACCGGCCCATCAAGGGAGGTCCTTTCACTTTTCAAGCGCGACAGGTTCGTCCGCATACGGGCATCTACCACTGCTGCTCCTTCTGTTCCGGAAAGGGCAACCGGAACGTGATGTGCTCGTGTGAGGGTCATATGCCTGGATATAGTGGCTGCGGTCATGGACATGCTGGACATCCAGGGAGACGTCATTGGTCCTGCTGTGGAAATGTCCTTGAGAACTCGGAATGCAATGTGGCCAACAAACTGCTTAATTCTTAAGTAATTGATTAGGATGCAGGGCTATAAAACGAATAAATTAACATATAGCCAGGTTTCGCCATTTTGTTTGTTCATCTTGTGAAATTTCAAAGATCTTGTAGTTTATACGCACGCGCAGATAGACAACAAGGATACTTCAAAATAAACGTTTTTCTACCTGCAAAATACATGCATTCCAACAGACCCGACAGTCCATTTACAATGTGCACACAATAATCTCAGATTGCTAAGGCTACAAAATCCCTTTCGACCTCTGGAATTACCAATTGAATTCTCCTTATTACCATATGGTCAGCATATGCGCGTCATATCCTGACCGTTGAGCAACAAGTCGCAAATAAAAGTTACTTATATAGGCTCCAGCAGAATAAAGGTTTTTTTTATTTATTGAAAATGGTTATCATAAATACAGACACTGACTCTGGACATTTATGGAAAAAAGTCCGATGCCTTAAGAGTTGGTTGGGTGGTTTTGAAAGCGCCTGCAAGGAGCTATAATTCTAAGTGGGTAATTTTTCGTTAAATGTATAATCGTTCTTTTTCGCTTTCGATGATCCAACTGTTTAATCTTCATTATCAGAGTACCAGGATAGGCGCTCTTCGTAGAAGTGGATTACCATTCGTGGGATTTTTTCATTGGCCACTGAGGAGGGCACCATTTCTGCTTGGTCCACGCCTT
0.8239332844251261 GATTGTTGGATTCCATTTATTACCTGACTCTGGAGCAGCTCTGCGAGTGGACCTTGTTAATGATGTGAAGGGGGGCGGGAGAAAGCGGTGAAAGTGTCACAGAAGTCAAAGAGTCAGCAGCAGCAATACGAAAGAAAAACTGGGTGGATGCATCGATAAAACAAACAAAAACAACTGAGGGACACCCTCGATATTTTCGTCCTTAACGCTGCAGATACTGACGGGCGCTCAGCAGGAGGCCCACCATGGCTGCCACGCCCAACGCCGATGCGCCCATCGCTCCGGCTCCGTTGCAGTTATCCGTATCGCAGGAGCAGACCACCTGCCGACCACCAAAACCGGCACGCTGATAGCAATAGTTGGTGGAGGTCTGATTCTGATAGGCACAGGTCCTAATCACACGGCTATCCGGGGGCACTGCAATGCGATTGTTGTCATTAACCAGGCTAACCATTCACATGATTATATGGTATTGTTGTTCTACTTACGGCTGTTCACCGAGAACTCGATGATCTGCGTAATCTTGCGGCAGTATGTGGGTATTCCCTTGCCACGGGACGAGTACTGCTCATCGCAGTCCTTCAGCAGATTGTCCGGC
0.7922463277945245 TGCTAAATAAGTGGCATAAATCGTTTAAATTTCAGTTGATAATCTCAACCGTCAATACTTTTTCACTTAGATTTCATAGTTGAAGAGCTTTTCGCCTGGCCTGCCCATGATGTGATCAAACTGGTTGGGATAATGTGGCGGCTTGGAAAGCATGTCGTTCACAGAGCGCTCGTAGAGATCAATGTAGTAGAGGAGGTTCTCGTCCGTGTACATCTGTGATAATCATAAAATCAAGATTAGTAATGCGCCTTGCTGTTTGTACACAAGTAGTAAATAGTTAATTGGTGATCTGGTTAATAGGTTATATATATGAGATTAGTGCCCGAATGAGACCAGTGTGATTAGTACATTAGTTCATTAAATGGCCAACTCATACTGATACCTTGGATTGGATACATTATTCCTTGACCTATAAATGCAGCAGCGAATGGCATTTGAAAATAAAAAGTTGTATAGAGTGTAGCAGATGGTTGCATGGAATCAAACCAATACCTGCAGATAACAGCGCACCGTAAAGATGATCCGGCGCAGATCATGGATAGCCTGATAAATGTGATGGTATGAGGAATTCTCGCACCGCAAAATAATGGCACGCACGTCTATAAAATCATCCTGGCAATGCTGATAGAAATTTGGATACTAAAATGGTAGCTCAATTAATGGGCAGCTGTAGGAACTTAACATAGATAACTGACATAGTTGCGAGTGAACTGCTTCTTAAAGAAGCGCTCCAAGTTTTTTAGCTCCATGACACGGTCACTGAACTCGTACAGCTGCCGGGTAACCTCTTTTCCGATCGCGCTAAATGGATTCGTGTACGACCTCACATCTCGCGGACGATCCGACTGTGGAGATGATTTCGGAGTTGGAGCGTTAGGAATCTCTTGAGATGGCAAAGCCTGTTGGTTAGCATTCCGCTCCACATAATGGTCATTTGGCTTGGCTGGCGGCATCTCCAGTTGCATCGACTCCTTTTGCAGTGGTTGATACGTTCCGGTTTTCAGATAAGTACCATTGGCATCTACATGGCGTTGGGTTTCCTCCGAATCCTCTATCATGGTGTACAGATAGTTTAGATTTAATGCACATTTCGGTTTGTAAAGTGCAGATGAAGTGGGTTCTTGGCCTTTTGAGGCTGCATTATTACGTATTTGGTTATTAGGTGTACTAAAGGCACTGGGTCCATGTCCAGTGGTCATTCCCAGGTACTTCTGTGCCAAGCCGCTGCTATCGTTGCTATCTATAAAACTTCTTAGAGAGATGCTATTGCTTTGGTTAATGGGAGCCCCATCTTTTCCGGAAAAGCTGTTCTTCTGCTTCTGCAGCAGCTCATCCAGATTTACAAAGGATTTTACAATCATCTTTACGATGGACAGGGTTGAGATCTGCCAAGAATCAAAGGAAGCCATAAAGCCCGACGGCAGCTCATCTTTAATCTTGTTCAAAGCATCGGGAGTATTATACACGTAGCCCTTCAGTATGACCCAGGCATTCACAATGCGCGTAAAGACGAATATGAAATCCTTAACGGCCCAAGCAATGCCCTGTGAGTTTATATTTGGCAGCACGCCATCCGGACGCAGCAGATCCTGCTTCAGGCGGGCGCACAGTG
0.6975735904579319 GTGCCGGAGATTCCAGCAGCCATCGTTAGATTTCTCGGAGGTGGCATACTGCAGTTTTGAGTCGGGACCTTTGGGACTAAGACGATACTCCATGTTGGCTCGACGAATTGTTACCACGTTCTTGTTTATCACGCAAATCGGTTTCTGCTGCGTCTACTTCCTCTTTGTGGCGTTGAATATCAAGGACGTTATGGATCACTACTACAAGATGCCTGTGCAGATTTACCTGCTTATAATGCTTGGACCCATGATCCTGTTGAATCTGGTGCGGAATCTGAAGTATTTGACACCCGTTTCGCTGGTTGCCGCCCTGCTCACAGTTGCCGGACTGGCCATTACATTCTCGTACATGCTGGTGGATCTGCCGGATGTGCACACGGTCAAGCCGGTGGCCACTTGGGCGACGTTGCCTCTATATTTTGGAACCGCCATCTACGCGTTCGAGGGAATTGGTGTTGTCCTGCCCTTGGAGAACAATATGCGCACACCCGAGGACTTTGGCGGCACCACAGGTGTCCTCAACACGGGCATGGTGATCGTGGCCTGCTTGTACACAGCTGTCGGGTTCTTCGGCTACCTGAAGTACGGCGAACACGTGGAGGGCAGCATTACCCTAAATCTGCCGCAGGGCGACACGTAAGTCCTTAAACTTTCCATTGCTAATCGGTTTTAGTTGTAAGACAGAGGGATTTAATATTTCTCATGCTGATATACATAATCTACATGCTCTTGCTATTTGAAAAGCGCTATTCGAAATATTGATAGTTCAGATAGTTAAGATCGTTATTAACTTTACTGTCTAAATAATTTTAAATTACATGATAATAAAGCTAGCAAAAGGTGTTATAACAATTTTTAATGATATTCCCAG
0.915429811001608 TGGAAGAGAATAACATTTAATATGGCTGGATTAATCTCATTTCATCATAAAACATTGCGAAGGATACCCTGATTCAGAATATATATGAATACCTTAAAAAAATACATACGAATGTTCGCGACCTTCCCACAAGATCTATTTGCGGACAAAAGAAAGATTTGTCTTCCTGGAACCCACTCATTAGCAGGCAGAATTTCTTACCTTGCCCAAAAAGGCAGTAGCCTGTCCTGACAAACGACCGTCGCACAACAGGTAGTCGTAGCTGTTGAGGAACTTGCGCTTGGCCTCAAAGGAACCCATCTCGTTGCGCAGCTGGTTGAATGGAACGACGGTTAGGCGCTGTTTCACACCAGCCTCTCGCAACATATCCTCGTAGTGTTGCTTGGTGGGATCATAGTCAAACTTGGCTCCACGCTGCAAATCTGGCACGATGAGAGCCACATCGTCGTCCTTGCCCACCAACGAATGCTTCAGATTCAACTTGACCATGCGCTTTGGGCAGCTGGGGATCTTGTAGCTGCAAACTTGCAAAACATAGCGGTAATCAGAGAAGATCGAGGTGTTCTTCTTCTTTTCCACCTCCTCGGAGACAACAGACTTCAATGCCGCGCACACCTTCGTCACATTATTTTCATTGACAATCTCGTGGAACCGTTTCTCGTCAAAGGCCTTCAATTCGAAGGTCAGCTCAACTGGTTTTTTAGACTTGGCAGGCTCTTTGTTGACAGCGTTGCCTTTGGCCTGACCAGGCTTGGACTTGCTGAGGGCCTTCTTGGATTTGGGTGGACTGGCAGGCTTAGACAGCTTTTGCACCGCCTTTGCCTTCTTTTGGAGCTGCGAAGCGGGCTGAGCCTTTGCTGGTTTAGCTGGTGCTGCTTGTTTTTCGGTTTTCGCAGTCTTT
1 GGCCAGAGCGGAATCATTCACCCACATTTCCCTCGTGGAGAAACAATGATGGGTAATAGAAGCTAGTCCTTATTATGAGTGCTACACCCGTGTGCACTCGAGAGCCAGGCAAAGGGTTCATCATCATCATCGTCATCGTCGTCCTTGTGATCAACAACAACGTTGTGGTATTTTCTTCGCTGACGAGTTTTGTCTCAGGACTATGGACATGGAGAACCAACTGGGGCAATCATTCCAGCAATCCTTCAGCCAGCCGCACTTGAAATTTTTGTGGTTGTTGTTTGATTGAAGCAGCTCAAGCCGTTTGCAACGGAAGTGTGTTTGATTAAACGCAAAAGGACGAAACAGGAGTGGCAGGAGATGGATCGCAAGTGGCTCAGTAATAGAATGGTGGGAACGGGCAAAAAACAGGGGAACAGGTTAAAAGGGTCCCGAGGACCTCTTCTTGGGGAACAGTACTTTAAATCGCAGGTAATCGCACTGAGATACGATTTAAGATTACGGTAGTGAATTAGAATAGAAGGGTAGAGATATAAACAAGTGTAAGCAGTACAAGTTTACAGGTAAATTCAGATTCAGTTATTTAATTTACCATACGATCGAAATCTTAAGCCCCCTAACGAACTTGTGCTCCATAATATATTTTCCAGTTTACGTGTTTGGGATTATTGTTTTAACAAATTATCATTGCATCTCATGCCTGATGCTTTTATTTTAATGGTACATATGTTGTTTGGAGGAATAGTGGTTGCCCTTAATCGATTATCGATTAGTGGTTAACGCCTTGCTGGGGTACATCCTCGTCACGTCCCGTGCTTCTGGTCATCCCCATCTCATCGAGAATGGCATTCCATCCGTCCCGCATGGAGAGTGTGTGCCACATTGTTGCAACCTAATCCGTTTATCTAGCTTCGTACACCGTTGGACTTGATACCCCGAAAACTAGCTGAGCGTCCAAAATCCCCGCCCGAGTTGCACCAATTTCTCCTGTTGCCCAGGCCAGGAGCCAAATGGAAACGGGATGTGGGTGGGATTCACTTGAAATTTTGAAGTCCATTCGACCGTATAGTCAAGCCCCCACTCTGCCTAGCGGTTTCAGTGCGACTTAGTCGGGATCCAGTGCTCCGAGTCGACATCCATTAGCAATCGCAGTCATACAGACTTCCGCATCATACTTTCGACTTCCGCATACTTTATGCTCCACTCTCTGGCACTCTCCACTCAAAATGGCGGATTCGGATTCATGTTGGCCATGCGCGAGCCTCGACCTTCCGACTCCAACTCGAGTTTGGGACAAAAGTTTGCCCGTCGCCTGGGAGTTTCTATTTCTGTGCTCTCGATTCCATGCGATCTGGAACCGATGCGAATGGCTTTGTTGCAAGTACTTTGGGGACCGGGTGGCCTTCGCCAGCCACTTGCAACATTTCTGCGGAGTTATGATTGCTTTTATTGGGGGGTTTC
0.7022892508871774 AGGTAACCTATTATTTAATGTAATTTCCCAAGCTGTTCGGAACAAGTGATCTTTATTAGCATTCCCACCGTCACCAGCACCGACAGGATACAAATTTTACGGCTCCTGCACACATTTTCCCACCAATCGAGGAGGGCGGCATTCCCAATAAGTCCCATGCAATTTTCATTGACAATGGCCAGCCGCAGGATATATTCGGCATGAGCAAATACAATAAAAATACCTGTTGGCTGTTGCTGAATAGAAGGATGGATGCATTTACCTATATCATTATACGGCCATTGTCGGTTGACGGGCAAGTCGGGAAAACGGGAAAAACGGGAAGCTGCAAGTGCCCTCAACCCGAACGAAAAACAGTTAGCGAAACAATAATGCGAGTCGGTACTTGAGAAAAACCGAATAATAAGAGCAGGGCCAGTGGCAGAAGAAAACTGGTGGATGGATGTAGGGAGGGCTACTTGGGCCCATTGTCTATCGATTTTTTGCACTTCAAGGGAATTGCATAAGAAATGCAATTCATTTTCACACGACACATAAAGGTGAACTGTGGCGAAAAAATTCATGGAAGGACTTGTTGGTTGGTGGGCGTAATTTATGGCACTTAATGATTTGCCTTTACCACGACATTCGATCGATAAGTGAATACCAGACAGCGAGTATTTAAATCGGGCCTAGAAGAAGAACTTTCACCCAGCACCCATGCCACCGGGCGTTTTTGGATTGGAGTGGAAAATTTATTGTTCAGTCATAAATCTTATGGAGCTGCTCGCGCGATTTTTACGACCTGTG
0.6899113048687138 CATAGACGCATACATCCAGAGCGAGAGCCTTTTGTCTCCCTGTGGCAGGAATTCAAAAAGCTAGACGCCGAGCAGAGCAACCTGTTGCCAAATAGCCATACACTTACACACATTCGCATTGCCATACACATGCGAAAACGACCTGAACTTCGCCAGGGAATGCAATTTTCAACAACGTCATCATCATCATCACCATCACCATCTGTAGCAACAACAGGGCCTTCCATAGCCACAACGCGTATAATACATTCAACAAACAATTGAAATTTCGTATACAATTGCGAATTGAATGAGGAAATGAATGTGTAAAATGAATAAGTCTGAATAGGGTCTGTAGATGTGTCTGCGTGTGAGTGCGAGTGTGAGTGTGAGAGTGCCTCTCCTTCGCACATTCGCCCCATCTC
0.2663936782812555 ACCGAATGTTCGCACAAAGCCATGTAGAAATTTCCCACACTAGGTGGGTCCCGGAATTCCAGGACACACAGCACGATCCTGGATCGGAGACCCCGCCGCCCAGCGGGGAGAGCATTTTTCCAGCTAAACCGACTGGGAGATCGTAAAATCTTTCACACCTCCGGCACTGCTGGGAGTCGCAGGACCAAGGCGACAAAAGTCGACTGATTAATCGGAATATATCGATCAGGCCCGAGGCGATGCAGCAGACAGCCTGGCGTTAATGTTCCGCTTGCAGGCCTTGAGGTCCTTGGGCTGCCTGCTGCTTCTGCCTCGCAGCCCGAAATCCTACACCTGTGCACGTCCTGCGACGATTCAGGTGTGCACATTAGTCACAGACACAGACACCAACTCGCAATACAAGTATATGTTGACACAGGGTGGGGGTAGGGAAAGATAAAGCCAGGCAAGGACAACGACGAGGACGCGGACGAGAACGGGAACGGCAACGAGGACATTAACGAGCCAGGCAGTTAGTTGCTTTGCCTTCGATGATGCAGCACTTTCCATGGTAATTTCGGGGGGGATTGTGCTCCTCGGATCCCCTGGGTTCCGGGACCTCTTCGTCACCACCACCACCCCCTCATCCAAACGCCGTGCATATGACAAATGTTTTTCATTGCCAGAAATTTTCACAGTCATGGTCATTTAAAGCGGTTCTCCTCATAATGCATCGGCTGGCCCTGCC
0.9429033647961327 CCAACTGATCGGACACTTTTCGCATTCATTCCACTTGGCCAGAGTCCATTTTCAAGCGGCTTAAGTGCGGTTCGTGGAAAATAATGCAGACGCCGTTCTGTCTAAGAACTTCCACTTGGCCAAATGCCCAAATCAGGTAACTGAACAATTTTCCGTTGCCCCCCGCAGAAGCGACCCTCTAACTCTACCTGTTTACTGAGGCCGTGAAACGCCTAAAACTAATTGAGACCGCCCTCATTGAATAATTTCAGAAGATTTTTCTTTCTTTTTTTTCTGAAGCCAAGATTTTCCGCAGACAGAAAGGGGCCAGAGGCGAGCGGAGTGGAAAATAAAATGGAAACTGCAGAGGGACACTGAGAGCTGTGGGTAATGATGATGTATGGGTAATTTGAATGATTAATGGACTGCGCTTTATGCCAGTGTTCCGGTCACAGTTGAAGGTTTGCCCGGGTCTGTCCAAGTCGCTCGGCACTCGGCAAAGGATATCTTGGGCATAGATGTGAAATTTAATTAAAATATTTTTATGGTAGCCCGTAAGAATGGAAAAGGTGTGTAAAGGCAGTTGCGAAGGCATGCGAAAAGGTGCAGCA
0.615545827812219 GCATTGCTTTGCCGCAAAGTACCAAAGTCAGTGCCAGCTAAAAATAAAAAGAGTCAATGGTTTGGCATGTCTATGCCGACGATCTGTGCGAACTGCCAGCCAGAAAAGCCGGGATAGCCAGAAAAGGTAGAAAAGGCGACATGCATGCCACGAACTGGAGGACATATGGACCATGAGCCGGACTAGATGCCACATGGACGACACGGACGTACATGGTAGAGGCAGAGTCACACGGAGTCGGGAGATAGACAGTCAATCTTATGGCCACAGACAGACGAACACGACCGGGCAGACGACTGCGACTGAGTTTGCGACTGAGACCGTGATGATGATGGTGCAG
0.6933591284265319 AAAAAGGAAAAGCACCGTCTCCTGTGTGAGTGTGTGGTGATAGCTATGAATTACATGCAGCCAATATAAGTACATATACAACTGGGGAAAGGATGTAAGGCAAGCCTTACTTACAGACGCCCAGCTACTTAAACATGCCATTCGACTAAAGCTAAACCGGGTCTCTCCGGCTTCTTCACCTTGGGCAGGAATTTTCCAAGGGTTTTTCCCATTTCCCTGCATGCACTGCACGTTTCTCGTTTGCAGCACATTTTCTTGTTGCTCTCATTTACACCTCAATTTGATTCTATTTCCTGCGTTCCGACAGACTATCGAATGGGCTCCTAGCAGCCAACTCACGCTAACAAGGCCGTCTTTGATGGCTACTTGAGCCGGGAAATCTGGCACTCCGAGTGTCCCCTAATGATGGCCGCAGTTGGTGCGAGTAAGCCGCTTCCAACATTCATGGTAATGATCTGCTTAAGTCCCGTCAAAAGCAATGGCATTTGATTGGTGGTTTCGGCAAGAATGCAAACTGCAGTCTGCAGGCTGGAGTCAATGGATATTAATTAGTGGGCTCGTTCCCCATCGCGCTGCTAGCTCATTTGCTATGCACTCCCGGTTTAATCTTTTAAGACATGATTTTTATGCCAAGTAATCAAATCATTAGCACTCATTACAAGCTGCTTAATTAATAAATCATTTCACGTCCCTTCTCGTACAACCCCATTTATTGTGGCCCTTTCGCTTTTCCTGCTCTGTTTGGATTTTTTTTTGGACTTTTGGCCGAAAGGAAAACGGC
0.7839590617185279 CACTGTACTCTCTGCGTTGTCTGTCTCTATCTCCTACTCCATTAAGTATGCAAGTTTTCAGCAGTTGGCAGTCGGGTCCTGGCCCTTTTCCCTGCATATCCTGATTCTCATGGATGCAGTGGGTTAATGTATTTTTAAGCTAAATTCTTTGTTTATATTTGCCTTGCTGTTTTCGGTTGTGTTTGTGTGTTGTGCATTGCGTTGCAGTGGCAACAACTGCTGTCCTTTATCAATCGCAACAAATTTCCCCTTCGACTATTTTTTTTGCGAGTTGTCCCAAAGTGAACTCTAGTGGATTCATTTATTCGCATATAAGTTTGTTTGGGAATTTTTCACAGATTGAAGAATGGCGTTGTGTGCGTGTCTGCCAGTTTTCGGGATTTAAGGACTTCGAGGGTCCTGGAGATAGTCTCGCTGTTTGTTTACTTTTTGTTGGCATGAAATGTGCATTAGCAGAGTTAACTGTTAATTGTTTACCCATTTCGAGGGCCTGACAAGTGACATGTGAGTTTGTGGTCTGGATTGTAGCTGTGGTTAACCATTAAATGGAGTTCAGTTATTTGAAATACTCGCACTAAGATAAATCGAAGTCTTTAATTGCATTTGAATGATCTGCAGTCCCAAACATAAACCTTTTACATTATATATTGTA
0.8726301038604081 CCTTAGGATCAAAGAAAAGAAAAAATATCATTTAGGCTGGCAGCCAATGGGCCAACACTTCCTGGGCCAAGTTCAAGGGCTGCTCTTGCTTCTCCTTCGGCGGCTTCCTGTTCTCGTTTTTCCGCTGCACACATGGCACACCAAATTCTCAACACTTTTTGCGTTAGCATTTATATCATTTATTTTTTTTTTTGTTTTTGGCAGACCTAGAGTCGCCGGGCCAGGGACACATCTAAAATGATGCTGAAGATGATGGTGATGATGAATTTCTTAGAAGCCACCAGAGAACAACTGAATTTCTCGTTTTGGTTTCTGCTCTTTTATTCATTTCTTAGTGTTGCGCGGCAGGATCCCGTCTTTTTTTTTGTGTGTGTTTCTGGCCGTGTGAACATGGCTCGTTTTGAGGTTCTTCTTGGGCATAAAATGGGTTTTTCGGGCAGCCACCCCACTGAGAAACAGGCAGGCGCAATTTTCCATTTCCCGTTGGCAAATGCATTTCAAAAGAGCTAGGCAATTGGAATTGAAACGCAGCTTGCCATCTGAGTGACTGACAGTCAGGCACCGTCAAAAAGATAGAATGTACAATGTGGCTAGACCGGAGGGAGTCTGCCGAAGGTCGATAGGGTGAATTGCTTGAGGAGATTGTGAGCTATGGCTGCTGAGAGCTTAGTGGAAAAGTCCACAAGTAGTCAAACACAAGTCACAAAAGA
0.8512021811946028 AAAATTTAAAGAAAATCTATGATGGGGATAGAATGTGAAATAAGGAGTGAAAACATTAAATGGCTATACAGTTGATATATTTGATTGGAGTCTTTAATTTGTGAAATGTGTAAAAGCCACTCATCAATTATCCCGAACTTTGTACTATTCAACCAGCCAGCAACATTTGCACTTTCAATCCCGCCCCTTTACATCGAATCCCTTTGGTGGGACAACTTTGAAAAGTTTTAATTAAACCAACTTTAAAGCTTTTAGTGTTCCTGCTGGTCAGTGCTGTCAACATGTGCTAGGACATGCCGGATGGGATGGAGAGGGCCATGCTCCATATAAACTTCCCTGCTATAACTTCCCCACATAAGCCCCCAAGACCTGCACATGGGCTTTATTAAATCTGAGCTGTTTTACAACAATTTTGCCATTAACACATTTGGCCAACAGTGTCACCAGACACTGAGCTTTAAGCTTTTCTGGAAAAACAAAAATTGCAAACAACCCGCAGGTTGTCGAGAGGAGCAACTTTTCCTCGAAGCGGCAGAAGCAGATTGGGTTAAAGCCTAAAATCCTTTAGCAACCTGACAGCTGTAGAAAAGCGAGTTTGGTCCTTTGGCGGAAAGAAGAGGGAAATGAAGAGCGGGTAGTTGGTTGGGTGGAAGATGCAAACAAGCCGTGTGAAGGGGTCCATAGACAATGGACCGAGGACTTTGGACCTGTGTCAAAGTTGCCCATCGAAGCGACAAAAAATGATGTATCAAACTGGACAGGAAAAAGGCAGTCGAGGGGGTCGCGTTTGGGACTGCCCAGTTCGTCCTTTTTGTATTTAAAGTTACACCTACAGAAGCGTCAGCTGTGCTTCGGTGTCATCCTCATCCTAGGGCTGTCATGTTGCGTCTTTAGACGGTTCAGTGGGCTTGGTGCAGGTCCTGTTCTTCCTCGTTATCCTTTTTCGTTTGTGATGTGGCCTATATCGAAAAACTCATCCAGTTGTTGCGGCTTTCTGCGGCTTTTTATTTGTGTGGTTTTATTAGATATCTATCATAAATTGATATTTTGTTGTTGTTGGTAGGTTATTATTTTTTTTAAGTACAGATCTTCTTACGCTTAACATTCCGTTATGAAGTTGGACTGCTTTTTGTGTTCTCGCATGCGATTTTGGACGCCTGTTAATGCTAACAACGTCTGTAATGGTTCGTGTCCTAGCTCAAAGGTGACTGTAATGTTATCTTATGCTGTTATGCTAGCTGCTATATAACAGAGATGTTACTTGTTCTTAGTATTAAACAAAATGTGTAACTAAATATTAGTTACACATTTATAAAAAATATTGTAAGCTTTAAAGTAATATAACCCATTTACCGTTTGCTTGATTAAACAAGAAACTTGAATGCCCATTTCCTGGGTTGGCTTCTGGGTTAATCTCTTTCGCCTCCCTGTCTTTGTTTAATCATCCCCAAAGTATCTAAACTTTTGCCCTTTATCTCACCTATTATCTCCATCACTGTCCGAATTCACCCCCCAATAGGGCTCTCTTTAATGCCGGCCCAAGTGTAAACACCAAAATCTAATTGCCTAAGGACACGCAAAATGCTTCTGGGTTTTTCGCCCCCGCATTTTCCGCTCTCCATGTGTTTTCATAGCACGCCCTTGTGTCAGAGATATTTATGGAATACGAAAGGATCCAAGCATCTTTAACTGGATAAACATGG
0.7599806802245702 CATATGAATGAAGCAAAGTTTGCCAAACAAATTCCTTGGGCCCCTTGGCGATCTCAAGTCAGAGATAAACGAAACAAACATAATCATTAAGATGACGAAAGGGTGAGGAAACTCCATAATTTTCACACTTCCACGACAGACCAAATGCCATGCAATTATGACACGAACTGAGCGAGCAACCCGCGGCGCCTTTCTGCCAAGGAGTCGCCCAAAGATCAGGATCGTAGCACGCGATAGGAACTCAAAGGATTACGGCGGACAATGGGAAAGGGTGCTCCGACCGGGACTCGAGGGGCGTTGACACAGAAGAAAGTCATGACGTGGCATATTATGAGGCTGTGCTGGGGAAGCACATCCTACCTGGTCCCAGATTCCCGCACTCAAGGTGGGTGTGTCGCCTTAATGATGCCCGGAATTAACTGTTCCGTTTCAATTACGAGACATCACTTGGCAATCAAATTTATTTGACACTTTCTCTGCGGGGGCCAGTGGAGAACAGAACTCTTTTCTTTCCCAATGAAACTCAGTCCAATTGCGGCTATAAAATTCGACCAAAAATTACGCATAAATGTCATCGTAAATTCGGCATCTACCCTATCCGTCGGCGGTGTCGTGGGAAGTTACGCCCCTGGCATATAGATAGTCTGTTCTGGTCGGAAGGGATTTGGCCAGGGATTATAACGATTGCCAAACATATGGCCATGGATATTCACAATATGTGAGTGAGTGCTCAAAAGATTTGTTGACCGAGTGTAGGATAATGTGTTCGTTAAATG
0.7839891304137517 ATAATACCAGAGTTTTACAATAACTCGACCCGGTTTACAATACAATATTTCAACGACATTGTTTTTGGGAATCTGTCACGCTGACCCACCCCACAACTCGAGGTCGAACCATTAACAGGCCGCACAATTTGCGGGACACGCATGTCACTCGCATTTTTCAGGTCGCTTCCTCGGATCTCCGAGTTCGAGTCCAGGACTCATTGAAGCCACATTAAGCGCGCCTCATTTGATGCGATGCCATTGTCCTTTCAAGTGGCCACTGCTAAATAGGTTCGGATGAGATTTCGCCAGGCGCTTTATTGTGGCAACACGCCTTTGTGGCCTTTGACGCAGGCGTTTCATGTGGCGTGTACTATAAAGTAAATAGTTAATCGTTTTTCCCCGAAGCTGCAGCTGCGGTCTTGATTTCTCCGCTGATCCGTCTATGATGTGTGAAGAGTCAAAAAAGTCACACTTGAGTTCGTCGGTTTATGTCAACTGCAAAAGTCCGTCAGTCAAATGCTGGTAGATGGCTGCATAAGTGACCTGACCTTTTCCAATCAGCGGGCTTATCAAATGGATAACAATTGGCAGAAGAACCATTATCCACAAAGCTAC
0.4000261041253761 AGCGCGTGTCATTTTGCAGTGCTAGACTAAACCAATTTCCCAGAACTCATGTCAGATATTTTTCTAATACGCAATCAAAGTCCCGATAAATTGTGGCCAAGAAAGGAGATCGACGGCTTCTGAAAAAAAAACCAAAATTTAAACCGTAAAAAGGAGAAGATTTTTCACACTTGCCAGCGGCGACAAAGCGATTTGCGACACGCAATAAAATGTAATTAGTAAACTCTCTCTGTGGAATTAAAAAAAAACCGAAGCCGAAACTGTAAAATTTCAGGTACTTCAGTTAAAAAACACAATAATTCGACATGGCGACGACACTTCAGCCCAAACAAAGATGCCCAGACAAAGGACACACGTACAGGGATATATTGACAGGGACGAGGTGCATGGTACAAGGACACCCCTCTTCACAGGAAACAAAAACCACCCGATCCTTTCGTCCAGGGTAGCCTCGAAGATCTAACGCTGTTTACTCAAGCGCAAAAGCGAAACTTGGGAAAACAATCGACGAGCAGTTGAATTGAAAATTTTTTACAATTTTAAAAAATCAAATGGCAAATAAAGTGGCAAGTTCCTTTCGCAGGATGCCCGGGATGGTCGTGCGCCGCGTGTCGAATGCTGTCAATATTTCCGGTGTGTCTAATGACAAACGCATGTTTACACGAG
0.8173063112817498 GAAACGAAACGATATGATAATTGGCCTGCTTATACTATATAGTACATATATACTATGTAGTGGTGTAAATGAGTCCGATCGCAGAACGAGTCTTTCGTAACTCCCATTCATAAGTCGACTGGACTGAAGCTGAAACTGGAACTGGCACTGAAAGTGAAGCAGGTGTAGGGCAAGTCAAGTTCAGACCCCTCACCATCACCACCAACATCACCATCTCGTCGACTTAACAAGTGGCTCGTGCCCAGGTGAACTACCCCAGTGTGGCTGATTATAATGCTAATTAATGCCCAGTCATGTTGTTGATCGGACGAAGTAGCCTCTAGCTAATGGTCTGGGTTTTCTGATCCAATCACACTCATTCACGATTCAAACTAATCGCATCCACTGACGCAAATTTTGAATACACCTGTGAAATGTGATGAATATCTCACAAGTTTTCATGCCCAAGAGAAAGAACTCTCTCCATGGGGATTATTCACCTTGAACCTGTTCCAAGATACGGGCTGTCAGATCGTACAGATTGATTTCGACAGTGCAATTAGACGCAATTAATGAGAGACTATCTATA
0.9306819908517107 CTAAGGCGTATTTGTACAGCTCTAGGGTTACAAACTGATTGGTAAAGCTATACCTACCGCGATGCCTCTATAGTAACGGCTTTGATTCGTGTGCTCAGTGATTCGGGTTCTCTGGCCTAACTAGCTTAGCTATTCCTCTCTACCAAGCCAAGTATCAAAGTTTCGATTGAACCGCCATACAAACCTCTACGATATCTGTCTAAACACTAACTTGTACACGGTTAACGCATTACGCAATCAAGGGGAACAACTCTACGTGGCAGCATTCAGAGTTCTCTGGTGGTGGGTATTGCAATTGAATTTGAATTTGGGGCCAGAAGGCCATTGAGATTGCGAAGGACTGACAACAGCAACAGTGCCGGACATAAGTGTAAGTGCAACTGCGGCTGCCTGCCCTCGCGCCCAATCACACTGCAATCCTTCCACCACTTTCACTCTTGTTTCATTTATGGTTTGTTGATGTTTTTGTCTGACCGGACCAAGAAAAATACCAAACAAAAAAATGGCAAACTGGTTAACTCAGCTGTTGGGCTTTTTTGTAAGTTGGTTAGTTGGTTTTCGTTTC
0.5824811937180454 GTTGGATTCCTTCTCTTTTTATCGCAAAATCGATTTGCTGTTAAATCTAAATCGTCGAATTTCCAACATAATTGATGGCATGGCACCCCATTTCAATTCACTGGCTGTGGGTTAATCTGCATATGCGAGTGAAGTGTCCTTGCGCTGCATATGAGCATATTCACATCTGTATATATATATATATGTATGTACCTATGCCCGAGGTCCTGTCTGCACCATAAAACGCAATCAGTGCTTAATGATCCATACAGCAATTGGATTAGTGCCCGCCAGTCTGAAGGGAAAACTACTGCTCGTCTGCCGAAGGACAAAATCAGGACCAGAAGCAGTCGCAACTTCCAGACCGATTTGCATTTCGAACGGGGCGTGGATTAAGCTGATGATGCGGCTCATGTCCAATCGATTAAATACTTAAGAAGATCTCTTGCCAAAAAACAAATTCCATTGTTTGTGTGCACTAGTGCAGCATCTAATTTATATCCTTCTTATGTTTCGTGTTTAGTATTTTATGCTAAGCAATGAAACTTATGTATGTATGTTCTTAGTACATATGGTTAGTATTTTAGTATAAAATATATATATTCTTCAAACCAAATATTTGTATGTATCATTTTTTTCGATCGTTTTCCCAACACATGTTACTTTCATATCGCAAGTTTATCATCCCATCCCTGTTTTCTGTTTTATGCCCCATCAATTTTGTGCCGCTCTAATCCGCATCCTT
0.8347774379344949 TCCAAAGGACTCTCCGAGCTTGTATTGGATCTCCTAGCCTCCTCCGACTTCTTCACGTCCGGATTGGCCACCTCCATCGCCGGCGGAGAGGAGGCGTTCCGTGACAGCGGCTGATGATGGGTCACATGCTGTGGCGGCTGCCAGGATTGAACTCGTGGTTCTGGTGCCGCCGTTGCCAAATCACCACCATCCACACTGCTCTCCGCATAGCTGCTGCAACTGGTGGCCAAAACACTGCGGCTCAGCACATCCCCACTGATGGAACTGGACTCCGAAGTGGCCGTCAAAGTGCTGAGGCCACTCAATCGATGGCTGGAATTGGTGTTCCGACTGCCACGACGACCAAGAGTGTGCCGACGCCGTGGACGCATGATGACATCATCTCCCTGGCACTCGTCGATGGGCAGCGGAACATCGTACATCAGATGCCGGGAACCATAGATACTGGAACGTTTGCGCTGCAAGTTGAAGCCACCACAGGATGCATTACCGATGGGATATGACTGCGGATTAAAGGATATGGAAATATTGAACAAATTGAATTACATAAGCTAATCTACCCGTACCACAGACACTTGATCATCCTCCTCGACCACATTCGATTGCATATTGGCCACCGATATACAGCCACTGCCATCAATTGCATCCGCGTGGCATGCCACATTCGCATCCATCGTCACCGAAATCGAGCGCTGTAATCCCAGTTTGCTTACGTTCTTCAGCAATTTCCAGCGCTCACCTGCTGTCTTTTCACCTGGACTGAGTATGTTTATGTATTACTATTGCAATTCGTACATAGAAGTACAAGTGTAGCATTTACTTTTGGGATGGGTTATCATTCTTGGCCTTCGCCATCGCAATGATCGCGTTCCACTCGGCGGTAATTCGCGGTTGCATCAATTCAATGTCCGCATAGCTGCCACACGCTTCAACGCGACCATCTTTTATTGCAATTAACTAAGGGTTAAATAGATAAGCTGTAGTAATATATTTTATACTAAATAAAATCGAATAAGATAGGAATAAGATAAGGGTTTCTTAAGATACAACTGCAACTTTTGCGGACTATAAATATGCAAAAAGGATGAGTTTAAAGACCTCTTAAGAGTAGGTGAAGTAAAGTAATCATATAAAATGTGTATTGTGTCCTAAAGGACTTACGTATTCTGCCTCCTTAATGCGATGCAATTGCTGAGTCACAAGGATAAAAGTTCGATTCGACTTTTGTAGCATCTCACGTATGCAGTGCTGGAATATGTGCTCACCC
0.6887728996787575 AAAAAAAAAACGAAGGATTAATAGGTTATAAGTTATTTTATCAGAAGCTATCTTCACTCACCAATATAACTTAATAGAACGGGCAGAAAGATCAACCCGTGCGCCGCCCCAATTACAACGATTCCCAAGTACATACGGAAATAAAACACCTGGAATATCTGACTTTTTGCAAAGGCTAACACTAGTATGCCCGCAAATTTGGTTAAAGTGATTCCGGAGAAAATGGAGCTACCCATTTTGGAAAGGCTATCTGCAGCTCGATCAATTTGACTAACTGATTTCGATGTGGCGAAGCTGTGCACCAAGTGCGAACAAAATTCCACGGATATGCCGACGGCCATGACGAGATTCACCAACGAAACAGCATTCAACGAAATGTTCCAATAATACATAAGGCCACCTAAATTAACAACAATCATAGTTATCGTTATGACAACAACTAATGCGGAATGAACATCGAAGCCCATCAAAACAAATGTAACAACGAATATGGAAAGAACTGAAATACCCATGCTCTGTAGCGTATCCGACCACATGGTCAGATATTGTTCGTAAAACACATAGAATACTGAATATGGAAACACTTCGACCGTAAGGGCCGATGCCATAGGAACTCCATTTGACATTAGTCTGCCCTGCAACATTTGCGTAATATTCGCGGATATCTTTCTAGCCGACTCTAGGGCCAGAAAGTAGTCGGCCGAGGACTTAAGTATGGTGTGGTATGCCATAAAATACGACGCCTCGATGTTCAGTCTTTCATGGCTGTTGGAATACCGAACAGCTCCGCCATAGGCGGCATGACCGGCCTTGGCGCACGTGTCATCGGGATTGTCCTTCAGGAAAAATGGCAAATACTTAACAAACTCCTTTTCCTCCGGCCTAAGAAGTGAATTCTTCGTGATATTACACCTCAAACAGGAAGTATCTGAAATATGAACGAAATGTTATTAGATATTTTCTATGCTCAACTATGGATTAGGTCAAAACTCACCCTGATGCGGACAAAAGTCGCCGCTATCCTTTCTATATTTGCAACAGGATGATGCTGCTGCCGCCCAATCGAAGTAGTCATCGATCCAACTGGATGCTGGACGCGCGATATACGTTTGGTTAGAGTGCCTACTGGCTAAGTAGATCTGCGTGAGTACGCTGTCATCGTTGCAATATTGACCTGCACACACCAAATTCTGATCCGAACTATTCGTATAGGCTAGATCGCCCTTCAGCACAAAGTACACTGGTGGACCAATGTTGAGATTCTCGTTCAACGATTGGAAATAGTGCAAGACGAAACTATCCTGCGGCATAGCCAACTCTTGATCCAGCCCAATGTCGATTCGTGGCGCAATGGCAATGCTGAAGCACAGCCAGGCAAAAAAGATGACCATCACACTGGCGCGCACAATTTTCTTCATCAGAAATGGGACGTAAACACTACTGAAAAATTTGTACAAGAGTCCCTCATTACTAGTTATACTATCCGGCTTCTTGCCCTTGATGAAACAACAAATGTCCATACGATTCTCCTCCCTGCGCTTCGTATCCAACGTAAATAGGCTAACGAAACAGGTTATTTGCAATAGAAAATCAATGATGAGGGCTACGCCGGCGTATAGGGCAAAAGCCCTTACGGCTGGCATATCAGAAAGGCCACCGAGAAAGAAGCAAAAGCTTTCACTCAACGAGGTGAGCAGCATACTGGGTCCAACCTTGCCGAGTATTCGACCAACTTGCTGCTCAAGCGTTTCATTGGGTTTGCGTTGATCGCGCTGA
0.9351953484337381 GCTGTTAACAAGCGCTCCTTCATGATCTCTTCGGTTGGGTAGTCGGGAAGCTTTAAGTAGTGAACGCACGTGTTCACGGATGGATAGCTTCCAACGCCAGCATCTACCTTTCGGACAACTGTCAGTCGGGGATGAAGGTTGGCCAGTCCGCCTGGCGGCAGGCTGCTGCAACCGGTTGTGAATTGGAGGAACGCCTTCCTCTCGTCACCCGACATGCTCAACAAAACGTTAACAAAGCGTTGGAATCCGGGACTGAAATTAAAATAAATGTATTAGTTGTAATAATTCGAAAAACATCTATCTTATTGCAAGCTTACCTGTCTTTGTTGTAACCAAGTTTTGGTTCAGTGTATGAAATAATGTCTTCTCGACTCCAATGGGGGAACTGCTCGCCACAAATCATCATTCGTGCCTCTGAGGGAGTAAAAGCGGCCAACTTTTTCAAAGGGAACACTTCATTGAACCCATCACTGAAGGCCTTCATTTGCTGAGCGATTCCGTCCTGCAGGATGAAGTTCATCAGCAGTTCGCAGTACGCTTCCAGGTTGTCGATGGTGACGTTCACTGACGATCCATTGGGCAGCAATTCGGCCTGGGTGTAACCATAGATCGAGGAACTCGGCAGATACGTGAACGTAAGGGCCAGGTCTTCCAAAGATACCTCCAAGCCATTTTGGGTTTGCAGCTTAAGCTCGTTGATAAGCTCATGTTTCTTCTCCGCGCTTATAGTATCGTCAAACTCGATTGATTGCTTTCGCAACAATAGGTTTTGCATTTCCTGTAGGAATTGATAACGAGTTGGATCGATTTCTTTCAAGTTTTCCAATGACAGAATACCCCCGAATGCATTCGACTTGTTGGAATCAGTTCGCAGCAATTTAGTGCAGGTTTCTACTATATCAGAGTCTTCTGATACGACTGAAAGGTCGCCATTTCGTCTATCCGAAATGACCTTCTGGAGATTACGTGATAACACTTTGTTGTGACAAAGCAGCTGTAGAAATGATGTCGATAGGGGTATGTCCACCAGGCGCATGTCCTGCAAAACCTTTGCCACAAAAACTCCAAAGAACCAGAAATATTTGAGCACATTCTCACATATCTCAGAATTCTGTGGTAATGGGGCTGGGAATATTCCGTGCTCCCTGCGATTTACGTAATACCCAACTGGTTTTGAGTTTCCTTCCGCACTCTGCGTCGAGTTTTCCGTGTCCTCGCCCAAGTCATCGTCACACAGCCACATACAGAGGTCGGAACGCTGGATTTCTGCGGCCACCAAGGCGTAGAACTCCAAGGTTGGTCCCAAACCAGTTCCTTCCTCATCCAAAAACTCCACCTCCAGCACGGACTTTCGATTGCAGTGAGTCTTCATCACCTGCATGGCCCACATGAGCAGGTCCTCGTTTCGCGGCACTTTAACGCGTTCGTGCTTTAAACGCCCGATGCGGAATTCGTGATCATCCCGCCGCGGACTCATGATGGGTATCCTCTGCCGTTCCACGGTGACATCTCGCTGCGACTGTAGGCATACTATGCTGCGCGATGCTCCGAACGATGTGCAGTTGAAGTACAACTGCCTGGTCTCAAACGGAAACAGAAAGGGACAGGATTGGTTTAGGTTCTCGCACCAATTCGGCAGCGCGTTGCTTGCTAGCACCAATGGATCCTGAATTTGCTGCTGCAGTTTGTTGGTTATTTTCTTGCTGATGAAGAGATCTTCGGACAACACCGATACACCGTGCTCCTTGACATCCGAATCGATTTCGGACTGATTGAGACCATTGATTTGAGTGAGCAGCTCGAGTACATCGTCAACGGAGCACAGGTTATTATCGGCCACGTTGAAACCGATGTGCATGGGCGAGTTGGGGGACAAAGTGGATGCACCACTCTTGGAGGACACATCGGGCGTTTGCGGGAACTCCTCCGATTCCAAGCAAGTGCTCTCCTGGGCCTCGGGTGATACCTCCCGGTACACGATGGTGTATGTGGGCTCCCATATCTTTCGGAATTTGTCCAGCTTGTTCAACTGACTGCACTGAAGTAA
0.3202793598084084 AATTCAGCGATAAGTTTCGTTTTCCTACCTTTTGGAATTTCATTTCACAGAACTTCAGTGGCATTTTTTGTTTTGTTGTTGTTTTTTTTGGCCCTCTCACCTGTCGTTCGCCAGTTGAATTCATGAATTCGCCGTCTGTCGTCGAATCACTGGCAATTGTCAACGGCAGCAATTTTAATATGGCAAATGTTTCGAGTGCCTGCACATCCTGTCATCCAAGGACAACAAACCGACGCCAGCGGAAGAGGACGAACTGCGACAAGGACAGAGCCAAGTGCGAAAAGTGACAAATTGCAGTGGCAGCCAAAACAAAGGATGACAGTGAGGCAGGGAAATCAACTGTCTAGTCAGGTCAAGAAGGATATTATCCGAAGGATAACAAGGCAGAAGGAATAGAAAGCATTTTTTGTATCCCAAAAACAAATGCGCAAAAGTATTTCACAGTCTCTGGTCTCTGGTTTAACCTGTAATCTAACTA
0.9923702926660788 GCTGAAACGCATAAGATCCAGGCCAAGGATGGCTTCGTCCTTACGGCTCATCGGATTCCCAAGCCCGGAGGACAACCCGTGTTATTGGTACATGGCCTGCTGGACAGCTCGGTGGCATATGTGATACTGGGTCCCGAAAGATCCTTGGGCTTCCTGCTTAGCGATATGGGATACGATGTTTGGTTGCTAAACACGCGGGGAAATAGGTATTCCCGGAAGCACAAGCGATATCATCGATACCAGCCGCAGTTCTGGGACTTCTCCTTCCATGAGCTCGGAGTGTACGATCTTCCGGCGGCCATTGATTACGTTCTTGCAAGGAGCAAGGACTTCGAACAGATCCACTATGTGGGCCACTCACAGGGAACTACATCCTTCTTTGTGATGGGCAGTGAGAGATCGGCCTATATGAAAAAGATCAAACTTATGCAGGCTCTGGCTCCGGTTGTCTTTTGGGACTACATCGATTCACCGATTATACTCACTTTTGTGAAGTATTTGAGACCATTAGTGGTGAGTAAATATTAATAAATATTATCAATCAATATCAATCAACTAACACTATTTGATTTTCAGTTTATTGCCAGATCGTTTGGAATATACGAATTTCCGCCGGAGAACGAAGTGTGGCGAAGCCTGATACATAAGATCTGCAGCTTCGTCTTCCAGAATACCTGCACCTATTTCCTGATGGAAGCCATGGGCGTGGACTACGCACAATTCAACTCCAGCCTTCTTCCGCTCTTCACGGGACATGCATCCTCCGGATCATCGGTTAAGTCTCTGGAGCACTATGGCCAGCAGATCCACAGCGGTGGGTTTTTCAAGTACAATTACTACAGCACCTGGGAGAATCGAAGAAACCACGGCGTCGACACTCCGCCACAGTACAAACTCACTAATGTCGACTGCAAAGTGGCATTGTACTACAGTAGAAACGATCGTCTAACATCCGACAAGGATGTGGTTCGATTACGTGATATCCTGCCAAATGTAGTGCTCGATTACATGTTTCCCGATCCTTTGTACAACCACATCAACTTCATTTGGGGAAATGATGTGAAAACCGTTCTCAACGATCGCATGATAGAACTAATGCGAAAAGTTGACAATGGCGAAGTGTAGGAGTACTATATTTAATATTAAATCAATCCAAAAATTAAGGCCATCCTTTTCTGTGTTATCTAAATGTTTAAATTAATTGG
0.3500841634273839 TGATGACAAAGTTTTTCGTTTTTTTTTTTGCAGGCCAACCTTTCCAGCGAAATTGATGCAGCAAAATATTTATCTTGCAAATTTCCTTATCGAAATGCCATTAAAGCTTAAAAGGATTTCGGTTGCCAAAAACCCCTGTGTCGCAACAACAACCACTTGTTGCTTTATATGGTTGATTCCCTTGTTGTTGTAGCTGCTTTAAATGTTGTTGCTATTACCATTGTTGTTGTAGTTGGTGGCATGTGTGAAACGACGGTACTCGAACAATTTTCGTCGCACAACAAGCAGATTTCGTTGTCGAAATATGTGAAATTTTTTCACAGCCACTTCACAAATTTGCCAGTTGTTGTTCGGCACTTTTGTTGTCGAGTGTAAGTGTGTGTGTGTGTATGTTTGTGGCTACACTGTGCTACGTAGGTGGCATTGTCAGCGGATCGCAGCAGACATCAGCTCTTTGCAACTGGAGTGCCGACCACTTGACATTTCGCCAAATTAGTTGCGCCTTGATTTTCGATGCCGGGGATTTGGTTACTCAATTTGACTTTTCGGCTTAGTGGATACGGATACCCATGGTTACTCATCGGATTTTGCGAGGCAATTGGTCGCCGGGACATGTATCAATTTGCTA
1 CCTGAGCGCAGTTGTCATTGAAGGCCCGACAAATTGGCCGGCCAAGGCCAACCGGTGCGGCAAGAAATCTGAGATAAACGGGAAGAGATCGTTGCCAAAGCTGGTGGGAACAGACAGCTAAACACACAAGGCCCAATGAGTCCAAAGATGCAGATGGCAAACGCGGCGGCGAAATATAAACAAAACAAATGACGGGCAATCACAACAAATCGCGCAATGATATATGTATGTACACATGAACATTTAGGGGAGTGCTGCTCCCGAACTCCCGCCTTCAGCCAGGCGCGGCACAAAGCAAAATAGTGTGTAATTCAGCCTGCATTTTAATTTGGCCAAATGCAGACGTAACCCGATGCCAGGCCAAATATTTCGTCAGCCGGGGTCTTGGGTTGGGGGCTTCAATTGCAATTGCCTTGGCGGCAACCGAACACGCAACCAAGACACTAAGACGCTCGGTACGTGCCAAAAGATCCAACGATACGGCGATCCAACGACCCAACGCCTAACGGCTAAACGGATCGAACCCAGAGACAAGCTGCGTCCAACCAAAAACTTTTGCGGCCGAACGAAAGCGAAACGAAACGAAAGACTTAGGAAAAAAACTTGATTGGCACGCGCCAAACTCTGTTTGCGAAGTGGGCAAGAGGGGCAGGGAGGTTTTGTTGCATTGGGGGCGTCGAACATTTCGGTT
0.9312916997242128 CTTGCAAAATGAACGAAAGACCGTTCGGTAAATAACACATCATTTTTGAAGATTCTCGTAAAGTGAAGAAAATCCTTTGGCCATCCCTTTGGTTGGCTCAAAAAAAAAAAGGAAAGGTAAACAAGTTTTATTTCCCCCCCAAATGCTGACTAACCGGCTCTGGATTAACATATGAAAGGGATAGTCCTGCGAAGGATTTTATGCCTGTGTGAAAAAGGATTCGCCTTTGCCGAGCAGCGGATCCAAGTACGCCCACATCCTTAAGCAAGTGTATTAAATATTCACACATAATGTTGCAAAATTTATACTCCTGTCGTCCTTTGTAATGTCAGCCTCAGCTGCGGTTCGCATTTTGATAGTCAATATTGAATGTTTATTTATTGTTATTCAAAAATATGCCGAACATTGCATATTACGTACATATTATATGCAAGGTGTGAGTAATGGAAGGCAGGTTCAGCTGAAAGGCTGATTTGTTCGCAAATTGATTTGGGTATGCATTAGACATGTGAAAGGGAAAAGTCGCCGAACATTGCGTTGAATCTTCAAAGGAGATATCTTTCATTTCGAAATAACTTAGCTAATGGTGAAAAGTTGTTCCTCAATCATTTGCAGTGCATCTGCCTGCATATGAAAAGGTCGTCACAATATACATAAAACTAATATAGTTTTAGTGTATATTCTGCAGTGCTTTTTGTTCCGGATTATACGTATCGCTGAGTTTCTATGGAACTACCTTCTCGACTATGCAATATACCATGGCCCGCCAAGCATCAGGAATATTATAATTATCTTAACAACGAAATGAAGAAAACTGGCGAAACGTGGATGGGACAGAAGGATGGGTCCTTGTCAACCGTTTGACATCGGCTGCTGTGACAGCTTCACAGGAAGTTGGCCCACTGCCTCCCGAAAAAGTTTTCTTGGCACTCAATTTGATGTTATTTTTTACTGCTAATTGTTTTTCAATTTATGTTGGAAATTTTGTTATAAACATATTTTGTTGACTACATGCTAAGGAGTTGATTTCCGCATCTTGAAGAACCCTAATTACCTAATGGGGTTTCGCGTTTACTAATTCAATTTGAGTCGTTTGGCTTTGAGGGTAGTTATTAAAGATTAATTTCCCTTAATTATTGTTCATTTTCGGGGTAAAGCAATTTACTATTTTTTTCCATTTCCAAATGCCCGAATAATAAATTTAATTGCAAATTTTATCATTTTGATATCTTTGTGACATTAATCAAATGGCTGCTTGAAGTGGAGGGTTCTTAGGATTGACTGATTGTTGTGGTCC
1 TCCCTCTGATTTCTGCCTGACTACGACTCATTCTCGTTCGCCATTCTCGGCTCCAGACAGACAGCAAGTCAACATTCCATGGCCACTCGCAGGGCATAAGTTCGCGTCAAAGGTTTCGGAGTCAAGTCAAGCAAAAGCAAAAAGAGGTCCCAGCCAAAGCAAAGCAAAGCAAAAGCAAAGCAAAAGCATTAAGTTGAGCGGAGTGCCAACGAGTGAAAAGCGCAAAAGGCAAACAAGAACGACGCTTGCGGATCGGATCGGAACGGAACGGAACGGCAGCGAAGATGGAGATGCATTATAACCTTTGCCAGCAGCACGGCCAGTTCAAATTGATATCATGGGGGTACAGTGAAGCCTCGCA
0.3746983998130253 TCCCACAAACCAGAGTCAACAAAACGAGCAAAGTCTCTTTCCTCCGAGGAGAATAACAACTTGCAGGGGCTGCCAGCATCGTTCTTCGCCTTTCCCATCTTCGTCCTACCGCATTCTAAGTTCTATTGGCACAAAGACCGAGTTTCGCTTTGCGGTTCTTCGCTTTGACTTTCCCATGTATCGCGATGTGAGTGCCTGTGCAGATACAGATACAGATACAGATGCGGATGTATCTGTTAGATACGCTCCGCACACAGATGCAGCGAAACTCGTTTTGCGATCTGGGTCCGTGAACAGAGATTATAGGACCTGGTACACTCAGCGCCCCTTGACTCCTCAACCGCAAACCGATGGCTCCATCACTTTGGTAGCGCCTTCTTCAGCCGGCATAGTTTGCATTTTCAAGGTCGATCTGCCTGGCCTGCACATGTATCTGTATCTTGTGCTGGTTTCTTCTGCAGAATTTCGCTTGTTGCCGTTGTCGTTGATGGAGCATGGATATAACTATATCTCTGTATCTCATGTGGTCTAATGAGCCCGACCTGATACTACAATCTGCTGCCAAGTAATCTCGGTGACCGACTCTTTATAGCTGTGCTCATTGCAGCTCAAATTTGTTCAGACATTTACTCCTTCGGAAATAAAGAATATTTTTTATTAGCCCGGAGATATGTGAAATCGGAGTCGGTTGTGTGTGTGTGTGGAGAATTCCTTTGCCTGCATGGTGCAACATTTCGCGCTGCAGGCACTCGACTCCTCCCCCTCGCCGCCGTCATCGTCATGTTGCCCGTTTCCTGTTCACCGATGCGATGCCGCGGCTGACTCACTGCCTCCGAATGCCCGGGTACATTCCCTTCCCCGGATCACACCCTCGCCAAGCCATCCATTCATCCTTTCAGTGGTTCGCCTCCATTATTTGGTAGCTGGAGCCAAAATAATTGTGATTGCACCGCGAACTTATCCAACTTCTT
0.9424621336418655 CCTTTACAGGTCACTTGAGGCACGAGCCTCGACGGTCTTATCGGCATGGTAATCGGGCATAACTCCGGGCCATAGTTCGGAAAATGTGGTGGAGTGAGTGGCTGCACTTACGGTTTTTATCGCCGTGTGGCCTTTCACCCGGCGACCCAGTGACGGGGCCGGAATGAGCTGCAAACACTTTTACGACACATCGACATGGACAACAACATGGTAACAAACAAGTGGGCAAACAAGAGACAACCACCGCCCAAGACAATTGGATACGGACCGTGCCGGACCGGGCCGTAGTTAAATCGAAAGCAATAAAATTCTCTAATTGTTTTTTCGCCAAAGCAAACAATTGAGATTGAGCCAGGGGTCGAGGCTAATTGATTCACACTTTCTTTTTGGCTGTAAAATACGATGTATCGAGTGGCGGAGGCGATGAAGTGCCCCTCTGCTTTATGGTGTAGATCAACAGTGATTAAAACTTTAGTGCCCAGGCCTATCCATCCAGTGACATCTAATTGGTTTTACGTCCCAGTCTCCCAGTTCTGGGCCAGTTCTTGAGTCCCCGGACTTTG
0.9033469386798936 CATTCTTAATTATCCCTTTGCCTCCTTCTCTGGGGTGGCAAAAATGTTATAAACAATGGAAACCGCGCACTTAATGCGTTTTCTGTTTTCCAGAAGAAGGAAAAAAAAAACGAACGCGGCTGCGGCAAGTATTTTTCTTCATATTATTCATTATTTTGTGGCCAAAAAAGAAAATGTTTTTATTGCCTGCGAAAAAGGGTATAAAATGCTCAGTCGCCATTAGCCAAGGACCCGCAACCAAAACGACAACAATTCCAATCAAATGTAAAGGAGCAGGGCATAAAAAAAGGAGATTTCCAAGTGGCCCAAATGCCGAGATACTCAATGATGGGTGGAGATTTGGGTGTGAGAGGTCCAAAAAGAAATGCCGTCGGTAGATGAGATTTGGATTTCTGGCCCATGACAGGCCAGTGACTTTTCACTTTTTCGCATGTGAGCAAATGTGTAATTGAAGTTCCGCTCGAGAATAAAGAAGTGAAGCGGGCCAAGAAACAAAGGAATGTGGAGAAAGGACTCTAAGGACCTGGCCAAGCCATTCGATTCCAACGTTCGCCTTTCTCACTCGCCGACGGCGGCGCCTTGGCCCAAAGTATCGCGATTGCCGCATGAGTTGGCACAAAATCACAAAAATCAGTAAATCGCTCACAAAGTGCACGAAAAGTGCAGCGAAAATGAAAATGATGTGGCACTTTCTCAATGCTACCTGCCATGTAAATCATCAAACAAAAAGATCCTTCGAAAATATTATTGCAGGAGCATGGGACTTAAGCGGAATATACATATGTACATAGCTGCATCGCATCGATTTGGAGAAATATTCTCATCAAAATATTTGCACTTCTTCTTCGAGAACTCCTAACGACACCAATTGAGAACGTAAGCCAACGTAAACATTCGAAGTTTGAAGCTGCTGTCACA
0.9134041142579825 GGGGAGTTGTCAGGGAGATGCCAATCGCTCTGCGGTAGTTCGTTGCCGACTTTGAGGACCCTTTGAGGTCTTAGGTAGGTGGTCAATGGAATACCTTGGCTGACAAATCAATTTCGAATAGCGATCCTGCGGCAGGCGCAGTGCGGAGCGGCTAAGCCGAGCTAAGAGTCCTGTAAACTGTCTCAATAGCAACGCCCCGACGATTGTGCCTGCTCCTTGTAAGCCGCTCAGCTGGAGATAGAAATCCTGGCGGTCCTGAAAGGAGCTGGCACAATGGCCAGGAGAAATGCGTCCTTTCTTTTGGGTCACCGCACATCGGGTCAAACAGGATCAATCACCGGAATCGCTCCCTGATCCGCAGGATCATGCGCGAAAATTAGTGCAAACTTACTTGGACGCAGCAGGTAGCACGGAGCACGGAGCTGACCGGAAAATCCGATCGAAGGGATTATAATTCCAGCCAGGCAGCAGCCCTACATATCCTTCTCGTTTCCCGCTTGCTTTGCGACAATTAAGGCAAATATTTTGCGTACTAATTAAGCATGGCTCAAGAGCACCGGAATCGTGGGCGGATTTGCATATGGCGCGTCGGATTTGCAGCCATTACCCTTTTGTTGGCCAAAGGATTTGTCCGTGGGCGTTGCATTTTCCTCCGGCTTATCGAAGATCGATCCTCGCTCCTTCCGGGAACTCGCATCCGTCACGCACCGATCGCTGGACTGTTTTGGCCCTGGGAAGTGATATGCAAATATTGACACCCATCATTTTTCAATATTTGAGCGTGAAATTTGTGCCATCCTTTTGCGTGGGATCGGTTAAGCAAAGGAGTGTCATAGAAATGGGTGAAATTCTGTTCAAGGCTGTTTTGTATAATGAAAATTGATGAATTGCCATTCTGTCTATTTTTCGAGGTCATTGCAAGCCGTTTTTCAGGGGCGTTACCGAAGTCGACTCTCTGCTGAGCATGGCGAATTGAAGTTCATAAATATTTTGCCTA
0.3595967933625457 GATTTCGAATTGGATTTGAATTCGGAATTTTTGGCTTTCAAGGACCGCCGGAGGTTGAATTGGAAATGGCAATGGAGTCCGAGTTGGTCAAGTTGGTCAACGCATAAATATTTCTCTTTGTTCAGCCATCGCATTGGAGCCAAAAAAGAGCATTACGTGAGTGTGCGAGTGAGCGTGTGTACCTGTGCACCACACATCCTTGCCTGTCTGCACTCATCCCATCCTCCCTGTCTGCTCGCCATCAACCCAGCACCAGCACAAACAAACATGCAGAAGGATCTGAATATGGAGTGGTGGGCAGCTGGGAAGGATACTCAGATATGAGCAACGGTCGAATGGTCAAGTCAAAGTTATTGTCATGTCATGTAAGTGGCAGCCACCCGACGTTCACACCCCTTTCGGTATCCTGTCTCGGTCAGATTTTCCAATTTCATCATCATCTTCCATACAGTACAAGTATGCCATTTTGTTTTCCCTTAGCGGCACACAGTGGGTACCAGAATTGTTTTTCACAAAACCTTTTCA
0.8158158463122636 CATCACAGATAGTCAGACCCACAGATACAAACCCACATGCAAACAACACACTCAAACGAGCATCCTGTTTTTGGCCTACAACATCCGCACACTCATACACTCGCCGGCAAACATACACACACGCACACATGCAGACAATTTCACAATGTCACTCAAGCAGGTACTAAAGTTAATTACTGCAATTTCCGTGGAAAATTGTTTTATGCATTGACAGCATGAGGGTTGAACCAACGACTACCGTGTGTGTGTGTTGGTGTGTGATGGTGTGTGTTTGTGCGGTCCTGCCACACGCTTATTTTATTAAGTGCCGCTATTTTTCGGTTACAGCTATTTTTATTGCTCCTGCACATGAGCGGGTGTGAGTGCATTCCTTCCCCTCGGAAAATTCAGCGCAAAATTTCCCAACGTGGACGAAGCTTTCCAGGTTTAATTGTTTCTGAGGATGGGTGAAGTCCCCATCGGGTAACAACTAAATTAGACAGCGTTCTGCTGCTGAAGCTTTATAAATTATTAGCATAAAAC
0.5337925761816373 ATCGATCTTTGGCTGTACCTGTAGCTCTGCGCCAATACCTATGCCCCTCTTCGATAGTTAATCAATTAACTAACATAATTTCGTGCAAAACTAATTAACTACCACTGTGGCGGACAAATGTTTGCTGTCAGGAGCGTTTAGTGTCATTCATTTTGCGTCCGAGCGGCGCCCACTTGTGGCTAAAACCCGTTTTCATTTCACCAAACTCTACGAGTAACACATCCACATCCATCGATAGATGTTCAATGGGCCGATGGCGACTAAGGCCCGGATTTTAATTTGTTTGAATTTAATAAGTTTTCGTGTAAGAGGCGGACACTGCCACAAAAACCAAAAAATAACAAAAAAAAACACTTTAAAAAACGCAAGAGAAGAAACTTCCGCTTTTAGGCAGAAATCAAAAATCAATACATAATTCTTTTGACATGCCAATCGCACATTTGTGGCATGCAACCAGCAACAACAACATGTTGTTCGCTCAACTCATTGAGATAAAACTGCAATGTGCAATGTGCAGAGATCCTGGAATGCGGGGAGGTTTGGCTACAAAACGACGACAAGGCAGGCAACACACACACACACACACGCAGAACACTCGCAGCTCAGATGTTGCAACCGTTCAAGCTGCTGCACCTTCCACACACACACACACACACACGGGCCAACTAAGCGCAACTGCAAAAGCCAAAAAAAAAAAATGAATAACAAAACCGAAAAAACTGACATCCCAACTTTGAGCCGGGCCAAGGAAAAAGTGAAATCTGCTAGAATTGATCTTGTGGGGAGTCGAAGTCATCGTCTTGGTCTTCTTTTGCGGTTGCGCTGCATCGCTCGATTCGAATGGGCAGCCAAAAAACTGGTTTGCCCATCTGGCAGGGATATTGGCCGAAAGGCACAGCAGCTTAGCCCAGGAACAGTGTCCCGGGGTAACGAAGCTATAAAATCACTGCAGT
1 AGTCAAATCCAATGATGAAAATACTTACTAAACGTATTATGGCATAATTATTACAGTCTTCCCTCGGACCTGAATTTTATGCCCACCCTGGGCAATGGCCACGTGGGATACACGATCTTCGGAGATGCGATCTTTATGAATGGAGTCTACAACGGAGCCGGCGGAAACAGCAAGCGTGCTCGCATTCCCAACTGGATAAATATCAGCACGGAAGCTTGTGATCGGTTCGGTTGTGCCACTGACAGCGATGTGGTAAATGGAACCAGCTACGAGATGAATCTACGAGATGGCTACTTCCGGGTTGTCACAACATACAGAGGACTAGGGATTTCAGTGGAACAGAGAACCTATCCGCACAAGTACTACAATCGTGCTTTAGTCTATGAAGTGGTGGCTAATAGACTTGCTGGCCGAAACTCAAGGATTAACTGTAAACTTATTTATTATTGAATATAAACTTTAATGATAACAACTTTTCCATATTTCCAGCTCCAAAGTTCCTAAGGCTAACACAATTCGCTGGTAACTTCAGTGATGCCTTCGACTTTGTGGTGGTCAACAATGGCAGCTCAGCCAGCGGCAATTACCGCACACTTCGCGGACAAACAAAGGTGGTTGAGAACGAGCAGTTCCAACCAGATCCTCAGGAGATCTTTGTCCTCTTCAGTGAATCCTTGGAGCAACCCCTTGAACTGCAGTGGCCCACGTGGCAGGATCAATTAAGCCATCGAGTTATCATTGCCATAGACAGAGACGAAAGTGTGACACGAAAGGAACTGCAGGATGTGCTTCAGTTGAGCTCCGATAATCTTCTCCAGAAGCACTCGCAATCGTGGAACAGTTTTTGGGACGATGAGTTCTCCATTGAAATCAAGGGTGATGCTCTGGAACTGTCGCAGATTGTAAATGCTGGCATATTCTATATAGTAAGTTCCCTTCCGTCACTGGAAACCAATCAGAAAAACGAACTATTCTATGGATTAAGTCCTACTGGCTTGGGGCGTGGCAATCTGGAGGCGGATTACCAGGGGCACAACTTCTGGGACACGGAGATCTGGATGCTGCCGATAGTTTCGCTATTCGGCTTGGATTATGCAAAAGAGG
0.58523407212024 CGTAGAATTCCGGGAGAGACAGGTGCGATTCAACATAAAGAACGAACAGACCGAGGGTAGACCACTTTACCTGGATGCCCAGGCCACCACTCCAATGGACCCACGTGTATTGGACGCTATGCTCCCCTATCTGACCAATTTCTACGGAAATCTGGTTCGTACGCTTCGCCTTCAACGCCTGGCAAAAGATTCTGGCCTTGGGCAATCAACTGGGCACAACATTTGTCTGGGAATTGGACTGCAATGATCCCAATTTAACAAAG
0.4632556076321402 CATTCATTTGGAGCGTTTTGTTACCATCTCCGTAATCCGTCTAGTTTCCATTATTATCCTTGACTTATAGACTTTCATCCGCCTCGCATATCGCGATGCCCACAGTTTTGCTTTGCACAGGACACCTCATTAGCAGGGATTATCGCTGCAGCTCGAAACTCGGGAGAAAGGACTCTAGCCAAAGGACTTTACGAAGCGCAATCTCTACCTGACTTTGACTCGGCTTGATTGACGGACGAACTGACTGACTGACTGACCGATTGCCTGCCTGAGTGAAAGCTAAGCCTTTCCTACGCTGCTGGCTTAACTCTTGCCTGCAAAAGGACCTATTATCCTGCACGGAAAGGGGTTCATGTCCCGGCTGAGCGATGAACACCGCGCACGAGGACGAAGAATGACAGCAAATAAAAGTTTATGGCACCATCGTAAATGGGCCGAAAACGAGTTGACCTGGTCCGCCGAAGGGCTGTGCGCCGTTTACTGCATTCTTCCTGGCAGCAAAGGATTATTTCCGAAACGGCCTAATCCTCGCTGCGCGAAAGAGATGGAGTGCATGTGCGAGTGCGAGCCACTGACGCTGCAAATCCTTTCGCAACCTTAAGGCCACCTCCTGGAATTGGAAATTTTGATTCGCAAATCGCTCGGCAAATCCCTATTTTGGGTTAGTCCACCTTGCTGTCGAGTAAATATTTTGAGGTTTTGCGCTGCTTATGTGCCAGGCAACGCCTGGGTTTATTGGGTTCATCATCGGATCAGCAGG
0.7745396639258222 TGCTCCTCGGCAGGATCCGTATCCAAGTGCCGGAGTGCAAGATCCAGATGAGATGCAGATCAAGGACAACGGAGGCCGCAAGGCAACAAAGGTTGGGTTTCTACTGCTCGGTGCGGCTGCCCGTTGGGCGTTTGGTTAAGCAAACCCAACGGGAGGAGTTCGCAGTACCAGGCACCCAGTATGGAATCGCTACATTTGCGCCTGGCAGGATAGCAAAAATCCCCGATGACCTTGAGCCCATGGCCACGATGGCAGACTAGCAAGTATTCTGTGATAATTAAATTATCCTCAAACATATGTAACTCGAATCAAATGGAGAGGCGCCTCAATCCACCATCGATACCCACCATTCGATTTGATCCTCGTTGATTTCACAATTTGGCAGGACAATGAGCGCTGAATAGGCAACTCATATAACGCTAATTTCGCGCTATCAACGCTTGGAAAAAGGCGATTCTGCTATGGGATCGTCACTTTGGGTAGAGAAAGGTCCTGAATCCTGGCCGAAATGCAGGAAGCAGTAGGAGGCATCGGTGCCATAAACGCTGCAAGTCAGCTTCGCTCGCATTTCCACGAATCGGCCAGCGGGAAAATGAAGACACATCCGTGCAATGAATAAGGATGCTAAGAGACTTTTTATGATGCCACCCAGGGTGCTATGAATGAAAATCCACCTCGCGATCCTCAACTTTCGCCAGCGAATGCTTCGTTTACCTGCGACCCTACTACACATCTCCAAGACTCGAATCTCATCCGATTTGGAGGAACTGCCTCGAGAGGCTCGTGCGCTCAATCGATGCACACAAAT
0.7818099250928228 AGGAGTTTTTTCTAGATTAAAATAATAGAGCCAGTGTGCGTTAGGCTGTCTGAGCTGTCTGGAGGTGAGGATTCAAGGATAATGACTTCATTAATTGCCATCGCTCGGACACGTAGAATATGGTTGGGTAGGCAGATCCCCGAGGATGAGGTGTGAATTTGAGGTAAGTCCGAACGAGGGCAATTACTCCATTTACTTCGTAGTCCCATAGGGACCAACACTCTCTATTCGATGGAATCGAGGGGGCAATTAACACCTTGGTTGGAGTTGTCTTCGCTATTTTGGACGTTCCAAATCATCATCTTGCATTTCGGGAGTTTTCTCTTCTTTTTTTCCGGAAACTATGCGACCCGCTCACAGCTGGATCTGAAGTTCCGAGAGCAGCAATCGGAATCGGTATCTCACCCGGGGCGAGTGTTGAGATCTCCAGCCAGGTCCGTGGAATGCGCAGCTACTAAAAGGCTCTAATGGCCCAGAGGATTTCCCATTTCCCGCTGCGTACGGAAGCGTGTCAAGGCTGCTGAATGGCCAGCGTTTCGAGTGAAA
0.7275216144418547 CCACACAAATTTCCCAAAATGCAACAAGTGCAAGATTCGCCTTACTACACACAAATATTGCCCGTCTCTCTCATTCCATTGCCTGCCTTCTCTTTCACTCTCTGCACCTCTCACTCACTCTCTCTCGAACCGTGCGTGTTGTGCGAAATGTTTTGGCGACACTTGACAAAATGCCAGAAATTCTAAATACTTTTAGCTGCCGTTTGTCGTCGTCTGTGTGTAGCTGTCCGCCTTTTTAGCCTGCCCTTTTGGCTTGGCTTAGTTGTCGAGTTGCTCAGGATGCCTTGTTATGTTGCTGGTTTTGCCGTCATCTTCTGGCCATCGATTGTGCCCATCTCTGTCGCACATTTTGGCCAACTATCCGCATGCAAAATCATCGCAAATTAATGAGTTGCGAGCAAATGCAAGTAAATACTCTTAGGCTGGTTTTTATTTATGAACACAATTTTATTGCTATGCCTTTTGGCTTTCGAATTA
1 CACCACCAAGTAGTACTCCAGTAGTACTCAAGTAGTACTCCCTCTTCTTGTGATTGAAGTTTAAATTTATTGCTTATTTAAGCAAACAATCTTGGTTAAACAACGACTAATCCTAACCTTTTCCGTAACCCGACTCAAATTAAACTACAGGTCATACAAATCTTTTTGAATATCTGTTTTCTTTTTTGGGCAATCATCTCATGCAAAACTAATGCGTCAGTCGGGACAGGAAGGAGATAAAAATAAAAGTGCAAATTGCATTTAAATTGTCCGGCTGCTGCAGTTTCGGTGAGAGCCATTAAATCGTTTTATTGCTCGGCAGAGTTCGGTCCTCGACAGCCACAAAAGGTACACTCACTCACAGGTAAACAATGATACAGGTAAGGAATCCGACCGCTAATTGCATTCGAATGCCCACGAATTTGTTGTAAAGAGGTATACGACGACCACGGCACGTGTGCGGCTAATTAACTTCTGGCCGAGTGTCAAGCATCGCAAAGATGTCGCGACTTTTCAAGGTTTATGCGCCAAAAGAATGTATATATATCTAACATTACTTGGAAATCCTTTCTATATAAACGATATATCTTGGATATATGTACTATGTACGTATCATTTGCTTGGCTTATTTTTAGGCAATTCAGTTGAATAGACTTTCATCTTGACCTGAATTTTTGCGATGTTTCTATTTTTTGTT
0.533652339060621 TGATAAACACATCGTGATGTTGATGCTTTTGCTGAAATGCAATTCATTTAAATGGAATGGAATAATATCGTGCAAAATAATTAAAGTCAGTGGAAGAAGTCGGCTGGGCAGGCAATCAAGAGCGAGCGGGAATACCAGGCCAGAATTATGAGTGTTTCGTTTTCGGAAACCGACGGACTATCCTTGTGATTTACACCCTGAGTCAGCTGCCGGCAAGGACGAAAGGCGGATAGTTTCTTAACCCGCGTGGAGGAGTCAAGGGAATGTAGTTTACGACTTTCCATATCATCTGTCGCCTTGCCTGGGAAAAACAAGGCGGGTAGAAAGTAAAAGTCTCGCCATTGCAACCACACGCACGAGTGCGAATGCGAGTGCAATGACTCATGTCGTGACTTTTGTTCTCTTTCTTTGGGCTACAAACCACACA
0.768280911508092 GCAGAGAAAACAAAAAAAGAAGCAAACAAGTACGGGCAAGGATCGGGCGAAGGACTCGACAACTTTCCAAAAGCGCATTACTTGCTTTGGGAACAAGAGAAAATAATAAAAAAAAAAAACAAAAAACACATAACGCAATCGTTTTTGCCACAAAGGCACACACATACACAGATGCACACCAGCAGGCCTGACCTTGACCTGAAAACTGCGCCATGTGAAACAATCGAGGGGTGGGTGGGCTGCTCTCGCCTCCTCTTTCTATCTCCCTGTGAATGGGCCAACAGAAAAATACGAAACCTGAACATGTTGTTATTTAAGTTTAGTTTAGTTCAGTTCAGTTCAGCTCAGTTCTTTGCTGCAACTGCTTCGCACACATACAGTTACCTATGCAGATGCTGGCGCACACACAGATACAGCCCACAATCGGCAGCAGCCTCAGATACATTCGCACAGATACAGCAACATAAAGTGCATGCATTCATTGTGTGGGTGGGCAAATGTGGGTCGTGGCGGATGCTTCGCTATGTTCTGCCGTTCTGCTGCCCCACCATTTACCCCTGGATTTTTATGATAACATTTTATTGTTTCCCCCAACTTCGCTTGACTTTATGGCATCTCCAGTTGCCGTTCAGCTGCAGTTGAGCGACTGACAATTGGCGCCAAATGCTGCCAAGGACGCTAACATTTCCAAAACGATTTCATCACGTAAGCTGCATTTCAGAAGTCCAAGGGCTGTGCATCTATGAAATA
0.5706354998071621 AATGAAAATTCAACCGAGTTAATAACTTTTCAATCAGTGACTTTCCTTTCCTGTCTTTCACCCACAGGCACTTCCCACCTTTTCTTCGCTCTTTTCCTTTCCGCAAGGAAATGATTCACAATGCAAAAAAAATGGCAAGGGAAAAGGAAAAGAAAAACGAAGGCGTTGTAGGAGGAAGTAAAAGAACCCGAAAGAGCGAGAGAGAGCGATGTATGCAGAGAGAAGGCAATGAAAATGTTTATCAAACGAGAAAAGAGCAGCGACGAAGATGAGGAGGAGGCGGCTGCAAAAGGAACAACAACAAGCTAGAGATTACAATGACAATGCATCCATGAGATACTCAGATACAATTGAAATCGAATATAATTTCTCAATTGAATTGAGTCGCAGAATGTAAATAAAGCAACAAGACATCAAAGAAAATTGGTGC
1 TGCATATTGCGCGTACAAAGACAGCCAGCTGTGTTTAAGACAGTTGAATGCTCTAAGAGCCTGAAGTCATGTGTTTCAGGCCATATTAAGCTAAAGTTAATCAACTTACTCTTGAAGAATGGGAATTCCTAACATGATTTATATTGACATCCATTGACGATCAATTTGCTGATTTCCGAATCCAGTATATTAGCCATTTCTATGGCGGCCAGGACACCTGCATTTCCCTTTCATCCTCGACAATTGCCCATCATTTGATTTATGTACATGTGCACTTCCGTGTTCTCCATTTCCCAATTGCAGCATTGACCGACTGCCACAGACAATCAAATAAAATCATTCGCTCAATATCCGTTCGTTCGTGTAGGAAAGAAAATGGGAACCAAAAACATCAAAAAGATGGGAATCATGCTGAAGGAAGGGTGCCCTTCCTGGATCTTTATTCTGGCCCGAAATACAATTAAATTTCGTTTAATTTATGGATGGCACAGCAAGTGCCGGGAGCAAACTATTGAAGGAAAATCCATTGCAAAAAAAAAAAGATCAAAATAAAAAAACACAAAATCAGAAGAAAACTCCCCCCCAAAGACAGGCGACTTGTTTACATTCCCACGTCCCAGAACGCACCTTGCTGCATATTCAAAGAGGAGAAATAATAAATAATAATGAGTGCCCATCAATAGGATAATGCGAAATGAGTTTCAGATCCTTTCCGTGTCCTTCGTACACCTTAGAGCAATATGCGTTCAAGTGGAAGGCAATCCAGTGAAAGTCGTCCTTGCGTCCCAACTACCTGGTTTTGCAATTTTCCATGCATTCGCAGGTGAGATTGCCTCATCCCATGGATCCCACGAAATATTCCCAGACTTCTTAGGGCTGTTTTCCGGGCTCAATCTTATGCAAAATCACCTTAAGGGAAATTTGCATGGGAAAGTGTTTGTGCGGGTTCCTAAATGGGACATCTTTCAAGGGTATTGTTCTATGTACTTATTCATAAGCAGGAAAGTGCTATTTCATGCAGACAGGTTGAAATGATCCATGTATAGAGAAAAGTGAATGAATGTACTTAAAAGTACATAAATGCTTAGAGAAATATTTGAATCATTCTATTTTTTAAACAATTTATAAATATTAAATCTATACTGTGTTTTTAAAACAGAAGCTGTTTTTATTTGTAAGGGGGAGTTAACTAAATGTATTGACTATTATTTCCAACGTTATGAATCACAGCCACT
1 TGCCAAAAATTAATTGACTTTACCCAAAGATCCCGACAACATTTCGTAGGCAAATTAGCTTTGTGGCCTGGCCGGAGTTTCCTGGGAACACAATTAACCAAGTTCCTTTCGGCCGTGGGGCGTTAGACGGCAACCTCTTTTACAGTTAGCTCGCAAATTGAGTTTCGAACCGCAGTAGAATCGAATCCTAAGCCAGGACCTACCTGCGTTGGCAGAGCGAAATACAAAACAATTTGCCAGATACGGTAAGATTAATGATCGCCACAAGGAGCTGGGTCTTCGGTAGCGATTGCTTAGACAGTTCCCGGTATTAATTTTGAATTCATAATTCAGGAAATCTCATTCAGGGAGCCAAACACTCCCCTGGCGGCAAAGTCCTTTCAAATCGCTCATGACTGACCTTCAGAGTCTTTAGTCTTTGGTCTTTAGCAGGCGCCGAAGAGTAGTCTTCACTCTTCAGTCTCCGTTCTCCAGTCTACTATACACTCTCCCCATGACGCCGACTTTTATGGGCCGCAGTTTAACGCCAGTCTTTTCCCCTCCTCACCTCAGCAAAATTTGTGCTCATCTGGAGCTCTTGCGGTTATAAAATTGTGCCAACATTTTTATTACTTTTCAACACATTTTCAAGTTGACGTTCGTCGAGTCAGTCGTCCTCGGTGATGTTTTCGGTTTCGTTTCGGTCAAGTGTTTTGACCACACTTTGTATGAAAAGCAAGCGCCAGTTGGACTGTTTTGCAACCTGTAAATAAATTTATCAATGGTCCACAGTGAGGTCCCTACAGGGTAAACTATGTTTTGCCAGCTATAAGTTAATAATATTTGTTACTATTTCTTTGCGAGCATATTTCCATGAATCATTATTTCTACAAACCTTATCATCATAAGACCTAGACTTAATTATCGCACGCACTTTATTATTTCTGAGAAAACTCAAGAATTAATTGATTTCCAAAAATCTCTAACAAGAAATCAATAACTCAAAAGTGTACATGCTTACCATTTTCAATTAAATGTCTCGTGACTAGGAATCTAAAATATTATTAATCTTGAAAATAAGTTTTCTATTGGGAGCCAGTTTAAGATCATTACCAATTTTAATTTCACCACAATTGCCGCCATTTTTCAACCCAATTTTAAACATATTGTTTTCAAACAACTTTTTTT
0.9757581200638696 TCGCGAACGTGAGATAGCGGATGACCAGTAGTCAAAGTGGTTCAATGCCTTTTGGGCTAATTAACATGTAGAGCCAGGATGCTGGCCGACAAAACGATTTTCCGACTGCCCGACTGACTCGAACGATTTGGTAACCTGGGATCTCAAACGTAACGAATGTTTTTTATGATTTACGTGGAAATCGAGGCAGTTTGCGTCGTAAAAAGATGGCTAGGAGCGCGAAGTCCTTCAGATCCGAAGAAAACTAAACCATACTGGGCCGAAACCTAGGTGGCTATCATTGATGAAAGCGTGAAACGCTTGTCAGGACCCGGTCACTGATTCCACTGATTTCATGTCCTCTTCCTACCCTACACATTTATTTTCGTCTTACCTGTTTGTTATTTTCGACTTTTTATGACTTTGTAACAATTTTTTATGATTTTTTCCATAACAAAACGATATACGCATAAAAAATATATGCGTACATTGTGCATCGTCCAGGTAGTTGGGCTAGTTTTTTATATGGGAAAGATTTTGTTACTCTCGCCTTGAAAATTTGACTTTTTCATT
0.9382917750759708 CATCTAACCTTTAACCTTATCCTTTGATTAATTCACCGTGAAAATTTGATGACGCGGGCAGTTATCTATAGCATTTAGAACCTGACCTCCAAAGAGAGAATTGACCTAGGTTGACCTACCGTGAAATTTGGTAGGTTTTAAGTGTATATGACAGAGCGCAACAACGGGCACATGAAATGTAACCAGACGGTTTACATAACGCAGGACATTTGCCAAATCGAGTGCAGTCGATGAACCCCATAGGAATGGATGGCCAGATACAACGATACAAAGATACAGAGATACAAGTTACAGATGCGGAGAGAGTGAGAAAGTGCCGACTGCTAAATACTCGTACTTGCAGTTTTATGAGCCAGCGGAAAAGTGAAAACTGGCTGCAAAGAAGGAAACACAATACAATTGGACACAGTCGCTGGCCAAGACGCAGGAGTCAAGGACATGCCACAAATCCGGGCAGACAAAGTACTGGGTTGGGGGTGTGGTTTCCCTCCCCCTGCGAGGGCCAACACGAAGGTCAATGGAAGAGGCCACAGTGCAAGTGAAAAATTCGCGCGAAAAAATAATCAAGTTTTGCAGCGAAAGTGAGATAAATAAGTGTTGGCCAGATGAGGTCAGCCAAAGGGGTGGGACAGGTCACTAAATGGGGGTGGTGGCATGT
0.2138835017919834 TGATTTATTGTACCCCGTACCTGTTACAAAAACTTTTCACTTTCTCGGGCAATAAATTTGGTCAGAAAGAGCCTAAGGACGAAACCAGTTCAGAACACACAAAGGTCACCGATTATCATTACACGCCCACACATTATCCCAGGTCCAGATCAGATGGAATACCATATAGAAGAGGCACACACAATTTCCCTATCAGATGAACGATTTCATGGCGTTTTGCAACAGATTTGATGCGATGTCCTGCTGCTGACGGTGTCCTTTTTGGGCAGCTGCTGCCCTTGAGTGTCCCACTGTGCGAGCGTGTGATCGTAGTTTTTAGATTTCTTGTGTTTGCATTTGCATCCTGGCAGTGTCCTTTTTACCTGTGTCCGAGACGTTGTCTTTTTTCCATAAGGGTATTTTGCATGAAAACAAAGGAGAAAGGAAACGCTGTTTTTTTTCTCCATATTCCTGGCATTTCCTTCGTTTTTTAGGGAGAAAACTATTTTCCAGCCTAGGACGTGCATAGGTAATTTGCATGGAACAAAGGAAAGAAACCAAATTAGCCACAAAAGGCAAATTTTCTGTAATTACATTTAAGCCGAAGGTGTGTGGATATAAAAAG
0.6073355658219948 GTGGGCCTGCGAATCAGGACAGCTTTGATCAATGCCATCTACCGCAAGGCCCTGCGCATTTCGAACTCCACCAAAAAGGAGTCCACCGTGGGCGAGATCGTCAACCTGATGGCCGTGGATGCCCAGCGATTCATGGAACTGACAACCTACTTAAACATGATCTGGTCGGCGCCACTGCAGATCGGTCTAGCCCTGTATTTCCTTTGGCAGCAACTGGGACCGTCTGTGCTGGCCGGTTTGGCTGTGATGATTATCCTGATCCCTGTGAACGGAGTGATTGCCAGTCGCATCAAGACCTATCAGATCAGACAGATGAAGTACAAAGATGAGCGTGTTAAGTTGATGAACGAAGTACTGAGTGGCATTAAGGTGAGTGGCACTAGGACTAGGGATTAGGTAGAAGCCTAATCTCTTAAGTATAACAATTATCCTCTGTCATGCTGACTGCTGTCAGAAGTCGATGCTATGTCGATTCTATGCTAACCGTTTTTATAATCCACATAGGTGCTCAAATTGTACGCCTGGGAACCGAGTTTCGAGAAGCAAGTGCTGGACATCCGTGACAAGGAGATTGCGACGCTGCGCTCCACTGCCTACTTGAACGCGGGCACTTCGTTCTTGTGGTCCTGTGCACCGTTCCTGGTAAGATATGCCAGCCCTGCAGGGCTCTGAGTCCTCCGAGATTTCTTTACAGCTGACTGAGATGAGTTGGACGTGTAGCATTGGACTAATCTGGCAAATATATGTACTTCGTGTCCGAACAAACAAAGGTTTCCTTGGTCACGTTCGCCACTTACGTGCTAACCAGCGAGGCGAATCAGCTGAGCGTCGAGAAGGTGTTAGTCTCAATCGCCCTCTTCGACCTCATGAAACTCCCGCTGACCATCCTGCCCATGCTGAGTGTTGACATAGCCGAGGTACAGCTCCCGCGATGG
0.9529219663691378 CATAAAAAACATTCTTGCTTAATCTGATAACACATCTGCAAACAAATAGAATACCTATGTTTCCATAGTACGCCTTAGGTTAGATACGAAGCATAATAATATAATATCCTGCTTGGCAGTCCAATTAGGACGATACCGAAAGCCAGAAGTTAGGAAACATAATAATAATTTAATAACTAATTCCGGTTGAATGTAGCAGCTTGTTTGCGAGATCGCTGTCATAAGTTAACCCCTGTTTTGTGTATGAATATACAAGCATTATTCGTGTGTCTGGAATCTATTAGTTGTTTGCATATGAAATTTGTCCGTTTGCCATTTGGCCTTATGCACATTTTGGCAAAACACTTAACTATAACCTTAACCTTAGCAATTTCTTTGCAGAGTTATGCATATTTCATGTGCTGCTGCTGCTGTGCTGCCTTGGCTTATGCTGCACAAAGCCTGAGCTCATGTTCTCCCTAATGCAACAGCAACAACCACTATCGAATTGACTAATGGCCTTGACTGGAGGTGGGTCTTAGTGGGTTAAGAGGGCTATGAGTGTTGGAGTGGCGGAGGGGGGGCGAGGCCAACGGATGGAAACAGCAGCTGCATGCCCTGATAAACATTTGTTTAACATGACCATTAAGACAAGTCAAACTGCAAACGCACACGGTGCATACACACACACACAGAAGCACACCAAAAAGGACCTCCGATAGAGACACTCATCCATGCAAATGGCGCAATATGGCATAGGACATGCAATATGCCATATACGTATACACACACGCTCACACACACCCAAATGCCAGCACACATACTAATAAGTAACAAACAACAGACACGATTACAACCAAATGACACAGAAAATCACTCCTGGGCGTTATGTAGATGCTCATTGCATTCAGCCCGCTTCGCTCCGCTCCGCTTCGGTTCTATTCCATTCCATTCCAGTTCGTTTTCAGTTCAGTTCAGTTCGGTTCGGTTCGACTAGATCCGTTCCCGCCACGCCCCCTTGAACGACGCCCCTTGCTGCACAGGACTCAGTTCGGTTCATATGAAAGTAAATTAGCTTAGTGCTTCTCGGTGCACTGGAAAAAATG
0.03015709703611141 CCACGCCCACTCACACAAGCTCATCATGCAGATTAAAGAAAACATAATTAGGAGGAAAATCGTAGTCATCTTTGGCCAAGGGCTCACAGTTCAATTGGCGATGCCAGGTCCTTTCCCTGTGCCCTTTACCCATTGCCCTTCGCACCAACACACCTGCAACGAAGCTATGGCCAAGCGTTAAGTGAAATATGAATGTGCCAGGACGAAAGAGTGAGACGGAGCTGGGCGGCCTAACCCGTTCGTGTCAAAGGTTAATTACGCATACTGCAGGTCATTCCCTTACTCGCCTTCCTGTCGCAGCACACAAACACACACACACATACACACGGCATCACTCAGATATGCACACTTTAGCCCACATATACATATGTATGCATGTTTGCTTAGCCATTTCCGGTTCGATTTTAGCCCAAATCTTGTCCATTTTCTAGCCTAAGCAAACAAACGGAAACTGGCTTAGTTGGAGCAGCCGTTGTCAGGACAAGCGGCTCTGTTTGGTCTCATATGCTAATCCCTACGACCAGCGTCATAAATCATTTTCAACCAACTGGAGAATGGATGGTGGCCCAGGGACGGCTGGTCCGCAGGACAATGGGGTTCGGGGTTAAGTAAAGTTCGTCTGGGCCTAAAAGCATTTAACGATGCCCTCTCAGCATGTGAGTTCAAGCAAGCATTCAAAG
1 AATCAGCGTCGAGACCAATTGAATCAACACAAGAAAAATCCAATATGCTCGTGCAAATTGAATCACTCCAATTTGCCATCCATTTTTTCCGGACATTGCAAGCCTAATGAATAAAATGATAATACCCAGCGTCAGTAAGTCTATAAATGGGCAGATTGCATAATATTTGCACCCATTGGTTTACATTGCGCCTCGCCAAACGGCTGTGAAAAGTCACATGGCGTTGCGATTTGAAACAATGGCTGACCGCACAGTACGGCGAAGAAGCAGCAGTGGGTGGTTGGTTGGGTACTGCAGGTGGTATCGGTGGTGTCGGTGGTGCCGGTGGTGTTGCTGGTGTCGGTGGTGGGCCACCGAAGAAGTCACCGCTGCCAGACAGACTGGGCCAACAACCAAAACCACCGGCACTGGAACCCCGAATAGAGCTCATTGCATAACGCCTGATGAGCAATAGTTGCGATTACTTTCCATTGTTGAACTGTGACTGTGTCACGCAAAAAAAAAAAAAAACATCAAAGTGCTGGATACATATGTCTGTATGTTTAGGGAATTGTGTACTTAGTAACCTCGCACTGGGAGATCAGAGTTCGCTTGGCTGACTCACTAAGCGAGTTGAGTTGGTTACGAGTGGACCGTGTAATCAGGCAAAAGTAGTAAGTATCTAAATGCATTCGTCATGAGAACACTAAATTGTGCCTTCAAATGTTCCCGTCTGGATTATGTAAATGGGCATGCGACTACAATCAGCCGTGTTCGTGCCGAATCAGTCACAGGTTTTCCTCCCATTTTTTTTTTTTTTAATCATTCGGTTATGCCCTTAGCTACTGCCAATCGGCGCATCAATCGGTGGGTCATTGAAGTTAATTTACTGTGAGCGATAAATTAACTTCCCTCAATGGAATGACAACTTGTTTGAAGCCGCCCTCGTCGGGGCCAACGTGTAATTACAATTAGCCGCAGCACTTAAGTTCTAGCTGTTCTGTGAAAAATGTATCTTTCGCTTTTACAATTGTAATAATCAATAAAT
1 AGTTTGTTTTCTTCACGGCGAAAAGAACAGGTCATTGAGTATCGCAACTCAGCAGGCGTATTGAAAGCAAATTATATTGATTTCTAATTTCCAGTCAAGTGCTGCAAACAATTGAATAAACAAATTATATGCGAGCAAAGTAACTGAGTACAATACTTAAGTTTCAATCGAAATGCAGTATTTTCATTTCACTTATTATCAGGAACAAATATTTAAGCTGGCAAAAAGTGAATCCTTCAGATTAGTATAGTATAGGATTTATTCGTTGTACGAGTATCCAAACTGAGTGAGCCAAAAATGATGTTACAAGTGCACTTCTTTCCATTGTCTCATGCAAAATCGCACACATTTCCGATTGAGATCTCCGAGTTAGGAATCCGCAATGCCGTGGAAAAAGCTAACAAACACCCACACGCACTCAACGAGGATTGCGATAGCAACCAGCTGGGATGCACAGGAGGTAAACGCAGCGATAAAAAACGAAGGAAAATAATAATAAAGATTTAAGCCCGGCAAATGTTTACATAATATGGACCACAGCAGCATCCGCAGACGAGTCGAGACTCTCCAGATCCCAGACGGTAGGTGTGATGTTTGAACTACACTCGACTGGGCCGCTTGCGATGCCCGGCTCGTCTTTACTTTGCCTCACTTTGCCGTACACCACTCCATTCCGCTCCACTCCGGTGCGCATTGCTTCTCTGTTTTAAGGCCACTGTTTTTGCTCGGGCTGTTGGGCTGTTGGACATTTGGACTGGTAGCCAGGCAATCCAGCCCGACCATCTGCATCCTTGTCGCCAGCCCCATCCTTGAATCCTTCCAGCTGCAGTTGGTTGGCGAGGCGACTGTGTCGGCGGCAGCGCTGGTGTTATTAACATTTCTGTTGACATCCTTGGGGTCGCGTTTTGGGCCCCGAACACGACGAGATA
0.9259461386869721 CCACGGACACCTACAGCACACCAGCAGCAATAACCAGCTGTCCGACAGCCACCTACATGCAATGTCGAGCCAGCGACAATGAGTTCAGTATTCCGATATCGAGACATGATAGAGTATCCACGGCCACATTCGCCTGGGTGTTGCATGTGCTGCAGGTGCTGCTCGTGTCGCTGCAACAGTGGCAACTTCACGTGCAACAGCGATCGGTGCTACTGTTCAGAAGGATCGCAGCGAGCACCATCGCCTTCATTTCCTATTTAGGCAGCTTTGCAGCGCAACTGAGGAGCAGCAGCAGTAGCAGCAGCAACAGCAGCAACAGCGGCAACAGCAGCAGCACGCAAATATTAAACGGACTTAATAAACACTCATGGATATTTTTATTGATATATTTGAATTTATCTGCTAAAGGTGAGTGCCATTTAAATTATCTCGAGTGCTGCATGCAACATCAACAATATCAACAACATCGACAGCAAGCAACAGTTGCCGCACATGGTGCATTGTTTGCCGCATTGTGGCAGTGGCAGCAGCAGCAACATAATGCACGCCGGCAACATATTGTCACTTTGACACATAAAACCACTCACGAGTGGGATGCGAGTATTTTGTGGGCCGGAGTTGTCGTTGTGTTGCCCCTTGTTGATGTCATTGTTGTTTGCCAGTTGTGACATTTACGACAGCCTCAAGTGAGGCAACAACAGCCATCTCAGACCGGTCTATGCCACTTGAAGGCGTCTGCGCCTAAGGTTATTTTCTTTCTTTTCTTCCGTCGCCCCCACTTGAGAAGTCCTTAGTCCTTGTTCGTGGCTAACGCGTGGCAGGCCGCAGTTGAGGTCCTTCAAAGGGCATGTTGCATAAACGGTCTTGACTCGGATGCACCTATTGAAGGATAAACCATTTTATGTCTGTAATTGAGAAGCTTTCAGTTTTTAGTTTTTAATTGCACTTCCTCGAAACTTAAACGGTTGCGTTGAGCATGTATCATCGTATGAAACTCCCGCACAGTGTGGTATTTATTGGTTAATTATACTAAATTGCTTGCTTCAGCTGACCCACATTTTCCGGCACAAAAACTATTTGCCAGAAACTAAGCAAAGCAAAGTCATGTCGAACAATGTGTGGCTGATGCTGTGCCGAAAAGTTGCAATGCCATAAATACTTTCAACAAATGCTTGTTGAAACGCTTTGCTGCACAGAAATTTCCCATATCAAGTGGTTGCGGCAAGGGGCTACGAAAATCTTGTGTAATGGCATTTTTTCTGTCCTTACTGTGCTGCACTAAAAGCTTAAAAATTCTTTGCCACGACAACAATATTCCAACGAGACAAGGACTAAGTTTGGTTAGCAGCTCAAATGCCTGCCGTTCCATTAGCGGCATAAAATGGAAAAAAAAGAATCCCCACCTGAAGATGGTGGCAAGGAGATGGCTCCATTGCCACTTACACATATTGGGGTTATTAATGGCTGCCCATATGGGCTGGAGCAGCAAAAACACAAGATGGAAAGTGTTGCCAATGTTTC
0.6341679849127623 CACTGCCGGCCTCTCGTTTTCTGGCAGGCAGGCGTGTAAATTGTTTTTACTTAATCGTTGCGGACACAAACGCACATGTTGTTTGGCCACAGCAAACAGCACAGTAACACTAACAACAACTTGCCTCTTTGCCGATCTCCTTTGATATCTTCTTGGCTCTGTGGCGCGCTTTTGGTAATTGCACTTCGTCCGCTGCTTCTGTGTTACCAGCCTTGTGAGCCACAGTCATGGCTAAGAAAATAGGCCCACTGATGTGTATGCTGTAGAGATATCACTTATTTTGATTAAAACACCAATTAACTAAATGAAGTATATTTCTTCTTGACCG
0.7988948889546618 ACAAACAAACTTTTCGACTAATGACAGTCCAAGTAGCAAACAATTTATCGAATGCCAGAAAGGAGCAGCCAGCAGGACGAACACATACACCCATTCGCACTGAGAGTTCCTTTTGCCAAGTCATTAATCTTGTTTCGCTCTGGTCGATATGGCATGGATGGGGCACAGGGGAAGTCAGCGGGAGTCCCAATACCCGATTCCCAGCCATGTCGTCGTTATCCTTTCAAGCGTGAACACATGCGATTACGTCTTGGTGTGTGTCCTTCTTGTTGCCAGTTTCCGCATTTTCCTGCGCCAGGCGGCTGCCATGATTAAGTGCCATTTTGAAAAGTACTAAAATCCTGTTGGTCATGGCCCTGGACCTCAGCGCCCCACATACACACCGTACCCACCGCTTCCTCCTCCCCGCCAAACTGGCAATGTCAAAGT
1 ACTCTGCAGCAGTATACATGCATATATACACGTATATACATTATTTTGGCAACACTTTTTTCGCTTTGTTGCACGCAAAACCGCAAATTATGTCTAAGCCGTATCGTAAAGTATCGCAGCACGCTCTTAACTAATAAATCCATCATTTCGCCGAAGGCCGAGAGTGTTTCCTCTACCTGTTTTAGCCTCGAAGGTATTTCGCTGCCGGGTTTCGGCTTAGGGATTCCCACAGAAAAATGTCTAAACACTCTAAATCGGGATTAAAAGTGTCGCTTCTGGGTTTTCGGCTTATCGTCCATATTTATACAGATTTTAATTTACTTGCCAGGGGCTTTGAAGGGTTCTTAAAACTCAGCTTGGTGATTAGGTAACATATCCCAAGGG
1 TCACATCACACAGCGTGCAAAAATTATTATTCATTGAATTTGTGATAAATGTGACAGGCCCAACAGCACTCCGAGGGGTCTTAACAATGCCGACGAGCCGATCAACCAACCGGCCTGCCTGCATTTCCAGACCAATATGGCCAATATGGGCCAGGACCGGACCGAACCAGGCCGCATCGAAGCTGTCAAAAATTTGTTGCAAAAAGATATTATCTGATATGGATTGAAAGGACCAGAGATGACGATGACGGACCCAGTCTCTGCCTCTGTGTGCGAATCAGTGGTGGCAGTTTGGCTTAAAACCCATTACCTGAAAATAATATATGATTATAAGTGTGATTTTAAATGTTCACCGCAGCTGGACTTTTTTTCAAGTTTATTCGGAGGGGATAATATAAACGTTTTTGATCTCTGAAGACTTTACTATTTTTATGGCATGTCTTTGGCATCACTGGCCAATGTATCTGCTCCGGGCTCATCAATAATGAGGCGACGAGGATGCGGCTCGTCGGCAACGTTGCTGATGATGGCGATGACCATGATCGATGATTGACCTGTTTTTGTTGCGCCCATCTTTAGAGTGACGATTGCCGGCGAGTCTTCTTCTGGCCCTGACCACACCCATTGACAGGCATCTGCAATGTGCAATTATTTGCGGAGAATCACAACAGCAGGCGGAGTAGTACTCAAATGGAATTGCCACATTGATTGATGTGCTCAATAAATTGCACGATGAGCATCAACTGTTTCTGCAGTCTGGCGCTTGGTATTTGGCATGTGATAAGGCCGATGGAAGCTGACAACGGAGTCGAGCTGCGGAGCATTTAAATGTCCAAT
1 GTCGACATGACTTTGGACGACAACAACAGCAAGAAATGTGCTTTCCCACCGAAAAAGTGAAATGCTTTGTTGGCAATTGCCGAGGAGTTTCCCGGAGCAAGTCGGAGAACTTGCAGCTGTGCAGGATCTGCCGGCTCTGCCGGTCTTGCTGGAAAGGATAGTGGAAAAGGAGCGATGGCGGCAGCATGTGTCAACTTCTTTTCAGACCGAGAAAGGGATTTTCCTCTCCGGCGGGTCAAGACGAAGGCGTACCCGATAGAAAAGTGGGTGACAAGTAACCGGAAAATGTATTTTATTGTTTGCATCCGGACATTTCGTTTTCCCGACCTCTGCCCCCTGACTGTTCGGGTGTGTTTCACCCCGCAGAGTCACCAACCGACCAATGACTTGGTCTTCTGGCACTAAATTTGTCGAGTAATTGATGAGATTGCACTTTTTCTCCAAACTCGTTCAAGAAGGAGAGCTGCAGATGTTCTGAGAGAGTTGTGGGCGTTATTGTGGTAATGTCCTGGTTGAGAATAGTGGCACCGTAATGGATGGAGATATGTACTCAAGGAAATGCTGGTGCTATTGGCATAAATGGAGTAGTGGCATATAATCAACAAAATTTGTGGCTTGGTTCAACAAAATTTGATGGAGCCCTAAGCGTTTAGAATTTCTATTATAAGATTAACCAAAATATTTTACTGGTGCATTGTCATAAACACCGATCCTCGGTGCTCAACGCCATGTTCTCTGTCTCTGTCCACCTCCCACTGACCACCCATTTGAACCAGTTCGAGTCAGGCTAACTTGATAGATTGTCTAAATGTGCTGCGTATGAATGAATGAATGAATGAATGAATGAATAAGCGAGTGCGAGTACAGCCCCTTCTGCCAAGCAAACCCCCCTGTCCACCAGTTGATGGCCACCTCGAATACGCCCGTTGGGTTCGCCTGATGCTTCTACGAGATTGATGGCCAAAATGGCTGTTGAAACAACGGCAAAGCGAACAGGCAGCAGTGACTGCCGCTCAATGAAGAAAAATAATCACCAACATCATTTATTTTCCGTTTTGCCTGCCGACGTCGTACAGCACACATCAATCTTTTGCAACAGCAACAGCCAACTATCGACCATGACCAGGCCTGGACTCTGGCTGAAAACAGGGGGATTGAGATTGGTAACCGGGAACTGGGAACTGGGACTTTTGGCCGTGATGTATACTTTTGTGAGCCTGACAGCTTCTGACGTGGATGTGGACGTGGACGAGAAGCCAGGCTTCAGCTTGATGTTTGATGCTTGATGCTAGGAGCCTCCTGGAGGTTGGAGGATTGGGGAGTTTCTGGACTGACAGACGACTTTTGACGTTTGCCTGCAATTAACGATACCATCCCACTGGCTCAGTGTTGAAAAATGACTGCAGCTGCAGGTGAAAATGGCACGCCAGAGTGTTGGTTAATGACACGACAACAGTTCGAGTCAGCCAGCGAAGAAAACGACCCCTCCCCCGCATTTAAATCATTAATCCCAATGACAAGGACCCCACACACGCAGCCCCATCACTCAGCCAGAGTGATGTCAAAGATAGACGAGCAGCCCGAAGCAGCGGAGAACGTTTCTAGAAGTGGAAGTTGGATGTGTCAGGAGCAGGGGGAGCATCCTCGG
0.636531236638619 TAAGTTGGTCAGTTGTGGGTTGTTGCATAGATCACTGCACACATGCATCGGTGGGGCTGTCCCCGCCACCTTTTATCCCATTCTCACCGCCAAACATTAGACATCAGCTAACTGCGGTTTTCACCAGAACTCTTTGTTCAATGGAAACAATGCTTTGAACTGTTACCGAGTCCAACGAAAAAAAAAGAGGTCGTAAATGGGTTGAGATTCGGGGGCGTTGTCGTGTGGACAAATGTGTTTTGTGTCGAATCCCAAAAGGCCAACTGGGTCAGTCACACTATCACAACCAAAAAAAAAAAAAAAAAAACCGAAAAAATGCAGAATGGTGTTCACATAAATGAAAAGTATTCCAGAAAGAAGCAGAAGAAAAACTTTCTCGCACTCGAATCTAATGACTTCAGATGCCTGGACTCTCGAGGAATTCTAAACCGTCAGAGCAGGAAGTAAAGATGCAGGAATCAAACGGAGACAAGATCACTTTTCTGGACTGGCATTATCAAAAAAGAAAACAACAAAGAATGGGGGACTGGCAATGGACTGCATCGACTTGTCAATCAAGCGATTGACTTTTGCGCAAAATCCGCAGACAATCTGGATGCCAATGGAGTAGCGAAGTCCACGAAGACGACTACTACGATGATGATGATGATGATATCTAAGCTGGGCTCAGGCTCAAGCTCAGCACTCCACAGACCATCGATGGATCGCAGTATACAGTATCCAGTGTATCCCAACTAACAGTTGAAGAGCTTAGCGTAGTTGTGGCATTTTAGCTTGGCCTTAAGCGAAAAAATTATTCCTTTGCCTAATTTGGTTTAAATGGAAATTCCGCACACCATATTGTACGAAGGACTTTAAATGACTGAACGACGACGAGGGCCAAGAACCCAATGGCAGGGCAATGCCAAAGACTTCTCGGATTCGTGTCTTGTTCTAAGTGAACTATTTTTGGTATTTCTCCTCGTAGCGGAAAGTTGGCGATTTGGTTTGGGCTCCCCGACCGAAGGGCCAAATTGTACTGGAGATGCGTCCAATCACTGCGAAATGATTTACGATCACGATAAAGAGATTAGTGCGGCCAGAGTTCGCTCAACCGAAACTCAAAGAAAAAGCGAAATAAATGAGTTTGGCAATCAATTTAAATCAAGAGCGAATGCCGTGCAGA
0.6316956468935948 TCCTGAATGCTAGATACCGTGTGCTTTCCGAAGTACAAGGTTACAAACGCCAATGTAATAGCCGTTTTGCAGATCCACACGCAAGTGCGTTCGAACTGATTCATGATGATGCCCCCGACCTTACTTTGCGATGGCCCGGTTATTGCATTAATCAAATACCAACTGAAATAAAGCTGCTCTGCTCGACTCCGGAACCGCTTGCACCACGTATACTTGGGATATCTACTATAGTTGCCATATGTAAAGTACTTGGATCGCATAAACTGTATGTGACTCCCGCCTTCAATCCAGCTCTCTACGAGGAATAGCTGCTGAACTTTCAACTTCAGATCCACCACTGTTATGGAGCGACAGTACCACGATGGATACCGTCCATTGGGAACGAGACGCAATGCCAAACGGGTTGGTATATAGATATGTCCACGGGGAACCATTATCTTAATGGTGCTATTTCTGAGTAATTTCGGATGTCCTGGATCCTGAGTAATTTGATACGATGTTTGCTGACGATGCGGCGATTTAAGGTAAAACTTTACGTTTGATGTAGTTCCGGCAAACTCCTGACCACCAGTTACAATCACGAGTAGAATCTCCGAACCACTCACAAACGATTGATCCGACTTTCCAACTGACGCATCGCATTGCAATCGAAATTCCGGATTCTTCAGATAGGCAGAAATAATGTTGAGGTGTAAGAGAAACTTGAAGACGAGCAGCAGAAAAAGCAGAGCGAAAAAAATCATTAGGATCATATTGAACGTAAATATGGGTACGGGTATGTGCTCGACAAACAATTGCGATGAAATTGGAAAAATACGAGAGGATAGGGCTCCTAAGGTATGGCAGGTGCACTGAACAGATGAGCCACGACTGTGCTCAAAGGAGGTGGTGCAATGATCCTCGCTCCAGCCGGGATCCAATGAACGGTTCTTCCAGATGTTGCACTGGTAAATTTCCAAAAGTATCGAGTAGTTCAGAGGTAGAACCTCCTCCACTATGTCCTCATTGTCATAGTCAATAAAGTCCGCTTTTTGTCTCACCTCTGGTGTCTCCGAGCCATCGTGCGTCCTGTTCCCCTTCTTCCTTCCCCGCGCACTTAACTGATCCTTGTCTTCGGTTTTATATCGGATTTCGCCCGGCTTGTGTATGGCCACATATGCCGGGCTCCGTTCACAGGAGTTGGCTATCCAAATGCGTTTACCCTGCATATCAGGTGTTATCCGACAAGCGTGCTGCCTTATCTGTCCGAGCGTTGGCCATCTGTGCAATCGCATCTTAATATACATTAGCTCCGAACAATTTACGATTCGCACTGCCAACATGGCCTTGTGGTTTAGCATCACACTGTATATGTGGACTTCTGTACTATTCTGGATACTATTATTGGTCATGTACTGATTGAAGGACGCGTCGTTGAAATGCGTGATATTCGTCTTGTATACTAAAGGATTAGTCAGCTGAAACTCCTTGGCGGATCTAAAAAATTGAACGGGACTGTAAGCGTGAACGATAAGCACACTGGTCTTCGAGGGGAATGGATCTGGATACCACCAGTAGATATTGTGGAAGTTCTGCTGCGAGATGATCTGTAGCAGAATAGAGCTATGGTTCAGTCTGCGTTGCAGTTCATAGAGCAGCTTTGTCGATAATTTAATAACGTGTATGTGGTCGATTGTCTTCACCTGGATGTCCTTGGTGTTCTCTGTCACCTCAGTCACATTAATCTGGTTGTAAACATGCAAAAAATTCAGAAAATGTTATCAATAAAGCAATCCAATTATATCA
0.9554640301287146 CTTATCAGTAGCGAGGTATTGATAGGCAAAAATCCATGCTGCGTTCATGACAGTGACGCCGTATAAAAGGCAAATGATGTGGGATGAATATTTAAGTATAGATTTATTAAATTAAGTTATTTTATATGTACTCATAAATCAGAAGCTAAGATAATATAAGAACTACATCATTACATTTAATGTTTGCCTAATATACCATTTGTATTAATTTCCAAATTGGGATACTATTTATAAAAACCCTTACAGATCGATTCTTATGTGTTCACCTCAATACCAAATATGCGCCACATTCATGATTTGAGAATCACATTGGCCTGATTACACCAAGTCAAACATAAAAATTCTCATCTGGTGATGTAAATACTCACTAGACAAATGCTATCTATATGCAATCAGCAAATATGTGCTCAAAGGACCTCTGCATCAGCGCTACAAAGCCCATAACGAAGGCATCTCATCCGTCCCATCTTTTCAATGCATTATGCAGGCACTTTTGCAGGCAAGTGGAAATTATGTCAAAACAAAACGTGCAAGTCAAGTCACTCGTTAGTCTGAGAGGCATTTCAATTAAAGGTTCGCAATGTGCAAGATGGCATAGGAACACATCCAGAAAAATACACATAAATGAGAATTGCGGGTAAAAAAG
0.3127301345373817 CATTTGGGGATTACGGAATTATCGGGATCCGTTCTCATTAAAATGGATTTAAGGCAATGCCGATGTGCTGAGCTGCATTTGTGCATGGGATTATCGATTGTAATGCGCAGTCATCAAATTATGTTTGAACAACGCCGCCGCGACAGCGATAATAGCAACAATAACAACAACAACAACAACCAAATCAACAACAAACACTGATTTGGCCCCTGACCCCCTTTGGCAGCACCCCCTCCATCCAACACCCCCTACGACCCTGCCCAAGCAAAAGGAGCAGCGAAAAAGAAGAAGCGTCTTATGAAACAATTGAAGCACCGGCCAAAGGAGCAAAGGAGCAGACAAAGACAGAGACAAAAACATCGGCAAAGGATAAAACGGAGGCCGAGAAGAAGAGGAAGCAGTAGTAGCAAAGCAGGAAACAACAACAACAACAACCGCAACATCGCATTTTTAAACGGCAATACGCAAAGTAAGTGAAGTGTAAAGTGAGCGAGATGGCAATAGAAAGGTGTAGAGTGCCGCGAAGAGAGGCGGAGAGAATACACTTGCAAAAATGTGAGCAGCTAATTCCCAGGGATGTTAAAAAAAATTAAACCCTCATGGTTCAAAGATTCTAGGAGATGGACAAGTGATGAATGGTCAGTGGAAATATATGTATGTTTTAAGCCAAGTGAAATCAAAATGATTTGAGAAGTACAAATAAAAGA
1 TCCCTTAATCTCAATGGCGGCGGGGATGTGGCCATGCTAGAGCTGAGTGGCGACAACTTTACGCCGCATCTGCAGGTGTGGTTTGGCGATGTGGAGGCGGAAACCATGTACCGCTGCACAGAGACATTGCTATGCGTGGTGCCGGAGATTTCACAATTTCGAGGCGAATGGCTTTGGGTAGGTTTTCCAATGTAAATCTGTTTAATACGCGCTATAAATTTTACTTTTAATGGTCCTTGCAGGTACGTCAGCCCACGCAGGTGCCCATTTCGCTGGTGCGCAACGATGGAATAATTTATGCCACCGGTCTGACCTTCACGTATACACCTGAACCAGGTCCTCGGCCGCACTGCAATACACAGGCCGAGGATGTGATGCGAGCGCGACAGAACAATAACAATAATAACATCACTAGCATTAGCAACAATAATAACAGCAACAATGCGGGATCGCCGGCAGCCGGCGGTGGCTTGCAACAACAACAGCAGCAGCATCAGGCTCTGCCCTCCATCTCAGAAGTGCAATGGAATAGTCATGGTAGCGGCTTATCCTGAGTGCAGGATTATTGCATCGCACACATATG
1 CCCACGCAGAAAACACCCATGCCATCAATCCTGGGAAAGTCGATTGATATGTACAGTGTACACATATGTGCAGGTGTGCAGCATTTTGGTCGGTTACAAATTGCAAATCAATCAATAAATAATTGAAATGAAAATCATTTTGCTGGTTTCAACTTATCTTCTGCAGACTCCCACTCCCACTCCCAATGCCACTGCCACTCCCACTTCCAATGCGTTTCGCTTTGGTTTGACTACACACACTCGTATGTATGCAAATGGGTAAAATTGTGTACATCTATCACTGGGATCGCATCAGAGCCCAAATCGAAATGGCCCAGACGGCACTGGGCGGAAAGGTGACAGACGATAGACAGACAAACAGACAGACAGGACGAGAGAGTCGAGAATAAATTGCGAGTCCTTCGCCAGGTGTGTGCGATTAGTGAACTAAACTGTGGGTATATTTCTTATTTCCACACACGAACCGATCAAATAGATATTT
0.5801592444176131 CGAAATGCCCGCTCCAAAGACCCAGTTGCGATCTATTAAAAAAAAAAAAGCGAAAATAACCAGAAATTTTGCAAAAATTTGAGGCCACAGATTAGCATCGGAGAAAAAATCGAAGGTAGGGGTAAAACAGGTTCACACGCTAACCAAGGCAGGACCACCTCATCTGCAGGAAGTGTAACTGAAATTGCAGGGGTTACTGCTCCTTGGACCCCGCCCTTGCTACCTGTCCTGTGGCAGCAACAAGTGAATGACAGGATAATCGTCCTGGGTACCTGTTCAGCTCCTTTGTTGCCCCGGGTTTTGTTCAGCTTTCTTTCCCCGAGCTGCTGCCTTCTTTTTGGCATGTGAACAAACTCGCATAAAATCTCTTAATGTTTGCATTCTGATGCGGCTGTCGTCTCGTTTGATGCGTGATCTTGTTGATTATGCTGATGTCTGGAATTGAGATCGAGAATTTCGGTCCTCTGTTTCTCAGGCCCGATAGCAGGTTCACTGCCTCATTCAGGTTCATTTCCCCTACCCCTGCCCCTGCCGAGTGTGAAATTCTTGCTGGTTTTGGCATTCATGGAAATTGCCTATGCCTTGGAATTTTGTGGGAACAAGTGCAGCGGCATCGCCAAAATCGGCCACATTACGTGCTCTTTTTAGTCGAGCCAAGGGAAGAACCCCCGCAGACGAGAGCGTGTGAAATTCAAGTTTTTGGGAATGATTTTGTTCTGGTTTTTTTTATTTTGCCAAAAACTGTGTGTGAAGTTAGTGGGAAAT
0.3891224805091392 CCCACAGCCCACTGGACTACTTTTGCCATTCGATGACAATAATGTTGTCTGCGCTTCGTTATGGCCAGCTAGCAACGCTGCCACTTGGGCCTCACCTGATCTCACCTCTAGCCATTGCCATTGTCACCAACGACATGGCCATAACCATAGTCTTGGCCAACTGGGATCAGTAGAGGAGAAGGAGCTGGAGGAGGGAGAAGACAACCCGCTGAGTTGGGCATTGTCTGCACGCTGGGCAGATTTCCCAGAATTGACACCTTGCCTTTTGCTACAGATTCGTACTTGCCGCGCCAAGAAGTCTGGCCTGTTCTGGTTGGGCAAAGAATGAACAAAAATAATACAAGACAAGGGGAAAACAATCCTGCAGCACATTCATCATCCGGACAATTGTCTCTGCCTTCCAGGTGTTGCTCAGGAATTTCAATTTGCATAAATTTGGTGCAGATTTGCGTACAATAGAGTTAAGGGGATGCGAGTGCAACACCCATGATTATCGAGACACTTTTCTTCCAAAATAAAGATGTTGCCGATGTGCAAAGGAAACAGAACAATGATCCTTAGCTGCTTTTGAATTTTTGGGACTCGATTTGAGCGCAATTTG
0.5525436703519185 CACTTGTTCCTGTTCAATGCCCAGCAACAGGAGCGGAATGAGTTGGAGGAAAACGTGGCATGGGCAGGCGCAGGACACGATATGCAAAGTGCACAGGAATGCAAGTGGGCCTTCTCGGGCGACTGGCGACGTTCGACGGGCACGAGCGCCTAATTATTCAAATGGAGGCGGTCTGATGGCCTCGGTGCCTCCGTCGTAGACGCAAAGCCTCGAGTCCGTCGCCAGGTTCGGGGTGAGCGGATATTAGTTAAGACAGCGGCGCGCGACAGTCGCCCGCTTACCAACTCCTGTCGCCGTGTCCCGCACATTTCCGTGCACCACTGAACTTCTGGCCCGAAAGATCATCGTAGCCACACACACATACACACACACACACACAGGGGAGTGTTGGGCCGCATTTTTAATTGCCACGTTACCTGACATTTCCAGGAGCAAGACGCGTGTTGTTTTGACGTCGTTCGGCCCGGCTAGAAATTTATTAGAAATGCACGGCGATGTGTCTCTTTGTCGGCTAACTCAACTTGGCTTAACTTCCGAACAGGTTCATTACGCGTGCCGGCGACACTCGGCGCAGCGTTGACCTAATTACCTGTTTAGGTTTTTTAGTTTGTAAATTTCCAGCCCTCCCTAGTTCTACTTATAGGGGTAGGCTATATACTCCTGCGGGTGGGTCAATGGTGTCATTAGAGTTTAACTTAAGTGCAAGGTGCAATATCCTGGTCGGAAGGTATCCTATATTTTGCATAGAGAAAG
0.5543370082492914 CCTTTCCCGGCCCACTCCCGACCACTTTTACTACGGCCAGCGTCAAGAACGAAGCCAGAAAAAAACGAATTAGTTAACAAGATCATTAAATCTTTGTTAACAGCCTATCGAGCAGAGACAACGGCAACAGAGACTCCGTCTACCAGACTTCTAAGGCGAATTTAGAGGAGACGTCATGGGCAGCTTGGCCATATAACCACAGCCAAGCCAACGACGTGCGATAAGATAACAGATGCCCAGACCCAGGGACTCAAGCTGCTCTCAATATCCATACCCAAAGTACCTGGACATGGCATGTA
0.128663229245386 TAATTTTGCAATGGGTTAGTCCCAGGATGGTTCCTGAAGGTTTTTGTTGGAGCGATCGTGTTAATATTTCCGGAATAGGCTCTACTTGCATTCGTATTTTAACCACTGTGCGAGGGAGTTCGCCTTTTGCCTTTCAACTTTTGTGGCTGCTACAGGTGTCTCTGGGCTCCAGTCTCCGATCTCCAAACTCCGGTCTCCTGGTTGGCGTTCTCCTCGATTCTCCCCCGTGTCAATGGCAGTTCAATGTGCCTGGTTGATTGTTGTTTGTGCCGTTGTCGTTGTTGCCGGTCTGGCAACAGTTGTCGCACATGCAAATCGTGACTGTTGTCCATCACAGTTCTCCAGTTCGCCGGAGTTTCAGAGCCTTGCAGTTGCCAAACTTGCCAGTCAGTCAGTTAGTCAGTTTGTCAGTCAGCCAGTCTTTGGCTCAGTAATTTTTTGTCTCTGCTCTGTTGATTTTTTGGTAGTTGCACATGCGGAACGAGTGATTTGTTTAAGACGTTTTGATTGATTATTGGTG
0.897699853790235 CCAAAAAGCCTATTAAGTATTAATGGTTATTTGTCTGGGACATGAAGATATGAAAATATGGGTTTATGGCGAAATAAAATTTGAACTTTTGTATTTGTTTAATACTAAAGCAGTCCACACCCGTTGGACTTTGTCGGAAAATTAGGAAATTAACACCGAGTCCTGGGCGACACTTTGACTGAAGATTGATGGTCCAGTCGGCGGGCCAGAGAAACGCCTTTCCATTTTGAATGGAAATAGAAAACAGGTTGCCCCAATGGCTCGTTCGGCATTAAGAGAGACCCACAGCCAAATATACAAATACCACAAGTGCGCTGTAATTCGTCTACTCAACGCCAGAGCCTGATTTGCTGATTAGCAACACTCTCCGTCATATTCTGAAACCCAATTACAACGCCACTGACAAGACAAACGGCCAAACAGTTGCGACTCCAGTCTCCCAGCTTGGGCCACGTGAACACCCTTATGCAAAAACAAATCAAAACAGCATAAAAAGTCGTAAATCTATGCCGAAAACAACAACAAAATACAAAACAACGGTCTTAGAGCATGTGCCACAGCCAAAAAGGCGAAGAAAAAGTCTGGCTAAAACCACGGCCAAAAACCTCTAGCCAAGACACTTGGCCACTCGAGACAGCGGCTGCTGTGATAAAATATGAGACAGTGGGGCAGACAGTCAGCGGTTTCGGTTTTTTTTTTTTTTTGGCGGTGCAAAACGTGGGGCAGGCAATGATTCAGTACAAAAGCAGCCAAAGGAAAGAAGTCCGCCGAGACACTTGAATATATATGACCCGGCGGACAGACGTCCGAGCACTAGACGCCACCTAGCGAGCGAGTGGGGAAACCAACCTGTCAGTCCAAGATATAAAACTC
1 CAAGATTTCCAACACCTTTTTGGCAGGACCTTAGATGCTCCTTGTGCAGAGCAAAAAAAAAAAAAAACCCGCACAAACACAAAGCAGACAAGGAGCCGTTAAGAAAAAATCATTGCACCGGGCGGACGGGTGAACGGACAACAACAATGCACCAAGGAAACCCAGAGGATATCGCATCTGCGCCTGCGGGCAGGCAGGAGCATTTTGAAATCAGGAATCAGCACAAATCGGTGCTGGAAATAATGTCAACTCGAGGGTGGCGCGTTGGTGGCTTGGCATTGACAGCTGCAGCTCAGCCCAGGATTCTTCTCCTTTGGCGCGTCTTCGTCTTGGGCCATCGGCTTGGGTTTTTCGTTTTCAGCTCTTGGGTTTTGGTTTTTGG
0.6596111737999059 ATACCTGTTCAAACTAAAGTATTATCACCGCGCGGGTCTAATCAAATAGTCAGATAAACCTCGACGGGTTCTCGGTTTAGAGCATGCTTCGGTGGTAATCCAATCCAATCAGGACCTGAACTACCGTCTGCCAGTCAATCAGGAAGGACTCGATAAGCAGCCGTCGCTACGTTTATCACCTGCACTCCACGGTCCTCTGGTGTCCTTTGGTATCCTTTAGGGACTCAGGACGCATGCGCCGCCATCAGTTCGGCAAAATGCTGGAAAAGGATTGCAGAAATGTAAACGTGAAGCGATGTCGGTGTCAGCTAATTAAATATTTGCATTGGCAAAAGGTGCAAAA
0.7552157264610841 CAGAGCTATAAAAATCATATGCTTCCTTTCATTGCAAGGGGTTGGCTTTAGTTTTTTTGCAGCTTCGTCTATAGCCGACTTTCTTTGTGCCCAGCTAAGTTTGACAATTATTTGCATTGTTCAGTGAAGTCGTTTGTTCAACATGCACATGAATCGGTAACTACAACATAAGTGAGTCCCTGGTTATAGTTCACAGGCGGACAAGTTGGGTTTGTTAGCCAGCCCGATTCTATTGTGCACTGTCCATTGAATTTGTCGCCTGGGAGAATAGAGCCAATCCTGCAAAGGACAAAGAGTGGGTGAGCGATGTAATGGAGTAGTGTTTGGTTCCGGGAACAGGAATGTTTAGCCTTCGTGTATCATAAGTAGGTCAATGATGCGGAGGAGATCTTAACAAATGCTGTTGGAAATCAAAATATGAAAACGAAATATTGCATAAACAATTAAGAACTGATTTAAGAAGGTCTCGAATATAAGATACGCATGAGTCACCTAAAGAAATGGCGGAGATATGCAAGCAGCTAATCGACTGTCTGGTAATGAGCGCCACCTACCGGCGGTTTGTGACCTTCAGACAGAATACGTATACGTTTTATGGTCGGAAATACATCTTAGTTATAGATATACATACATATCAGTTAGAGAAGCAACAGTTCGTGGATTTTTCAGAAAATCACTTTATAAAAG
0.8059279465586151 TGCCAACCATCGCAAATAAAAGACCCTAAGATATACATATATATACGACTTCGCATGTACACGGCACTTAAACATTATGACATATTCTTTGGCCCAGCACACTCAACTGTGTGGAAACTCATGAGTATAATACATTTTACGATTGCGTTATATGTCTGCCAAAGTATGTAAAATTATTATTATTTGTCTGGCTGTCTCAGTGTGTGTTTGCATACTTTGTACTTATTTCTGGCTGACAGATAAAAAATTGTATTGTATATATAAAAAAGATGTACGGCGTTTTATTGTATTTAAATTACACAAAGCATTAAATATAATTCACTCACCACGCTCCATTTACTAAGGCTATGTGAAAGGCGCACACGAAGGCATTACTGTCGGCGCACATAAGTATGCAACAACAAAATGCCGTTGAAAATCGCTGTAATACTTTTTCATCAATTATATGATGCGCAAAAATATATATGCTGAGATTTACAATATCAAACATGGCTAACACACACACACACACACAGACGCAGGCACTGCCAGAGTCTTGGCAACACACATACACGCACACATAAAAATACGGATATATGCCGACATGCTCTAGATGGCAAGGGCGTCATACTTTACTACTTACTAAATCCATTACAAAGTATTTACGTAGAAAATTGCTTTATATCTCTGCATATCTCTCAGTCGACGTCATCGTCGTTGTTATATCCCTGCGATTGTGCTAGTGTGTGTGTGTGTGTGTGAGAAT
1 CCAGTTTTTGAATGTGAAACAAAGTAAAATAATACGCTCAGTGTCTTAAATGACATAATTATTAAAATAACAATTAACTACGCGAATGCAAGAGCTCTGTTATTGTACTCACTTATCCTTTAAGACCTCAAACCACTCGTCAACGACTTGCTGAGGCGGGAAGGTGCCGTCCTCAAAGGCCAGGTCCTTGACGGTAATGCCTTGTGTCTCGAGCTCGTCGGTATTATAGCTAGGTTCGCACACGCGCACCACAGTGTTGACATTGTTCTTCTTTAGCTCCTACAAGAATGTTATGGAAATTAATGGGTGGCGGTTAAGGCTTACACGATTATGGGACTTACCATAATGTAGTGATTAATGGTTATGTCTGATGGTCGATCGGTGATTAGGAACTTCATGCCCTTGTACTCAATTAGAGCGGGCGCTGGGCGCAGATCTTTTTGACGCATGGTGATGCTCATAAACAATTACAAAAGC
1 GATTCTTTTCCTTTAACTATGAACGGCCTGCATAATGTTTCCTTAATCAAATATTTCGAATGCGGACGAGCGGCGAGCAGGCGAGCAGGCGTGGTTGACACAATGTAGCTGCCTTGCATGCATTGGCTGTATCCTTCATCATTCTCATAGTCTCTCTCCTTGTGGGAAAATGCGGTACGCCTAGCCGCGGGGCAGCGCTGAGCGAAGAAGAGTTTCTTCAATTCAAATCCGGGTCTCAACAGTGGCGTCCGAGCAGGGACACTTGGTGTCCTAGCTGGCAGCTATGAGACGTGTTGAACAAAGTCAAGAAGAAACTGAAATTGCACAGCGCAGACGCAGCTTGGCGAAGGCAGACAGCTGCAGCATTGACCTCTAGCTCAAACGTGCGCATTCTTTTGTTGAAAGGT
0.8385818708724678 CAAAACGAATCTAACCTTGTCCGCTTGTACTTTAATGTGAATAAACTCCGAAGCATATGAGCATTTGAACTCTGCCAAATGTGATTTCTTTAAGTTATCAGTTAGCAATCCATAAAAACCAAAAAATACATAAGTAAATGTTCCAGCCTTGTCGTCATCTCTTGGTGTGAATAAACCCTTAGATCTTGAAATTTTGCTACGTAGCTACATTCGCGCCAAACCCAAGCGGATTAAGTTAATTTCAGATTTTTAATAAGGAAATGATGAAGCGATTTAAGCTGGAAGTGGGATATCATAGTGTTACGAGAGTCTAGATTTAACCTTGTGCATATGACTAACTTGTTGTTGTTTATGGGTGCAACAGACAAGCCTCGATGTAAAAGTCATTGATTGTCGTCGTCGGATTCCAGAATGTCGTAGATCTCGATTAAAATTAATGCCCGAAACGGGTTTGCGATGCTGTAAGACTGATTAAAGTTGATCAATTTGATTGGTCTTTCTACTACTACTACTACTACTTCTTGCAGCTGGAAGTCGAAGGTTCAAGTTATTCGCTTATGAAAATCCCAGTGACGATAAGCGTATGTATTTCTTTCCATATTTCCTTTTATTTTATGCGGTCATTTAAAAGGTTTTTCAGAATTTGCGTCAACTCACGATTTAACAGCGGGTTTCTACGGTTCTCAGCTAAAGTTCTTCAAACACGAGACCTTTGCGGCACATATGGCAGCGAGATCCCCAGTAAATAGAGTAACATTCGGAGTGGTAAAACCTGGGCACTGATAATAGCCAGTTATCTACGTGAATGCGAAAAGGGGGCGACGAGGACGTTTAGGAGCGCAATTCGGTGAACGTAGAGAGTGTCGTATAATCGCACAGTAAACGACCACCTATGGGGTTTTCCTCGCAGCTGATAACGCACGATTTCCAGTTACCAATGTCTGCTGACGATCGAACACCGATGGACATATCTCGTTTGCTTTTTTTTTTTATAGTGTGCCGGCTTATCAGGCGGGGAAGTACGGGAGTGACTGCTTCTAATTGTGATTTCAGTTGCCAGGCCACAGATTTCATGGGGTTCTTCTTCGCTTAAGCAAAGATATCCATTCGCAACGTAACAAATGGCATACACATGCAAGGCAAATGTGCTGTTCTGAAATTCCCTTGCTTGGTTAACCCAACATTTGTTTATTGCTCATCTAAAAGACCGATAAGAGCAGAAACTCTGCTTGCTGTCTTCGGCATTCCCTTGGGGAAATTTCTACATTATTTATTGGATTAATTGCAAAATCAGCAGCAGGATTTTTTGGAAATCCAAAAAAAAACCCAGCTTGATACGGCTTCAAAACGTCACTGATCCCTAATGCGACAGTAGTTCATTTTTTCTGATAACTTAATCACAATCCAGCCATTTGCGCTGTTTATTATCAACAGTGGGAATTTCTGGCACTCCTGGTTAACCAACCAAAGGCCAAAGCCCACGAAGTTGTCAAGCGATCCGAACTGGCAAAAGGACGTCCTTATACTATTTATAGAGCCTGTGCCGTGTCCTCGTCCTCGGGAGCCTTGCGTGCGTTTATTTATATAATGGCAGTCCATTTCCCAGTTGCGTGTCGGGCGCGTTAATGATGCCCAAAAATGGATTATGGC
1 CCCAACTAAAATAATAAGAGCGGCAACAAACTTGGGGACCGGCACGTTGGGCCAAGTCCAAACAAAGAAACTGCAAAGTTTACGGGTCACACGATGTGCCAGGAGCTCTACGGGGATCCGTACAGTCTCTCTCACTCTCTCTCTCTCTCCTTCAGCAGGACCTCTTACAGGAATCCTTGTCGTCGTCGTCGTCGTCTATGCAGCTTCCTGTGCATGGCAATAAAATTACTTTAGCCCATAAGTATGCTACAATTTTACGTACGAGCTCCCAGCTTTTGGTCGCAAGTGCGGCAAATAGTTTTACCGCCACGCCCCCTGGACACTAGCCGCCCCCCATTTGCCACGCCTTTCTCCCGAGACACACGTCATAATTAATGCAAAGCTGGCAAATGTATGCAACACCTGCGGTTTGTTTAAAACGACCGCAAGCAGCACTTCTCTTGGAAAATCCTTATACCCACAGATGGTATTGCAGCCAATTTTGGTTATTAAAATTATTTGGCCAGTCGCTGACATTTTATGTTTATTTAATTGAAGCCCCAAAGCCATTGATATTCCGGGAAGGCATATTTTATACGCTTCGGCCACTGAATTTGCTCTACTCTCAAAATATTGCTTAAATG
0.9758015237515256 CTGCACATATCTGCGGACACCATAAATATATGAAAAAATTACCACCGCAACTCATCACCAGCGCAAGTGAACTGAACTGAACTCTCAACTGTTTACTCATGTAAATAATTAAGCAAAATAATGGCGCAACAACAGCAACAACGAGGAAGGACCTTCGTCACTGCGGCAGTGATTTTTCACACACATACACAACCGGGTGTCCAGCTGCGTGCGAGTGTGTGTGTGTGTGTGCCAACAAAAAGACAAAGTGACGCTCAGGTTCATTGTTGTGGGTCCTTTTTTTTGGTCCTTAGCACGCGTTGCCCTCAACTCTTTGGCCCGCACATATATAAATATGTATATATGTATATACAATTACATATATCCCCCGATTCATCCTTGCGTGTCTGGCGTGTGAAAAAATGGTCAGCTTTATTTTTCATATTGTTAAGCAGACAACTCACACACAAAAGGGACCTCACGCAGCCTCATACATTTTTTAACAAATTTATTGGGCGTAAAAAATGGTATTTAATTGTGTGTTTGGAATTGTTTTCCGCGCTAGAGGAGATTAAGGGAAACTGCGGAAAAGAATACATTGATATGGCTTTCAGCGAATTTAGGTGGAAAATGTATTAACAACAACTTACTGTCAGGCAATGCTAAAAGTTGTAACAATGTAAGACAAATAAATATTTTCAATAGAACGTAGAGGCG
1 GAGTACACAGCACAATCAACTTTGGCGCATCCGCCTATTAAATAAATTCATTTTGAGGGGCGTGGCTGTGTAATTGTTGCACTTTACCACCATTTGGCGATGGGACATTTAAGAGTATTAACATTGTACTCCTGCGGTTGTTGTTTGTTTGCTTTAATTATTGCCGGCCTTTATTTAAATTGACTTTAATTTTGTGTTGTGCTACGTACTTTGTGACATTTAAATTCGCTTCACTTTATGGGCAGTTTTGGTTGGCCAATACAGCTTGGGGCTATTTAAATAGGCCAATTTACGACTTTGAAGTGGCTCAGAGTTGATTACAGTTTGAGTCGAACTGGATCGAACAGTTTGAAATCATGTAATTGTCACAAGAGCATCCATAATTACAGTTTGATGTGTATTTGTCCAGGGGTTTGTTAATGAATTGGAAATAATAATTGAACCGTACTTAGATTAATTGAAATTGAATTTGACTCAATAGAATTAAGTTAGGAAAATATGGAATAAACCAGTGAATTTATACAATTTTTATTAGAAAGCACTTATTTGGGCAATAAGATAAACCGTTGACAACTATTGTCCATCATATTCTTAATTGCAGTGAGTTTGTTAATTGCGTTTTAAGCTCTGTGTCCCAACGGAAAGTTAGTT
0.2740489003446733 CCTCCCAGTGGCAAGTGAGATAAATTCAATCGATTCCAAACATTTTCTTACAGAACGCCGCTCTAGTTGCCGTGGCACAGGCGCAGGCACACGCACACGCACATGCTGCCCAGGTGCAGGCCCAAGCGCAAGCCCAGGCCGTGGTCCAAGCTCAGGTGCAAGCCGCGCATGTGGCACACGCTGTGGCAGCACAGCAGCAGGCAGTACAGCAGCAACAGGCGGCTCAGCAGCAACAGCAAGCCGCTGTGCAACAGCAGGCGGCGGTGCAGCAGCAGCAACAACAACAACAGGCGGCGGTGCAGCAGCAGCAGGCGGCGCAGCAGCAGGTCAAACAACTGGAGGAACTGAATCGGGCTGTGATGCTCCAGCGCTTTCAGGCTGCCCGACAGCCTGGGAATCCCGGTGCGGCAGCAGCGGCTGCGGCGGCCGCAGCCGTCGGCATGGTAAGTCTCTAATCATGCGGTGCTGCGTATGCCACGCGAGCAATCAAACCAAAGAATGAACTTGCCTT
0.5985145688123777 AAAATATTTATAAACATATTCGAAATTTGTTTGTATCGTTTCTGTTTTTTTGGTATGTAAAATATTTTTGGTGTGTGTCATCGTGAGACAACAGATCAGATCAGGTATCTACATTCAATTTGATTTTCTTATTCAATAGTTATATGTGCATAAACAAATACTATCTCTATCCTAAGTCATTTGGTTATGGTATGGTTGGTACTAATCAACAACAACTACAATAAAACAAAACACCCATCCCCCTGTAAACCGCCTATTTAGCTTATAGAGTTGCCCCTTGCTGGGAATCTACAATAGATAGGAATTGCTCACGTGTTAGTAACTACACTCGATACTCGTACATTGTTTCGGTATTGAACTTAATACTTTTGCTTAGTTGTTACCGTAGCGATCTTCCAATGTCCTTGGTTATGTAGCTTCCTTCTCACGACTTCAACAAGTTTTCAAACTAACTAAACGTACATAATACTCGAGAACTTCATCCTTGTAGAGGCGCTTAGGTTTTTGTTAATCCGATGGAAAACCCATACAATTTTAGCTAGCATAAGTAGTCGATTGACAGTTAAGAAGTACTAGTCGTATCCTTTTTGGTTTTGTTATGTTCATCGAAAATGGAAAGCAGCATGAGTCAGATTGTTCTCCATTCCCCGAGATCTTCGAATACTCCGAACCCAGTGTAGCCTACGGTAGTTAGAATTAGCACCCAGAATCCTGGAGAGCACCACACGCGACACAATCTAACATTCACCTATGTACGTTTGAGTATACCTATAGTACACACATGTAACACTAGTAACCCAACCATTATACTATATATCTCTGTATGTATAAATACATGTATTAATGTAACTATACCGCGTAACCTAACCATAAGCAATGACAAGTGAAAAACTGGCCAAAAAGAAGCGGTTGAATCCTCCGAGTATTCACTTCGCTCGGGCCAGTTTAGCGCAAAATTGATGTTGGACTTTTGGGTCTGGCAAATTAGCCGCACCGCCATCGGGATATCGCCGGGCATATGAATTTCGTTGGCCTGGTTCGATCATCCTGCGGTGTTAGAACGGCGTGCTTCAGACGAAAGTACCTCAATGCAAGACAGACAATATCGCAGATTTGGTGGCATTACTTACTCGTATACGATTCACACACTCCTCGACTAAGCTCGCATCTGTACACAGTCGTTATAATCGTACTCGTAGAATACATATTCTCTTTCTCTGGTAATTGTATGGCGAAGACTTGTAAATATTTGATCGACGCATTTCATTTTGTAGAGTTGCTTTTACTTACCACTCTTGCTTTACTTTCGTCGGGAATGCATATTATTT
1 CCTGTGGGTGCTCGACTCTAGGATCTCCGGAGTCCTGGAGCAGACCAAGATCTATGGAGCAGCCCAGCTGCTGGTCTACGATCTGCACAATGATGATTTGTTGAGACGACACGTTTTGCCCGCCGGTCAGTTGAAGCAGGGATCTTTACTGGCCAATCTGGCGGTGGAGGACTCTGACTGTGAGAATACCTTTGCCTACGCAGCCGATTTGGGCAGTCCCGGCTTGGTGGTTTACTCATGGAAGGATGAGGAATCGTGGCGTGTGCAGCATCACTTCTTCCACCCAGATCCAATGGCCGGTAACTTCAGCATCAATGGCATTGAGTTTCAATGGGATGATGGCCTATACGGACTGGCTCTATCGAAGCCCCTGGAAACGGGCTATGCCACATTGTACTTCCATCCCCTCTGCTCCACTACGGAATTCTCGGTGGATACATCGATATTGCGTAACAAGACCCTGGCCACTTCGCCGATGATTTATCGAGAATTCAAGGTGCTGGGCTCCAGAGGACCGAACACCCAGGCTGGAGCCGAGTTCTTGGATCCGGATACCGGAGTCCTATTCTACGCCCTGCCCAATCTGAACGAAGTCGCCTGCTGGCGCACTGCCACAGACTTTAGTCACAGTTCCCAGAGCCGCATCCACATGAACAATGATACCTTGGTGTTCCCCAGTGACATCAAGGTTGATGATCAGAAACGTCTATGGGTCCTATCCAATCAGCTACCCGTCTTCATCTACGATGAACTGTACGCCGGCTCAATAAACTTCCGTATCCTGACTGCCAGTGTTAAGGAGGCCATTGAGAATACAGCCTGTGAAATTAGAACTTCCCCTCTGCCAGATGTAATCAACAAACTGGGGGATATTCTCAATACTAACATCAAACTGAAGTCCAATTCGGCTTCTTCCCTTAGGAACCTCAGCTCCCTTATGCTGATTGCCTTATGTTTGCTGATGAGCTTTAGAATCTAGATTCCCGCAGCGGTACAAAAGTATCTTGCGCACTTGCGAACGAAAATGTTTTATGTTTTTCAAGAACAGAGAACTTGAAAAATTTCTGTAATTTTAGCATTTTCACTGATTTCTTAAACGTACGAAATATTTTTATTTGAGTGCAATTGTAATCTGTTAAGATGTAGGCTTAGAAAACTTAAACGTTGTACGTGAAGTTGATTAAATGTAAGAAGTGTATTTGAATAGTTTTCTTTATATGTACTTCCCACTTATTGCAAATCCAAGCCAGCTTGGTTATTGACTCAATATTTGGGTTGCTTTTCCTTCTTTTTATAGGCAATTTCTACATCGATGGTCTCATCGCTGGTTTGTGATTGACCATCCTCGGAGTTTGCCTCTAACTTTGCCTGCTCCTTCTGCTGCATCCTCTTAATGAATCCGCCACAGAAAAAGAGCATCATCTGAAAGGATGTCAAATACCTTGTTACTCTGCCAGTTTGAATGTGGACTTGGTCTTACATGCTCCAGTATTCCAATCAATCCCAGGACAGACAAGCCCAGTAGAAAACCAAGAGAACCACCCACATCGGCTATGAATTGTGTGGTGTCATAGCTGGGACGCTCTTCAATCATCTGAAAATGTTAACGGGCTCAGTGAAAGATCGATGCATCATAACATTATTAACCTACCGATATCAGTTTTGTTGTATAGTATATGTAGATTTGGGTGCGTGGCTCTGGTTGATTAAAGGCCTTTCTGTTCTGAATGAAAGTTGTGTATATTCTCGATTGGCAGGGCTGAACACAGTCACAGTCAAAGTCATCCTCATTTTCATAGACACTGAAAGAGAAAATAGAAAATACATACTTACATACATAATAAAACACTAATGCTTCTGTCTTACTCTTTATAATCCGATATCAGTTTCCTCATGGAAAGGGAGTCATTGCAGGGCTCACTTGCAATCTCATGCATCCAAGGACCCGAACACTGCATATTATCGGCTAAATCCTGCCAGATGCATTGTTCACCACACTGAAATGGTTGCAAATACTGAATTAAGGACACATAGTGCGGTTGCACCT
0.4203587741768616 CCCAAGCAGACCATCAATCATTACCCCAATCCAACCAGAAAAAAACTTTAAACAAGTATCCTGAAACATCGTAGTTAGTTTTTTTTTTTAAATTACTTATAACACAAAACCGAACACCAAAAAACTGGTAGACCAAAAGACAACCGAAACTGTTACTAAAAATCGTAATTATAAGAAAAACTTATTTGAAACTTTCCTCTGTCTATGGAGCGATTACGAGCACTCGGAAAACTGAAAACTTAAAACCGAAACAGTTGCTAAAAACTACAAAAGACAACTGGAGTGGCTCTGAATCGCCCGATACAAAAACTAACTTTCCAACGATTCTAACATATATGAATTTATGCAAAGATCTTCACGATATTAACAAGCAACTTCTCTCCCATCTTTCTTGGCCAAAAAAACAGACCTACTCCGGTCTTTTCTGCGTTGCCATCAATCCTTACAAGCGTTACCCCGTGTATACCAACCGTTGCGCTAAGATGTACCGTGGCAAGCGCCGTAATGAGGTGCCACCCCATATTTTCGCCATCTCTGACGGTGCCTACGTCGACATGTTGACCAACCACGTGAATCAATCTATGTTGATCACCGGTGAGTCTGGTGCCGGAAAGACTGAGAACACCAAGAAGGTCATTGCGTACTTCGCCACTGTTGGTGCCTCCAAGAAGACCGATGAGGCCGCCAAGAGCAAGGGCTCCCTGGAAGATCAGGTTGTGCAGACCAACCCTGTGCTTGAGGCCTTCGGTAACGCCAAGACCGTGCGTAACGATAACTCCTCTCGTTTCGTAAGTAGTCCCGCACTCGATAGATCACCATGTTGGAACTGAACTAATTTGAACTTATCCCCTTGCAAACCAGGGTAAATTCATCCGTATCCACTTCGGACCCACTGGTAAACTGGCTGGTGCTGATATTGAGACCTGTAAGTTGTCACTTTAATACGTTGTGAATATTGATCCGGATCCTAATGTCATACTCTTACCATTACAGATCTGCTGGAGAAGGCTCGTGTCATCTCCCAGCAGTCCCTGGAGCGTTCCTACCACATCTTCTACCAGATCATGTCTGGCTCCGTTCCCGGTGTTAAAGGTATACAATCGTCTCACTTACTCATCCATACATCCTTCATTCAGAGAATCATCGAACTATCTAGTTCTTTTTAAATCTCTTTTAGTTGTGGTTTAGGTTCAAGACACACACACGAACACAAAACACAACCCACACAAACCCATTCAAAATTGATTTCATAGATTAATCGATGTACTTTCTATATACACACTATCTGTCTAGACATTTGTCTGTTGACCGATAACATCTACGATTACCACATTGTCTCCCAGGGCAAGGTCACTGTAGCCAGTATCGATGATGCTGAGGAGTTCTCCCTCACCGATGTAATTGCCCTCTCCTTATTTGATTCTAAATTTCGTTTTTATATTGTTGATTGACACTTAGATACTTATAATTTATTTGGCTAAACTACTACTATTTGATCTATCGTAATCTATTTTAGAGCAATTTATAGCTAGTTGGTTAACTATTGCGTACCGCTATCGTATCGTAAATGGATTAGGCCACTCCCCTATATCCGCTTAGCTGTAGCCCAATACTATG
0.6132218529372311 GAAAGAGTGTCCCAGACTTGTTGATGATAGCTGTTGAGCAGCTTTACTTCCGCATCCGATAGAAGTTCCTTTTTAATCATTTTCGTTTGCTTCGGGCACATGGTGATGGTTTTGAATGTGAGGGCGCCTCGGTTGGAGAAATTGTGTGCCACCTGGCCTGGCACAATTTGAACAATATCCTCGACACGGATGCCAAACTCTCCGTCCTGGTAGAAACCAGGCTCATTGGAAATAAACATGTTCGCCTGGAGACCAGGATCGTCGGGCATCAGTCGAATTCCTACGCCCATGGGACCTTCGTGGACATTTAGGAAGTGACCTACTCCATGGCCGGTTCCGTGTCCGTAGTCCAAACCGACGTCCCACAGGGCCTTCCTCGCTAGAGTGTCAAGAACCTGTCCCTTAACCTTAGCTGGGAATACGGTGGAGCCGAAGCTCAGTTGGCCCTTTAAAACGCGAGTGTAGGCTTCCTTCTGAAACTCAGTGGGTTCACCGAAGTGAAGGGTCCTCGTCACATCCGTAGTACCATCCAAGTATTGAGCTCCGGAATCACACAGATAAATCTCTTTGTCATTTATCTTCCTGTTGGTTTCCTTCTTTGGGTGATAGTGAATAACAGAGCCGTTGGGTCCCGAAGCACTAATTGTGGTGAAGCTAAGGCCCATGTACTTATCCTTTGTCGACCGGAAGGACTCGAGTTTATCGGCACCAGACATTTCATCGACTTCCGCACCCTTATTCACTTGATCCTCAAGCCAGGCGAAATACTGACACAAAGCGACTCCATCGCGAATGTGGCTGTTGATGAAGCCTGCGATCTCGACATCGTTCTTAATGGCCTTCAGCACACAAATCGGCGTTACCTCCTGAATTCTACGTGACTTGGGTATCAAAGCAGTTAGATAGTAGCTGCTGGTGGGTGCTATCCAGATCTTTGACTCCCTGGTCGACACAATCTTACTGATTTCAATGCCAATTGAGGCGTAAGGCAAAACGCTTATCTGCACATTGTTCTCCTTTTGATGCTGCACAAAATCAGTGGGCAATTTGCCAGAGTCCACAAAGAGCAGTAGTTCATCGTTGGTCACAATCAAGTAGGAGAAGAAGACGGGGTTGAAGTCAATGTCCGAGCCGCGTAGGTTCAAGAACCAAGCGATTTCATCGAGAGCACTGACCACCAGGGCATCAGCATTCTTCTCCTTCAACTGCTGGCGCACCA
0.5086519727279816 CAACTTGCCAGTTTCAAGAACCGCTGCGAGCTGTGCGACATAATCAGACGACATCGTCAAAGGGGTGGGGAAAGGGTTGATGGGGGGCTGGAAAATTGTTCGTAGGGGGGCAAAATTGAGGGGCAGCTGAAGCTGAAGAGCAAAATTGCAGTAAAAAAGGCAACTCAAGTGCGCAGCCCTTAAATGAGGAAAGTTTAATGCTTTCATAAGCACAACAAATCCTAAAACAAACCCCTCTAACCCGCTTTTAACTCCTCCTACCACCACACCTCTGAGCAAAGCTACCAGCTTCGACTTTTTTATACAGAGAACCGACCAAGTGAAAAATAGACGAACACTGCGTGGCGCCTTTTTCCTGGCATATCTCGCCGTTTTATGAGCCAGCTCTATTCTTCTCGCCCCATCTCTTTCCCTAACTTCCCTCTCACTGCCACCACTAAGATTTTTGATGCGGCTGCTGCAGGTATAAAAATCAAGAGTTTGTTGTCTTTGGCTGCGGGGCAATAATTTTCCCTCCATTTCTTGCATTTCTTGCCTCCATCGAGACCAGCCCCTTCCTTCTTATATTACCCCTAGCCATCGCCTTCATCCTTTCGCAATGAAAGTGCACAAGTTTTGCGCTTAATGGGTCATTTGTCTTTTTTTATAGGATTTACGAGCGCATTTCTGGGGGCGCCCAGGTAATGGTATTAGTACCAGAATTAGGCAGGAAAATTTCTAAGGGCATACAGGACCTGGTTTTCTGCACATCATTCAATTCATTATGGCACTG
0.5956957990567879 CATATCGTAAAAATTAACGACCCGCGGACCAGTCTGCCATTACCTCCTCACCTTCCTTCGGGCGCATTTTACGCAACTTGCCAAAAACACAGTGGAAACCAGAAATGAGCAACCAAAACTGGCTAGCCTGAATAAGTGACTGAATGATTGACTGACTGAATAACTGACTGCGGACTGGCGACAGCTGCGAACTGATTTACGCACGGGGGGAGTCACTGAGACTAGACATTGTAGACTATGCACATATATCTTCCTGCGAACAAAGGCGCTGAATGAATGGGAACTTGACTTCGGTAGCATCTAGACATTAACCTGCCACATGGAGAGCTCCTACTGCTGTTGCATACAATATGAGCTCACAGTGATGCAACAGTTCTACACTAACAGAAAAGGTAAACTTAAGAACTTTAAATTATGTGTGTCTTCTAAATGATTTAATGCAGATTCTCGATTAAGAAAACAACGTAGATTTGCAGCACTAAATTAAAAACTATAACATATATACTATAACATACATATATAGTTAGAAAGTTACATCTAGAAAAGAGTTGCATTGCCACTTCTTGCCACATATTTTCTACGAGTGCATTATCCTTTTTGTGTTGCATCCTGTTAAGTTGAATAAACCCTTGCCGGCCAATGACGTCGGGGTGGGATGGCTTGGGTTGAAAAGTTGTTCGAGGATGCGGAAATTGGATTTCCCTGATGCGGAGGCATCAATTTAGGACGAA
0.4959720740263775 TGAGTGAGTGCCAGCTTCTGCTGGACAGCCAAGCGCAACAGCTGATTTAGAGTCTTTTTCTCCTCCTCTGCTGCCTCCAATTGGCGGTTGAGATCGTCCACCTGGGTCACATACTCCTCGCATCGAGCGGCGAACATGGCACGCAGGCCTACAAAAATTGGCAATCATTGTAAGTATATATAAATCATTTCGCATAGAAGACTATAGTGGCCAAACTATCTCTCAGATACTTACTTGAGAATGTGGCAGCATCCTCCTTAAGAAGCCTGAGCTCATTACGTAGCTTGGACATGGTGTCGCTGACAATGATCTTCTCGTTCTCATACTTGGACTTGAGATTGGTCAGTGCCACCTCAGCGGTTTGCTTGTTTGACTTGAGCACGTTGCGCAGAGTTCCAATCTGCTCGCGCTTCACGGACAGCAAACTCTTCAACTTGACTATCTGCTCCTGCAGTTCCTCCATCTCCTCTGTGTTAACCTTCTCCAGTGCTGAAATATATCCAATTTAATAGAAATTTCGATAGCTTTAAAGCAACCACTTACCGTCGCCACCCTCGGAGCGGATTTTGTGTTTATTCATATCAATGGTATGCTCAACAGCCGTCTTCAGATACTTGATCTGATCACTGACTGTATCCACGTACTTCTTAATTTCCACGGAATCCGCCAACCCTTGCAGATCCTCGACGATCTGGGGCTTGGCAATAAAGACATCCGATTTGAATTGCGACTGGATGGCAGTCAAAGAATCGTTTTCGAAGCTGGAAATGGTTAGGTTAAAAGTTCAACAATAAGTCATATTATAAGTTAAAAAGATTTTATATCCATTTCACTTGCCTCATGTCATCGGTCTTATGATCGAGCAGAACACGCGTCGGTGTCTCTCCGTTGACTGTGCAAACTAGGTGATACAGCTGCGCCAGATCGTCGCTTAAGGCCACCAATGTACTGCGAGCTGAGCCCAGACTTTGGCCAGCGTTTTGCGAGATGTGCGTAAGAGTTTGAACATCGCTCTGCAGGTCCAGTGACTTTTGTTCCGTAGCAAGAAGCTTGTTCTTAAGGTTGGTCACCTCGTTGCGCAGCGTAGTGGTGGCGTCCGTATAGTTGAGTCCCTTCTGAAGTTCAGCAATGTCAGTCTTAAGGCCATCGATCTCCTTGGCGGAGAGCGTAAACCAGTTGGCGTACTGCGAGATTAACGCTCGCAGCTGCTGCTCCAGTTCATCCTTCTTCTGGCCACCTTCCTTGCCCTGCTCCTTCACATCGATCTGCTTCTTTAGCTGGACTAGAGCATCGACATGGGCCGCAAGAAGAGCCAGACGAGACATAAAGTTCTGCAGCTCGTTTTGTGACTTGTCCAGACTCGTCTGAGCTTCCCTTAAATTCGCCGTCAGATGAGTCTTCTCACTTTCCATGCTCTCCAACTGCTTCTCCAGTTTCTTTAGTTCGTTCAGATGAATCTCCGAAAAGAGATCACATTTGGTGCCGTCAGGAGATTTAAGTTCGGTGCTCAGGTCAGCCTCCAGACGCTTAAGAGCCAGATTTTCCTCCTCACCGTCCGAGTTGTTGCTGGCGTTGTCTTCCATGTTGCTGCGTATGCTGTAGGCGAGGTTGCTGATGTGGTACATAGACTCACGGTTCAAGTGGCCATCCAGTTCCTTCTTCAATGCATATTTCGCCTCACGTTCACCCTATTATATAAGCAAATTAAATATTTTAGAGAATCTAATGTTTACAGGAGAGTTTTTGGAGAGGTAAAATATATTATTTATCTATTTCTATTGAAGTATATTTACCTGTAAGGTCTCTAGCGCTTCCTCCATTTGTTTTTCGGCAATTTTTTTAAGATTGGCGAGCTCATCGACCTGTTGATTCAACAGCTCAACTTCTTCAGTGAGACGACGGATCTCGTGTTTGGCACCTTCAAATTCCACCTGGAAAGTGTAGGCAAATTGTCATAGGAAACTTTGAACCAACTGTGTTGTATTCAGACTGTACCTGTGAGCTGCGCAGGCTGGAGACCTGCTTTTGCAGCGATATGTTCTCCTCC
0.7626736335556841 ATGACAATCTTCTTCTTAAAGCTGTTTTCCGTGTATAAAAGTATATTGTGTCAAAACACAGCGAAACCACATTCTGGAAGCTTTGGTTGTAAGAAAAGCCTAGGCCACGTGTAACGAGAGCGACACCAATTAATAGTCCAGGTATGGTGGCCTATTGGCCACGATTGTGAACACCTTAAGCGGTAGTGTGTACATCTGGAATTTTGACAGCTACCGTAGGTATTCACAAGCCGGGTCCTTAACACATCGCTTATAATACTTTTAATTTAGGTCATTTAGAAACGTAAACCAGAGGTCAGAATTTGAACACCATCAGGCACACGCAGACTCCATACCTGAGTTGCATTCACACTTTAAATAATCTCCTACAGTACGTTGTAAACCAACGTGGGAAGGCCTTCATCACAGTTACAACGACAGGGTGAGTGCATAATGTGTTAGCCTTGATATTGGTTACCGATAAGTGCAAGACAAGACATATCTTAAATTTGAACCTCATAAGTAACAATGAGACGGTTATTCAGATTAGAGTTAATTGATTGGTCATCTAATTCGATTGTTTAAGCTAAATTTCTAAACTTTAAATTTTTTAAGTAAATACTGAAGTACGGCCCGCTTAAGTAGCCATGATACAAAAAAGAACAAAGTAAAAGAGATCATAGACTAGAATTGTAAGTTTACTAGTATGCACCCAGAAATTGAATGGTATACACAAGTAGGTGTTGCGGAAGATTTGTTTAATTAAACATGAATTTTTTACGTTTTGAACATTAACATAGTGTCTATGATATTATG
0.9339905313327826 AATTACTTTTCGTCATATTTTTTCACCGGCCCTAAATCAATCGAAAAAGCGGGGAATGGAACAACATGCAAATGGCTTCAAATATGTGGCATTCTTTTGAACTTAAAAAATATATTGGTTTGTCAATGTAAAAACTTTTAAAATGAACCAACATAAATTTGAGTTCATTAATATTGCAAAGCAGTAAATGCCTTTAACATGTCAACAATTTGTTGTGTAAAAAGAGGTGAAAATGGTTTTTAGGCTTTTCACATCATTAAAATAAATATTGGCAGGAATAATTACTAGGAACTAGGAAATATTTTGGCCCAAAAGCACTTCACTCTAACATTCTATGTGTATCTTTTGTGCAATAAAGTGTGGATCAGGCAGTTTTCGGGACGGGGAACAACTTGAAAACGAAAACTCAACACATGCAATAAAATCTAGCTGAATAAAAACTCTACTGAACAAAACAAAAGTTGTGAGCTAGTTTCGTATTCATTTTGTTTCATTCATTGACCTGCAAGACGCGTTTGGGCAAATTACGATCGTCCTCTTCGGTAATCTGGGTGCGATAAGTGGGTCGCTCAAAAACGGGGGGATTATCGTTAACATCCTTGACGTGGATTATCACGGTGGTGTAGTTCTCCTTCAAATTGTCGGAGGCGGCCAAACGGAGTTCATACTGAACGCACAGAGAAAAACGTATTATTTATACTCATCGAATGGAATTTCAATACCTAAGATATTAGATCTTTTTAACGAGTGTTTCAGCTCTTTCAAGGCTGTGCACCTAACTCTTATGAATTGTATATTTAAGTATGTCACTATTTATTATTTTATGCATTTTCTACTTAATATTAAACTTCATTCTTTAAATAAATGGAAATATTTGCATGCTTCGTTGGAGAAAGTTTCCCTAGTCGCGTTTCAATTAAAGACACGAAAATTGAATGGCTGACTGAGTTTGCACTTGGCCAATTGTTCGAATTGCAATTCAATTAATGGTTGGCCATCCACTTTCTTGCCTTTGGTATTTGTCTTTTCGACAGCAGCTCGTGTAACAAAACTTGTTTGAACTTTTAAATATTTAAGCAGCCTCGCGGTGTGCGAAGCGTGTAAATTGAAATTCAAAGGGAGAGCGAGTTTCTTAATGAATTTTATAGTTGGTCCAGATTAGAATGGCCTTAATGCTCGGTTGGCCAGTGAAATGGAGTTCTCTTGTGGGTTTTCTAGGGATCTTTCTTCTACTTTCTTCATGGACACTTCAATTGACTCTTTAATCTTTTTCCTCTTTTTCTGTTTTTAAGTAAAATCTACCCTTGAAGTTTA
1 CTTTTATGCGAAGCCTTCGCTTGCATTTAAACAAATTTTCCCTCGGTCGGAAGTTGTTTGCATTTTTTTTTTAATGTGGCCTGAAAATTCCATTAGAAATGACATATTCTGCCCATATTCCACTCAAACGAAGACAGTAAGGCTCAATTGAAGAAGAGGCCCAGGCACACAGAATGCTGCACATTTGGCGAGGGCAAAGGGAATATTTCCAAGTGGCAACCGGACTGCCCAAGTTTTGACCCTTCCTCCGCCTCTCAGTCATCGTCATCATCATAAGTCTCACACATGCTGCTCACATGTTCTGGACGAGACGAATGCATTAAGCAGAAATTTCATTCATAAAGATTTCATTTCATTTCGTTTTCACCCCGACTCAAAGAGACCACAAGGCGTTGGCCTGGACCAGCAAAAATAAGTGCAAGAAGAGCCCAAACCGTAGGAGATTTATTGCACAGGGGCGTAGGTAGCGCCTTTCGAGAGGGTCATAAAAACCAGATGGAATTGGTCAGGGTTAACACAAGTATTTACTTATATTAAATTTATTAACTAATACCTATGGTTTCTCAAGTTTATTTAGTAACTATGCAGGGTAATACGTATTA
1 GGGTGAGCCTGTTACCAGTTGAGACACATTTCTGACCAGTCCAACGGTGGCGGCTGACATGGCCCGAATCCCTGTATCTCATCTCAACGCCAAGGACCACGCTCAGCGTCCTGAAAATCAGCAGACCTTCATCATCAACTACTCCAAGAAGTAAGCCAGTGATGCCAAATGGATGAATAAAGAATAAAGCTAATCAATCGCAACAAAAAGCTAAAAGTAAATATATTATAATAAGTTAAAAAAAAAATTCAAATTCTTGTATGTGTAAATAAACATTTTAGCAATTGGTATTCAAGTCAAAAATAATTGAATATTTATATTTAATTATAGATAGATTTTAGTAATTTTAAGACAACAAACACAAGCAAGAAAGTATCAGTCATCACTGGTGCAGGACATGCGGACATCCTGCTGATTCCACAGCACTTCGTGGCCCATTCCTGTGGCTTAACACTCAACTCGAGTCACGTACACGTCCTGCAATTTCCTCGCACCCCGCGTTCTTCTCTTGACATGAGCGGGACCATGAGTTCGGGTCCTCAAAGTGGGGGATCTTGACTGTTTGGCTCTTTTGTCACAGTTTTGGTGGACGTTTCGCTCAAGTGCTGCAATTTGATGGCACATTTCGTTAATGCCACTCTCATTAGTTGTTTATA
0.7866125500521578 ATAAATGCAGTTTTTATGCCCCAGCTTAGTCCAAAAATGTTGCCCCTTCTCGAACCACCTATGAATGTCATTCTGCAACCAAAGGCAGTGCAACAGTTTGTGTTGTTGCCGGTCTTCTGGATGTTGTTGTCGTTGCATTTGTTGCTATTGCTGTTGCTGTTGCCGTTGTTGGCATTGCAGCTGAAGTTACTGTCATGTCAGCTCTGGCCGAGTAGAACGATATTTTAGCCGGATGTGTGCCTGGGCAGGATGGCTGGCACATAGCTTTTATGTCTATAATTTCTGCAACGAGGCATGTATGCACTCGTTGTTATTGTTGTCAACATGTTGTCCACCAACAACGGAACAGAACAGCACCGCATACACAGAAAGCAGTTCGGATGGTAATGGACTTGGCTGCGATCACTTAGGAAACACTGACAAAAAATATGTTCAAAACAATACGATTCTCGAAAATATCTTGAGAAGACTTTTAAGAAATTCCTCTCGTTTTATAAAGCAAAACAGATGCCTTATTGTTAGCAGAAATCAATAAATTTACATAACATCTTATGATTTTTGGCTATTCAAGTCTTTACGAACACTTTCCCTTCCTTTCCCCAAAAAATTCTCTTAGTGCTCGAGCTGCAGAAAGAGCGACCACACTGTCAACATAAAACACATTTAACATGCTATAAACTCGCCAGTGCAGCACTGGCAAACATTAAAAGCAGCCATGGGCTGGGATTCTGTGCAGAATTCGATTGCGGAGGCATAATTGAAAAGTTAATTTCGAGAGCTCTAAATTTCAATTAACTTTACCGAGCTGGAGTTGGATGCGAAAATGTGGCAGGCGATATGATGGAAAAAAGCCGTAGAGGCAGCATGTTCAAGCCTTGGGCTGATATTGCACGGTCACAGACATGCACTTAGCATTGAAATGCGTTTTCCTAATGACAATAGCACTGGGCTCTGGAACGAGTGTAACTATTACAAAATGGCCAAAGATGCGGTCAATACGCCAATGCCTGAAGGGGTAAGCCACTCCCAGGTAGATTGTCAACTGTCCAACGCATTAACATGTCCTGTCTGACCATCTATTTTCTGTACAAATCAACCTACAAAAGACAGGGGACTGCCCACACAAATAAGTAGGAACAATGCCCAGTTCAGAACGAAGATAAATGCCAATGGAATGAATCCTCATATGAATGATGCGAAAGAACGAGTACAGTTGGCCACAGAGTGCACTATTCCAGGGTTACCAGGGTTTGCACGGCAACACACTAACTGCATGAGTGAGTGCGTTAATATGCGACACTCGAATAAACCAGATTGGACATATTCTAGCAATGTTTAAATAAATTCAATGCTGTACACAGATATTTAAAGATATTTAAGGCTAGTTAAGATGATATTAATATAAATAGTATCTTATTAATTATTTAAAACAACTGAAACTTATTTTTTGAGTGCACTCCGCTCGCATCTATTCTTTTCCGTACAAATGAATTGTTGTTTATTTGTCTCTTGCGCACGCACACTCTGACAAATTGCTGCTGTATATTTCAAGACATTTAGCCGTTCCGCGTTTATGCAACAGTGAATTGAAATAAAGGACTCTGCTTCCTCATAGACGGTGGCTGTGGTGTGCGGGTGCAGTGAACCCAGGAAACTCGGCCACAATTCGCCATTTCTGGGCTCAAAGCGTAATCCGCAGGAGACCAAATTCGATTTGCCAGTGCCAAAGGATTTCACCCAGCTTGACACACGCTCGTCAAGGCAAATATCCTGGCAGGCGGCGCTTTGTGACATCGTTTGCATGCCGAACATGAATTTCAAAGATTTCGCCGCCGCAGCTGACACTCGTTAGCAGCTAAAGACGACCTTGATAGGGAAAAGGGGGCTGCCCTTCCCTCGAGAAAAACGTGACAAATTGTGAGAAAAAGTGTCTGCGCTTTTTATACCTTTTCATCGATCTATGATAATGAGGTGCATAAATTGCCATAAACCATGGCCCTAAAATTGCACTATTTATTATCGAAAATACCAAATGAAGCGCCTAATC
0.8159629451923667 AAAGTTCTTGCTCACCTGTCGCTGCGGTTTAAAGCTCGCTCTAAATTGACCGAATGTTTTCTCGATGGAGCTAATGGTCACATTTATGTGGAGCAGGGCTACCGGACATATGAACGAGCTGAGCAGACTCTCGCCAAAATCTATGGCTGATTGCTGATCGTACAGGATCAAGTGGAAGTTGGCTATGAAGATGAAAAAGCTGTGCGCTAAAGCCGTCCACACAAAGGACCTGACCAAGCAGTCGAATGCGTGGCGAAGTCTGATGAGCTGTCTGTAGAAGACGAAGAGCTGGAATGATTTCCTTCGATTGTGAGGCACTTGGATGTCGTAGCAGGCATAGAGTAGCATGATGCCCAAGTAGGCCACCAGTGACAATAGCAGGGGCTGAATGCACACAAAGATTACTGCAGACAGTCCCAGTAATATGTCAACATTTGGGCTGATGCCCAAACCCATTTTTTGGTTTCCAACAATCGGCGCCATCGAAGCGACAAATGCCCTATAGGCTTGGATGCCAAATAGAAGCCAGTTAATTTTCGGCACTTTACCGCAAATTCTCTCGTAGCTATAATAGATCCTTATGAATTCGTTCAGAACCCGTCG
0.6509828239688259 CTATTAACCCATATAACCTCCTCCGAGCTCGTTTATAAATTAAACAATGGTGCTCAGCCACACCCAATTCAATCCTCTGGACGGCTCACCTGAAAAGGTGTGAGCTGACATGACGTCAGGTGGCATTAATGGCAGCAGAAATAACAGCAAGCCGCGCTAAGCCAGAAACTTCAGGTGACAAGTGACAAGATTAATTAACTGCCTCCGACAAACAGAAAAAAGGACGCAGCGAAACGAGGACGACAGGACAATGAAACATAACTGAACATGGCCATGAAACAGTTGTGAAATCACAAAACTGTCCAAGAACTCACAGGACCCCACACACACACACTCACTCGCTCTGTGCCACGTTGCCACGTCACACGCCCCGGGTTGTGGCTCGCTGAGGGCCACAAACAACACACCACATACAACAGGATACGGATACGGATCCGAATACGGATCCGGAGTCAGAGAATCCCTGTGCCTAAATGACAATGGCAAAAGTTGCCGGTGCCAGGTTTCGTTATCCTAATTTTAATTAGCTGCAACAGGAGACCACAACAAGTTGGTGAGGGAGCTGCGCACGCGGATTCTTATAGTTGATACTTATTAATATGGAAAAAAGCCAAAGTTTTT
0.4310480255165988 AGACATTTGAGCCGTTAAAAGCCGAGATGCTGGACATCCAGAATACCCAGCAGCTGATCCTCTTGCTGCTGACTATCCTTCTCGTCCTGATTGCGCTTCGTTGCGCGTTTCAGTTCCTTCGATGGCTGATAGGCAATCGGTGCTTCCAGAAGCTGATGCGCCGTCTCCAATCGAAGGCCTACCCTCATCCGGCAACTGCAAATGGAAAGGATCTTAATGCTACCACCATACAGAATCTGAATGCCATTAACCATCCCGGCAGCGACCTTGAGCGGGCACAATCACAGATCTACAGTGTGGCAGGTAAGTGTAAGGATCTACCTGTCCGGGTTTTTCCAATAACACTTCCCAATGTACACATTATACCTGCAATGATTTATTACAGGTGCTGCCGAGGGTTCCGTTGTGACTATGACAACGCCGGTGAGCACTCGCTATCCGGCGGAAAACAGTACCACGCCCACAACGGTTATGACGGAGATCGGATACGGATACGATAATCAGGCCATGGTCGTAACGCCGGTTTCCGAGAAACCCTCAGCAGCGACGATTCCCGTCGCTTTCTAAGGCCATACAAGTACTTGAAAACTCTTACTTCTAAATCAGTCCAGCGAAAGCAAAATG
0.6163355581340605 GCTCTGGTTTCCACAGTCATCTTGGGATCAAGCCCACTTTCAAGTGACCGCATCGAAAGGCTAATTAACTCCACAGACTCGCAGCATTAGAGGGAAAATCAATTCGAGGAGTTCGCTGAATTTCTAAGGAAACTGGGCAAAACAATTGGAAAACACTGGCCGAGAAGCGCCGAGCATGGCTAAAGAGTACAAATGATGCCACTGCAAGATGGCCCAGTTACTTCGCCCAAATTGTCAAGGAACAAAGTCCCGAGCCGACAAAGGATCCTGACGTTTGATCTTGACGATGATGATGATAGCTGATGGATCGATCGATCGCTCGATCGGTTCACTTTGTTAAGAGTGCCACGCGACCGCAGCTTAGTCGAAATCCTGGCCCAGATTAGGCATTATGCTGCAATATTTTCGGGAGAAAGGTTCGCGGATAACCTAAAGATCTGCAACGCCTTCGAAAAGAGGTTCTGGAATTTCCAATTAGCATTTTTCTGCGCTACCTGGGACCTCGATCCTGTCAAAATAGCAACAATAGGTAGTCGGTTGGTGGGCGGTTCTGGTTGAAAGTGGGAACCTCTCTCCGCACTCCATCCATATCCATGCCCGTTTGTTTCTTTTCTTCTGACCAACAATAGGTCACCTGATGATAATCTCGGATACGTCTGGCAGTTGCGTGTTTTTGGGTTTTCCCTGCCAGATTAATCGTTTTCGCTTTGCGGATTAGTTGTTGGCGCTAAATTGCGAAAATGAGATTAGAAGTCAGAGTCCCGGAGTCACCAGGAATTCCATGGGAATCTCTTCTCGCCCGACACTTGTTGATTCCACTCTTTGTATTGCAATGCCTGACAATGGATCTTTGTTTTTTGGTCCCATTGTTGGTCTGAAATGGATCAGACCTAACTTCATTGTCCTGAGCATAATTACCATGTAATAATCTGGAATTATGAATTATTATATACAAAGATTTG
1 TCAGTGCTGTACTGCAATTGAAGCATAGTTATAGAGGGAATCGTACGAGTAGCCCCAAATTAACTTTGTCAAATTTCAGACGAACCTTCGTCATCAGCAGCGGCATGGTGATTATTAAATGCTGGACGCATAATTATCGTGCTAATCATGACAATCAGTCGACGCAGTCGCGCTTCAGCAGCGGCAATAGCAAGAGCCAAAAGCATAATCAAGCGCAACAAAACCACAACCAGGGCCCAGACTGCGACTTGGCTAAAAGGAAAACCGAACCAAAGCCGGCGACACAATGAAAAACGAGAGTAAAATCTCCAAAGCAAGCCGCTCACTGAAATGGAAAATTAAACCTCGTTACATCAGTCCAAGCAGCAGCAACATCGCAACATCGCAGCATCGCAGCATCAACAACAACTGCACACAGCAACTTGCAACTGGCAGTGGCCACAACAACAAATATTCGCTGCCAGGATAGCGGCTAACACACACTCGTGCACACTCTCTAACGAGGCAATGGCAACCTGATACCAAAAGCGTCACAACAAACAACACATCCAACGACAAACAAACAAACAAACAAACAAACAAACAAGCAAGTAAACAAACAGAGAAGCATAAAGACAGAGACACGCACGACCAATAAAGCCAATGCAAAAAATGCCTCACATAGAAAAGATTAATACGCGAGATCATTCACAAGATCATCGTAGGCATTTATTGGTTGAGTGGATATTTTACCAATCCGAAGAATATCAAAAAAATGCAGATATGCAAGCGGCAGCATCAACAAGTTAAGATAAGCCTGCGATTTAATAAGTCACTGATATCTTAATGGATTGCATTAGTACGTTAACACTCAATGTGCAAATACAAGTTTTCCTTTTATATAAAGTCTTTTGCATTTCATTTATATTTATTGAGCCATCATTAAAGTGATGACAAGGTATAATAAGCTTTAAGCACCCTTGTGTATGTTCGTTTATGCTTAATGCAAACTGAATAGTTGAAACTTCTAAAATGTATTCCCCCAGGTTAACTGGGCCAAATTTGATGATTCTTGCACCTGCTGGTCGTAAAATCCCCAGCAAGATCTGCTCTCTAACCCGGGCATACGTAAGTAATGGCCTGTCAGGAACAGGGGTCCTCAAACCGAAAGCCCCAAGATGCCCAAGTTGCTGTGGCGAACTGTGCAACTCATCAACGAGAGCAACTTCTGCAGCAGCAATAGCAGCCGCAGATGTTGCATTAGCTGCCATGGATGCGTTTTTGGGGAGTCAGCCGATGATGACGATGGCGATAATGATGATGACGCTGTGACTGAAGCTGGAGCTGGAGCTGGGACTCTAGTGCCATCTGAACCACTTTTTCCCCGCTGGACACAACAAGTGCAGCAGCGGCAGCAGCAGCAGCAGCAGCAGCAGCAGCAGCAGCAGCAGCGACAGTTGCAACAGAGAGCAAACACATCTCCAAATCACGTTGTGCTGTGGTCGCCGCCGTCCATCGTCGTCGTTACATATCTGGTTGTCTAGATTGGCTGCAACTCGTCGTCAGGTGAAATAAAAAGTGAGAGTGACATCGGAAATTGTTTCAATTTTCCAAACGAAACCAACAAACTAGCAGCTAGCTAAAAGTTGCCGCAATTGCAATTGCCATCGTCATCGGATAGGC
0.9704454488754162 GTTTGAAGGAGAAATGCGTCGGGCTAAGCTGCTTACAGTGAGCTGTCGATAAGAGTGCGAGACTGACTGCCAGCAGCGATCGCTCATGTACGCCATAAATCATAAAGACGCGACCTCGGATCGGTGTCCCCAGCCATACACTCGCACATATATCCAACTCCATGGACACCGATCTCGTCTCCGATTCCCATTCCGATTCTGCCGCCGTCGCTGGCCTCTAATGTGCTTAAGGAACGCTTAAGGTTGTCCGCACGTCAGGAATTCGCGTCCCGAACTGATAAGAGACGAGTCGTCGCTGCCCTACCTGGATTCCGGCCTGAATTTGAGTTCCAGACTCCAGACTGCGGCCCAGAACGACCATGCAATACCAGAAGCCCGAAATCAATTGCGTATTTATTGGTCACAATCAATGCGGCGCGACAAGCAATGGTATACGCAAGGAGAGGGGGTAAGAGATGATGCACTGAGGGAAAAAAGAAGTATGAAGATGCACACTATTACATAACAAAATCGTAGGTACGAAATCATAAAGGTAATTATTTTTATGTCTCTATTTCATCTATAAAATATTTACATATTAACAATATATACTATTTCCATGTTCACAAACATTAGATGATTTATGGGATCAATTTACTACCCAGCCCATCATTCGTGGGCTTAAGTGCCTGGACTATTTTTCACCGTGTAAGGAAAGAGAGCAACTGACCGTGGAACGATCGCTTAATGATCGCCCACCGCGTCGCCGTCAACGTCAACCGCAATAAGCCGGCGGCGTCAGCAGAGAAGCGCACCCACTTCATTACCTCTCCTGGAGAGGATTGCCTGTCCAGCGGTCGCATCTTCTTCTTCGTTTGGCTTCTCGGTTGCGTCATGGCTGTGGAATGCCAGCCCCTATAATGGTGTACCTCCTGGCCGATTCCCTACCTGACCTGTTGTCCGCGTGTCTCTCCAGGCGTAATCAGTTATAAATCACCCGTCTAGGAAGTGCCTGTGTTTCCTGTTCCCAGTTTATGGTCCTGCCAAAATCCGAGGAAGGGTAAGTGGTAGGGGTTGGTCCTGGCTAATAACTGCTACCTTGCCCTCAAAAGGTTTTCTCAATGGTTGTCCATGGTTGTGTCATTGTCTTCGCGTGACTTTGGCTGGGTTAGTTGAGTGATTTGAAATTGATCTTTTATTTCAGCTTTAAAAGGAGTTGTCGTGGCCCTAATTGCTCAAACAGATATCTGGGAAAATTTCTATTAAATATGATACTTCATATTACACTTGGGCTACATTTATCTGATTGCAAATGTGAATTAACAGAGGTAAGTATACATATATAATATTATCTCA
0.6648129098731269 CGCATTTTTCTTATTACCGGCGCTGATTTTGTCTTTGGTGCGGCTGTTTATCAGTTTAATGACCACATTCCTTTGGGCCATCTCCGATTTGCTGTACTCATCTAGGAACTGCAAGGATATGGAAAATAATTGTTGTAAACATAAACCATCATTTCAATGTGCCAAATCATATCAAGTTCGATTGTCATCAGATATTAATAGCCCCTTACCGTCAAATCGAAGTCCTTGCTGAGGAACTCTCTGGCTGGCGGATTGTTGAAGGAAACCGTGACCAGGAAGGGATAAATCACAGGGTTAAACTGGGTGGGCAGCTTGGCCATCCTCTTGAAGATCACGGCATACTGCTCAGATATCAGCAGGTCCTGATGTCTGCGATTGTTAACGCAGAAAAAGGCCATCGAGGCGACAAGGTCAATCAGCATTGGGCAGCTCTCGCTGTTCGTTGTCCATTGGTCATTCACTAAACTGCAGTTCAGGATGACGGTCATCACGTCCAACAGCTTCAGCGACAAAGGACCCTCCACAGTTAGGGTCTCCTGAAAATACCGAAACACATTTAATTGGCAACACAAGCCAACAACAATGGTACAAAAAATAACCGAAGCCGAAATCACTGAGCAAATGTTTTAATTAAGTCAAAGCAAATATCAAAGAGTGCCACTTGTTTAGGGCAGGAAATGAAGGGCCGGCACGTCCTGCGGCCCGATTGTTTATTTAATCCTGCCTATATATTTGCGTGCTATTTGCATAAGGGACTCGTCGAGCGAGCCAGAGAGCGCTTCTAATTTGTTTGTCCTGGCAGGCCAAAACCCGAAACTCGAAATTCAACAACTGAAACTGGCTACTTGTTCGAGTATGAGTAAGAGTACGAGCACTGAGCAAATATTTAGCCAAACAATTGACATGCCTGGCTGGCTAGAACAACGCCCCCTCACTTTTCCGACCCTGGCAGGATATGAGCGAGCGGCAAGGATTTTCCAGCCGGAAACGAAAAAATACAGCACGAAAAAAACAACAGAGAGAGAGAGAGAGAGAGAGCTCGAGAACGATTGAAATTG
0.9525193188235322 TAACCATGAACCCTCCAATGAAAATGGAAAGCAACAGAGGTCTTGTGGCCACTGAACAATCCGAATACTGGCCGTTGGAGTGGCATAATAGTCCTGTATCCAAGCAACCTAGGAAAAAGATTGATATACTAGATATGCAGAGTAGTTTCCTGCATCACAAAGACCTTATACCGACAGCCACTCAACTGTCAGCACCCGCACCTGATCCTCAACTGGTTGCAGTGACTGCTAGCTACGCTAAACTGGCTAACAGGTATCGTAAGTTGCAGCTGAAATGCAAAAAACTGAAGTCACCAAGGAAGGTGCACAGAAAAACCTATGTGTGCCGGATGTGCAGGAAGGGATTTTCAAAGTTTAAGAACTTACACCACCACCGTCGTCAGAAAGCACACTTTGTAAAGTTAATACCCAATTTTTCAGGACGCTGTTCTGGTTGCCTAAAGTTTTTTCGATCCCGCTTGGGTCTTCGCCAGCATATGCGATACATATGTCAATCGTTGTCGCTCAAAAACCATCGGCGCCTTCAGAGCTTCAAGTGTCGCCACTGCCAGGCCATCGCCTTTGCCCACTGGCGCCTGTATCGTCGTCATGAACTCAATTGCAGGCCCAAAAAATCCAAAACTAAGGTGCAGACGGCAATGAATTCGAAAAAGAAAGTTACGCCCACCCAAGTATTTGAGTGTAATATTTGTAAAAAATCATTCGGTTCGCTCAACGGACTACGCCAGCATAACATCACCCACTCGACGGAGCGGCAACACAAGTGCGGCATCTGTGAGCGGGTCTTCAAGCGACGCAACGGATTGTCTCAACACATTAAGGGCTACCACCTGCAGCTCAAGCCGCATGAGTGTCCGGTTTGCCAGCATCGCTACGCCCTGAAATGCGATATGCTGAGGTGCAGGCATTCCCTGCGAAAAGGTCCAGCTGCCGGGGAGTAACAGGAAGCCCTGGAGATGACTCACGATTGGACAAGGAAATGGTATTTACTCAAGCAAATGCTATAATCTTGGAGGTAAAACCAATTTGTTTTCTAAAAAACAATGTGCGATAACACGCCACTACAATTTTCTTTCCACAGATGATCTGAATCTCGATGCACTAAATGCATTAAGCCTAGTCACTCTATGGGGTACTTAGTTGGTGGTCTTCCAGTACGGCACGCAAGGTGATGAAGGGTTCGCAGCGGGAATGAAATTGGCGCTAGTCAAGGTTACTTACAATAAGTAATTTAACCTAATTAAAC
1 CATTTAGAGGATATAAAATGGCTCAACAGAACCTAGACTGCAGTTGGCTAAGTCATCGAAGCGTGTCTATAAGCACGGATCAGCGGAACCAAAATTGAATATATCTAGAAATTAAATACGTTTTGTTTAAGAATGTGTCTGCTTTCCAATAATATTATTCTACTTACTATACTGTCAGTCCTCGAAGTCCAGGGACTTTACCAGCAGCAAACAAGTACAGTGTTACCCACCGTAAAGTCCACTATGAGCTCAGACCATACCACCGGAATGGAGGAAAGTTCGTCACCTGTCGAGGAAACAACAACGCTTTCTCCGCCTATAAGATGCCTCAGTTGTAAATTTTGCTCACCCAATGAGGGGAAAACCAGAACTAGGAAGGGCAAAAAGATGTGCCACATAAAGTTAGGCGAATTGAACGGTTGCGTATCTATGTACTTCAACTTCAACAGCAGTGCTGGAGGACCAGATGGCTTTATGGTGAGAAGCTGCATTTCCGACATGGACGAGAGTTCACTGGAACACTGCGAGAAACATGCAGAACTCTGTGAGAGGTGTTTCGAAGACGATTGCAACTATGTGGAAATAGATAAAAATGGTTTGGCCACGAATGCAGGATCGCGAATAATATACTCAAGTCTAATGATCTTCTGTTTAGCCGGCTGGCTCTTTAGGAGTGAAAAATGCAAACTTATGATTATATTATAGGCCTGTTCAGCTTAATAATGGCAAATTGAAAACCAAAATTATGGAATTCGGCGAAATCACCATCGTCATGTAATGGAAAATGTAATTTGAGTTACCTAAGAATGCTACAAATACTTTCTGAGACATTT
0.5556142568584186 GCCATTGGCGGGCTGGCAGTTTTTTTTTCTTTTTGCGCTCTTTTGTATTTGTTGGATTTTTTGCGGCCGTATCTTTTCGCTACTTTAAGCACGTCGTTCGTCAGAGGAGTGAAGTCGAAGGTTCATGAACCGCCGGCAAGGACAAAAGTCGTGGCTCTGGCGGCGCGACAGAGATGGCTACAGATATATACAATATGGACATATCGATCTTGTGCCCGTGCCATATTCCACTATTCCACTTGTTTTCCTGCAGCAGCAGCACCATTATCTTCCCATTCCAATCCCAGAAAGCCACTTGAACCCATCGCTTCGTGGAATTGCGGCGGGCTAAACAAGAGTGAATATGACAATGGTAGGTAGGTTACAGAGGGTATCGAATATTTTAAATACCCTAGGGGTATGATTTTAAGGATATTTATGAAAAACTCAAGTATCTTCATTTAAGTTAACTAACTGAGGTA
0.5186752053063819 TCATGATAATATTGATATCCAGATCCTATCTTAAAAACATTTGCTCTTTGCCAATATCTACTGTAGCGTAATTTGCATCAAACCAAGGCAGCTGCGGTCGTGATGCTGGCGGTGCCTTTGCGATGAAATCGAGGATGCGAATGGAATGGGATGGTCGCTGTAGGATGGGATGAAGATTGGAATTGGGATCGGGACGGATATTTTATCTGCCGAGCGACGGCATTTTTGCTGCTGTCTCGCTTAGAAGAGTGTGTGTATGTATTTGTGGATTTGTGTGCCTGTCAAGCAGGTAAAGGTAGTTTCTTTGTTCTGTTTTATGGCTTGCTCTTTGTGCTGGGCTTCTTTTACTTTTCGCTGCATTTGAGTACGTCTGTATCCTCGACATAAAGTTGCGGTCAGAATATTGGG
0.8981107480170342 TCAAACGAAAACAAGGCGATATTTATGTGCACCAAGTTAGTTAGTGGTAACTTCGAGTGCGAATTCAAAGTATCTTGAGGATGTGTGTGCATAGATCTAATTGAGTATTTAAAAGTAACATTTAACTAAAAGTTGGCAATCAGCGCAGAAGACTTGAAACATTTATAACTATTATAATTATACAATTAAAGTATGTCTATTAATATACGATAAACACTTAAATCAGTAAATCAAAAATCTCAAATAATTGAATAGTTATAAAGAGAAACCGCGAATAGGGAAACAACATCCCAGCCAAGCCAGACCAATCGCCCACTTATGTTTACTTCCTTGACAGAAATAGGGACTAAATACGAAAGCCACACGGTGGGCAACAATCAGGATATGGTACTCGAAGGAATCGTCACATATCCTCTTGATCTGTTGCGCACCGTGTGCACATGGACTTCTAATTGCAATGATTTAGTTAAAGCATTTACTTGGATAGGCCTCAAATGATGATTGCAGAGCTAACAAAAGTGTTCTTTAAGTAAGGGTTAGTTAAAAGCAGTTAGGACGTTAGATATTTAAAGTGAACATACTATTAAGGCAAGGAAACACAACTTTTTGAGACTACAAACGCAACATTAACAGGAAC
0.8097808701814516 AACACGATGAGGAGCCGTGCTGGAGATCTGGAGAGCTGGAGGCAGACAAGTGGCTGCTTGTCAGCAAAGCGTTTAGTGGCAAGATACACACTGCCGACTCCTCGGTGGTTGGCGAATCAATTATGCCACAGACACCAGTTGCAATCAGTTCCGAGCCCAGAAAGTCGCTGCAGTGGAGACAAAGAGCCAGTTTGTTGGGTGGCAGAGGACGGGTTCGGTTGCACTTGCTAATGCAAAAAGTTTTCCAACTCCTGATGCCTGAATGGAGATGGCTGGGAATGTCTTGGTGTGGCGCCATCTACGTCTAAGCAAACACAGGTGAGCTGGGGAGGGAGACTCCTTGAAAAGTCTGTTTATAGTTAGTCATGATTGAATCCATCTGAAGTGGGAGGAGCACTGGACTCTAACTGGGATACTGTGCTTTCTTTCAGAGCAAATTGACTTTAGGATCGATTAGATTAGACGTTGCTAATGGTTGCACATAATTGAGTTGGTTATACATACCTCTGTATCCCATGAATGAGCAAAATTATCAGGCCCGCTTAAAGATTTCTGTATTTATTGCGTTTATAATGTAACTTCTTTATTCCCAACTGCATGTCGCCAGCAATCAAGTGTTCTTTAACACAACAAATATTTGTCCGAGTCTCCTCAATTAAGGAGGCAAAACACGGGTTAGGTAACAAGTGCCATTCAGAGTATCGAGTATCCTTTCTCCGAAGTAGCGATGTTTGTTTGTCCTTGCCTTCGCCGACAAGTGCCAGATTCGAGCCAAAGGTGTTTGCAGAGAGTAGCCTAATGAAGTGACAGAAAAGGGACCGAACCGAACTCATTGAAATTGAAAAACTCATTAAAAGCCGGCAAATAGGCAAAGAAGCTAAGGATGTAAGAAGCAAGGGGGGTCAGATGGCAAATCCTGGCTGGGACTAAATAAATGCTAAAACGCAGCGAAGAAGTGTTAAAATATTCACCAACTTTGTAACTCTTTT
0.5408843229282282 CAACAATATTACATCAGAGCAATCTGTTTGGCCAGCGAAGACAAAACATTTGCTCAAAACAAAAAGTCAGAAAAAAGGGGTTCAAATTAAAGTAAAACAAGAGCGCCCCGTGTCCAAGTTGGGCCGTCGGAGGCTCCTAAGTTCTGTACTCCGTTTCCGCTGGATCAGCATAAAAATGCACCTGTGCACCATGGAATCCTTTGGCCCAAGCAAACACACACATGCCCATGGAGTGGGCAGTGTATTATATACGAGCCAAAACAAATCGAGCGACTTATCTCGGCTAAAACATCTCCCATTGACTTATGCACTGGAAAATGGAACAGTGGACGTGGATGTGGACGTGGATATGGATGTGCCTGTGCTTGTGCGACCCACTCCTGCATATACTTTCCTATGTGGATATACATATGTATGTATGTACATATGGGCACATCCATCTCCACCTCCATCACCGACTTCGTGTGGATGGCCAGCCAAATGAGACTGGAAGTCGGCAAATGGGGCTATGCGGGAATTTCCGTGGTAGTTGCTCATAAATATTCAGACACCAACACACTCGCAGATGGGGAGAGCCACACCGACACACACACGCGCACACAGTGGCAAAGTGGGCGGAGTCGACGACAGCATAAAGTGTGTCTGTGTGTCTATGTGTGCCATTTTTTATGCGCTCCATGGCAATTCAAAAACGCAAACAATAAACCGAGCAGCAGAGCAGCCACACCAACGGTTCCATTCCACCACCAACAAAGTGAAATCCCAGAGCATAGATTTGTGCTCTTGCACAGTGGTCGAGG
0.6659683497754467 TCCTTTTTGACCCCCTTTTGACACGCTTTCCACTTTGCCACACCGTTCGATATCGGAATTGACCCATACCCCTACACATATCCAATCCCATTCCCAATCCCAATCCCAATTCCGATTCCGATTCCAAGCCAAACCCCAGACCGTTCTAAATCAAAAGACAAACGTCGACAAATGACCCGGCGCAGTGAATAAATGAATAGCAGCGAATCGGCAGTGTGTATACGGTAATGAATGTATTCGGTAACAATTCATTAAGCAAATAGAAATGTGCGCTAAACGCATTAAGAGATTAGCACACATCCAGCAGGAGAACAACAATGTCTCCGGGCAGAATGTATCTGTACATGGAAATACACATCGATAAGCCAGCCGACCGAGAACTGGCCAGCAGCGTAATGACCCTCATTTACTGGCTGCTGCTGCTCTTCGGTCGACGGCCCTTTTTCGTTCTGGCCAAATTTAATTGCCGGCCCAAAAGGAGACGCTGCACATGCGGTTGACAGCACTCAGATTGGTCTTCGTATGTGTGGAAAGGTGAAATCACTGTTACTTCTGGCTTGTTAAGTGCTCATTGTTTCGCCAACAATGTTGACACATGCCCCTTTGAAAAGCAACCACCCACATGTGGTGGGAAATTATGTGATGTGACGTGTGATTTGCTGACTGCCAATGTCTCGATGGCGAATGCAAAGCGGAAGTTGCCAGTTGAAAGTCACTTAAGTGCAATTTCGCCTATTGAAATTGCAGATTTTCGAC
0.5917532322090682 ACTTTGGTTTACATCTAGCATTAGGTCCTTGTAGCCAACATAGATCTGATTGATTCGTCCATTTCAAATGTCCAACTATGTCCAACTATACAGAAAGCCGTGCAGGACACATTGTGCCCGGCTATCAGGAGGCGCAGCAACACATTGCCAAATTACGACTTGATTATCTCGCCCAGCCATCACTAAACAAAAGGCAACAATTATCTTAATGTCAGGTGCAAGAAATTAATGTCCTGTAAGCACATTTCAACACAATATAACTAACGAAGACTGGGACCATGACTGCGTCTATGAGTATAACGATGTCATCGCACTTAATCTCCGATAAAGGCGTGCGTCCTTTGTCCTCCGCCCCATGTCCTTCCATAGGCGCAGAGCGTCGAGCAGCGAGCACAGCAAGTGAACAACGAAATATAGATTAGAGAAAAGGTACCGACAAATCGCTGCCAGTCTGGCAGTGAGTGTCCTAGTTCCACTGGCCTCAAATGCCTCAAAACCCATTACAAGTCCTTCCTTAACTTTTTTGCTACCTTTTCCACGCTGCGCCTTGTCGTTGGGTGTCATCTATTTGTATTTTTATGTGCTTACTGTCAACGCAATAATTGACTAACATTGTGTTTCCTTTGGCTTGGCAAAAGCAGTGAGTGCTCCGAGGTGGCCACGCAGGCAGGTGGGTAGCTGTTGACATCTCAGGTGAAAGGAAAAGTAAGTGCCAGGAAACCGGAAAGGTTTCAACTTATAAAGAGGGCTGCCTGTCCCTATGGCATGTTCCCTGGCATGTTTTTCAATCCAAGTAGATACACAACGTACGCTTTTAAGAGTACGATGTAGTATGCTTAAGATGGCTCACCTGATTATTGATAGGCTTAGTGGGAACTAACATAGCTAACTAAAAGAGGGTTGTCTTAATAGTAACTCTTTGGCAAAACCCTCGGCAGCCAATATTTCTTTCCGTCCTTTTTATGACATAAACGCGGGCAAACTCTTGGCCTTTATGCGTTTCCAATGCATTGGACTGAGGCAATATACCAAACGGAATCGGTGAAGCTTTTACGAGCAACGAGCTCACCAGTGAAGTCCACCTGTTCAGCATACAAAACTAGGAATCGCTTCCCTCCGTACTACCCTATCATATACATATCCATACTGGCGACCAATTTCTGGTGCGTGGGGAAACCAATTTCCGTGGCGCAGCACTTACTGCTATTTTGGTAATATGACCATTTTATGGCTCACGCATGTGTAGGCGTTTTGGGAACGAGGAGGTGCTAAAGCTAAACACGTACTACACGGATAGACGGTGGTAGGAAGTCTCTGGCGCTGGAGGATGGGCAGATGAAATATGTGCACAGCAGCAGCACCTGCCTTTTTAATGAAACAAT
1 TATATTGCTGTCACCCAGCTTGGCTAGCTTCTTGGCAATTCGAAAGGCAGCAGAAAATTTGCAGGAGCTGCTGTTTCTGCATTTGGTAAACCTACTCATTAATGTCTGTGAAAGCGTTTGAAAGCAGAAACTGCTTGTGGAGGGGCAGTAATCAAAACCCACATTTTAAGTGCGGACCGCAATCGGTTCTGAGGCGAGAATGCAACGAGTCTTGAGGATATCCTTTCGTCAAGTAATCAGATATATGGCCTGTACATGCTCCTGCCTCCGATCCTTGTGCGGATGCCGAGAAGATGGGGGCAACGATTTAGTGCTGTAAGCTGGTGCTATAAGGAGTAGGCGTGTGCGCAGGCATGCAAGGATACATATTAATGGAGCGTATCCGTATGTAATGTATATGCCCTTAAATGCAGCTTACGTGCTGCCCTGCATCCTGCTTCTCCACACACACGCACACACCCACTAGCACACACACAGAGAGATTCACAAGGGCTTGGGAGGAAATTTTTGTCTGAATCTATCGGTGAATCGGTGTGTGCGAGCTGCATGCAAATCTTGGCTATAACAAGCAATGGACCAGGCCAACACCCACACGCCCATACTAACCAACACACACATACTAGCAATTGGGGGTAGCACTTGGGTAACAGATGAGATGACTGCGATATAAATTGTGGATAAAACTGCTGCTGCACCGTTTGTGGATATTGCAGTAAAATTGTGAGAAATTGAAATTTATTGATTGGCCATTAACCAATCGGGTTACGAATCGGTTACACACACCGCACACCACCACACCATACCATGCCCATATCGCACATAAGGAAAATTGAGTGATGGAGAATTCTACCACTAATTGCCATTCATGATGGGGCTGCTCGATGGGGTTATCTTTTTCCGCAGGCAGGGGGTAAGTGTGGCATGTGTGGCATCAGAATGCCACCGATGATTTCGCGGCTGACAATGCAGTTGACCGACAAATTTTTGAAATGCATGCAAATGCATGACGAATAGCTAGATTCATGCTTCGCGGGAAATCATTTTTTGGTGCCGTGGCGGCGGCGGCGGCGAGCACACACAAAAATCAGTTTATAAATGCAAAATTCTCACTATAACAGCCGCTAGGCTCCAACGCGCCATAACAATTTGCTCAATTTTCCCCGGAAATGCAGATCCCAGCGGCCACACCCCCAATCCCACTGACCTCCACCGCCACATCCACCTCCTGCGACCATGAAACGCGACATGAAATACGCATCTCCAGCATCAAAAGCAGCAGGAGCAGCAGGAATAGCTGGAGCAGCAGGAGCAGAAGCTAAAACAACAACGGAGCGTTCATTGGAAAAACAAATTGTGATGGATGGGGATTGTTTGCTGTGCAAAACATTTGCGATGCCCTAATGCCACAGAAAGCGGCATCCACCCACTCTCCGCCTGCCGGCTTCACTAGTTTCTCGATAATGGCATTTGTTTGTCGTTATGCGCATTTCGCCCCAGAAAATCATTTAACAAAATTGCATATTTATGATTTTTGGGAGGATGAATGGATATGAATGGCGTGCTGGCCGGGCAGCATATTCTAGAATCATTTAATATTGACAGCAAGCTAAAACTAGAACTAAATTCCGAATGGCCAAATAAAGGTTGTGTGCATTTATAAAAGCTACATTTAACACTTTGTGGCAAAGGATGTAGCATTTAAGTAAGCAACTTACAGGGAAATTGTGGCAGCTTTCATGCTGGTGCATGCTATCAATCTGTCTCTGTAAATACGTAAATATAATTCGAGTTATGCAGATTTGTAGTTACATATGAAGCAAACAAAAATGTAGTTATGCGAGCATAATTATGAAAGAGTAGTTATCTAATAGAGCTCTGGTGTGGCTACTGCGAGCCAGAGCCCCAGCAAATAATCCTCCAGGATTCCAAAGCCGGTAACCAATGAGTTTTCATAGGGCCAATGCATTTTCGAAATTCGCTTAGCCAGGCCATACTTACATACTAACATACATACACACATATCTGCTGTGCAAGCCAGCCAGCCAGC
1 GTTTTTGTTTCCAGTAAATCCCTCTATGTATTAAGTAATCAGTTTTTCTTTTATAGCGAACGTTACCAGTTAGTGTAAAGGTATTTGTATATACTTATAGACAACCATATTGTTTATTTAGTTTTACTTTCCTCAATTCAAACATTTTCATTAGTAAGGAAAATATATTTGTGTTTTAGTATGTTTTATGTAAACATAAATGTTTACTTAACGCCTCACGGAAGTCTGGATTCTAATCGAAAACTCGCTTAAGTCGGGTACACAGGCTTTTCAAATCTCCAGTTATGCACATAGTTTCCATTAGCAACAGTTGAAGGTAAAAACGAAGAGTATATACAAGGATTGGATTGGTTGTAGAAAGAGTATGTGAGTGACAATGCAATTGAGTTTATTGTTTTAAAAGTACATATAAATTAATCGTATAATAATTAACTTAGGACACCTTGCTCAAAGTTGTGGCAAATGCTTTCATTAGAAACTAAGAAAAGTATCATCTCCGATACATGCGTCAAAGTTTAGTCGCAAAAACAAGAATATAAAAACACTCGAGACACAAATCAGGCAAAAACAAATCGAAATCGAAATCGAAATGGAATTCAAGAGGGTTGAATTCCGTTTTTTTGTATGGTTAAACGAATGAAACTTAACACCTATTTAAAGAAACTCCCAAAATGCAATAACAATATGCATTGTTCAGGATCGAGGGGTATGGTAAGGATGGTCTTTTAGTTAAACTCTCTTCATGCTGCTTCAAAACAAAATTGAATTTTGCATATGATTTAAGGCGCAAAGCGTCGTCATTATGATTATCATCGTTATATCATTATAAATGTGTTTGCAATAAACACGGCGTTATAAATCAGTATGTCTTTGGATCCGCTTGCGCCGTATATGTCAATAACACTTGAGAATTTCAAATCGCTTAGGTGAATGATTAAAAACTAAATAAAATATATATGCGTTCATTGGCATATATACACGCTGCTCCAGAACTGTGATTATATGTAGGTAGCGGTCTCATTTTTTCGATGTAATTAGTTGCTAAAGTTGCCTTAGCCTATTGATTTTGTGAACGAGATTCGAACATCGCTGTCACGTCGCGTATTGAGAATTGTGGTGAGATCTTTTCTCTGTTGCTGTAAAAGAAAGGGTCATTAGTAGAGTTTAATTACAAATCGGTGGAAGCTAAGTGCTTACTTGGTGCCTGCATTGCTCTCGGCCAAGGAGTTCCTCTGCAAGCGATCGCGTGGCATGGGCTGACTACGTTCAAATTTATTCGCTGGCGTCTTGCTGGTGCTTCCATATTTCTGGGCCGTCGTCTTGACGCTGAGTAGCGAAGTGGAGGTTATGCCACTTACGCCACCATTACTGGTATCACAATTTTGGTTCTTTTCGTCGGAAATCCGGCGCACGCGCTGTTGTCCCAGATGCTCCTGTCCGTTACCCTGGCTCAAGCCCGTGTGGAGGGTGCACTCCGATCCGCCGCCAGTGACGCGGCTCAGTTGCTTTAGGTTCATGTCGATATCCTTTTGCAAGGCATGCATATCGCCGCGTGACTTGGACTTGATTCGCAGGGATTCTGCAGCCGGGAAGTTGTCTTCAGAGTTCAGTTCCGTACGCGACCGAGACTTGAGAGTATCGCCGTAGTACTTTTGCGTTAGCTGCTGACGCCGCTCCTCCTTGATTTTGTCGATGCGCTCACGATCCAAGACCACGCCTGTTAATACGTTCTTTCGACCCGCCGGGGGCAGGAACTGATTAGCCGACGATTGCTGCTCTTTGGGCATATTATTCTGCTGGATGAGTGAGATGCGGTTCTCGGTGGTGGGGGTAATTGCCTCCATTTCGCCAACACGCTTCTGGCATATCTCCTCGGTAATGCTCATACCAGGCAACCGCTTTGGTGGATTCAAGGTTTTAGGTCGCGTGAAGTCAAAGCTCTTGCGCCGGCTGTTGACCTCTGACATTACTTCGGGCAGTTTGTTAGAGAGAGACAGATCTTGTAGTTGCTTGCCCCCAAACTCTCTGACGAAGGCGTTCTCATCCA
0.7847434914400798 GTCCACGCTCTTTGCCATGTTTTCGAGTGCTGCCTGCTTTTAGGCGCCTTTTCGCCTTGTTTGCCGCCACTTGCAAGGCCATCGCGGAATAGAAACCAGGCTGGGAGGAGCTCGGCTGAAGGTTGCGTGCCAACTCATCTCGGATCGAGCGAACCACCCACATTCCGGCCTGCATGTTCGACACTTTTATTAATGCGCTCGTAACGCTCGTAAGGCTGTCAGAATTCCATTCACAGAACGTTATCGTGTCCGTGGAAAGGGAAGGGGATCCGAAGGATACTGTAGCATTGTTCGCCATTTCCTGGGCTGATAAGTCGGAATACTTTGTCGCCAACGCTTGTTGCCCTGCTGACAGTTGTAATAAATGAAAAGGATTGCAGGATACCAATGGGACATCGAATTCCACATGGTTATAACAGGAAATATATGTTTTCGCTAGGAAGCTAAGCATAAAATAAGTTGAAAAAGAGGTTTATAATTCTAATGCAGTGATTCCTTACTTCGAAGAAGTACAATAAAGAGAACTATGTTAATTCCAAGGCAATCACTTAACGAGCTTTTTCTCGCCGGAGTCATTACCACATCCCAAGTCCTGCTCATGACCATCATTAGTCACTTTCGCATGTACGCACGTAGACTGCGCAAACACAAGTGGCTGGGTGAATTGGGGTCACTAATTTTTGTCAAGGACCTGAATTCCAC
0.6619072208717599 AATTTGTTTAATTAACATGTTCCAATCTGGATGCCACCTTCGCCAGCAAATGGAGTAGCAGCGGGTGTCAATGACTGCCCCGGGGCATTAAACCCTCGGACCGACTTTGACTTCCATTCGAAGTCCTGCCTTTGTTTACTCGCTCCTGGTGTGTTTGCTCTAGTGTTTGTCCTTCTGTTCTGCTGGCCAAGTTGTATGCAAAGAAGGTCACAAAAAGGGCTCCATGTCAAAGGTAAAGGTAAACAAACATGGAAGCCAGAGCTCGCTCGCATTTTCCCACATGTCACCCTAATCAATTTACTCGCTCCGTCTATCAGCTGTCCATCAATTTCGACAATTACTTCAAATAGCAGACCTCCTTCTATGTACATATGTTCGTTTATTCCAACTAGTCAGGGGCCATAAATCTTAAAAGGGCACCCACTGGGGAGCAACTTTTCCAAAAAAGACAACACCTATAGCAACAGGCAGTGTGTACACTTCGAAGGACCTGCTTTTTCACCTCTCTAACCCCTCGAGGTGCTTTGCTTAATAGTTTCTGTGCTCGGGCTTAGCTGGAATTTACAATGAGTTAGGCGGCTTTCGAGGCACGCCTGACTGGGGTCTGAAGAACCCCCAGCAACCGCAGAGGGTTAAGCGGGTTAAGC
1 AAAGTACTCTGGAAATGGCAGTGTCTACTCCAATTTTGTTTGTCGAGACTTGAGTTGCCGTCGCTTGAATCGAGGAAGAGGAAAACGATGTCAAATGCCTGCAACTCTACCGACTTTGGATGCCGCCAAACAGTCTGTCTCCATCTGGCAGTATACGTATGTCGCCCTGTCGGGTGATTTGCATTTCCCCGTGTTTGATGTAAATGTCATGTAAATATTTGATCAGCCCGGTAAACATATGTGCACTGCACACAGGACCAGCCCAGAAACACTTAAAGAAATGGATTGGAAGACCGCGGCATGGGGTACTTAATTAATGGGCAAATTTTATGAGCGGACCCGCGGACCTGTGACCCGCATCGATATGCCAGCTACTGTTCGGGCTAATGAACCCAGAAATCCCAGATATCGGGACCCAGGGCGCCTGTCTGGCATACTTAAGTAGAGTCCCGTTGAGGCGCTACCTGTTCTGCCCACCAGCGATTGGGAGGGTCGGGCTTAAAGGGTTAAGGCTCGGGTCGGTAGGTTCTTCTTTGTCTTTCTTAATTGCCGAAAAATATTGTGGTTTACAGCCGAGTCCGGAGAAATGATAATTATGAAGAGAAATCAAGAAAAGATTGTCGAGAGGAAACTATTAAAAAGGAAATTGTCATGGGAAAATAAAGTGTGCTGGGGG
0.7752213263035265 CGTATATTATTAAAATGTAGTAACCTTGTTTCCGCCCATTTCGCAGGATCTCTCACGCAACGGGACGTTTGTGAATAACGAGAAAATTGGCACAAACAGGATGCGAATCCTAAAGAATGACGACGTAATTTCCCTGTCCCACCCAACGTACAAAGGTAAGCGATCGACAAGCAGGTATAGCTATCGACAAGGACTCGCAAGTAATTTGATGTTTTGCACCTGCCCTCCCTTGTAGCCTTTGTATTCAAGGATCTCAGCCCGAATGAGTCGATCGGGCTTCCCGAGGAGATTAACAAGACGTATTATGTAAATCGCAAGCTGGGATCTGGAGCGTACGGACTGGTGCGTTTGGTCTATGACACCCGCACCTGCCAGCAGTTTGCGATGAAAATCGTTAAGAAGAATATGCTCTCTGGGGCGCGACCCAGTACCAATTTCAGTGATCCCGACCGGGTGCTGAACGAAGCCAAGATTATGAAGAATCTTTCACATCCGTGCGTGGTTCGCATGCACGACATCGTGGACAAGCCGGATTCTGTGTATATGGTGCTGGAGTTTATGCGCGGCGGCGACCTGCTTAACCGGATCATCAGCAACAAACTACTTAGCGAGGACATCTCGAAGCTTTACTTTTACCAAATGTGCCATGCCGTCAAGTACCTACACGATCGGGGTAAAACAAATTAGTTTTATTTGGGTTCGAATGTGTTGCTGATTAAGCAAGCCGTTCATTTCTGTTATGCAAATAAGTAAGTCTTCGGAATGGTCATTGAAAACGCCCTTAATTGCAAATCATTCCTGCGCCTTTACGAATTTGCTAGTACGACTACTGCGAACACATCAATCGAATTATTCAACTAACTAGTTTCTACCTTTCAGGCATCACCCATCGTGACCTTAAGCCTGACAATGTTTTGCTGGAGACCAATGACGAGGAGACCCTACTGAAGGTCTCCGATTTCGGGCTGAGTAAGTTTGTGCAGAAGGACTCGGTTATGCGCACGCTCTGTGGCACACCTCTCTACGTGGCCCCTGAGGTGCTGATTACCGGCGGCCGAGAAGCCTACACC
0.7627210509690108 AAGCCGAATAGCTTAGGCGTCTCTGTCCTCTTGCAGTGTGTTTCGTTGAGCAGTAACACATCGATTTCGTGACGTCGCACGAAGCACTCCACTTCGGGCAACTTCGTGGATACGCCGTCGGCGTTCCACACTAGGATGCGCAGCGGCATCATTATGGGGCTTGCTGCGCATGGAGGGCAGTGAGCAGATTAAGAATCTGCCCCTGCTGCTGTGTCTGTTGTTGCTGCTGCTTAAGCATCATCATCATGAGCTCCAGCTGCTTTTCTTGGAGCGCCCGGAGGGAGTTATTGCTATCACTCAGTGACTTGAGGATGGCTTCGATGTTGTTGCTGGTGTCCGTCGGCTGCTGGAGTGGATCTCTCGTTGTCCTTTGTCTGCTGCGGCTTCTGCTGTTTCAGTGGTGCTGTTGGATCTGCTGCTGGTGCTGCTTTGCTATGTCTGCATAGGAAGCTCCTCCTTGAAGGGTATCAGTTGCCCTGCTTCCGGTGGTGTAGCGTGGGAAACTTCAACCCGTACCTTCGGTTTTGCTTCCAAGCCGAAAGTCAACCGTTTATCAAGGGTAATCCCGAGGTACTTAGCCTGTAAAGGTTGATCTAGAATTACACCTTCCAATTCTATGGGTGCGGTGGCGGGACTTAAGGTCTTCAAGGTGAAGCAGGGATTGGTGCTCTTTTGTGGATTGACGTTTAAATTCCATCTTTTGCACCATGCAGCCAGCGTGGTGAGGTACTCTTGGATACCCCGTGCTGCCTCGTTGCACCAATTAGAGCTGTACAACAGGGCAATATCGTCAGCGTACGTAGCAAGTAGGGCCTTCCTGGGATCTGCCATATGATAGGCGTTTGGGCAGGGCAGATCTGCAGTAAATACTGAGTAGAGCAGCTGTCCCAGTACGCTGCCCTGCGGAACTCTAGCTCCCATAACGCAGGGAGTCGAATAGGAGTTTCTGGCCCTGACCATGAATTTCCGATCTTCCAAGTATGATCTTAGAACTCCATAATATGGTGCTGGGAATAACCTTTTAATTTTGCTGAGAAGGCCGTCATGCCAGACGCTATCGAATGCCTGTTGCATGTCAATGAACACAGCATTACAGTATTCCTTATCATCAAAGGCCTAAAGGATGTGTTTTGTCAGTCTGTGTACCTGCTCCACAGTGCTGTGTCCCTGACGAAATCCAAGCTGATGATCCGGCAGGACACGACACTCGTTAATAATGTCACCTAATCTGTTGGCAATCAGTCGTTTCCATACCTTAGAAGGCGAAGATAAAAGACTTATGGGTCGGTACGATTTAGTGCTCAATTCAGGTTTACCAGGCTTATGTATCATTAAGATTGCTGCCATTTTCCACTGCTTTGGGAAAAACTGCACCCTGAGTATGGCATTATATATCAGCGCCAAGAAGAGAATTGCTCTGAAGAGGTAGTGCTTTTAGTGTGACATTGCAAACATTGTCGATGCCATAAGACTTCTTTAACGGGAGAGATTTGATAACTTCGGCCATTTTGTCAACCCCTGGGCTTAATGGGTAGTTTCATACTGTCACTATTTTTTTTATCAGCGTTGATCACGATGTTCCAGCGTTTCAGCCATGGATCCAATGCATCCAGTTGCCTCTGGATGATGGCTGATGCTCGTTGAGGGTTTGTTGCGGT
0.5670894225064677 GCTTGGACTTTGCGGTAAAATTTACAATGTAATTTCCGTGCAGGGGACTCGGAAAACACTCCTTACTCACTGCCACTGTGCTGCAGCGCACTTGAATTTTAATAGAAACTGCAGCCGCCAGGAAAAGTCCGGATTGAAAGGGGTGCACACCCTGGAGAAAAGGCGCCAAAATGCGTGTGTGAGTGTGTGAATGTGTTGCCATTCTGTCATAACTCTCGACTGCGCCTCCAGGTATGCAACGCTTTGCAGTTCCTCTGAGAACTACAATATATGAAGGGCGAATAAGGAAACTCGTAAGCGTTGTCAAATCCACCGAATATATCATAAATATCTGATCTCACCTACTCGGAAACATATCCCATTTGCATTAGTATGCATAGGAAGTACGAGGCCCTAAAGGGATTTACTGTTTTATGTGTCAGTGCAATAATAAACCCAATCACTTTAT
0.6953008580557717 TAATATTCTTATTCCTAACGGGGATATGATCGTATGCTTCTTCGTATGCTTCGTGGGCCTTATGAGTGTTCGTCCTACCACATTTGTTACACCGTTAGGGCAATTCGAATTTCTCAGAATGCCAATGGGCCTAAAAACTGCATCGGCGGTGTTCCAAAGGTTTGTAAACAAAATTTTCGAGGATCTTATAAGGGATAACAAAGTAATTGCATACATGGA
0.9536983213378013 CTCGAATACACTTTATTTTCTAGCTTATTAGCTTTTAATTGCACATAATGTCTTAAATGTTACTAATATTTCGCTTAGGTATACCATCTCCGCTGCACAATACTATAACAGGCACTTAGATCTTAAACTTAACATTCTGCTTCGCGTTCATGCTCTCCATGCTGACCTGGAAGTTGAGATAGTCGCTCTGGATGCGGGCACACACTGAAAGAAATGTGTTGGGTAAACTAAGTTGGGACTGAGGAGCGCTTTGACTGTTACTATTGAGATGTGCTACTTACTTACAGTGGCAGTGTTCATTGCGATAGAGAGTTTACTGCTTAAGTACTTCCGATAGTTTGTACAGGGTGCGGGTGAATTTACAGAGCCCCTAGGGATCATCGTACTGTTCCAATTTGATATAAGCAAGTGCTGTGATAGAGAAGCGGCAGGGCGAGATGGATAGAATAAGTGAGTAAATCGCTTAACACTGGGAAAAATTCGTTCCAAGCATGCGAAGAGTTCTCATAAATT
0.8827289244578489 TATTTGATGAAAAAATATTACAATCTTCTATCAAATCTTGCGTTTGTACGACCAAAATTCATGATTCATCTCGAATTTGCCGCCCAGGGGGAGTTACCATATGTTTACATAGATCACTTAGGGATTAGCCTTTTTGTGCGCCCCTAATGACTTCCAGGTAACGGCGTGTTACATGACTTGCCCGTGCCTGGGATGAGACGAGGAGCCCAGCCTTATAGAGCCCACGGGTCGTACCCTTCCAGGCCCAGCCCACGCAGTAAATTCCACCGAATTGTTGACGGTTTGCGAAAAAGAGGAAAAAACAAATCTGGGCTGTGGCTGCCTAATTGTTGTGTGAATTTTATGGGCCGATCGATGGGCAGGTCAACGCATCAGCACCACCTTACAGGCCTTGTTTGGTGTCCTCGTTCCCGTGCGACCTCTACGATCGCATCCTGGTTTCTGTATTCTGGTCTTTGGGTCGCAATGGCGATGGTTATGGCGAAAGCGATCGCGTTCGCGTAATCATAAAATCACCTTTTGTGCGCGGGCCTTCGATTGTTTTACAACATGTTTTGTCTTACGGACATTAAGGGGTTTTTTGTTTGCAAACGAACCCGAACCAGTTTTTGGTAGTTCAGCGTTAATAAGTGAGTATTGAGTACCTCCCTCGCGAGGCCAACTGCCCGGTGTGCTTCTGTTCCCGTGTTCCGCCGAGTCCTTTTCGGGGATATGTCGGTTATCCTCCATTGTGTCAGCTGCATTCACTTCTAATTATTTGACGCGACATTTGCAGTTTGCAGTTTTACGATCCCATACCGAGCATCGAACATCGCGGCAATCAATGAATTTATTTTTTACAGATTTAGAGAGGATTTCTGGAATCTCGGGATTACTCAATCGGCGCGAGCTTAGCGTTCTTTTTAGGGATTACAATTGGGAGTAGCTGTGTGGTATCGAAATTCTTGCGAAAAATTAATAAGAATGG
0.5556230273341041 ACAATATAACAAAGGGTAACACAATGCTGATTAATGCACTGTGACGAAATCGGGGGAAAAAAAACGACTATTCGAATAATATACGCAAATGTCGAATGTAGTCAGGTAGAAAAGTGCCATATTTCGATTTCCAACAACCCTGAACAAGATTACGTGCCTTCTTTCCTGTCACGGGAATTGGCCAGCATCGGGTTACCTTGAGAATCGAGAACCCAAAACCGATAGTGTGTGGAGAATTCAGGAATGCGATTTGATCATTTCGACCTGAACCGGGCTTATAAACCGGCCTGATGATGTAATCTCCAAACCGGATTGTCTGCCGTAGATCCTTGTTTTGAATGGTTATTGTTTTCTAGCCCCCTAAACCGGATATAATATTAACTCTACTTTTTTTTTGACCCTTGGCGATTCTGAACATGCAAAAGGATCTTAAAAGGGG
0.6789517214706142 TCACATGAAATAGAAAACACACAAAACCTTGACATCCAATAGACCAGATCCAAGTCGCATAAATTTTAAATTGATTTCCGCACACACGCAAACACTTTTGACTTGAGGCTGGAAAAATCCGTTCGAGCACTTACATCTGCAAATAGAGAGGGAAAATGGGAAACTTAATTAGTTAAATTCACAAACAAAGGCAAACACAAACAGAGGCAAACAGAGATGAATGAAAAAGAGACTCCGGAGCCAGTTAGCAGATGAAGACAAATAAAAGTGAAGTGGAGTCAAGTCGAGTCCACTGTCAGGTGGAAAAGTGAGGTAAACTGCAGATATCGGCTGGGGATAAGGACCAGACCAGCGCAAACCAAGCCAAACCGAGCCGGGCAGAACGAGACCAAAGATGCCCAAGATACCCGGGTGTTGTGTGAATCCCCCAGAGAGTGAAGTGCAAAAGGATGCAAGCCGTCACGTAGTTCTTTGGCATGTGACGTCACACACACACACACACACTCGCACACACAATTGCGAGACATTTTAATGGCTAATTAAATTGAAACAGAGCAATGCTTTTTCCACAGCCACCCAGGCATCTGTTTCCCATTTTATTCCTTCTTTCCCAACGACACAATTACAAATTGCCTTTCACAGCTGCAATAGTTGTGCTTGGAAATGGTAAATGGCAAATGGTCCGGGATCTTGAAATAGTAAGAGGGCGCTAAAGATAATGAATCGAATGACAGG
0.7334416429422269 GCATATTTTGCCACAAAGGCCTGTCAAAATTTTTTTTCAGAATTAAATCGTCAATCAAGTTGATTTCATTATCAATTATCAGCCAATAAATTAAGATATGAACTCACACCGAATTATCTATGAAAATGAATGTAAACAGTATACAATTCGTTATCTAACGTGTTTCATAAATATAAGCCCTTACCTGTGAAGGTGCTGGTCAGTAGCCTTGTAAAAATGATAGCAATAATAATAACTCTGAGAAACAGGAAAACACCGTGAATTCCTAGGCAAATTGATACCTGGGTATCAGGAAAGAACCGTGAATTCCTAGGCAAATTGATACCTGGGTAAACAGATATATGTATGTACATATATGTATGTAATTCGTTTAGAAAACAATCCATTTCAATTAACGTTTTGTTTTGTGTGGCCTGCTGACCAGCGCATATTGTTAACCACGGTAAGTACTATGAGTTCCAAAGCTCATTTGGATTATACTGATAAAATGTGACATGTCCTTGTACAACAACAAGATTCGATGATGAGACTTAAATTAAATCATTAGACCTTGGCCACTTTTGAACAATTGTTCATTTTGTTTGACCTGTAAACAGTTAAGAAATATCTCAAGTAGTCCGTTCGTATGATATTTACCAAAATCCATTTAGGAATTAAACGAAAAATATAGAAAATCGACTTTTGAGCTTTTAATTACGTCCAGTCGAGCCAGCAGACCAACTGCATGAAATATTTTATCAGTG
0.525977265851695 TTAACAAGGCCGAAATAGATGCGTATCGTGCTATCAGTCGCGCTGTAACTTTTCAACATGCCACTCGCCGCCGAGTCGGGAGAATTTATTTTAACGTTTAAGTGCCTTGGTTTATCCTGCATTCGACATGAGCTTGGAAGCGGTGATGTTTGGCATACAACTAAAACAGTAGCACTCGCCCAAGTGATCATTAAGCCTGGAGCATACAAGCTCGCCATTTACGGCCAAGCGGGAAATACGTATTTTGTGGCCAATTATGGCACAGCCTGCCTGACGGTGGGTCTAATCCATATGTACTTCTTTTTGCGCCGTGCCAGACTATCATCTCTAATATCTCTTCTTCTGAATCGCCACGTCACCGATAATGCCCGAATTTATGCAGTGTACGCGAGCCGGGTGTTTCTCACCGGTTTTCTCCAGATCAAGGCGTTTGGCCACTCTGTCCGGGTTGCGGCCAACCTGCTACTTACATATGTACATACAACCATGATATTGAGAGCTGTGCACTCGAAAAGAAATACCTATGGGATGCCCTGATAACAACGCTGCTATGGAATCTGCCTATAATGGTGGCCATCTTAAAGACTTTGCGCACTGATTTGATGGGGAGAGAGGTATGCTAGGAATGTTATGCACTTTTTA
0.8229318885596952 TGGAATCGCAGGAAATACTGTTTACGTCAAATAATTTTTCTCAGAACTTCTTACGACACTTTGTTCGTGGCCAAATTATTTAAAAGGATGCCAGTTGGCTATACCCAAATCTACAGGTACTTACTTGAGGATTACTATGTATATCAACGTCCAGCGGCGACGCAAATTGACACACCGGGGTTCTGCGCTTTTGTATGACTGCAAAAATGGAAAACACACAAACACCGTTTAGTATGGAAAACATAAAAAACGACGTGATAAGATTCTGGGGATAGATAGAGATAGTGAGTTCCCCAGAGATGACAAAATGTGTCAGAAACACGTGTCGTTTTACCAGTGGTTCTTCCTAACAACTATCTGGAAAGCTGTGCCGTAGCCAACAATTGCCTAAAAGAGCAAGCTGCTCTTAATTCTTACTTTAGGCCTTAGGCATATGGATACAAAGAATACCCTAGTGTATTTGAATCAGCAAAGGAAACATTGAGAACACTTCGTTAACAC
0.8476743832775461 TGTAAAGTCTGCTAGATTATTAGAGGAATTCATCTATTTGCATGGTACAATTTTTAATTTTAATGATATTGTTTCCTGATATTAATATTTTATTGTTTATACAGTCTTGGTTAACAGCTGTTTCAGGAATATTCCATGTTAATAGTATATTTGGTTCTATATAATTTATTTGGTATTTTTTTTTTTGTGTTTTAATATATTTGCATTGAGTTTGCTCTTGTTTGATGATTCCAATAATACATTTGTCGAATATTACCCTATTGGTATCTTTATGGAATACTTGTTTATCAAATATGTAGAATTTATCGGATTGGAATATTGGAATTGGAATATTGGGAAATAATCAAAATTTCGTTCGTGTCTGTTTTAAGCCAAGTTGACGTTTTTATCTTTAGCATTTTTTCTGAATTTACATGTTTTAAATAGTCATGCTTTAGTAACTTTGGATTGAAAATTCCTAGTCTGGTTAATTGCATACCCAATTCTATGTCTTCTATACATTCTGTAAATTGCTCTAGGTTAAATAGTAGTACCGCAATTTGTTGGTGTTGTTCTTTATCTACTTTGAGCTTATTAATTATATCTATACCACTATTGATTACATCTAGAATCGTGTTTAGGTCATGGGTTTTTACAGAGTCTTCTGACATGTTGTTTATTTTTTCTTCTAACTCTTCTCTGTCGTCTTGATCTAATGTGCCGAATAAGTATTTGTATGCTTTTCCTACTACGTTTAAAAGACCTCTTTTACTTCGACTAATAATTCTTAACCCATTTATTTCTCGTTTTAATTTGTCGACTAAATATTGTATTTGTGGTACATTAGGATAGTTGTTTGCTTCATTTACTATACCTTCAAACATGAGCATGGTCTTTGTTATGTTTATGCTTAAATAATGGTATTCATAGCTGGTTGGAATCTCCATTGTTCCTGTTTGGAATATAAGATATACATTTTTCGCGCTTATTGGATTTACTTCTATACTGTTGCACTTGACCATGGTGATAAGTGATAGTATGCAACTAAGCATTATTAGAAGTATGTTGTGTACTTTGTGCTTCTTTGGTTGGTCTGGAATTATCATATTTGCTCTTATTAAACTTTTACTGTTTCTTAAATTTTGACTCATAGTGAACGATTTTCCTGCCACGGTTTGTTTCTTCGAAATGTTTATCATCTACTTGTTCAATCCTTCCTGTCTTTTTGAATGGATTGGTTATTTTACTTTTTACAAGTGAGGCCTGTCTAGATTTTATATCAACTTCAAAATCGTGCCTATTCTTATTGAGGTATTCTATCTTATCGATTTTATTTTGTTGTACGTTAAAGTCTGGGCTGCCTGCATATAGGAAAATGTCTGCTGGAAATCTTTTGGTACTATTATGTTTAGTTTTAAGATTGTATATGTATAGAATTGTTTCGAATTTTGTGCACCTATCTTCAATATCTTGCTCGCTACCAATGATTCTTAGCTTTTCGTTTAGGGTCTTGTGG
0.3204134189524132 CAGACGAACTGACGGACAGACGGACATAGCTAGATCGACTCGGCTATTGATCCTAACCAAGAATATACATATGTACATATATACTTTATATAGTCGGAAACGCTTCCTTCTGCCTGTTACATACTTGTCAACGAATCTAGTATACCCTCTTATGTATAAATACACTTCAGACCGTCGGAAAGACGTCCTCCTACCTTTTACCCTACAAGCAAAGGGTATAAAACAGGTTTCTCACCTAAATGAAGTGCAACAGGTAAAAGATGGTTATTAAACACGAGCTTCACTTCTCGGTGATAACATTCATTACATGTTAATAAAGTTGAGAAAAATATTGTAGTATTTGCC
1 TCTCTTGTTAAAATTTGAAAGCTGGAGTCGTTTGCCCACCAATTAGTTTTGCTTTGTCCACGTTTATTTCTGAAAATATTACATTTCACTTGACTTCTGTAACGAACTGATTTTCTATGTCTTCCGTGTCCTGCGGGCCTCTTGCTGCCCGACGCTTCCACTGTTTATTCCTTATCCGCGTGTTCTCACTCCCCAACTCCTTCCTTCAACGGACCGTCTCACTATCTTCTTCCACGCGCGGTCTGGCTGACTGATCACTACTCCTCCGCCTTCAGACTCCGTTTCGACCGGTACTCTCCTCGGCTATCCTCGCGTACGTACGGCTCCTCGCGTGTTGACACTGACTGCCTCGGGATGTCCATAAGTCCGAGGTCCATAAGTCACCGTTTACACTGACCGCCCTTTAACTTCCCGCCTTCCGTTCTGCAGTCCACCATCTCTATTTGCTTAGTTTACATCCACAGCAGCTGTATGGTGTCATCCTTGCTCCCGATGCTGGGAACCACCACTTTGCATCCCTGCCTTTTCCACGCTGTCAGTGGAAAACGACCCACTCGTCGTCGGCTTCCGTCTTCTGGGGCTCTCGCTCCTATTGCCTCCCGTGCATCGCCTCTTTGGATCCGGCGATTGTACCCGTATTGCGGTTGCAACCTGCTTCTCCTGGCTCGAGCTCCTTCTCCTGCGCGTGTGTAGCTGCTTCTTCTGGCTTCTGATCGTACCGATCTCCGTCTTCTGTTCGCGAGTTGAAGCAAATGGTTCTTATTATAGTCGATTTATTCTACTGTTTTATGACTGACTCCTCCGGTGATCTCGCTGCTCCTGCGGCGTTTCTCCTGCAACGCCTTGCCTTCGTCGTCCTGTGTACTCCTTGCCAACGGACGACGTGTCGACCCGGCCGAGATTAGGATGTTATGGGGCAGGGTGTATCGTCCACGGGCGAAGCAACGCTTGGCCCGGACCACCTTTGCCGACCACTGACTCCACTGTTATTTAAAAGAGAATTTTTTAAGTTTGAAAAAATGACATATTAGAGGTCATTTCTGTCTTCTCAGAGAAGACTACTATCTTTTAATAGTAGAATTATAAAAAAACGCTTGGCCAACTTATTGTTGTGCTATTTGTCTCAATTGTTTTTTTTAATTATTTCAAAATTAATTAAATCTACGTATGTTTAATAAAAAAAAGGTAGGCCTTTTTACATAATTGCTATTCCACTATTGTAGTTAACATAACATTTTGAGTTTTTAAAAAATTCGACTCTTTCCACGTATTTTATTTTGCTGTGGACAACACGTAACACGTAGAAGAGTATGCGAAGGCGACTACTATATGTACATCATGCATATGTACATGCAAGCCCAAACATATGAAGGCATCCTGCGGTTGTCCAACGGTAGCGCTATTACTAAAGAGATGGAATTTCTAGACTTTAAAACCAGGCCCGTTTGTTTCTATACAGTCTGCAGCTTAATCTTACCTATTTTTGTTTCCGCCCTCTCCTTTTTAAAATTTCTTTTTTCTGATAGTCGAGAAATTCGACTTAAGCCTTCTCCCTTGTTTTAAATTGCACGTAATATAAGAGAATAGTAATACAAAATATTCTTCTCTTCTTCAAGGGTAAGTCCCAGTCGAGTGCTGAACCGGTAGCATCCGGCGTAGTCGTGCTCAATGGGCAGGATTCATCTGCTGTAGAATCCACAAGCGAACTGGAGGCCTCAGACATTAAAATGCCCTTGCTGAAGATGAATGGCCCAGAGCAATCGTTGGAAATCGACCAAGATCGAAGCTTAAGAAATGACAGTGCTGGCCAAGAGAGTGTGGCAGAATGTCAGTCTTTGCTAGAATAGTAAGCTTGTCATATTTATGATTTTCATTCTTTGTGAACATTTAGGATGAGTGGATGTGTATGCGTGTGAGTGGCCGTGTTAAAAAAACAAGAGTTAACTATTTTGAAGAAATTATTTTTGCAATAAGTTAGGTTTTGCCTCAGTGTTCGTGTGATATTCCATGC
1 CTTTTCAGTCGCATTTGTCAGTTGTCCAACCAACGTCAGTCAGTTCAGTTCAACTCCACCATTTAGTGGTTGTAGATGTGTCACCATCAAGCTGCCGGACTTCGAAGCAATTTAATCAGTCACCGTGCTTATTTTTGCCAACCAATTCGGCAAGTGCATCCTGCAGTTGGCTTGGCAGGTCCCCTAGTGACGTTACTTCGCTGTCCGTCCACCTCTCATTTGATTTGTCACGCGTGGACTTCCCACCACATTGACACCCCTTTTTTTCAATACTGCCATTGTTTCGAGCCCGTTGGACTCCTCGAGTGACTATAAATCAGTTTGATTTATTTACCTCGGCTGCTCATCCATTTTTCGATTGTTGTCGTAGTTGTCGCTGCTTGTGGTTTCTCGGTTGTTGCTTGTTGAAGTTTCATTGTTGGATGACGCTAGTTGTCCCTTTATGCGTGCTTCCAGCTCTACCAGCTCTTTTTCAAGCTCCCAGTGCCAAAAGATCGCATGAATACTTCTAATCCAATTTAAAAGCGAGTCTCTGCAAGTGCCTGTATCGTGACTTTTGATTTCAAATTAAGATTATTCCCTGTGGATCGCTGTAGAA
0.7727897068193553 AAAAAGGCTCCAGCAATCGGAACATCGATTCCAGAACCAGTTCGGTGCCCAAAAGAGCTCATAAATACGACAAAGTCAAATTGTTTAGTCTACTGATGTATTGTAAATGTCCAAGGAAATAAGTGGGGGCACAAGCCAGATGAAAGCAATTTACATGACGATTATTGTTATTAGCATTGACATTCCGCTTAACTGCAGTACTGGACCCCAGACAATTGCAAAACACAATCAATTAGACGTCTATATGCCCGATAGAAACACATGTCAGGGGTAGGCACTACCCCTGCAGATATAAATACGAGTGTGCAATTATTCATATTTGCGCAGATGAATACATTTAAGAGGCTTGGTGGCGCTGTGATAGAACACACTGTGAAGGAGTACCAACATAATACACAAGCAGAAAAATGTAATTACTTAATATAACTATCCTCGGACTCAAGTATCGCTTATTATATTATCATATTATTTTTTGATGTTATTGATATTGGTTTCGACAAAGAAGAGTATTTTAAACACACTTGTTAAGGGGAAAAAAGGGTATTTATCTGTTTATGGAATACGCAACGTCACTTGGATCCTCAAAAATAGATACTAGTTAGGCCCTAATTTCATAAACATGTGATTGCTCCTGGACCTGAATGAAAAGATCTTTAAAAATCATCCTGAAGTCAACGGAATGTGAAAAAAAGACCACCTACTGCACCCTCTTCGTTTACCTTTAATTTTGCCAAGATGTTTATGATTAACGTGCAGTTCATGAGTTTCATCAAACTGCCAGTTGCGTTTCACAATTCAAAGCATATAAGGCTGGACAATTTATGGGTATTCTGCGCGGGTCATTTTGATGCGGATAGATGAATTCGCGCTGGTCTTACTCTCGACGAGAAAGGCAAATGTAGCATGACTGTCGAGTAGCCGCCAGCTGAAGAAATATCTGCAGTTCATTCAGTTCCTGCAGCTATTGCCCAGCTCCCGCGACTGTTGCAATTACTCATAATATCGTTTAAATTATCGGCACTCACATTGGCCGGACTTTGTTGTACGTGTTGTTTTCTAGTTTGTGCGCTTGTAGGTTTTGTACCCCTGCTGATGAGGTTGTTGTGGCTCTTGTTTTAGCTGTTGCAGTTTCAACCCAGAAGCGTTTTACCATCAGAGAGATCCAGAGGTGCAGTGAAGCCACCTTCACATCATGAGCACGCAATCGCAGTGCCGCCATACAATGTCAGCCACATGCAATGCGAATACCAGAATGCACCACATGTGGCCACTTGGGCAAAGGGCTCGGTGCAGATCCGCGCATATGAATCCTTGGCACTAGATCAGAAAGACAGCAGCGTTCGATTTTGGTTTTGGGTTTGGTTCTACGACACACCAATAAGGGGTCTTCTATACAGTATTTATTCAAATGGAACTTCTTGAATAACGACAATAAAATACCTAACCAAAACATAAACGGTCGACATACATGTCAAATTAATACGAGCATTCACGAGCCTGGATATCCATTATACCATTTATCTGTATGACTCAGTTTACCAGTTGTCAAAATCAGAAGGCCAAACATGGATTCGAATTGGGCACACGCTTGGAAATCTGGACAACATACCTTAAACCTCTACCTCCAACTCTCGCCATGCATGAATTACGCAGAGGTAAATTTTATCTCACGATGCAACTTGCCTAACGCCGTCAATTGCAAAGTCAATTTAATGCAAAATGTGAAATGTTTTCCATCTTTTTTGATTAGCACTAAGCTAATCTTCTCGACGATGCTTCCTGTGCTGCAGCTGACGCTGGCATGACAATGGGGAGCAACGGAAGGAAGGCTATTCAGAAGGATTCGTTAATACGAGTCTGTATATTTTTTACCACAGAATCCTATCAATGGCCAGCTACAACAATGGTAACAACGATGATTGCCCAGTGTGTGGTCAGTCGCCAGGACGAATCCGTTCCAGCGCACCCACTTTGAGATTTCAGAGAAAAAGTATGTTTATTTAGAATATCAAAAACCGAAAGTAATCGATTTAATAAACTGTCATCA
0.8280382650520944 GCGACAGTATATTACAGGGGTAAAAGCTCCAGAAGAAATTGCCAAAGTAGCTGCTGCCCAACTCCTAGCGAAAAACAAGTCCCCAGAGTTAGTGGAGCAGAAGAACGGCGGCAGCGCAAAGGCTGCCGGTGCCTCGTCTGTTTTAAGTGCCATTGAGCAGATGTTTACAACCAGCTTTGACACGCCACCCAGACACGCCAGCCTGCCAGCTAGTAGTCCATCCAACTCATCCACCAAAAACACTTCGCCCGTGGCCTCCAGCATACTGAAACGATTGGGGATCGATGAAACTGTGGACTACAACAAGCCATTGATTGATACCAATGATCCCTATTATCAGCACTATAGATATACAAGCAGCGAAAGGAGTGGCAGTGAGTGCAGTGCAGAAGCCAGGCCTAGATTAGATGCACCGACTCCCGAAAAACAGCAGCAAGGAGGAGGGCATGACGAGGAATCTTCAAAGCCAGCAATAAAACAAGAAAGGGAAGCGGAGTCGAAACCTGTTAAAATGGAGATCAAGTCTGAGTTTGTTGATGAGCCAAATGAAGCCGAGGAGACATCCAAAATGGAGGCAGCTGTGGTAAATGGAAGTGCCACCAATAATAACAATAATATTGTGGAAAGGAGTTCCCCAAAAACACCGTCTTCGGCAGCAAGTCCTCAGACAAGGTTGCTACCTCCCCGAAGCCCTGCCGAGAGTCAGAGATCAGTTACTCCTAAATCACCCGCTTCGAGCCACAAATCGTACGATGGGAGTTCGGAAGGCACAAAGAAGTTTCCAAGTGATTCCCTCAACGCATTGTCATCTATGTTTGATTCCTTGGGTAGCAGTGGGGCCGGTGCTAACTCCAGAGCTAAGCTAGCAGCCGCAGCTGCTGCTGGAGGATCAGAATCTCCAGAGAACCTCACCGCCGGGGGGAACTCCTTGGCGGCCTTGCGACAATTCTGCGTGAAGAAGGAGAAGACCGCCTAAGTCCGCGAGCTGAGACGAAAAGAGAAACCGAATCATTTGCCTTGTTTTCGTTGTTTCGAGCAAAACGCATTTTCAACATTTTTTGGTTTGTCAGCGCCTTGCCTTCGCCCCGAATCTAAACACCCTCCCCCAGCGCCAGTCGGGGTTTTGAGTTCAGGGTGGCTTTGGCCTGGTGAACCGAGATTCAAGTCAAAGTGCCACGGATAGAGCCACTGGATGCATCTGTCTTTAAAAGTATGGCGGGCATGATTTGTTTTAACTGGACAAAGGAACAAGTATAAACAGAAGAATCCGCCTTGGAAACTGGGAAATTTTGCGATGATTGTGACGATTGTGTTAACGACTGTACAGAATGGTATAATACTCGATACAGTGAGGGTGCTATCTTGGCCCAGCATGATTCCTGCCACGTTCAGTTCCACTGGCCCTTCAGCAAGCCCTTAGGCCTACTTTTTCAAGGTAAGTTTTACGAAAGATTTAATGGTAGTTGTTTAATTTTAATTATGGTTTTAGTGTTCGTAGATTTGTATTGGGAGTTTGAAATCTAAAATAAGTCAAAATTAGACAGAGATTTGTGCTCTATAAAAACGATTTACTAAGAATTCCCTTCTGTTTTTTTGTTTTACCATTTTAGGATAGAAATCAGAAAGCGCCATTTGAATTCCTTGAAAGACTGGTTCTATCTGCTGATCGGAGATTGAACGGAAACTGGACGAACCCTACACCCGAAAACACGAGTCCTTGTTGGGGATGTCACATGCCAAGGCGAAAAGATATAAAATTGGATAAGAAAACATTGTGATCAAATACAAGATAAAAGTTTTTATGCAACTATTAAGAGATTATGTATTGGTGGGGCAAAACGGGACAGTTAGATAAATGGAAACAGTTCTCCTCCTTCGCTTTGGGGTCTTTGGCAATTTTTGGAATTACCAGCATAAGCTAAAGCGGAACTACCACAATCACAACCAGGGGATAGAAAGAACATCGCCATTATTGCCGCTTTCTGAATTACTTTCGACGGTTGAGGGGTTGAAGACGCAGTGGAAAGGCTGCTTGATTGATCAGTGA
0.1076852392504638 AATGTAGACATGAAAGCTTATTTCAGCTTTCAAGGTGGATGTATAATTTGTTAAAACTTATTTGCCACACATTAATTTAAAAAAAAATTACACACATCCTTTAGCCAGACATTCGAATAAATTCTATTTATCCCGTAGGCCACCGAGTAGGGATTTTTCCGAAACTCAACTCGGGTTAGTTGAGCTCACTTTCACTTCGGTAGCACTATAGACTGGCGAAGTTCCGACCGTTTTATTGTCTTGACGGAAGACGTCAAGCCGAGGACTTAGCGTTTGAGTGATTTACGAGGGAAAGTCAAAGACTAGCCCAGACAACAGTCGGAATACAAAGAAAGAAGCCATAGAACAGGCCCTAAACTCGTATGTAAACGAATCCCAAGTGATGAACTGCAACTGCATCGAAAGTGAAGTTCTGCGGACCATAAATCAGATCAGCGTCCTGACTTGTCCCTTTTCTTGTCCATCGAATGCAGGCAGAAAATGTGCAAATGTTGTGCCAACACACGTTTCTCCTTGTGAAATCTGCGGGAAATGTTTTGAAACTTATGCAGTTGCCGGAAAATCGATTCGGCAACATTGCCGAATCCATCCTTTCTGATGGATTAGCACGGATTACCGCGCATCGGGGAAAAGGCGGTCCACTTCGGTAACCTGGTGAAAGTTGCGGCAGGTAGGTAAATAGTTTACCTACTTGTGCGCCTAATTATTTTGGAATTCACTCCAAGGCATTTTGCTAAATAGGGCGGGATGTTCATTATAATTTAGGGCCCCTTTTTCAGGTAAGAGCTCAAAATTGGCATTCGCATTTCATTTTAGGTTCGTAAACTAAAAGGGTATACTAGATCCGTTGAATAGTATGTAACACGCAGAAGGAAGCGTTTCCGAATATATAAACATCCATTGATTAGGATCAATAGCCGTGTCGATCTAGCTATGTCCGTCTGTCCGTATGAACGTCGAGATCTCAGAAACTATAAAAGCTAGAAGGTTGAGATTCAGCATACAGATTCTAGAG
1 TACTGTAGTGAACCAGTTCCACCAAATATCACTATTATTGACCTATCAGTCTAAAGGATATTACACCATTTGGAGACTGGCCAGTTTAGGTAGGTTTTAGCGAAGTTTCACATTGCCTTAATATGCCTTGGGCTAAGTACGGGAACCTTTCTGGGACTACTCGCAATTAAATTTCGATTAGGTAGTTATCACCGAATAGTAACGTCACTCAGCTCAGACTTTATCTCCCTAGGGGATGCAAAAGGATAGACTTTGGTACCACGGTTTTCGGCTTCCATTCATATTTAATGGCATTGGATACCATTTTGGCAGAATATTCAGGGGTTTTTTGAATGTCCTTGTATGTTTTTCCTTCCTTTCTTAGCTTAAAAATTAACATTATTTTCTCCTGGGAGCAGTGCTGTCCTCTACCCACTAAAATAATTTTTTTTAAATTATTGCCCCTTTAAATACGCGAATTAACTTAACCAAACTCACTTTTTTTTAGAAAATATTTATAATTTCGGGACTTTACGTTGGTCAAAACCAGACACTGCTATTCTTATGAACAGTCTAAAACTTGTGATTTTGCTCAATGTAATGTAAAATGTAAATAAAAAAAGGATAACATGAAAAACTAGCCGTGTAGTGCGTAATAAGTGTACGTGTAAAAAAGAGTCGAGTCCGAAAAGGGACTTGGAAGAATACCTTTGTATTACTCAGTTTCCTTCGCACTGCTATTTTTCTGAACACAGCTACATATATTTTTAATCAAGATCAATAGCCGAGTCGATTTGGCCATGTCCGTCAGTCCGTATAAATGTCGAGATCTCAGGAACTATTAAAACGAGAAGTTCGAGATTCAGCATAAAGATTGTAGAAACAAAGACGCAGCGCAAGATCGTTGACCCATGTTGCCACGCCCACTCTAGCGCCCAGAAACGGCATAAAAATGCCACGCCCAAACTTTTGAAAAATGTGTTTATATTTTTTCACGTTTTTATTAGTCACTTATTAATATTGAACAATATTTCGATTTCCGAATCGGTCATTTTATTTCCCAATATCTATCGATATCCCAGAAAAATGATGCACTTTCGCGTTCGTATACACACTAGCTGAGTAACTAGTATCTCACAGTCGGGGAACTCGGTATATCCGAGCATTATCTCTTGTTTTTAAAATATCTCTTTAGCGGGGTATTAAATAATAAAGAAAATTCAATTTGTTTTAAATTAATAGAAAGCACTGTTCATACATCTACCTTAGG
0.8632197761265157 TATTTCAAAAACGAGACTTAAAGGCTTTTATCGGCCAGTACGTGCATGCCTGCTCACTTGAGAGCTGGGCTTTAGAATAAAATAAAATATTTTTTGCGTACATAACCACAAGGAAATTACAAAAAGCTTTTGCTAGTTTGGACTTTGCTCATTTCATAACAGCCTTCACCGGCCAGTGATGAACCCATAAAGTACTGGGTTGGGAAAAAAGGAGTTCTGTAGGTAGCGTTCCCGACACGAATATCTATTTCTATATAGTCCGGTCTATCAAGCAATTTGTCGTTTGACTCCTCTGTCGCCTCCGCCTGATTCCTCTGTCACTTGTCCAAGATGCATCCGCCAACAAAGTTTATTGGCAGTTGTTGCTTAAACCTAAAAATACTTTCTGACATATAAACGTGTTCGGTTAGACAGAGTTGCACAGCAGTGTGTTTGTGAGTTTCTGTCACAGAGTCGCTTGCCGTTTGTCATCTTAACATTCTAAAACTGAACATTGCTGGCTGCCATGCCGATTGTCACTCAACCAGGCTGTTTTTTGGAAAATGTTCTTTTGTCCAAGAGTCTCTGGCAAGGCTTAAGTTGCAGGACACTGTCATTGTATTGGAAAGGACTGCGGCTCATTTATTGT
1 GGACCTTGCTTTCATACGCTTTACTACTGGCTTTTCATTTATCACAAATCCTTTAACTTTGGCTGTCCACTTAGCGACGTCTTTGTTGCTCCTCGGCGTCTTCGTCAAACCAAATGTCGCCTTGTCCACAGGACATCTCCCACCCCGCCCGCATGTGCATTGGAGCAGATAACAAAGATCCTTCAAGGGTTTGACAACTGGAGGCAAGCGAGGCAGTAACTTTGTAATTTCTCATGCGTCGAAGGAGGCTATGCGACTTGCCGGGACGACAATGAAATTCGTAAAAAAGAACTGCCGGAAAATCTAAATCTAACTTCTAAATGAAATTAGGCATCGCCATGTAACTAATATCAGTAAAAGTAAAAGTTAATGAAATATATGCATTTTGCATCATGCTTATTAGTGTGTTCTACCGTCCGAATGAACTTCGAGATGTCGGGAACTATAAAAGCTCTATGGTTCATCACATATATAAATATTATACGTAACAGTATATTCGGTCATTTGGCTATTTGAATTGCCTTTATTCTGAAGTGTGTATGTATGTGGGCTTACAGACCGATGTCTTTTGTGTTTGGATAAGGTCCTTCATTAGAAATATTTTCAAGTTGTCATCTAGCTCGTCATCAACTCAACTCAATCTCAAGTCAAGGCAACGGCTGTTGCTTTCTCCTGTCGCTTCAGATCTCGTCAGGATGTCAGGCCCCTTTCCCGATTCTCACTATACCCCACTCTTTATTTCATTTTTTGCCCCTTCGTTAGCCTTTCTCTTTGCTAGTCGGCGGAGAAGGATAGGAACTGGTCCAATATTGTCCATCTTCCTAAGGCTTTTCATTTGTCCATCTTGTGCTTGCACTTCGTCAGCATATCTTTCCATCCTCTCTATTCGCATAGGTTTTATGTACTTTGCCCACTCTGCTTCCTAATACCTCAACAATTTGTCCTCTCATGAAGGGTCGTACCGCCTTTGTATGTATGTAGTTTGTCACAATTGAGATTTTGATTTAACGAACTTTCTTTCGGTTTTCTTTGAAACTTGATTTATTTTAAATTACGTCGAGAACAATGTTAACTATTTGTATACCCCTAGAGTCGGTATTATGATTTCATAACCCATAGGTTCATTTCCACATAGACATTTGCGTCCATATAAGGTATATTTTCTGTCCATCTGTCCGTTTCTCTTAATTTTAAAAACTTTCTCAAAAGTCCCCCTTGTAATGCAGGTAAGGTAAGTAAGTCGGAACAGGCCGGATCCGACAACCAACTTTGATTAAAACAATAGGAAAATTACTACTTCTCCCTCTTACTAGTTGTGTAACGGGTATCTGATAGTCGGCTAAATCGATTGTAGCGTTTTCTCTGGTTCTTTGTCTAAACTTTAGTTACCTGCCTTTATACGAGCCCATTTTGTTACCGCACTTGTGTGATGGTCCAATCGGGAGGTGTGCCTGCATTTATTGGACATGGTTGACATTGACATTTTGTTGGACATTAACTGTACCGTTACTTTTATATTACGTGTCAGTGTCAACAGCACTATGCCAGAATGGAAAAGTAGACGAGTAGTCGTAAGAAAAAAACTCTGCAACATTCAATCTTTCAGTCATTTCATCCGCTCGGGATGAGAGCAAAGGGGACGTAAATTGACCAGCCCAACAAGGACCAAGGATATGTCCCCTCGTCCGTCTGTCCTTAAGCGGAGACGACGCGTCTGCAACACAAATACAGTCAACACTAAATACACTTCAAAAGAATAAGTTGACAGCTGACGATGACTTGTCAGAGACAGGTTTCTATCCTTTCATATACATAATGTCGGCCGGTCCGAGCCCAAACACAGGCACACACAAACCCACAAGTCTGTCTATCAGTTGACGGACATTGGACAAAGGACATAGGACAGGCCATGAACTTTTCGCCCCACACTCACACATGCGTGCTACCTTAGTAAAAATGATTTTTCAGTGAAGTGAAAATAATTTTAAAAGGACACAAAGGACCAGGATTTGGGGGGCCCATGGTTTTTTTCAGATTGTTACCATCG
0.916123099183067 CCAAAGTCAAAATAAAGGACGTCCGAGGGAAAAAGCCTTGCGTGTAAGTCGCACTCGCCTATCAGTCAAGAGCAATCTTTCTTGGGCAACGCACAACAAGCTGCTTTAAATGCCGGCCAAATTTGAGAAGCAGAAAGATTTTAATTACATGTAGAATACCACACTACAGGACCATTCGACTGGGCCTCGTCCAACTGTCTGGCAATTATTTACATTAGCACGATCACAACTCAGAGGCACTGCACATGCATCATCGTGTTGCGATGTCGATCGGGATCTCCAGACACCAGATACGAGATCCCGCGCTCCATAGCCCATACTTCGGCCAAAAGCCAGACAAGAGTCGCTGCCTGTGTGCTTGCCATGTATGCATATTAATTTATTGGAATCATGTTAGTGAGTCGATATTGATATAAATCCATTCTCGATCGCGGGGCCCCGATATCCAGAGGCCGAGAATGGGATTCGGGATGTGTAGACCCATGCTGGGACACTAAAGTTGGCAGCAGACATTACAAAACGACTAAGCCTCTCTCGGTCCAGCTCCAAAGTCAGTGGGCAGACCAGGCGATCTGGTCGCCTCAGCCCAGCTTCTGTCTTTCCCGATGTTGTTCTCAGTCCGGTTCTCCCTACCCCCTTATATCGCATGCTCATCGACCATATTGAACTCTAATCGTTCGACTATCATGCGATTATGGAGTGAAGGATCTTTCCAAAGGAAACAATCTGGGCCATGACAGCTTTGATGTTCGGGAGGCTTTTCATTAATTGCATTCAACTAATTAAGCAGATGATGTACGACGAAACGTCCATAGCTTATGATGATTTTGTATAATAAAAATAATACAATAATACTTTAATACTTATTTTTACGAATTTAATTTCAGAATGAAGCCGTCTATTTCGTGCGACAAAGTTATTTTACCTTCATCTTCTCGAAAATAGATTAATTTCTCGATCTGAGGGGCGGGTATCTGATAGTCGTAGCCCTCGACTAAATAGGTAAAAATGTTAAGTATGCACATTTTAGTGACGTGAATGTAGCGCTTTTTAGTCCTCAAAGCACTTAGAATTGTAAGAAAGAAATTCGACAACAGCGTTCACTATGGTTATACCCGTTCCTCGTAGAGTAAAAAGGGCATACTAGATTCGTGGAAAAGTATGTAACAGGCAAAAGGAAGCGTTTCCGACCATATAAGGTATATATATTCTTGATCAGGATCCACAGCCAATTCGGTCTGGCCATGTCCTTCTGTCCCAATGAACGTCGAGATCTCAGGAACTATAAAAGCTAGAAGGTTGAGATTCAGCACACAGATTCTAGAGGTA
0.7567093862534394 GATAATAAATAATAATAATTGTAAATATGAATAATGAACCTTGGCATCACTGGGCCACAGCAACAAAAACTGCGAACCATTTAAAACAAGTAGAAACGGCAATCATAAAATCAACAACTATGAAATTCATCACCCTCGGTGAAAACCCTCGCCTCGTTGACACTTCCGCCTCGCACTGCGACGAGCTTGGGCGAGTGTATAAAGTCTGGACTGGATTTGGATGGTCCAGTGAGGCAGCAGCACGAACAGCGACCAGAACAGCAACAGGAACAGCAAGGAGCGCGACAGCAACACTCCACTGTGGACAGACGACATAACAGCAGCATCATCATCACTCACGGACGGACCGGCAGCATAACGGTGACGGGTAAGTGAAATTAATTGCATTGTTTTTGGCCAATGAATTCCTAGTTGGCAGTTTTTGTTTTCGGCTTAAACGCCTTGGTGCCTTTTTGCCGTAACACACCAAATCCAGCAGCAGCACCAACAACAGCTACCAAACAAGCCAACCAAACCACGCTGAAAGGGAAGAGCATCATCGCACAGCGTCCTCGGCGCGTTCCTCTGTTCCGGAACCCACATCCCGATCCGATCACCATTCCACTCATTGTCCTGTGACATTTTGCAGTTCATCACATGTGATTGCCGCAGTATGTTGCACAAAACATTCGATGGTAACTGTGTCCTGAGGCCTGGCCAAAAGTTCAACAATGTGCTGGGTTCCGAAAAATGTTGCAAAATTATTATTATACAATAATTACCAATGTTGCATGTAAAATACCGGGATATATTTTTGTATCAATATTTTTTATACTCGAAATTGTTGACTTCTAGAATATC
1 ATTAATTACCATCATATGCAAACTTAATCCATAAATTCATTTGCTTGCCAGATTGAAACAGGATGGAACAACAAATCAGTATTAAGTTGCTAATAAAATGGTTCAAAGAGTAATATGTGCGACTTCGCTAGAGATGAGCAAAATCCTGGAAAGTACAGCAGGCTTCTGAATAAATTGACCACTGAAAAGTCGGAGGCGGAATTGAGTTTTAGTATTGCATATTATCGAGTATTTTTGTTTTGATTGGATTTCTGAAGATTGGAACTTACTTAAAACAGCATAAAATTGTATAATTTCCCTTTAGTCTGCTGCTTGAAATATTATGCACCTGAAATTATTCCAATAAATACAAAACAATACAACCGCTTTGCTTATAGTTTTTTTTCTATTTCATACGAGCAAAATCATATATTGTGAGATAACATCTCGCAGAATGGCCGCAAATAAACATAATTCGTGTGTGAAAATCTACATAATATTTACTGTGATGCCAACAACCATCCAACCATCCAACCATACAACCCATTCCCGCCCAGGCTGGTGCACCAACCAGTCCATGCATACAGGTCTATAGAGATCCTGATGAGCAGATAAATTCATTAGGCAAGCCAGTGTAATTGTTCCACTAGGGCGACGACGATGCTGGGTCGAAAAGAAAGTGGGGCGTGAGGGTGTGGCGGACATTTGGCTCAGCTGGCAGGGCAGACGGCGTAGGAAAAGCAGACGACCGCAGATCTTAAGTTTTACCCCGGAGGCTGGAGTTGGGAGTCAGGAGTCACGTAGTCGGAGTTTCCTGGCGAAGCGTTACTAAATACAAATTAAACAAATCCATAAATAATGTTTAATAATATTAACATGGATATTAGCTGAAGTTACATACAAACACTCCCACTTTGGTGCTGCAGATGCTTTCTCCTGTCGCACTCAGTTGTAAATGTTGGCGCTGCAAAACCCTAACCCCAAATGCATTCCATTAGGCGTGGTGTTCGTGGTTTATGGACATGTCGCCTGTGCCAACTGGATGTTTGCATGCTCAGAAATTGCATACGTACAGGGGTGATTCCACAGCGTACATATTGCTTCCTTATTCCTATTACTTATTTTAAGCATACATACATCCCATTTCAAAATAATACACCCCGAATAAGTGCAACATGATTTGTTAGCGACTTTTTCGAAGTTTTCTTGGACTGAACTTATACCTGGAAACATAAATACTCATTTATCCATCGTTTAACATTTTAAATGATAATTTGGTTTTATTAGACAATTTAAATAACGATTCGAAATTTAAAAGATTACTCTTTGAATGCTTTCATTCGATGCTTCTTCTTTTTCTCTATTTGCTGCTCTACGCGCAACAGTTGCATTAGTAAATATTTCTGGCGATCCTGCTTCTTTTTGATACTGTTAGAACTCTCCAAGACGCTGTGAGGTTTCTTCGGTGCATTGGGTAACACATTTGGAGGATTTCTTACTGGAGTTTTCGTCGACAGCTTTGAAAGAGTTTGTTTTTGATTCCTAAATTTTGAATAGTTTGGTCGTTTTGTGGTAAATCTTGCATCTGCATCAGATGAGAACTTTTCTTCGTTTCGTTTCATGTTTTTTATCAATATTCCCAATAAAGATGAGCTATTTTTTTGACCCCGTCCATCAGATTCGGAGAAAGATGAAATATCATCGGTGCTTTCTGTGGTGGATTCATAGCTAGAAGACTCAGACGAGTCGGTAGAACTGAAAGTGCTGTCGCTAAGTCGTTGTCGTTTTGGTTTGGGCCGTACAATTATTCCAGAAGGTCTTCGTATATTGCCTAATGAAATTTGAGGCTGTTGATTTTTTCTGGCAGAGTACCTCGGCAGTCTTGGAGAACGATCTCGTTTCTCTAAGCACGTCAAGAAGGACGTTCCATTTGCCTGAGTAGATCGCAAATTCCGAGAATATCTAGAGGTGCGAACAGGCCGATTCCCTGCCAATGAGTTGTGATATTGTTTCTGCTCTGCTAATAGTTCACTGATGGTCGGCGTTGGAAGAAGTGGAGCACGCTTGT
0.5981001854798343 CTTCTCTATTGGGATAGCAGCAGACTAAAAATTAAATGTAAGTGAGATTAAAGAGAAGCTTCAATGTTTTAAGAATATTGTATTTCGGGAGAGCATGTCTCTTGGATCCTTAAGATTAGAAAAAGATTCAAAGAGAGCAGTAAAATCTGCTTAGGTCAGGCTTTAGGATTTGTTTACAAGAACGGCTAAGTGTTGTTGCCAAAGAAATGTTTATTAAAACGCAAACTGCGCAGATGGCATAAAGTATGAAAATCAATTAAGTGCCTTATTGTTTAAAGTTATTCGAAATAATGAATTGGCCAGTGTGGGTGGCGCAAAAATACGTCACTAAATACCTGTTACATACTTGGCAACGAATATACCTTTTAGTATACCGTTTTACCAAAGACACTAGAATAACAAGAGGCGTAATGGCCATACATTGGTTTGGCACTATGCAGCGTAAGAAATCTAAAAATAGAATTTGCTTGCTTGTTAGGTAAAAACAAGAGACGAGAACGTGTATATGTGTGCGTACTTGTGTAAGAAGACGGTTTTCTGGCCGAAATCAATTCTGATCGAAGAAACGACTTTACGTATTTGGGGAGTTTTGGCCAATTTCGTAGCAATATGATGAAAACAACATAACAATTAAAAATTCACGCCCTGACTATTAAGAGTTTGAAGTTTTTT
0.4161400151305507 GGTTTTAGCGAAGGTAAACCTTGCCTGAATAAGCCTTGGGCTAAGTGGGGGAACCTTTCGTGGACTCCTCGCACTGAAATTTTGATTCAGTAGTCGTCTCCGAATAGTAACGTCACTGATTCCAAAGTTCAGATCAGACTTTATCTCCCTAGGGGATGCAAAAGGATAGACTTTGGTATCACGGTTTTCGGCTTCTATTCATATTTAATGGTATTGGATACCATTTTTGACAGAATATTCAGGGGTTTTTGATTGCCCTTTATGTTTTTCCTTCCTTTCTT
0.5471345995217254 CCTGGATCTTAAGAACTTATAAAGTTAGAGAGTTGAGATTTGACATGCAGATTCCTAAGACGCCAAACAATTTTTGGCCACGCCCACTCAGGTTTAGCGGTTTTTTCCAATTGGTGAATATCTTGTTGATTGGAAAGCTGCCGCAGATTTCCATGTAGTTTTTCGAGTATAACATACATATGTACATTACATACATATGTACACATAATAGTCGCCTTCGCACACTTTTCTAGTGCGCTTCGTCACTATCGTCCACGGTAGTATATTAAGGGTACTTCAGGCACTACAAAAAATATCTTATTGCCTTCGATGTAAGAGATATATCGCAGAATGGTAATAATATCTACACTTGCAATATAGTTATTATCCATAGTCACAATAGGTCTT
0.9412102782262755 GCCCAAACCTGCCAATTCAATCATTTGGCAGGACCATAAACAATAGAGTATTTAATTGCTTTCAGTACTGTCCAATTCTGCGATGTATGTGTTCTTATAAACAATTGCAACGGCACTTATCGACTATTGTAAACATCTTAAAGCCTTACACATGTAAGCAGTTTTGCGTGCTGTCTCTGAAGCAGCGCCAACTGTAGCATCCAAGTGCAATGCTCTCCCAAAATACACTAACATATTTGTATGACAATTTTACATACCTTAAACTACAATAGTATACCCTTACCAGTCAAAAAAAAAAAAATATTGTACACGGCTTCTTTCTCACGGAACACCGACCATTTTTTTAACAACAAAGAATTTTATGAGAAGTATTATATGTAATGCATTTAGTTGTATTAAATTAAGAAACAGGAAATTTGTCGATTGCTCATATTTTTAAAATCATGCATATTTGGGTACAAGCCGAAACTATGTTTTGTCTACACACACAAAGTTTCTACAGAAATACTATAATCTTTTACTTTTGTAAAGGAAATATAAATTGAATTTGTTTATAACTGTGAAAACTTTTATCTTTCGGAGAAGGAGATGTTGTTTCCAGAAAGGCGCCTAATCGAATAGTTATTTAGACCTATCGATAAGAGAGCCAGGTATTGTATTCGATTGGACTTAATAGATAGATAGATAGATCGAGTGTAGCCTTGACACAGTTGCAAGAGGAGGTTTCGCGACGGATGTGTAAAGATGAATAAGAATAACACGCGCCAAGGAAAATAAAAAAAGGTAAGCTTGGTGGTAAAAGCGATCGTAAAGAACTAATAGAAAAGATTGATGCATTTACCAAATATTGTATGTTTATCTATATCACACTTTCACATTCAGTGCAGCAACTTCTGTAATGGCGTTAAAATCTTTGATTTCGTTATTCGGAGTCCATATTCGTATTGTGGCTGATCAGGGAAGGAGTTTTACAGGTCCTAAGTTTGCTGAATTTTGCTCTTTACAAAAGATTAAACTGCATTTAATTGCAACTGGAGCATGTCGTGGTAATGACCAGGTTGACAGGGTTATGAGCACATTGAAAAATGTACTTACAGCTGTTAAAACAAGTTTTCGATCGTTCCAAGAGGCACTAGCTGACGTGCAATTAGCCAATAAGTGTACTGTTAAAAAGATAACTAAATCGAGTTCTATAGAATTATTAATGGGAAAGGTTGCTCGCTCTTTAGGCCTTGTCCTTATGTAGGTTTCGGATATATGTAGATATAAATTTCGCTGAGA
0.8970224266422748 AAAAAAAATCATCATCGGGTCAATTTTCCTTAGTGGCTTAAGATCTCGGAGCAGACTTTGTGTTGTTGGTCACTGCCGTCATCAATATTCAAAATAAATCCGGATCTTGGGTTCCTTGTCGCGCCCTGCTTGATTCCGGCTCGCAACTACACATAATCACCTCTCGTCTGGCACACACTTTGCAATTGCCCACGTACAAGTCTGCCGCTACAGGAATTGGTGAATCCAGATTTAGATCAGATGAATGTATGGTAAATATTAATCTCAAATCTCAAACTTCAGAGTTCGTTGGCAACATCGCAGCTTTGGTAGTTCCTACTATCCAAACAACCAGCTCAACCTAACTGTAAATTATGAAGACTGGAAAATATCAGCTAATCTTCGCTTGGCCGATTACCAATTCTTAAGACCCCAAAAAATTGACTTGCTGATAGGCGCTAGTCTTTTCTTTGATCTGCTGTGTGTAGGCCAAATAAAATTGCCCGATGCACTTCCCATTCTCCTAAAAAACCGTTTTGGATGGATTGTCACTGGTGGTGGATCAAAGCCTAACAAGGCTTCATCATTGACCGGTAAATCAAATGCGTCTGGAGGAACTGGTGGGCAAATTTTGGTAGACAGAAACCATTGCTGAATCCGTCTCTAAGCGCTCGAGGCCCACTGACTGCGAGGCCCACTTCAAGTCTACATTTTCTAGTCTTCCATCTGGAGAATATTCAGTTCGACTTCCTGCAAATCACAGCCCGGTAGTGTTAGGAAATTCCTATCGACAAGCCTATCGCCGTTTTTTAAATCTGTATAAGTATTTAAGCTTGATACCGTCACCTACGGAACAGAAGCAGATTCCCGATTCAGAAAATGATTCCTTTCTTATTCCTTTCTGCTATTCTCCACATCGCCCATGAAAGCAGTTCTAAAATCCAGCAAGCGCTCTGTCCTGTCTACAATTGCTCGCTCTTACGACCCTCTTGGTCTTATCTGCCCCGTCATAACGAAGGCCAAAGTTCTGCTGCAGCAAATCTGAAGAGAAAAACTTGACTGGGACGAAAGTTTACCTTCGGCGCTTCATTCTGCTTGGCTAAAGTTGTCTGCTGATATCTGGTACCCAATAGCGTGGTCGAAATCCATGGATTCAGTGATGTCAGCATTGACGCATATGGAGGATGCATCTACATAGTCTACATGTCTCAAAGTCAAGAAGAGCTCATCTTTTCTGCGCTAAATCTCGTGTTACCCCATTGAAGACCCTCACGGTTTCCAAATTGGAATTATACGCTGCAGTATTACTGGCTCAACTAATGCGGGAAGTCCTGCAGCTTGGCTTATTTTCATGCCCTGTTTACTGCTGGTCAGATTCTGCTGTGGTGCTGTCCTGGATTCGAGATGAGTCTTCACGCTTTCAAACTTTTATTTCTAATCGCATCTTTAGTGCAGGAGCTGTCAAATGCCATATAATGGCATTATGTTCTTACAGTATGCAATTCAGCGTACACCCAGAGGGGCATTTCATAGTGAGCTGATCGAGTCCAGTCTTTGCTCACATGGTCCTGACGATCTTCAAGAAGACAAATCGCACTCGCCAAAATCTTGTCTCGCTCCAAAGGTTCTCACTGAGCTAAGGAAGAAGGCCCTCATCACTCTTAAGATCCCCGCCGACATCGACATCCCAACCAGTTGTAAATTTGTCAACTCCTGGCAAAAATTGAAGCATGTTTTTGGATACATCTTCAAATTTCGTTATCGTATCAGGCACCCCGGCCTGACTGTTATCTCTCACCTCTGTTATCATCTCACCGGAGGCATGAAACTTATCATTCGCTCCATTCAGATGGCACACCTTAACGAGGACTATAATCCCTGCTCAACAGT
0.5746841925030425 ATCTCTGACTGCGTTCACTGCACAGGCATTTAAGTTGTATTGTGAGGAGCAGAAAATTCAGCATCTAGTGATTACAACAGGTGGAACTGGGTTAAAGTTGAAAGGAAAATTTCTAGGACCTTATAAAGTTGTTAAGATAAACAAGCACGCAAGGTATGACGTAGAAAAACTTGGAGAAGGCGATGGACCTTTTAGGACATCGACAGTCGCAGAATATACGAAGCCGTGGGGAAATTCATTCGGGTCGAATGATGTATCAGGAGGGCCGATTGTGGGAAATGAACAAGATCAGGGAACTAAAATGAACGATGAAAGACAGAGCAAGAGAGTAACGCGCAGTGGCAACGCTTATTAACGAAAAAACCAAAAAGGAGGGA
1 ATTACATATAATTAATTATTAACATAAATATAAAGTGGCTGCATAGTGCAAAACCAATGTATGGCCGTTACGCATCTTGTTACCAACTTGGGCGTACCAACATGCTAGAATTTGCCTGTAGAGTCTGTGTGCTGGATTCTCATTCTTCTAGCTTTTATAGTTCCTGAGAACTTGACGTCTATACGGTCAGACGGACATGGCCAGATCGACTCGACCATTGCTCCTGAACAAGAATATATATACTTTATATAATCGAAAACGCATCCTTCTGCCTGTTACACAGTTTTCAACGAATATAGCATACCCTTTTACTCTACTAGTAACTGCTATATTAAATAAACAAAACTGAAAATTTAACTCACAGCAAAAACGACTTATCGTTTAGATAAAAAAAACATTTAATAAGAAATAAACTCCATTATTTGCTTCCCAATTTTTTTTATCTAACTCGACACATTATTTATTTCGGTTCCGCGGACTACCTGATTGGTCCACCGATACTTAGTACAGTAGACAACATAGCAGACGACAGCAAGAATAGAAGAATAGAGGTGCATTATCAGCTATCGTTAGAAAAACCCAGCACAATGTCTAGGTTTATTGAGACGTCACAATTCTCCAGAAGAATTCGCAATCTTAACAAGCCAGATAATTGTCACAGAACCATAAGTAATAAGATTGTAGAACATGGCACTAGAATCCCACAAAAAGAACCAGAAATGGTTATGACCTTCGTGCGAGGTGTACTACGACTTGCCTCGTCTACTGGAAATCAAAGAGCCAGTCGAACCAGAATTCAAAGCCTTTAACCTGCTCTTCGCAACACTTCATTTATAAAAAGACAACCACCAATTCCACCCCCAAGAATTCGAAATTACCAATTTGATCAGCAACCACCGGCCTCTACCAGGAAAAATTATCATAACTTCGGTTTTCACCTTGCACAGCCTGCAGCTGCCTGCATTTTTAATAAAGGCAATAGGTATATGATATGATTTTTAACATTATTTTATTTAGAATAACAAGATGCGTAACAACGGACATGCATTGGTTTTCCACTATGCTGCCACTTTTTTTGGTGACGGTCAAAATTGCTCTCACTCCGCTCGCTTAAAACGATTAAGTGAACATGACATTGTGTACAAGATACCATTGTTTGGCTCATACTGTATATTTTAAAAAAGGAATTGTAATCTGCAACACCAAATTATGCGTACACTTAAAAACACTGAAGTGAACCTCCTGTGAGCGGTTCTTACTCCTGAGTACAATTTTGAGATGACATAATCAAACAATTCAATAAATATAGTTTTTTCGTGTAACTCAGTGATATCAATTCTCCACTACAATAAATGTTTCTGTATTGTTTATTTCTGTTACAGATTTGCTCTTCCTCCAATCCCTCCAACTATCGCGCCTTGCTATGTGTCATTTAAATCCCCTGCGGTATTGTTTAGCCCCAGTGGCCACAGCATTTGCTGGTGTTACAAGAACTTACCAGCTGGCCTATTGTCATACTGTTTTGGAGCGCAACGCTCGCCGTAAACTGGCTACAGTTTACGGTCATGAAAAATGCATGCCCGATGAGACGCTGGAATCGTTTTTTCCCTTCGATCCTTATGTACTTAAGTTGTGAGTATACCCTTTACAAATCTCTGGATTAAAATAATATTCTTTTTGCATTTCAAGATCAAAAAAATATATTGAGACTAATTATATGGTTTACCAGAGCAATGACACGGATGAGTATGTCTATGGGTCTAACAAATACGGGCATTCTAGGAAACGTGGTGACTCTGAAATGCTAGAGGAAGACGAATTCCTAATTGTCGACAAACGTCCAAAGAATTTTGATCTGTCTAAAAGTCAGGAATTTGACAAACAATTTCATTTCGGATCTTCGCCATGATTTTACGAATAAGTCGTATTTGTTCAAAATTACTTATAAAAAAGAAATTATAAATGCAATAAATTTTTTACTCTGGGTTGCAGTTAAGTTTTGTTTGGGATGTCAACATTTTGTTCTTCACTGTAGCTGCCATAGAAT
1 CTGTAGACATACGGAAACAATACTCCTTTACGGTTTCCTTCGATCTTCTGGCATTTGCAATGGACTTATACCTCGTCAGGCTCTGATCCGAATTTCTTATGTAAAAGAATCAAGACACACTTTAAAAGGACCTTTCAGCTTTGCGTATATATAGCAAAAAGTATAAATTTTTCGTAGCATTAATACGCATTGATCTCCGGGGTCATAGTCTGGTGAGGTATATGCAATTTTCTTAACCGACGCTTTTTTACCATGGCTGATCGCCGCTTGATCTCCTGGGTT
0.6600076419977075 CCGATCTTATCGTGGAGTTAGCGATTTTGGCCCTGCGCGTGTTAACTTGTATGCTGCCGACGTTACCGTCGCGATCGATCGTGGGAAAGATATATGTCAGAGACAGTCCAGCTCTTTAAGGCTTTTGAAGGCACTTTGTTTTTATTGCTGTCATATGGGCTGAGTTCGATGGTGGTGGACTCCCAGATAACAGTGGGAGTTGACGTTGCCTATCATCCCACTATTGTAAATTTGGCCAGTGAAGGTATCGGCCGAAACGCGAAGGTCACACAATCGGACTTAGCACCGTTTATAGCTGTGTTCCACTTGGCTGACTTCAATGTCGTCCAGCCATTACTGTACTGCGTTCATGGCCGTTTGCAGTGACATGTTCGATGTAACCATAGCTGTGTCGTCAGCGTATGTAGCCACTAGTACCTTGGCCGAGGGAATACTGGGGGACGGAACTGGTATATCTGCTGTGCAAAAGGTACAAGTACACTTCCTTGTCGAACGCCTACGACCACGAACGGGGGCCTTAATTTTGTACAAAAGTCCCTCATGCCATATTTTGTCAAAGGCTTTCTTAACCTCAGAATAGGTTGGAAGGAGCCTTATTGGGCGATATGAGTCTGTCTGCGTTGGGGGTTTGCCGGCTTTGGGTATTTCTTAGGAAAGTGATCTAGTCTCAGCATGGCGCTATAAATTTTTACTAGCTAACTCCTTTGCGTAGGAGGAATTTGGCTGCACGATTGTCAATGTCATCAGGTCCTCGTGTCTTTTTCAGTTGAAGGGCCTTTAGCTGGAGACTGACTTCTTGCGGAGTGTCATATCTCATGGGGTGGGCAGATTGAGTAGGCACATCCAAAAAGTTTACGACTTCTTCTCGGTGGGAGTCGTCCGTCAGTTGGAAGGGGGTGAAGATGGAGAACAAATGGTCAGCACGTGCATTCGCTTTAGAACCATCTGTTTGAGCCAATGCCATTGTGTCCATGTACTGGCGATTGGTAGAGCGGCTGCCTTTTTATTCCTATCGTTAACTTCCAGACTGAGAATTCGCTGTTGTTGTCAAGGTCAGATTCTACGAGCAGGGTGTCCGAGGATTTCGTACCGGTTTCTGAGAGGGTCTGCTTAGTTGCAGGATCCCCTGATACTATGAACTTCTCTCTGAGGCTCCTTTTGAGGTTAAAAAAAGCTCATGGCTCAGAATTAAGTATGCGTGTTCTAACAGTTTTTGGGCCTACTTGGCGCGGTGATGGCGTAGCCCGTCGTCCAGTCTTGACGACAATAGCAGTGAAGCAGTGAACATAAGCATCCAGTTCGTCGCTAGATGATTGGCAAATGCAGCACGACGTCCTTGACGTGTGTTTTAAAAAGAGTAACAACATTTTCACTAGAGCGCAGTTCTGATTTACTTGGTGATGGATTCATGTTCTTTGCATAGCAGGTTCAGAGACCGTCTAAACTTGTAGACCAGTTTAAAGCTTGTAATATTGAAACTTAAACTTATCTTTTAAACGCAGTGGACCAGCAGCACGTAATATTATAACACAACATATTCAACTGAGGAATTCATCCCAATTCCTTTTTTCGAGGCTTAGATATGCCGTTATTGCAGCCCTTATTGAAGCGAGTGAACATCGGTCAACGTGTGCTTAACGCCGTACTGCTCCATCAGTTTGTGGAACGTTCTAGCTTGAAATTGAGATCCGTTGTCTGATAGTATCTCTACTAATTTTGTGTACTCATCAGACTGAAAAAATTCTGAATCTAAATCAATAATCTTGCAAATCCACAGCGGCCACAATCTCTTCGTTTACACGAGACAATGTATCCGGGACAACATTTAAAGAACCCTTGCGGTGTTCAATCTCAAAATTGAATCTTTGCAAAGCTAGTGCCAATCGCTCTAGTCGTGAATTTAAGTCATGATTGGACATTAACCACTTGAGCGACATTAAGCATGATCGGTTATTATCTTGAATTGGAGTCCTTCCACATAAGTTCTAAAGTTCTTAGGAGCTACTACAGCGGCCAAACATTCCTGCTATGCAACTGTGTAATTGCG
0.4618122875522431 TCCCGTGGGACTACATACATGCCCAGGAGTCTCTTCCTCCTGATGGAAAGCGCCATGCATATCATATCATCACATATAATATGTGCAGAGCTCTCCTCCTCCATGCAGCAGAAGCGACAGAGTTCACTGTCTGCAATGCCAATCTTGTGAAAATGGCTGTGAGACGGCAATGCCCCGTAAGAAGGTCAGTCAAAATGCGCACGGTGTTTTTCTCGTGTGTCATAAAGGTCTTGAACCTTTTATGGTTATATTCACGGAGAAGAATCTTAGACTCGGTAGTGGAGTGGGTAGAGCTCCCCAGTTAGTAGAGCTCTACCGCCAGCCAAGGTTAAAGCCCAGGTATTCTGAAGCCAAAAATTACTGACGAATTTAGTTTTAATCTAATCAAAAACAGACATAGTATTATGAAGAATTTAGTTAAGCACAAACACACATAAATACAAAATATAACAAAAATATACATTAATCAAAACTGGCCAATCGCATTCACGTCTGAAAGTTCAGCCAAATGAACCATATAATGAAACAGATATTGTCCCAACATGAAGTTGAACCCACGTGATAAATCTATGTTGATTGCCGATCTTAATTCAAAGTCACGTCATTTTAAAAAACGGGAATCGAAAAGTTCTGAGTCGGACGTGTACCATATATTTTGATTAAAACCGCATTCGGTATGTTTGTTATACCCGTTACTCGTAGAGTAAAAGGGTATACTAGAGTCGTTGAAAAGTATGTAACAGGCAGAAGGAAGTGTGGCCATATCCGTTTTTCCGACGGTCCGCCTGTCTGTATGAACGTCGAGATCTCAGGAAATATAAAAATAGAAGGTTATTCAGGCTCGACGACCTGATCGCTCACGTCAGTAAAGTCAAGGGTTTCATTATTCATTTGTTGTACCAGCCACCGTTTGGCCAATTAAGACTGTTTTATTAACAGATCCGCAGAGATCCGCAGTAACCGGTGAGGCTAACCAGACCGGGCGAACGCCACTTGCCCGGACTCTCCGTTAGCGACTGGCCTAGTTGTTTCCCGGGTCCCCAGCCTGGCAGACTCTCGGCACTGGTCGAATGACACCTTAGTCCGGCCCGGAGATGTGGAAATTTTTGAGAGTTAACAGTTCCAGTCCAACTATGATTAGCCAGCACCCTTAGCAGAGGCATGACCTAACTAAGAGCCTGTTTCCAGCCGCCCTCGCGTGTAGAGTGTAGTTGCATTTCCAGTAATGTGTCACCATAACGGCGCGTACCACCGTTGGTGGGGCGTTGATGCCCTTGTGATACCTACTGGTATGCCAACACACAAGAGAGTATTTACAGTTCTTGGATACTCAATTATAAAATATTACCATATATTAACAATATTTGAAACAAAACATCAATTTTATGAAGTAAAAGGTTTAGAATCCGGAGCTAAACTAGATGCAGGGTATCATGAGCGAAGAAAGTTTGTATAGCTTGGAATCAAAGAATACTGAGCACGTCGACGTTGAATTATCCGTCAACAAAAAAAGTAATCCACAAATCCTTTTTTTAAACATCTCATTCTATTTATTTTGGTTCCAAAAGGAATCTTTTAGTCAATTCCTCTGAACTAATGTGTGTATAAAGGTATATGAGACCAAGTGGTTTCTTAATTATCAAGTACAGAAGTGTAGTAGGCTACAGGTACACCTACATAAGTTCAGTTCATAATAGCAACATAGTATATAAACATTAAGTTATTGTTCGTTTTCGGGTGCATTCTCTCTGTTTCGCAACATCGGCTCTGTAGCAACAAGCATAGAGGCAGATCGCAAACGGAGAGGGAGTCAG
0.4906956495707627 ATTTCGAACGAATATGATTTTATTGGTTTCAGCGAACGAGATTCGGCATCGGTGCAATATGTATAAGTCACGAAAGCGAATGATATTGAGCGACCTAGTTGCAGAGCGGACAGCACACCGCGAGGCCAAAGGTGTAGGTGTAAGAGAACTAGAGAGGGCGTGAAAAAGGGCAGCTTAGATAACGGAGATATTGATATTGCTTCACAGCTGAGGTGTCGCTGAGTTTAACTGTCTCCAAAGTTGGCTTATCTACAAAGTATAAATTTAGGAATTGCCATCAATTAGCTTTCGTAAACTACGTAAAAATAAAATAAACATAAATTGTTTGAAATCGCAACAATTAACCGTTTAAGAATATCCAATAAAAAAGAGTATTATTCCAACGTTTTGGTGACCCCGGCGTGATATGAATTTAAGCAATATGTAATGCAAATTATTCACCTGTGCGTTGGTGGTCAACACTTTGTGTCTGCACTATTCAGATAAAATTAAGGGCAGTAAACATTTAAAGTAACTCCGTTGGGATTGCATATTCATGAAGAGTTATATTTGTAATCGAACGTAGCCAAATAACGATTATACCGCTAATTCTTCTTTTCACTCATCTCCCCGCTTGTCGCTGTCTCTGCCGTTTCGTTGTTGTTGCTGTTGGCATGGCTGCTGAAAATTCTGGAAACTTTACTACTGATGCAAACAGGGTGACAAATTTCAAGCTCAAGGCGTCTGCAATAGAGTGGAACGATTTCGGGGAGATATTTCATAGCTCACCTCGCCCCCCGTTCTCAATCTTTGCTGGCGGCATTTATTAGTGTGATTTTGACCATCACTACCGTTCACTCCGGAATAGGGTACCGTTGATACCCCTCCTGAGCTTCCAAAATTCACTAGAGGGTATGCTAACTAATAAATGAAAATCCTACGTGGGAATACTTGGCATCATTTCTTGAGCACCGATGCACGACGCTGGCGATGCGCCAGGCAGCCAGTTGGGAATTAATCGTACATATAATATGTCTAGGTCAGCCTTTCTTGCCACACATATTAACCGTCCGACATGTGTTTTATATAATGCTACTGGGCGCACAATTTAGAATTGTTAGAGGATAAAAAAGACTGGCTCTTTGTATAAATTGCCTTAAGAGTATTGAGACAGTTCAGCTCCGGCCATTGCTGTACCTGCGGATCTTGGCGCCACACTAGGCCTCACTTCGGAAAGTTATCCTCGTCTTCGTTCCGACAGAAGAATCTTATTCCCATCGGTATTTTTTGCCTCATCCTAGCGTCATGAAACAGCACCACCACTTCAGGATTCAGGATTATTCTTATACGATGTTCTGAAGGCTGGCCCAGATTATTCTTGGCTTTTGTCGCATCCAGTTGCAATCACAGTAGACATCTGTGAAATGTACCGGTGTGTCAGGGTTTCGCCTAATGATAGCTTAAGGTCATCTGCTCGTATTTAAGCTGGATACTGTTACGTATTATGGCAGGAAGCCTGCAAGTAAAAGCTGTCCTGGGATAACAGCCTTCCTTTGGCGCAAGATTCAGAATGACCTGATATATGCTGTATTTTTGTGCATGCCTTGGCATGCCTCATTCCTAAGGGTGACCAGCTCTACAAGCTCAGAATTAGAGATTCAAGGTTTTTGCGATGCCATCGTTGAATCTTATGGAGCCTGTGTGTAAGTTTCTATGGCACGATCGCACAGAAGCCACTAACTTTGTTAAAAGTTTCGAGTGACCCCTTTGAAAGCCCTACCCGTGCCAAATCTTGAGCTTTGCGGAGCTGAACTCCTAGCTCGACTAACAGCTGAAATA
1 TTATACTGCATAGAATAGAGCCCTGTTATCAGATGTCAAGTGCTCGAGGCTTGGTAAATATTTACGAAACTAATTGCTTACTATTTTCAGTCGATCATTTTTATTGGAGGTTTTACCGATATAGAATACTATGTACGCGTTCTCGATCTTTTGCACATCCAGACCCATACCCGCCCAGTAATAATTGTATTATCTAATTGCACTGCCGAATCCTTGCTGGTATTGTAATTAACTACATAATACATATAAACTCAAGATGGTGATGTTGTATAGTGTTGTTATTTGATTGGTAGTACCTCATTTGTTATCTCTGTTTTATGTTGGTTTCGGTATCTTTTCCAAGCGCTTTCTAAAGTCAACCACGAATGGAGAAACCCTACCCTGATGGAGGAGTTGATCGGCAAGATTTCCCTAAGCAAATGATTGGTCTGGGTCAGGCACCTTAATGGACTAGCATGCTTTTCAACTGTTATACACTTCATCGAGTTGCTGAACTAGCTCGCTGGGTATCAGGACCGGTATATCGAGCGATATAAGCGAGAGGCATGATCGTCTCAGACAGCAGACTTTTTTTTTAAAATGGCTACCCAACGGCTAAGCAGAATATCTGAAGCAAGGGAAATGAGAAACGTCGACCAGCAGATTTAATACGAAGTAATTTTCCTAAACTGCCATCCAGTCAACATGCTGGGCGTGAGGAGGAAAGGATTTGTCCTCTTTGTTGACCTTTCAGCAGATCCCTGCTGCTTTCGCTGCTTCCCGTTGTTCACCCGTATTCTCGTTCTCCTTGACTGTGGCCAGGGTGGGAAGCGACGCGAAAAGTGCCATTGGAGCCAACTTAAAGCACTAAAGGTCGAACGGATCTTAATCTGTCCGAACGAACCCGGCGGCAGGATATGCCGGAGCAGATGGTCTCTCGTAGATGATGGGAAACTGAGTCTGGAACGATTTGATTTACAAGAAAACATTGCTTAATCATTTATAGTTATAAGAACTGGCAACTCAAGATTCGCAACTCTCTATCTTCTT
0.7217881427258787 AAAAGAGAAGATCCAATAAATAACGCAATAAGTTTGGAAAAAAAAGGAAATAAGAAGTGCTTAGTGTTGTCAATCGTTGCCGGGTGATAAACTATAAACTTGTTAAAACGAACACACAACATCTTCTCAGCTAGACGCTGCAACTCGTAGCAAGCAGACCAACAAAATCAGTTCAATACACATGCGAGATTTCTTTTTATCTCTCGAAGCTGTTTTTTATGTAAGATAAGTAGATATTATCTTCCAAAAGCCTTTTTATTTCCTCGTTTACTTATTCTTTCATTTGATTCTGAATGCGTGTAAAGTAAACAAGAGATTCGGATTGTATTCGGATTGGTAGCTCTCGCGTTGGTTGTTCAGCGTTGTTGCTCAGATTAGCCTTCCGTTCGTCAAGGAAGTGAAATGTTCCCTTATTCATTGTTCTTGTTTGTCATTTCTTAAATATGTATTCTGAAAAATTAATTTTTCGTTGCCAAATTTGGATTCAAAGGAATTATGGGGGGAGCAGGAAAATTTGTTTCTAACTTCTGGAGTATTATGGTTGGTTCCTAGAATACTACCGCCTACTGAGCCAGCATGGAATGTTGAATCGTTTTGTATTGGGTTGTCTACGAATTCTTTTCTATTGAAACCTGTTTCCATTAGTCTTCTTATAAATCTTACATATGGGATATGTTTGGAAATAACTTTTATTGCAAAAACTCACGCATGCGTCGACATAGTTATTGTTCCAAGCATCGACTTCGTTTATCTGTCCACATATTCGTCAAATTGGTCCACAGATATATTACAGTCTTCGATTTTCGCCATAGCTAATTTCGTTCCTATCACTGACGACAGATCCTTTTATCCTGTTATTTTTGTATCCTCTTTTGTGGGACAATGGAACAGGAATCATATTCCATGTTTGAATCGATTTCTGTTTATTTAAATGACCATTCTGGTCTGTACAGTGAGAGTACAGTGAGATCGACAATCATAGGTTCTCGAGGAGGCTGTCGTTTTGGTGCTTGTGACAGAGGTGGAGCGAGGTTTGGGGGAGGTTATCGAGGTATAGGCCTAGGTTGATAACCGAAATATATGATTTACGGAAATACTATTTTGGCCTTGGTAATACGATAGGTTTCAAATTAGTAGTAATAATGTCTTGGTTGTGGAATTGGTGACTGTCTTTTAATGAATGGGATACTCCTGGGAGCAGGTGAAGGTCTGGCGGATGGATATTTTTTTATAGTTTTATTAGTCTTGTAAATTTCTATCGATTTGGAAACAATTTTCCACGCCCACTCTAACGCCCTATTACCACAAAAAACTGCCACGCCCACATTTTTGAACAATTTTTGGA
0.7481600694570129 GCCTAAAAAATTTTTGCCACGCTGACTAACGCATATAAACCAGGTTAATAGAAGAAATGGTACCAAGCTTGACTTTGCACCAGGCAAGCGGTAAAATCGTGGACTTTGGTGGACAATTTAAGCAGGTCAGGCGCTGGAAGCGGGAAGGTCAACCAGGAGGAGAATACGAGTCAACAACCCGAAGCAAGGCATGTGCAAGGGAGCTATAGCAGTGAAAATCAGCAAGGGGCAAGATCACTACGTCGAGACTTTTGAGATGAGGAAAGGTCAGACACAGGTAGCTGATCTCCATTAAGAGATCTAGGTTGAGTTGCCTTGTTACATCCTGTTGACCCTGCGAGACCGTTAGTGTTTGAACTGTCGGTCCCAATACTAGCTAAGATACTCGTGGGTGGAGGGATTGTGGTGAAGACCCGGTCGACAGGGGGTCGCCCTTGGAGAACCGAGCAGGCGTGGTAACGGCGCGAACGGTCAGAGCAGAAGTGGGTTAACTCGGATCCCTTTCGCCTGGCGATAGCCTGGAAGACGCAGCCGTTGGCTACCGTAAGTCCGCGAGGAACTACAATAAACAGGGGTCTGTCGAGGCCGTACGGGACAGAGCAAGGGTCTGGAGGTTGCGGAGTTCGCCTTGAGAGTCCTCCACCTCACCCTTGACTGTGAACGGTGAAACTTCCCTAAGCTCCTCGCCACCAATTATAAGCAAGCATTTCCCCGCAGAGGAGAACCCAACGGCGGGAAGTCAAATTAAAGTGTAAAACATCACAAAATAAAGTTCAAGGAAATAAGGTTGTTCTCAAAGGGGTTGAGGCAACTGTTTCGACCACTGAAATCGTAGAAGCGCTCAAGGAAAAGAAC
0.02717334687192173 CCTCTCACATAACAAGAACATAAATTAACTGTGTGCAATCCCAGCTGTCACTTGATCGTAGTTTTACGATCGTTTGATCGGGCAACGTTTCGGTCACATTCCCTCACCAGCACACGTCCAAAGACCCTAGAATAACAAGATGCGTAACGCCATACGATTTTTTGGCACACGATTTTTTCGCCGTGGCTCTATAGATGGCTCCAGGCTCTCTCGAATTTTTGTTAGAGA
0.7288328749195631 AGGGCTAGCCCAAGATGTTGCTTGGTGAACATCCTTGCCAGCACAGCTCAGGCCGCCTTGGCGCGATGTATGTTTACCTGAGCTATCCCTGTACTATCCCTGTATGATCGGCTCCATCGTCGGCGTTACTAATCTGGAGATGCCCCGATCACTATCCGCCGGTACCGCTTCTTCCTTACTTAGCAGGTCTAGTTCCATGACTAGGTCCTGAGAGGATATCGGGGTCTGATCCTCCATCTCGATGACGGTCGCATCGAGATCCATATCATCCGCAAGAACCTCGCTGGATTCGGAGAGCTTATTTGGCTTCTCCTTCTCCGCGGAGACTGGTAGATTTCGAGGAGTCTTGACCCGTCTTGTGCCGGCTTTGATCGCCTTGGCCTTCTTTAGACCACAAACTGAGATGTCTCCAAACCTTAAGCTCAGCTTGTGGGCGCTAGGAATAATCTTGGCACATGAGTTGTCATCAATGCCAAGGCTGAGGAGCGAGCCACCACCCTCATTCTTCATTGATATGAGACGCCAGTTGCGGCAATCCACTATCAGGTGACCCACCATCTAAACTTAATTGGAGAATTCCAACCAGATAGGACTATCTCCTCCAGTAGTGGGTCCTCGAGATGTGAGAGGATGAGGACGACTTTGGGGTACCCCGCTGGAACGACCGCAAATTTAATGGTCCCAATTACGGCCGCATATGATGGCTTGCGTACCTCAGTTGCCTTTGCAGCCCTTGAGGTACTTGGTCCAATCGAAAGGAGCAGCCAGTGGCCTGCTCTTCTCCACCTTCTGCCTCTTAGGCGTTTCCGTCGGGGGCGTCAGGGTGGAGTTTGCTTCGAAGCAGAGTGGGGCCTTTGCTCTAGTGTCTGCGGTGTCTTGGCCAGAGACAAGTAACGAAGATACCACTTCGAGCTGGCTCCGCTCAAACCCTTGCGGTTTTGAGTTTGGGTTTCTAGAGCGTCCCGCTTGGACCGCAGTCGAGTGACTCAGCGTGGCTGCCCGATTCTTCCCTCCCGCAGCTGGGTGTACTTGTGCCGTTGGCACACTCCGATTAGGAGCATTTTTTGGTGTTACCACCGAAGTAGGCCGCTCTCCGTCAAGGAGATGTCTTGCGACATTTCCCGCAGTCAAGGCCTGCGATATTTTAATATTTTTGGGTTTATGGTTAATGGTTCCCACGAGTTGCAGAGAAATAAATGGTCTACCCGGGCAGAGATCCGCAGTACCCGGGTAAGGCTAACCAGACCGGGCGGACGCCACTTGCCCAGACTCTCCGTTAGCGACTGGGCTGGTTGTTACCTGGGCCCCCAGCCTGGCAGACTCTCTGCACGGGTCGAATGACACCTTAGTCCGGCCAGGAGATGTGGAAATTTTTGAGAGTTACCAGCTCCAGCCGAACTACGATTAGTCAGCACTCTTAGCAGAACGAAGAGTGTAGTTGCACTTCCAGTAGTGTGTCACAATTACGGCGCGTACCACCGTTGGTGGCGCGTTGATCCCCTTGTGATACCTACTGGCGTGGCGGCCAGTTGGCCGATTCCTATAGGTGGATGAGTTTTTTGACTGATGTATTTAATAAAAAAAGAAAAGCATGCGATAATAAAAAAGAGAAATTAAATTCACGTAATCGCGGTCCTGGTTTCACGGTGCACAAGGCGCAGTAATATTTTTATCACCTAAGTATTAGTAGGATCAGTATCGTTTTCAAGGCCAAGGTCTCTAGCAGACCGGAATGGTGGAATTGGAATTGGCAGAATTTTTCTCTGCTATTTGTCTTTGCGTTTCACAGATTGATGCCGCTTAGTTCTTTGTTTCTATGTGGTCCGTTTAATTTTTGGCTGATGGCCGTGCATACCCACATATGTCCGAAAAGAAATGTTTGTTTGTTTTTAATTGATTTTTGGAGGTACAAAATTGTCTCTCCCCCCTAGAATTATTTCATCTAAATTATTGGTAAGAAATTTTATTCTTTCTAATATACTCCTTTTTATAATGTTTTCGGGCCATTCGGGATGATAACTGTTTGTGATTTTTGGTAAAGAATGGC
0.7054764573135438 CAGGGCCACCTTCCAGCAATGTCTTCTGGACGGAATCTTCCCAACAATAGGCAAGGGACCAGCACATGCTGCAAACAGCTACCGTCCTCTATGCCTACTGGATATAGTTGGAAAACTGTTCGAACGTATCCTGTGTACACGAATAGAGGCAATCACTAAGAGCATAAACGGCCTAGGAATCAATATGGCTTCCGGAAAGGAAAGAGCACACTGGACGCCCGTTCGGCCGTTAGTAACATCGCCAAGACCACTCTTTCTGGTGATAGATGGTTAGGGGCAGGCAGGAATACTGCGCAACGTAAAGAACGCTTTCAACACCGTAGGAGTAAAGCTGCACTGTTTTGCTGACGATGTGGCAATCACAGCTGTCTCAAAACCAATCGCAGGGTTGGAAGATAAATGCAACTCTACGATCGGTGCTGCCATCCTCTGGCTCGAGAAAGCCGGGCTAGCAATAGCGGCTCACAAGACCGAAGCAGTCCTACTAAGCAGCAGGAAAAAGGTGGAGAACATGCTGGTCTCCGTCAAGGGCACACAGGTGACCTCTCAAGAATCCCTAAAGTACCTGGGGGTAATGATAGATCGCAGACTGTCGTT
0.9641307046941194 TGGGTGGTTGATAAAAAAGGAACCGACGAGGCCGGCAATCAAAATAGACGATTAGTCATAGACTTTCGTAAGCTAAACGAAAGAACTATCCCAGACAAATACCCTATGCCAGATATCTGCATGATACTGGGCAACTTGGGCAAGGCCAAATTCTTCACGACACTGGACGTCAAGTCCGGGTATCACCAGATCATCTTAGCGGAAAATTACCGCGAAAAAACTGCCTTCTCCGTAAGCGGAGGGAAGTACGAATTCAAGAGGCTTCCCTTTGGCTTGAGAAATGCTGCCAGCATCTTCCAGAGAGCCATTGATGACATTCTCAGAGAGCAAATCGGCAAGACTTGCTATGTCTACGTCGACGATGTAATAATCTTCTCAGAAAACGAGAATGCTCATGTCAAGCACGTGGATTGGGTTTTAAAAACCATAAGCGATGCAAATATGAGAGTCTCAGTGAAAAAGTCAAGTTTTTTTTAAAAAAGCGTAAACTTTCTTGGCTTTATAGTCACCAGTGATGGCACTAAGGAGTTCCCTGAACGAAAAACAGTATTTGAGGTTAGATCATTTCTAGGTCTCGCGAGCTATTACACATGCTTCAGTAAGGACTTTGCAGCCATAGCAAGGCCTATTTCGGACATTTTAAAGGGCGAAAACGGAAGTGTAAGCAGACACAGATCGCGACACATCCAAGTACAATTCAATGAGGCGCAAAAAAATTCTTTCGAAAAACTGCGCAACATTTTAGCATCCGAAGATGTTATGCTCCGATACCCGGATTACAAGAAGCCATTCCATCTAACGACGGATGCTTCAGCCTACGGTATTGGATCAGTGCTTTCACAGGAGAACCGCTTTATTACAATGATCTCGAGGACATTAAAGGACAGGGAAATGAACTACGCCACAAATGAAAGGGAATTATTAGCCATCGTTTGGGCTTTGGCCAAACTGAGACACTATTTATATGCGGTGAAAGATATAATTATCTTCACCGACCATCAACCATTGTCATTCTCGGTATCAGACTCTAACCCTAACGCGAAAATTAAAAGGTGGAAGGGTCGCATCGAGGAAACGGGTGCGAAAAAAAAATTTGGTTGCTGATGCCCTGTCTAGGCAGCAAATTAATGCCATAGAAGAACAGGACGCAGAATCATGTGGTGCGACCATTCACAGTGAGATTTCCCTCACTCACACCATAAAAACTACGAATAAGCCCCTAAATTGCTTCCAGAACCAACTAATTCTGGAAGAGGCCCGCTTTCCGCTAAAATGCTCTTTCGTTCTCTTTAAAAATAAGAAACGACATACAATCAACTTCACTGACAAGGAATCATTACTCAACGACCTTGCGGACGCCCTCCATTGCGATTTGCACACGCTAGCAACGGTGCAGGACGACTTAGTCCGGAGATTCCCGACTACAAAATTCTGGCACTGCAAAAACCGTGTTACAGACATTTTTGGGGTCGAGGAAAAAAGGGAAATCATATTGGCAAAACACAATAGGGCCCACCGATCGGCCCAAGAAAATGTGAAGCAGGTTCTCACAGAATACTACTTCCCAATAATGGCCAAACTGGCCAATGAAATTGTCCAAAACTGCAAAACATGCGCTAAAGCTAAATATGATAGGCATCCTAGGAAGCAAGAGATTGGCGAGTCTCCGATTCCCTCTCATGTAGGAGAAATGCTAC
1 TGTCAGTTACCTAATACTTTGAGTATCGAAATGTTGTTGACGGGAAAAGTTCAGTGTGTATAAAAGAATCGGTAGTTCGAAATTCCATTGACGACCCCTGAATTTAATACGTCTTTTAGTGTTTGGAGAAGAGTGCTCCGATCAGAGATTCCAACCACGCATCTGGTTATAGCACGAAGGTTCTAACAAATGGGGAATCAGATTCCTCAATAATTATCTGATTCCTAAAGCAGTTCACTGGTTTGTCAGTGATCTCTACAATTTAGGTCAGGGATTCGTCGCTATGGATTGGCATTCATGATGATAATATGATAAGGCATTCAATAAAGCGTCTAAGGCATCGTCAATAAAGGCATTTCAGAGCTTTATTTTGGCATTAGGAATCTTATCGGACACAGCATATGTCAGCGGCTAATGAACTCTATAGATGTACAGAGAGGAGCTATATAGATGTGCTTAACAGCTCTCGCTCATTTGTTCCGAGATTTTGTTCGTTACTCTGTTGTGCCCGAAAAATAAGGGCAATGGGGCGACCTTGTTGGGATATCAGTTTGAATTCCAACTCTGAACACAGTATATCCCAGATAGTCACTTGGATTTTTACTGAGACACTCTCTCTCTCTCTCTCTCTCTCTCTAACCCAGTTAATATGATTTACTTGGTCCTTTTTGTTTTTTGGAGAAAATGATCACGTCGTCCACATAGACATGACATGACAATAGCCCTCTGAAATATGCTCGGGGCATTTTTTAACCGAACGGAAACTGCAAAACTCATATTACCCATTGTTTACGGGAAAAGCCGTTTTTTCTCTTTCGCTTTATGCTAGTTCTATTTGATACGCGCCATACTTAAGGTCCAGTGTTGTAAAATATTGAGCATCACCCATGTCTGCCGATATTGCAGAAATATTAGGTATTGGGTATTTATCATTCGCGATTTTTTGATTCAGTTTCCTGAAATCTATAACCATTATTTGTTTTTATGACGGAATTCATCGACAACTTTTTTATCAACAACCTAAATAGGGTTATTTAAAGGCGATCTTCATGGTGGAATGACGTCCTTTTCTCGAAGTTCTTTAACTTCTGAATTGACAAAGGGCCTGCAAACGCATTTGAATTTGAATTTATGTGACGAATAATGAACATTCTGTCGGCTCTGGGTTGAGTTAGCTCTTGTAAAATTTAGTGGGTTGTCAAATACGCGATATCGACTTGTCAACCTCCATTGGTTCCGGTCTTCGAGAGTGTGTATCTCGAATTTGGAACCGTTGCCTTGAGGAATTCAGGTGTGTTTACCTAAGAGTTTTACTGTTGGTTTGACCTGTCCCAAGTGCACTGAAGTGTTCTGAACTGCCATAATAAGGTTCACAGATCTCTCAGGCGAATGTTGCCGCCTCGTCTTGTTTAACAAAAAATTCTTACTTAAGCTTACATTAAGAAGACTAACCTCTCCACGGCATTAACTACGTCTTGTTGAGTGATTTTGTTTTTTCTGTCATACCTAATTAATTTGTCTTCCCCGTCAGAATATTTTGTGGTATTACTGTTTCTCCACACTAATATGTCACCCCATATGTATGTATCGGGTATTTGATTATCAAAACAGAAATCAAATTTTCCAAGTCACAGAATATTAAAGGTACAAATTTTTTACTTTTAATTCGAATTTTCCTTTATATTAGAAGGAGTGATAACATTTAGCTTTCCACTTACATGAATCTTATTCTTTGTCTAGAAAATACTCTTTAAGAAGTGTCGACGAAGAAGCTGCGGTTGTTGCGAGCGTTGCAATTTTATTGTTTTATTGTTTTTGTCTGGCACAGTTTTTCCTGTACAATTAAAGTGCCGTGTTTTGTTTTAAATTACTGTTAGTATGTAAACGGAACTGTTAAGTTACGATTTAAACGTTTTTTTTTTAAGTGTGTCTTCTAGAACGAAATTTGGGACCAATGCGCATATGCATGGGATCCGTAAGGTAATGCAATAGTCTTCATATCTGCACAGCGCACACCAGAACGATAGATCAAAAGTTCAAGCGCGTG
0.9597444383006554 GTTTTGTTTACTCTCCCTTTTGTTTGGTGTTATTTTTTGCATGCACATAAACTGCACCTTTCGCTCTCACTCTCTCGCTCTTTCGCTCTCCCACACAAAATCTAAATTTCTCAGCTGCAGACTGCTCTCGTGCGGTTCCTTTAACAGCTCGCTTGAATGTTTTGATCTTGTGTTTTCGTGCAGTGGTCTGATTTTAGATAAACATGGAAACCGTAAATGTTGCCTGCTTTTATAAAAATTGTTGCCAGGTTATAAAACCTGAGCAACCAAAAATAATTTATTGCCTATGTGATAGAATGCATACTAAGTGCATTTAATGGCCGTACACGTGATGACCTAGCAAAGGGTAAAAACCTAAATTACTGTTGTGATGCTTGCCTTGTGGTTGCGAAGCTAGAGATGGCATAACTAGATATAGTTTTCTTTTGAATGGTTCAGTTTAATGGCCTCAAGCTATTAGATGAATCTCCAATTGATCAGCTGTCAATCGCAGCAAATCCGCATATGTTGCTAAGATCGGCAACTAAAAAAGATTCGGAGCAATCCGATCAATCCGCTGTGGAGGGAGCCCACCCTGCGATTGCTAAAGACTCCGAATTGTCTGCACTGATTTCTTAACCTGTGATTCCACCTGTCTCGATTAGTTTACCACCACAAGGGAACATTAAGTCCGGACTTCCGGCACAAGTTGACACTTCAGAAATACAATCTGCAGGGCCAAAACCCCTCGCGGTGGTTCCACTAAAGAGAGAAATTTTCGTTTCTCGGCTTTCCCCTGATCAAACATCGTCTGATGTATTGTCTTATATACAAGACAAAACAAAAGCCAATAATATAAAAGTGGAAAATTTTAACTTCTTTTACGCCAGGGACATATCATTTTTCAAGATAACTGTCCCAAACGAGCTTTTTTCGACCATATGTTCGCGTGATTTTTGGCCGGATAGCATGGTGGTAAAAGAGTTCGAAGCTAATATCAAAAATAGGAAAAAGGGGCTCGTGGGAATTAAATTTCCCTCGCGTGGCCCATCCGCCTCTTCATCTTTTTCCTCTACAAAAAACTAACAACGAATCTTACTATCTCCTATCAAATTTGCGTAGCAAATTAAGCAAATTGTATTGTGATAGTCTTTCATTTGCATCCCATATAATAGTGCTCACAGAGACTTGGTTAAAGCCGGAGATACTTAACTCCGAAGTCTTCCCAGGTATGTACACTATATATAGGTATGACCGTCCCTCCAGACGGGGAAGCGGAGTCTTAATTGCGGTTTGGTCTACCCTCCCGCCGGAGGAGTTACTTTTTGACGAGTTGCGTGACTCTGAATTCTTATGCGTTAAACTGCCTTTTTCCGACAGATCATTTTATATAACGTGCTCTTATATTCCGCCATCTTTTAAATTTCCAGAATATCACAATCATCTGTCCGCTATCCACTTCATCTTATATAAACTGTCCGACAGGGACCAATTGGTAGTTCTAGGTGATTTTAATATACCTGACACAACATGACTTTATTGACGGCTTGCTCGTCTTATCGTTGTCGCAAGTTAATTATATTCGAAACTCTCTTGGTCGACTGTTGGATCTAAGTCTTGTAACAAGTCCTGAAAGTGTGTTTCTGTCC
0.8898417945563246 CAAATATATATACACAGATATACTTTATATGGTGGGAAACGCTTCCTTTTGCCTTTTACAAACATTGCAGTCTTTGAACTTTAAATTAACTTAAAATTAAAAACATATTTTACTGTTATGATTTGCCGATATGTAGGATTGAAGCCATCACGGATTGTTATCTGTGCGTCAACATTTTTAATAACATGGTGCTCAATATGCCTTGTTTAGACGTTCCAATACGATAATGACCTACAACATACAAGTAAATGTGCCAAACAATGCTTTAAAGCATTGATTGATCATTTTTTACGCGTTTCAGAAATGATGGAAAACGATAACATTAGACTTTGGTAAACGGCACACAGGTCCTAGAATCCAATTCCTGCAAGGATTGGTCAGAACGCAGTTTTCAAGGACGGTATGCGTCCTTTAATAAA
0.9989532608251387 CTATTCTCGTTGTCTGCGCAACGTTTTCTGGCGCGTGAGCGAGGCATGTCTATTCTTCGCAATGATCGATCACTGACTGAAACTCTTTTCACAAAATCAAAATTATGCGTAGTTCTTAACTCTACACACATTGCCAACACATTTTGGGGACCCACTCCAGTCTACACACATCAATACTAATGCACACCGCATTTTTCTGTACGCTTCCGTTATTCCTGCAGACATCTACTTCCCCCCGCTCCTACCCACGACCAGACTTCGTTCGGCAGAAACTCTAACGGTTCTCTGCCACGCATCAAAAGAATAGAAAAGGCGCCTGCATGGCGCGTTACATTTAAATTATCTGCGACATATTCAAACATAATATTCAAAAATTTGGTTACTCTCTCTTTCTTGCGTTGTTCGCAAAGCTGTTTTGTGTTGTTTTTGTATGCACATTAACTGCACTGTGCATTCTCTCTCTCGCCTACACAAAATCTAGGGTTCTAAGCGTGCAGACTGCTCTCGTGCGGTACTTTCAACAACTCGCTTGCAAGTTTTGATTGTGTCTTTGTACAGTGGTCCGAATTGAGAAAATATGGAATCTTATGTTGTATGCTTTTAAAATAACTGCCGCGTGGTTATAAAACCTGAGCAGCCAAAAATGACTTTTTGGCTATGTGCGCTGGTTTTAGCGGCCGAACACTTTATGACCCAGCTAATAATAAAATAATGTTGTGATACTTGCCTATGGGTTGCGAACAAGATGAAATCATTTATGAGCCAAACTAAAGGTGGCTTGAAAGGACTGATCAACAGTTTTGGCGTAGCTTGGCGTCCAGCTTGGGATTGCTAAAGATTCCGATTCGTCTGTACTGGTTTCTCAACCAGTGACTCCACCTGTCCGGATTAGCTTACCACCACAAGTGAATATTAAATCCGGACTACCGGCACAAGTTGGCTCTTTAGAAATACAAACTGCAATGCTCGCGGTGTTTTCACCAAAAAACAAATTTTGGTTTCTCGGCTCTCCCCTGATCAAACATCATCTGATGTATATCCAAAATCAAAGAAAAGCCGAAAATATAAAAGTGAAAAAATTTAACTTTTCTTACGCCATGTCATGTCTTACGTCATCTTTCAAGATAATTGTCCCTAATGAGCTATTTTCGCATATGTGTTATAGGGATTTTTGGCTAGATAGTATGGTGGTGAAAGAGTTTGACGCTAAGATTAAAAATATGAAAAAGGATGCCCAGACCTCTGCATCAACCGCCTGTTCATCTTGTTCCTCTTCTTCAAAAAACTAACTACTATTTCCTATCAAAATGCTGGAGGCTTGTGTAGCAAACTAACTAAATTGTATTCTGCTAACCTTTTCGATGCATATAATTGTGCTTACAGAGACTTAGTTAAAGACGGAGAGACTTAGCTCTGAAATCTTTCCAGGTATGTACACGATATACAGGTATATACTTTTTGACGGGTCTCTAAAGTTAGAATTAAGATGCGTAAAGCTGTCGTTTACCAATAGATCTGTTTATATTAACTGCTATTATTATATATATATTAGATATTACCAGAATATCCAAATCATCCCGCTTTCAAATCCATCTCAAATAAACTGTCTGACAGGGACCAATTGGTAATTGGTACAATGTGGTCCCCAGAAGAAAAGTCGAATATCCTTCTCCCTATAGCACAACATGACTTTATTGGCGGCTTGCTCGACTTATCGTTGTCGCAAGATAATTATATTGGAAACTCTCGTGGTAGATTTTTGGATTTTTGTCTTGTAACACGTCCCGAAAGTGTGTTTCTGTCCAGGGAAGCACCTCTTACTCAACCTGAAGATTCATATCATCTTACTTTCGAGGTGATAATCGACTTAGGTACCGCAGTAAAATAGAAATCAGACATGCGCATTCATGTGTTCGCAAGGCAAACTTTCTGAGGCTAAATAATTTTATAGCTGTTTTTAATGGGTCCGATCTTTACTCTCGCAACATAATGGTGGATGCCATTAATACTTTTTGTATTATGCTATAGTCAAGATCCCCGATTATTA
1 GAACACACAACAAACTTGACCTGCGTCTATGCCTTTAGAACCTGTATGCTTAATCTCAACTTTCTGGCGTATGTAGTTCCTGAGATCTCGACGTTCATACGGACGGACAGGCCAGATCGACTGATCAAAAAAAATGTATATATATCCTTCAGATGGTTGGACAAACTTCTCTCTATGTGTTAAATACTTTTCAACGAATCTAGTATATTCTTTCATTCTACGAGTAACGGTTATAATGAAATATTTTGGGCTCACGCAGTGAAATTGAAAATCCTCACATTTATAATTTCACTTTACCATTGCAGTCTCGACATTTCAAACAACTTTCTACGTATGTGGGCTTGCACCATTATCTGCAAAGCAATTGGTTGTTCTTGGCTTTCGCAAGGAAAAAAGCTCTTGTTTTAAAGCCCTACGACCTGTATTATGCGTTATTGAATACAAAATGAATAATAGCGAGGAAATCTGCACAGACAGTTTAACTTTACGCGGCTTTGAGGAGTACACCGTGAATGACTATAGTCTGGGTGGCATAATCGAGGAGAATCGCTTTTATATTGTGGCCCCAAAGGATATTGTGGTAGCTAGTCTTATTGAAACAGATGATCGTATAGAATGGTTGATTAAACACAGGTAAGCCAATAGTCCTATATTTTCATGACATTAATACACTAATAATCTACACTACTACTTTTTCATCGGAGAATTACTGTTAGGTATTCATATTTTGGCTTAATTACTGCTCAATTTGTTCTACGGACTTATTGCTAGGTAAACCATCACAAAAACAGCACTCAAACTGCGCAGTATCCTCAGTAGTAATCATTTCTATTTATGCACATATTCATTCATCACCGTACTCCGTGGAAATATGCTCATACCTTGAATAATGAGAACATAATTTGAAGTCTTTAAATGATCCTGCCTACCTTGATTTTCCGTATGTTGATTTATGGTAATTTACCTGTTTTTACCTTTTTGCTTGGCTACCTCGAAGGCATTCCTTACGGATTTTGTACTGTTAGATAGCCAAAAAACTTTATGTCACGCCAACACTTTTTAAAAATATTTTCATATTTTTGTTATTCTTGTACATTTTTTTCGACTTGATAAAAAACGTTTGGCCACGCCCACTCTAACGCCCACAATCCGCCCTTTTTTTTTATTTTTTTACCTTACTTTACCTTTATTTTCACTCTCCCAGAACTATCGATATCTCAGAAAAATTATGAAATTTCGCGTTTTCACTTCCACAACCAGTATCTGTTAGTCTGGATCTCGACTATAGCATTCTCTCTTTATTTACACGATACACGACGTTACTCGTAGAAGTATGAAAAGTTGAAAAGTGTAACACGTAGAAGGCAGGATCAATAACCGAGTCCTTCAGGCCCTGTCTGTCTGTCCGTCTGTATGAACGTCGAGATATCAAAGAAGTATAACAGCTAGAAGGTTGAGATTAAGCATAATACATACAAAATTGTAACTTTATAATTATTTAACAAAATAATTTTTATTTTGATTATTTTGTATTTGGATTTTTTTTTTTGTATTTTGATTTCGGTGATAGACCTTTTCACTTATGCTATTACAAGACACTTTATTAATAGCCTAGCTGTTCACGATCTCGTCCCGATTCAGACTGATCTTCTTAATCTGAATCCTAATCCACTCAACCTCGACCAGAAGCTTTTCTTTAAGATTTTCTTGAATTTTCAAATAAAATAAAAGCTTTACACTGAAATTATTTCACAGCATTGTGAAATTCAAATTTGCTGAGTGATGCAGTTTCATTGAAACGCAATAAGTTGATCATGGCTTGGTCTCCAAGTGGAAGTTGTGTTTACTTTAAGTTTGGTTATTTATCAGTTTGGCGAAAACGGATGACTAAGTGTTGGCGACAAAAACAAAAGCAAAGGAAATGCTGATGAGATTAAAGTTTGAAATTTGTTTATTAACTGTGGCTGAGTGCTTTA
0.9965429654087828 AAACATTTTTTCCATTTTTAAAGTTACTGACATGTCGACGTTCATACGGACGGACATGGCCAGATCGACTCGGCTAATTTTCCTCAACGAGTATATATCTTTTATATGATCAGAAACGCTTCCTTCTATTTACTACATACCTTTCTGCAAATCTGGTTAACTCTTTAACTCTACGAGTAACGAGAATAAATTCTTTAGAGCTAAATTATTCATTAAAGAGAGAAACCCCTATTAGGTAAAGAGTGTATAGGAGTGCAAACAGAGCTAGAAATAAGTACGGTGATCTACTGAAGTAGTAACTAACATAGCAAAATTTACATAAGTAAAGTATTGTTGTTTCACGAGCAAGAAGTAGACTTAAAGATATACATCCAAATGACAATTTCAAATGGATTTGAATTGTCTGTTTGTCCAGTTTCTCTCCATATTCGTTATCTTTATCTGTAGCTAGTACATGAAATTACTGTTTGGGCCATCAACTGAAGAAATTTTGGTTGAGAAGAATACCAATAAATCATTATTTTTATACACACACAGACATCGTGGCGGATGAATAATTGTTTTCTACGTTGAAGATGGGATCGTCTCTAATTCTTACCACCATTTGGAGGTTGTTTTTGATAGTAAATCTCCTCGGAACAAAGAAGTTTAGCCGACTAACCAAGTCGGGGATATCAACTTTACCACGAACAAGCTTTTAAATAAAGCAAGCATCGTACTACGGTTAGCTGGCTAAAGGTAAATTAATTAAAAGCAGTCTATTGTAATAAGGAGGTAATAAGGTTTGCATACTAATTTAGGCACCGTAAAGCAAACAGTAAGGAGTTTTTTGGACCGATTCAATGCGGTCCGAGTGAACTACGTATTGAGGACTCCAAAACCAAGCACACCCCTGGCCTTATGGACAATTGTCGAAATATGGGGTGAAAAAATTAGTTTAAAGACCAGAAGAACACCAAGCTCATCAACTCGTGCTATTCTCTTCAAAGAGCACCCCCTAAGAGTGTAAGTCGTGCGTATTTGATTGACACGACAAAAGGTCATAACTTTACGCTTGGAGCCATATAAGTTTAGTTTATATAAGTTTACAATTGTGTGGAATTCGGCACTGCAGATTGTATTTCTGAGATGGCAAATCACTGGCAGACATTTCGGAATCTTTAGCAATCCTAGGAAGGACCTCTTTACAACGAATTGATCTTTTTTGCTGCCGATCGGATTCCTCCCGAATCTTTTTTAGC
0.7879439903422666 CCAGATGGTAAAGCTCATGGAGGCACTAGAATACACATCAAAAATCGCATAAAACTCCACAATTTTTACAAAAACCACTTACAATCAATGACTCTAGCCGCAGACTACTGCCCACCACGCTTTCGAATCTCTGAGGATCAATACATTGAATAATTTAACACACTAGGTGGCAGATTCATCACTGCGGATGACTATAACGCCAAGAACACCCATTGGGCATCTCGACTTGTGAAAAACATACTGACCAGCAGACCGAAAAAACCCAGACCTGATCAATTTTGCAATTACTCAAAATGTGCCCCGCAACATGGTTATCAGATCACTCACCTGTTCTTCGAAATATGCTAAATCGCCCCATATAGTCGACCCACCCTATAGACACACCAATCGAACAGTTGGTATTAGACAAAGAACAGCAGGATGACAGTCCAATAGATCACCAACTACAAGGCACATGCTTAAAATAGCCACACGCAGGCTTACCAATGCTCTTAGACAAGAGGAAGAAATTAAGAAACTCTCTCCCACCAGCACTAAGCACAATAGCTTAAATTATGCCAATACGAAGTCCCTCTGGCACCTGGTTCA
0.7710115669067064 CGGTCTATATTGTCCAGTCTAGCTTGTTCGTACTTTTCCGGAGCCACGGTAGCTATCCTACCGAAGAACACCTCTAGGGTTCGTTTTTTTGTGACAGAGTGAACAGTGGCTCTTAGATGGCTCTATCGAGATGTTCCAGGCCCAGCTGGCCTGTCAACATGAATTCACTCCATAATAAAACCCGATATCTCTTAAGGCTCTCCTAATGTCTTCTACAGCTTTTAATGTAATTTCCCATAGCCAGTTTTGAAAATTTATCAATTGCCGTGAGCACCAGATGTCGTTCTGTCGAGTAGATGGATATGGATTTGTCCGGGGTATTCTGGCAAGGGAGTTTCTTTTATTTCTGAATGTGTGAGATGTCTGTCATATTCGCGGTCTTACACACCAAACCCTGACTCACGATAGCCGTACCTTTTTTCCACATTTTAGGAAAGTATATTCTTTCGGAGAACTGAGCTTTAATTTCCACAGCATTTCTGTGTGCTCTATTGTGTGTCCTAAGTATGTCTTCCTCCTGTTCGGCTTCGTTAACAAGGTCTTTAACTTTAGTTTGAGAGAATCTAATCTTGAAACCCTGAAAATGGATAGGGTAGAGAATTTGTATTTTCCCCATTATATCCACAACTCGGAGGATATTAATCACGAATGGGTTGAGATATTCCTTCAAATCTGACAAGAGACTAACCGGTGTGAACAATTTATGTAGGGAATGGAATGTTGAATGAGTAATTCTCTGACTCGGACTTCCTGAAGAAAATTTGATTGCACTTATCGGGGCTTCAACGTATCAGCCCATGGCTCGAACTATCGGAGAGGTGCATTGATGAGGCTACTGTGTTTATCTGTTCGACTGTCGGCCCTCTGGACAGAGCGTCGGCTACAATATTTTCTCTGCCCGGTTAATAGAAAATCTCATAGTCATATTCCTCAAGTTATGCTTTCCATCTTTAAGTCCTCGCATTCCCATTCGAACTACTCAGAGAATGGGTCAGAGGCTGATGGTCAGTAAAGATTTTCACCTTTGCTTTACCGTAAAAGTAAATGTTGTGCTTTTTTAGAGCCCACATAATGGATAACATTTCTTTCTCATTTG
0.309778449693614 AAAAAAAGAAAGAAACAATAAGTACAGTTCATGCCAACTTAGCGTCAGGCCATACGCCCACATGTCGCTGAGAGCTTGTTACTACCGAACAACAGGTTCGATGTGGTCTTCTGGCCTCAACAACGTGTTCGGTGTAGCATACGAACAGCGATGACGCCAACGGTTGGCACACAACCACTATGGCAGTCGCATCGACATGCTGGACGCGAATCGGTTTGTTGTTTGAAGTCAGGTGACGTTTCGACACGCTGGACGCAACACAAATCGGTTCGAAGAGGTCACTGAAGCATACGATGGGGTTGTTCTGACGGTTGTCTAA
1 ATGCTACTGTGGTAATGTTTATTGTCTAATTTTAGCTTCCTCTTTTTTTATGATAACAAATTTTGGCAAGAATATATTTGTTAAGATCATTTACTCTAGACAGACGGACCAAAGACAAGAATAACAAGATGCGTAACGGCCACAAATTGGTTTTGCGTTTTGACTATAACTAAACATAAACACTGACGACATACTTCAACGGGAGACTGTGAGCGATACAATTAAGTTCATCATTATTTAATCTTGTAAATTAAATGAAGTTTTGATCTGGAATTGTTATTACAACTTTTGTAATTTAAAACATAAATTTAAAAAAAAAAAAATATGCTGTAGCCTTTCTTGACATACAACAGGCATTTGACAGAGTATGACACCCTCAGTTGTATTTGGATATTAAAAAGTTTTCTGAAAGATCGAACATTTCAAGTCTCTGCTGATGGATTCAAATCGTCAACGAAGACAATTGAACCTGGAGTTCCCCAAAGAAGCGTCCTAGTCCCTACCCTACACTCAATAATTGCTTCATGCCGAACGGCTCACCAAACGTAGCCACAGTATTTTATATAGCTTATTTTATTTATATGATGTGATTTATTTGAATAATTATCGTGAGGCAATACAAAATATGAGTCGCAAATAATCAAAAATAATATAGATTTACAGTATAAGAACTTGCAAAGTGAAGTGCATATTTTATAATATTTACAATGTGCACACATACAGTGGTCGGCTGTCACTGTGTGGGTACAAGAGAGCTGCTGGCGGTTGTTGAGCTCTTGAATAAAAATTGGAGAGCGTGGAGCCATCACGAAATAAGCGCGTGCTAAAAAATCGTATGGCGTTACGAATCTTGTTATTCTAATGTCTTTGGATGGACGGATATAAAGACGTGGACAGATCAAAAGAAACGCTTCTGTGTATACCTTAACATACTTCTAAACGAATCTTTTGTACTCGGACATCCTCAGGTAATCGAATTCGAAAGAATTTTACGATTTC
0.9117772111803912 ACTCTATGCTTCTAATTTTTCTTATAACTCCTTCTTCCTCTTCTGCCTGCGCTCACGACGCTACCCTTTGCGATGATTATCGATCATCGCATATCTATATATAATTGTGCTAAAAAAGTATATATATCTTGTAATACAAAACTAAATGACTACATTTATTACGTCATTTCATTAGAAAGGGAGGTGTAGCATATGGTAGCAATCCACCCTACCAATACAATAAATGATTGAGTATAACATTGCGTCAATACATTGTGACACTTTGTCATAATAAATATAAATGTACAAATACCCAAAAGACCGCCAACAACTACATAAGCATTCCAGCGCCCAAGTAATACGATCTAACGCTTATACATAAGCCGATCGCGGAGCGTGGGATGCACTTTGCACTTTGCAGTTCAAGTGGTCAAGCTACACATAACATATGCATGCCTTCTGCATAAATATATATATGTCGAAGAGTCATCAGGATGCCCTTCTTCCTCTTCACTACTCTCGTTATGGTTCGCGCGACGTTTTCTGGAATTATGCGTAGTTCTTGACTTTACATGCAATACCAACACAATTATGACAGTTGTTCTAGTCCGCATACACCAATACTTATGCACACCGCATTTTTCTGTATGCTTCTCGTTTTCGTACAGACATCTACTCCCCCCCCACCGCTCCTACCCGCGACCAGACTACGTTCGGCAGAAACTCTAACGGTTGTCTGCCGCGCATCAGAAAAATAAAAAGAGGCGTCTGCATGGCGCGTGCCAAGCAGAAACACGAAATTTCGTTTCATTTAAATGATCTGCGACATATATATATATATTTACGTAGTTACTATTTCGAGGCGAATAAATGATCCGTCTATGACGAAGACAAAGATCAACGCTGAAGCCAATTATAAATTGCAACACTGACTGTACAGAGTTTTGATCGGCTCGAAGTGAGTCGCGAGAAACGGGAATGTCTAATC
0.6189627445128992 TTGTCTTCTTTTGTTTTGAATGTTGCCTTATTGCGTCTCCAGATAGGTTATACATTGAATACGTGCTCAAAGCGGCGTGCAAGTTTTGCATACACAACACCTACATTCCAAGCGATCAGCAGCGCAGTCCAACATACCCCATCTTACTCTTTTTTCTGTATGCGTACATTTGTATGTACTAAGTTGTAAGTGTATTGGCATTGTCTGATGGCAGTTGCAGACAGTTTCGGTTCTAACCTTTAAACACGATCACACATGCTCGAGCTAGTACAACGTCGGTCTGAAACACGTGTTTTAACACAGGCGAACTGGTTGAATCCAGCCGACCACACAAGTTCGAACGCACACTCACACCATTGCACCGTAATTAACTGCAAGCCACATGACGCCACTTATATACATGTCGGAGATGCATTCTTATTAGCGTCGTTAATATTTAATCATTTATTTCACTGTTCACTCCTCGGAGGTCAAATCCAACTGTCCTTCCTCTTCTTGTTTCTTCTTCCTCCTCACCACACATTGCGCCACGCTCAGCAGGGATCTTCGCTCTCCTTCGACACAGCGCTCTTATACAGAAACTCTCTCTCGCTTCTCATTCCTTTTTACCATCATTTATTATTTTTATAATTAACATTAAATCCTATAAATGAAGTAAATTCCCGATACGGCCTTCCTGACTATAACTAGTCCTCGTGTTGCTTAACTTAACATAAACTTCATTGTATTTCTTCGTTCTTCATTTTTCTAATGTATCGCTTGACTACTCATATCTTTCAACTTAACTTTCCGTAGCAAATTTTTCTTACACTTCTTGTGTCTTCAAATGTTAGTTTGGCGGGATAAACCTTCTCAATCTCCTTTAGATTACACTCTCGCTTCCGCAGAAAACCCAACAATTTGGCTATCAACGATACATTTCATCCGAGATTAGCTTAGTAGGTTATTCTTCAACTTAACGCTTAGAGTACAGGCTCTCTTCTACTCAAGCTCAATCGTCTGGTTATCTTACACTAGTCGTCAAATGTCAGTTTAGCAGGCTATACACTTTCCAATTGGAGTACACGCTCCCTTCTGCATAAACTCGACCATTTGGATACCAATCCGCTCACAACTCATTATCGGATTCTTTTTCTACATTTTCTTCTCAGTTACCATCGACAATCTCTTCCATTAGCTCACGAGTTTCTCTTTCATCGGGCAAACTGCGTATACTATCATGTGGATACTTGTACATTCGCTTAGTCGTTAATGATTTCAACATGTAACGATCTCCATCCAGCAACTCCACTACAAAAAACGGCCCTTTGTACTTAGGATCTAATTTCGTTTGGTGTCTTTCTTCACTCTTTAATAACACATGATCACCAATCTTATATTTTACCACACGGGCATGCTTTTTATCAACTCTGACCTTGTCATACTTTGCACTTCTATCAATATTTTCTTTAGCCTTCTCTCTAGTTTACTCCAAATCTACTGGCATTTCATCGTTGATAGTCAACATTCCCATCGGCCTTGCCTCTTTTCCTATCAACAATTCTAAGAAACTAAGTGGTGCAATTTATGGCCAACTGTATCTCACCCAATGCCTCCTGCCACGAACGTTCGCTAGTCTCTACTGCTGGTAACATCCCTTTAAGTACACTCATCACTCGCTCTACCTGTCCATTCGCTCTGCTATCCATTTTGTTTATGTTACAGAACTTGCGAAATTCGATACTTGTGAAGCATCGTCCTGATCCGCTATAATCTTACTGGGGACGCCAAATATCGATATGGCGGACTTCACAGCCTGTATGCAACTAATCGGGTCAAAATTCCAGGTGTGGTGCAAATAGACG
0.5044043908967983 CATTGCTCGGGTGTTCCGTGTTCAATTTGTACAATGACATATTCCTTTTCATCTTTCTTGCCACTCCATTTCTCACTAATGTCAATATGAATGGTATGCCACGGTATCTCTACTTTGGGTATTGGGTGTAATTCTGTTTGCGTTTTGCCTGGCGCTGATTTAGATAATATGCACGTGACGCAATTTTCTACGAATTTCCTAACATATGTTGCCATGTTTTCAAACCAGTACTGCGTACCCACGTGCATTATGGCCTCGTGTATATGATTAACAACGGACCATCTAAACGCCCTTGGAATAACAGGCAAGCATCGCGTCTTGCCATTTCTTTGAATAATACGATGCAACAGACTCTTTCTAATCTCATACGTGTTCGCTAATTATCTCTGCATCTCGTCACTATTCAACTCGCTCATAATATTCGATATGTTTTCATCGCGCTGCTGCTCGGATACTAGCCATTTGTGTGTGATCGTTGCCAATTCAACCCGTACTTCCACAACTTTGTTTGTATTTGGCTGTACTTCTACAGCTACAGGATTCCTTGATAAGCAATCAACATGAGCCATTTGGCTTTCTTTACGATATTCGACGATAAACTCAAAGAGTTGCATGAATGACCACCATCGATGCACTCGCGGGGTGCATTGTCCTGACTCCTTGTCCGCCTTGTCCTGACTCTCCTTAATAGAATTGCAGTCTGTATACACAGTAAACTGTCTACCGGTTAAATAATGACGGAAGTGCTTGATGGCATTAAGGACTGCCAATGTTTCGAGCTCATAAGAGTGGTATTTTGATTCTGCTAACGTGGTGCATTTGCTATAATACTCAACTACCCTGCGTTTTCCTTCTACATTGTGCAATAACATAGCGCCGTAGCCATTTGCGCTCGCATCCGTATGCTATTCAATTGGAAATTTGGGGTCAAAGATGATTAATACTGGATCACTGATCAGGACTTTAATGATTCTTTGACTAATTTCCACATGTTGTTTTTCCCATTTGAAATCATTTCACATCGAAGTTGATTGATACAATGGTTTCATCACTTCCGAAAATTTAGGGACGAACTACCTGAAGTAGAATGCTAACCCAATAAACTGTCGTATCTGTGTGATTGAACCTGGTTTTGGAAGTTGAGATAATGATTGATAATGATTTTTTCGTGGATTGGGTTTCAGTTCACCCTCCTTTACAACGAAACCCAAGTATTTTATTTCCTTTACATTGAAAGAAAACCCTGACATTGATAACACGCTTAGCACTTTCTCCAATCACTCGAACGCTGAATATCATGAATGTAGACCACCGCATAGGTATTAACTAAATCCCCCAGGGCTCGGACTATGGCACGCTGAAAAACAGATGACGCATTCTTTAATCTGAACGGCATAGCTAAAAATTGATATTGACCTTCAGGGGTCACAAAAGCTGTTCTTTCAACAGAATCGGGGTGAATTGGCACCTGACAGAAATGACTGGCCATATCCAAACTGGAAAAATATTTCCTGCCACGTAAGCGATCAATCTGGTCTGATATTAACGGCAAGGGATACTTATCTGACACTGTATTCAACTCACGATAGTCAATACAAAGCCTATCACTGCCGTCTTTCTTTTTCTCAAGTAACATAGGGCTAGCGAAGGGAGAGCTACTAGGTCTAATTACCCTTGCTTCTAACATTTGATCAATTTTATTCCTTACTATCTGCCTTTCGTCTTCGATGAGGCGATGCGGTCGCCTTTGAACAGTTTTATTTATGTCTAGCAAACGGATTTCCAGTGAACCCGTGGTCACACGCCTACATGGGATACCATCAATGAAGAATTCCGAATATTTGGCTAATATAGCATTAAGTTTTGACCTTATGGACCTTATTTAACATGCTATCGTCATTTATCGATAATACCGTTTGTGTTTTGTAAATATCAAACCTGTTACTTTCTAACATTACTTCAAAACCAAGCTGAAAAATATCTTGCCCAATCATCATATCGTATTTAAGGCGTTTCTTATCAACTACGTGAAATAACAATTCCAGAT
1 TCCCATTTTTCAACTACTACTACTACTATTACCATTCATAAGTGATCTGGAAGCGCCTGTGCCGATTAGAAAAACTAATGGTCGTCCTGCGAGTGATTTTATAACGATGTATGAAAGATCTGTCATTTTAGTTATTGTTTTTCTCTGTCCGAGGCTTCTTGACGAAAATTTTCAGGTGCTGGAGGTGTTTCAATATTGAAAAGGTTTGCCTGAAATCTATTTTGTTGGTTTGCTTGTTCACTCTCTGATCAGAGTTAACATTATTTCGTCTGAAACGTGAATTGCCGTCTCGATTGTTATTTCCGTTATATTTATTATTACGGTGAGACTGATTCTGATTTTTTTCTATAATTATGAGAGTAAGACTGTTGTTGGTTGTCTTATTTATTCTCTATAGGTCTCCACTGGTCATTACGCGTATATGCGGAGGCCGTGCCACTACCTGTATTTTCAAATTTCCTTTTTCGGGATATTTCCTGATAATAAATATTTATTTCCTTGATAGCAGACTCATAGGCATCTATAAGGGAAGTCGGTTTAGCTGACCTAATGAAAGAACCCAGAGGTCCTTTTATACCTGACTGACCTTGACTGACTCTTGGTTTTCAACCTGATTAAACAGGCTTGTCTTGATTTCTGTAATCGTTTCAAAAAGCTTAGTAACTGACAAATTTTGAAGAGATAAAGAATGCAATTCGTACAGAAACGTTGACTCGTCGCGTTTGTCGGAAAATGTATTAATCAGGGTTTGTTTGATGTCTTGCCACACAAGTGGAGTACCGGACGATAATAGCGCTTCATTTGCCTTACCCTCAATCTTGTTACGAATAGCTCTTAATAGTATTTTGGCATATGAAGTCATCCCCGTACCCTTTA
1 CACAGGGACTAAAAATTAAATCTGTGGTTGCGGGAGTCGAGCCAAAATGGCAACCTTATATGTGCTATCGCACTCATTTGGTAACGAACCATTGTAGCCAAATTCAAATCCTGGCAAAATACCACATATACCCTATGCCCACAATATACTCTATGAAATACCACAAAATTCCCGAGTAGGATTGTAGCAAGCTACTATGAAAGGTGCTATTTTAAAGGGTGCTATTTTGATGTTTAATGAAAGAAGAGCTTAGCTTCTGCTCTGTTCGAGGTTCTTTATTTGAATAATCAAAGTATGCTGAAGTTGGGTTCAGCTAACCCGCACATACATTGCTTATATCTATCTATTCTTACTTACATTTATACATATACATATGTATGCATAAGGCATTGACCACTTGAGCTGCAAAGTGCATGCTCAGCATTTCCACGCTCCGCGATCGGTTTATGTATAAGCGTTACGTAGTTTTTGGTGGTCTTTT
0.87267946973565 CAGCGGAGACTCCTTGGAGACTCTGAGGTGAAGAGCGGGAGAGCGTAAGAGGGAGCGGAGAGCGGGTGACAGTCCAAACCCCGTAACTTGAACAACAATATTAATCACACATTTGAGCTTTCCTCGTTAGTTTCCACGGCGTATTCTAGCTTCTTACAACTGCTGCTTCTCTCGCGATTTCTAACTCTCTACAGCGCGGTTTGGCTGACTGATCCCGCCTTCAGACTCCTTTCCGACTGCGCGATGACCGCGACTATCCCCGCGTACGTACAGCTCCTCGCGTGTTGAGACTGGCTGCCTCGAGCTGCACTTGCGCCGTCCCTTTATAGGCCGCGAGGATCCCGTTATTTCCCCTTTTGCGCACGGCCCGCTCGGGTACACGGTCCAACAGTTGTACCGTTAGTTCACGGTGCGTCCTCTTTGTGCACGCACCGTTACCGGTCGACCTCTGTGCCCTTGGTCAGCTCGAGTTCTAGGTCCAGAGCGGTACCGTTAGTTCAGCGAATACAAAAAAAAAATGACAGCCGACAGCCACGACCACAAAAAGAAGAGTGCCGAATGTTTTGTCAATTTTCAACCAACTCGGCCTATTAGGGTTTTTCATCGTGCGGGCCAAAATCATACTGCAACATATTTTGCGATACGGCGTAGGATGGGACGAACCCCTCAATGACGACGGCGTATCAGATTAAAAGCATTGGCTGGATTCATTGCCCCGGCTGAGGGAAGTTCCTCACTTCTCTTCTCACAGAGGTGTACTTCCATGAAAATCATCAGTCGACAAAAACACTTTGGTAGATGCCAGCTTAAAAGCGTATTCAGCTGTGGTGTTTCTGTGAACTAAGGTTGATGGCAAAACACAGTACTCCTTAATCGCCTCCAAAACACTGTCTGTCCCAAAAATGGAGCCACTAACGACAGGGCCAAGCCCTGCTATTTATAGCTATCTAAGTCCTATCTGGTCTATCTGGTCTGGTCTATCTCTATAGACGTTCTGTGCTGGATATGATCGGATACGATCTGATGCCCGCAAGATGAACTTATTTGTGGCTCTGAGAGTTTGAGAAATACTGCAAAAAACTCTGAAATCGCATCCTGGCAGACAACTTTGTAGATGACGGTACCAAGTGGGCTCGAAATTCAAGATTCTTGGGATCTACCAGATGGTTTATCGGCCTGGAATTTCAGAATCATGATGAAGAACGACGAATTCTCTTAAGCAACAGGAAAAAGCCATCTATATGCATGATGACTGACCTGTTTACTGCGGGCATCGGGATCCACAACATTTTAAAAAGCTCTAAAAACAGCGGTCTAAAAAACCGAAGAGCGAGCAATTTCCCAGGGAAGTTAAATGGTTGAAGTCTGGCAACGGAGTGAAAGATCGCACGAGCCAGGTTTTCAAATGCCTCCCCTTCCTAGACAAATTAGGCGTAATGCGAGTAAAGGGTCGCATAGGCGCGATCGAAGGCATCGTTGTGAAAAGGAAACATACCATAATCCTCCCCAGGCACCTCGACATCGTTGTGGGACGTCGGAGGGAGAAACGATGGGGCATGTTGTTTACATGTCTCACAACCCGCGCTTTCCACGTAGAAGAGGCTGTCCCAATTCCGCATCGTTACCGTTCAACCCAGCGCGGTACCGTTAGTTCACGGTCGCTCCGCTTTGCCGGGGTCCAAGGTCCATTGATTACCGTTGGACCTGACAATCCAGATTTGTGGGGAGTTTTAAGACTCCTCACAATTGTTTAACGTATTATTAAGAATATATCAATTAATGTATAAAATTCGAGCTAAGAAACATAGACGTAACGTAAATACATAAGTAAAAGTAAATAGAATGGAATAGAATAGAATAAAAGTGAATAGAATGGAATAGAATACCAGATTTTAAGTAGAATAGATGTGAATAGAATAAAAGTAGCGGTGAATAGAATACAATAAAGTAAACAGGAAGAAGTGTAAAATGGGCAGTTACATTATTTTCCGTACACATAAGTAAGACGATAATATGATAAATAGAGATTGAGATATTGAAGCGCTTC
0.7342187288095614 TATCAGCTGAGTAACGTGTATCTGATAGTCGAGGCACTGGACTATAGCATTCTATAATATCATGTTTTTTCTACCAATTTTTATCGGTGTCATTTTGTCATCTGCCTTCTAGTCGAGTTACTGGACTATCAGATACTCATTACTCATTTAGTGGGAGGGGGAACGAAAAATGTTGACACTTTCTTAGCAAATCTATAGAAGTTTACAAAGCAATTAATGCGTCGCCAGGGTAGGGCAGGGGGAGCAGCTTCCCTCCCCCCCTCTGGACCTAAAAGGAATGTTCCAAGAAATTTCATAATTTGCTGCCTATTACGTAACTTCCAGTTGTTTATTTACACTATGTACCGTTCTTATTCTCTTAGTCAATCTGCCTCCAATTCTATCGATAGGTGCTTTCACTAAGAGTTTCCAGTGTTGGAAGATGAATTCTGGTCAAAAATATATGTAACTAAACGGGCTCTGTTTGAAGACAAATACTTCTGCGACGTCATTTTATTATCATAAACGACAGTCTCTCAGTTTTTGTCTGCCTACTTGCTCTTCTGGCTTGTTTCAAACTTCAACATTCGGTACATCTAACTTGCTATTCGGCACGAACTCAGATATGGTGGATGTTTTTAAAGGACCGGACATTCACCATCGCCAACCTTGTCTACATTTCTTTCTTTACTTTTTACTTCTTTGTATGGACCTTGACATTACCCTTTAATCTCAAGCCAACTCCATATTGAGTCTGATCACAACAAGCCAGTTTACTTTGATTTGATCAGTTTGATACTTTACTGACTTTCACTCTTTCTCATTGATGTTTCACTTTACGCTCTTTGTTCAACTGATCTCTTAATGTAAGGTGATCAACACTCAAGTCAACACCCGGTTTTTGTTATGCATCCCTCTATTCCTATTTGCCAATGAACATTTGGCACGTCAGTAAATAATATTGATTCCTTTTGTACCAAATGTTGCATTTTGCATGTTGTATAAAAAGTGGCACGGTAAAGCAGCGATTAACGCAACCCTACAAAAACACGAG
0.02424487886078573 AAATATCGTTCTTACTTGTTCACAAATATATCATGTTTCTCATTTTTTAAGAAAAGTAAAAATATATCATTTTTGTAGTTACGAAACTAGCGACTTCAACTGGTAACTGCCGGCAATTAGAAACTGTCAGCTCCTGGTCCATTTATCCCTCTCTTTCTTTGCAGAGCCACCCGTCTCTTTCTGTCGTGCGGTTACAGTGAAATTGCATACGCTTAGGCGTTGGTCTTTTGGTAGCCCTGTGTTTATGTAGCTGTCACGGCCACGCCTTGTTGCAGTCGGCACTTTGCAAAACGCCCACGTTGCAGTTGCAGTTGCACTTGCAGTGGCCCTTGTTGTTGTTGTAGTTGTTGTTGTCAACGCTTCGATTTTGCAGCTGTAGACAATAAATTTGTGCCCGCTCATTGTCAACTAAAATCAAAAACATAATTCAGAGCTGCCAACACACGAGAGCGCCAGAGGCCGCAATGTTATGCAATAAGTGTCTGTGTGCGAATGCGAGTGCGAGTCCTGGGCATGAAATTAACACAAATGCCAAAACAGCAGCGGCAGCAGTAGCAGCAGCAAGTGGGCGTGGCCGGGGCCTAAGGACTCCGGGCAACGGACATCCGGACACTGCACTGTGAAACCGTAGTCCGTTTGCGCTTGCATTTAATGCATTCGCAGCTGCAGGAACAGCCACATCAGCCGTTGACCACAAATCGGC
0.4112272560161296 CTTCTTGTTAAACAACCTGAACGGATATGACGGAATTGTTGGACTGGATGTGCTAAAAAGTGTCAATGCAAAAATTGATCTAACAAAAAACATCATCGAGCATGATCATGGTACTGAGCAAATTTTTTACTCAAAATGCAGGAATGTTAACTTTAATAACATCGATGACGTGGACGTGCCAGAAGCCGTAAACGAAAATTTCAAAAAGATGATCAAAAACAGATCAAAAGCCTTTGCCGACCCAAACGAGTCCCTCCTCTTCAATATAAATACGGTCGCAACGATCCGCACTGACGGGGAACCCGTATATTCAAAACTTTTCCCATATCCGATTTCGTCAATACGGAGGTTAAGCAACTTCTAGGAATAATAAGGCTATCCCGGTCGCCTTACAATAAACCCAATTTGGGTTCTTGATAAGAAGGGTTTCGACGAAGAAGGTCATAGGAAGAAACGTCTCGTTATTGACTTCAGGAAACTGAATCAGAAAACAATTGATGACAAGTATCCTATACCATCCATATCGACCATACTGTCGAACATTGGAAAAGCTCAGCACTTCACGACTCTTATTCTGAAGTTGGGCTTCCATTAAATTGAGCTCGCGGAGCGCGATCGAGAAAAGACAGCTTTTTCGGTCAACAACGGTGTTTAGCTATTGAGCTTTTTCAATAGCTGTTGCGAATAATAAATAACCGAAGAAAGTTTGTTTAGTTTTACGATACTGTTTATTTCGCGAATTGTTTACACCAGCTAGGGACGACAAAGAGCTATATCGAATGCACTAGTTTAGTCTCTTCCAGACGAAGAAGTGGTAATTAGCGGGACAGACAGCCGAAATGCAGCGCCCAAGCTTAACGTAGGTAGATAACAAAAGAACAAGGAATGAGCGCCGTACAGATAAATGCGTGCGAGAACAGCGGTTTGCACTGTGGGCATCGCAACTGCTACCACGACTAATTCGGCCTACAATACTAAAAAGTATGAGATTAGTCTACTGCACAGTTTTGGCGGCTGCATGACCCAACAAACGGGAAGTATGAATTCTGCAGACGTTCTTTGGTTTAACAAATGCCCCTAGTATTTTCCAACGGGCCATAGATGATGTTCTGAGAGAACACATCGGTAAAACTTGCTATGTCTACGTCGATGACGTCAAGATGAGTCAAGTCAACGATATAAACAAGGTTCTAAAAACATTGTGCGATGCAGATATGCGAGTGTCTGCAGAAAAATCCAAGTTCTTTAAAGAGAACGTAGAATATTTGGGATTCATAGTGTCCCGAGGGGGAATTAAAACTTCACCTGAAAAGGTTAAGGCTATAAAAGAATTTCAACGTCCATCCACATTCTTCAGACTCAGGTCATTTCTGGGATTGGCCAGTTATTATAGAAGCTTCAAAAAGGGGTTTGCTAGCACCGCAAGACCTCTGACGAATATTCTAAAAGGTGACAACGCAAAAATTGGTGCAAACCACTCAAAGAAAGTCAAAATGGAACTGACCAAGGAACAGCGGAAATCATTCGAAAAACTTAGAAACATCCTGGAGTCTGAGGATGTCATGTTGGCATACCCAGATTTCACTCAGCCATTTGACTTGACCACTGACGCCTCTGGAAGCGGCCTAGGGGTTGTTCTTTCACAGAAAGGTCGTCCGATCACCATGATTTCTCGCACGTTACGCGGAACCGAGATTTCAATGGCAACAAATGAACGAGAACTACTAGCAATAGTATGGGCACTTCAACATCTCAGAAACTATCTATATGGCGTAAAGAAGTTAAACATCTTCACCGACCACCAACAACTGACCGGTTCAATGTCGGATAAAAATCCGAATCCCAGGCTCAAAAGGTGGAAAGCGTTTGTTGATGAACATAACGCACAAGTGTTCTACAAGCCGGGGAAAGAAAACCACGTAGCCGACGCCTTGTCGCGGCAAAACGTAAACGCTTTGGATAATGATGCACACTCCGACAGCGCTGCTATCCACAGCGTGGAGTCGTTGACCTACACTGTAGAGTCAACAGAAAAACCTGTAAACTG
1 TAGTGCTAATATTTTAACCGCAGCTGTATATATATTAAATGGAAGATATAAAGCATGAACGCATGTTCACGTGACTATTACGCAGTGGAAATGTGTTCCAGAACGTTACCACGACCTTATTTTACTTCCGTAAATTGGCATACATTTTCTTATTTCTTCTTACTTCTGTTGCCCCTTTTCTATCATTGTTCGGAAAACATGCCCACAAGATACAAAAAACCGTCACGCTCACATTTCATAAAAATGTTTAATTTTTTGATTTTACTTTTTTTTTTTTTAAATTTCCTCTTTGTGCCGTTTGCTTTGTCTAGCATTGCTCTTATGCTATTGTCCAATCTATATGAACAGCACTTTTTTGTCTTGTTGGCGGCTGTGTCTCAGGCGTTGCCATGTCTTTCAACTCACGAGCAATGGGATCGCAAAAGTTTAGTGAGCGCACCGACAGATCAGTTTAGTGTCGGAGTCAATAAGTTGCATCACTACTTATTTACTCTTTATGCAGTAGATATAACCGTTATATGCATATGTATTATGTGTGATTTAGTCGGTTGGCATTAAGCGCCAAGCAATTTCGCTCCAATACTGAAATCGTACAAACAACAGCTTGACAATATTCATTTCTTGAAAATCTAGTTTTAAATTCAATTTGCTTTTAATTAGTTGTTCCTTATGTGTATTTATTTTCTTTCAGATTATTGATATTCGAGATATTCTTCGAGTTGATAGCATAGACCAAATGAGAGATGTTTATATTGTACAGTGTTTGATGGAGACTGATTTGTATAAACTACTTAAAACACAGGTAATGGTGCTCCCTGATATTTGGTTAAAATTTATTGAAAGAATAACTACCATTGATATGTGGTGTATTATCTTGGCCATTACTCCAAATACCAAGACTGAGTACAATTGTAGGTTGTCGGACATTTTCAATTATGGAAGTGATTCGCGTTATGCTTTCATGCGGGCTTTAAAATGATCTGATCAATGTTTAAAGAAGAATGTGGATATTCTCTTTTTAACTATTTTTACCAGAAATAACTATACTTTAACCTATAATATCTTTATAAAAAAATAATAACCATAATCAATGGTAAAAGAATGTTAGTCACACATAATTTAAACAGCTTAAGAAGAAATTTAGCATAAGAAACTGTAAGAGATCTAAGTGTGTGAAGGTATGCATATTAACATGAATTGAGAACGTTTATTTTTCTTCACAAAACAGCAACACTGTCGAGCCACGCAGCCGGCATCATTAAACAAGACCAATTGTAAAAGTTATGGTTAACGTAAATCAGTCATTGTTTTCCTCTTGCTCATTTATCTAAGCAAACGTTTGCATACATACATTCTTATCTTTACGCTGAACTTTATACGCAGCCAAAGACAGACAAATTCTCTCAGTTTTGAGGTGAGTTGTCTACATACGCCGCCTGAATATATACTTTTCTCTCTGGCTTGACCCTTTCGTTATCAAATAAACTAAAATAAACCAAGAATATTATCTGAACAAATAAGTCTTATTTATTCAAAAGCTAATGAAAATGCTCATTGGCTTAACATTGCTGACCACGACGTGATATGTGCATAAGCAATAATAGAGCTGCAATGCAAATCGCGAAATACATAAATATCGGCAAATAATTATCCATAAATACTGCTTCAAATTTTGTGTTCTCAGGTGCGCGAGAGTACAGCAGTCATTAATTGCTTACATATATATACACGTACGTTATAAATATAGTTATATTATATACCTATATATATACTGCCGCTTGGTTAGCTGCCGTTAGATGTTTGTCGTTATTTTTCGTTCCGTTATTTTGTGCTTGCGCGTGTTGGTATTGAAGCTATTCGCCATTGATAACGCAAGCAGCCCATATAGAGCGAACTTTTTGAAGCGGAAGTCAACTGCATGATATGCAAGGGTTCAAAGGTTGCAAACATCGTTGTGAAATGAGACATTAAGTGGCTGCGATGAGAGAACGCTGCTTGTGTGGTTGGAAAAAATCGACGAGATTCGAGGAACTGTCAAGACGCTTCA
0.1095692496161081 TGCAATAGTGCAACCAGTGGTGTCCAGGACAATAGTGGACATCACAGCACCCCTGCTGCATATTGTTAACCTCTTTCCCAATATCAAAACGGTATATTGCGACATCGAACCCGCATTCAACTCAGAAACTATCACCTCAACTATTACCTCAATTCTCAAGAACAGCTTCGACATTGACATAGTGAATGCGCCCCCACTCCACATCTCGTCCAATGGACAAGTTGAATGGTTCCACAGCACACTGGCAGAAATTGCCAGATGTCTGAATATATTGCATATTTGAGGTAGGCGAACAGGTCTTTGTAAAAAATAACAAGAGGTTAGGAAACAAGCTGACCCCATTATGCACGGAACAAAAGGTGCAAGCAGACCTAGGAACGTCTGTTCTCATTAAGGGGAGGGTGGTCCATAAGGACAACCTCAAGTAAGCGCTCCCTACAGTTAATTAATAAGTTACGTTAAGGAAAACCCGAGCACCGGAGTCGCACCTTATCTTTAATTTCCAGGTTCGCCCTCATGATGTTAATGCCCCTGGTAGTAGCGAATGCTCGGATCACCGACTTTTCGCATGCCAAATACATTCCCGATTTTCTAAAGATCAAGATAACGGAGGCTCAGCTAGTGGAATCTAACTCTAGGCAGATAATCATCAACTCAGAGACCCAGAAACAAATCAATAGACTAACCGACACAATCAATAAGATAATAAATGCCCGAAAGAACGACTTGGTTGACACCCCACATCTATTTGAAGCACTACTGGCAAGAAATAGGATGCTTTTCACAGAAATCAAAAATTTGATTCTTACCATTACGCTGGCCAAGTCAAATATAGTAAGCCCCACAATCCTTGATCATGCCGATCTGAAATCGCTTGTCGAACAAGACACTCCTATAGTGAGCTTAATAGAAGCATCTAAAATTAGAGTCCTCCAGTCCGCAAACATCATCCACATACTTATAGCCTACCCAAGGGTTAAGTCCAGATGCAAGAAGGTCGCTGTCTACCCAGTCTCCCATCAACACATTCTCGTACGCCTCGACGACGACACACTGGCGGAATGTAAAGATGACACCTTCGCGGTCACAGGATGCATTGAGACCACACACCACACGTTCTGCGAACGGACCCGGCGCGAATCATGCGCGCGTTCACTCCATGCGGGAAACTCTGCACAATGCCACACACAACCCATCCACTTGCAAGCAATAACACCGTTAGACGTTGTGATAATCAATGAAGCAACAGCCCATGTCAGCACAGATGGTGGGCCAGAGATTCTGATCAAGGGAACGTACCTGGTGACCTTCGAGCAAACGGCAATCATCAATGGTACCGAATTTGTAAACATCCGAAAGGCACTAAGCAAGCAACCAAGAATCGTCAGATCTCCACTACTCCACTCCCTCTGTTGCACAGACTGAACAGTGAAAACTTGCGCTCCATCCAAAGTTTTAAAGAAGAAGTTACACCTACAGGCTCGCCTAGGATCTGGTTCGCAGCTGGTGTCATCTTGAACGTTGGCCTGATGGGCTCCTTCTTACTTTACATGGCGTTAAGGAGAAGACGAGCAAATACAGCTTGACCGAGGATGGTCAAAAACCTGAGGGAGGGGGGGGGGGTCTAGTTAACAAACCATCAAGTTCACATTCCCTTATGACGCGCCATAATGAAGTTCAGCGCTCTATGCTGAGACCGTTCGGCGGTAGAAGTCCGACGCTTTCCCATTGTCGCTCATGTCTCGGTGGCGCGATGCATTGTCGCGTAGGGTAGACTAAGCAAGAATATTGTCTGTAGTTCAGTTTTAGAAAGGCTGCTCAATAAAACACAGCACGACTCCGGCGCATAGCCGTAAAATCTTGTACTTATTTACATTGGATTGCTAAGCCACAAGGCTAGCAAGATAACTAAGGGGGCGAAGTCAAGCCCTCCAACGTAATCTTCCTAACTCCAGCAATTATACCTAATCTTGAGAAGGAAGACCCCTGGACACAGGAGAGAAATACATAACTCTGGACACAGGAGAGAAATACCTAACTTGCATAA
1 AGCTCAGATCAGGAATCAATAGATCACCTAAACCAGGAGGAAACTTTAAATTTAAGAGGCTTATTAAATAAATTTAGAAATCTTGAATATAAAGAAGGAGTCAAATTAACATTTACAAATACCATTAAACACGTACTAAATGCAACACATAATTCCCCAATTTCTTCAAAACAATACCCACTTGCACGAAATTGAAGTAGGAAACCAAGTACAGGGAATGCTAAATCAGGGATTAATTAGGGAAAATAATTTACCATACAATAGTCCTACTTGGGTCGTACCAAAAAACCGGATGCTTCTGGCATAATGAAATACAGGCTAGTAATTGATTATATAAAGCTAAATGAAATAACCATACCTGACAGATATCCAATTCCAAATATGGACGAAATTCCCTGCAAACTGGGTAAATGCCAATATTTTACAACAATCCATCTGGCAAAAGGATTTCACCAAATAGAAATGGACAAGGAATCAATTCCTAAAACTGCATTCTCCACCAAAAGCGGTCATTATGAATACCTTCGAATGCCACTTGGCCTTAGGAATGCACCTACTACTTTTCAAAGGTGCATGAATAATAATCGTTTGAACAAAAACTGTTTGGTGTTTTTTGATGATATTATAATTTTTTCAACATCCCTTACAGAACATTTGAATTCAATACAATTAGTTTTTTCAAAGCTTGCAGAAGTAAATTTAAAATAGGAACTACACAAATGTGAGTTCTTAAAAAAGAAGCTAACTTTCTTGGTCCTGATGGTAATAAATCAAATCCTATTAAAGTTAAAGCCATAGTTTCATACTCAATTCCGACAAAAGTAAAAGAGATTAGAGTTTTCTTTGGCTATTATCGCAAATTTGTTCCAAATGACGCAGACATAGCAAAGCCCATGACCAGCTTCTAAAAAAAAGGAGCAAAGATAGATACGCAAAAACTTCAGTACATAGAGGCATTCGAAAAACTTAAGGCTTTGATAGTTCGAGACCCAATTTTACAATTACCTGATTTTGAAAAGAAATTTGTTTTACCCAGACGCACGAAACTTGGCCATCGGGGCTGTCCTTTCTCAAAACTCAAAACTCCTATATCTTTTATTAGTAGAACACCTAAGGATCACGAATTAAATTACAGTGCTATCGAAAAAGAATTACACGCCACAGTTTGGCCCACAAAAACTTTTCGACATTATCTACTCGTGCGACAATTTCTCATTGCTGGTGACCATCAACCTCTTAGATGGCTTCATATTTTAATGAAACCGAATGCTAAGTGCAGAATTAGATTAAGCGAATACCATTTTGAAATAGATTATATTAAAGGGAAAGAAAATTCAGTTGCCGATGCATTATCAAGAATTAAAATTGAAGAAAATTATCATGGTGAAGCTACTCAATATAGTGCAGAAGCAGACAATAGCAACCTTATTCATTTAACAGAAAAACCAATAAATTATTTCAAAAAAACAAATAATCTTTATTGAATCCGATAAAAATAATAGAGCATTCAATAATATTCGGTAACTCCATTACCACAATTCAATATCATGTAATGACACTTGAAAAGGCCAAACAAATTTTACTCGATCACTTTATCCATAGAAACTGTCTAAATGTGTTTAGACATGATAAGTAGGCAAACTATAAATATGTTCTATTTATGGGCTGCAATAAAAATGTCACTGGACAGCATAAGTGGAAACTACTTATAAGAACGATTGCAGCGGCCTATTGCCGAAGTGTCAAGAAATATGACCACGCGGGAGGTGATTAGCGCGGTCATAGGCCTCAAACATAGATTTAAGAATAAAACTCAGCTGCATTTACCAACGCAGACTGCGGCGTCTTACAAGCGCTGCATTATATAATTAGATGATAAGAACCGATGTAAGAATGAATAAATGGCGAAGCCCACGCAGCAGCGAGTCAGTGAAATTCAAACACCCGAATTGAACTCAAAGTAAAAAGAAAAAGGTTATTCGAGTGATTCTGTTGTTTCCCCACCAGTGGTAAGAAACACAGAATAAACATTATGGTCCTTCGAGCC
1 CATTCACTAATACAATAAAACACGTAATAAACACAACCCAAAATTCTCATATTTATTCAAAGCAATATCCACTTGCTCATATGCATGAATGAATTAGAAGTAGAAAAGCAGGTACAAGTAATGCTTAAGCAAGGAGTAATAAGAGAAAGTAATTCACCATATAATAGCTCCACCTGGGTAGTATCAAAGAAACCTGGCGCTTCGGGTCCAGAGTTGTAAATGACTTAAAGAAGTTAAACGAAATAAAAATTCCAGATAGATATCCCTTGCCAAACATAGATAAAATACTTGGTCAACTAGGAAAGTGTCGATATTATACAACAATAGATCTAGCGAAAGGCTTCCACCAAATAGAAATAGACCCAAATTCAATTCAGAAAACTACATTCTCCACCAAGAGCGGACATTACGAATACGTTCGGATGCCATTTGGTCTTAGAAACGCACCCGCAACATTTCAAAGGTGCATGAATAACATTCTTCGACCAATGCTCTAAAAGCATTGTTTAGTTTACCTAAACAACATAATTTTTTTTCCTCATCGCTTGATGAACATCATTACAATTGGTTTTTTATAAATTGTTCGAAGCAAATTTAAAAATGCAATTAAACAAATCCAAATTGCTAAAAAAAGAAGCCAGTTTTCTTGGTCATATTGTAACTCCGATTGGAATTAAACCAAACCCTCTTAAAGTAAAATCTATAGTTTCATACCCAATTATAAGGAATAACCGGTTATTACCGCAAATTTATCCCTAATTACGCTGACATAGCAAAACCTCTGACACAATGTCTTAAAAAAGGAATGAAAATAGACACAAAAAATCAAAATTATTTAGATGCATTTGGGAAACTAAAATCCATGATTATCAAGGCGAACCAATTTTACAACTACCCGATTTAAAAAAAATCGTCTTTACCACAGATGGTAGTAACGTTGCCCTTGGTGGGGTTCTTTCTCAAAACGGTCATCCAATATCTTTCATAAGCAGGACACTAAATGAACACGAATTAAATTACAGTGCGATACAACGGCAATCGCATCGGCAACAACAACAACCGCAACAGTGTCTTCAGCGTCAACCGTTGTGTCAACGACCTCACCTGCATTTGCATTGCAAGCAAAATTAGCTGCAATCAAAACAAAGACACTAAAACCAAAGACACTAGAATAACAAGATGCGTAACGGCCATACATTGGTTTGGCACTATGCAGCCACTTTTTTAGTGACGGCCAAAATTGCTCTCTTTCCGCTCGCTCACGCTGAGAGCGTAAGAAATATAAAAATTTAATTTGCTTGCTTGTGTGAGTAAAAACAATAGACGAGAACGCGTATATGGGTGCGTGTT
0.6702149441661676 GCATGACCTTATGACGCTATCAGAATCCAGTAACGGATTAAGGTTGAGGAAAGAACTGGGGGTCGAATCAGTTTCTTGGAGTGGGTATATTCCTCCGGATAATCAGCACGTTGAGTTTGCCTAATGAGCACGAGTTAAATCTGTGCGATGCTCAGGTCTGTAGGATATTATGTAGAGATACGTCTGCAGTGGTAGATGAACCGCTGCACAATGGCCAAGACTCGCAGCATGCGATTGAAATTTGAAAATCGCACCAGAAGGTCTTATGATGGGCATCGCACGGATATTTTTCCAAAATCAAGGTCCGTCGCCGCTTCGTGAGACGCTGGCCACGCGACTTGTGGCTGAGCTAGCCACGCAAGGCAAGGCCACCATAGTTCGCTACTAACCAAGTCTTCAGCCGTTACTCCACGACTGTCTAGATCTGCAGGGATGTGTTCGGAACGCATATGCGACCATTGGCAGGCAATTTTAGTCACTCGGTTTGCTACGAAGGTTGTGACATGGTGGCTTGTTCAACCATGACAATACAATAGTGGAATAAGTACAGAGAAACGTTTCCATTCGACCGAAAGGAATGTGGGGAAGAATTTCAGTATACAGGTCTGCAAGAAGAACGGCACCACACAACTCTGAACGTGAAGCCGAGACGGTTTGTCTGGGGCGCCTTTAGTCTTCGACGTTTGAAGATCTGACGAAACGATTCCGTTACGTGACTATCGATCGATAGGCGCACGTAAATATCGATCGTTGACATCTTCGGAGAACTGCTGCAGCGTTCGTAAGTCCAGAATAGGGGCACATTAACTCCAAACGTGACCGTCTGAGTTCCATAGTCTGTGATGTCCCCCTGATCATTTTGAAAGAGGATTCTCTCAAACGACGTATAATTGCCAGTACATATTGGTGATATCGGCATTAAATACAAATTTGAATATCAGGCACTTAAAGATGTGAATGGCGAGATCAGACTGAGGTACTGGCCCTAAATGACGGATGTTCAAGCTGTTTCCATTCTTCGTCAAATGGAAACATCTTGAACAACTGGATGCGTTGAATACCACACGGTACTTTCGTGTAGCCATGAGCTATGTAGTGGGTGAAGTACTAAAATTTTTCTGTCAAGAGATCTGGTGGTCGTGCGAACGAAGTCTTCTTTGCACACGTTGTCATACTCCTTTACTACCCTACATGGACCCTTCCATGGTAACTATACTAGTGGCTGTAGAAAGCAACGACCCACACAAGTTTGTCTTCGTGCCTGATAGGGGGACAGACGGAAGAAGATCCACAAATCAAAAGGTCAATCTGGGAAGGCTGGAAAAAAGTCAGACACCGTGCGGGAAAGTTTTCTCTAATGTAACAGACTTGGAAAATAGCCGTTCCAAAAAAGGTTCACCTGTCGACTTTTTTTATGAATCATCATATTGTGGCGCCTCTTGCACGTAAAACAGTTGCGTCTGCTCGTGCACTCGCGAGAATTGTCCTGTAGCGAAACAGTTGAGGAATAATCGCTTCTGCTTAATGTATGTTGCTCTTTCTGGTTAAGTCACCTTGAGAAAACAAATCGCAACAAAGCTCTTTGGAGCACAGATCTCAGGGGGGGCGACTGGTGTCTCAAAGGACTTAACCACTCTAGGCTGTGGGTTTCTGTGCTCTTTTGTGTGTTCTGCTCCCATAATGAGAGAGCAAGCTTTGGCAATTTGGAGGAACATAAGAAATCCAATCCCAAGTCTTCTTCAAAAACTTGGGAGTGTTCCAAGGCAATCAAACACCCTTGAATTGGGCTCTGAAGATCCTAAGCCCGTTTCTGATTCGCTTCCTATGGTCGGGAGATTGAAAACGATTTTCAATTGGCTATTTACTTTTTTT
1 CAATTAAATTTTAAACAAAGATGCGAATTTATAAATGTTATTGAAGAATATTATATTAAACCAAATAGACCGAAAAAACCGAATTTACAATGTGAAATGAAGCTAAAGTTAGAAGAAGACAAGCCGTTTAGTTATTCGCCAAGGCGCCTGGCATATGTAGAGAAAGAAACATTAAAAGGTATCATTGATGATTATTTAAAAGATGGTATTATACGACAAATTGAGTCTAAGTATTGTTAGCCAATTGTACTGGTAAAAAAGAAATTGGGTGCTCTTCGGATGTGCATAGATTACAGGAAACTAAATAAGATCACGGCGAAAGTTAGATATCCGAAGCCATTAATTGATGATTTATTAGATACCCTAGCAAACAAAGTTGTGTTCTCGAAGTTAGACCTACAAAAGGGGTACTTCCATGTTTATATGGATATGGATATCGATAAAGTATACGTCATTTACCACGCCACTAGGACAGTATGAGTTCACAAGAATGTCTTTTGGGCTGACAAATGCTCCGTGTGCTTTTTACAGGTTCATCAGCAAAGTATTTGAAAGAAATTGAAATACCTCGATGACATAATGATAGCGACAAAGAATATAGAAGATCACCAAGCTATATTAAAAAAAGTATTTGAGCGATTAGTTAAAAACAAATTAGAGCTGCGAATCGATAAATGTATGTTTTTCCAAAGTGAGGTGAAATATTTAGGATATATAATATCAGAAAAGGGTATTAAAGCAGATGATGACGGTGTGAAAGCAATTGAAAATTTTTCCGTGCCACAAAAAGTTCATGATGTTCAAAGTTTTTTGGGGATGTGCTCGTATTTCATGATTTGACAAAGAAAGACAAAAAGTTAGAGTTTGGCCCAGCGCAATTAGAAGCATTTGATGAATTAAAAAGCAAGCTGTTAAAAGCGCCTATTTCGGCATTGTACAGTCCTGAGGATGATACAGAATTGCACTGCAATGCCAGTTTTTTTTTTGCAAAGGAAAGCAGATGGTATGTATTAGTAATTGTTGATGGATGCACTTTGTGAGATTGTATCCAGCGAAATCAACAAACTCAAAGGAAGCAATGGAAGCCTTAAGTGATTATTTTAGAGCGTATAGTAGACCAACGACCATTGTTTCAGACAGAGGGACATGTTTTACATCAGATATGTTCGAAGAATTTTTGGAATCAAGAAAAATTAAGCACGTCAAAATTGCAACAGGCTCACCACAAGCAAATGGACAAGATGAGCGAATAAATAGAGACCTAGGGCTAATGATTAGTAAGCTCGTAGATGTAGAAAAAAACGTACAGTGCCACAAAGTTTTGGAAGAAGTAGAGTCTGCAACGAATAATACAAAGCACAGAAGCATAAATGAGCATCTAAGTATAATGCTGTTTGGGGTGAATCAAAAAGGAAAAATGCTAGATTGTTTAGAAGAAAATGTATTGGAGTCAAGGCTAAAAAGAAAAGAAATTAATTTAGAGAAAATTAGAAAAAATGCAGAAGCTTCGCAGGAAAAAGTACAGAACTATAACAAGAAATATGTTGACGCTAAATGACTAGAAGCAAATAAATACAAATTAAAAGACTGCGTTGTGGTCAAGAATTTTGATTCAACTGTTGGAACGCCTATAAAGGCCTTATGAAATAGCCAAAGTACTAGATAATGATAGGTGTTGTATCAAAGAAGTGGAAGGTTTTCAGTTTTTTCAGACACAAAAACCATACGATGGAATATGAGCGGCTCATAATATTAAACCATGGCTTCGAGAAAAG
1 GCTATTACTGTATGCGTAGAAAAGAGCTGTTCGCTGTAGCGCTCTCCGCTCTCCCGCTATCGAATAAATATTCGAAAGAGCGTGGAGCCACCTCTATAGCCACGGCGAAAAAATCGTGAGCCAAAAAATCGTATGGCGTTACGTATCATGTTATTCTAGTGTCTTTGGTATTACAATGCCACTAGCGACCAACTCTTGAAAAACAGACATTACAAGCCTAGTATTCCGCATTCCGCTACAGCCATACTCGTTTCTTCCTTGGCCTGTCGTCTGGTGCTGACGTTGCGACATAACACCGCCATTCCCAGTGATGGAGGTGGGGTAGGAAACGCCCCCCTTGCAGATTAATGTCTGCAGCTGCAGTGTGGGCAGCAAGCGGGTTAGTAGAGGAAAGCAAGTGCTGCACGTTAACTTATATGCTATTTATTTCGTGACGTCTTTACTGCAAAGGGGTGGAGTGTTGAGATCCAAAAGTGATGGTGAATCGGTGACCCGACCAGGGCGCGAGATCCAGAAAGTTTACCAACAAGGAGGGAGAATAGAAGTTCTACGAATATTTAATACACAATTGGACACAATTGCCGCCTGTTTCCTATTAATAACCTTATGCTATTAAGCATAGAATGTTTTTTATTGCCCAGTTAAACATTCTAAGCAAGACATGATTAACTCACTTAGAACATAGAACACGATTTTTGCGCCCTTCCGTTCGGAAAAGATGTAAAGGTAACTCATTTAATAATTGGGCTGATGTCAAAAAATCCATTTCCACTTGCACAATGTGTCACCGATCATTATATTGTTTCTTTCATATGGACACATACACAT
0.5752743650195461 AAGTTTGTTGACCCACTCTAACGACCACAAACCGCACAAAACTGCCACGCCCACATTTTTGAATCATGTTTCGATATTTTTTCATAATTTTATTAGTCTTGAAAATTTTGTTGCCAAAAAACTTGTTGCCACGCCCACTCTAACGCGGTGAAACCTACCCACATTTTTTAAAATCATTAAAAATAACAACAAGTTACCCAAAGCTGCCACGCCCACGCTTTTGAACAGTTTTTAAATATTTTCTCATTTTTTCCCCAATATCTATTGATATCCCAGAAAAATTATGAAATGTCGCATTCGCATTCACACTATTTGAGTAACGGGTATCTGATAGTCGGGGAGTTCGACATCATTGTTTTGTATAATATATATGTAACGATAGTTATCGATATGCGATGATCGATAATCATCGCAAAGGGTAACGTCGTGAGCGCAGGCAGAAGAGGAAGAAGGAGTTATAAGAAAAAGGACGAGCATAGAGTCAGTCGAAGAAGAACAAAGCGAGTTGAAAGTTGTGCAGTAAAAAGATCGTCAAGCCGAAAGTTGTCGTGTCCGGAGTAAGGCAAAGTTGTGTAGTCCGGAGATCAAGAAGTGTTGACACGAGTCATCTTTTTATTAAATACCAAATATAATAAGCAAACTATTATAATATCAAAATATTACTAAGATAAACAATTGTTTCAACTTGCATTGGCTGCTGTAAATTTTGTTGTGTGCTTAGGGGTACGAAGTCTGGGTTAATAAATGAAGCATTTGACCCGCTGTCTATTAAGAATTTTAACGGTCTGCCAAAAGGCGATTCAATTAAAATTAGGTTAGTGCTCCTCTACGTCTTGATTTTGTGGTATAATCGGGGGAATGTCCGAGGCATTTATTGAAAAATTAAGGACGGCTGTTACATTGTTGACTTCAACATATTCGTTACTAGGGCTTTGCTGTGTTCTATCTGAGTTTACGGATCCTCCTGCTCCTACGGACTCTCCGCTCTCGTCCAGCAGGTCCTGTATAACTACCTCTTTTATACCGTTGTCGCAATAATTTCTATCGCTGTTGTAGCTTCCGATGTTGGTTCGCTGTCCCGGTAACTGTTCCCTTGCTTTTGTCAGTTCGTGTTATAATTGTTATTGTAATTTTTATTAGTTGGTTGTTGTGTGTTTGTGTAATAACTGTTGTTGTTTTGCTGTCTTGCATGGTAAGTTGGTCCATTACTATTATTGTTATAGCTGTAACGTACCCGTTTATGGGTTTAATTCCCGTAATCTTCCCTAGCTCTATCTCTTATATATTCGTCTCTGAACTCCTTTGCTATTTCATTTGCCTGTCTTAATGTTTCTATTTCATTTGCCTGTCTTAATGTTTCTGGATTCTGAGCATTAACCGTCCATTTTAACGGGATTTTCGGTCCGGCTATAAACTCTGTATGCATGTCTTTTCATATGAATTTTCTTTTATTTTAAGTATTTCATAGACTTGTTCTTCTCTCTCTAAAAGATCTAGTAGTGTCGCTCCTCGTATGGCTGATAATTTCTGGTATAACAATTTTATAGATAATCCTTTATATGGGATTTCACGAAGGTCGTCCTATAAATGTTTTTCACTTCTGATTCCCCGAAAGTATCAATTAAAGCTGGAATAATATTAACCCAATCGAGTTTTATTCATTGTCCAACTATTATGTCTTTAATTACTCCTAACAGTAATTCTCCGTCGTCTGTATTTTCTACGTTGGTGACCAACTTCTTCATTCGCTCTTCGCTTGCAATAAACTTTGTTAGTAATTCTTTGTTTTCATCATACGTGGGTAATAGTTAATTGGATCGCGTATTTAAAGTTCATCCATTACGTCTCTATAATTTATTTGCGTCATGGGGATTGCGTCATATATCTTGTCCGTGAACAAGCCACTACGGCTGAACAGGGTACCTGACCTACTCCCTCTCCACCACAAGCCTGGAGCAGTACATTAGTACATGTTCTGCGGTTTCCTCACAATCGACGCAGAACAGGCATTGGGTTGACTCAAAGTGGCGGAACCGGAGTAGATAGG
1 TTCTGATTAACTCCCATTTGCATATCTTTTCGTTTTAGAACCAATGGATCAACTTCCACTATGTTGGCAAGACATTTCATTGCACGTGTCCTTACTGCTATAGATGGCTCACTGTGTTATACCAGGAATGTACAATTAGTAAAACTTTAAATATATACAGCAATTAATATATACTCACTTAACAACTAATATAATTTTCTTTAAGCATCCATCAAAAGATTGACTGAAGGGCCTTTTGGTGGCCAGATATTGTGCTATTAACTGTGCGTTATTATAATCTATGTATGTTTTGATGTGTTGATTTGACGAGTGGTTTTGCTCGCCAAAAACTGAAAATGGCTTAATTTTGTTGATAAAATATTGCTTTCTTGCTTCTAAAGCCTTATAGATGTTAATATTTAGTTCGAAATCATTGCTGTCCACACAGTGAATTCTCTTTTTGTTTGTATCGGTATCACTTTCATCGCACGATCCAGAATCCGACGTATCTAAATAATCACCTTAAAAAAATAAACAAATATATTTATATTAAGCTCAATGTATTGTCAATGAACAAAAGAGATTGCTTTCCCGATCGAGTTTTCCCACTATCAGATACCCGATACTTAGCAAGTGTGAAAACGAACGCGAAATTTCATAATTTTTCTAGGATATCGATAGATGTTGGGGAATAAAATACAAAAAAAAAATACTAAAAATTGTTCCACAGTGTGTACGTGATTTGTTCGACAGATTTTGTTCGTTAGAGCGGGCGTGTCAAATTTTTTGGCATAACGATAGAAATTTACAAGACTAATAAAAAATATTACAAAATATTCAATTTTTTCAAGTTAGGACATTAGAGTGGCCGTAGCAAATCATTTTTTGGCGAATCGATAGACTCTGTCGATAGATAGAGCGTCACAGTTCTGGGCATTTTGTGTTTGTTAAAGTCAACGTGGGTCAATAAACTTGCGCTGCGTCTATGTCTCTAGAATCTGTTTGCCTTCTAGCTTTTATAGTTTCTGACATCTTGACGTTCATACGGACAGACAGGGTCCAATCGACTCGTCTATTGATCCTGATCAAGAATACATATACACTGGTCTTAGGTTAGACGCACCTTGAGTTGCATACAACTTTGCTTCATATTTATTTATCAAAGGACGATAGAAAAGAAGTGGATATGCAAAAACATTTCTTATTAGTGATACTTTTAATATAATTTTGAAATGATTATACATATTTAACCAAATTGTGTTTTTCTAACATTTTATTAAAGCTAGTCAAAATAAGGCGAATTTTTCTTGGTCATTAGAATAGACCCACGTCGGCTTATTAATTTTTAAGCACGTTTAAGAGCTGCAGTTAATGCTTCCTTGTCTTCGTATTGCTTTCCTCCTTCGTATACTTTCCGTCTCAGCCAACCGCAAGCATTTTCAATTATGTTAAGATCTGGAGAATATGGTGGACTTTACTACTCGAGAATTATGAATAGGAGCATTGTCTTGTTGAAAACTCCAAGGAATTGGTCCACAA
0.7986640607962299 GCTCCAGTCTTTCTAGAATTGTTGTTCAAATAGCCAGCAGATCTCTCCTACGAATACAGGGACAGACGACTACAGGTTGTGTGCACTCGTAAGCTCATACATTGTAAATTGTTGTTGCATCTGGGTCAATCGTTGCCATCTGCTGAGTCGGCCTTCGCGAAGATGAGTTATGTCAGCCTGGGAAATTTTGTGTTGTTGGTACCACTTAGAAAATGCACCGGAGTTAGCACCTAAAGACTTTTAGATTTTCTTAAAACATAAACAAGCGTTACCTAATTCTTGGATGGCTTGGAAACACCGACGACTCTATAGAAGTGACTTAACAGCAGCCTGATCTTCCAATCAATGCAATCACATCAGGCGGAAGCAATCGATGATTATAAACAATGATAATAAACAATGTGTACCTTGGTGACTGGATGATGCTTTGGTAAATGTATTGGATGTCTGGGATCGTAGTCCAAGTTTGCGTTCTGAATACGTTAAACACCGTCGGATGTTGCCGTATCCTGTACGACCGATAACTGTGAGATCAACTCCACCCATGACTAAATAATTGGCGCTGCGTCATCTCAATCCACCATAGTACTCCAGAGAAGTTGAAGAAAGATCTTAGATTTTTTACCCATTGGGTTTATTAGACCAAGTGGATCATAGAATTGGCCTATTGTTGACAATGCAATCCGCTTAGTAGGTCGATGATTGGACGTTATTTTAGAATTATTAAATATGTGTTGATCTGCAGCTTGGCGATATCCTATCGATCGTGAAATTTGATTACCTGCTACTTGTCGCAGACAAAGTGTCCTTCCAGGGCTGTTGGCTCATTCGAACACCATTTACGGATTGGAAAGTGGCCTCGCGACAGTAACTGACGACGAATTTCTATCACCTCCTAAGTGAATCCCCTCAGTTGATTAAATCATCCACATAGAAATCTCTACGAACAATATATGAGCCAACTGGAAATGATTGTTCTTCATCATAAGAGAGCTTATGCAAGGTTCCATAGATTACAGTGTTCAATTTAAAAACACTCATCCGATTCATAGCAAAAAATTAATCCGGTTACGAAACTTGCATGCAACGGTACATCTTGAAGATACAAAGGGCCACAAATCGAAGATTATTTGCTGTACGAAGTAAATCGTTCGGAGGTCCACGAAACACCACACGAAGCTATGTAAGCTCTTCTGCTTATTTATGCAACCGATAACTCCATCGTTACAAGAGCCACGTGGCCCAGATCGATATACTCTCGTAGAAGGTCTGAATAATGAGCGTTCAGGACTGAGTTTTTTTCAAGAATAGGGATCATCTAGAGACTCGAATCCTAAAGACGATTTCCCAAAATCGGTTTACCATTGCGGAAAGTGTGTCATCATCAGATTGACCAGCAGGGTCCTTGGCTGCTAATATCGATTTATGATTTGGCATAATCGATATCCCACAGATGCTAAGTTGATTTTTTGAAGAGTTGGCAACGTCCATTACAAATAAATTTATCCCAAAGAAATTATTTCAAGAAACAGACCAGCGCCAATTAAAAGGTCAATTCGTTGTGATTGGCTGAAATAAGGATCATCGATAATCCGTATTACTGTAATACTGTCACAATAGCTGCAAATGAAGCGGATGAATATTGAATGTTTTATCAGAAATCATGATAGATTCTCCAATCCGAGGTTTGCGATATTTAAATGGTCCTGATAATCCGTGATACTGTCACAACAGCTTAAACGCGTTAGCGTGCATATAGTGACTGTGTAAGAATTTTGACTGCCTTTTCAGAAATCATGGAAGGTTCTCCAATCCAAGGCTGGCGAACTTCTATGATTCAAATTTAATTGACTACCTAAGCAAGAAGTTTTGAAGTTTAGCTTGATTGATGATCCCTTCTCGAC
0.9579124541844245 AGTAATCAAGCTAATGGCTCTCAATTTTCTAAAAACCAAAGATAAAAAGGCCAAGCGCATCAGAACAATGAATCAAAAAATCTTCGATAAGGTTATACGCAAAACCTAGGTCCTGAACCCATGGACGTCGATCCCACATCACGTTCTAAATTCAGGAGCGAACGGAGAGCTCGCAGTAGTCAACGGTTGAACCAGAACAAGAGCAGTCAAATGACCAGGAGTATAGGGTAAAGTCATCCTACGAAGCAGCGGAAATCGAGGCTGATAACACGTCCGATTCCGAATCATGTAATTTTTTAGGGGACGTCCCTGCTCCCCCAAATAATTCGTTCGATAGCGGTCGAGAAATTAGGTTACTGTTGGATACAGAAGCCTCCAAAAATTACATAAAACCTCTAACAGAATTAAAACACTTCAAACCGGTGGAAACACCATTTGAAGTCACATCAATCCATGGTCATACAAAAATAGAACAAAAGTGTCTGATCCATCTATTCAATGTTAAGTCATACTTCTTCTTGTTAAACAACCTGAACGAATATGAAGGAATTGTTAGACGGGTCAATGCAAAAATTGATCTAACAAAAAACATCATCGAGCATGATCATGGTACGGAGCAAATTTTTTACTCAAAATGCAGGAATGGTAACTTTATTAACATCGATGACGTGGACGTGCCGAAAGCCATAAACGAAAATTTCAAAAAGATGATCAAAAACAGATCAAAAGCCTTTGCGGACCCAAACGATTCCCTCCCCTTCAAAATGAATACGGTCGCCACGATCCGCACTGACGGGGAACCCGTATATTCAAAACTTTACCCATATCCGATGGGTGTAGCCGATTTCGTCAATACGGAGGTTAAGCAACATCTAGCAGACGGAATAATAAGGCCATCCCGGTCGCCTTACAATTTGGGTTGTTGATAAGAAGGGTTTTGGCGGAGAAGGTCATAGGAAGAAACGTCTCGTTATTAACTTCAGGAAACTGAATCAAAAAACAATTGATGACAAGTATCCTATACCATTCATATCGACCATACTGTCGAACTTTGGAAAAGCTCACGACTCTTGATCTGAAGTCGGGCTTCCATCAAATTGAGCCCTCGGAGCGCTTTCGAGAAAAGACAGCTTTTTAGTAGTATGAATTCTGCAGACTTCCCTTTGCTTTAAAAAATGCGCCTAGTATTTTCCAATAGACGATGTTCTGAGAGAACACATCGGCAAAACTCGCTATGTCTACGTCGATGACGTAATATTTTTCTCCCAAACAATGGAGAGTCATGCCAACGATATAAACACGGTTCTGAAAACTTTGTGCGATGCAGGTATGAGAGTGTCTGTAGAAAAATCTATGTTCTTTAAAGAGAACGTAGAATATTTGGGATTCATAGTGTCCCGAGGGGGAATTAAAACTTCACCCGAAAGGGTTAAGGCTATAAAACAATTTAAACCTCCATCGACATTGTTAAGTCTCAGGTCATTTCTGGGATTGGCCAGTTATTATATAATAGATGTTTCATAAAGGGGCTTTTTAGCATCGCAAGACCTCTGACGAATATTCTAAAAGGTGACAACGGAAAAATTGGTGCTACCACTCAAAGAAAGTCAAACTGGAACGAGCAGCGAAAATCATTCGAAAAACTAAGAAACACCCTGGAGTCTGAGGATGTCATTTTGGCATACCCAGATTCCACTCAGCCATTTGACTTGAAAACTGACGCCTCTGGAAGCGGCCTAGGGGCTGTTCTTTTACAGATTTAATCGGCAGCGGCAGAAATCACCGCAAATTGCAGAACGTGTTCCGAAGCAAAACACCAATCGTCACCCAGTGCAACAAACCATAGCGGAAACATCAATTCCTGGTTACACTGGGGAAAGTATCCACATAGATATATTTTGGACTGATCAAAAGCATTTTCTAACCTGTATCGACAAGTTTTCAAAATCCGCTATAGTCCAACCAATCGATTCAAGAGCAATCGTAGATATCAAAACTCCGATACTACAACTAATAAATCTGTTCACCAAAATAAAAACAGTTTACT
0.9744938837568701 GTGTGAGCAGGAAGTCGTCCAAGAACGGATCCATTCCACCCACGGACTGGCCCAGTCGCGTCTCCAGCAGGTGCTCCAGCATCTTGGCCGGAGTTCCCGACATCACCGTATATCTGTGGGATAAGATATTCAAATGTATCTAGATTTTAAGGCAAAAAGGCCAGGTATCTGGGTTTAGAAGTTAAATGCTGCTTTAACTAAGGGTGCTAAATGGGATGTATTTTCTTCAACCGAAGATGCCAGAAGGGAGAAACAAAGCCTACATTCTGTCACACAACCGTAACCCATCAAATCAAATTCCTACTTCCATTTAAATTTGAAGGCACATTAAAAATTGATTAGACACTCACTTAAATGCCGAATGCTGTCCACGTTGCTTAGCCACGCGCTCGAGCACTAAAACATCCTTGCCGTGCTCCTGCAATCTCAGAGTATTGGCCTCCACATCGCGCAGTATCCGGTTGAAGTGTTCCTTGTCCACGCGCAGCAAGTGGCAATTGTTCTCCTTCAGTACGATGGTAGCAGCTCTGCGGGAAGAAGGTCGGGGAATTAGATGTCTCAAGGATCTACCTATGGGATGGATGTGTTTCGAGGAATGTTTGAACAGCAGTCTTGTGACTTCGTCCTGGTTAGCCACACATTCATATGGTGAAAACGCGTAAATAGCCATAAATGTGAGGCAGCCCTCGTGCACTTGATGGTTTGCCAACCCCCCGCAGAGTCGGAAATATTTTAAATTGGATTTCAGCGGCAGATGCACATGCAGTTGGCAAATAAACTCAATTGATATATGCAGAATTATTGCCGGTATGCTGATACGAGCGACGTGGATGGAAGCGCGATTTATTATATTTGTTGAAGGCAAACAAGCTCTTTGACTATTTTAATTAACACAAAAGCCGAGTGGGAGCTTAAACTAGTTATCCTTTCATTGGAGCATTAAAAACGGAAGTGCACGCATACGGACTAATAAGCCTGCAGACAAACGGATCCTGACAGTTGGATTTCCTCTGCTCAGCTGGGGAGCTCCCCACCCATGAACACAATGGAAACGAATTCCATTCTTTGGCAACTCTTTGATAGTTTCTGCCTTTGCCATCCGCTCAAGCGTCGGCTGGCGAAATGGCTTACAAATTGGACGGGGGCCTTGGCCGATACTTTGTTTCTATTTGAATTGTTTGCCTTAAAATCGCACACAATGCCGCTTGTTGTCTGTCGCTGTTGCGGAGGAGCTTGTGGCCAGTTATCTCGACCGTTGCACCAAGTGGGCTGTGGTATAACTTGTTTGGCCCATTGTGGCTATGCGGCCATTGTCCGTTGAGCTGTCAGCCAGGAGGAGGAGGTGGGAACCACAGAAGGGTTCAGCATGAAGGGTTTTGGTTTCTCACAACTTTTGGCCGGAGAGACGGACCAGCCAGTTAACAATTGCTCAATGGAATCGTCGCAATTGGTGCGCCATCACTCACCTGGGTGCGTCGTTTATCAAGGCCAGTTTCCCGAAATCATCCCCAGTCTTCAGAGTGGCAACAGTTCCCTTGCCGTGTATCACAACGTCTACCGATCCCTTGAGTAAGATGTACCAGGAGCGTCCTTCGTCGCCTTGATTGAATACTGTTAATGGGTTAAGAGTGTTAAGGGATAAGACTCGTTGTTAGTACTTATAGCTGCGTCGGTGTGGGTTGGCTGACCCATTATTGAGCCATAATTAGCCGGGGCTTAATTAAAAAGTTTTCCAACTTCTCCCTTCCCTCCCTTTTCCACCCTTTCTCCGCTTTGGAGAATCTCAACTGCGCCGCCTGGGAGCTATTAATCCTGCGGCCGGATACTCACATATTGTTCCCGCCTGGGCATGAGCCTCGAACACGAAAATCGACGACAGTTCCCGCTTTATGCTGGTCGACAAGTGGGAGAGTGCGGCAATGTGGACCAGTTCCTCGAAGACCAGCTCCAGCTCCTCCGATGTCCGTTCGTGAGAACTGCGAATTAAGGAATATAAGAAATGAAGGGATCTTAATCGAATTTACAGGTGAGAATTCATTATGCGGAC
0.6686294066083168 TGCCTTTGCCTTTTTCCCGCCCTTTCCTCAGCGTTTTGCGAATCTTTGCCGGCATTTCTATTGCGCGGACAATCCGGCCAGTGTGTTGGCCATTTACTTGCCATGATGACGGGCATAATCAGCGAGATCGGCGCTTTGTGAGTGCAGAATGTGCAATAAAGCGGCAACAATCGGCAGGGATTCGCCTTCCCATATTCCGGGTATTGCCGGCCCGGGAAAATGCGAAAGTGTTTGCGGATCGAGATGGAAGATAGAGGATTGAGTATTGAAACGAGGAAGGTACTTCCGCCGGCGGACACTTTCGCCTAACCAAGCCAATCCAACCCATCCCAATCCAATCCAACCCACCCGATCGCCATAAAGGGTATTTACTGTCGCTGCCGCAGAGCCTCGCTTGACGACTTAACCCAAGCGGTCGTTTCGCGTCCATTCTCCGGACGGAGTCAAAGACAAAGGCCGGCGGAGGTGGACAATAGGCAAGGTTGTTGCTTGTGGGTAGGGTTTGAGCTATGAGCTATGAGCTGTGAGCTGTTAGCCCTGAACCCCGAACCTCGAGAATTGAACCTTTCCCGGGGCAAGAAGGCTTGCATGTGGGCCTTTTCCAGGTCGGCCAGTAGGTAGAGTTGTTGCGATGCGGCTATGCCGGGCGAGTTAATGCCAATGCAAATTGCGGGCGCAATATAACCCAATAATTTGAAGTAACTGGCAGGAGCGAGGTATCCTTCCTGGTTACCCGGTACTGCATAACAATGGAACCCGAACCGTAACTGGGACAGATCGAAAAGCTGGCCTGGTTTCTCGCTGTGTGTGCCGTGTTAATCCGTTTGCCATCAGCGAGATTATTAGTCAATTGCAGTTGCAGCGTTTCGCTTTCGTCCTCGTTTCACTTTCGAGTTAGACTTTATTGCAGCATCTTGAACAATCGTCGCAGTTTGGTAACACGCTGTGCCATACTTTCATTTAGACGGAATCGAGGGACCCTGGAC
0.7866213122006334 AGCAAGTAATTTTCCTATACTAAAACAATGTGTTTAATTGAAGCCCCTAATAAAAGCCAATCCCTCTAGCTGAATTTTCGATAACAATCGGTTAACATGACATGACAATTTACAACCCACATTCAAATCGGTTAATATGAATTTTTCCATGCACGTACACAATTGTTGTTTGCCATTTTCTCTAAGCTTTTTCAGGTGCATTAAATTTCATTTTCTTTGATTCACTTCTTCTTTGCCGCCTTTCGAGCGATCGCCGCATGCAAACTGCATACAAATGTGGATCTTCTAGAGATTTGCACATTTGAAGTGCCGATCTGGAGGGGTAACTCAATAGCCCAAGCAGATACCTAGCAATATCGTATTTCTTGACTTATTTCTAGCACTATTACTGGACTAGAGCCATTCCACGGCGCTCGATCGCTGGCAATTAGCACGTTTTCCAATTTGACGCCACGCGTCTTGCTCCATTGAACACCTTTGGCAGGGCCTTTGGGTTCGGCGCTGGCGATAAGGATGGCGATGACGAACGAGCATTGTCGTCACACCTGCTGGCGAAATTGGCAATGCATATGAATACCGGGGTTTTTCTTGGGCTCGAGCGGAGCCAATCGATCGCCACTGCAAGTCATGGCAATGTGGAAAGGCTGAAAAGCCTGGCGTTTGTGGCAAGCACATGACTGATCTCTTCACGTGATTCGGCAGGCGACGG
0.712332898677666 TGAAATATGACTTGGCATTTTATAACTCTTAGTTCATATGAAAAAATGAAACAAAACGACCATGCTCAAGTGGTGTAAAATGAAAATGGCATTTCCTTCGGCTAACCGGAAGAAAACAGTTGAAGCTACCCTTTCGTACTGGTCAAATTACGTGCAGGTATTTGACTGAGCAAAACAAACTTATTTGTTTACTTTGAAGATTCAGCAGGAATGCGATGAGCCGGCTGCTAATCGAAATCGCGCGAGCAGTTTGCAAATATTAATGTGGGCTGAGCAAATTTGCGTGGATTTTCCCACTTTTTTTTTTTTTATTTTGCCTTTTATTTGGTTTCTGTATTATTTTGATCTGCCGCTTGTGTGATCAAATCGATTTGGCAGAGCCAAACAGATTTTGGGATCTTCTGGATAAACAAAAACAAGCGACAGGGGCTGTGAAAAATTGCGTCACATTTGAATATAATGTGACACATTTATCGTGGCGAAAAATATATGCAAACCGAATGCAGGCGTCGCGAGTGAGTCTCACAGATTCAGATGTATCTGAAAGATACCAGCCAGAGTGGCTGGCATGCAGCTAAGTAACTACTTACCCGCCGCCAGGCGAAAATTCAGTAGCAGCAATCCAATTAACAGAGCCATCAAAGGCTGTCCACCCAACTGATGGCCAGAAGTTGCTCCTTCTGCTGCTGCTGCGCCCAGTGTTGCTGTTGCTGCTGCGGTGCCAGTTGATGCTGATGCTGCTTTTGCTCTCGTGCAGCGCATGCTTTTTGCGGGACTAGAACTGGCCGAGTGTTTGCTGTGCTGGCGTTGGTGTTGTTGTTGCTCACGTGCCATTGACACCTCATCAGAGGCATCGGACGACGCATTGACGTCACGGCCATGGCCAACATAGCGATCTTCATCCTGGCGTAAGCAATTGGCCAACTCTTGCAAAGCGCTCCATGCGCTTACTATAAATAAACCTAGAATTGTTCTACATTCGCGGCTAGTTGCTCTTGCCAATTGTGTTGCTGTTGCTGCTGACGTCTTTGACATTGTTGCCGCTAATTGGTCGGTGTTTTGGCTTGGTTCTGCTCTACGCGCTTCCGCTGGCGTCGTGGTCGCAGGAAGTGCGCGGATGGCCATCGACATCGCTCTGCGCTTGAATTTGTAATTCGATTTTAGAAATGTCAAATTGTTTTGGCTGCTCGTCGGCTGATGCTGATGGTGATGATGCGGCATGACAACAGCAACTGCTGCGGATAGACGAAAGGCAAAGGGTTGGCAAACGCACTCGAGTTAACAGGTAACAGTTAAGAGGCCGCAAAGGTAGCACAGGCTGCATTCAATTAGACGGAGCACACTGCCACTCCAGCTGGAATGGTGAACGAGCAGTGGGGATGGCACTGAATATGGCTATGGGGATTGGGATGGGGATGGAGCATCGAGTGGAGTGGCACGCCAAGATACATGATGCAACCGGCGGCAACTGTGGCTACCACAGTCAAGCACAAAGAATGTTTTCCACAAAAACGACGGCCAAGAGGCAACAATTAAGTCTCAAACGCTGAGTTGACATTGAGCAGGCGGTTTTCAAAATGCGACTACTAAAAATAAAGAACCTGTTGCTGCTGCCGCCGATGTGTTGTAGGTTTGGCGCATTATGCACCGTCTGTCTGGCTTTGTGCACTCAGAGAAGTTATTAGCGATATGCTCTTGGAAGTAAAATTATTTAATTTTTAGGCCCATCGAAAACAAAGCGATCTGAACAGCTATATATGTAAAAACCGAGGAGTCCTAACCATATGATTTGCGAAAGAACATTTGCAGCCTTGCTTTAATGCCAACACTTTTCTTTGACTGTATCCTTACCCCTTTGCAAGCCCCTTTTTTTTGCCTGTCTGCCTGTCTGTTTGTTTGTTGGTTTGTTTGTTTGTTTGGCTGCTTGTTTGTGACTTGCAGTTTGGCGCGCTAGTTTGGCATTTGTTTTATTTTGGCTGCCATCGCCATCGCCGTCGTCGTCATGACTTTAAGGGCGTGCTCAAGACAACATGTGCAATATGCAGAC
0.9144272824231741 GCATCCATTGCGGGTGGAATCATCCGACGAAGTGCTAACACAACGGGAACAGCTGTGACACTTGTTAATTGGGATTGTCAAGTGAAATGTACCTACTACAGGCAATGAAAACAGAAGCGAACACAAAAGAGCATGCAAATTTATAGAGCAAACAATCAATTTTTGCATAATTGACAGCGTTGAGGAATTTGTGATGAGCACGTGCCTCTGGCGAAATCGATCGTTATAGTCTGATTGAATGATTAATGCTGTGACATTTAGTGGGCCAAAACTAACAATTGTGGTACTCACTAATGGTATATATAACTTTGAATGTCAAATTATCGCTCAGTGCGACTATAGTATGCCATATTTCTCGAAACAGTCGGTCAGTGTGGCACATCAAAGCAGATAGATAAACAAATCGAATCAGCTTCCCTCGATCTGGCGAATTGTTTGTTGACTGTAACGAAATTTTGTTACCCCTGATAAGAGCGCACAGCTGTTCGACAACTTCAAGGTCCAATGGTGGCCACTTATCTTATTTCTGCCATGTCCACTCAATATGTGTACTCATTCTATATAGTATAGCTATATCTGTGCGTTGGTAAAACATGAGTACGTTAGGATCTGAATACAAATGAATTTATTTACGTATGGTGTATGGCCTTAGAGCCCATGGCTTATCGCTCCTAAGCGCATTTTGCCAATAATTCACTATTATCAATGGAAAAATGGCAAAAGTTCACTTGTACACACAACTGTGGGTACACACACACACATTCGAATTATGATTATTTGTTTAAACCGAAGGAACTGCAGAACCCATCGATAAGAAAGTGTGCGATACGTACTTTGATCAGCGTATCGTAAAAGCAAATCATAGCCTAGCTTACATGATTTCCTCTAGTGAAAATCTGCGGGGGAAATGACTCTGAAATAAACAGTTTTATCATTTCTTAGCCAATATAAATAGTATTAATTGATTTCTTTCTTTGTTTAGAGTTCTACGCTCTCTTGATCGCTTTCATGTGCCGTTTTTCAAATTGAATTTCAGTTTACTTTCTTTG
1 TGATAATGATGACAGTCTGTCGCTGGCTGTGCTGCACTTGCTCTTTATGCTGACTCTGTAGGACTCTCGGCGCGCTAGTTAAAGTTTTAATTTGGCATATTATAGTGGCTGGAGTGGCACAGCAGGCGCTCGTTAAATATGCCCACAGAACACATGGAATTAGAGCCACAAAAGCTACGTAAAAAAAGGAACCACCGTCAGAGACAGCGACTTATGGCATTGAACTTAGCCAAAGGAAAGGGTCCTTGGGAGCTGAGATTCTTGGCCACAAGTGTGTGTATCGACATGCTCGAGTGGCTCAAAATGAATGGTTGGAGTGGTTGGCGCTAAAGCTGCTGAAATGCCGCTGGCTGCAGATGGCATTTTATAGTGATAATTTCAACTAACTAATTGTGGTGTCATAGAATTCCAGAGA
0.6821550508616604 CAATGAGAGAGCCATGACGCCAGCTAAAGCAATGATAGCCACAAATGCTATGACATCCAGCAAATAGAATTGGAACCAGTTGAGATCCAGGCCTGCGGATCTCATATGTGAAGCACCTCGATGCCGGATGACATATTCGATCCAATAGACGGCACTTTTTCGCGGCTCCAGCGGACGATCGCGGAAAATATCCGATACCCTCTGAACGTTCTCTTTGTAGGTCACATTATGGATAAGTTGGTCCAAGGAGTGCCGCAGGATTTCCTCGGTAATCGATTGGAAGTGCAGACTAATGGCATATCCGCCCAAAACCGCTTTGTTCATATTAAGGTGCTGCAACATAATATATTCCTATAGAAGCAGTTATTTATATAATTAGTGAAATATACAAATACCTGATCACAGTAGAAGGGTATACCCAGCATGGGCACAGCATAATGCACTCCCTCCTGGGTGCCAAATAAGCCACCGTGGGTAATGAATACCTTCACATGACGATGGGCCAGAATGTCGGCCTGTGGCAGCCACTTCCTGACCATCACGTTATCTGGCAATTGGCTAATGCTCTCATCCTCGAATTTCCACAATACCCGCTGCTTGAGCGAACCGAATACCTGCAGGAACAATCGCAGCATTTCCACGGGCATGTCCTTGCTCTGGACATTGCTGCCCAGGCTGAAGAAGATGGCCCCCTCGGTGGCGCCATCCAAGAGGGCTTGCATGTCAGCCGGCAGCGGTTTGGGTGGATAGATGTGCATCCCGCCCACTGGCACCATGGCGTCCACTGTGGGACGTGCCGTGGTCAGCGGTGCGTGACTGTTTAGTAGCATCACTGAGATTTGACGCTCCATGTGCTTGACCTTGGGCACCTCGGCTGGAAAACACTGTACTCAGGTGTATGTTCTCAGATAAACCATTACCGTAACTCACTCAGTACGGGTCCAAAGAACTCCCTGGCCACCGCATCCATTTTCGGAAAATAGTTTAGCAGCCTGTCCATGTCTTCGTAGAAGGATGCATAGGAGTTCTTCACCCTCTCCAGGAAACTCATGCGATCGGTGAAGGGCATAAAACCGTGTGGTACAAAGGACCAAGGTGTAATCAGACCCATCATCTGACTCATGTGATTCTCATAGCCCAAAGTGCTCGTGGTCACCACGGGTATTTTGTACAGATGAGCCAGTGCCAAGAAGGCCTCCTGATAGAACTGCTCGGCCAGGAGAAGATCGAAGACTCCTTCCTTTTGCTCGGCATGAATGAGAGACCGAACCTTGGGCTGCCGCAGGGCATGTTCGGTGGTCTTGAGGCCGATAATCTCCAGCATTTTGAGGAAATCATAGTTGGTCATGCGGGTCAGCTCGAATAGGTGTTGGGCTCCAAAGTTCAGCTTAACTGGTTCCAAACGTAAATATGATGATCATTAAATCAAGCTCCACTCACCATCGTGCCAGAAATCGTAGACCGGTTCTATCAAGATCTCCGTGTAGTTGCTGCCAAGTTGCTCTTTCTCCAGACTAAAAGCTGTTACCATGGTCACCTGATGACCACTTTCGACAAGTTCCCTTATCAAAGCAGTGTGCATCATAAAATGTGATTTTCCTAAAATATTTTCCACAACATAAGCCATAAGTTGGCTTTGTACATATCTTAAAATACTTTACCCGGAAAGGCATACACAGCCAGGATTTTTGATCCTTCGGCCAATTCCA
0.9062175783455788 CCTGCGGCCAGACATGTGAATAAAATTACATTCACTATTTTATATGCCACATGGCTTGTTGTATGTATGGCATTTATCGGTGTTTATATGTTTTGCCGGTGCCATGTGGAAAAATCCTATGTAGGTAGAAATAATTGAATTGGCACATCAGCTAAATCACTCTCGTCCATGTTTATATGTGTATGTCTTTATGGGTATGCCGGCCTGGAACCGGAGACGGCGGTCAGGGCAATAACAAGATTAGATCACTGGAAGAAGAGATTGCCCCCGGCCGGCAGGCAATGGAAAAGGGTTGAGCGAAAACTAAGCTGCCACTGACAATCTACAAAGCGAGGTCCGAATGGCTGCTACGAATAGTAAGTCCCCCTTCCGAGTCCATCGTTCGATTTAAGTTTTCCTCGGAACACACAGGCAGGTGAACATTAATCAAGCCAAACAACCAAATAACTTATGGCCCTGGCTAATAGAGACATTCGGCCAACTTCGAGGCCAGAAACAAGTCGGCCGAAGCTCTGGCCGAAACTATAAACCAGTGCTCACTTAGATAAACAAGATATGTGGGAGCAATTAGTGTTTATTAATGGTGATTTTCGAGATATTTGAATTTTTGGAAAATTGCATTTCAAATGGTAGAAAGAAAAGCAATTTGCATGAATACCTAGCATTCAAGACTTTAAATATTTGTATAATACTAATTAGCTATGAAAAACTTGTATATTTTTAACATATCCGATTGATTAAGATATACAACAAGTAAGCCTTTAATTCACTTACAAAGTGTGAGAGAATTCTATGCGGTAAGTGCGGCTTTTAAGTGCCACACAACGGTAAGTAGTAGCCCATAAATGCGTCCACTTTCATGTGTGTGTGCGTGTGTGTGTGTGGCGTGGTAATTAAATTGGCATTAATTAAACTTACGTCGCTTCTGTCGACGGCGCTGCTCAAGTGCCGCTCATTAAGCAATTAAGGGATAATTATCAACGCCGCGCCGTTGCCTTTTTGCAATTTTCATGCGCAAAGTGTTAAAATCACTTAATAGGCGGCCACATCCTGGCCTTCTGCTGTTGTTGTTGTCCTTACTTCCGCCGCCATTCGTGTGCGTGTGTGTGTGAGTGTGCAAGTGTGCGTAAGCGGTTGCATGTGTACGATGTTTGTGGACGCACGCGGCTGTTTGTTTAAGTGTAGCGTTAAACGCGGCCACTGACAAGCTGCGAATGCCGCACACCTGTAAGCAATGCCATCGCCGTGTGCCGTGTGTGTGGCATGTTGGGCCAACAACAACAGCCGCAGCAGCAATAACTAATGGGTCCTCCGATTCTGTGAGCCATAAGCTCGTATTAATGCAGTTATAAGTGCAATGCTCACCCATACACATGCACGCACACACACAGTCACACCTGCACTCACACCTGCAAGCTAGCCACATACATACTGACACTTTGACTGACAACAAACCAAACAGGAGCAACAGCAGCAACATCAGCAGTTAAGCGACCGCCAACAGCCAACTGGCGAGTCAGTCAGTCAGTAAAGCAATTTACAGACATCTGTTACACGTGAGGAGTAACCACCCACTACCACGCACACACACACACACTCAACCAAACTCACACACACGAAAACGAACTGCATTCGAGCATTTAGGCGA
0.7687959974380968 CCAAAGTCCGGCCAAAACCCTGCAGCAACAGCAGCTAATGCCGCCCAAACCGCTCTTCAAGCCGGAGATTGCGAACCGCGTAGAGCGGTCGAAGCGCGCTCTCTTTTCGCCGGATCACCAGGGCAGCAGTAACCAGCTGGAGTCGATCCTGAAGCGGAAAAGAAACGCCTGCGATGACGACGAGGATTCAGCTGATTTGGCTAGCCAGAGCAGCAAGCTCTTCCGGGCCGAGAGCAGTGGACCCAGTGGGTTGACTCCTCGCGCTCTAAAGATCAAGAGCCAGAGTTTCTGCATTGGAGCTGGTTCCTCCACTGCGGGTGTTCAGCTAAAGTTGGCGCAGCACGCGGCTGCTACCCCTGGGCAGACGCGGCTCAGTCTTGGCCTGAGCGGCAGCAGTAGCAACCTGGTTAACCCGGCATCTTTTGCAAGCGGTACGCCACTGGCGAGTAAACTGCACAGAGCGCACTCGGAGATGAGCGCCACACCGAATAGCAGTATGACTGATAACCAGCGAAAGGTGAGCCTCTATTTATCTATACATCAAATTATGCCTTTTGTGTATGGTTTATCCCTAAGATTCGTTCACTTAACCGTCATAACTAATCTCGTTTATTGCCACAGAAACTCCTTTGGGCTGTGTCGCAGGCACTGCAGGAGAAGAAAATTACGCCGAAGCACGAGCAATTCCGTCAGCATGCGGCAGACCTTACGCGCATTGTGAAGCGCATCTTCCAGGAATTCTACCTGGGACATTCGTCCAGCAACAGCGAAACACTGCTAAGGTGAGTAAGGGGTGGATATAATACTCGTATAGGCACTATTGGAACTTCCACCTTCCGCAGGCTGGCCAAGAAGTTTGCCTTTAGCGTGATTGCGGGGAAGAATGCGGACGACGTTTACCTGCAGGCGCGCAGTCAGGAATGCGAGGCCAAGCGGTTGTCGAGCACCCGCCTCTCGGGCTACATCGGTCCGGAGGAGTTTGCCCAGCGTAAACTGCTTCTCTCGCAAACATCGGTCGTAGGATCAGCAGCAGGTTCGGCGCGATCCCTGCACAACATCTTCGGCAGCGAGAACTCCATCGATTCCTTCGGTCTGAGTCAAATGAGCCTGCCCACAAATGCCTGCTCCGAAACGCAATCGAGTATAGTGGATCGCATCTCGGAGGATCTCTTCTGCAAGGAACGCCAACCCATCCGGCCCAATGCCTCGCTCCAGAACAGCTCGTCGAAGAGTAACCTAGGCGGACTCGCGCTGCGCGAGAACATGGACTGCGAGGCTCGCCGTTCGGCGCAAAAGAACTTTACCGGCAAGGACCAGCAGAACATCAGTCCCTACTTCGGAGGCGGCGGAAGTAACAGCTCTGCGCGCAAGTTCCAAATGCCACCCGTGGGCAACAGCAACCACTCCGGAGGCAAGGCCAAGAGACAGATTTCCTTTGACTGCTAGAAGAGTAGGGCCAATAGGATAATTGTTGAAACGTCATTATCATAATATGATGCCCATAAATCCTCTCCGATCCCTTGAAATTCTAGGAGCAGAGGCAAGGAGCTGCCCGACGTGTAAATGAGTTTTAGCTCTTTAGCCTTGTAAGCAAAAAGATTAACTCGTTTTTGTTTCCATTATTTTTTGTTTGTTTTAGCTTAATTTATTAATTCAACTGTCAGGTCTCTTTAAACCCTTTCAAACCATTTATATATAATGACAGACAATCGTATAAT
1 AAAAACTGCCACCAAAAGAGAATGACAGAAAGGCAAAGTGAAAAGGGCCAAAAGGAGAGATTAATCCACTATGACCCAGGCGACTGGAGAACCTCTGGCTAATTTGCAGCTCGGATGCAGGCGTTTCGTCCTTTTGGACACGGATTTATTGAAAGTTTAGACAGTTCTTTGTGCCGACATTCGATAAAGGGGTTTTATACGCTCTAAGCTGCCCCAAAACTCTACAAAGTAAAAAAGGTACTGACAGGGCAATTGATTTTTGGAACCTAACACTAATGTAACTAAGGTCCTGAAAGCAGCACATTCCGATAGCAGCTGAATTCAAAGTCTACAACACATTTCTCCAATTGAGGAGACGAAATATTACTTATAGAAGGACTATTTTCGATTTCGTCCTTCTCAAAGTGACCTAATTTCCAGAGATCCAATGAAATAGCAATTGCCTGAACGATGTTAACGTATAAATCGGACCTGATGTGAAAGACTTAATTATTTTTTTAAGCACACCATTTACGTCTTGAAAACGGATTGATCATTTTAATTGCTTAATTGCCGGCTGGCCAACTGACAGACAGTCGAAATGAAGCAACCAGACAATGATTGGAAAATCAATAGTGTGGCATGGCACCGGCTTAAGCAATCGCCATTTGAAGCTGGGTTGCAGCTAATTGTCTGTCAGTCGAGTTCCAACTTAGTTGTGCTCCTGGCGAAACCCCGGCGAAAAAGGCGAGAGCCTATTCGATTCAATTAAATTTGCATTAGAACTGGAATGCATTAATAAATATTAGGATCTCAATTACACTTGGCAGGGCCCATTGGGTGGGCAGCTGCAGCAGTAGGTGAGTGGTTGGCCGGGTTTTTTGGCACGCAACCAAAACCGAGCCAGCCGAAAAAAGAAATCAATTGGAAAGTGTTTGCCTGTGCCTGTGCCTGTGCCTGTGCCTCGTCCTTCCCCCCACCTCCCGCTCCAGGCTCAATTACCCGAGCATTCTCGTTGATTTGCAGCACGTTTCGCCAGTTGCCAGCACTACCGCTGATGACTGCGGCGTGGAAAGGACGATGATGACGATTCCGGCCATGATGAAGCTGTCGGGGCTCTTGAAGTGGTCGAAGATTTGGCGCACAATTGTCACAGCGAACACTCTGCTATATAGCGTCGAAAATCACTTTCCTTTGGCAGTTTGAGTGGCAAGCCAACAAACCGAAAGTAGCTGCCTCTATTGCGGCTCTAATAATGTGGAAAAGGCCTTGTGGCCGGGCAGATTCCCCTCTTGCGGAAACTTAAGCTGAAGTTTACCGAACTGGCACCGACCTTAAAGAAATAAATTCTAGTAATCTCCTACTTTTGCGTTCCGAAGCAGGCAACCTTGTCCCTGGAAATGCCATCGACTTGGTCAATAATTGACGGCTGCTTTCAATATGGCCAAGTCTCACTGTCCACAGGCCACTGCCAGTCGAATCGCTTGAGAGTCCATCGAAATGCACACAATTTGTATATGCATTCGAGTGGGTCTTTGTGCGTGTTCCTTGTGTTTGCACTTAAGCCGAGCTCTGTTGTCGATTGCCTGACAGCACCATGCACTCAGAAAAATATCGTAGCATTTCGAAACTTTGTGTAGTAATCGAGCAATGGTTTATAGAAACAATAATTGATTGGTATTGGGCATAAATATTTAGTCCTTGAAATCTTCTTTCGCTCTGAGGGTGATAACAAAGCCAAGGAAACTCGGCAGTTTTTCAGCTTTTCGAAGAAGCGAATTTTCTCAGAGTGAATAAAGAGTTTTCGAGAGACACAGGGACACAGAAATCCCAGATGATGACTGCACAGATCCGAGTCCCAAGGCAGTCAGTCCGATGGATTGAGAATTCCAAAGATGGGAAAGTGCAATAAGCCGTCAAACTCACCTGCAAGTCGGTTCCTGTGCCCGGCTGTGCCAGATCACAGGCTGATATCCAAGGATTAAGGCGTGTTAATGAAGTCGCAGTCCCGAGTATGGACTTCTTCAGATCCACGGGCGCTGGCAAGGATGTGGTGATGCTGCCGCCT
0.5980703047252492 ATAAATTTTGTTAATCTAATAAACGAAACGAACTTATATGCGAGCCATTTTAATGTTTTGATGTAGGACCGATTCTTTCACGCCTCAAAACCGGAAGCGAAGTCCCGACGGCGAAGAATCATATAAATATATTCTCGTATAGCACCTTTTCGCCTCAAGGACAAAACACAAACGATGCCGACAAGGAACACGACAGAAGCGGTGTCTTTATGGTTTAATTGATTTCTTAACGGTTTGGGTGGCAAGCGAAAATTTGTCGTCGCTGTTGTTCAACAATATTGTCAATGAGCGGGCAAGTTCAAACTGGGTCCTTGGTCAGTTTGGGCCATCTGTGCAGCTAGTCAGCCGACATATGCAAAAGGCCAGTAGGTGTCATAGGCAACGTGCCATAACAAAGCCAGCGGGCGGTACGAAACTGCCACGTGACTTTTCGGAAAACGGAAGTAAACTGATTCGCATTCGGTGCGTATTTTGACCCTCTTCTATCTGGACATATTGGCATGCGGTTAAGGCTACCGGCAGGTCCTGCAAATCCTCGCATCGTTTGTTTTGGTACATTTTATTGCTTCCTGCAACCTTGCAGGTGCATCTCGGTACTCACCTTTATCAGCTTTTCGCGTATTTCCCAGCTGAATATGCTGGGGTTTTCCTTTCGCAGCTCATCGATCCGCGTTTCAATTTCGGGAGAGGTCACCTTGGGCTTAGATCCACCTATTACGCCCGGTCTAATAGAACCCGTCTCCTGGTATCGGTTCAGAATCTTCGATACGCAGCCGTGAGACACGCGGAGCTGGCGCGATATTACACAAGGCCGCACTCCACTGGCCGCCATTTCCACGATCTTCAGTCGAATGTGATTGGGCAACGGACGTCCATTGATAAAGACGCCCCCAAGCTGATTTACCCGGCCTTGTCCTGTGGGCAAGTTAGATCAATTGGCATAAGCACTGATAAGTCAAATCATTTATTATTATTCATTAGTCAGTAGGAATCGTTCACTTCCTTCTGAACTTAACCTAATGTGTAGCTTAAAAGACATTATGGATTCTGTTCCTTAATTATAGTG
1 AGTATTCTCTCAAAAATCTTGGAGAACGTTGATAGCAAGCTGATTGGGCGATATAAATCGATCTTCGTTGGCGGCTTTCCGGCTTTAGGTACCATGATGATACGTGCACGCTTCCATTGCCTTGGAAAGTGCCCTAGCCTTAGTAGCATGGCATTAAATATTTTTACTAAGGCTAGGACTCCTTTGCGTGGCAGAGACTTCGCAGCACGGTTGTCAATGCCATCGTAACCAGGGGTTTTCTTGATTTGCAGCTCCTTCAGCTGCATCATGACTTCCTGCGGTGTGGTATGCCTAATGGGGCGAGACGGTGTAGTCGGAGTGTCCAGAAAATTTATAATGGCTACGCGATTTGAGTCGTCTGTTAAATTGAAGGGCATGAAGGTGGAGGTCAGGTGCGAAGCGAATGCCCTCGCTTTTTCATCGTCCGTCTTAAGCCAGAGGCCACTGTGACTCTGGACAGGAGATTGAAACAACGGCTGTCTCTTGATACCTCTTGTGAGCCTCCATAACGAAAAGTGGCTGTTGTTATCTGGGCCAGTACCCTCCAGCAGAGTATCCAGATTTTCT
0.8656094708858966 AGTGTCGAGAGTTTCCTGCGGCGACGACTTAGCTTATTGGATGTTGTGAGTGTATCCAGGAGGAGTCTTACCAAGGTGAGTATGTTGATAGTGGCATTCTTTATTAGTTTCCGCATTGGTGGTAGGAAGAAGTCGGGGTGCTCTTCATACTATTACTTTTGTTATTATATATTAAGTACTTAGGTGCTATTACAAATTGTGTGGAATTTATTGGAAG
1 ACCAAATGTCAATTTTGGTCCAAGGTCGCCAACAGTCGGTGGAAGACTTCCACCAAGACGTTTATAAAAATCTCTCGCTTATTTTAAATAAGCTTAGCTGCATGCAAATGACCCGAGAGGGTCATTACCCTCAGGTAATCTTGTTGGCTAAGTGCCTTGTAGGATTGTTCGAATATGTGTGTTCGTCCTGTAAAGACTTCGTATGGGGTAAACTTGGTAGTCGAGTGTATGGCGTTGTTGTAAGTTACAAATGTTTCTGCTAATATTAGGTCCATGGTCTTAGTTGAGTCTTAATGTCTTTTTCTTTTCGAAAATTATCCTATAAATTTCAGTTAGGGATGAGTGTAATCTCTCTACTGGGGCGTTGCTACTTGATTGTTGGAAAGATGTTATATGTAAATTTATCCCGTATTGATTGCAGAGTTCTTTAAAAAGAATTCCTGCAAAAAATCTGTCGCCTAATGTGACTAAAAGTTTCGTCTATACCTCTATGATTGTTCTTGATATGATAGTCGAATGAGTACTCTATCTGTTCTTCCTGAGTTCTGAGTTCTTTTAGAAAGTTTGTGCATCTTATAATTTTTTAAAAATTATTTGGAGCGAAAAATGTTGCATACATTTTTTGCACTGATTCGAAAATTGTATCAGTGGTGTAGATTGCATGTGTCTTGTTTGATCTTAACACTGCCTTTAATATGTCTATCATTGTCTTGTCATTAAACAAGGGCATAAAAATAATTCTTCTGATTTTATTTTTAAAAGGTG
0.4170613405060073 GGTTGAATTGTGCACTCTAGTTGGTTTGCAGATCCTGGGTCAATGAAGGAGTTATTGGATCCTGTATCGATAAGAAATGACAAAAGGGAATTTTTGTTGGAGGTTTAGAGTTATGTATGGGAGGGATGTTGCACGTGTGGTAGGATTTATGTATCCTGTTGGGTTCTTGAGGCGGGTGCCTTTAAAATTTAGGTTGGTATGGCAGTGTTGGGTGAGTTTTTCTTCTTCTATGTTGTGTAGCCCATAGTTTGTTGTTTTATTGTCTTTAAACGGGTTACTAGTTCTATTGCCGCTGTTTGATTGACGATATTGCGACTTGGGGCTTGAATAATGGTTTGAGTGGTTTTGGGTGTAAGATGAGTTACGGTTGTTGCGGTCGTTGTTGTCTCTGTGATTGTTGTTGATATTGTGATTGTAATTGTTAGTTCGTCGTTCGGTGTTGTTGTGTGTTGGGGGGTATGGGTTTCTGTTCTGGTAACAAGCCCTTTCTCTTTGACATAGCTCGTAAGCTGTTTCGATAGTCTTGGGGTCTTTCAATCTGATGTATGTTTTAAGTGGTTCTCTAATTCTTGAAATGAAGGGATTTAAACA
0.6066390115110468 TACACGTTTGTATATATGGTTTTGTTGTGTATAGTTTTGTTGTATATATATATTTGTTTTGTGATGTAGTACCGGGCCTTTAATATTTCGGCAATGGTTTATCAGCGATTGATGCCACGCAGGTGCACTACATTTTATATTTTATATTTTTTTGCATTTGAAATATTTGTGTGTGTGTATGTTGTTAAGGCGGTTTATGTATTGTAGTAGGACTTTTGTTGTAATCACTTTTAGACATTTCTGCACTTCATTCTCACTCTTTTTCCACAACTACTTACGATAGAACTAAAAAAAGGTTTAATAGAGTATTTTCCATTCCAGTTACCCGGCTGCGCCAGTTACCTCCGGGGAGCTTTGCGAGGTATTGTAATACAGAGGAGAGAGGAGTTGTATGATCCAGAATGTAGCCTCGGCTGTCTCCAGAGAATTTGATCAGATATTTGTTGTGAGATTAAATAGTAGATACGTCCCCAAGTGCTTTCTGCTCAATCTCGACTGCCCGTCGTCTTTATTCTTGGTCTTAGATAAGCTAACAATGAATATGTATGTGTGTGTTACAATGTTAAAGTTCTTAGAATTAAAGTATCTGACACAGCTGAAAGTATGAGTATGTTTATAAGTATGTATATGGAATTGTATGCGTTGCCCTGTCTGAGCGAAAAGAATGTGGCGTCAGCTTTTTGGGCGGATGTCGGCGGCTGACTCGTCGTTGATGT
0.5474801353922585 CAAAAATTCGAGAGAGCCTGGAGCCACCTCTAGAGCCACGGCCAAAAAATTGTGTGCCAAAAAATCGTATGGCGTTACGCATCTTGTTATTCTAGTGTCTTTGGCCTTGCCATCCGGGTGATTCGTAAAGTAAAATTTATATCCAGGTATTTGGAAGTTGTACTTTTCGGTAAGGTGAGTCTCTGAGAGTATGTAGAGGCGACTGAAGCAGTGGGTGAGAAAAATCTCGATGAATAATCGATAGGGCCGTCAGCTGTGACACACTAAAGTGAGGTCTTACTAGA
0.430169097539902 CCAAAACCCATCTGGTTAACCTCTAAACTAAGTACCAAAGGATCATTAGTTAGGCAGACGTAGACAAAAACCGCATTGCGGCTAGACGCATTGTTGGGGGGGAATGTCTCTAATGAAGAGTGTCTAAATATGTGTTTAGACATGATAAGTATGCAAACTATAAATATGTTCTATTTATGGGCTGCAATAAACATGTCACTGGACAGCATAAGCGGCAACTACAGATAAGTACGATTGCAGCGGCCTATTGCCGAAGTGTCAAGAGATATGACCACGCGGGAGGTGATTAGCGCGGTCATAGGCCTCAAACATAAAACTCAGCTGCTTTTATCAACGCAGACTGCGGCGTCTTACAAGCGCTGCATTATATAATTAGATGATAAGAACCTATGTAAGAATGAATAAAAGGCGAAGCCCTTGCAGCAGCGAGTCAGTTAGATTCAAACACCCGAATTGAACTCATTAAGTGTACGCACAAGTTTATAGTGTGAACAAAGAGAAAACAGGGCGGAGAAATCATTCGCCATACATTCCATTCTCTACCGAAATCAGCGAAACCGACTGCTTCTGCACCTAGGAGTTAATCTATATCAGTATAACAGTTATAAAAACCATCAATAAAAGGAGTGGTCATCTATTGTGACAATTTTATAAAAAACTTCGCTTTTTAGCAAATTTGTAGCCAATATTTGCTATAAGCATTGTGCTACGAAAGGAAACGAAACACAACACAAAAAATATGAATCGTCCGGCTTCGATCAGATTAAAGCCGAACAGCGCAAAAAACTTGGGTATGCAAAGTTATAACATTTTTGATACAAAAACCGATGATTCCTATATATTATATAATTATCAATTAATTTTCCTATGCCAGATCTATGATATAATTATAATTTGTCGAAAACCCGTTCTATAAT
1 TACACCCTATACACGGCCGATAGGCCGGTAACAAATACCTGCACTGTGGCAACATACGCGGATGATACAGCTATGTTAGCTACCAGCTCATCTAAAGAGGAAGCCTCACAACTCCTGCAAGCAGAGCTACGCCTTATTGAAATCTGGTTTCTACTTTGGAAAATTAAAGCCAACGCACTGAAATCTGCGCAAATAACTTTGGCATTAAGAAGAGGTGACTGCCCAGAAGTGTCATTTAATGGATCAGCAATCCGACAAAGTAATTGCATAAAGTACCTTGGCTTGCACCTTGATCAAAGACTAACGTGGAAAAAGCACATAAAGCAAAGCGCCATCAACTAAATCAAAAAAAGTTTAAAGATGACCTAGTTGGCCGAAAATCTGCAACCACTCTGGAAAATAAAGTCTGTTTATACAAAGCTATACTAAAGCCCGTGTGGACTTATGGCATACATCTCTGGGGTACTGCCAGCAACTCAAATATTGAGATTCTACAACGCTACCAATCAAAAATATTAAGACAAATTGTTAATGCTCCATTTTATATTTCAAATGCAAGTATCCATAAGGACTTACGAATCCCTCATGTTAAAGAAGAGATAGCTATACATATTAAAAAATAAGAACACATGAAAATAACTTAGCCTTAAGTTTGGTAAATAATAATAACAACGTCAGAAGACTTAAAAGATTTTACGTGCTAGATCTCCCTGAAAGGTTTTAGGTATTAAAACATGTTATGCATTAGGTGTTAATGTGTTAGTATGTGTGTTAGTATGTATTAGGGATAAATGGATATCTACTGCCTCTGATAATTTAAGATTAATTATAAAATTTACTTATTGTCATACTTTTTTAAGACAGATTGTAAAAAAAAAGAAGAAAAACGTCTGTCCTTCTGGCAACACCTACCAGGACTTAGGCAGTCTAAGATTCTCCTCCGTGAATATAACCATAAAAGGTTCAAGACCTTGATGACACACGGGAAAAATACCGTGCGCATTTTGACTGGCCTTCTTAAGGGGCATTGCCGGCTACACAGCCATTTGCACAAAATTGGCATTGCAGACAGTGAACTCTGTCGCTTCTGCTGTATGGAGGAGAACTCTACACATATTATGTGTGATTGCATGGCGCTTGCCATCAAGAGGAACAGACTCCTGGGTATGTATGTAGTCCCACGGGAAACAATTGCAGCCCTGAACCCCAATAAAATTCTGGCATTTATACAGTGCATTGAACTTCAGGGGGATCTTTAAGTCATAAAGGGGTAGTACAATCCGACTGGGTCGCAGTACACCTACAAACCATAGACACTAGTATAACACGATGCGTAACGCCATACGATTTTTTGGCACACGATTTTTCGCCGTGGCTCTAGAGGTGGCTCCAGGCTCTCTCGAATTTTGGTTCGAGACCGAGAGAGCGGAGAAATTGGAAAAAACTCCCCAAATATGTAAATTCGTTTCTTCGATCAGAATTGATTTCTGATTACACAAGTACGCACACATATACACGTTCTCGTCTTTTGTTTTTACAAGCAAATTCTATTTTTAGATTTCTCACGCTCTCAGCGTAAGCGAGCGGACAGAGAGCAATTTAGGCCGTCACCAAAATAATGCCTGCATACTGCCAAACCAATGTATGGTCGTTCCGCATCTTCTCATTCTAGTGTCTTTGTACAAACCCACTTTTTAATAAAAATAAGTGAAGTTTGCTTTTGTTTTATAAAGGTTTATTATTAAGTGGTCGTACAATATTATTCATGCACCGGTAAAAAGTGGCTGTTAGGTTTTGCTAGGTCTATAGG
1 AACAATTCTCACTAGACGGGTCATATTTAATAACATTTAACGGCACAACCGCAATAAATAATATTTCATACACTAATTTAGAAAACAAAATACTTGAGTACATAACCACCAACCACTTTAAGAATCTGGAAATATCAGGTTACATAAAATCCAACAACTCAGAACTTACTCTTGACAACATTAATATCTTAAACCCATTTATTGAAATTTACAATTGGAAATATTAATTTCATTTATATTAAAAAATTAATCATTTTGTACCTTATTACTACATTAAGAATAAAATTCAGAAATACTTTAATTGTAACCAAAAAAAAAAAAACGGCCAGAACTAGAAGAACCAAATACTGAGAAAGAATTTTTAACAGAATTAAGAGAACGTTTAAGCGAAATGCGTAATGAAGCGGGGCGCGTCATGTCATTTTAGAAGGGGGAGAGTTATCCAACCCACCAATATAGCAATCTGCCCCAATAGATAAACAAAGGTATACAAGTTCTGAAGGTTGTCATGGTCTACTATTCTGAGACTAGAAATCGGAGACAATGATAAGCCTGGTGATGGTTTCGGGAACAGAAATAAAAAGACAGTAGTTCGGACAGCTAAGTCACAGGATCTACCAGATCTAGATCTAGAGACTACAAAGATGAGAATAACGCTCACAGATAGGTGAATTTTGGTACTTGGTACAATTAACGCATTTTCTTAAGATTTCGAATGGGGAACACAGTCAAAATGCGTACGTGACTCTATCAATTGGGAAACTTGAGAGGCAGTAAGGACCCAAAAGTATTCAAGCAGTAACAGTCAAGGCAAGTGAACGAAGGAAAAGTAGAGAATAGCTAAGACATCTAACGACGAGGAAGTTTAAGGCTAAGACTTGAGGTTGAGGCCCATAAGGTAAGGCTTGTACACATTCGTGCGACAAGGTTCTCAGGAATAAGCTGTTAAGGAAGCACGAACGGTCATATTGGATGTGAAGTGCAGTGGAGTTCAAAAGAGTAACAGAGCGCAGTGTAGAACTTTGCCATTATATGCGAATTATGAGCATCCAATCTTTGAATAATATGTGGTCAAAATTAATTGGTTAGTTTTTAAAAACTCATCAGAGGAGAAGATGAAAATATAACTCAAAAATATAATGTGTAAAATTCTATATGATACATTATATATATTCTTGATCTATTTAGCCAAGTTCGTCTGTCTGTCCGTTAATGTAGCATATTGTAGTGTAGCACTAATACAATAAATGATTGGGTATATATTTATATAAATATACAAATACCCAAACGACCATCAACAACTACAAGTTATTATATGTGTTGGCCTTAGTTATCCATCGCCGCAGTCTGAGGGGATGGGGGTGATGTGCTGGCCGTTGCTCAGCGTCGATCCTAATTATAACCAGTTTATGATGGGAGAACTCTCTCCGTTATTACCTGCCCTTGAGGCTTGATTACCAATATGACAAAAACAGCGTTGGCTGGAGATCGTTAGGGAGCAAGCAAGTGCTCTTTATTGTCATCAAAATCAAACTGAAAACTTAAAGGCTAACATATAAAAGCTTCATAGCGGCTTCTGCCAATGTGCAGAGCTTTTGCCGGTTATGCAAGAGCTCCCGATCAAATGCTTGGTCAGCGATTTGACCGGTGCTTGAGAGCGGACGATCGGTCCGGTTAACTCAGTTAACTTACACAAGCATTCCAGCGCCCAAGTAATACGATCTAACGTTATACATAATCCGATCGTGGTCAAGCTACACATAACATATGCATGCCTTCATGCCTTCTGCATACATATGTATATGAATAAATGTAATTAAGAATACATAGATATAAGCATTGTATATGCGGGTTAGCTGAACCCAACATCAGCACACATTGGGCGTTCAAATAAAGAACCCAAATCGGAGCAGAAGCTCTTCTCCCTGTAAACAACTAAATACACTTTAAAAGTCAACCAGCACACTTTACATTAGGAACGGGGCGGATCATAGCACTATATTATATAAATGCCATAGATTACTATTTGTTGTTTATGATCTTGAAA
1 TACAATAGAAATACAAAATAATACAAATCCTATTTCGTACCCTAAATTATCCGCCTAAGGACAGGACAATTTTTTAAGGATTTGGAAGTAGCCTAAGTGTGTATGTATAGTATAACACTTGACTACATATACTTACACACACACACATACATTACTACCGAAGACACTAGAATAACAAGATACGTAACGCCATACGATTTTTTTGCACACGTTCTTTTCGGCGTGGCTCTAGAGGTGGCTCCAGGCTCTCTCGAATTTTTGTTCAAGAGCGAGAGAGCGGAAAGCTCTAAAGCTTTCTTTGCTTTCTTTGTTACTAAAGAGCAACAGCCATACACCAAATTATAGAATGCCTTAGATATAAGTCATAAATTCAAGTATTCCATAAGAACCCCAATTTTGATGACAATAACAAATGCAGCTCGCCCTAATGTAAACATAAATATCCACAACGATAGATCAAGGATGTGGTTTGGCAAGTAAAAATTTTAGCGAATTTTGCTCCTCTCAAAAAATGAGTCTACATTTAATTGCTACTGGTGCAAGTAGAGCAAACGGTCAGGTAGAACGGGTCATGAGTACCCTGAAAGGTATGCTGACGGCTGTCGAGATAATGGCAGGATGCGCGTTGTCTGAAGTGTAGCTAGCATTGAATTGTACGATTAATCGTGTGACCAAGTTTAGCCCTTTAGAATTATTGATTGGTAAGGAAGCTCGACCGTTTGGCTTGTTGACGCTAAACTAAGATAATGATGCTGAGGTAGACAAAGAAAATTTGAAAAAGGAGGCTAAAAAGAATATGGAAACTCAAGCAAAATACGACAAAAATAGGTATGATAAAAATTATGCTACAATAGTAAATTTTCTGAGTGGGTGGTCACGTTTTTCTCAAAAACGAAG
1 CTAATTTTTCAAAAATAGCAAAACCTATGACCTCCAAATTAAAGAAAGGAGGGATAATAAACAAAAAAGATAATGATTACATGTCAGCTTTCGACATCATCATGTCCGATCCAATCCAAATATACCCCAACTTCGAAAAGAAATTTTCGCTGACAACAGACGCAAGTAATATAGCCATAGGTGCTGTATTATCCCAAGAGCATAAACCCATCTGCTATGCAAGCAGAACTTTAAACGAACACGAACTTAACTATTCGGCAATAGAAAAAGAACTATTAGCTATAGTATGGGCAACAAAATATATCAGGTTTCGGTAGAAAGTTCGACATATTAAGGGATCATATGCCACATGTATGGCTAAGTAACATAAAAGATCCCAATATGAAATTACAGAGATGGAAGATAAAACTTAACGAATTCGATTCAATACAACGCGTCAACGATCAATGAAAAGCAATA
1 CGTATTAGCTGCTCCACAGCCATAACAAAAGACTTGTCATTCGAATACAATCCTGGTATCGGTGCCCTTCCTTGCGGCAATTCCAGCATACCAAGGCAAGTGCTTCTATCTCTTACTCCTTTTTGGATTCAAACTCTCCCTGATTCTTTTACTTTAAACAAAACTCAGAGACGTCTTGCTAAAACGGAGTGCCTCTGGCATATCCAATACACCGAAAAACACTTTTCGCCGACGACAAATTTCTTTTTGCTCCGAAACGGTTTTAATGTTAATGTTTAAGATCTCATGTTTTTTTTCCGGACTCAGATTAATTTTTAAGACTTTTTTTTAGCCCTTTGCTTGGTATTCCTGAACAACCCCTCAATATCCACGATATTTCTAATCTGACTAAACTTAAGAAGCAAGGCTGCACGAAAACTATCCCAGAGAACCTCGTTGTAGCGTTAAACTCCGAATGTGATTTGGTAGGGCCGAGTGAATGCCAATGTAAATGCTCATTTGAAAATGGCGTAAGTACTGCCGGCCAAAGTAATTGCCCAGTAGAAACAGACGGAGGTTTTGAGAGGGTTGAGCTTCTCTTCTTCTTTAATGCTAATATTCTATATTTGTGCTCATCCAAAAAAATTGATCTTAAAGTTTAAGAAATTAAGTTAAGAAAATCGTGACCAGCGGTCCCTATAGGAATAAAAGCTCACTTTGGCTAATAGAGAGTGGTATTTTTGCAGAGTACAGTATAATTTCCATCTCGAGATGCCTTGTTAGCGCCTCTACTCTGTAAAGAAAATTGTCTATGGACACTCCTTTTCCAGAATATTTTATATTCCAGCCATTAAGTATGTGCACTACTTTATGTGGGCAGTTCATCAAGTCAGATGATGCACTTCTATGAGAGGCTGGAGAACATTAATGTATTGTTTGGTTTGGGCTGTCTCCGTTTCCAAAACGTCGCTGAGACGATGTTTAGCCACGTATACTATCTATACTATACCACTATCTACGTATCTATACTGCGCTACCTCCTTGAGCTGCAATAGACCTGGTTATACAGTCAGGGATTGAACTTTGAATCAACTCTGTCATTCTATGGGAAAGTGTTTCTTCGCTCCATTGCAAGTAGACTAACAGGATTGGTTGTTACAAAATTTACATCACTGCTAGCACTGTTGTTGGTATTAGTGTTACCCTTGGGATTGAAGGACCATCTTCTGACGTTGGTTTATCGGAATTATCAGTGGGATGGCGATTTCTAGATTGACTAGAAACCTAGAACCTATTAGTAGCTTTAACAACCAGCCATC
1 TGGGCGTTATAGTGCGCGTGGCAACATGGGTTAACAAAATGTATGGCTCTAGAATCTGTATGCTGAATCTCAACCTCTCAACCTCGAGACGTTTATACGGACAATCGGAGAGACAGACAAACGTACAGACGGACAAGGCCAGATCGGATATTGATCAAAACATTTTTCAAAACGCTGCGCGTGGCAGTTCTGTTCGGTTTGTGGGAAAAAAGTTTCTTTGCAGGTAGAAGCCGACAAGACAAAAATGACAAACAATACAAAAATGAAAAAAGATCAACAAATGTTTGTAAAGTGTGAGCGTGGCAGGTTTGGGCGATTTGTGGGTGTGGCAAAATGAATCAACAAGCGTCTATGTCTCTGGCAACTTTATGCATTATCTGAACTCTTTAGCTTCTATAGTTCCTGAGATCTCGTCGTTCATACGGACAGACAGACAGACATGGGCATGCCGACTCGGCCATTTATCCTTATTAATAATATATTGTATATACTTATATGGTCGCAAACGATTCCTTCTGCTTGTTACATACTTTTAAACGAATCTATAACCTACAAAAATTAATCAAAAATGGAAACGAAAGATTTTCTCATTCCCAATAAACTGAAACCAAAGAACTAAAACTCAGGAAAAAAAGAAAGTGAAGGTAATCACAATCGTTGTTGGCTTCCACGCGTCTATAACATTGGTAATGCCCGCCGTTCCATATCGTCAATTTATTTAGTTAGTAAGCTAACTACTTCAATATCAGAATTATGCTGTACGGCACTTCAGCTATGCAATTTCCTTAACTACGTATATACAGATATAATTAGCTGGTCTTTTGCTAAAAAATATGCCTAGGGCAGCCATGTGATATTGTAGTTCCATCCGACCTGTCCCGATTCATATGCTACCTGTAATAGAAAAAAATCTTTAAAAAGTTTGAGTCTCGGCATATGTATGTTACATATGTCACCTTAAGTGCTTTGCAAACTTTTGACTGAAATCAATATACCCTCTGCTTAGCTATTAGGATGACGGCAAAGTGCCCGCGAGAAGCGAAGTGATAATATTGGCCGAGAACGAGCGATAAACCACTGCGTGCATATTTAAGTGCAATCGCTCGAAAGATGTCAGAGTGAGAGCAAAGCGAGTTGCGAGCTAAAGCGAGAAAGCAGTTTGCAACCTGCTTTATCTCCTCAACTTGCTCGCTTGTTGTATTCTGTGCTATAATTCAATTTTTGACAAGGCAGTAAGGGGTGTTTAACAAAATTTGGTCAAACGACTAATTAACAATATAATCAAAAGTCGAAATAGACATCCGCTCATAGCTAAAGAACCTTTCTGGGTGGTTTCGTAAGTCATTATATAAATTATTCGCCTTTTTCATTTCTATTGCAGTTAAGGGGGTTAATGCCAGTTTTTTTTTAACAGAAAGTTAATAGTTGCGTTCCTCGACCGAATCCATCGTTCACATTAATAACTAAAAGTGAGCAATGTAGCTCGTTTCTCGTAAAACTGTCACTGTCACAAAAAAGTGGGAAAATGCCAAAATTAAAAGCAAAACCAAGAAGTCATTTAATCATAAAAGTGTGACCCAAAATCCCTCCGTATACATACATCTATTCTAATGACTTAGAAGAACCTTCAATCTTGGAGTATAAAAAAGTGATATTATATTAATGTAGACATTCAGATTCTAATGACGCCAACGCTGTGAAAGTTTGTTTCAGAACTTTACCACCCACTGTTATTTTAATCCCCAATATTTTATGACATTTTTGAAAAT
1 TTAACGACTCCTACATAATTATTCATGTTAAGATACCTATATTTAACACACAAATGTATTCACTTACACGCATTGTTCCTTTACCATTGAACAAAACTAAATTGTAGCCAATTACATCCTATACGATCGAAACAACGAAATTCTGTGTCTTGAGGAAAAATGTCCAAAAATACACAGGACATATATATGTGAGGGTGCTAGAACCCATATAACACTGGTAAACGTCCACTGTCTCAAAGGTATCCTTCATAACCAAACAACAACATGCGATGTAAAAGGCGTAGGTTAACAAGAAATCATAAAAGGAATTGAACCACGCCACATCATTATCTTAAACACTATTAACACCAATGTCACATCGTCGTTCAGAAAACCCTTCTCTATCAATGGCTATATTAACTTTCAACAACTGCACGGTCAAGATCAACAGCCTGACTTACGACGACACAGCGATGGAATTCGACTTAGAAACGAAACTCTCCGTAAAGTCATTTGTGCAGATAAAAATTAACAACACTTTCGAAGATATTAACCTGCACAAACTTCATCTACAGACCCTAGCAAGTCAAGACGACATCATTGTAATTAAGACGTCAACCACGAACCACCTCTTTACGATCTACATACTGTCTGCATTTTCGATCATATGCATAGTACTTATCATGATGTTTACAAGAAGAAGCACCACCATTATCACCCCGGTGGAACTTCCCTTAAATTACGTTCCGGCCATTCCATCTATGTGGCCGTCACTTCATTCCAGGAGGGGAGGACTTACCTATACAGCATTACAGAGTATATGCGATTCGGTACCATCAGCCAAGCCGCCGAGACACAGTTCATTGCTCACTTGAGCAATGGAATGTATTACAATGTTGCAAGTGCCGACACAGCACTTCGACAGGACGTCCATTGCGACAGTTCTTATAAACAGAAATGAGAACTGCCGTACTAGCGTTTTCATGGGTACATGTTTAGACACAGACACGAAATCTTGTATACATTTTTAACTTACCTTTAGTTTTGAAAATAAAGTAAGATTCAGTTCCAGTTTGGACACAAGCAAATAACGTTGGTCTTCTAATTTTTTTTGGGAAATTGGGAATGAACATTGATTTTTGTCATAACTACGTGGGAAGTTGGCACCTGAAAACTACCTGTAAATCCACCTAAGTGCAGATTGGCATCTGGAGAACCTGTAATCCGCGCGATTACGCCGGCCTAGAATACTTAATTGGCGCCCAACCAGTGGTAATTACACCACGACTCGAAAATAAAAAAGAACAGATCTAAAACAAAGTGATAAGGTGAGCAGTCTACGGCCACTCAGTGACAATACTAAAAGCTTAAAGTACTTGCGAGCAAAAGTGTGCAGTGTTCTCAGTGGTTGCGCACAGCAACAAGAACCGTTCAACGATTGCTTACCTATGCCCCTATAGGCAGCGACAGTGACACCAACCTCCTCAATTGTCATAATTGACTGAGGTGCGCAATAGCTCTACTAATTCAAAGTACATCGTTCACCGAAGCCGCTGGAGCTCTTCGGGCAGCGACATATCGCCAGATCAGCGCGCAAACTATCTGGACAGCAGAGACGGCAGCACGGTAGACCGTGACAGCACAACAACAGAACACCACACTACACCAAATAACCCAAAAAATGTAAGTGGGCACCTTTTTTAAAGCTGTTTTTAAATCTGCAAACTAGATATAAATATATGAAAGTAGTCTTTTACAAGTGTCTTTGCCTAAAAGTTTAAACACGCGCAACGATTCATGAGAGTAATGGTGAATTCACTTGACGAGAAATAGTTTGCTTTTGGCTGCAATGATAATTTAAATAAAAACACATTTATTAAAAGCAGTTTATCAAATGCGCGCGAGTTACCAGTACACATTCACCACTCCCCTGAAACCGTCCAGATTCCGCTGAATGACAACGGCATCAAGGGCCACAACAACAACAACTCAGTAGTCCACATACATGAATAAACACATATTATAAAATAAGCTCATACACATGTTACACACACACTTTGATCATACA
1 GGAAATTTAAAGTCTGTTACAATAGACCAGAAATATATCGATGCATTCGAAAAATGCAAAACCCTTCTTTGCAATGATCCCCTACTACGATACCCAGACCTTTCTAAAAGATTCATCTTAACAACAGACGCAAGTAACGTTGCCCTTGGAGCGGTGCTATCACAAGGTCCCTTGGATTCGGAAAAGCCGGTCTGTTTTGTAAGTAGAACATTGTCCGATACAGAACGTAACTATGCCACTGTCGAGAAAGAAATGTTAGCAATAAATACTGTTAAATACTTTCGCCCTTACTTGTTTAGAAGAAAATTCGTTATAGTAACTGATCATAAGGCACTGATGAGTTTTAAGGAACCGATCTCCAAAATAGTTAGATGGAGAATGCAATTATTACAATATGATTACGAAATTTTGTATAAGAAAGGTTCTCAAAACTTGGTAGCGGATACATTGAGCAGGGTAAAAATCGACATGAACATAAATGATAGTAACTCAATAAGAGGGACGTGTGGAGATACAGTCCACTCAGCAGACGAACACATGGATGATCACATCCATATCTCAAAAAAACCCTTAAACGATTTTAAATACCAAGTAATATTGAAATATGGTGCTCCTATAGAATCTAAAACTGAATTTATATTTAAACGAAAAACGAGACAAGTAATTTCTGAACTGTCTTTTACAGAACAACGAATTACAGATATTTTAAAGAAAACCTTGAAGCCAAACAGGACTGTTGCAATATTTGCACCCGACGATATCTTTCAACAAATACAAGAGAGTTATAAAAAATACTTTTCAAACAATAACATTTATAACATTTTAAGATGTACTATCTTCTTAACCGATTTACTAGAAACACAGGACCAAGAGTTTCAAATTAACAAATATCACATAAATAATAATCATAGAGGTACAGACGAAACCGTTGCTCACATGAAAAGAAAATTCTATTTTCCAAATGTGAAATCAAAAATTGCTCAGACTATAAATAATTGCGATGTCTGTCACACCTTAAAATATAACCGCCACCCCCCAATTCCAAGCAACTGAAACACCTACCATGCCTTTAGATATACTACACACTGACTTATATACGATAAACGGAAAATATGTTGTTACTGTCATTGACAAATTTTGTAAGTTTGCCCTTGGATACACAATCCTTACAAGAGACGCAATAAATATTGTGAACGCTATTAGGCGATTCATAGTAGCGAACGGCATACCTAAAAAAATTGTTTACGATCAAGAAGCTAAATACAATTCAAACCTTTTCAAGGATTTTTGCAAACAATATAATATAGAGCGGCATGTCACGTCCTTTCAACATTCTTCTAGTAATGCCCCGCCCCAGTCGAAAGAGTACATTCTAAACTCACTGAAGTGTATCGAATCATTTTGGAAGAAAAGAAAAAGGTACAGATAGACCACGAGGAGATTCTAACAGAAACCTTCATCACATATAATAACGCTATACACTCGGCTACTAAGCTGACTCCTTATGAACTGTTTTCGGGGCGTACACATGTATTCCAGCAAACCATTAGATTTGACGATGAGCATGACTATCTAAAAAAATTGATCGAATTCCAAAAGACGATATACCCTAAACTATGTGAACTAGTTCAAAACAACAAGGTTTATAACATTGGAAAGTTAAATCAAGAAAGGAATGAAGCTATTCAGGTAGAAACAGAAGGCGTAGTATTACGTAAGGAAAATAGACGCAATAAGCTCACCCCTAGATTTTCAAAACAGACTGTCAATACTGATGAGGGCGTTACTTTTACTAGAAACAAAAGAGAAAAAATTCATAAATCTAAAACTAAGACCCAACTAGGACACAAGTAGAGAATTCCAAATATAACCTGAATAATAACAAACATACATGGATACGATAAACAGAAAACTAAAGTTGCT
0.9126601069078532 TGTAGCATTTTGTGATGTACTAGCAGCTTCGATTGTTCGAACATTGTTATTGTAGTTGTTATTTTGATTTTGTCAATTACCTCGGTTGGAATTATTCCTTCCTCGGTTGTTTCCTCTGTAATTTCCTCTGAAATTACCTCTGTTGTTGTAATTGGTATTGTAACCACCGCGGTTACCTCGGCCTCGGCCTCGGTAATGGCCGCGATAGTTGTTATTTCCCCTGTAGTTATGTTGTCCATTGTTGAAATATAGGACGCTACTGGGACTGCCTGTCATTTCAGTGGAGCAGTGTATGTATTTTCCTGCTGCATCACTGAATGTATTGTAATTACCAGCTTCGAGTATTAGCTTTTCGTATTCACAATTTTTAGTCATTGCTTGTATTGACTCTTTAGTTATCCGCAAATCCACAATTTCGGCTGAAAGACCTAAGTCAATATATATTGTTTCTAATTGCTTACGCAAATTGTCAATTTCAGTGGTGAAAAGCTGTTTTCCCTTTCTGTTTAATATTTAGTAACGTTGCTTTAACAACTTCAGCCGATTCACCTTTTACATTACTATTTAGTATGTCAATGATGCCTCTGATGGTTGTTTCATTTGTTACTTTGTATAAAATTGGTCCTATTATTTTTGATTTTATTATCTCTACTGCTAGATCTTCCTGAGTTCCCTTTGTTCTATCTGTTATTCTTAACGCTGTTATAAAGCGTGTCAATGCCATTGTCAATGACTTTTGCCATTGAATTCTGGTATTGTTGTCGACAATTGTCGAACATATTCTCTATCTTTCTCAATTTGGTCTGGCATTTTGGTTTCGTTGTTTTTTATTTCAATGTCTTCTGGTAACGACTCAATATCGCTTTCGATTTCAATGTCGATATCACCTTTAGACTCCTCAAGATTTTGTAATTGGTTTTCATTTATATTAACCAATGAATGCAAATCTTCAGGTATTTGAATATCTAGATTATGTCTGCTGCTAATATTGACCAATCTTTTATTGAGAGATCTTAGTATTTTA
0.7227055977263148 GCTCTTCTTGGTATAAGCCGTTCCAAATATTGCCCTATTGGCTAAACCTCGTCTAGTTGAACACATTATTCTTCCGACGGATAGCATGTCTTTCAGGTCACTGGAGTCGATTTCTGTGAGCTATTCTTCTGCACGCTGGAGGCTCGCAACAAGCCCCCGATTAAGTGCTACGTTTTCGTATTTATTAGCCAAGCAATGATCTGTCCACAGTAGCATTTTTCCATGGTCTCAAGCTTTTTAAATCCACCAGGCGGAAGTCTAAACAAATTTGGTCAGAGAACTCCACTAATTTTGTCGGCGTCAGAAGCGAGCTAGTGATTGCCAAGAGTCGGTGCATATCTGAAACTATCGATTGGAATTTCACCCCTCCTATTTTGGTGGGCGGCGGTGAAGACGGCCAAGCACCATTTTTATCGTGCTGGGGGGGTCCTTTAATCCTGGCATTCATTCGATGAACTGAGAACTCTTTAATGCCATATATCAGCCATTCAGAGAGCTGTAATAATATGGATGTTCTTATCCCAGCACATTTCTGGATCTGCCGTCCTCCTGATTTCTTCTGTTAGCCTATCGTAACAAGTCTCAACTATAACCGCTTGGATGCGTGGCATCGCGGATCCTCTTTGCTGTAAATATTTTGCTATAAGTGGAAGGAAGAATATCTAACATTTGTTCAGCACCATTCGAAGTGGCGAACTTCAATGCAAGGTCTGTCGGCAAACGACATTGTTCTTGTCAAGAACGAGAATCTACCCCCAATGAGGTGGCCCCTAGGTGGAGTGATTCAGCTGATACCCGTCAGAGGGTACCATCAAAGATACTAGAATAACTAGATGCGTAACGGCCATACATTGGTTTGGCACTATGCAGCCACTTCTTTGGTGACGGCCAAAATTGCCCTCTGTCCGCTCGCTTACGCTGAGAGCGTAAGAAATCTAAAAATAGAATTTGCTTTCTTGTGTGAGTAAAAACAAGAGACATATAATATATATAATGTGTGGGTGTTGAGCTAGAAGACGATTTTCGGGC
0.9485056830612149 CAAAAGTGATTATGGAGCTACCAAACTGTGCTGTACGATATATCAGCACATTGTTTAATGCCACAGCTAAAAACAATTATTTTCCCATCAATGGAAAAAATCCACCATAATTATGATTTCCAAAGCCAGGAAAAGATAGAACGCAGCCATCATCCTATAGACCAATAAGTCTTCTTTCATGCATCTCTATTAAAATTACTCATCATTCGAATACAAGCACACCTGCAAACTCGTAACACAGTTCTATCGCATCAATTTGGATTCCGTCAAAAGTGAACAGAATAACAACAGAGATCAGATCATCTTTTGAGCACAAGGATATTGCACAGCCGTATTCCTAGACGTCTACTAAGCATTCGACCGAGTGTGGTTGGAAGGCCTTATGTATAAAATAAAAACACTCCTAACACCAAATACACACAAGCTGCTTGAACCTTATCTTTTCAAAAGAAAATTTGCTGTAAGGTGCACTGCGAATACCTCCGAGGACCATATCATCGAAGCGGGAACCCCTCAGGGTATCGTTCTTGGTACGACACTGTATCTCCTATACACAGCTGACATCCCTTCAAGTGATCGGTGATAGGTTCAACAAGTAGTACGGTATTTTGGTAGTTGATGAAATAGACTTGGCTCTGGAGCTCAGAGCTTCTGCTCTGCTTGAAACGGTTTATTCGAATAATCAAAGTGTGC
0.9344227049321157 ACTGTCATAAAAACTATAATAGCACATTATTATATGTGCCTAGAGGTGGATACTTTGGATGCTAAACTAAAATGAACAAAATAAGTTAGATTGTTCTATATTATATTAAAATAAAATGTTTCTGTTGCTCTACATATAAGGAAATACTTTTTTAAGGAACAAAATTATGGCCATCGGACTTTTAGTTTTCCCGGACTTTCGTCCACTCGAAGCGTTTTTCCGAGATAAATAAGTTCGATTATTATACATACAAGCTGTAATATGTTGCGCTATACTTCAAAGTTACTGCCTTACACTGACCGAAATCATTTACAAAACAAGAGAGAATTCTATAATCAAGTTCCCCAACTGTAACTCAGCTGGTGCAAAGACACTAGAATAACAAGATGCGTAACGGCCATACATTGGTTTGGCACTATGCAGCCACTTTTTTTGTGACGGCCAAAATTGCTCTCTTTCCGCTCGCTCACGCTGAGAACGTAAGAAATCTAAAAATAGAATTTGCTTGCTTGGGTGAGTAAAAACA
1 CCTCGGTTCTGTTCTCTTTTCTTCTCGCGAATCGTGCGAAAAAAACAAATAATTGAATAAAATACATATCTAGGAGAAACATTGATATTTAATGTTCTTTTACATAGATGCATTTATAATATTATATAAATGACTGGCAAGATATACTAAAAAAAAATTAAAAACGACTTTCGATAAGTTATACAAGTACATAATCCCAGATTCCAATACAGTAGAAAACCAAAAGACAAAGACCGAATCAACTGCAACCTCAAGGAAATATATGCGACAAATTTCTCAACTTCGACAGGTTCGTATCGCTAAGCGCGATTACCATTTGGGTTAAAATAGCCAACTCATTCCAGAGAATGATGACACATGCATTCACAGACTTACAGCCTTCGCAAGTGTTTCTGTATATGGCTGATTTAGTTTTAGTCGGTTGTTCGGAAAGGCATATGCATAAGAACTCAATCAAAGGTCACCGAGTGACAAATCTTCGAATTTGTCACTATTAGGAATTTTAAAGAAAACGCCAATAAAATACTGGAAAACAGAAAAATAGCGCTATTAAATATGGTTACAAAGATCGATGACGAGTATCAATTTAATGCAATTCTGTCTAAATATCATGATAATCCGTCAGAAGAAGGCCAACGAGGAATTTCTAAAACCCCGATAAAAATAACACTTTTATTACTGCCCGAAATGCCAACAAGCTAAGATATAAGAGCGAATGACTATTACAGAAACACCAGCAACAGCATTTGAAATAGTTTTGATCCGTATTGATTCTAGATCAGAAGATCGAAATGAATATGCTATCACTATTATTTGCGATTTAACTAAGTATTTGGGTCGGTACCATACCGAACAAGAGTGCAAAATCAGTTGCTAAATCTATTTTCGAAAAATGTATACGTAACTCCGGCCCGGGAACCGAGTCTAAAAATCCAACAATAAACGATTTGTACAAGTATATGAAAAAACAAACATTCCTGCAGTTGCACTGCAGTTGAACCTCACCACCAGATGTTAGGTACAATTGAACGCAGTCACAGAACATTTCACGAGTATGTTCGCTCGTACATATCTGTAGAACTGATTTAAATATTTTACATATTGCTTCAACAACAGTAGTACACGAATATTGTCTATATGAACTAGTATTTGGGAGATTACCAAGGCAAAACACAACCTATATATAACACGGATAATTACTATAAAGAAGTAAAGATATGATTTGAAATAGCTTATAAAATGGCTAAAAGTATGATAGAAAAGACCAAAACCGATAAAATTCTAAAATATGATAGAAACGTTAGTTATTATACGCGTTACTCGTAGAGTAAGAGGGTATACTAGATTCGTTGAACAGGCAGAAGGAAGCGTTTCCCACCATATAAAGTATCAATAGCCGAGTCAAGCTGTCCATGTCCGTCTTTCCGTACTTTGAGGTCTCAGGAACTAT
1 GTGTTTAACAGCACTAGCGCATTCCCAGGTATCCACAGAAAACTGGGATTGTCTCTTGTCGCGAGCAGACTGCCCAAGCAAATAATTAGATTAGGTTAGCTTATATAATATGGAAAAATATTAAATACTAAAAGGAATTCGATTCAAATAAAATTAAGAAATATACATAAGTGATATAAACTAAGTCTCCTCCTCGGGTACACATTTTTTATAACTTATGGTAAAACCTTGTAATATATAATTTAAATATATAACATCATTTTTCTCAGTGCAGAATGACGGTTCGTTGATTTTTAATTTTCCGAGGTAGGGTTAGGTTAGACAGGGGTCATCAAGCATTTTCTTATATATATTTTATATTTTTTTATATGTTCACTTCATCAGGAACACTGTGTATTCTCGCCTCCTAACCCCGCTATTTCCCTCTTGTGCTTTTAACCTCACTTTGGGGTTCTCTTTTAATTAATAAATTTTCTAGCAATTAATTTTAAAGACACGCTTCCCTAGTGGTCCACTAAACGGCATGGCTCGGTCCTTTTTTATATTTCTGTCTGCCTAAAAAGTTAGAGCCTTCGCGTCAACTAACAGATCACTTTTTCCTCTGCAATACACTTACCTGTGGCTGCCCGCAAGACATAGATCCAACAGTCTACCAAGAGAATTTCGAAAATAATTAACTTGCGACAACGATAAGGCCAGCAAGCCGTCAATAAAGTCATGTTGTGCTAAAGGGAGAAGGATATTCGATTTTTCTTCTGGGGACCACGTTCTGCCAGGTATATTAAAATCACCTAGAACGACCAATTGGTCCCTGTCAGACAGTTTATTTGAGATGGATTGGATAGCGGACAGATGATTCAGATATTCTAGGAATTCAAAAGATGACGGAATATACGAGCACGTAATATAAACTGATCTGTTGGAAAATGACAGCTTTACGCATATGACGCCTTGACGCCTATGCACTGACAGTCTTACGCCCACAAACTGTAAAAATTGAACCCCCACACTTAAGTGAAATTTGTGTAATTTTATTTGATTTGAATGCCCACAAGCCGCCAAAAACAGCCAAACGCTTGTGAAAATTGATATGCATTTCTTTATTTTATTATTTGTCTAGCTGTTTTTATCGATATGTTAAACAATTTTTGATTTCCCGCCTAAAGAAACAAAACATTCAACGATGTTTTAGTATCGCAGTCGATTGCTTTGAAATTCATGATATGTAGAAAGACCGGTTTTAGATCCAGGGGATTTGGCCATGCAGATTGTATTTCTGAAGTGCCAACTTGTGCAGGTAGTCCGGACTCAATGTTCCCTTGTGGTGGTAAACTAATTGGGACAGGTGGAATCACTGGTTGAGAAACCAGTGCAGACAATTCGGAATCTTTAGCAATCCCAGGGTGGTCTCCCTCCACAGCACATTGAACGGATTGCTCCGAATCTTTGTTAGGTGCCGATCTTAGCAACATTTGCGGATTTGCTGCGGTTGACAGCTGATCAGTTGTTGAGTCATGTAGATCATTTGCCCGTGGTTGCGGGGCGTTCGCCTTAGGCAATATTACAAACCTCACATGCGCTAATATAAGCCCTGACGTCAGAAACGAGACCAGGTCAGAAATAAAAACGTTGTATTCTTTCTATAGTTTTGTGAATGTCGCTATGCGCAGCCAAAGAACTGTTTGCATGGCGATGTTTAACGTTAAGCCCGCGTGCTTTATGTGCAGGGCTAACTAGTAGGCTAACCCTAAGTACATTTAAATGGCCCTAAAACTGGAAGATACTATCAACAGGGCGTCTAGATAGATAAAAACTTCATTTCTCAAATGAACAGGCACTACTTTGTCCATCAATCGAGACATAGTGCTCGTGGCGTTATATAGCCCAAAAGGAATGACTGTAAATTGATATACCGGTCTGCCTGGGACAGTAAAAGCCGTTTTGTCCCGAGATTGAGGATCCACAGGGACCTGCCTATATGCATCCTTTAGATCCAGACTCGATATATACTCGGCTTTTGGTAAACGGCTAAATATCCCGTTTGTTT
0.9196525361420964 CCAATAAATAGATTTCCAGTTTACCAATCACAGGCTTCAATTCATTCAGAGTACCTAAAAAGTCATAGAAATTCAAATATATTAGTTTTAATATATTAACCTTATATGTATGCAACATCGGAACATATTTTACATGCAAACCATTATACTAATTAATTTACTCACAAAAACAGATAATTTACACTGCTCCTAATTATATATTACAAGAACAAAATACTAAGTGATAGATATACCCCTATATATGGGGTATTAATTCCTTTATAAGTATATTTCGGAAAAGCAGAGCCCGTCTTTTCTTCCACTTTAGCGTCCATATTGTGCAGCACAGCCAGTCCCCTGCGTGTTGTTTCTTCTATCGCTCTCACCAGACTAATTAACTCAAGCGTCGCTCTCTCGATGCTTTTCTTCTATTCCTCAACTTCACTCATTTCATCATTCTTACTTCGTTTCTGCGAAACTCTACCAAAACAACAACAGGCGCCATGCTCACTTGAATACACGCACAAATGGCGCCATGCTCATTAAATACACGCACAAATGATGCTCACTCAATAACGGAACGCTTTCCGTGAATTTTATTATTCGTTGTTCATGTTCAACATAACGGATTAATAAAATATATTCGGTTACATTCAAATAATACGTTATAGATCTACTCAATCTCCGACACGGCCTTCCTGACATGCTCACGACCTCGTGTGTTGTATCGCATTACATAGTTCTTTACATTTTACATAACACTTTCTATCTTCATTCATTTTATTTTAATATTTCATCAATATCCAATCAATGTTTATTAATCAACATATGGGCATCCCTTGCCTTGCTCCAGCTTGTTTTCGCAGTTTACATTTTCTGACTTCATTTCTTTTGATCAAACAGTAATCGTATTTCTTGCCACACCTCTTTCTCCATTTCATTCCTTACTTTACCATTCTCTCTCTTTGTTTCTATTATGTCACACTCTCAAGCTCTTGCTACACTCCTTGCAACGATCTCACGCATCCTCATACGTCATTGTCCCTCTGGACCCTCACAGCCCCCGCCACATGGTCACTGCGCAGATAACCATATGGTGTAACTGTAGCCTTGTGAATAATTTAACTAGAGCCTATGGTCTCTACGAGTGCATTGGTCTGTGTCTACCTCAACAGGCATCGACCGTAACTGTTCGTGGGCGTAATTATACATTATTTTGCTTGCCAAAGATGTCAACACATATCGGTCACCATCAAGCTTTTCCGTTATCATAAATGGAGCCTTAAACTTTGGGTCTAACTTTGTTTGATGCCGTTCTTCACTCTTGAGAATACATTGAATAGGACAATCTTAGTTTTATTCTCATTAAATTTTTGCTTGTCATATTCAGCATTTTTTTTTATATTTTGCAAGGCCGTATCTCTAACATGTTCTACATCAATCTTTTCTTCTTCATTGGCATCATGCCCATTGGTCTAGCTTCCTTACTTCCTTATCATTGGCATCATGCCCATTGGTCTAGCTTCCTTACCAATCAATAGTTCTCAAGGACTCATTTTTGTGACGCGATCAGCTGTGTAATTCATAGCCAACTGAACTTCCTTTAAAGCTTCCTGCCACGATCTACTACTCGTCTCTACAGCGGTTAGCATAGCCTTCAAAATGCTCGTTACGCGCTCAACCTGACCGTTTGCGCGGCTAGCTTCCGTAGCAATTAGG
1 CAAAGCTTAGGAAGTAACATCAAAAAATGGGCGTGTTCCGTTGAGGATGAAGTAAAAAATGCTAAACGCATTGTTAGTAGAGACGCTCAGTTGCAAGACCAGCTATCACAGGAAAAACGAAAATCAGATATACTCTTTTATCGGCTAGATATAGAAATAAAAAAGAGAGAAAACGAGTTACTGTCAATTTGTGAAGAAGAAGCTACAATGAAAGAAGTGATTAATATTTTAAATATGAGTATAGCAAATGCCAATACAGATTTAGAGGTATTGCAAAATGAACATAAACGCCTCACACAGGCATGGAACGAGGTTATTATAGCCATTCAGCTGAGAGATAAAATTTTATTTCAAGTACAAGACGCAGCAAGGTAAGCTAAGAAAATAAAAAGGTATTATGTTTTATGTTATGTTATGTTTTTTAACATTGATTTTAAGAAAACACAGGGAGGCAATGAAACACAATATAGCTGGGATAGAAGCTATCAAAAAACAAATTGGAAAGGAAATGGAACTGAATAAAAAATTGGATTCCTTTAAGCAACGACTGGCAGATGAAACTAGTTCCTTAAGAAGGGAATGTAAGTATTTCATTGTATATGTATGTATTTATGTATGTATATTTCTAGTTATCTAAATACCTGTTAAACGGTATATCAGATTCGTTGAAAAGTATTTAACAGGTAAGGAGGTGATCGTTTTCATATCTGTGCATGTCCGTCGTTCTGTCCGTATACACTTCGTGATTACTGAAAAAATTCAAGCTAAAAAGTTGAGATTATA
1 ACCTCGCCGCCGGAATTTCAGCTATATTTTTTTTGGAATCTTACTTGTCCACTACTCTAGGAAGTCACCATCTGTCCCAGGGCGAACCTTCGAATAGTCGAGCGCAGGGTGGTCCGTGTTCCTCGGAGTAGGAGTCTTCAAGGACAACCTCCCTTGACTCCCGCTTATATCTTGGACAGTCCCAAGGCGTCGACAGCCACAATTGTTCACAGAGGCCATAAGCTGCTGGTGCTAAGATATTTTATTCAATTAGGCTTAATTTTTGTGTAAATTATTTTGTATCGGTGTCAATCGCGAGTTCGAATTGTCGCCGTCGTGCCGTTCAACTTTGGGTCACGAAAAGCTGGTAAACAACACACATCTGCGTTTAGTTGCGAGTCCATTCTGATCCCTTGGAGCTACTCAGGGTTAGGTGACAAAACGTCAATTGCGGGGCAAGTTTCCGCGGCGGGAACTTCCAGAACTTACAATTATGTCGTTTTTGTAAAATTAATTCGTTTGTTTACCTTTTTCTGCTTATCAGCTTGGTAGAGATCGTATATATAGTCGTGAGACGTCGATAGTTATCGATATTGCGAGCTGTGTGGCACGGGAAAACTGCACCCTGTTGGGTGTACAATGCCTGTTTCAGAACTTATAATATTTTTTTTACGGTTTGATTTTAAAATTTTTCATTTAACTTTTGGGGTATAGTTTTATATTTACAGATAAAGTACAGTATTACAATAAAACCTAATATTATTAATGTTGTAAGTGTTATTATTTAAAAGACATTATTCTTCTGATTGTGTTTTTCGATTATTTCTTTTGTCTGAATGTAAGTTAACAACTGAAAGGGCGCTCAATATATTTGAGTCAGCAGCTAAATAAGTTTACGTTAAAAATACCCAAGCAACTAAGTAGCATCACACGAACAATGCCGATGCGCCATAACTGAGTTCAGCGCTCTGCGCTAAGAACGGTCAGCAGCGGCAATCCGACACCCATTATCCAGGGTTCCGAACTGCGCTGCATAAATGCTTGCCGACCATGGGTTTATGGCGTGATGCATTGGAGCTAGGGTAGATCCATATTTGTTCCATTTCTTTGTATTCACTTTTAAGGTAGTACTTTAGCAATAAAGAACAGCTACTCCGGCACTTGGCCGAAAAAATATCATTTGTTTAATTTGAACATTCTCACTGAGCCAACAGGTCAGCGATCGACTAAGGGGGTTAAGTCACGCTTAAGTCACGGCTTAGCAGCCGGACACACCGAGGACTCAGGAGGATGACATTCCCAGCGTGTGGAGACGCAGAAGACATTCGGGCCGGAGGAATAACTTAATTTTTATTCTATTTTTTATTCTATGTATTGTTTACATAGATAGTTTAAGTATAGTCTAACATTGTGTTGGTAAATAATATTTCTTCTAATTTAACAGAACAATTAAGTGCTTAAGTAAGTGTTATTGCCTTCTATTATAGTTTCTCTATTTATATAATTTTGTGTTAGAATAGTCTTTGGAAGATTCCAACAAAGACACTAGAATAACAAGATGCGTAACGCCATACGATTTTTTGGCACACAAATTTTTTTTAGAGAGCGAGAGAGCGGAGAGCGCTACAGCGAACAGCTCTTTTCT
1 TATATTTTGGTCAAAGTACCTCTCATTGTCTTGCACAATTTTGGAAAATGATACAGAGTATTCTTGTTGCTGTATTTCTTTTTTTTTGTTCAATGAAAGGCTGATATATTATCGAATCGAAATCTATTGGCAACATAACATCAACATCTGATTCGCAATTCGACTTTTGTGAAAATTTAAAAATGTGGAGACATATGAGCTTGGCAATTACTATATTAAATTCGTTAACTGAAGGATTTCTCCAGTTACCACCTTTTGCTCGAACGCGCGCAAATATATTTTCAAGGGGATCCTGGTTAACTCTACTAGTTAAAAAGAAAAAGTGGTCTGTGTGATCCTTAAAGAGATCTTCGACAAGTCCAAATATAGCTTCAGTAGTTTTGATCAAGCCATCAACACAATATATTTTATTCCCGTGATATTTAACGCTCTTTAGGTATTCCTGCATTTCCTTTAGTTTGTTCCAAACTCCATTGTTAACTTGGAGCGCGCATTTCATGGGGTAAAAACCCCACCCTCTGCCATTCAGGCAATCAAAGTAATCATTAACTTTTTGGACAAATGCAGCAGTAGAAGCAACAGTGTGGCTAAGTGTTTGAGTTGCCAAACATACGCGCATTAGCTCAAATCTAGTTGGATTAACGTGACTCCTTGTTAATTTAGTCATTCTCGTTACTGATCCATGATCTAATTCGTAAACCTCTCGAATGACATCAAAGTTAACTAGTCCGTCAGGGGTTTCAAAATTAGCTTTTAGA
0.3149023756334959 CACACAACTTTGCATAAGTTTGACTTTTGTATTTTCAACAAGATCATTTTCCTCTATTTCATAATGTATAGTATCAGTGTCCGATCCTTCTTGCCCTTCTGAGTAAATTGTTTCTGTTGCAACTGATTCTGTTTTGCTTGATCCCTATGTTGATTGGGTATTTTAATAGTCGGGACTGTTATATCTAAATTGTATTTTTTACTGCTATTAAATTTGATCGAAGTCTGAGCAAAAATATTGATACTTTAGACCTTTTCTTATTTGTGCCTCTGCTCGTACATAAGTGTTTTTGCGGTATTAAAACTGTCTACTTATATCCGGGCATGTTTATTTATGGTGCCCTCTTGAATCTGTCCATTCAGATATAAATGTCAAATGTCGTTTTTGTCTCCAGCTTGCCAGTCCATTTACATATATGTAGCAAGTTTCTATTATAATGTGTTACTTTATTGTTTAGTGACAATTGGTTATAGTACACTTTATTATGTTTGATGACAATAGTTCTCGCTTATTGTAATTTAATTGTTTGATGACAATTGTTTGGCTTTAGTTGCGTAAGTATATAGCGCGATTGAAAAACTTGCGACTGCTCTCGTTCACCATTCTACTCGAAGTACCCTTTTTGTTCTTTCCGTTAATAAGCGTTGCCAATGCGCGTTACTCTCTTGCTCTCTGTGTTATCGATCATTTTAGTTCGCTGATCTGGTTCATTTCCCACATATATGTATCTTTTGAAGTGATATAGGTTATCGTTGTGGGAGTACCAACAATGTTTCTACGAGATACGTACGAAGGTTACGTAGGTTCGTAAGGTTATATGGACAAGACTATAGATTTTTATAATGTTTCTGTTTGGTTATGCAGCCTGCAGCCAGCAGAAGCTCATCATAAATTTATTTCATCACTCTTATACATTACTCTGTGCAGCAATATATTTTGCATTTCCCTTTGTGTTATGTTCTTCTCTCTCAATAGAGAGCGAGCACAACTGTTTAAATCTTTATTTTTTGAAACTTGTTCATTTGCCTTCTGCATAGCAAAGTCAGTTACAAATTAAGTGTAGATCACACCGGTAATACTGTGATGCACTATAACTCTTAATCGATTCGGTACGGGCACTGCCGTCGCTATTTTTATACATTACAGCCCTGTGTGGCAAAATATATTGAAATAAAACTGAAGTATTACTTGAAACATTATACATTTAATTTGTTTATAAATGGCCACACCACTTTCCCCCCCTCCCCCGTTTGGCAATCATGTTGGGTGATCTGACCGTTTAAATTATCCCGGTTCGCTCCGGGATTACTCTTAAATGGCCCGGAATATGTCCGATGGCCCAAGGTTGGATAGGATTAGGAATATGGCGGGATCGTGATTAGATGCCTACAGGTCACCGCCAAGGCAATTTCCAGTTAAAATTATTAGAAA
1 GCTCTCTGTGTTATCGATCATTTTAGTTCGCTGATCTGGTTCATTTCCCACATATATTTTTTTAAAATAATTTTAATAGTCTTGTAAATTTCTATCGATTCCAAAAAAATCTATTTGCCACGCTCACTCTAACGCCCTAAAGCCGCCAAACTGGTCGCGCACTCACTTTTCTCATTTTTTTCATTTTATTTCCCAATATCTATCGATATCTCAGAAAAATGATGACATTTCGCGTTCGCCTTACCTTTACCTGAGTAACGGGTATCTGATAGTCGCTTTCATTTCAAAGGATCCATGTGGAATAGTATTATACAATATATATTAGTAACTCAGTGTGCCATCATAATTAATATTTTGCTAGATAATATTCTGCAGAACGATGAGAATTGTCTAAACCGAAACATGAGGGAAGTTGATTAGCTTATGAATGATATGCACTTAGAAATTAAATGAAAAGCAATTAAATGAATGATTATATTTAATGAAAGCATTTAATAATATTGTATTTTACTTCTGGATCAACAGGAGGCCCTCATCAATTATTAAATACCAGCCTCTATCTTGGATAGTTCCTGAATTTATACATACGAATATTTTTAAAAGTTTTTTTTCTAAAAAGTTTTTTATACATTATTTTTAGGTCAGGATGAAAGCGAATCTCTTTTGAAGATGCAAGCAAAGCTAGATGACCTGCCAGAGTTTTTGAATACAACGGAAACTGATTTACAAGATGCTTTACGAGAGGGAAGTCATCTATTCACAGAAGTTCGAAAACTAGACATCGCCTTGGATAAATATTTAACGCAAAAGTTCCGCACTGAGGAAACAATTCTACGGTTAGCGCAGGATCACTTAATAACAGACAAGGCTACCGCTTACCGTTTGAAACTATTAGGTAAATCTCAGGAAAAACGGCGAAATGTCGATTTATCATTATCTAAAGTTCAAAATCAATTGTCTCTATCAATGCTTGAGGTTGAAAAACTTAGATGCGTAGTTTTTAATGAAAGAGCCTATAATGATAGTACGAAAACAAAATTAAAAAGTGCAGAAAATAAATCTTCTACGTTGGAAAATGGTTTAAAAAAGATACACATTCAAATTGAAATTAAAATGAAATTATACGAAAAGATTAACTGCAAAATTGAGGAAATGGATCA
0.5834519837947288 CCACGGCGAATGGCTATGTCTAATTATCTTTTGGTCTAACAATTTCTCCAGCTGTCTTCTCACCCTTGTCTTTCTTTAAACGCATATCTATAAGGCTTGGCAAAAATGGGATTGACATCTTTTGTTCTAATTTTATGTTTGACTGCTTGTTTCCTTCCTTGTGGAAGACTCCCGGATACTTCCTAAAAATTTTGCGAAGTTCTCCGAGTTCTTCTTTGTTCAAATGGTCTGTTCTGATCTTGTCAAACGGAATGCTACTATTACCGTTCCTTTCCTCTTCTATAATGTTTAGTTCAAAATGTTTTGTGGACTTAAATTCAACGACATTTATTGGTTCATCTAAAAATAACTCCTGATCTGACTCGGCGTAGTTAATCACCTCTATCAGGCTTTGTCCTGACACTGCCCTTTAGATACCTATTGAAATCTCCATATCTTCTTTTAATATGTTTCTGTTTATCAGGAAATCCCCATCTTTTAGCCGCACCGGAAGAGATATAACTCTTTTCGATTCGGCTTCTATTGTATAAAATTCTGATGGTCTGTAGGTCTCAGACTGAATCTTCTGTTTCATGTTTGCTAACTCAAACCATTCGTTCTGTATATCAATCAACCCCTCGAAGAACTGATGAAATTAAAAGAGAAGCATTCTTATTTTGCCAACTCCTCCTAACTCTGCGAACATTGGTATAAATGCTTCCCTCTGAACCTCATGCGACTGTGTGATGGTTTTAATGGCTATTGTGTCTTTTAGTTTCCTAATAAATTATGGTTGTACTAACTCTGGTCGAATAAATGAAAAGGTTGATCATGTGTCGATTAATAATATTATTGATCTTCCCGGCGTCATCTTTACTAACAAATAGGGCAATGTCGAATGACTTTTCCTTGTTCATAAATATCCTGTGGGTTGTTCGCGGCTGACTGTGGAATGTTATGCAGCTGACCCCTGACCGAGGTTCTACTGTCGTTTTTATCTGCAGTGCCGCTTGAATTAAACGATCCTTTAGAATTGTTCGAGTTATACGACTATCTGGACTGTCCCGAATTGGTTGAATTCTTGGACATCCTGGACTGGCCGCTGCCTTCTGTGTTTGTTGGTGGTTCGATCGGTAGCTGTCCCCTGCCATTGCTTCTATAACCGTTGTTGTTACACCCGTTATTATAATTGTATTGCGACCAAATTCCCGTCTCCAACACCTGGGGCTCCTCCTTCTCATGCTCCTGTTTCTGAATTTCGTCAGTGCTCTTGTCTCGCAACTCCGACCTCTGCGTTCTCGAATCTGGGTCGACGCTTTCCAAGGCAACTAACCTTTCCTCCCTACAAGCTATCTCATAAGCCTTGGCTATTTTCAGGACCCCCATGTTCCTTATGATTACTCCTATCGGTCCCTTTAGGGCCGAAATAAAGGCATTCAGCGCCATCTTCTCATACCATTTAATTTTCTCGCTCCTCAACAGTATGCTGTTTTCGCCTGTTTCGGTCAAACTCACCAATGCCTTTTTCAGAGTCATAACCGTAAAGTAAAGGGTTTCTACGTTCAGCTTCTTTTCTTTGATATGGGTCAATTTCATTATCAGGTCTTGCTCTGGTCTCTTGTCTTTAAAGTAGGAGATCAATATTCTTTTAATTTGATCCCAATTTAACTCTGCCTCGTCCAAATATAGGATTTTATCCGCTGCTCCTACTATCTTGCTCCGGACTGCCCGGAGCGCTATAACTAACACCTGCTCAACTGCTGATATTAAACCATATAACTTTCCCCCTTCACCTTCATATCTCGGAATAATTTCCACCAGGTCTATCGCCTTGATGGCTTCTAGTACGCTTGCAGTTGTTGACATTCTAACGTCCTGTCCGTCCGTTGGGTTCTACATAATTATCCCACGTGTATGTGTGTTGCTTGTGTTTAAGCAGTGTACTTGTTCTAGTGATTTAGTTTATAAGATATGTGTTGAATTGCCGAACATATATCTAAATATCTAAAAGTGGATCCCCGAGTGTCCGTGTGTGAAATGGAGTTCTGTAATGAATTATTATGAGTAA
1 CCTAACGGGGATATGATCGTATGCTTCTTCGTATGCTTCCTCGTATGCTTCGTGGGCCTTATGAGTGTTCATCCTACCACAAATGTATTAATTTAGATTTAATGCCATAGATATTTTTTCTATCGCAATAAAATCATAAATCATTTTGTAACTCTTCTGGTTATTGTACTACGTGTCAAAAAAGCCTCTTTGGTGTAATAAAGAATAAGGACCTAGAAATGTGAAGTCCACACTTTATTAAATATTTAACATGACAGAATACCATTGTCAAGCTCCCCGACTATCTGATACCCGTTATAAATTGTTTAAAAGTGTTAGGAGTGTTAGGATAATAATTGACAAGACAAACAATATAACGAACAAAAATCACCGAATTTTTCAAAAACGAAGGCTTGGCAGTTTTGGGAGGTTTTAGGGTGGCATTAGCTTGGGGGTGCAAAAAGTTGTTTGTGCACATCTTTTTTCAAAAGTGCTCGCATGGCAATTGCTGTCAACCAAGCGGACGTGGTATTTTTGATTTATTCGCCCCCTTCAATTCATGGTCTTCGAGCCGTCGAGATTTATTCTGACCCACCGATGGCCCTTGCGGATTAAATCAAGATACGGTTTTTTATTTTCCATTCCGTCAGTGGTCGCCATAATTCCTTATTCCGACGGCGATTTACCTTTTCTTCCATCTGATTTCTTAATTCAGTGAAAAGTGATATATATAGTGACGTATTTACATTATAAGTACTGTCCAAAAAATAAGAATATGCAGAGTGGCAAAAAACCAAACAAACCACAACCACTTTTGTATACAATCAATATCCCAAGTGAGCGATCTCGCAAATGGGCAATAATTGACATACTTATATAATCAGCACTTTCGGAATAAATCCATATCCGCTAGCTGTATACAATCAATATACCAAACGGGATAAACTGTTTCAACTGAAGCGGCGAGGCTAAAGCCATCGTATCCAAATCCACTCTTACGAAGATGGGTTCGCTATCAACAAACCACTCAATAAAATACTAAAATTTCTCTATATATATTTAAATGTAGTGACGTATTTGGGTGATTTAAACCGGCCACACCAATTATTTCAAAGAACTATAAGTAATGCACTTAAGAGATTTCCACAATCTATCCCATCTGTATCCCATCAGCGCAGCATCCGTTTTTAATAAACAATTCTTTTCCTCAACTTAAGAATCCAAGAGCAATGCTCCCCTAAGTATCCAAAAACAAATTCTTTGGCAACGGCATTTAGCCATTCATGTAAACAAGTTCCAAAGCCTAAACAGATTTCCCTGCTCTCTCTAAGCATCCGAGAGCAATGCTCTCCCAAAATACACCAACATATTTCTTAAGCACATCGGCTCTCCTCAATTTCACTTACATTTAATTTTCAATCTTAAGCTGAGCATCAAACAATAAAGAACAAAAATCGGTCTCGATACTTTAACCGTCTTTTTATTCGGGAAAAACTTTGATTTCAGCGTTAAACTAAGTTTGTATACGAAACGAATAGATTCAAAGCAATTTGTTGTAGCCTTTAATTTGTAACTATATACAAATTAAACTAATTATGTTGGTGTAGATCCCTCGCCGCGGTCTCCGGCGTAGGT
1 GAAATAGACGACACAAATAATTAAGATTTGTGGTTTAGGGTTAGTTGGTAACGGTCTGAAACAAACTTGTGAACGATTTGAGCCCTGCTACTCCTTCCCGTCCTGCCCACAGTTTCCAGGCTGCAATGCCTGTGCGAGACAGGTGGTTTCACGACGAGCTGGAGTTGCCTCCACGGAATTAGAAACAATGTACACACAAGCTCCGTACGCTGCCATGCTGGCATCACAGAATCCATGAACTTCTACGGTACCGGTTGGGTCTAGCACTCATTTGGGAACGGCTAAACTTTTACAAAATGGCTGCGGATGTACATCCAGGTCGATTGCAACTTTAAAGGATGACTTTCGTCCCAGTTCAGTTTAGCCTTCCACAAATGCTGCACGAAAATCTTGCATTTAGCAGCAATAGTCGATAAAATAGAAGGCTATCTAGGTTTTTTAGTTTGAGGTAGAGACAAGAACGAAAGACCACGAAGACCAAGAGTCTTGCTCCAAGAGTCCCCTTCGGCAATGGATTCTAGAACAGCTGAATAACTAGAACAACATTTTCGGAGTTGGCACAGGACAGAATCTTTGAAGTTTGTTGCATTTTGTTTATAACCTCAGAAATTAAGTTGTCATCTGAAGTTAAATCATCTATGTAGAAATCCTCTAGCAAAGCAGATCCAATGGGATAAGTAGAACCTTCATCTGGAGCAAGCTGGTGCATTGTCCGCACTGACAAGAAGGAAGCTGTCTTGGTTCTACAAGTAACTATGTCCAGCTGAACACACTCCTCCTTCTCGCTTATTCCATTTTCTTCCTTAAATGCCCTTAAATTTTGGGTTGCACTACATTCTCTCTCTTGGTCGACCCTTCAATTAAATGCGGCGCCTCAGTTTCATTTACACTTACACTCAAAAACAAAAAAAAAACTAAGAAAAAAATTATCACGAACTTAAATTACTTTATTATTCCAGACCGAGCTCGCCGCCTTGTTACGGAATCCCTTTGCGGTCGCCAACTTGGCCCTAAGATTTACGCCGACGCATTAACGAAATTCTCAAAGAAAAAATATTGCCGCAATAGCCGCGTCCATTGCTTTGGCCCAGACTCCGGGAACTAATCAGTTTGATTGCCGTGTTCCCTTCCCGGACCGTTTAATCTCTAAGTCATCCATCAGGGCGACGATAGTATCGTAGTGTAGCATATTGGACTGATCTACTCTGCCAATACAATAAATGATTGGGTATAACTTAGCGTCAATACATTGTGACACTTTGTCATAATAAATATAAATATACAAATACCCAAAAGACCATCATGAACTACGGAAGCACTACAGCGCCCAAGAAATAAGATCTAACGCTTATACATAAGCCGATCGCGGAGCGTGGGAATGCTGAGCATGCACTTTGCAGATCAAGTGGTCAATGCCTTTTGCATACATATGTATATGTATAAATGTAAGTAAGGATACATAGATATAAGCAATGTATGTGCGGGTTAGCTGAACCCAACTTCAGCACACTTTGGGCATTCAAATAAAGAACCTTGAACAGAGCAGAAGCTCTTCTATTCTTTTAAACTAAACACAAATTAGTTCAAACAAATTAACATTTTACATGTCGACCGTGACAGTGTCCACAGTGTTTAAAGTGATGTGCGAATAATTACAGTCGATCTAAGTACGACTATAAAAATTATAATACAAAAAATATTAACTAACTTAAGAGCCACAATTCTTGACGGCAGTGCCCACCAAACACAGGGACTGGCTGGAAGAGGCCTTGAAGGAAAATCGGGCCGATGGACCTCGCCCACTCACAATAGCTGAGTACCGGCAAAGACCCTAGAATAACAAGATGCGTAACGGCCATACATTGGTTTGGCACTATGCAGCCACTTTTTTGGTGACGGCCAAAATTACTCTCTTTCCGCTCACTCCCGCTTAGAGCGTAAGAAACCTA
0.7542613377993086 TTCTTCCATGAATATGTAATGATTGGCTATAAGTCCGCGAGTATATCCCTTTGCCAACTAGATGCTTCGGATTAAAACATAAAAACAAATAACAACAAAACTTGCTACAACTGCGGAGACGACTGCCACCTTGACTCATGCCAAAAAGTGTACAAGACCACCAAAATGCAGGAACTGTAGCATACCCCCACAACTCCATAAATAGAAGCCCGTCTTCAAAACACAACAAGATAGCAATAAATAGCAATAAAAATCAAAAACAAATTAGGACTCGTAACACTAAAGCGCCACTCCGCTCCCATTCGCATCGGTTACCAAAAACGGACTCTAGTATTTAACCGTAAGCAATCCTCAAACCCCGTGCAAAACCCCATCAATACATCTAGACGCATGATCACATCGCTCATCTAAAACAAACAGTCCACGGTCCCGTCTAGTGACTCTTGCGACATGAAACCTCACTAATCTTACCAACCCTTTTATACCCCCACTAAACTATTTTAATGCTGAATATATTGCAATGGAACATTGAAAGTTATAGGAACAATTACTTCCAACTTTAAATTCTAATGACAGGTCGCGGTACCGCGCTGGATCTTGGACTCGAGCTGGCCAAGAACACAAAGGTCGAACCAAAGACCCTAGAATAACAAGATGCGTAACACCATACGATTTTTTGGCACACGATTTTTTGGCCGTGGCTCTAGAGGTTTTGATAGAGAGCGAGAGAGCGAAGAGCGCTACAGCGAACAGCTCTTTTCAACGCACAAAGTGATAGCAGACTGTATGTGTG
0.8051922022438782 TGCTGATCCACCACCGTTTGCTGGTTGGGCTCAGGCGACAATACCTCAGCTATTTTCCAATTAGCAGGAAGGAGGTCATATAGTTTCCAAAAGTCAATTCCCAAATAGAGATCCTGTTTTTTGATGTCACCGTATTCCACTTCTATTTTTAGCAGTCCTACTATACGTTGAGAATTCCCGTCTGCTGTCGCAAATTCTCCTATTAACGACTTAAACTTCTCGTTTTCCATCGCAGCTTGCACTAACCCTCCTCCAATACAACTAATCGATGCGCCTGAATCCAACAATCCGTAGACCAGGCGAATCGGTAAGAATGGTCGAGGGTCTCGAGGTCCTGTTGGAATAGAACTGATGTAATCCAAACTGGCTTTACATTTTTTTACGTTCTTCCAGAACAATTTCAAGCGTCGAGCACTACGAGATTTCCGTTTAAGAATTGCAGGAGTTTTTCTGGAATCCGAAATGCAGACGTTTCGTAATTCCGAAATTTTGCTGTGAAGCAGTCT
0.4414638316434084 TGCAAGAGGCGTACGCAGAGGCAATAAATTGCGAGTATGCCTCTCAATGGCGTGAGGCGATGCAGCGTGAATATGATGCTCTAGTATCTAACAAGATCGCAGATCGCAGAATTACCGAATACCCATAAGACGATTGGATGCAAGTGGGTATACAGTGTGAAGTGTGATGCTAAAGGCTGTATTGATCGATTCAAGGCCCGTCTAGTTTCGAAAGGTTGTTCGCAACAGTATGGTGTGAACTACAAGGAGACGTTCTCGCCGGTGTGCAGATTGGAGTGCATACGACTTGTTTTAGCGATGGCGGCGGAATTAAATCTCTATGTACACCAAATGAATGTAATCACGGCATACCTAAACAGCGACTTATCAGAAACTGTATATATGCGACATAGGCAGCAATCCTGGACAAGTATTGTTATTAAAGAAGGCCATATATGGATTGAAGCAATCTGGAAGGGCATGGAACAATAAACTGGACAATGCGATGCGGTCAATTGGTTTTGATCCAATGAGCAATGAGCCTTGTCTATATAAAATGAGTGGCAAAGGTAACTTCGAAATAATATTGGTTTATGTTGACGATTTCATTATAGCATGCCAGAACAAAGAAGACCTCGTTAACATAAAAGCATCGATCTCAAATGCGTTTGAGTGTGTCGATAAAGGCCTGTTAAAGCTATTTCTGCGCATGGAGATAGAACGTGATTGAGAACTTGGCCAGATCACGTTGGGGCAAACTCAATATATTCAAGAGCTATTGCGGCAGCATTGCATCAATGAGTGTCGACCTGCTGCAACGCCTTTAGATACAGGATACCAAGTGGCATGTGATGGGCAATGTACAAAGGTAGACGATACGGCATATCAGTCAGATATTGGATAGCTGATGTGGTTGGCATTGACGACTAGACCCGATATTTTGCACTCGGTGGCAAAATTGGCATAGCGGAACAAGGACCCGCATAGCGAGCACATGGCACGTCTTGAGATATCTTTCGGCTACAGTGAACTACAAGCTACACTACAAGAAGTGTGGTGAGGCGTTGGTTGGCTACGTTGACGCTGATTGGGAGATAAGATCAACCGCAAATCCTACACAGGATATGTTTTCTTCATGGCTGGTGGTCCGATACCATGAAAATCTGAAAAACAGAACAGTGTAGCGCTCAGCAGTACCGAGGCAGAGTACATGGCATTGTCAACGGCGTGTAAAAATCAATCCTAGTTCGATATGTCGATAAATTGCGACTCTGGTATGAACTGCAATGCACGCATCTTATACATACATATATTTAAGTCTGTATGTCTGTGCAGTAGTATAAATAGAAGTGTAAGAAGACAAGAAGATGTTCAGTCACAAATAAACTTTCATAGAGCTCACATGTAAAATAATCAACAATTTCATAGGTGTGTCAACTCTTTATTAAGCTAAGGAGGTTTGTTAGAGATTGACGGATATTGCATCGGAAGACTAGAGTTTAAAAATGATTTAATTGCCGTATAAAATGTTGCATGTATATGTTTTACTCCGTGTTGTACTCCACTGCCAGTAAACATTTTCTAGCATGCATTGACAAGTTTTCCAAGTTCGCAAAAGTACAGCAAATACGGTTTCACGCAATCATATCTATGATTAAGCTACTGAAAATGTATCCCAAAACCAAAGCGATTTACTGCGACAACAAGAAATCCTTGAATTCATAAACCATTAAATCAGGTCCAACGGTTCCAGACACTCTTGCGAATTCAGAACGATCTCATAATTTTGAATCGCAGTTAGAGGTTACTGTCGAAAATATTCTTCTTGCAACCGTAAAATACAACAGATTATTTCATTCGGTGACAAACGAGAGAAACCAGATGTAATTCACGCAGCCTCCATGCATAGTCGACGGAGTTGTGACAATCTGCGACTCGTACTCTTACAGGGGACACACGACGAACTTGACATTCTTCGAAACCTTAATAGACGAGACATGGAAATTAATAGGTAAATAACCCAAGGACCACATAAGACATGTGCTGAAAACTGACGTACAACACACAG
0.6539348914603407 CAAAGGCGCGACGATTTTAAGGACTCCCGTGAAAACTTCAACAGAGATTGGGCGGATTACAAAAATGGATTCGGTGAACCCAGCAAAGACTTTTGGCTCGGTAATGAAAACATATATATGTTGACAAATAACGAGGAATATTCATTACGTGTAGAACTAGAAGACTTCGAAGGCAACAAACGGTAAGATATTGCAATTCTCAGGCTTATTCCTAGTGTAGGTCTTTAACCGTGCCATCGACCTTAAATTGTTTTTAAATTAAATTGTAATTTCTTTTTTTAAATTCGTCCGTTTGTTCGAGACTTTCTTGTTTTAATCCTGATGTGTACACTGTTTCTCAACAAAATTTGCGACATCTCTTAAAAGTAAATAACTACTCCTATCCAAAATAATGAGCACGCCTCCCAGAAATGACACAGCTTTCTTGTTATTTGTATTCTTTATTGCAAATAAAGAAATTTAAAATAATTATATTTACAAGTAAGGAACCCATAACTCAGCAACTCAGCAACTGAGAAGGAAAGGTGAAAACCAGTGCAAATGAATCCAAGCGGGGCAGCTATGCATCTGTCGCCAAGAACGTTAGAAAGGGCACATTATTTTATTGACGATACCCGTATCAGCAGAGGGGTACTGGCTTATTTCAGCTGGATGGTTCATGAGTTTGTAACTCATGACTTCAAAACCTCATAGAAGTCATAACATGATTGGCACTTTCGGTAAGCGAGAAAGGACTGAAGAGCACACGGAGGTTTTTGTTTTAGTACGTAGGCACTATCCCACTAGATATTATAAATTGTACATGCAACCTACGGACGGAATATTTAGAACATTTTAGTTTTTCTACCGTAAGGCGTATAATAAAAAAATAAAAACCATAATACCCCATAACAATATCCGTTGTAGAGGACGATGCAGGACGACAAAGGAAGGACGGTGAAAGCAGGACGGCGAAGCCACATCGCCGCGCAGCTGATGACGAGGACCGTAGGAATTCAAAACTGAAACCCTGTCTACTCTTTGGTCAGGCAATCACACAAATCATAAATTTGTTGGGACGAACCAACAAACTGTCTGAGCTAGCCGTTGCAACTCGTAGCAAGCAGAACTAAGAGAATCCTCTATCGCATTTATCTTCTCCAGAATCGAGCCGTAAGATACACGGCATCCAATCTGTATGTTTTGGCAGACTACACCACCTCATCCAGGAATACGATTTGTTTTTTCTCCCTCAAAGCTGGCTGCTTTTGCCTTCCTCTATCTGCTAGATTTCCTTCGTTGACCCTTCCTCCATGCTGAGACAGCACTCCGGTGTTCCTTCACTTCATACTTTTTATTGTTTCTTTCTTCCATCTCAGTATGGTTGCAATCTTGTGAGAGAAAGAGAACGGGCAGAGTGAGAGGGAGGCGGCAAAAATTAGAGCAGGACAATAGTAGAATAAAGAGTGCGTGCCGATTTAAAGGAAGTAACTGACTGGACTTTGAACCAGGAAAACGGTAAAACTTTGGACCTTTGATCTTGAGACATCAAGATTCCTTAAATCAGGCCTACCTGAGTGTGCCGTGCACTGGAAGTGGGACAGTTGAGGAGAACGAGAATACGCCAAGCAAAGTAAGCAGCTACAGCTGTGAAAATCAACAAGGAGCAAGATAGCTTCGGCGGGATGTTCGCAACGAAGCAACTCTCTGCAGGTAGCTGAGGACTATTATAACAAAGCACGGCAAGGTTGAAACGCCGGGCGGTGGCCCTGCGCCACCGGTTGTTGGCCTGTTCCCTATGAATTACGTGCGGCAAGTGTTTGTGAGTCCCACCGACTTTATTTAACGTGATCGCCCGGTAACAATACTTTGCAACTGAACGTCGAGATATCAGGAACTATTAAAGTTCAAATATTGAGCACGCCCACTCTAACGACCACAAACCGCCCATAACGGACGTCTGTCCTTCTGCCCGTCCGTATGAACGTTGAGATATAAGAAACTATAAAAGCT
1 GAAAATTCAAATTTTAATCCTTACTACAATACTATTACTAATTATAACCTATCAAAAATAATACTTCAATATTTGACGTTTATAATATAAACTATATAATCAAGATAAAACTACGCGTGTCTTTGTCTGACGCGAGCTTCTGGAGAATACATTTACATATCTGTTTAATGATTGCGGCTATACCCTACTTACGGAGATTCCCACGAAGTCAACAGGCCTGATTACGTCGGATTATAAGTTGATTTATGCCTTAATTTTGTGAAAACGAAAATAAAAAAATAATGTCTACGGACTCGCTGTCCAACAAGGTGTTCACACCGAGGTTTAAAAGTTACATCAAATCTTCGGCTTAGTCAACGTCTAACTTTAAACCGAATATTCTAGAATTTAATCAACTTGAATTTATTTGAAACAGGGTGTTCACACTATAAACTTGTGCGTACACTTAATGAGTTCATTCGGGTGTTTGAATCTAACTGACTCGCTGCTGCGAAGGCTTCGCCTTTTATTCATTCTTACATAGGTTCTTATCATCTAATTATATAACGCAGCGCTTGTAATTTTATTCTTAAATCTATGTTTGAGGCCTATGACCGCGCTAATCACCTCCCGCGTGGTCATATCTCTTGACACTTCGGCAATAGGCCCCTGCAATCGTACTTATCTGTAGTTGCCACTTATGCTGTCCAGTGACATGTTTATTGCACCCCATATATAGAACATATTTATAGTTGGCCTACTTATCATGTCTAAACACATATTTAGACACAGGGCCTAGTTTCATTAATCAACGAAGTACCTAGCGATGATGCGCACGTGGGATACGGAGTCCGTAGAGATGATGCCCACGTGGAATGTCGACGATGTCGTCTTGGTTTGTCAATGGATCAAATTCCCCGAGTTAAGATACCTCTAGGGTGCTCCGTCCGTTGATGATGACGGGGTAGTCCGCGCCAAAGTCGCGGACGCGTGGGTAACGCGCCGTACACGCTTGATACAACCGAAGACCTCGGCTGTGTTTTAGGTTATACTTCCTGTGTTCAAAAATACCCTATATTAGAAGGCTGATGCCCAAAACTCACAGAATCCACATACCCAAATCGGTTGAAAATAACCATCACCAGATTCTATCTGAATCGGTGATCCAGTTCGCCATAGTAATCCAAAGATATGCTTGAGTTATGAATTCTTTATTTAATAAGAGAGCGACTCTACTGGTCGCTGCTCTGGATAT
0.4000244712800524 ATCCTATTATTATATCTTTTATTTTTAGATATGCTCAGTACTCACATTTCAAAATTCATTCAGAAGCAGATTATTATAAACTGGAAATAGACGGATATGAGGGTAATGCTGGAGATTCGTTAAATGACCCGTGGTACGGCTCAAATAATAGCCCATTTTCAACATACAATAAAGATAACGATAGAAGTTCTCTCAATTGCGCAAGCATGTTAAAGGTATGTTTTCATTACTATATATTTTTTTGTGCTTTCATATTGTTCCGGAAGCACTTATAAAAAGTTTTACAACAGAATCTTTTGCGCAAAATTTTTTTGTTTATATAACCGTTGCCGCCGGGTCACATGCCAGCAGTTCCTAAACTTGTTAAGTGTATACATGCCAACATTGAAGACATAATTAAACTTAACGGCACATCAGCTGTGCAGCATTATCTTTCTTATCTGTGCAGAGAAACTGCGGGAGAATCTAATCTCGGCTCTCCCGATTTTTCTCTCTTTTGTTCTTATGCGCTTGCCCTTTTTTTAGCTGCCGAATTGGAAAAGATAGGTTTCATATATCTTCCCTCGTAAAAGGAACTATTAATGAAATTAAACTCCAAACGAAAACGAAGGAAAACTACAGAAAGTTCACACTTTCACTACCTACCAGCACATATGCAGCGAGTTATAAGTTTTTTTTGAAGGGCATTGAGTATGATGTTACGCCCGAAGAGATAACTGAGGTGTTAAAGGAAAAAGGATTCTGCGCCAAAAGCGTGTTCAACATCAAAAACAGAAACAGGCAGCCGCAGCCACTTTTTAAGATTGAGGTTAAACCAAAAAACAAGCATCTTAAATAGAACGAGGTTCTCCCAATTTATAAACTATTGCTCCTTCTGCACCGTAAGTATACAGTAGCAGAGCCGCAGAACCGTAACGCTTCTGTCAATGTACGAACTGCACACTTGGCCCGGTGCGGGTAGTATGTGGAGACCTCCACAACTCCATACAATGCCAAGCTTATAAAGAAAATTCAAGTTAGAAAAAGTGCGGTAACCACAGGGGTATTCACACATACTACATACTACAGAGGCTGTCCAATCTACAAAGACCCGGCGCGGAATAACTTCGTTAACACCATTAGAAACAAATCCTGAAGTACTATTTTACAGCAAGATACGGACTATAGTCCGCCGACTGTAGTCCAGCACTAACAAAATAACGCCTCCAACCCAAAATTTCCAACAAGCCTGCATGATGGAGTTTATGACATTTATGAGTACTACCGTTTAAGACATGATGCGTCACCAAAACATTGTGATACAATTGCTTGTATCCCAACAATCAAAATAAAAAGGTGGAACGCTGATGACGTTTCACAGCGAAAACTGGAACTACCTCTGTTCCTACCGTACTGCAACACCTAAATTCACAAACACTCCTTTCCAACTCTTTGCCCACCGTTTTTAATCGTCGATAAGGAATTTCCGAAGCTGCTGGGCCAGAAGTGATGCAGAAATAGTCACCATATTTGCCGCTGACCTACGAGATGTATTTACGCCAAACGAGGCTACTATTCCATTCAACTGTCACAACTGTCCGTCTTCAACTGTCACCAGCAATTGTGTTTCGTCACAAAAAAAAAAAAAAACAAAAAATGGGTGCTGTCCTTTATGGGTGCAGTTCCTTGGCTTCCCGCACTAGTTCTCCAATAGGAACCAGACCTGCGATGTCTAAGTCGCCATCGTCTGATATCGTGCGAAAGGCGCTGGCAGTCGCAAAATCTTCGGTCCACACTGAAGCTGCGTAAAACAGCTGAGCTGTTACATCGCACGTCAGCAGCTTGCGAGTGGCTTGCTTTGGACACCTCGTGATTAGAGGATTCTAGAAAGAGAACCAGATTCGAGGACGAGCTTCAAAGTTACTTGCTTCAGCTTCTTCAGCAATCGGGTGAAGAAGCTGAAGCAAGTAACTTTGAACCTTAATGGCCCTCAGTGACTCCGGCGTCCTCGTCCACCTCGACCGTCAGATTGTGGGGAGCGCCGGCGAAATTCTCTACACTCATGGTG
0.4114835644491531 TATGTTTAAAATAAATAAACTGCTGCCTCAAAACATACATAAGCTTCTAAAGTCTTACCTATATAAAAGAGTGTTCGCGGTCAGATGCAGTTCAAGCACTTCAAGCGATTGTACTATAGAAGCCGGAGTGCCTCAAGGAAGTGTTCTGGGCCCAATTCTATACACCCTATACACGGCGGACATCCCAACAAACTACCAGCTAACGATATCCACATATGCTGATGACACTGCAATACTAAGTCGATCCAGATGCCCAGTAAAAACTACGATGCAACTAGCATTCTTAGGTATTCATCTGGACAAGCGGCTCTCCTGGCGGAAACACATAGAGGCCAAGACGACGCACCTCAGACTAAAAGCAAGGAATATACACTGGCTTATAAACGTTCGCTCTCCCATATGACTGGAGTACAAAGTCCTCTTAAATAACTCCGTTTTAAAACCTATACGAGAATATGACAGAGACTTACAAATAAAACTTGTTATTGACAAGTCAAAATACAGTGAAAAACTAGCCTCACATCCAAATCCTTTTGCAAGAAGACTTATTCGAGTATGCAGCCAAAGCCGACTGCACCGGAACGACCAACCAGCCCAGCGTTAAATTTAGGCCACACAGCACGAATTATTTCATAAAATGATATTTAGTTAGTTTAGAATAAGATTTGAAAACTTATTGTTAGTCTCTTAAGTA
0.7739443545881155 ACATGGGAATTGCGTTCGATCAAATTTACCCCACTTTACTCCTGAGCGATGACGCGTTGGATCTTGGTTATTATTATCGGAGCTTGGTTATTAGACACAGTTGGAATATGCTGAGTATGGATTTTACTGACCACACACGTCATGCAGTTCATATTTTATGGCACAGAAATATTGGGTACTCCTCGAACCATCCCTTTGGATATCATCACTTTCATGCTAGAGAAATGTAAGTGGTCAAATGTGCAAAATTCCATATACAGTTCTCATGGCACAACACTTACTACGCCCGCCGTCAAACAAGTACAGGTTGCCAATCTGATTGGATTTTACGATGCATAATCTGTCTTACATCATTGGGTCATTTTGTATATCGAAAATCACTTTGCATCTATTCTGTACAGCACTGCGGCTCACTAGACTAGACACACTATACACGCAATTTTTGCAGGATTCCGAACAAGAACTACTGCTGATGACCAAGCACCCAGTTCTGCCTGCTCAATCAATATCAATCATCTCCCTCTGTGCTACTGACTTAGAGCCATGCTTGGACCGTTGCAAAAACTCAAAGTAGTCCGAAACTGTCCGCTGTCTTCCTATATCACAACATACTCTTATTGACGGCTTGTTCGACATATTGTTATCGCAAGCTAATTATATTCGAAATTCTCTTGGTCGAGTATGCTCAACCTGGAAACCCATTTAATCCTACTTTTGAAGTGGGACAGGTGTCGTAAGACAGTTCCAGGGCATGTTCCAAAATTTTTAAAAATATTGCCGCAGCGGCCAATAATAAGCATATCCTTTCTGCGATATGAAAGTGGAGTGCAGCAATGGCAGCAATGCGGAGTGCAACAATGGCACTGCTATGGCACAAGGCCATCGATGCCAGCAGCTTAGCCACACGGCCAACCCATACACTGCGATCAGCACTGGACAGAACATTGTCATTACAATGTCATTTACTGACATAGTTAAGTCAGAGGCTGGCTACTCGCAGCCCATCTCGGCAGCTCGCTGCCGACCGAATTCCGATAACTTGAAAAACTCTGTTGCTTATTGCTGAGAAGAGAACACAAACTTGCCAATTCTGAAATGGAAAGTGAAGCGGCATACTCGCTCTGAGGGAATCGCTTCACACCCTGCCAACCACTTTCAAGCATTAGAGCTTGCCAGTCTGAGTCTGTTGCAGAGACATGACTGATCAGGACCTGCCAAAAAGTCCGTTGGATCCCAACGAGATATCTGATACTATGGCACGCCTCATCAGGGGATGTTCGGGATCCGGTCGATTGTTATCTCTCTCTTGAAAAGTGTTTGGGAAACTAACTGATTGGTAATACGTCACACGCTAGAAGTCTATAAATGGAAGGCTTCTTAAACACAGCCGCAGGCAGCATAGAATCAAAGACATTAGAATAACAAGATGCCATACATTGTTTTGCGCTATGCAGCCACTTTTTCGGCGACGTCCAGAATTGCCCTCTGTGCGCTCGTGTAGAATTGAGCGTAACAAATCTAAAAATAGAATTTGCTCGCCTGTGTGAGTTAAAACAACAAACGAGAACGCGTACCTGCGATAGAAGACGATTTTCGGGACGAAATCAATTTCGTTTCAAGAAACGAGATTACATATTTGGAGTTTTGGCCGACTTAGTTGCAAAACTTCAACAGAGTACTGTAAGCAGTACCTTTTACAGCGTTAGTATTAAGTTCATTCAAAGTTTTCTAAAACAAGAATTTTTTACATGGTGCCAATTGATCAAAAATAATATACAATTAAAGGAAAGTGAAGGGCATATTT
0.5653524735141113 GTTGTCGGCTGTTACTTTCTAAGGAGTGACAAATTTCCATGGAGCTGGAGCCACCTCTAAAGCCAGCTCTAAAAAATCGAGTGCAAAAAAAATCCTATGGAGTTACTTATTTCGTTATTCTTGTATCTTTTAAAAACCTTGGAGTAACTCTGGCTCTCTAACTTACATTTGGCTACTCCGGTTCCGTTATCTAAGAAGATGGCTATTCAAGCGTGGCTAGCACGGAAGATTTGGTATGCTCGTCCCATTAAATTTATTAATCGTCTGGCGTTATTTGTCCGGGCTGGACTGGATTGGATTGCATCAATTCCGATATTGCTAGAGGAAATACGTTAAGGTGCAATCCGTACGTGTTGCAATACACAACGTGCTTCAGGAATTCTATGTGTTTTCCTCGGTCAAAGCGAGAGGACCATTTGCTGTCAGGTTTGGCGACTTTCGCGTAATCCGGCTGGCTGGGGGTAGGTTTTTCTGGGCATGTCTTTTGTAGCATGCATAGCCCATGGGCACTCGCCATGTATAGACCGCAATCCCAGTAGCAGTAGCCTTCCAGTTGAAATGGCTGTGTATCTTGCGTACTTCACTGGCCTGCGTAGCTTTGTTCAGGCCGCTTGGGCTCAAGGTATGAAAACAACAGCAGGTTAGCTCCACGTGTGCGCTGACTGGTCACGCTCACGTTGGCTTGTGCTATACTAAATACTACAGCTATAATTTTCCCTGGCCGCATTTCCAGCCAGTTTCTTTCATTTTTCGGCAATCGGTCCTACCATGGTTTCTAAAGTGCTATTCTCTTGCTCTGTGTAATACTCTTCAAAAATGCCTTGTGACGTAAATGTCTGCATTATTAACATTTACATAAATGCCGGACTAGTAAACTGCACGTCGTTGTGAAATACTAGAAATATAAGAACCTGTATAGAGTTTGAAAGAGAAAAAGAAATAACCAAAGTGCCGCGACGGCCATCTCAAAGACCCAGTAAGCCCCCGAGAAGTGATCACCAGTGCGAACAGTTCTGAGAACTAATCTCAAGAAAACAAATCCCAAAAGAAGAGATTTACAAACATGGGCGTGGAAGAATCAAGAATTGAGCGTATTTGTGACAAAAGAATATATGAGCTAGTATACAAAATCGGAGCAAATTGATATATTCGGCAGAAGACAGAAGAACAGAAGAGGAGGAAAAGCATGAGAATTTGTTGCTAGGGTAACCCCAGTGTAGTTGTGATTGCCCTACCTTACCTATGAAATAAAAGTGTGGCATTTTCCACACACACTTT
0.3690533712021371 ACCGTACGCTCTGAGCGAGTTGAAGCGATAAAACAGGTTGCAAATTGCTCTCTCGCTCTATCGCTTGAGCTCGCAACTCGCTTCGCTCTCACTCTGACATCTTTCAAGCGGATTGCACTTAAAAATGAATGCAGTAGTTTATCGCTTCGCTTCTAGCGCGCAACATGCCGTCAGCCTAACAAAATATTTCCTGGGGGCCTTCGAGAACAATGAAAAATAAAATATGCAGCAAAAATGTGATTGTTCACGTGTTGATGGACCTACATAAAATTATACTCGAGTTTCTGGTTACTGATGAAACTCAATGGTGATTTCTTACAAATTCCGTGGTAGCTGAACTTTAGGTACGAACTTCGTAGAGAATGTAATTTGCGTTATTACAGTAGACACAGTCGAGAAAAACGAACATAATAAAGCTGACGATGTATCAACGAAGCGCCGTAATTCTAATGCAGACTTTGCAATTATTTGTATATTAACAAAGCATGAAATTGAAATTGAGAAAGTTTAAAACATTATAACCATAACGTTTCTTAAGTCGAACTGAGCTGCTAAGACACACCATTGACTTGAAATACCTGCAGAAGTCAGGGGTACTGTTGTTTACAGAGACTTTCTTCCTCAGTAAGAAATTATCGTGATTTGTACCCCTGTCGTGTTTGTCAACGACTTATTGGCGTTACACCTTTGAGATGTCATCTTAGAGAGTATTGGTGTGTGTGTGTACCTCGCCGGTTACCTGAAATCCCTGCACTCCTTCAAAAACTAATCCAGATGATCCAATGAAATTTGTCTAGATGTGGAGGGAGTGCATCACTTTGTATAAGATTAATAAACTCTTTGTTAAAATTGTTGTGGTTGGAATAGGTTCCATAGATGCGTGGTAATTTGTTGAGCAACATCCTCGTTAAGGCGACTTCGGTTTTTTTTTACCCGTTACTCGTAGAGTAAAAGTATGTAACAGGCAGAAGTAAGCGTTTTCGACCATATAAAGTTTGTAAATGCACACTTTACAGTATCAGGAATTAATAAAGAAATCACTTCAATAGGTCATTATACCCGTTACTCGCAGAGTAAAAGGATTCGTTAAAAAGTATGTTACAGGTAGAAGAAAGCGTTTCCGACCATATGAAGTATGGAAGTATGAACTATATGAAGTGTGGTCGGAAGTATGGTTGATCAGAATCGATAGGCGGAGTCGATCTGGCCATGCCCGTCTGTCCGTATGAACATCGAGATCTCAGGAACTATAAAAGCTAGAAGGTTGAGATTCAGCATACAGATTCTGGAGACATCTTGTTATTCTACTGTCTTTGGTTGAACTGTGTCTCCAAAGTTGGCATGTAAACAAATAACAATTTGAAGAATTTATGGCGGTACATACAGTCCCATAACATTAAATTTAAATCCCAACACTACCCAATGTCTGTATTTTTAATACATACATAGCTTCATCTCTATTCGTTTCAGCCAACGAGGTTCTTACTACCAAGCTAACTGTTTTGTCGGTGATTTCAATGCTTGGAGTAAAATGTGGGAATCCCACTTATGTAACTCTAGAGGGTATCAAATTGAAGAAGTCATAAACAAATCTTTCTCAATTATCCTCAATTACGGCTTTGCCATAATTGCCACCATCATTTCACTCACATCACTTTCACGTATATTGATCTTAGAATAACGGTTCCCTTTTTTGTAAAAGGTATCAACTAATGCACCTAAAAGCGCTATATACAAACTCAATTACAGGGACAACTACAAGAAATTCGACAGTTAGCAATCACAAACACAGTACAATCCAGTCCCTTTCGATCCCATTTCCACTTGTTT
1 TTGGCTAGCAATGAAATTGCTAACATATTCGCACAACACTTTTCTGACCTCTCCGGAGACTGGAACATTTCAGAGGAATTCCGGAACAATATATAGAAATAACCTACATCACTATACCCCCTCTCCAATAGCCCAAACCATAGAAGAAAACTTAACTTATCTCGAACTTAGCTCAGCCCTACAAACATTAAAAGGATTTGCTCCAGGACTTAATAGAATCTTTTATCAAATAATCAAAAATAGCTCCCACACAACAAAAAACAGAATAACAAAACTATTTAATGTAATATTCAACAGCCACATACCACAAGCCTACAAAAAAAGCCTAATCATCCCAATCCTAGAGCCAAACACCGACAAAACGAAAACTTCCTCATACCGACCCATCTCTCTCAACTGCTGTATAGCAAAAACACTTGATAAAATAATAGCGAAAAGACTCTGGTGGCTAGTGACATATAACAATCTAATAACCTACAACCAATTCGGATTTAAAAAAGGCAAATCGACTTCGGACTATCTACTCTATGTAGACTATCTCATAACGAAGTTAAAAATGCACACCTCCCTCGTCACTCTTGATTTTTCAAGAGCCTTCGATCGAGTAGGTGTGCGTGCACTCCATAATCCAGCCATTGCAGGAATGGAAAACGGGCCCAACTAAAGCCACCTCTAAAAAGAGGCTTGTACAAGGATTGCATAAGGATTCCGCACTGGATCTGAGCACACAGCCAAGGTTTTCGTCGAAGCCCGGCGAATAGATGGGCTTCGTTTAGAGTGGGATTACATATTAGATTCGAATTTAATACCGCGGAAGAGTTTGGCTGTTCGGAATGAGGGAACGTAGAATACGTTGTTTGAAATAAATTGGCTAATAGATCGGCTATTGCCTAATCAGTAGTATTTTCAAAAAGAAGAGGAAAGCGAGGAAGTGTATGAAATTATTTTGCATTTACTGTGAACGAAATTATAAAACTGTTTCCGATCCTGCGTGAATTGGAACATAAAACGTTTTAAATTGTTCTTGTAGCACTGAGCATTACATATTAGAAAGGATAGACTGAGATCCGGTATTTTTTAAATTTTGTATAAAGTATGGACTTTCTTTGTTAAAGATTGACGGATAGTACATCGGAACACAAGAGTTAAAACATGATTTGCTTGTGATATAGAAAATATATATGGCAACATTATATTTCAGGAGTAAGGATCGAACCAACAAAAGCCACCTCTAAAAAATATTTAGCCTCAGAAAGTTTGCCTTGCGAAAGCAATAAATTCGCTTGGTTGATTTCACTTTTATTATGGTACCTATCTATTGTAACCTCGAAAGTATGACGATATGTATCTTCAGGTTGAGTAAGCGTTGCTACTCTGGACAGAAACACACTTTCAGGACTTGTTACAACACATAGATCCAAAAATCGACTAAAAAAGTCTTGAAAATAACTAACTTGCGACAAGGATAAGTCGAGCAAGCCGTCAATAAAGTCATGTTGTGCTATAGGGAAGCATATTCGACTTTTCTTCAGGGGACCACATTGTGCCAGCTATTTTAAAATCACCTAGAACTACCGATTGGTCCCTATCAGACATTCTATTTAAGACGGATTGGATAGCGGACAAATGATTTAAATATTCTGGGAACTCAGAAGACGGCGAAATGTAAGAGCACGTACTGTAAACAGTGAATTCTTAGTTACGGGACTCGTCGAAAAGTAACTTCTCTGACGTGAGGGTAGACCTAACCGCAATAAAGACTTCACCTCCCCGTCTGGATCGTACCTGAATAAAATATCGAATCCTGTCCCGCGTCTATGTAAAAGGCGTGGCAGGTTGAAGTGCTGCTATCCTGGAATTCTGCAGTAGTACTGCAGTTGTATGGGCCAGTCTTCTTATAAAGATTAGGTTGGAGAGTTTTCTTCCTCTCTAATCACCGGCCTTGTGGCTCGGCAATTATGTCAATGATAAGATAAGATTTTACCGCAATGCCGGAGCTATGTTTTATTAATGAAGCGTTAGCTTTTGTATCTTATACAGAACTGAA
0.8904751711360607 GTTGCCTCATTCCGAACAGCCAAACTCTTCCGCGGTATTAAATTCGAATCTAATATGTAATCCCACTCTAACCGAAAGCTGACTGTTTTACGATCTTCAGCGTGTTAAGCCCGTCTATTTGCCAGGTTTCGACGAAAACCCTGGCCTTGTGCTCAAATCCTTGGGCAATCCTTGTATAAGCCTCTACTTAAAATATTTACCTTATCTCTGGAATATTTACAGTTCCCCATGTATGGAAGGAGCTCTTTGTGATTCCTCTTCACACAAAGGGTAACAAATTGTATGCAAGCAATTACAAAGGAATCTCTCAATTTCCGGCTTTCCCTACGCTTTTTGAAAATTGTATCACTCTTCATTTCCAGCACCTTTTTAGGTCATTTATATCACCATGTCAGCACGGTCATATTCACTAATCTTAGTCTTATTCGGTGTCCCACAAGGGTACCTGTGTTCGTTACTCTTTACCTTATTTATTATTGACATTCGCAAATGTGGTTTTTCTCACTTAGCAATTTTTACCACACCCTAGTCATTTTCGACCTCAGACCCGAGGGCCGTGCGCGAAGAAGTGAAATAACGGAATAACGCGTCCTACATATAAAGAGACGGCGCAAGCATAGGGGTTAAGGGAATTTGATGGTCCTTAATAAACTAAAAGCTTATTTTGCTAGTCCGTCCGATAGACTTTATCACAT
1 TCTCTCTTTCGTGCGTTCTTCGCAGTGCTGTTTGGTGTTGTTTTTGAATGCACATAAACATGGTACAATCTAAGTGCGCTGGTTTAGCGGTCGAACAGTTTATGCTAAGGACCCAAATCTAAAACACTGTTATGATACTTGCCTAGGGGTTGTAAGCGAGATGAAATCGTTTATGCTCCAAACTAACGGGGCTTGATAGGCCTGATTAACAGTTTTGGCTTAGCTAGAGATAGTTTTCGTCGAGCCGATGATCTCCCTTCCGCCCTAGATCCACATTTTAAAAGCCTTAAGGTATTAGAGGAATCTCCAAAGCTGCTGTTGGTAGGATAGCTAAAGGCCCAAATCTAAAATACTGTTGTTATGCTTGCCTAGGGGTTTTTTTAATGCTCTGCGACGAGGACGGGATACTTGGGTAGTTTTTAGGCATCAGAATGGGGGTGGGCCAAATGTTTTCGGAGGGACGGACGGTCCGACAGACGGACATGGCCAGATCGTGGGTTGGGTTGGTATGGTGAAGGCGGTGTAGACACCTACCTTAGCTTAGCCGTGACACGACACTATTATAATTAGCCAAAAATTTGATAAATACAGTTCTTATTAGAACATTTATTAAGTTTCAGTAAAATCCAGTTAAAAGGTTTGTGATTAAATGGTGTATAAGAAAAATTAGCTAGAGAGATCACATTTAGGTTTAGGTATAATATTACTTATTGAGTTGAATTCATCGGGCAGATATTTATGTCTAGAGTACTTGCTTATAATTTGAAATAGGTTTGGCAGATTACTTAAAGGATTATGACTTTGCTTAATAATAATATTTGTATCATGGTATCGCTAAACTAAAGATAATTATTGGTGTACTTCAGCGCCGAATGGGACACTCCCGTATATTCCCACTATTACCCGAAAACAGGCAAAAACATTCGATTCGGTATATACTGTGGGGATCCCTCTCTAAAAAAAAAAAATGTTTGGTGTCATTGGACAAAAAAAAAGCAAAAATCAAGCATTTTCCAATGGTATACTTTTCATAAAAATGCTAATAAAAACATTTAAAATTACAATTGCACATCTCGCGTACAATACATATTGGAACGTCACAGTCGGGGGTGTTCCTGCGCGCACAAGCAGTCATAAGAATGGACGCAAGGGTGAGATTTCAGTTCAAGGGTATGCACCTTAGTCTTCTCTATAATTTCTCGAAAGATAACGGGTATTCGGAACGTTTGATGAGAAATATTTAGAAATATCATACAAACTGGTTATATGGTCTTGTTTACTTATATAAGTTAACACTGCTAATGGGTAAACTTAAGTTGATTAGGTCCGGGGTTGTTACCCTAACATTTTCTATGCAGATTCAGCATAAACGTCTGTAGGGGCCGTGTCTGGTTCCCATTGGTCTTCCCAATATGGGGAAATATGCTGTTTCTGCTAGTGTCAGCACTTTGCTGGACGAGCGGTCGGCTTGCCGGCCGCGATCAGCTTTTGTAAAATAGAATAAGTTCAGTTTTATTGCAATTATAATAAAGAGCACTCGCATTTTTAATATTGATCATTTTAGCCTTAAGGGCAGTGAATAACGGAGAAGGTTCTCCCAACATATACTAAACTTATACCAAACTGCGCAACAAAACTTTGCGCACCACTGTAGTATGTGCCTACGTAATATTAAAGAACATTTAAGTATAATAGTATACCAACATATAACAGCACTTTGTTGCTATGTTTATATTTATGTTTATGCATGCAATAAGGCCCAGGGCGGATGTAACATGATCGTCCACTTGAAGGCTACAAAGTATAAGAGCATGGTCAGCATTACCACGCCGACCAAATGCATAATACATAAGTGCATAGTTCGCCCTATCGATAACCTTGGCGTATCCGGCAGCGCAGCTACGCAGCTTAGCCTAAGACGAAAGATATTTTAAAACTCACAGAACAGACACGATCAAGACGTTGAACTGGCAGAACCATTTCTGCCCAACTAAATATAAATAAAAAATATTAAATAAAACCTAAGTCAGCCTGACGGCTGCAATAA
0.7088326277591617 CTTCATTAGCTGCTCTATCCTGCTCATCTTGGTACTGAGGAGGAGACGAGATGTGAGGGAAGAACAACAGGTCGTCGACAAGTTCCAGATGACCGAGGATGGTCATATTCCTAAGGGGGTTAAGTAGTTAACACTGCTAATAAACTTAAGTCGATATAAGTCCGTGGTTGTTACCCTAACATTTTCTATGCAGATTCAGCATAAACGTCTGTAGGGGCCGTGTCTGGTTCCCATTGGTCTTCCCAATATGGGGAAATATGCTGTTTCTGCTAGTGTCAGCACTTTGCTGGACGAGCGGTCGGCTTGCCGGCCGCGATCAGCTTTTGTAAAATAGAATAAGTTCAGTTTTATTGCAATTATAATAAAGAGCACTCGCATTTTTAATATTGGATGGACAAAAATGGAAAAAAAAACAGCGAGCATCAGGCCTTTTCCAATGGTATACTTTTCATAAAATGCTAATAAAAACTTTCAAAATTACAATTGCATTCTTCGCGTACAATACATCCTGGAAGGGAACGTCGGGGGTGTACCTGCGCGCACAAGCAGTCATAAGAATGGACGCACGGGTGAGATGTTAGTTAAAGGGTATGCACCTTTATCTACCTCAAATTTCTCGAAAGATAACGGGTGGTCGGAACATTTTATGAGAAATATTTAGAAATATCATACAAACTGGTTTTATGGTGTTGTATATATGTATATAAAAGGCATCTAATCATATACCCGTTAAAAATGGTCGTACCTGTATATTCCAGCTACTTTCAGCACAAAGCTATGGAACCGTCGAGAAGAAAGCTATACCCACGTTTTGAATTTGTGCCTTGCAAAATTTTACTTATAAAGTAACAATGACTAGTAGTCATCAATAATTACCCGAGTCTCGACTACGGTCATCCAAAATAATACCCAACAGAGAAATGTATTTTACATTATCTGTGATCTATCTCCATTTTCACTTCGTGACTACTAGCCCATAAAATTAAATATTTATGACTCTAAGAACATATAATCGAGAATGTCAATAGGCTATTTTCCTGCATCTCGCCCGCCTTTTCTGACTTCACCATTGCAGTCTGTGCAGTCTGCGGTCCGCGAATGCTCCTTAATTTGAGAACCAATCAGGTGGATTCTAAGAGCAGACACCCCCTGTAGATGGCAAACTCTCTAATCCTCGTGTATATAGATGGATCTCCTTAATTTAATTTAATTTAGATGAACAGCACAGGACACACA
0.5272089373631027 AAAAAAAATAACGGTTCCTAATAAAAATTCCTTTTCCTGACTTTTTTGGAGTGAGGGATCGTTTTGTCGATGCTTCCAGGCTATATTTTTGTGTGGGGCAGATAATTTGGGACATTTCTTAGAATACGACTATCGTGGGATATCTGCCGCTTAAGTTTGAGTTTTTTTAGTCATGACTTAAAAAACCTTGCAAAGGAGATGCGAGTGCACAGTGGATACAGTATCTAACGATTTATAAGAGCCTTTGTCTTTAGGCATACTGTCTTTAGTGGATGCATATCATATTTTAATGTCTGACAGGTCTCAAACTTGTTGATGACTTGCGTAATATCGATTTTAGTATACGAAAAATAGACTTTACGTCTCCAACTCCCGAAATGTTTCATCTATCCTTCTATGATGCCTTAAAGTTTGACACCCCTCGCCTCTTTCACCATTCTCTGCTCATTAATATCTGTCATTTCCTGATAGGACTTAGGCACCTTACTACATTGTACAGTCACTCTACTAAAATATGATTTAAAAGATTCTATTTTTATTTGTTCAGAGTCATACATAGTGCACATTCTATGTTGCTCTAACAACTTCTTAATAATCGGTGCAATTCAGTATTTTTCGATATGTGTTATTATATCAGTTATTCTTTTCTAGTTTTATGTATGATCGGTGATCCCGCTCTATTTCACTCCCGATTTTAATTATATTTTAACGATCTGTCAGTGTCGGATGGCCAGGATTCGTCTCAGGAATTAATAATTAGTTCAGGTGTGGTCGCTGTAAGAGAATCCGACCCGTTCCCAGAGAAGAAGACGAGAAAATTACACAGCAATTGGTTACTCAGTCTTTGTTCATCGGTAGTTAAGGGGTTTACAATAGACCTCCATGCGGCAACTACGTTGTGGATTTGAATATCGATGTGAAGCTCGCCGGAAGATGCGCCTATGGGTCCGCACCCTAATCTCGGGGTGGGAACTCAAGAGTCTCCTAGACTTTGAATAGTGATATTCCCAATGTCTGTGGACGGTACAAAAATTGGACAGACCGTTCAGGTCTACCAGTAAGTGGGTAATTTTTAAAGGGGCTTTTCAAGTCCACCCAGGTGAGAATGGTTTGAGAGGCTGGTCAGGTCCACCAAAGTAAGAAAAGTTTAAGAGGCCGATCAGGTCTACCAAAGTGAGAATGAACATCGAGATCTCACGAACTATAGAGGCTGAGAAGGTTGAAGGTTGAGATTAAGCATACAGATTCTAGAGACATACACCAATTTCTACCGATATTACACAAAAGATAGAAGTCTTCCAGCTGAGTAACAGGTATCTGATAGTCGTTTAACAAGTCTTAAGAATTCTCCCTTTTAATAATGCATTAAAAAGTCAATTGGAAAGATTTCTGTCAATACAACTGTTGAACTAGTAAGCTTTTTTTTTAGCTATATAAAAGCAATGACAATACGAGGCATATGTAGCTTCGAATGTGATATGTTTTTATTGGGATTAGCAAACGACATTATGCATCGATGTGATATGTACACGTCAACGAAAGCGAGTGATAATAAGGGACAGAGTGAACAACAGAAAGTTAAGACACAGGTGATGGTGCCAGAGTACTCGAAAAAGCGCGAAAGAGGAGAGCTTAGATAAAGAAGATTTCACTGCTGACGTGGTTACATCAAGCTACTTTTTCAGGATGCATCGGTGGTTCACGGAACTGGTGTCATTTGGTGAAAATGTTTGATCTCAGCGTCTGGTTTCAAAATTGAAATTTAATTCTGATTTCTATTTGCTTGCTCCCAAAGTCTAATTTCAAAATCTGCGGTTCTTGCAATTGCCTTAAGGACACCCATCATGTTATTGCTACGTGCTGGTCGGGGGTCTATGGTCGAAGAAGCATAAAGGTGGCAATGTGTTGTACGTCCTTGGGTAGTTTATCTATTAAGTTCCATGTCTCGTCGATGTAAGTTTCGAAGGATGTCAATGTCACATCTCCGTCGACTATGTATGGAGGCTGCGTGAATTACATATATGGATCTTTCGTTTGTCACCGAATG
0.9225567979522273 CACATAATTTCCCTCCAAGAAACACATATACATTACAATTATAACATTCCAACCCCAATAAACTGACATCCTGTTCGAGTTCCCGCGTATTTCGCACGTCTTTTTGCTGCGCTGCGCGATTTTCTTCATATACGAGTCCGGTCAGCCTTAAACTGCAACAAAAACCTGCACTCTACTCTGGGGTTTGAGCCGCGTTCCTGAGCGTCACGGTGTCGTTTAGGAATTCACGAGTGATCCAGTAAACTGGTAATCAATCAGATCAGCTGCATCAGACAATACAGCTGATAGCATTGCCAACCTTTCGCAGTCGACGAGCTGGTAAGACTGGCGTTGCCAGATCAGCGGTGCGATCGTCATTCGGCCGCGCGCTCGTTGGGCGCGAAATTCGAATTCAAATTCAAATCTGAACTAATTAAGTTGAACTTGTGGCGCCCAGACTGAAGCCAGGTCTGGCATCACGGCGAAAACAGGTACTAACGCCAAGACCTTTCGTGGAGGACGATATCTTCTGATATCGTCA
0.4545502574753211 AAAGTTATAAAAGATATAAGTCTTCGTCATATATTAATAATATAACATATATATAGTGACATATCCATAAGTCCCTAAGACTTAAGCACATGTCTACACAATAATACACATACAACATGTACACCCAAACACTACCCTACACTTACCAATTGTAATCAACACACCCTACACTACTCTGAATGTACCCAATAGATACATAAGACTGTCATATGATCCTCAAGACAAGGTTGAGTGGAATATATCTAAACTCCAGATAAGTCACCCACTGGTAGACTAAACATCCGTTACCTAGTTTAAACATTCCTACCTTAAGTCCTCGCACAATCGTCACGTTCCCACGTTCAAAGCTCGGACTCGCAATCCCGAAAAACAAAAGCATTAGATATCCAAGAGCGAATGCACTTGAATCCAAGAGAAATGCAAAGAGAAAGAGAAATGCAAAGTCAGCAACTCAACAGCTCTCTCTTCATTTGATCAGAACCCTAAAGTCTAAAGTCCATATT
0.8365862954324417 AGTTTCGATGTCAAAACCGAGGAACGAGCCATAAAGCCCACGACTCTACATAACTTTCATGATGAAAGTATACACGAGTTACTTATCCACAAATTCTCAACCTGGACGCGTCTTATAAGGGTATCTAGCTACTGTCATCGCTTTATTCACACTCTTCGATCTCAGCATAGGAATTCGGCACCATTCCTTACGTCTGAAGAGTTGCTGGACGCACAGCGCCGACTTATTCGACA
0.846917495227132 AAAGGCATATTTTGTCAAATTTACAATGCATGAGCATACATGTGCCCACATAAAGTTGTCTGCTATCACTGTATGCGTAGAAAAGATCGGTTCGCTGTAGTGCTCTCTCGCTCTCTAACAAAAATTCGAGAGAGCCTGGAGCCACCTCTAGAGCCACGGCGAAAAAATCGTGTGACAAAAAATCGTATGGCGTTACGCATCTTGTTATTCTAGTGTCTTTGCCAGTGCCGTGCTGCAGTTCTCTGTTGTCCAGCACAGCACTGCGTGTTGTTCCTTTTATCGTTCTCACCAGACTAATTTACTCAAGCGTCGCCCTCTCGATGCTTTTCTTCTATTCCTCAACTGCACTCAATTATTTCACCCTTACTTCGCTTCCACGAAACTCTTACCAAAACAACAACAGGCGCCATGCTCATTTATGCTCACTTAACAACAACGGAACGCTTTCCGTGAATTTAATTATTCGCTGCTCATTCTTAACATAACAGATCAATAACATAATTTCGGTTACATTAAAACAATAATTTAAATAATACGTTAGATCTACTCAATCTTTCACATATACTTTATATTGTCCAAAATGTATTCCTTACTGCTTTTAAATTGTCAGAAATCCTTTCTAAGGGTATCTCTATCGGTATAAATGTCTATAGGTAATATTAAATTTTCCAAATCCTTATTATAATGACTTTCTTCTCTATTTTTTTTATTTCTTTGAACAATAGAAACTTATTTGAAGAGTTTCTCCAGATATCAGCAACATTGACTTCCTC
0.536863893554191 CCATCGGGTACCCAGCAGTGTGATGGACGGGAAACGCGTCCCTACCAAGAGGGAGTTTCTAAGCCTTGTTATGTCCACATTCGATCCGATCGGGTTCTTGAGCTGCTACATGATAACCGCTAAACTGTTGATGCGAGAGATTTGGCAGAGGAGAGTCAAGTGGGATGAACCACTCACAGACGAATTGGCCGCAGCATTTGAGTGCTGGCGGCAAGAAATGAAATACATTGAAGAATTCCGATGTCCACGCTACT
0.5192174562107056 TTGATTCACCAATAGCATGGCAACCTTCAGCAGCTGACGCATACGAATGCCACATTTAGCGGATTCCACTGAGAAGAGCCTGCCTACATCAGCTGCAGTTTTACCACCAGGAAGCAGCGGCGCATAGCGGTAAAATTGCGGAATCGATTCTGGAATAGATGGGTATGGGTACCTGCCAACAATTGTGCGCAGGGAGAGATGGTCCAAGCACGTCCAGCCCTTTCGTCAAGGAGATCTGGTGTACATATGTGATCCGGCCACACCACGAATAGAGAGGAAACAAGGCGTCGAGCGGCGGTGCGGACTAACGATCGAGCCACGACAATGAGTCCCGCTTTGAAGCTAGCTGTCCTGCAAGTGGTGAATGCCGCGGAACGGTTTAGGGCTATCGATAGTTATTCATGACTCAATTTAGACCCGAATTTATATATTTGTGTCACGATTTTGATGTATATGTAATTCGGGCACACTAAGTCTGTCTTTGCCTATTTTTGGCACATCAAAAAACTCCGGAAGAGAAACTGCGGAACGTAAGATAGCGATTGTATTTTAGGTTAAGTTGACCCAATGTGTATTCTACAAAATAAAGCGCAACTCCAATATCGATAGATATTGGGGAATAAAATGAGAAAAAATTACTTAAAAGTTTGGGCGTGACCGTTTTGGGCGGTTTGTTTGTGAAAGGATGGGCGTGGCCACAATGTTTTTGGTATACAGATAGAAATTGGCAATAGAAACAATATAATCGTGGCCACAAGGGTCAACAAACATGCGTTGCGTCTATGTCTCTGAAATCTGCTTGCATATTCTCAGCGTTCATACGAACGGACAGTTAGTCGAATAGGGATCCTGATCAAGAATACATATACTTTATATGGTCGGAAACGCTTTCTTCTGCCTGTTGCACAATTTTTAACGAATCTTGCATACCCTTTTACTCTACGAGTAACGGGTATAAAAAAAGAGAGAATGCTATAGTCGAGTTCCCCGACTATCAGATACCCGTTACTCAGCTTATGTGAATGCGGAGGCAAAATTTGATCATTTTTCTGGG
1 ATTAACTGCACTGTGCACCTTTTCTTGGCTCTTTCGATCTCCCACACAAAATCTAAAATTTCTGAGCGTGGAGACTGCTCTCGTGCAGTTCTTTTAACAGCTCGCTTGAAAGTTTTAATCTTGTGTTTTCGTGCACAGTGGTCTAATTGTAGATAAACATGGAAACAGTCTGCTTTTATAAAAATTGCTGGTTTTAAAACCTGAGTAGCCAAAAATGATTTGTTGGCTATGTGATAGAATGGTGCATACTAAGTGCGCTGCTTTTAATGGCCGAAAAAGTGATGACCTAGCAAAGGGTGAAAGTCTGAATTACTGTTGTGATGCTTGCCTTGTGGTCACGAACGAGATGAAATCGTTTATGCGCCAAACTTAAGGTGGCTCGAAAGAACTAATCAACAGTTTTGGCGTAGCTAAAGATAGTTTTCGTCGAGCCGATGATCTTTCTTTCCG
0.6159791003260201 CCTAACAATCGTTGTCTTCTCTAATTTTTGGAATTACAATTAATCCAATATAAAGTCAGTTATGTAATATTCATTATGTGATATGTTCATAGATTCGGATATTACCTTCTATGCTAAGTTCAAATAACATGATATGTTTAGGCATGCAAAACAATTGGTGCCAATTGATAATAAATAATATAGATTTAAATATTAAGAACGTGTTAAGTGAAAGGCATATTTTGTCAAATTTACAATGCATTAGTATACGGTTGCGGTCGGTGGTGCTGTATGCCCTAAGCTCTCCGCTTTCCGTCTTTTGAACAAAAATTTGAGAGAGCCTGGAGTCAGCACCAAAAAGTCGTATGGCGTTACGCATCTTGTTATTCTATTGTATTTGGTTGGGCCTATATGGCACATGCTGGAATGGCCAACCTCGTTTTAATCGACGGGAAAGTGGATATCAAAACGTTTCTTCAAATTTAAAGGAAAAGCCTAATGCAAGTTGTAGGAAAACTGGGCATACGCGGCCGTGTTCAGTATTACACGGCAAGCGATCCCAAACACTCACCAGTAATTGTGATGAATTTGATTGTCCGAATTGTCTCACGTAGTCATTGCGCCTGTACAGACCCCAGACTTAAGTGTAATTAAAAATTGATGGGACAAATTTGATATAGCCATAGGGAATATTTCCAAAAACAAACGACTTAAACAAGGTTATCTTGGAAACCACTAAAAAATTGTTTCTTCCACGGG
0.7553599051960449 GAATGTTCACACATGAACACGAATATATTTAAAGACTTACAATTTTGGGCTCCGTTCATATCTTATGTAAATGAATCGAGAGCGATAAATTATATTTAGGATTTTGTTATCTGAGGCGACATGGGTGCAGTGCTCAAAAACATGTAATCTAAGTGCACACTACATGAGTCAGTCACTTGAGATCGTTCCCCGCCTCCTAAAAAGTCCCTTAGTGGGAGACCACAGATGAGGTCCTCGCCGCTCAAGATAGGCAGATGTGCCGGAGCGTGGGACCCCGATGAGGCGGGGACTATTTACTTAGGCCTCTGCGTAGGCCATTTACTCTAAGATGCGATTCTCATGTCACCTATTTAAACCGAAGATATTTCCAAATAAAATCAGTTTCTTACAAAAACTCAACGAGTAAAGTCTTCTCATTTGGGATTTTACAGCAATGGTTATGTGCTACCCAGATCAGAGTCGAATATAGTAAAAAAGACAGTATACCGCTGCGAGGGTAAGATTGCCGCTTCCTGGTTGTACGTTTATAGGTGTGGCCTGCATGTAATTAGTTGCAAACTCGCTATAATGGTGGTGTTTGATGCGATTTTCGGATATAATCAGCATACCGGTTCCGCCATGTGCTTTTTGGTTGGATGATTTGTTCCGTAAAACATAAAGCCGCTTATTTGGAAGTTATTTTTAGCAGTGAGATGTGTTTCCGACAGTAGCATGACGTCAATTTGGTTGTCATGAAAAAATTGAGCTATTTCAAGTTTATGCTGTGAAACTATCGTTCCACAACGATATTCGTAGGCCAACCATTGATTATTTGGAACGTTGTGATATTAGCATATCCATGAGGAGATTTTGGTTGCGCATGAGGTCTTGCATGGTAGTCCGCATGAAGGACATGAATTCAATCATATGCTGCTACAAAGTATGCATCATGGTTTCAATATTGCTTTGTTGTTGCATCGGTAATCGGTGTCGGATCAGTTTGGGCAGTATGTAGAGTGGTTGCCGCAGCGCTAGGTTTAGTAAGTCCCGATTTTGTGAGGTGATCCGTGGGTGAAGCCGGCTTTTGAGGTCTTTGTATATAGGACAGCCTCTATAGTTTGCTGTGTGGTTACCGCCACAGTTTCCGCACTTTTTAGTATTGGGATCGCTTTTATTTGTCATGCAATAAGCAGAGTCATGAAGCTCTCCACAGATAACACAAACTGGACGCAATGTGCAGTATGCTCTTGTATGGCCATATTCTTGACAGTCCGTGCATTGGA
0.5344875096935631 CAAATGAGAGACCGGTACCCGTAGAAAGACCCGAACTAACTGAACGGCAGCGCGTAGATATGAATGTTGACAGGGTTAATTGGCAAAACGGCAAATCGAGAAAAAGGTTCGTGTCTAACAATACGCACCTGACAAAGTGGATAAAGTGAAATTCGTTTTCGCGGTAATAAACTTATGGACAAGTCCAGAATACTGGCACATATCGCAAATAGTGAATCAAATTTCTGGGGTGGGCGAGCAATTGCTGGAAAACTTGCCGAAAAAAGACACTGCCTTGTCAACAAATTGTTATTCAAGAGCCGTCAGTGATCCCTTATATATAATGAATTATTCAAGTGAGGCTGATGAATCATTGGCTACTGCGGCCCCCGGCTACTTGGTCACGCAGCGCTTTCAAAAAATCAAACGAAAGTTTCGTGTTTCTCCAGAGACTGACAGGAAAAAATGGAAATCCAATATCGGCAAACAAGGTGAAAACCCTTCGTCAACACAACCAAGCTATGGCGCAACTCAAACCGATTTGGTTTTCTTGCGCATATCTCAGTTGACAAAGAAATAGGCAATGATATTGGCGATCTGTATGACCAGCCCAATATCAGTCACCAAGCTGCTATTGCTGCCGCTAAGCGGGATGCAGCCTCCGCTGGTACCACTAGCTCACTCAACAAGGCGCAGTACAAACCACCTCCTATAGTAATAGAGGGAGTAGACAACCTGCCTGATGATGCAGAGCATCTTAGTTAGTTAGCTGACGCTAACACTTTCAACTGGCTCGAGAAGACGAAGAGTATGAGTTCCACTGCTACCAGCTAGCTAGCTAGGCCTGCACCACAGTACGCTACATCTAGGAAGAGCTGGAAAAAATTCGACATACATACTCCGCTAAGGCGAAACGAACCAGGTACCTCAGAAGCGTTTCCAGTCAACATGTTTTTCCTGAACATTGCTGCTGCGGCAAGCAATAAGGAGATCCTGGCAATAAAGACACTATGCCATATGAGAGTAGTTATTGAGACTCTCCGCAAGCGTAACGCTGCAGTTCAATGCCCAAAGACCCACATTTGTGTGAAATGTGCCGGCGAACACCCAGCCAAGGACTGTACTACGCCACGCATCGATCTATGCACTTGTCACAACAGTGGTGGACAGCATCCTCCAAATTATAAAGGTTGCACCAAGCTACAAGCTTGGCGATCCACACCCAGAAGTGGAGTGGTAAGAGGAACCGAAGTTAAAGACCAACCAAATAAATGCTGCCGCTGCGCATCCTAGTATCCACGAAGTTGCCTGAAGTGGAGTGCTTCGTGCGACGTCACGACATCGATGTGTTACAGCGGGACACACTGCAAGAGGACAGAGACGCCTAAGCTATTCGGCTTTGTAGCTTACACTGCCAATGATCCGAGTGCTGGCAACGCCAAAGGCGGGGCAGCTATCTTGATCAAATCTAGCCTTGCTCACTTCCCGCTAACACCAATAGCTACTGACAAGGTGCAACTTGCGAGATTAGCATGGACTACGGACGACTTTAAGGACATTTTGGAAGAGTTCCAAAGGAAATTCATCGTTCCGGGCGATTGGAACGCGTCCCACAGGCTCTGGGGTGCGGGAAGGAGCAACCAAAGAGGCATTGTATTAGAGAATCTCGTTCTAAACTCGGAGGTGGACTCGCTAGCAACAGGAGGACTAACAAGATACCTGTACGGCAGTAGATGCTCACTAGGGTACATTGATTTTGCACTGACAAAGGGTGTGCTGGGCATCCACGCTAACATAAGGGCGGTTGTTAAGCTTAGCTCCGATCACCTGCCTCTGGTAATTACGCTGGCACGATCACGCGCGCAATCAAAAGGCGTTGCACGAGGAAGGCGCCTTTAGTCGATAGCAACGGGACATGGTGTCGGACCAACTTGGGACAAGCGGAGGTATTCGCTGCGCACCTCTCCGAGCGATTTCAACCATTCAAGCTTGCCAGCCTGCAACAGGTTGAAGAAACTAAGGACCAGTTAAACCAAGCGCTTCAAATGGATCTGCCAATCACGCCGTT
1 CATTTACGCACAAGCAAAGTGCAAAAGTCCGAATTCCAAAGTCTAGACTCTGTGGCGAGACATAACCACGTCCCCTAAATATCCGATCCTTGGCGAGACAACGTCCACGTCCCCCAAATATCCAATCACTTGGCGAGCCAACTGAAATAACAAAAAATTCCGCCCACACAATCGTCTCAGGATTCTCCAATTACTCCCATTTTTCTGGAGCTCCTCTCTTAACGGGAGAATAGACACCTCTCTTTTCGGGAGAATAGACGTTGATAACTTTATTCTCTTAAACTTCTCTCTTAAGTTATCCCAACCTGCCTATAAAAACCCAGACATGTCCCCATACAGTAGTTCAGTTCTGAGTACGTTATCAATCGCGATAATATCGCTAAGCCCACTTCAACTTCGAAGTCAATTATCCAACCTTGTGATAATCCAAAGGCTCTAGTACTTCCATTATTGGAAATAATAAAAACGTTTAATAATACATAATAAACCTACTTGTGTGTTTTTTTTTTATTAAACTCTCGGTCTGAATTCGTAAATATACATATATGCACGTGGGTGCTTTCTATTACGCATACACTTGGGTTTGACTGTATATGTACACATTGTAACGGAGTGCTACAATGTGCTTGTGTTATGAATATATATAGGT
1 CGATTCAAAGCCAACATTTCACACTGAGTCGGTAAGTGATAGTGAATTAAAGCCTCCCTAAATTAGCCAATTCCCTAAATTTGCCACATCACTCATCACTCATCACGCTGTTTACCCGGTTCAACACCACAACCGGGTCCTAGATTTCGGTGACGGAAATCTAGTCGCTGAATGCGCCGCTCGGTTTATAAGCATCGGGGACTGCAAGACAACAGTTGGAGCAACTTTCTG
0.6911572984845034 CAACAAAAACAAAAAATGGAACACGACCAAATCGCTAGTATGGAGGCAGCCATCAGCGCCGCCTTAGATCGACAAAAAATGCAGTGTGACGAAGAGTTGAAAAAAAACAGGAGGGAGTTGAAATTATTAAAAAAAAAAACACGCCACAAGTGGAAGCATTCAAAGAAATTACTATCCTGCCAGGAGTGGACTGTTGTGATACCCTAAATATAATAAAATCTATCCCGGAATTCGAAGGGAAACAGGAAATTTATGTTTCTTTTAGGCAGGCTGCAAAGGCAGCCTATTCGAGCCTTAAAACGGCAGCAGCCGACACTATCAGGCCGTCGCAATACTCAGAAATAAAGTAAGAGAGCCAGCGGCAGCTGTATAAGCCTCATTTAATCCAGTATTAAAATTTGATGCCATACTGGCGCGCCTCGACTTACATATGCGGACAAACCCCCGACACATGTAATTCAACAGGAACTGAGCCTTTCAAAACAAGGGGATTTACCGTTACTCAAGTATTACGATGAAGTAGAAAAGAAATTAACACTTCTAACAAACAAAATCGTAATAACTAACGACGCGGCCGCAGCGGCTGTTTTAAATGAACAGTTCCGAAACGACGCGCTTCATCCGTTCGTGTCAGGTCTAAAAAAATCACTGAAATTACATCGCAACACGCCCAGGGCTTAAAGGCCCTGGCATCGCGGCAGTAGAAAAACTATTTAGCGTTAGGTCAATTCATGGCCATACAAAAATAGAACATAAGTGCCTAATTTCTCTGTACAGTAACATTTTTTTAAGGACTTTGATGGAATCGTCGAGCTTGACTTACTTAAACAAGTGAATGCAAGACTCGACCTTACCAAAAATATACTAGAGACTAGTAATGGGGTAGAAAAAATCCAATTCTCCAAAACCGAAAACGTTACCTTCATCCCAATGCGTCCCACCGGCAATAAAAGCCGCTTTTGACAATATGATAACATATGATTGCTAGATATGATTGTAGGGCCTTCGCCGACTCAGATGGAGCCCTACCATACAACATAAATACAATTGCAACCATAAAAACAGACGGAGAGCTCTAAATCATACCCGCACCCCATGGGCGTAACGGAATTTGTAAACGCGGAGGTGAAACAACTTCTTGCGAATGGCGTAATAAGGCCATCCCGATCACCCTACAACAGCCCGACTTGGCTTGTAGACAAAAAAGGATTTGATAAAAACGGGGTAAAAAAGAAACGGTTTGTTATCGACTTTAGAAAGTTGAACCAAAAAACCGTGGATGATAAGTACCCTATTCCTTCAATTTCGACTGTATTGTGAAATATGGGGGAGTCAAAATATTTCTCAACACTCGATCTTAAAGCCGGCTTTCACCAAATTGAGTTAGCAGAGAAAGACCGAGAAAAAACAGCTTTCTCGATAAACAATGGCAAATACGAGTTTTGCAGACTACCATTCGGGCTCAAGAATGCCCCAAGTTTTTTTCATAGAGCTATAGATGACGTTTTAAGAGAAGTAATCTCGAAGATATGCTACGTGTATGTCGACGATGTTATTATTTTCTCAAAAACAAAAGAGGACCATGTCAAAGACATACAGTGGGTCCTTGGAAAGCTGCTCGAAGCAGGCATGAGGGTATCTCAAGAAAAGTCGAAGTTTTTCAAAAAAAGCGTCGACTACCTGTGAGTACAAGGGGGTCTCCGAACCTCGCCTGAAAAGGTGAAAGCCATAAAAGAGTTCCCCATGCCAAAAACTCTTTTTGACTTCAGATCTTTTCTGGGTTTAGCAAGTTACTACAGGTGTTTTATCAAAACACTTCGCATCAATCGCAGCCCCCCTAGCGGGAATCCATAAAGGTGAAAACGGGAAAACAAGCAAGTATCGGTCCAAAAAATGTATTATAAATATGACTGAAGAACAAAAAACAACATTTAAGAGGCTAAGAGAAATACTGGCATCAGAAGACGTTCTTCTTTCATATCCAGACTTTAAAAAACCGTGTGACTTAACGAAGGAAGCATCTGGGTGCAGACTTAGAGTCGTATTA
0.5864595339529969 AATTTTGTTTTTTTCATCCGTGTCTCCAGTCCAGTCCAGATCAATTTTTGATTTTATAGGGATTTTAGGAGTCCTTAATCCTTTGTAGTTCTAAGGCCCCTTGTCCTTAGGCCTTAGATCCGACGTCCTGTCACGGTCGCAATGTAATATGAAAATCCTTGTAGTTGTTATTTGTGGAGCATAGCTCCGTTTATTTGATTGACAGGCTCGTGTCAATGGTAAAATTCGACTAATTCTTAAAGTACAATATTCTTTTTAGGCTATTAATTGCGCCTTCGCTGCCTGGTGAAGTCGGCAGAGAAGCGGCTGTTATATATGTATGTTAAAAAGTTGAGCGAAAATGCTATGTGCGCACAGTATGTAAGTATGTATGTAGTGGCATTTGGTTAGCGTGTGAATGCTGACCATGCACTTATGTATGTAGCTCATAAGCGGGCGATCATATAACGGTTCCACTTGAACATTATTGTTTATGCTAGTATTCTGAGTACATTGTACTCTATGTAACTATGTATTCTAAATATGTGTGTACGTGTACCACAGTATATATATTCTTGATCAGGATCAATAGCCGAGCCGATCTGGTCTCAGGTGCTAAATAAAACCTTTAAGGTGGAGATTCAGCATACAGATTCTAGAGACACCGCAGCGCAAGTTTGTTGACCCATGTTGCCGCGAACATTCTAACG
1 CTTCTCATCGCCGTCTTCGTTGCTATCTCCAGCTTCGCTGTCACTTTCGTCGTCTTTATGCTCTCCGTCTTTTCCGTTATTTCTTTTTCCTTTTTGAACATTATTATTGCTGCTTCCGAAATCTTCTTCCTCGCTTTTTTAATAATAATTTCAATTGATTTCGCTTTTCGTTTGTTAAATTATTCAAACGCAAAATCAATTCTCTTTTTGTTCCCGTGGTTGGTTCTTTTACTTCACTCAACCATCCTTTCAATTGCGCCGTCGATGCATTGCTTATATTCATTTTTTTTTCTCTTTGGCTCGTGATCGGCCCACTTCTGATATTGTAGGGGTATTATAAATCCTTTTGTTTACTCTCCGTTTCGTGCGTTGTTCGCAGTGCTGTTTGGTGTTGTTTTTGTTTGCACATAAATATGTTAGCTTATTTTAGTCGAAGAACATTAAGATTAAATACATATATCCAGATTAAACTCATAATACAACTGTTAAGAAGCCATCGAGATGATCCTGATAGTACAACGGATGAAGTATTAAGAGATGCAACAGTCGTTGCAGAGTCAATTGGGTTGGTGGAGGATATGCCATCACTTCCTCGTATATTTGGTAAGCAATGTAACCGAAATAACCAAAACCAAGCCTGGCTTTGATGAGTGTTCACCGACGACTACTTATGGACGATTTGGATGAATTCAATAACAAAGTTTTAAAAGAATTTAGAAAAACCCCAGAAAGTTATATTTGCTTCAGCTTTGTTCCATTTAAAATAAAAATTGCAGTTTAAAAAAAACTTATTTGTTTTGTATTTGTATATACCCTTCACTCAAAAAGTGAATATTTAGTTAGGTATGAGAGGGTTTGTAATTTACAAAAGGAGGCGTCGCAGACTTATACTTATTTGCACAGATGCCATATATGCCACAAAGCTGTTATTTTCGAAAATATCTTAACCATATTATGCCTCATGAAATCGGGTTATCCAACCGCCAGCAAGCAAGGCCAGTTTTTCCAATGGTTAAGAAACTAATAACGATCCTCATAGACCCGACTTTTGTTTTTTGTAAGATTTTCGAGAATTTTAAATTTTTATAAGCGTGTAAATAATAAAGTTTACTATGTTGAGGAATAATTCACTGTCTACAAATAGAA
0.318382950698472 CTCAAATGATAGTGAAGGACACACAAGTCCCTATGTAAAAAATAAGTCATCATAGTAAAAATTACAAGGGAAAATTTCGAGAATTTAGAAGAAAAGGAAGAAAACCTAACAGTGTATACTACAATATTAAGGGACTAATAAAACTAAAGAAAATTATAATAATAAAACCTACTTCAGTATGTCCGTCTGCTCAAAAATTCTACATTCACAAATTCTCCGATAATTATGATTTTCTGTTAGGTCGAAAGTATCTAGAAGATACAAAAGCTAAAATAGATTATGCTAACGAAACAGTAACACTAGGCTCAAAAGTATTTAAGTTTTTCTATGGAGAAAAGAAGGGCGAGACCGCATCCAAATGCCTCGACCCACAACAAAGGAATGATTCTGCTCCAGTGGACAGAATCAAACCAAAAATGCAAAAGATTAAGACCGCACCTAAGTGCCTTAAACCAAAGCATCAACAACAGAAGAAGGAGACCGCATTACCAAAATGTCTCACTTCAAATGTTTTTAAAGATACAGTGGACAATTTAACACATCTCGATCCCATGTCCGTTGACAACGATATAGTCAACTTCGCGATTAACAATGAGTTACGCGAATGTAACGAGTATAGACTCGAACACTTAAATGTAGAGGAAGTTGAATGTTTAAAGAAGGTCCTATACGAATATAGAGACATTCAGTACAAAGAGGGCGAAAATTTGACCCTCACCAGTTGTTCACACATGAACACGAATATATTTAAAGACTTTGGGCAATTTTGGGCTCCGTTCATCATATGTAAATGAATCGAGAGCGATAAATTATATTTAGGATTTTGTTATCTCAGGCGACATGGGTGCAGTGCTCAAAAACATCTAATCTAAGTGCACACTACATGAGTCAGTCA
1 TGACCCCGATTGAAAAGGGAGATAGACCGTTCATGACGTATGACATTGACCATGTTTAAGTTGTTAAGTTGTATTGTGAGGAGCAGAAAATTCAGCATCTAGTGATTACAACAGGAGTACCACGTGGAAATGGTCAGGTGGAGAGAATGCATAAGACAGTAGTGTCGATGTTAAGTCATGAAAGTGCAGAAGACTGGTATAAGCATGTCAGTAAAGTGCAGCAAATAATCAATAGCACACCGCCTAGAAGCACTTTAGTGTCGCCTTTTAAAATCTTGACTGGCACTGAAATGCGTCTTCCGAATTTGTTGATAAAGGAATCCTTAGTGAAGGATTTAGATGAGGACAGAGAGCTGGTGCGCGTAAGAGCTTCCGAAAACATAAAACAGTTGCAGACAGGGACTTCGAGTAGAATGGTGAACGAGAGCAGTCGCAAGTTTTTCAATCGCGCCATATACTTAAACAACTAGAGCTGAACGATTGTCATCAAAAAATAAAATAATAATAAGCAAGAACTATTGTCATTAAACAATATAAAGTGTACTATAAACAATTGTCATTAAACAATAATGTAACACTATAAAATAAACTTACTACATAAATACACATTTAAATTGCGACTTGAAGATATTAATGAAGAGGAGGGAACTCCTAAAGAGAGTTTAAAAGAAAACTTATTACAAATATTGAGTGTGTCAATTATACGAGTTTAGTGACATATGGTACAAAGAAGGTGAAAATTTGACCTTCACAAGTACAACTAAACATGTCATAACAACTAAACACGAAGACCCAATTTAGAGACGTCTATATAAATACCCACAAAGCTTCGACGAAGAAGTCGAAAACCAAATGAAAGACATGATACGACAAGGCATCATAAGAAAATCGAACCCTCCATATTGCTCTTCTGTTTGGGTAGTACCCAAAAAGCCAGATACATCGGGAAAGTCGAAATTTCGCATAGTCATTGACTATCGCAACCTCAACGAAATAACCGTTGATGACAAATACCCAATAACAGTAATGGATGAAATATTGGACAAGCTTGGAAATTGCCAATACTTTACAACCATTGACCTCGCAAAAGGTTTTGATCAAATACAAATGGATG
1 GCTGTTCGCTGTAGCGCTCTTCGCTCTCTCGCTCTCTAACAAAAATTCGAGAGAGCCTGGAGCCACCTCTAGAGCCACGGCGAAAAAATCGTGTGCCAAAAAATCGTATGGCGTTACGCATCTTGTTATTCTAGTGTCTTTGGCTTGTCGCACACCAGTTCTGTTATTCTCCTGTCCCTTATCGTTCTTTGATCGGTTAAATAAAAACAAGAACAATAACTGCATCAGTGAGTTAGTGAGAGCGAAAAAAAAGAGAGCAGAGGAAGAGAGTCTCAATCATCAATAAGTAAATGTGTTGTCGCACCAAATTTAAAAAGAGCGTAAGAAGATATTCGGATACGCAGAGAAATAATGTGTGTATTAGAGTGTTAGAAAATATTCGTAAACGCAAAGAAAAAGAGCACCAAATTTGAAAAGAGCGTAAGAGGATATTCGGATACGCAGAGAAATAATGTGTGTGGAAGAGCTGTTGAAAATATTTGTAAACGCAAAAAAAAAAAATGGTTTACAAGAATTTGGTATAAATAGCCCCAAAATTGAGAAAAATAAAGCTGACTTTAAGTCACGGGCAGTACTAAGAGTACAGGCCTAAACAAAATATTCAAATGGGAGAAGTAACTACGAGCTTTTGAAATTTATCCCATAACCGAGGCTCACCACAGCTATTTGCAAGAGAAGTAAACTTCTTCATCTGGGGGGCCACAGCTTCAAACTGTTGCATTCTCACTACCTGACGCTGTAATAGAGAATATCACTGATAAACAAATAGATATTTAGAAGGTTCTTG
1 TCAGTTGTTGGGTAGAGTTTTAGTATGAACTCGATTCTTCTTATGAACGTGCTCAGTTCTAGTGTTGTACCGGTAAATGTTGGTACTTGTCGAATCTGACCAAGAGCCTGGTTCAGACGATTCTCGGAGATTAGTTGCACTTGTTGATGTGGTTGTTCCATTGTTGTTGTTTTGTTTCTTTCCACGTCACGTAGCGGTCACACTTTTTGTAAAGCGCGCTACGCACTGTCTTTATTTAATACACAAAACCTGGAGTTTCAGTTACCCTTTAATGGTCTTGTTCTTGCAGCACTAATGTAATTTTTATCACTTCTAGAAGCGGTCACACCTCTATGGTGGGCTACCAAGCTGAAACGATTTTAATTATAAAGCACTGTCTGACTGGCGGATTAGTTACTTCTTGTAGCACTGATTAGCCTCAAAGTTTAATTTAAATCACACACGAAGGTACTTTTGT
1 AGTCATAAAATCATGTATCCAATAAGAACCCAAATTCTGGTGACAATAACAAATCCAGCCTACCCTAATGTAAACATTAACATCCGCTGCCGAATCAGTTATTCCCACCAAAGGAATTTGATATTGAGATGTCATCAATTTGTATGGAGCAATTAAAAGCTTATATTATGTTATCTCCCTATATTATTATATCTCTATTCATGCTATTTTGGTTAAGTATATTTTGGTAAGTTCCAGGTTAATATAATATTAGGTTCGACATAACTGATTTCAAATTTCTTATGAGTTTTTACATATCTACATTCTGTATTGAATTGATTCAGTAAGCCAGTTAAACATTTATTTGTTATCAAAGTTTTTGAAGATGATAAGTAAGTGTGATTATTTTGAACATAAAATTCATTTTGTACATTTTCTATTAAAATGTTT
0.8023572372917995 ATAATCATGCAGGTTGCTACTTCCAGTCGCAGTAGGGGATCTTCAATTATCTCAGCAGCACATGCGTGGTAAATGTTAGCTTGGCATTCGATAGGACCGTGCTGGCAGTCAAAAGTAATTTTACCGTTGTGCTCTTTCGTTTTTGCTTTGCCATACGGTGCAAGCTTAACCTCCATAATCGATTTAGCGATCTTAAATGTTGGCAGCAGTTGCTTAGTAAGAAAATACTTTGAGTCTGGACACAACGCCTCATAGTACACAGTTACAACCACTTTCATTAGGGCCCCTCCGTGAAGCTGACTCTAAAAAAAAAACGAGCAATAATGAATGCTATAGTTGTACCAAAGACACTAGAATAACAAGATGCGTAACGGCCATACATTGGTTTGGCACTATACAGCCAATTTTTTAGTGACGGCCAAAATTGCTCTCTTTCCGCTCACTCCCGCTGAGAGCGTAAGAAATCTAAAAATAGAATTTGCTTGGTTGTGTGAGTAAAAACAAGAGACGAGAACGCGTATATGTGTGCGTGTTGTGCTAGAAGACGATTTTCGGGACGAAATCAATT
0.7665408834351939 AATTGGAGTAATATCGTCGATGGCTACTCTAGTTATACAGTTATAACGGTATTCTTAAACTCTGACTATTCCATCGCTGTCTATGTCAAGAAGCTTGAAGTTTGATTCAATGAATGCTCTCATTGCCTATAAAATATAAAATAGAAAATGGATAAAAGCGCCATAACATATATATAACATATACATTTTTATCATTTGATTTTAACTTAAGAACTATATTTGTCAGATGTGAAGTATTAACTCTGAATATTCCGTACAAATGGAAAAATTAAGAAAAAGCTTTTAATGACTTTTACATTAATTTTTTGTCTTGTAAACCTTCTAGCTTAGCGGAAAACTCTTAAAAAAGTGAAATATCCCAAACAACTTAAACACTTGTAGTGTGTAAAGTAAAAGTTAAAAGGATAGTTTTATACATAAATACATATAATATATAATAAGACAAATTTAAGCAACAAAGACTATCAGATACCCGAAATTTAATTATTGGAAGTAAGAGGAAGAATTTTCACAATGTGCTTGGTATATCGATAGGAACTAGCAAGACAGATAGGTATGACCAGAAGAACTTGGCTGGCGATACCGATGAAAACCGGTGTGGTAAAAATGCTTCTTTTTGTTTGTCAGAGTTTAAAAAAAACCAAAAATATGTCCTCTAAGATCAGATCCCTGTTGCTCAGCGGTCAAAACATTTTTCAAAATTGTGCGCGTTACAGTTTTGGAAGGTTTGTTGGCGTGGGCGTGGCATACACTTTTATGCACTGGGCATCCAATATTAGATAATCAAAAAATTAAAGAAGGGAAAATAGATAAAATAAATATAGACCGACAGGAATTTGATATTGACACTTGTTAACAATCAACCCTAGTTCGATATATCGATAAATTACGACTCTGGTATGAACTGCAATGCACGCATCTTATACATACATATATTTAATGCTGTATGTTTGTGCAGTAGTATAAATTGAAGTGTAAGAAGACAAGAAGATGCTCGGTCACAAATAAACTTTCATAGTGCTCACTTGTAAATAATCAACAACACTAAATACAGAAAAGATCCTCCAATTAGAAAATCCATTTGAGCCAAAA
0.7697708774135256 ACCCAAATGCGGTCCAACGCTTAGCCAAACTCCACGGTGTTAGCGCATTCCGCTGCAGTCACGCGCACACCGTATGCTACTTCGTCAGCAGCCTTGGTCTGCCCTGTGGTACCGGGCGGATCAGGAATCACGGTGATGTGATATTGCCAGGTTTCGGTAGTCCATGGGTTGAGGTCAATTTCCTCCACAGGAAATACAAGAGAGAAAGGATAAGCAGAGCCAAAGATGCCTCCGTTAGGAATGAAGCCAACAACTGTCCGGTTACCTCTGACATCTTTTCCAAGTTTTTTAAACTCACGTCATGTACGTACTCCAGAGATAGCCGGCAGTCGTTGGCAATTAGCTCGTGTCATTTCGGCCACCAACTGTTACGGCCTCGTCGCCATATTGGACAACAAAAGTCCCTACTAGATGATGTTTCTCAGAGGCAGCTTCCAGAGTTCTATTAAAGTTGGTCAGGAACAGCGTTCATTCGTCGACTGCTTCAATTAATTGTCGGTTATTTCGCTGGTAGGAACAAGCAGCGTGACCTCGCTTTAAAAGGCGTGGAATTGATCCGACTTCCTCCAGCTGTTGCAGCTTCTTGACTCGTGTCAAGGAGTTGTTGGTCGCTATTCTTCGAGGCCACCTCCTGAGTTGTCAGAATTGCTATCCAGTCAGTTGCGTCGGAAGTCGGATTTCCATGCAGATCCCAACCAGTTTATCGAGCGATGTTTCCTCACGGGTGCACTGGCTATCCTGTTAATACCCTCCGTTGCGTCTTTAAGATAGTACTCGAAGAAGATGTGTTATGTGTTTATGTTCTTCTGATAGTTTGTTATTTGTAGTAGTAGAAGTAATTGTATATAAGTATAGTAGTATAAGCCCCATTGCAATATTAGAATGTAAGAACTAATTATAAGAGTCGTGAATGTAAATAGTATATACACACGTGCTGAATAAATGAAGAGTCGTCAGTCGTCGTTGAAGTGTCACGGAGCGCACACTAAAGCTCAGAAGTGGTCGGACTTACCCAAGTTATTTGTTTCAAAAGAAAAAAAAGATCGGCATTAATGAATTGTAATCCTGGCAATTATACATTAAAATAAGTAAAAGCTTTGTGCGTGCAAAACAAACTTAAAAGTAGTGGCAGAAAAATCGAATTGATTAAAAGTCTTGAAAATATTTAATTTGAGTGGCGGGCATATGAAAAAAATAAAACAGTAATGAAAAAAATCAACGCCACAGAACAAACCATTAAAATGGACAGGGATGAAAACAACGACAAGGGCGAAGAACAAAATAGCGAAATCGAGACAGCAAGAGGCAGTGACAACGACGGCGACGTTTGCACATACATACAAAGGAATGCAAGAAACAGAAGGTTCGCGAAAGTAACGGGATCTTGTGAAATGAATGTCAACAACCAAAACGACATCGAGCAATGTTCTGAGAGGCAGATGGTGAGCGCCAGAAACAATGAGTCCAACAAATGTTTGGATGGCTAGCAACAATGATCCTGGGATGCAAATGGCTGGCAACAATGAGCCGGAACAATGTTTTGGAAACCAAATGATGCGCAACAATGTAACTATGCAAGGCGGCGATGTTCAAAGACTGGAAAATTAGTTGAAAATATTGAAGCTGCAAAATGAGATCGACCAGTTAAAAAATCAACAACAACAAAGTGACTTAAGCATTTCTTTCGAAATTTTAAAGGAGATCGTTAAGGTATATGATGGCGGAAACAATTTCAATGTTTGGCTATTTCAACTTTTGAATGTCCAGAAAAATTTCAAGGTCGGTGCCAATACGACGCGTGAGTTACCGACCCATCGGTACAATTCACCACCCCTCCCTCTAAACCACCACGCCTACACAAGTGAAG
0.9284555821227717 CAGTTCTGTTATGATCTATTGTTGTGAATAGAATAAGGTCGGTCGCTTCGGTTATGTTTTGATCTATCTTGATGCACCGTGAGATTTCCGCTAGGGTGCTATGAAATCTCTCATCTTGGCCATTATATGTGCTGTGCAACTGGGGCGCATTTGAGACCTTCATACCCTACCTATTTTCTAGGATGGTTTGTATGGTTTGTGAGTTGATAGACCTTTCATTGTCGCAGTAAGCTGTTTTTATTTTGGGGAACAGATTTATTAGTTGTAGTATCGGAGTTTTGATATCTACGATTGCTCTTGAATCGATTGGTTGGACTATAGCGAATTTTGAAAACTTGTCGATACAAGTAAGAAAATGCTTTTTATCAGTTGAAAATATATCTATGTGGATAATTTCCCCAGTATAACCGGGAATTGGTGTTTCCGCTATGGTTTGTTGCACTGGGTGACGATTGTAATTTTTGGAACACGTTCTGCAGTTTGCGGTGATTTCCGCCGCTAGCTGGGCCATTTTGGGAAAAAAGTAGTCTCGAAGGACCTGTTTTACGTTTTCCTGACCTGCTCTATGGGCTCTATTGTGTTCCGTGGTCATAATTTCCCTTTGTTCGGTACTGTTTGTTATATCAATGACCAAGCTCTTACAATGTCTAAATGTCGAATGAAGGCGAGTATAGTTAGCTCGCAGTGG
1 AATGCGAGCACACCCCTGGTCTTATTGACAATAATCGAAATGTGTCGAGAAAATTTTAGTTTAGGGTCCAGAAGAACACCAGAACGCACCCACTTAGAGTGTAAGTCATGCGTATTGGGTTGGCACGACAAAAGGTCATAACTTTACACTTGGAGCCATTTAAGTCTAACACGTTATCACGGCACCATATTTGAAATCGATCTATATCGGATTGCAAGTCTAAATGGCAAGAAGTGTCCTTGTACTGGAGGCATAATTTAACATCGTCTGCGTACACAAGTACACGCGAATGTTTTATTATTAAGGGAAGGTCGTTAATTAATAAGGTAAAAAGAAGCGGACCAAGATGGCTCCCTTGTGGGACACCGGATGTGACTCGGAGAATACAAGATAAAGAATTTTTAAAGAGGACTTGTTGTGTCCTACCATTCAGATAGCTTGAAAT
1 CTGCATAGTGCCAAACCAATGTATGGCCGTTACGCATCTTGTTATTCTAGTGTCTTTGGTTAAACCACTTCTGCTGTTGTAAACGGTGCTACAGTCGTGATGCTTTGATTAAACTTATTTTATTACGACCTTTCTGTTGATATGCTCGCCACCGAATTCCGCATCTGGCGCGTTCTTCTTTTCTTATGTTCCGTGTGTAAGTTAACACAAGCCAACGAACTAGAACAGTTGGATCAGTGCATGAAACATAATACCAAAGTGCTGAACCAGCATTGGGCCGGATATCCGTGCGCAGCCGGCAAACACAGCATATTTGCGTGGCCGCTGCGAGTCTTTGTCAGCTATAAGAATAATTTTAAGCTTCAGTTTGAATTTGCATTTGTCTGAATAAAGAGCGACATCTCATCAACTCCGACTAAGCGTATATTCTTGTTACTTACTCTGCCAGACTACAAGGCAGGTAGTTAAAAGAGGAAAGTTCCTCTCAACATCTGAACATATCAACATCTTCTGCTCCCCGGACTCCCCGGAGCAGACAACAAGGAAGCCCTTCACCTCTGGAGGATTCCGGACGACGACGATCGCAAGATTCACCACCATGACCGTATTTCAATAGGCAGCATAATCCGCAAAATGACAGAAATTACAAAAACAACG
1 ATTCGAGAGAGCCTGGAGCCACCTCTAGAGCCACGGCGAAAAAATCGTGTGCCAAAAAATCGTATGGCGTTACGCGTCTTGTTATTCTAGGGTCTTTGTTCCAACATCTTTGAGAGTAAGAATACTGGAATCACTTTACAAAGGACATCTCAGTAAGACAGCAACCAAACGCTGGCTGAGGTCCAAAGTATGGTGGCCACAGATATACAAAGATGCATTTAACTTCGTTAAAGCTTGTAGAGATTGCTTTCTGGTATCGTAAGACATCCGGCCAGCCCCAATGGATAGAAATCCGTTCCCCACTGGCCCATGGATATGGATAGCATCGGACTTTCTAGGACATTCACACAACTATGAATATTTTCTGGTCTTTATCGACTATTTCTCACGATATATGGAGCATACATTTTTTAAAATTTCACGATCCTGGTTGAGAAAATGAAAGAGATCTTTTGTAGACTGGGATATCCTGCGTACCAACGAACGGATAATGGACGCCAGTACGTTAGCGATGAGTTCTCTAACTACTGCAAGGAGTGCGGCTTTGAACAACATAGAACCCCACCGTTTGGGCGCAAGCCAACGGGGAAGTTAATGACATGAACACAAACTATTGTAAGCAAGATTGGTAATAAATTGATAATAAAGCTGACGAAAGCAGGAAGTAACGCAGGCGGTACTGGATATGCATACCTTTTTATGATTATTGTACACATAATTACTAGTCAAATAAAATGGATAAATATAAATAACCGAAAATAATAAAATAATGATAAAGACGAGTTCACCGGTTATCAGATACCCGTTCCTCTGCTAGTGGAAATGCGATCGCGAAATTTAATAATTTTTATAAGATATCGATAAATATGGGAAATAAAATGAGAAAATATTTAAACATTTCTCAAAAGTGTGGCCGTGAACGTTTTCGGCGTTTTGTAGTTGTGGGGCGTGGTTGAGGTGTGGTATACTGATAGACAATCGGAAGGCAAATAATAAAACGAAGATAAATCAAAACATTTTTTAAATGTGCGGGTGTGCCAGTTTTGGGCAGTTTGAGAGCGTAAGAATGGGTGTGGGTCAACAATGTTACGCTGCGTCTACGTCTTGAGGTTCTTTGAGCTTTTATAGGTCCTGGTATCGCGACGTTCGGACGGACAGACAGACACGGCCAGATCGACTTGGATTTTGATACTGATCAAGAATATCCGAATATAAGTCGGAAATGCTTTCTTCTACCTGTTTCATATTTTTAAACAAATCTACTATATTTACTCCACTAGTAACAGGAATAATAATTAAAACCTCGGTGATGTATTATATTTTTAATACCGCTGTTGTTGTTGAGCACGTTGTTGAGCTTGCCATATCCGTTAGTTACGAGATTGCGTACGTAGCCAAATAACGAATTTCGTTAGTTACGAGATTGCGTACGTAGCCAAATAACGAAAGCTGCCGATAGAATACCGAAAAGGAAGTCCTAGTAAAACCGTAGTCTTTGACAATCAAGTGAAAAAATCACCTGCATGACCAAGTTTTCCTTTAGATTGGGCAAGCGAAATTGCCGCAACAAAGTGAATCAGTAGTTTTTACTTCATAGGTATCCGCCCCAAGAACCTGTGTGTTCTTACAATATTAAATACCTTAATTAATCGCCCGCTTTCGAAAGTGAGACCGCTAATAAGGTATAAAATAAAATATCAAAGTGCACAGTGCAGTTCACATAAGGCATAAGACTCGATGTACTGTAGCAGTCTGTGAACAAAAACATTAACCCGCTCAAACAAATACAAGTGTGACCGTTACATAACTAAAAATGTTTTATAACGTTTATAAATTAAGATGTCATTATCTGTCGATAATTAATCCCAACTCCTTCAACAAATACGCCAAGTGCCCAGTTCTCTGAGGAGCCCAGCAGCCTTAGTTCGTTTATCAGACGAATCGAATACTTGATACTCGACAGAAATCAGTAATTTTTGGAGCAGCCATCGAACTACAAGTCATTGGAGATACCAAGAAGGTCTGCCAGATAGGGTTTTTCCCCCTT
1 TTTAGATTTTTCTTCGTTTTATTGTTTGTCTTGCCAATTTTTATCGGTATACCAAAAACATTGGTCACGCCTCCCCTTTACCAACAACTTTCATTATTATCATTTTATTTCCCGATATGCCAAAACGATGAAATTTCGCGATATCATTGCCACTCGCTGACTATAGAGTTATATAGTTTTTTTAAATACATTCGTACGCACATACATCGAAGAAATATGTGAAACAAAATCAAAACCGTATATGTACATGTATGTACATTTTCTTACACTGCCAGACGCTATATTTTTAATCGCAACAGTAAAAGAGCAAGCAGAATTTAAACAAACGATACATACGAAAAGCAAATCAAGGCATATAAAGCATTTCAGTTGATCCGTTGCTCTTTCGATTTTGACTCGTCAAGATAGTCAGTGTTTTCTTAGAATTTTTTTTTTGCAAATAAGTAGCTCATAAATTATTTAATTTTACTTCACTTATTTTGATATAGTGTTTGGTAATTCTTCAGAATATTTCTCCATCCTGTTATGTTAAGATACAATATTAAGATGAACGGATTCTTCACTTAATAAATATAAAATACAAAAAAATTTAATTTTGCGTTTTTTTCCGTTTTATTATTTTCCTTTTCTCCATTATTTTCGTTTTACGGCATTAACAGATATATATTTGCTTCTATGTGTTCTATGAATAAAATATTAAATTCATTGAAAACTATGTTGCAGGTAGAGGTACATATGAATTCTTGATTAGGATCAATAGGCGAGGTCCGTTCGTCTGACGGTCCGTATGAACGATAGCAGGAATTATAAAAGCTAGAAATTTAAACATTCAGATTCCAAGCAAGCTTGTTGACCTATGTTGCCACGATCATTCCTAAATCTATCGATACCCCAGATAATTTCTATCGCTTCCCCAGAAAAATTAGGAAATTTCGTGTTCGCATTCCCCCTATCTGAGTAGTGGGTATCTGATATAGAGGGAATCCAACTCTTATTTTATTTTGTTATTATTATTAATTATTACAAATTTAATTTATACATATTTTGTCTTGCAGATGTTTATAGACGTGTAAGCAAATAAAATAAAAACTGAAATACCTTTTAAACATGCACTTTTGTATTCTTTGAGAACACTCTCTTCTCTTTGGAAGCACTCGTTTTACTAGGTTCACTAGCACTAGGTTTCCTAATAATTGATTCTGGAAAGAATACACCCAGAAGCATTTCAGTGAATGCATGCTTACAAAAGCATTTTAGGGAATGCATCCAGAAGCTTTTGAGAGAATGTATCCTGAAGCCTTTCAGGGAATTCTTACAGAAATCCATTCGGGAGCATTTCAGTAATGCTTACAGAAGCATTTCGGAGAATTTTGGCAAAAAGGAATAGAAAGATGATTTTGTATTACAACGATGAACCCAACAGAGTGTAGCTTACTGCGCTGGAGAACCGCAACATCATACCGACAGTCAAATTTTGCAAACTGTCGGTTATGATTTGGGGATGAATGTCTAGTCGAGGAGTTGGAGATTTGGCATTCATAGAGAACACAATGAATGCAGAACAATAAACATTTTGAAATGCAATCTGACATCCAGCGCCAAAAAATTCGGTTTTTATTAGAACAATAGACCTGATTTTAAATTTTACCAGGACGATGACCCCAAGCATAAGGCGCTTAATATGCGGAACGCTTTACGACTGCG
1 TGATCATGAATATATATACATTTTATTGTCGGAAGCGCTTTCTTCTGCCTGTTTCAACCAATCTAGTATACCCTTTTACTCTATGAGTAACGAGCATTAAAAGAGTTGGACTATAAACTTAAGTGAGAACATCGTCTTTATAAGCTGCGAGTCTTTAGCTGTCGGCTGTGCTGTCCTTATTGGCAGAGGATCGACGTCGGCTTCTTGGAATCACAAGCGCTGGTGGGAGCGGAAACAATTGCCAAACACATTTTGGGAAATCTGCTTGGTGGCGCTGAGCTTGCATATTTGGGGTTTGTTACTCTATTACATTCTGTTGTAGACCGATGTTGAATTCATTGTTATTAACTTTAACTTTCTAATTTATGTAGGGAATGTTATTGAACTGAGGTAGCTGATGTTAACTTTTGTTTCCATTCCCGGTATAGGTCTAAGCTGCAAGTTTATGCTTCTCTTCCTTTGACTATAGGTGTGAAGGCCCAGGATGATAATCAGAGTATTGTCGAAGAGCGTCAGTAGGGTTATGCTGTTGGCCTTTTATGTATATGCAACGGTTCAGTGTTTCAAGAGATATAACCTCAGTCTTTCTTTTTCTTCATCTGTAAATTGTACAAGAGGCGAACTAGGAGACAGGGCTGTAGGTTCCAAGTTGGCGAATCCCCCTGTTGTCGATAATCATCGAGTCGTTTGATAGCTAAACAAAGTAGGTGAAGCTCTGTGAGGATCCAGGATATGATTCCATCGTAATCGTTTAATAGGATGATTCCGTCGTCGACCTCTTCCATTCTGGATAAGTTGTCGGAGTTGCTAAAACTACACAGATCTTTCTTTCCCAGAACTAAATTTGGAGAGCAATCAACTAATTTAATTAATTAATTTCTTATATTTACAATTTTTTTCTCATCGCATATTTATATATGTATATATAGGTAAGATTTTCGAAAGCAAAGATTTCTTGAAAGTCTAAGTTGTTGTAGTTCTGTTGTTTTTAACTATTGGTTTTACAATGATATCTTAGTATTTCTATAAAGTTTGCGACTTTTACGATGTACAAATGTGTTGTCTTATTATGTAGAATAGAGACCTCGGAAAACGCCATAGCTTCTTTCATCGATAGTAATAACATGTTGTTTCCCTTAAATATTCTTTCTATTTCAATTAATTCATCTTCATTTAGTACTAGTGTGTTACGACCTCTTGTCGCGCCCACTGGATGGCAGTTTCTACTTTTAGGAGTCTAATCTGGGTTTGTAAACTAAGAGCAATTTCTAAACGAACGGAACTGCCCTTTTGTATAGAAATTGTTAGAGCTTTAGATACTGTAGTCAGTTTGTTTATTCTTTCTTGTTTGTAAACAATGACTTGTTGGTTATTGTTGTCAATGAGCTCTGCTCTATTATGACCAGGTCATCGTGATCTGGAGTGGCCGCTATGTATTTTCACCTGGGACCTAGCCAATTTAAGAACTATTATTATTGATAATTACGTATTTCCCTTTTCTTTTTATTATGATTTCCGAGGTCTGGTTTCTGTTTGATAAGTCTTCAAAATGTGTTGTCTGGCTGTTTCGTTTTGGTCCGAGTTTGGGTCACTTTTCTGAATACTTCTAATGGTCGCTCCTTTGTAACTGAATAGAAACCGTAATTGTACTTATAACTTGTTCTTTCTAAAAGTTTTTGTAAATTTCTATCTGAACCTCCTCTTTTGAGGCATCTCAGTATTTCGGAAAGTGTCGAATGGAATCAAATGGAACCGTTCTATTTGAACGGTAACGGTGTGTCTTCGGTAGATTGTCTGTAGTTTTCAATAATATTGTTCAGTCATGTGGATGCAGTTTATTACGGATGGGTTGAGATGTTTCTTTAGGTCTGCTCTTATTTTGTATGTAGTATATTCCGGACTGTATATTTTATGTTTATGGAAGGTTGGAAGTGGAAATGTAAGCCTGAAGTTGGATCTGTCTGATTGTAAAAGAATTTTAGATTTTAAAGAACATATATTGCTGTTTCAACATGAACTACAATACTAGATCATGGCTAGAACTTTC
1 CATTCCAAGTGTTCCAACCGTAAATAAGGTGGACCTAATTACCATAAATCACAGGTCATTTATACAATTCGCTGTTCACTCCGAGTCACCTGTCCAATTAGTCTAAACTACGGCGTTTCCACTTCGCAATTTCTACACCACTTTCTCACCCATTAATCCTATACGGTCATTTTCCGCTGCTTTTACCGTTCACGGCGGCAAGCTTAAATTTATTAAGTGCAGTCTGAGAAATCTGTCTACTTTTCAAAAGTGTGACCGGGCTCCAAACCCGCTTCCCTTCCATTTCGTATTTCTTCGATTATGCTCATCGGAGACGATAAAAAGAAATTGTCCGCTGACAAACCCAGGCCTATTTTTTCACCACAAGGGCCCAAGAGCCCAAGAATCCCAAGCATTTCGGTGAAAACGCCTGCGGAGATTTCCGACGACTGTGCTACTCCATCCAAAGCCACAGTACAGCGCACAGCTAAAAATATGGATGCTTCCGATCTGACCGCTTAAGCGAATTTGAGGCTCGGATCAACACTCCGGAATCCGCAGCTCCAACCGTCACGATGCTTAGCGTCCGTCGCGACCAAGTCCGAAGCCTATGGGACA
0.2371737211963414 GCTGAACCAACTTTAAATCGAAAACACGAACAATTTCGGTGAACGTCTTTATTTAAGAAATGTCAGCTTAAGACTAAATATACAGAGTTTTGAAGCACAACAAATCATGCGCTTAGGTGTAAGCAAAAATGTGAATTGGTTTCATGTTTCGTGTGCAAGATTGTATGTGCGGTGCAAGATTGTATGTACAATGCTTATGTAAGCGTAATATGTGAAGCATATTATGCTACTATATAGTAAAATATCCATTCTACACCCACAACTCCCCAACCGCACACACTATTATAAACAATCACACACTCACATTAATGTCTAAGTACGAAATGTAATCAAAGATCGAAAGCCCTTCGATTAAGCTTAGTTGTTATTTACGCACAATCAAAGTACAAAAGTCCGAATTCCAAAGTCTAGACTCTGTGGCGAGACACATCCACGTCCCCTAAATATCCGATCACTTGGCGAGACAACGTCCACGTGGGACACAAAAACATACAAAAATAAGTACAGTTCATGCCAACTTAGCGTCAGGCCATACGCCCACATGTCGCTGAGAGCTTGTTGCTACCGAACAACAGGTTCGATGTGGTCTTCTGACCTCAACAACGTGTTCGGTGTAGCATACGAACAGCGATGACGCCAACGGTTGGCACACAACGACAGCTATAGGTCGCATCGCCATGCTGGACGCGAATCGGTTTGCTGTTTGAAGTCAAGTGACGTTTCGACACGCTGGACGCAACACAAATCGGTTCGAAGAGGTCACTGAAGCATACGATGGGGTTGTTGTGACGGTTGTCTCAACCAGTTTGTGCGAACATGCATAATTACGAGCTACGTCACACTGTACAACATGGTACAGTGGTTCGAGAGCGAATAAGGCAATTTTTAAACAAGATGACTATGTGGCATGGCGAACCGCAGCAGTTAACGTCTTCGAAATCTAAAAACCATATTTGGGTAGCTCTAGAACCTACCAGGCCGTAGGAATCATACGCAACAAGGTAATAGGCCCCGCGGGAGTAATGCTTACGTCACGTAATACAGTACTAAATTTCGATGCTATAATAGCTAGAATGGACTGCGCATATGCAGAACAAACTCCAATCGAGGTAACGCAGCAGAAAATGGTTACTATGCGTCAGGGGGAACTTCCTGTAAAGACTTTTTATAATGAGATCGAGAGAAAGCTAACTCTTAATATTAGTAAGACTTTGTTGTCTTATGACACAAATACTGCCGCTATCTTATATAATAGATCACGGCAATGCTTTGAACGCTTTTGTGGCCTGGTTAAAAAAATCAGTCCGACATGTAGTTCTCTCAGCTGCGCCCAAAGATTTGCCATCAGCAGTGGCTGTGGCTCAACGGGCAGAGTCTTAGCCTTAGCGGACCCAAACGAGTCCCTTCCCTTTATTATAAATGCGGTCGCCACGATCCGCACTGACGGGGAACCTGTATATTCAAAACTTTACCCAATATCCGATGGGTGTAGCCGATTTCGTCAATACGGAGGTTAAACAACTTTTAGC
0.7370314949569623 CGAGATTCTGTATTGATGCGATATGTACCAGTTACGAAAGCGAATGGTAATAAACGACATTAGTACAGAGCGAGGTGTAGCAAAGACGTAGGTGCAGTAAAGCTGAACTGTGTTTATGAGACCGTTGGAATCAAACGGATTTTGAAAGTAAAATGGCTTGGTAAGAAGTTTAGTATTTTGTAAACAGAGGGTAGGCGGGAATTTGGCAGCTCAGTCCT
1 CTTTATTTGTAAGCTTATTCGTGGTGAAGTTGAGAGTCCCGACTTGATTAGTCGGCTTAACTTCTCTGTTCCAGGTATATTCACTAGAAATTATATACCCCATATCTTAAATCATTGTAGATCTAACATTACATTAAATTACATACATTTCCTCTTTTCTGTTCTCTTTTCTACATCGCGCGTCTTTCTTCTCGCGAAGACATTGTACGAGCCTTACGATACGCGGCAGCGCCCCTCGATCGGTTGGGTGGGAGGTGTGGTACCAGTCCGAAAAAAAAATAAATAAAGACTTATTAATTGGGTACAATCTATTAAAGAAAATTTGAGCTATATTACATGCAGTAAAGGTTCTCATGAAATATAATGGGAAAAAAGAAAAGCTCGAACATAATGGCAGTGAGGAAAAAACTATTTGAA
0.6927858869426673 TGTTCATAAAATTAATTTCAAAATATCTTACGTAATTGTTTTTATCCCCATTCTTGTTTTTCAGGCACTTGGCTACAAAGTGCCCAATCTCACTCTAGGCATATCACGACCTTTTTCGCTCTTTTGCTTCCTGCACTCTTTGCTGTTCTTCTTTACCGATGCCGCCTTCTTGTCTGCTATATCTACATATTTTCGGTAGTTTCACTTCCGCAAATGCCCGCTTTATGTTTTCGATATCTCCAAAGCATTGAATACGGTCTTGGTTACGTAGCATTTGATTCGGAATGCCTTCAATAAGGGGGGCCACCAATTGATGCAAGCATCACCTTATCATCTGCATAAGCAACAAAGCTTTCCCCCGCTGTCCATTTTAGGTCCTCAAATTTTCGCCTTGCCTGTCATTTTGATTTCCTCTCGCCAAACATCGATATCAGCTCAGCCGCCAAATGATTCACAAGCATGCTACGCCTTTTATCTTACTGACAATCAACATCTTCATATACGGTTCAGTTATTCCATAAATGCTGGCTATATTCTTCAATTGTAAGATCCATTTGCGGGCACATGTATTTCCCGCAAATTGATTTACTGTATCGGTTGCCATGCGCAATAATAAATCCATATTTTGCACAGCTTGTCCCACTGTATTTCGTTTACGTCACACTCTTTGTTGCTAGGTTTGCTTATTTTATCATTTCCTCCAGTTTCGTCGTTTCTCTTCTGTCAACGTCTTGGTTGTTCTGCTCGCCTCCGTCTTCGTTGCCTTTCTCACCGCCGTCTTTGTCACCATCCTCGTCACCGTCTGGTCTTCGTCGTTGCAAATTTCGTTTTCGTCGCTATTTCCGTCGCTGTTGTGGTTTCTGTTGTTTTCGATGCTACTGTTGCTCTTGTTATGGCACACGACGCTTCTGCCGCCGAGTTCGCCGTTTTGTTTTTTTGTTGTGCAAAGTGCTATTCTCATCGCCGTCTTTGTTGCTATCTTCAGCTTCGCTGTCACTTTCGTCGTCTGTATACTCACCATCTTTTCCGTTATTTTACCGCTACCGCTCCTTTCGTAGAAATCTTCATTCTCGCTTTTTAATTACAATTTCAATTAGTTTCGATTTTCGTGGTTTAACCATAATTTTTATATATGTCGGAGCGCGACTCTTCGCATTCCAGAAATTCCTTCTGTGATTTCATATTCTGATGAAATTGTAATATTGCGGTAAAATTCTGTCGAGCGCTGCGGCAGAGGCACGAACAGCCTCTGCAGCTGAGTGAGGTCCGATCGAGTGGTCATAAATAGTGTGTTAGAGAGAGATGACAATGTGGCACACGCCAGTGTGTATAGCCATTAGAGAATATGATGAAGAAGGGACATGTAAGAAGATCCCTTCAGTGAAGTTTGACTGCTGACGTCGATCGGAACTTGCTGCGCTGACGCACAAAATCGCGAAGTGAATAAATAATATGGATGAGACTCCTGTTTCGCCGACATATACAATGTTGACTTACTTAGGTACAATGTGTATACATACTAGCTCTATACTAATACTCTAGATTACTACAATATAAAGTTTTAAAATTAAACATTACATCAATTGTAACAAATATGTAATTAAAGAAAACAATCTGGAAAAATTAATAAAGTTAAGAAAATTTAAATTTAACAATGGCAACCGAAGGTTCAGCGCCAACCCTGACAATGGAATTAATTTACCGATAAATAAATGTACAATTGGGTGAAGTGAGCAGAAAAATTGAAGGAATAGAAGAGCAGTTAAACGCTAGCTACCATAAATGTAGTAGAGGAACTAATACAATTAAAAATGAGCATTCTAAAATAATTA
1 ATTTTCAGCAATATAAACTTTATTTTCTTTTTCAAAATATGATTCTAATCTAGCCGTTAGCCGTTGGAGTCTGCGTAAGGGATTATTTTAATTGTGTTTATAAGTGAAAAGTAAGTGGGTATGTGGGATGTGATTATTAATTGGTTATCATTGTAGTTAATCCAAGTGGATGTTTTAATGTTTTAAATATTTTGGCCGTTCACATTCTCAAGTTTGTCATAGTTTAGCATTTTGGGGTTAAACAGTCAATGTCTGAAAAGCTGCATAGCCATTTCCAAATCTTCTACGTATTTCGTTAACTGCATTAGTTCGAACAAAAGACTGTCAATGGTGGTGTAGTTATTTTCATAGTTCTGTATCTTTTGCATTCCGTCATTTATCAATCGAATAGCGTCGTCGAGTTAATGTAATTTTACTGAGTCATGGGCGTTGATTTTATGTTTTTTCTCTATTTCGAATAGTGTTCCAAATTTCGACATCTAGTGTTCCAAATAGGTATTTAAATACTGAGTCCACGATGTTAATAAGTCCCCGTTTGTTTCCATGTTACAGGGTTATTCCTAGTTCTCTTTTCATTTTATTGCATAAAAATTTGATTTGGGGAGCATGGTAATCGGTTCGTAGTCTTTGCTCAAAATAGTCAACCACGATGTCTATATTATATATATCGGGTACCAGGTGCCTGTGAAATTGAGAGTTAATTATTTTTCTTCTGTTTTTCGAATTGTGTTTTGTAGTAGTGCATAACTCTCTTTCTATTAGTGATTTTGTAATGGTCAGAGTCTGTCTGTTCTACATTTTTGGATGGTTTAAATGGATTTTCTAATTTGCCTTTATGTAGTGGACCTTTTCTGTAATTAGTGTCAATATTAAATTCCTGTCGGTCTTCATTTATTTTATCTATTTTCTTATTTTCTTATATGGGATGCCCAGCGTATAAGAAAATTTGAGTAAGTGTTTAATTTTAGGGTTGTATGTGTAAAGGATTTTTTTTTCTGTAATTAGTATTAATATTAAATTCCTGTCGGTCTTCATTTATTTTATCTATTTTCTTAGTGTCTTATATTGGATGCCCAGCGTATAGGAAAATTTGAGCAAGTGTCTGTCCAGTAGTGTCGTGTTTAATTTAATGGTTGTATGTGCAAAGGATTGTTTCTATCTTATGTATGCGTATGTAGCTACATTGCGATAATAACCTCTGCAATCATAACAATTACCGCAAAACTACATTTTTGAATTAGTTAGAAAGGATAAATTAACTGTGTTTGCTTTGAGTGAGACCTAGCTAACAATTTTTTCGGAGTGTTTTGCGGCTTAATTATTCGGGCAACACATGTTTTTAGTTTTTACAACCATACATATCTAAAATGTATTATGTATATAATTGCAAATAAATGGTTGCAATAAATAGTTTTGAGTCTATTAAATGGACCGTTCCGAATATGAACTAAGACCAACGCTGAAAATTAAGTTTTGCCAAAATAAAACGAATCAAAATTTCGGGATCGATTGTGTTGTTTATTGATTAACGTTCAGCTTAAGACTAAAAATCAAATGAAAGTGAAAATGTTATTGTTTTTGGGAGATTACTTAGATGCTTAAGTATTTTGAGAG
1 CCTCCAACGGTGGCATCCTTCTTATGGATGAGTTCAATCAATTTGAATTTACTACCGTAGAGGTGCGGTCTTCACCGGGTAAGGGGTTTCGGACAGAAATATCGAAATCAGATGTACCATTGCTGCTCCTGAAACCTTGGTTTCTGAACATGGAGCACCCTACAACTCATGTTCATCCGTTCTATTTCTTTTTGTACGAGCTGGCAAAATATTTCCTTCCACAGTAAACAAAAATTACCATTGATGTTCGAAAAAAGAACGATTTTTAAATTTTTTAACCATATCTGTCTAATCTCAGGAGGAGAAATCTAAACTCGTATGCTACCCACGTGAATTTGAGTCGGCGGAAATTGCTACCAGAGCGATCGATCAACAGAACTCGTCAACAGCTCTATCAATTTTGGACGGGACGCAGTCTCCAGGTGGTAAATTGGTATTGGGGCCATTCCAAGTCTCCAAATTGTGCCCAACCTGCAGCAAATAAAGTCGGGTCAGAAAGAGCACCACCGGAATCCTAATCTGCAGCAAAATATGCCTGCCAAATATTAGGTTGAGTTACATATATGCTCCAAATAGTTTAAGAAGGCAGCATTCATACAGGCTCGACCGCTGCAGCCACCGCGCATTAATCCCAGCAAACAATTAAGATGTGTGTTTCACCTTGACATGAAAAGAAAATTCAAGACAACTACAAGTGTATTCTAATCGAAAGATTAATGGAAGCCAGGAAGTGTCTAATGGCAACAGTCCTACTCCGAGTTAACCTCGACCAGGCGCGTATGTAGCTACATTGCGATAATAACCTCTGCAATCGTAACAGTTGCCGCAAGTTGAGTTATTTATAAAATAAAAATTAATTTTGTTTGTTTTAAGTGAGACCTAGCTAACCATTTTTTCTGAGAGTTTCGCGGCTTAAATATCTCTCATCTGCCCAAACTTTCCTTCAAGAAGTACACTGTCATTCTTGCAAAGTACGATAAAATTTCCAATCAGAGTTTGTATTGCTAGCGCCTCTACCCTTAATATAAAATTGTCTATGGACACTCCTGTTCCAAAATATTTGACCGTTGCACCTGAATGTACCGTATGACTTGAATTGCCTCCAACATCATTTATATCATCGGATCTACCATCTTCTGAATTATCAGTTGGTTGGCGATTTATAGATTGAGTTACCAGACTGTCAATTTTCTTAGTGCTAGCTGCTCTACAAGCCATTTTGCACACTTGGCATTGTACACTTTTCCGAAATGAACGTCCAAACATTTTTGATGAAATTCATCTTGACATTGTG
1 TTATTATTGTTATTCTCCATTTTGTGTTATTACTTATTTCTTAAGCATTTTTTATTCATTCATAAATAGAAAGATTTCAAAAGCTGTAACCCTGCGATAGTCAATAGTCCCATGGCGACACCTGAAGCCGGGGAAAATATTAAAGAATGTGGATGATGTGGATCATGTATGTGGGAAATGAACCAGATCAGGGAACTAAGATGAACGATGAAAGACAGAGCAAGAGAGTAACGCGCAGTGGCAACGCTTATTAACGAAAAAACCAAAAGGAGGGACTTCG
0.7997216564945644 AGGGTCGACTTCTATTCCCTTGTCGGATAATATATGTCCGAGGAATCTTAGTTGGCTTGTCTTCCAGATGCACTTTTCTTTATTCAGTAGGACATTATTTTCCTGGAAGATCTGGCATACTTCTTTTACGGCGCTGTCGATTTCGAGGTCGGTTGCGCCAAAGATGATGACATCATCGATGAAGTTCATGGCGTTAGGTACCGCAGATAGCATCTGCTCGAGAAGACGTTAAAAAATTTCGGGAGCAGAATTTACTACAAACATCAAACGCTTATAGCGGAAAAGTCCCCTTGGAGTTATGAACGTTGTTATTTTCCGGCTCGATTCATCAAGGGCCAGTTGGTGATAGGCGTCCTTGAGGTCTAGGCGTGCGAAGAATTTAGCCTCTTTGAGTCTGGTCATAAAGTTGGCAATGGGTAGTTTTCCCGTAGGATTGCTTTGTTTGCCAGTCGCATGTCGACACATAAACGGTTGTCCCCGTTCTCCTTAAACGCAAGCACGATGGGAGATATCCAAGCACTCGGGGCAGTGACTGGTTCAATTATATCTAAAATCAGGGCTTTATCCAGTTTTTCCATGACTTTGTCCTCGAGCGCTGCCGGGATTCGTCTCACTGCTTGTTGAACGGGTTTCACATCATAATCTATGGAAAGGCTTACTTCAATGTTTT
1 TGCATAGCCGGCAAACACTACCCGTTGGAGTGGCCGCTATGAGTTTCATATTTTGTTAGCCTTAAGTTCAGTTTGATTTGGTACTTAATAAAGAGCGCATCGCGCCTTCAATCAACTCCAGCTACTGCTGTTATCATTGAATTGGTTGGCTAGTCTTAAGGGCAGACAACAACGGAGAGACGTTCTCCCACCATATCTCCCAATCTAGGAGAAGAGGTCTGCGGCAACCGCCCTGCCTCCCAGTAACAGAGGAACCCCCTGTTACCTGCAACCTACGCCGGAGACCGCGGCGAGGGATCTGCACCATATATTTATTTAATTTGTATATAAGTGGCGTCATGTGGCTTGCAGTTAGTTGCGGTGCAATTGTGTGAGTGTGCGCTCAAACTTGTGTGGTCGACTGGATGCAACCAGTTCGCCTGTGTTTCAGACCGACGCTGTACTGGCTCGAGCATGCGTGATCGTGTTTGAAAGTTAGAACCGAAACTGTCTGCAACTGCCATCAGACAATGCCAATCTCTTGGCCTGTAGGCGTTGTGTATGTAAAACTTGCACGCCGCTTTGAGCACGTATTCAATGTATAACCTATCTGGAGACGCAATAAGGCGTTTGCAATAAGGCAACATTCAAAACAAAAGAAAACAAAACGCAAAAAGGCGGTTGCAATAAGG
0.220920194712841 CAAAACTTTTTAAAAATGTTATCACTCCTCATTTGCAGCACCTTTGTAGATCAATCATATCACCGTATCAAACCGTTTTTATGAAACGCAGATCAACAACAACTAACCTCTTGGAGCTAACTTCTTTCGTAATACAGGGTTTCAAAAATAATCTTCAAACAGATGTCATCTACACTGATTTTAGTAAAGCATTTGACTCTGTTAATCATTACCTTCTAATAAGAAAACT
0.6261354276003375 GACGGCATCTAATTGCTCGTTACACCCAGCATCGCTCGTTACATCGATATCAGAGAAACTTTCTAGTACCGGTGGTACGATATACGTTCCTGTCATTTGCTGTGATAGCAATGGTAGACTTTGTCTACCAAGGGCTGGTATGCCTTGGCTTGTTCTGCTAAGGCAGAAGAAACAGCCGTTTGCACCACCAGTCTGAGTTGCTCAGCGTCCATGCTTGATGGTGATGTGGGGGACGAAACTGTATGCCTTGGGCCTGGGACACGAATGCGACTATCGGAGTCTGAGTCACTTGGCTGACGGGGGTTCCTATAGCAGCTGAAGGGTGGAGACATAGGCTTCTATGTAGCCAAAGCGATTTGAAGCGAGCCGCTTGAAGGTCAAGGCAACTAAGTTGCAAAATTGAGCGGATCGTGTTA
1 CAGCGCTGCACATGATTACAAAAAAAAACTGTTATAATACAAATATTTTTATCTGTAAGCAATTAGGTGAGGCTTGTGATCACTCACGGAAAAAGTCACGTTTTTCCCATCATTCTATGTAGAAGTGCGAGTATCTCTTATTTATTTGTTGATTATTTCTAAAGGATCTGTTTGAAATCACATAGCTCAGTACATCATATATTTTATTATATTTCTCATTGGGAATTTCTCAAAACATTTTTTTTGCAATAAGCTTAGCTTGCGTAGTAGGAACATATAAATTACATTATGAAACGAACATATTAGCTCAACGTCCTCCTAGGGAAACGGAATATCCTTCTGACATCGCAACCTTTTCTCCTTATGGTAAAAACTCGTCATGACGTTCAATTTTCGCTTGATTAAGTGCTTTGGGCCGAGACTTAACTAATATTATACATAAGATATTCCTGACTTCTGTAGCTGTACGAAAGTGTACTATGACAATATGCTTAGCAACATATACCGATGACACAGACGTGTTAGGCTAGGAGTCCAACATTGGGAACATGAGAGTAAAGTGGAATTTTAATCCCAAAACTGCAAGGCCAACACTTTTGAATTATGTTTTCCGTTTTTTTTCGTTCTATTATTTATCTATTTCTATCGGTATACTAAAAGCATTTTGGGCACGACCACAAACGCCGAAAATTCTGAAAAACGGTTTTCATTTCAACGGGTATCTCTCTTGTTTAAAATAGCTTCCTAGCTTCAAAGCGAACGGTCGTGTTTTTTTTTGGACTCCGAATTTATTTTGTGTTTGTCAAACAAGCCGAGGTTTTTAATAATTTTCTTTTATTATCATATATTGTTAACATAATTATTTAATAGCCGTGCGCTTCGCGGGTGATTCTTTGTGATTTGTGCAGTAGTTTAAACAAAGAAACTAACTCTCGCATATTTTGTCTTTCTGTTTTGTTTACTCTCCCTTTCGTGCGTTGTTCTCTTTGTTGTTTGGTGTTGTTTTTGTATGCACATAAACTGCACTGTGCATCTATTCTCTCGCTCTTACTCTCTCACTCTTTCGCTCTCCCACACAAAATCTAAAATTTCTGAGCGTGCAGACTGTCTTGCGGTTCTTTTAATAGCTCGATTGAATGTTTTGAGCTTCTTGCACCGTGGTCTGATTTTACACAATTATTTATTACAAATAATAAATGTTGTCTGTTTTTATAAAAATTGCTGCCACGTTATAAAACCTGAGCAGCCAAAAATGATTTGTTGGCTATGTGATAGAATGGTGCATACTAAGTGCGCTGGTTTTATTGGCCGAACCAGTGATGACCTAGCAAGAGGTCAAAATCGAAATCTCCAAAGCGCAAAAAAGCCGCTGGTGGTAGGCTGCCTAAGGCGAACGCCCCGCAACGACGGGCAAATGATCAACAGGAATCCACTGTCAATCGCAGCAAATCCGCATATGTTGCTAAAAAAGATTC
0.540841473586655 TGCATTGACTCCGTTATAGATGGCGTTGCAGCTCCAGCTGGTTTTGCTTCGCTAACAGGAAGTTGACAGATCTTGTTTAGCGATCTTTTTACTTCCCCATCGTTTGTTTTAACCGTGACTACCCTGACATTATCGTCTTGTCCTCGAGTCGTACTAATGATTCTTCCCATTGGCCATTTTGCATGGTGAGTGTTCTCATGTTTTATAAGAACCAGCTGTCCCTCCTTCA
0.5163769453452844 CCTCTGGTGAAAGTATAATCTGATGCGAACGAGGCCACTCATTCCATTCATCTTTTCCATCTTATTCCAAGCGGAAGTCCGTTTTAACGGACTCAGAAGTGGCTGGTCATTGAACTTGTGTGATTTGTTGCCCATTTGGCTAGACAGAAAAAACTTTAAGACATTCGTCACTTCTTTGCAAATTACCTCCAACTCTAACATACTGTTCTTTCCTGTTATATCGTGGACATAGAAGTCGCTGGAGATCACGTCTTGATGCAACAGGATGTGACTCAGCGTAAATTATTAGATAGCACAAAGACGGCCAAAAACAGAGCAGATGAGATCGAGGTTTTACTTGAAGCGTCTAACACAACTCGCAACTTTGCCCAAGGTTAAGATAATCCTAAACTCTTGATACGTTTCG
0.9521617351251208 CAAGGACCAAGCATGTGGATATACTTTATCATTTTGATTTTGTTCGGGAGATTGTGGATCAAGGTCAAATGGTTCTAAAGTATGTCTCAACAGAAATAATTATAGCAGATATACTAACAAACAATTTGCATAAGAAAAAAATGAAGGTTTTGTAAAATTGTTAAATATGAACTAAGAATTGTAGGATGGTGGCATTGTGGGATAGTGTTAAAAATCATCTCTAGTTCGATATGTCGATAAATTGCGACTCTTATTCATACATGCATCTTATACATACAAATTATTTAAAGATGGAACGCACCATCTTGCTATCGTCGTCTTCAGGAATCCTCCAGAGGTGAAGGGCTTCCTTGTTGGTTGCTCCGGGGAGTCCGGGG
0.6962944600340683 CTAGTTCGTTGGCTTGTGTTAACTACTCCCCCTTCAAGATTACGGCCGTCCTCGGCTGGTCCTTATTCGGCGATCATCCTGTTTAATTGGATTGCAGATCGCCGCTCTCCGATGAACCGTAGACAGGTGATGCTGATACAAATCAATGCACAACAAATCGCATGCGATATTATCAACAACTTATCAACTCTGTTGACTCGGCAATATCTCTGTTGGCGGTGATATTCAATGAAGGGGAACTAGGTACCCCTGGACCTCGTATTTGAGCCTTGTCGTGATTTATAAAGGTGTTGTCATTTATCACGACGCGATCCTTGAAGGTGATTAGATGTGGGCCACGTATATAGATGTTCCGTTGTCCACCGTGACCCTGGCTGGCCGGTCATTGATGATGATGATTCCCTCATCCACGCGGGTAAGCGGGTATAGGTCGCTTGGTTGCGACTAGCAATGCGCTAGAACGCCTGCGTGTGGTTCCCTGGCGCATGAGCCTTTTGTTGATCGTTGGCAAAAGGTTTCCAGTTGTTGTTAATTGGTTGATTCGACTTTGTATTCTAGTAATTATTTTGATTTGCCTATTGTTTGACTGTGCCACTCTATGAACCTAACTCATTCTAGATCGCCGGCATCCGGCGTCCCCGCTACTACCTTTAGCATTAAGCTCAGAAAATCCAAACTCCTTGGGATTTTGTGGTGGACTCTTAACGAATCCAGAGTGTCCCGAAGGTGCGAGGTGTCCACTTCTAGCAACGTCCTCATGTGAGACTGTGGAAACATCTCATACATGCTGCTTGTTTCCACACCAGGATCTCTCCATCAATGATGGAGATATACCTTGCTTGTGAATAGTTAGTGATATGTTCTGACACCAATGACAGTGAGAGGAGGATGAAAATTCTGCGCCTGTGGAAATTTATTTTTTTAGTCGCTTTTTCTTGTTCGCTGAGGTTTATCCCATCACCAATTGAATTTATCCTAATTATCCAGCCGTTGGCAACGGACCTAATGTCTATTAAATGAAGGTTTGCTAACCGGTGGGCCTTATTGTGTTCTGCTAATAAGACAACCCTCCTTTCCTCGACCACAAAAATGTCTGTAACACGGTTTTTGCAGTGCCAGAATTTTGTAGTCGGGAATCTCCGCACTCATTACTCGCAAGGTCAGTGAGTAATGACTCCTTGTCGGTGAAGTTGATTGCGTGTCGTTTCTTATTTTTGAAGAGAACGAAAGAGCGTTTTAGCGGAAAATAGTTGGTTCTGGAAGCAGTTAGGGGCTTATCCGTTGATTCTATGGTGTCGGTGAGGGAAATCTCACTGTGAATGGTCGCAACCCATGATTCTGCGTCCTGTTCTTCTATGGCGTTAATTTGCTGCAGATTGCATCTGCAACCAAATTTTCTTTTCCCGGTTTAATTTCCACTTTCGCACCCGTTAGGGTTAGAATCTGATACCGAGAATGCCAATGGCAGATGGTCAGTGAATTATTAGTTAGCGAATTAGTTATATATAAATAGTGTCGCAGTTTGGCCAACGACTAAACGATTGCTAATAATTCTCTTTCATTTGTCGCGGAGTTCATTTCCCTATCCTTTAATGTCCTCGAGATCATTTTATTAGGACGGTTCCCTTGTGAAAGCACTCCTTCAATACCGTACGCTGAAGCATCCATCGTTGGATGGAATAGCTTCTTGTAATCCGGGTATCTGAGCATAACATCTTCGGATGCCAAAA
1 AACCAAACTACCGGAAACCGAACCCACAAAACTACACACAAATCATGTAAGTGAGCTTCTGTTCCCACACTAACTTCGAGCTGCATTTAGTACCTTGAAATATGTAAATATTTTTGCGGCCTAAAAAAAAACATGAAGAAGATCTGCATTTCCATAACAATTCATATTATTAAATTAATAAAAATTAAATTTGTGTTATTATTATAAGATCTTAAAATCGAATTTTAAACATTGATTTACCATGCGGGTTATATTGTTCCACCCTAATGTATTAATTGGACACTGTCGCAAAGATTAATTGACTTTGCAATTTATATTCTATTATGTGTATTTCGTTCTACTTTTGTGCATCATCTGGACACTGTGATTTCAGTTGAAGTTGAGTTAGCTCATCAGCTTCACAGCCGTCTCAGGCTTGGTTTTGTGTCCCCCACTCCACTTTGCTACCCGATACCGGCACATGCATTGCTGTGGCCATTTTATTGCCTTTTATATATCTTCTTGTCTTTGCTGTGGCGATTTTTGTCAATTATATATTTGTTTGGCTTAGTGGATGTCCGTTCCCCGCGAGACCCTCACCTTGTCGTTGCTGGATGTCTTGTTGTCAGAACGACGACTCAGCACTCCTATGGGCAAGACAGTTTAAGTGTTTGTATGATCATCTCCTCATGCGCAATTCATTTCGACAGTATTTCATTCACATTTCATTTCACACTACCATCGGAGACTCGATGCTTGCCCTCCCAACAGCCAGCACTCAGGATAAATCCCTTGACGCTTATTTTCTGGACGGACAACGTGTCCTACGACAGTTCTAGAAACGATGAAGTTCAAACTGGCTCTCCCATTTTGATTGGAAAAATTGTGATTGTCAGGAATGACAGCACGCATCGCTGAGTTACATCCGGGTCTAGATGGCATGGTTTAAGAGATGCGTATCCAAAATATGTCGCTTACCTATCCCAAACTATACTGAAGCTGTTAAAAAAAAAAAAATAGACACGATTGCAAGCACTTCCTTCTTTTCATAGCACCGTCTTAATAGGCAAGGATGTCTTAATACTGGATTGGTAGGCGTCATGTACGGGCGATAGTTTACACCATGGAATGTCTGATCGATGATCTATCGATCACCTACCAGTTCAAGTGGAAAAAGCAGAATACACCAATGCAATTGTTTTTCGCTTTAAGTTTAATTAATTTAAAAATTCTTAAATGCAAGCTGTCTCGGCTGTTGCTACGCCACTCCCCTGCACGAGACTTGTAGGGAGTTTTTAGGCTCCTCACAAGCTGCAGAGAAGACAGTAAAGCATCACTTATACCGTTCTTTGGGCTCTTCCAATCTGACATTCGATGAACTGAAAACCCTTATGTGCCACATATCGTCGGAAGTAAATTCTTAAACTTTAGTATCTGTTGAAAATGCAAAAGCCACACATATGTGAGAATGAGAGACCAAGAAGATCTTAGAAAGAGAGAACGCGCCCTCCCATTGATCTCTCAGTCAGTTGTTGGTTCCACACATATATAAGTTTAATAAGTTAACCGGAACGATTGTCCGCTCACCAGCAACGGTCAAGCATGTGGCCGGAAGCACATTGACAGAGGTCGCTATGAGGTTTTTCCTATGCTAGCTTTGAAGTCAGTTCGCTTTGGGCAATCCAATAACAAAGAGCACAAGTTCATAAGGCCAACTCCGGCAATCTATGGTTATCATTATACCTATCATAGCTATCTGCGTCCCTAGGCCAGAAGCCAAAAGGAAGACAGTCATCTTCCCAACATAATCATCCTAAATCTTCAGTTGTTTTAACATCACACTAGCCGTGCGTGGACAGCAACGTGGAAGACTTACACGAGGGACGAGTCGCCTCCCACAGACTGCTTCGAGGGATTCTACCTATTCACCTTTAGGGTCACCCCCAACACATTTAATTGGCACCCAACTACCGAAACTAAACCCA
0.9168364330007784 TGAAACTATTCTCTATGTATATAACCACAAAACTAAACACAATACAACTGGGAGAACACCAGCTGATATTTTCCTTTATGCAGGAACACCTGCATATGACACCAAAAAGAGAAACAATCAAAAATAGATAAGTTGAATAAAGATAGACATAGCTATGAAGTAGATACTAGATATAAACAAGCACCATTGGTAAAAAGTAAAACAACTAACCCATTTAAGAAAACAGGACATGTAGAACAAATAGATGAGAAACATTACGAAGAAACAAATAGAGGAAGAAAAGTTGGACATTATAAATCTAAATTTAAAAAACAAAAGAGAATTAATAAAAGTAAATACAATTCCAGCTCAACTCCCGAAAATCAAGTGG
1 TATTCCGCAATAGAAAAGGAACTCCTTGCTATTGTTTGGGGCACTAAATATTTCAGGTCCTATTTATTTGGTAGAAAATTCGAGATCTATAGTGATCACAGGCCATTGGTTTGGCTTGATTCAATTAAAGAACCAAACATGAAAACTCAGAGATGGAAAATCAAATTAAATGAATTTTATTACCATATCAAATATCTCCCTGGTAAAGAAAACCATGTAGCAGATGCTCTATCAAGAGTAAAAATTGAAGAAAATTTTCTAGGAGAAACCTCCAGTAGCATTTCGTTACCAACACAAGCTACTATTCACAGTGCTCAAGAAGATAACCAATCTTATATTTCCTTAACGGAAAGGCCAATTACTTACTGCAACACGCAGATAGAATTTATAAAAGACGATAATAATAACGTAGAAACTAAAAGATACTTTCATAAAACGAAAATTAAAATTCATTACATAGAAATGACAAATGTCCATGCCAAGGAATTAATTAAAGAATATTTATGTACCAAAAGAAGCGTAATTTTCTTTCATAACAGAATAGATTTCCTTACAATTCGAAACGCTTGCATAGAAATTGTCAGTCCGAATAACATAACTAAAGTTATGAAATCAAACATCA
1 GGTAAACAGGCTCGACCCCTTGGGTTAGTTCCCCATGTGATCCCGAATGTGAAATAGATTTGGCAACTGTTAGAGAGCAGGCGACAGAAAATATGAGATCCTTAGCGTCTTACGACAAATCCAGATTTGATAGCAGTAAGGCAGCCGTTGACAAACATCACGTAGGTGACTATGTGCTATTGAAAAATGAAGATTAAGTTAGATCCGAAATTCAAAAGATCGTTTTTGGTAACTGAAGTATTAGAGGGTGACAGGTATACGCTAAAGTCGTTG
1 AGCCTCCCAACTTGGCTTTTTGGCGTGTTTGTCCGAACTCTATTCGATAGCTATTTGTTAGCTATTTTTCTATAAATCCCAATTTATAGTTATTTTTCATATATTTTTTTTCGGGATTTCCAATCGGTAGCTAATTTTTATAAATCATTGGCTATTACCCAGACTCCATCTGGTAGCTATTATTTAGCTATTTTTCCATAAATTCAAATTTATAGCTATTTTCTATATATTAGCTATTTTTTTTTCGGGATTTCCAGTCGGTAGCGATTTTTTATA
0.42779829875193 TTATGTTATGTAAGTGCGAGACTGTATGTTTGGCAATTAGTGTAAGTATGTAAACGTAATATGAGAAGCATATTATGTTACTATATATTCTTGATCAGAGAACAGAGAAATATAAGGTAACAAATAAATCCGAGGGCGAACAAACACTTTGTCACACGACTGTGACCAGATCTATAGCCTGACACAAGGAACCGATCGCCCTAGAGAACATGAACGACCAACCGACCACATCCAGATGAAACAGTTAAACTCAGTAGAAAACAAGAGAGAATGCTATAGTCAAGATCCCCACTATCAGATACCCGTTACTGAGCTAGTATGAATGCAAAACCGAAATTTCATAATTTTTCTGGGATATCAATAGATAATGGGGAAATAAAATGAGAAAAAAATTAAAAATTGTTTTTCACGCATGTGGGCGTGGCAGTTTTGAGCGTTTTCGAAGCGTTAAAGTGGGCGTGATAAAAATCGATAAGATATCACCATTCAACACATTTTTCTAAAGTGTGGGCGTGGCAGTTTTGGGAGGTCTGTGGGCGTTAGAGTGGGCGTTAGAGTGGGCGTGGCAGCATGGGTCCACAACCTTGTGCTGCGTCTATGTCTATGTCTGACGTTCATACGGACGTGGCCAGACGACTAAGTTTTTGATCCTGTTCAAGAATATGGTCGAAAACGATTCCTTCTGCATGTTACATACTTTTACTTTAGTACCGGGTATAAAAAACGAGATTTAGTTAATCCGATCGACTCCTAAGCAAAGAAACCAGTATTTAGTGATAGTGAAAAGAAATAAGCAAAATATATCGAATTCGAACTGATTGAATAAGTGAACGCTGTCACTTGTCAATTCAAATGTGAGCAGAACAAGAAACTTGTAAGATACAATGCAAAGTGCAATCTTAAATCTCCTGATCAACAGCCTCAGTGATCAATGCCATTACGTTCGTACTGGTTACTAAACCAAAGCTGCGGTGTGTTACCGATTTTTTTGGTTATACCCCAATACCATTGCTAGAATATCAGTGATGATTTTTGTGGCGAATTCCGGACGATGCTCTGGATTCCTAACGACTCAACCTAGGGTAATACCTGATCACTATACCGAAAGATTTAACGCTGGTGCAGGAAAAAGAGGTTCATGAAGAAGTTATTGTTTTTTTTTGTCTAATCTTACCTTATCTTAGCCTGGAAACCAGCTTTCTAAAATGGGTTAGTACGTATGATCACGTCAGTGTGTCATCAGCAAAACCAACATTGAACATTAATCTAATAATAAAGTAATTTATT
0.8235711502474327 TTGCCTTAGAATCTGTATACTGAATCTTAACCTTCTAACTTTTATAGTTCCTGAGATCTCTATGTTCATATGGACATGTCTAGATCGACTCGGGTATTCATCCTGATCAAGAATATATATACTGTATATAGTGGGAAACGCTTTTTTCCGCCTGTTACATACTTTTCAACGAATCTAGTATACCCTTTTACTCTACAGGGACTGCTTGCAGTCTGCAATCAATACCGGCAGTTATTTTACGACGAAAATCTTAATTTCTCGAATGCTGTTAAGCATTCTATCCCAACGACAGACAATATACCAGTCCATGCGAAAACCTTAAGATACCCGTACATCCATAAAGAGGTCTTCTTGGCCTTCTTCACCACTGAAGAAATTTTTGAAATAATACAAGAAGCTTATTCCAAATATTTCGCGGGAACGAATCTTTTCAAAATACTCAGGTGCGTGTCATTCTTTAAAGAACCCTCAAGTAACTGCGAATTAGAATCGCTCATTTAGACAAAACACAAAAGTAATAATCACCGAGGGCTAGACGAGATGTATGCCCACTTAAAAAGGGAAGTCTACGTGCCCCATTACACAGGTCAAAAAAAAACCCACCTTACAAACTACCCGAAATCCGAAATAAGACATCTTGCTCACGGATATCTACACGGTCAATATAAATTACAACCTGGCAATCACAGACCAATTCCCCAGATTCGCGCAGGCATATTCACTGCCTAATAGAAATTCAGTAAATGTAACTAAAGAATTTGAAAAATGCTTTTAAAATTTTGGGTAACCAAAAAGATAATCCTCCACCAAGGAGTCGATTTCACCGTTTTCACGGACTTCCTAGAGAAAAATCCTTTCAACAGTCAAGTATTGTAGTAATTGGACAGTTGAAAGGCTTCACTCGACAATAACGGAAATCTACCGAATAGTCCTCACAAAGAGAAATGAGATGAAACTAAACCTTGATCACGAATAACTTCAGTCGGAAACAATGATAATGTATAATAACGAGATACACTCGAGGGGACCTCCCGAATCAATAAAAAAAATTGAGTTTATTAAACAAAGGTTAGCCTCACTGCTACCCAACACAAGCAGCAGTAGAGCTAAGAGAGGATTCATTAATGGAACTGATTTTCTATGTCTGCTCGCTACGGATTGCAACGGCTAGCTCAGAGAGTTTGTGCGTTCGTCCCACCAAAATTATGATTTGTGTGATTGCCCGACCAAGAAAAAAGATCTTTTTATAGTCGTTTTATTCTACAATCTTATGGATGACTCCTCCGGCGATCTCGCTGTTCCTGCGGCGTTTCTCCTGCAACGCCTTGCCTCCGTTGTCCTGTTTGCTCCTTGACAGCGGACGACGAGTCCGCCCGGCCGGGATTAGGATGCTGACCACTGACTCCACTGACCCTTTCGAACACGCCAGGACCTTGTCTTCCCTTCCGACGGTCCTTCTGCTGGCTAGAACGGGTTCATGATGTTATGGTGCAGGGTGTAATGTCCACGGACGAGGCAACACTCGGTCTGGGACCACCTTTGCTGACCCTTTCAGACGCGCCAGGTCCTTCTCCTCCACTCCCAGGATCACTCTTCACTTTTCGTGATTGTCCTTCCGTGTCGATCTGTGCTGGCGCCGACCCTTTATAGGCCGTAGAGATCCCGTTATTTCCCTTTTTGCGCACGACCCGCTCGGGTAGAAGGTCCACCTATTGTACCGTTAATTCACGGTGCGTCCTCTTTGTGCACGCACCGTTACCGTTCGACCTCTTCGCCCTTGGCCAGCTGTACAGTTAGTTCACGATGCGTCTTCTTTGTTCATGCACCCATACCGTTCGACCTCTTCGCCTTTGGCCAGCTGGAGTCCGAGGCCCAGTGCGGTACCGTTAATTCGCGGTCTCTCCGCTTTGCCCTAGCCCCCCTGTATCGAGGCTGTTTCTACAGCTCCCCTACTGCCTACTCCCCTACTCCCCTACACGAGATTTGTGGGGAGTTTAAAGACTCCTCACAGTACAATAGCAAAGGCAGTCCGTGGCAATATGGACAC
0.564231981785883 CCGATCAGAATTGATTTCGGCCCGAAAATCGTCTTCTAGCACAACACGCACACATCTTGTTTTTACTTAAAAGAGAAAGAGAGCAATTTTGGCCGTCACCAAAAAAGTGGCTGCATAGTGCCAAGCCAATGCATGGCCATTATGTTGTTATTCTAGTGTCTTTGGTCCAGTGGAGGTACATACCTAGCTTGGCCAATCCATTTTTGTGCTTCTTTAAACCATCCACTTTTATGCAGTCATCTGCAACTTTACCAACTTAACCTCAAATCAAGGACATTTATGCGGACAGTTATCGACAGTTGTTCTTTGATAATTAACAAAATCCGCTTGGAATACTGTATTGTAAAGTCTATAGATTTACCTCGTGAACAGCTGCTTCCACAAAAACACACACAAATGTGCGGGAAAGCGCGAATCAGAGGTAAGGGTCTTAGTCTTATTATTCGGTCGTCTTTATTAATTGGCACCATGTAAAAGTTGTTACTTTGCAGTGCCTTAACGTTATAATTACTTGAATATAGCATAGAAATAGTAATAGCCGAATCAAGTGTACATAATATCACATATTCCATTTCAAAATATACTTTGTATTAAAACAGTTGTCATTAGAGGATTCAGCTTGCGACCTGTGAAAAATTAGAGAAGACAACGATTCTTAG
[truncated: 2,651,404 more chars]
