# Supplementary material for: The hourglass model of evolutionary conservation during embryogenesis extends to developmental enhancers with signatures of positive selection
Source: Genome Res. 2021 Sep;31(9):1573–81. doi: 10.1101/gr.275212.121 (PMC8415374; doi:10.1101/gr.275212.121)
Supplement: Supplemental Material [file supp_gr.275212.121_Supplemental_Code.zip › Supplemental_Code/data/svmModels/dmel1416_model_gkmpredict_dmel1012_specific_enhancer_negSet.txt]

chrX_14455090_14455999_neg_1	0.892996
chr3R_11055989_11056900_neg_2	0.421813
chr2L_20379029_20379596_neg_3	0.212435
chr2L_6702092_6704199_neg_4	0.262465
chr2L_16696964_16697578_neg_5	-0.385849
chr3R_22083351_22086699_neg_6	0.326222
chr2L_9099251_9099744_neg_7	0.504058
chr2L_572004_572797_neg_8	0.123909
chrX_15678770_15679625_neg_9	-0.0900605
chrX_1242858_1246819_neg_10	-0.40417
chr2L_22954719_22956525_neg_11	0.503342
chr3L_11074971_11077462_neg_12	0.293205
chr3R_1940799_1941589_neg_13	0.111663
chr2L_8397343_8398598_neg_14	0.0689361
chrX_18663663_18664313_neg_15	0.664662
chrX_14067192_14067975_neg_16	0.204232
chr3LHet_1565609_1567118_neg_17	-0.236103
chr2R_4969730_4971317_neg_18	-0.0707128
chrX_15817095_15819488_neg_19	0.221457
chr3R_16928815_16931089_neg_20	0.0308986
chr3R_12992039_12994631_neg_21	0.143931
chr2R_14616907_14617616_neg_22	0.0199666
chr2R_8037032_8038231_neg_23	0.00124445
chr3R_9815767_9817977_neg_24	-0.0876508
chrUextra_16625219_16625583_neg_25	0.148655
chr3R_15420281_15422488_neg_26	-0.218326
chr3R_20661052_20662304_neg_27	-0.0411167
chr4_533571_534769_neg_28	-0.00562789
chrU_6973341_6975141_neg_29	0.0564666
chr3R_26845692_26846639_neg_30	0.26923
chr3R_10277017_10278549_neg_31	0.349598
chrUextra_3294641_3295763_neg_32	-1.74934
chrUextra_13883013_13884160_neg_33	-1.82082
chr3R_3875406_3875947_neg_34	0.318234
chr3L_12117351_12117875_neg_35	0.324443
chr3R_14198812_14200612_neg_36	0.308771
chrX_7892621_7894982_neg_37	0.260111
chr2L_14527271_14528854_neg_38	0.181649
chrX_9959558_9962666_neg_39	0.653829
chr3R_12831495_12832292_neg_40	0.0703901
chrX_3352410_3353414_neg_41	0.329281
chr2L_20584558_20584925_neg_42	-0.0675003
chr3R_12593023_12593792_neg_43	0.0888032
chr3LHet_2141074_2141924_neg_44	-0.0190258
chr2R_20628721_20629179_neg_45	0.238846
chrX_6386781_6388124_neg_46	-0.124616
chr2L_21717301_21717938_neg_47	0.102602
chr3L_6623254_6623813_neg_48	0.475493
chrX_9524933_9525409_neg_49	0.0981759
chr2L_18399591_18400177_neg_50	0.394719
chr2L_7654965_7656839_neg_51	-0.02251
chr3R_8482005_8482733_neg_52	0.161929
chr2R_2838626_2839636_neg_53	0.122323
chr2R_20545312_20548118_neg_54	0.535358
chr3L_1125379_1128571_neg_55	0.28272
chr3L_3524789_3525868_neg_56	0.189089
chr3L_20508736_20509729_neg_57	0.134961
chr2LHet_42623_43354_neg_58	0.0524
chr3R_3626648_3627743_neg_59	0.183407
chr2R_15389924_15391026_neg_60	0.300733
chrUextra_20239498_20240363_neg_61	-0.718416
chr3R_24615364_24617846_neg_62	0.0413896
chrX_2351767_2353119_neg_63	0.393948
chrUextra_20117834_20119581_neg_64	-1.13865
chr2R_7438395_7440258_neg_65	0.0686337
chrX_21581765_21583103_neg_66	-1.04018
chr3L_10373480_10374998_neg_67	0.640259
chr2L_7502374_7503998_neg_68	0.349392
chrX_18795191_18798998_neg_69	-0.304927
chr2R_5007829_5008912_neg_70	0.257927
chr3L_10235670_10237009_neg_71	0.225594
chrX_20482692_20484716_neg_72	-0.381155
chr3L_6615790_6617434_neg_73	0.221019
chr3R_16296021_16297878_neg_74	0.455376
chr3L_22880556_22881098_neg_75	0.34547
chr3L_5091556_5093041_neg_76	-0.0883274
chr2L_20912678_20913359_neg_77	-0.105998
chrX_8312711_8316430_neg_78	0.731428
chr3L_15402144_15402816_neg_79	0.100932
chr2L_13494825_13495348_neg_80	0.360344
chrUextra_5582982_5584010_neg_81	-1.83174
chr3R_27306630_27307546_neg_82	0.186955
chr3L_20006580_20007627_neg_83	0.230901
chrUextra_2073675_2073956_neg_84	0.0523873
chr3R_22340411_22340768_neg_85	0.0597053
chr2L_14731048_14731456_neg_86	0.4471
chr3R_18736150_18737586_neg_87	0.294675
chrUextra_9945829_9946846_neg_88	-0.404455
chr3L_6651111_6651926_neg_89	0.132647
chrUextra_26486206_26486721_neg_90	-0.197424
chr3L_15676179_15677273_neg_91	0.0997597
chr3L_15460335_15461639_neg_92	-0.103885
chr3LHet_837260_837743_neg_93	-0.0244057
chr3R_5021813_5022547_neg_94	0.784197
chr2L_4439772_4440099_neg_95	0.487351
chrU_313778_315739_neg_96	0.0540657
chr3R_6824047_6824649_neg_97	0.240982
chrX_16430492_16431207_neg_98	0.392923
chr3R_22126994_22129117_neg_99	0.212469
chr2RHet_236505_236810_neg_100	-0.276777
chrUextra_10101235_10102174_neg_101	-1.82074
chrUextra_8257021_8257852_neg_102	-0.350214
chr3R_14024095_14025092_neg_103	0.528027
chr3L_8206652_8207843_neg_104	0.193362
chrUextra_986608_988512_neg_105	-0.910162
chr2R_19924137_19925619_neg_106	-0.0557482
chr2R_8892988_8894466_neg_107	0.219448
chr2L_2164020_2166006_neg_108	0.425434
chr3R_3066011_3067271_neg_109	0.191749
chr3L_17328773_17330200_neg_110	0.367534
chrX_3359206_3360476_neg_111	0.520111
chrX_6366158_6367327_neg_112	0.0104368
chrU_29193_29510_neg_113	-0.10514
chr3L_22760032_22760666_neg_114	0.231399
chr3R_25304596_25305354_neg_115	-0.00872287
chrUextra_27437029_27437808_neg_116	-1.40624
chrX_2550688_2551893_neg_117	0.10097
chrX_8123302_8123874_neg_118	0.0107994
chrUextra_28563567_28564460_neg_119	-1.75784
chr3R_24158988_24159929_neg_120	0.170692
chr3R_2381021_2381941_neg_121	0.609935
chrU_9558328_9559165_neg_122	-1.03675
chr2L_14813637_14814316_neg_123	0.196441
chr2L_278226_278878_neg_124	-0.00123387
chrX_10446287_10446967_neg_125	0.0246944
chrUextra_16252315_16252689_neg_126	0.165203
chr3L_4948582_4949208_neg_127	0.113864
chr3R_2790588_2791311_neg_128	0.514358
chrUextra_11977814_11978519_neg_129	0.257663
chrUextra_8498252_8499971_neg_130	-0.422299
chr2R_20233002_20233628_neg_131	0.336745
chr2R_8626376_8627122_neg_132	0.270812
chr3L_20797613_20799015_neg_133	0.129326
chrX_12545513_12547179_neg_134	-0.0740007
chr3L_518995_519698_neg_135	-0.242913
chr3R_19602684_19604067_neg_136	0.0212213
chr2R_13560980_13561609_neg_137	0.171028
chrX_12683660_12685248_neg_138	1.10364
chr3R_16326476_16328135_neg_139	0.169065
chr3L_13130490_13131662_neg_140	-0.303948
chr3R_23364406_23365027_neg_141	0.294988
chr2R_13914469_13915390_neg_142	0.203132
chr2R_17426044_17426488_neg_143	0.0522407
chr2L_15189039_15190236_neg_144	0.370584
chr3R_20889467_20890565_neg_145	-0.109833
chrUextra_28192876_28193288_neg_146	0.142308
chr3L_22932918_22934364_neg_147	0.0633742
chr3L_4304271_4306475_neg_148	-0.159294
chr2L_20106796_20107599_neg_149	-0.0324399
chr2R_10128907_10129495_neg_150	-0.0556426
chr2R_13878684_13879785_neg_151	0.81518
chr2RHet_23601_23880_neg_152	0.280151
chrX_8602938_8603999_neg_153	-0.0628476
chr2LHet_278807_280912_neg_154	0.119749
chrX_4532678_4533751_neg_155	-0.324502
chrX_12201549_12203208_neg_156	-0.135523
chr2R_12296651_12297877_neg_157	0.165555
chr3L_21100364_21101751_neg_158	0.0121576
chr2L_14956840_14957534_neg_159	0.196041
chr3R_9361456_9361909_neg_160	-0.101658
chrX_15842418_15842740_neg_161	0.89928
chrUextra_838025_839460_neg_162	-1.77932
chr2R_11063831_11064221_neg_163	0.221448
chr2L_15928961_15930441_neg_164	0.014665
chr3R_21976260_21976651_neg_165	0.554113
chrUextra_4993054_4993391_neg_166	-1.1525
chr2R_15201844_15202565_neg_167	-0.022592
chr2R_16808064_16808621_neg_168	0.252723
chr3R_27507230_27509324_neg_169	0.321179
chrUextra_11274065_11274849_neg_170	-1.80638
chrX_19271418_19272028_neg_171	0.355562
chrUextra_2454192_2454708_neg_172	0.128334
chr3R_8939037_8940716_neg_173	0.218296
chr2R_19319393_19319889_neg_174	0.014125
chr3R_7287155_7288114_neg_175	-0.0647841
chr2L_10045399_10045938_neg_176	0.237608
chr3L_23341177_23341713_neg_177	-0.497625
chr2L_1293339_1295339_neg_178	0.308522
chr3L_2479340_2480310_neg_179	0.215534
chr3R_767951_770075_neg_180	-0.187009
chr2L_3934245_3934971_neg_181	-0.321846
chr3L_4741148_4742515_neg_182	-0.131167
chr2L_3765872_3767782_neg_183	0.00118018
chr3RHet_666035_666673_neg_184	0.144319
chrX_14329382_14331686_neg_185	0.2141
chr2L_20378807_20379473_neg_186	0.536317
chrX_13939608_13941472_neg_187	-0.712799
chr2L_18762468_18764337_neg_188	0.0889088
chr2R_576810_577326_neg_189	0.0900967
chr3LHet_2491240_2492238_neg_190	0.0835151
chr2L_16826926_16829235_neg_191	0.176122
chr3R_25219477_25221638_neg_192	0.146537
chrX_17239661_17241767_neg_193	-0.165675
chrUextra_7197170_7200164_neg_194	-1.69251
chr3L_17396397_17399434_neg_195	-0.063853
chr3R_16243978_16244877_neg_196	0.317603
chr3L_9843641_9844234_neg_197	-0.160106
chrUextra_581528_583229_neg_198	-0.347591
chr2L_15978927_15979607_neg_199	0.0429752
chrX_15211058_15212055_neg_200	0.207144
chr2R_4029457_4029821_neg_201	0.307873
chrX_6780686_6782712_neg_202	0.348921
chr2L_17122121_17122474_neg_203	-0.00944871
chrX_14608487_14609508_neg_204	-0.447681
chrX_18589324_18589847_neg_205	0.57732
chr3L_9941817_9942278_neg_206	-0.11178
chrX_4701242_4702620_neg_207	0.740374
chrUextra_22172220_22173178_neg_208	-1.59674
chr3L_4901835_4902554_neg_209	0.505535
chr3L_8171000_8172270_neg_210	-0.277017
chr4_1111168_1112717_neg_211	-0.200959
chr2R_19089574_19090083_neg_212	-0.219672
chrX_18560142_18561188_neg_213	-0.102902
chr3R_13967188_13968647_neg_214	0.228349
chrUextra_17644559_17645491_neg_215	-0.493831
chr2R_745414_746910_neg_216	0.234065
chr3RHet_520823_521568_neg_217	0.300919
chr2R_15996505_15998028_neg_218	0.0190166
chr2L_917490_918498_neg_219	0.11833
chr2L_381880_383014_neg_220	-0.0748301
chr3RHet_2221856_2222565_neg_221	0.396449
chrUextra_17457720_17458510_neg_222	-0.800847
chr2R_2659944_2660329_neg_223	0.326672
chr3R_14686785_14687717_neg_224	0.158423
chrUextra_637912_639528_neg_225	-0.0556265
chr3L_15945604_15947310_neg_226	-0.125398
chr2L_9178680_9179202_neg_227	-0.542086
chr3R_13671107_13672144_neg_228	0.427468
chr3R_4891574_4892828_neg_229	-0.0736171
chr2L_19476326_19476617_neg_230	-0.0515397
chr3RHet_894290_894622_neg_231	0.0939623
chr2L_21427811_21428438_neg_232	0.0100749
chrUextra_1540651_1541413_neg_233	-0.775533
chr3R_2400193_2400503_neg_234	0.571338
chr3R_20690778_20691194_neg_235	-0.044013
chr2R_3364557_3365077_neg_236	0.271487
chrX_11258894_11259205_neg_237	0.145043
chr3L_16686935_16687844_neg_238	0.198057
chr3L_3708900_3709787_neg_239	-1.2159
chr3R_13701168_13701584_neg_240	0.292027
chrX_12277113_12278023_neg_241	-0.0793683
chr2L_4360339_4360886_neg_242	0.185297
chr2RHet_1378037_1378830_neg_243	0.289943
chr2L_12330501_12331015_neg_244	0.305458
chr3L_6821228_6823252_neg_245	0.125029
chr2R_19756589_19757538_neg_246	-0.298704
chr3RHet_1913178_1914222_neg_247	-0.101018
chr3RHet_2028707_2029490_neg_248	0.0212354
chr2R_7338850_7339905_neg_249	-0.117571
chr3LHet_948917_949250_neg_250	0.214595
chr2R_10675582_10676039_neg_251	0.0514135
chr2R_14223655_14224333_neg_252	-0.528318
chr3R_6734676_6735130_neg_253	0.482799
chr3R_12809164_12809590_neg_254	-0.328417
chrX_523437_524194_neg_255	0.303154
chr2L_2678892_2679451_neg_256	0.486806
chrUextra_17577200_17577882_neg_257	-1.78416
chrX_9318862_9319219_neg_258	-0.00960593
chrX_17299728_17300769_neg_259	0.310074
chr3L_2021044_2021812_neg_260	0.102368
chr2R_18988189_18989205_neg_261	0.00716609
chrX_19872744_19874174_neg_262	0.19816
chr2R_14085839_14086899_neg_263	0.200049
chr3L_21419902_21421119_neg_264	0.0344653
chr2L_2442292_2442804_neg_265	0.2415
chr2R_15762865_15763532_neg_266	0.25155
chr2L_7331335_7331898_neg_267	0.199894
chr3L_12971307_12972962_neg_268	0.264145
chr2R_7883363_7883735_neg_269	0.180502
chrX_14336034_14337193_neg_270	-0.0708693
chr3L_22242065_22242415_neg_271	-0.0808178
chr3R_15524637_15525511_neg_272	0.251671
chrX_6818794_6819751_neg_273	0.464128
chr3R_14071709_14072518_neg_274	0.341985
chrX_7499565_7500247_neg_275	0.271103
chr2L_4489115_4490057_neg_276	-0.0701312
chr2L_9298380_9299302_neg_277	-0.0347271
chr2L_21626157_21627689_neg_278	0.0868702
chr2R_3676037_3676671_neg_279	0.0267745
chr3L_13297871_13298379_neg_280	-0.144346
chrUextra_24054249_24055451_neg_281	-0.738202
chrX_5257133_5258387_neg_282	-0.424948
chr2L_6154110_6154934_neg_283	0.322525
chr2R_4980582_4982566_neg_284	0.137925
chrX_5945273_5946941_neg_285	0.148082
chrX_12429124_12429868_neg_286	0.240711
chr3L_6303095_6303643_neg_287	-0.342829
chr3L_3557246_3558367_neg_288	-0.125288
chr3L_3168005_3169528_neg_289	0.0162729
chr2RHet_611586_613277_neg_290	-0.105309
chrU_3001955_3002865_neg_291	-0.878884
chr3L_10827594_10829798_neg_292	0.197851
chr3L_5283057_5283422_neg_293	0.199796
chrX_82372_82889_neg_294	0.424115
chr2L_6202645_6203212_neg_295	-0.0927873
chr2R_929773_930098_neg_296	0.144426
chr3LHet_489936_490251_neg_297	-0.205105
chr2L_11057099_11058305_neg_298	-0.182324
chr3R_11249894_11250321_neg_299	1.15396
chr3R_21630486_21633256_neg_300	-0.0931831
chrU_6318747_6319201_neg_301	0.246113
chr3L_1710657_1711065_neg_302	0.124139
chr3R_16981408_16982475_neg_303	-0.0462331
chr2L_8915718_8916401_neg_304	0.0766525
chr2R_11533639_11534432_neg_305	-0.00134449
chr2L_1673159_1674213_neg_306	0.100503
chr3L_10126535_10127121_neg_307	0.121912
chr3R_17748703_17749506_neg_308	-0.0714723
chr2L_11555556_11556413_neg_309	0.469273
chr3R_17819304_17819589_neg_310	0.297875
chr3L_11597403_11597773_neg_311	0.709277
chr3L_19693680_19694622_neg_312	0.163506
chr3RHet_1022985_1023341_neg_313	0.322123
chr2L_14915043_14915376_neg_314	0.150366
chrX_21882034_21883435_neg_315	0.107101
chrUextra_8724950_8727224_neg_316	-1.78832
chr3L_1400940_1401406_neg_317	0.217257
chr3R_22881909_22882754_neg_318	0.19197
chr4_571408_571815_neg_319	0.0551871
chr3R_20766787_20767290_neg_320	0.409685
chrX_19730305_19731028_neg_321	0.331483
chrU_2574982_2575797_neg_322	-0.267184
chr3R_16405493_16406039_neg_323	0.0258058
chr3L_11987725_11988227_neg_324	0.29249
chrUextra_11790028_11790601_neg_325	-1.48796
chr4_921526_922665_neg_326	-0.102897
chr2R_19379790_19380519_neg_327	0.59283
chr2R_7012050_7012480_neg_328	0.252579
chr2L_17964978_17967519_neg_329	0.449916
chr3L_16353959_16354699_neg_330	0.107724
chr3R_8298576_8300065_neg_331	0.0084529
chr3R_25436281_25437350_neg_332	0.185667
chr3R_19245015_19246863_neg_333	0.756044
chrX_18081501_18081781_neg_334	-0.0213341
chr3R_4741388_4742641_neg_335	0.0777775
chrX_10797306_10799169_neg_336	-0.385951
chr3L_21031286_21032835_neg_337	-0.230978
chr3L_17071919_17072747_neg_338	0.36763
chrU_354667_355507_neg_339	-0.351055
chrX_18575155_18575769_neg_340	0.648738
chrXHet_166071_166626_neg_341	0.0916356
chrX_17978761_17979312_neg_342	0.125461
chr2L_5434871_5435313_neg_343	0.497537
chrX_21455711_21456118_neg_344	0.240835
chr2L_1471837_1472805_neg_345	0.235862
chr2L_5502596_5506776_neg_346	0.228278
chr3L_4246606_4247985_neg_347	0.252535
chr3LHet_63152_63950_neg_348	0.125239
chr2L_21158511_21159697_neg_349	0.119496
chr3LHet_1452789_1453622_neg_350	0.0967732
chr3R_19035742_19036440_neg_351	0.218189
chr3LHet_1152762_1153767_neg_352	-0.15594
chrUextra_15430669_15432682_neg_353	-1.06026
chrUextra_5126241_5127472_neg_354	-0.537741
chrU_5109297_5110300_neg_355	-0.0610832
chrX_7704720_7706169_neg_356	0.378057
chrX_7659462_7659892_neg_357	0.089995
chr3R_1224874_1225592_neg_358	0.0342206
chr3R_20972154_20974064_neg_359	0.0186481
chrUextra_16749778_16750559_neg_360	-0.55723
chr3L_10701200_10701732_neg_361	0.169324
chr2R_12594401_12594792_neg_362	0.324991
chrX_1596659_1597214_neg_363	0.277041
chr3R_24306960_24307627_neg_364	0.614496
chrX_14225592_14226055_neg_365	0.497078
chr3L_7419077_7420386_neg_366	0.352309
chr3R_21104176_21104856_neg_367	-0.153123
chrUextra_16318741_16320512_neg_368	-1.68778
chr3L_3857897_3858731_neg_369	0.1444
chrUextra_20662272_20662550_neg_370	0.16235
chr3R_16713466_16715033_neg_371	-0.0316896
chr2R_8349851_8350755_neg_372	0.103118
chr2R_13214128_13214642_neg_373	0.0606157
chr3L_10681560_10682516_neg_374	0.115508
chr2R_512124_512868_neg_375	0.373726
chrX_17774499_17775996_neg_376	0.28061
chr2L_17165158_17166644_neg_377	0.157873
chr3R_5318330_5320389_neg_378	-0.129368
chr3LHet_1715894_1716922_neg_379	0.0645161
chrUextra_7319622_7320473_neg_380	0.226113
chr2R_15136268_15137118_neg_381	0.218566
chrU_8989000_8989889_neg_382	-1.80555
chr2R_17537001_17537842_neg_383	0.0909154
chr3L_14322153_14322709_neg_384	-0.0621771
chr3LHet_1429283_1429816_neg_385	0.117099
chr2R_18364640_18365265_neg_386	-0.0256946
chr3L_710738_711742_neg_387	0.259645
chr2L_7731038_7732024_neg_388	0.496865
chr2L_8653637_8655864_neg_389	0.501012
chr2L_4169948_4171046_neg_390	-0.0263321
chr2L_22038473_22038863_neg_391	0.114908
chr3R_8470731_8471442_neg_392	0.0754456
chr2L_15531070_15531748_neg_393	0.110263
chr3R_2832613_2835080_neg_394	0.322654
chr3L_9360131_9360693_neg_395	-0.262081
chr2R_19836659_19837203_neg_396	0.0778324
chr3L_8357055_8357424_neg_397	0.327187
chr3R_3167652_3168342_neg_398	0.3467
chr3R_22540393_22540834_neg_399	0.430318
chrUextra_213327_213616_neg_400	-0.112772
chr2R_20727728_20728070_neg_401	0.210539
chr2RHet_990663_991070_neg_402	-0.293697
chrX_18889768_18890395_neg_403	0.396274
chr3R_24291868_24292239_neg_404	0.548353
chr3R_11346811_11347182_neg_405	0.0964056
chr2L_11337278_11337649_neg_406	0.0998252
chr3R_18191569_18192294_neg_407	0.166366
chr3L_1049766_1050545_neg_408	-0.0268726
chr3L_4969800_4970508_neg_409	0.447349
chrX_19026662_19027177_neg_410	0.230605
chr3L_20273592_20275626_neg_411	-0.0609261
chr3R_624800_625525_neg_412	0.353407
chrX_15063165_15063633_neg_413	0.0864434
chr3L_4644114_4644785_neg_414	0.453
chr2L_14380952_14381939_neg_415	-0.112236
chr3L_23698327_23698792_neg_416	0.227204
chrX_4197187_4198015_neg_417	0.520086
chr2L_17723440_17724570_neg_418	0.49173
chr3R_7129448_7129862_neg_419	0.371742
chr3L_10782182_10783187_neg_420	0.344463
chr3LHet_1062415_1064654_neg_421	-0.0492882
chrX_2566316_2567069_neg_422	-0.290772
chr3R_5794927_5796124_neg_423	0.526323
chrX_6115946_6116513_neg_424	0.002168
chrU_3549874_3551204_neg_425	0.270117
chrX_11754237_11755072_neg_426	0.134592
chr3L_4507022_4507495_neg_427	0.371534
chrUextra_1495600_1495912_neg_428	-0.0839147
chr3R_11621722_11623080_neg_429	0.16002
chr3LHet_1494820_1495720_neg_430	-0.725479
chr2L_7395935_7397447_neg_431	0.172254
chrX_9588499_9589339_neg_432	0.969234
chrX_6233395_6234227_neg_433	0.0218174
chr2L_14814189_14815242_neg_434	-0.210615
chrU_491991_492437_neg_435	-0.151279
chr2L_13907466_13907894_neg_436	0.104863
chr2R_13166786_13167271_neg_437	0.26792
chr3L_11377743_11378200_neg_438	-0.0669463
chr3RHet_1623273_1624249_neg_439	-0.0399975
chr2L_12774456_12775595_neg_440	0.165581
chr2L_3186385_3186820_neg_441	0.223573
chr3L_15215350_15216129_neg_442	0.48333
chr2R_16280795_16281720_neg_443	0.465195
chrUextra_17365588_17366532_neg_444	-1.8148
chr3R_1817364_1819563_neg_445	0.165042
chr3R_23754996_23756143_neg_446	0.1917
chrXHet_94162_95424_neg_447	0.164285
chr2L_16706190_16706973_neg_448	0.462944
chrX_9112940_9114024_neg_449	-0.263412
chrUextra_15649307_15650190_neg_450	-1.60462
chrU_6000859_6002858_neg_451	0.0153814
chrUextra_6902559_6903184_neg_452	-1.31512
chr3L_10755221_10756094_neg_453	-0.122435
chrU_412838_414584_neg_454	-0.0699381
chrX_21540733_21541702_neg_455	0.0897739
chr3L_21400177_21401381_neg_456	-0.0730324
chrX_22245708_22246226_neg_457	-0.317572
chrX_1867166_1867855_neg_458	0.0787973
chr2R_14978896_14979562_neg_459	-0.0571678
chrX_5305360_5305807_neg_460	0.0297893
chr3L_9778288_9778630_neg_461	0.478654
chr3R_7999707_8000508_neg_462	0.113006
chrU_3556659_3557285_neg_463	-0.2479
chr3L_3860565_3861463_neg_464	-0.0221887
chrU_6158796_6159717_neg_465	0.119392
chrUextra_4635474_4635978_neg_466	-0.882452
chr3L_13875647_13876583_neg_467	0.397208
chr2R_5979732_5980412_neg_468	0.309
chr3R_3044749_3046521_neg_469	-0.00259573
chrX_20387913_20388679_neg_470	0.0195629
chr3R_26069021_26069659_neg_471	0.263214
chrUextra_1347363_1348015_neg_472	0.374525
chrUextra_9448851_9449386_neg_473	-0.0942233
chr3L_16907558_16908876_neg_474	0.00982272
chr2L_17675991_17676663_neg_475	0.309492
chrUextra_18975029_18975535_neg_476	-0.100836
chr2L_506672_507090_neg_477	0.369005
chr3R_26030046_26031261_neg_478	0.260181
chr2R_11986514_11987319_neg_479	0.205949
chr3R_23277182_23277849_neg_480	0.548234
chr3L_22632067_22633492_neg_481	-0.202451
chr3R_21326120_21326872_neg_482	0.0262194
chr3R_10809990_10810505_neg_483	0.40913
chrUextra_3975192_3976338_neg_484	-1.38218
chr2R_2675434_2676400_neg_485	0.317906
chr2R_10201201_10203466_neg_486	0.268397
chrX_13718849_13719501_neg_487	0.305579
chrX_10579392_10580157_neg_488	0.128774
chr3R_17466578_17467481_neg_489	0.148834
chr3L_5677257_5677604_neg_490	0.573786
chr3R_7339148_7339638_neg_491	-0.0516902
chr3LHet_307045_307440_neg_492	0.0393613
chr2R_10214508_10214809_neg_493	0.051411
chrUextra_6539624_6540181_neg_494	0.201525
chr2L_5330010_5330601_neg_495	0.116097
chr3R_2454234_2454543_neg_496	-0.271989
chr2R_19366425_19366980_neg_497	0.237811
chr2L_20727753_20728286_neg_498	0.196643
chr2R_9245684_9246939_neg_499	0.303114
chr3R_10887302_10888497_neg_500	0.286196
chr3R_9773823_9774329_neg_501	0.576223
chr3R_9528317_9529100_neg_502	0.0265832
chrX_8474930_8475537_neg_503	0.368336
chr3R_6551937_6552521_neg_504	0.235115
chr2R_11503946_11504835_neg_505	0.305371
chrX_14400485_14401441_neg_506	0.319132
chrX_11110081_11111312_neg_507	-0.34264
chrX_2934350_2936044_neg_508	0.0376926
chr3L_1161781_1162112_neg_509	0.115795
chr2R_2942818_2943262_neg_510	0.477546
chr2L_22675294_22676724_neg_511	0.342188
chr2L_5839274_5839957_neg_512	0.419074
chr2R_9225077_9226005_neg_513	0.190108
chrU_5692611_5694670_neg_514	0.11066
chrUextra_3716306_3717626_neg_515	-1.81617
chrUextra_402682_404078_neg_516	-0.446262
chr3R_10791295_10794966_neg_517	-0.184599
chr3R_25440750_25441260_neg_518	0.433547
chrX_16708959_16709685_neg_519	-0.43393
chrU_5879848_5880834_neg_520	-0.22913
chrU_8411515_8412164_neg_521	0.00381388
chr3R_12013152_12013993_neg_522	-0.231688
chr2L_11641590_11642477_neg_523	0.0404748
chrUextra_16371100_16371467_neg_524	-1.80445
chr2R_7621043_7621340_neg_525	0.250356
chr2L_18504060_18506184_neg_526	0.0667715
chr3L_6116881_6117445_neg_527	0.0112612
chr3L_316292_316663_neg_528	0.290026
chr3L_3859391_3862775_neg_529	-0.428353
chrX_3468862_3469434_neg_530	-0.115532
chr3L_15289832_15290850_neg_531	-0.539391
chr2RHet_2269146_2269656_neg_532	-0.10944
chrX_9465292_9465849_neg_533	-0.292674
chr3L_13684079_13684538_neg_534	0.198556
chr3RHet_2288797_2289500_neg_535	-0.0630526
chr3R_11161347_11162215_neg_536	0.424653
chr3LHet_2098265_2099387_neg_537	-0.0438517
chrUextra_14858561_14860255_neg_538	-0.440551
chr3R_16248947_16249561_neg_539	0.252224
chrUextra_400077_400922_neg_540	-1.82788
chrU_1896264_1896922_neg_541	-0.1377
chr3R_23943683_23944500_neg_542	-0.120397
chrUextra_27023769_27024159_neg_543	-1.8706
chrX_16064261_16064910_neg_544	-0.175274
chrX_2918017_2918758_neg_545	0.191838
chrUextra_306438_306803_neg_546	-0.15264
chr3L_11873500_11874468_neg_547	0.185407
chrX_41097_41828_neg_548	0.457841
chr2L_19304314_19305186_neg_549	0.375261
chr2R_8093673_8094408_neg_550	0.281312
chrUextra_12021727_12023615_neg_551	-1.59359
chrU_1838428_1839379_neg_552	0.512874
chrUextra_23109458_23110339_neg_553	-1.1637
chrUextra_6828384_6832345_neg_554	-1.26866
chr2L_8867078_8868437_neg_555	0.0932341
chr2R_15153151_15154753_neg_556	0.332295
chrX_20499941_20500861_neg_557	0.757278
chrUextra_18015778_18017964_neg_558	-0.787774
chr3R_8643125_8644173_neg_559	0.190763
chr3L_18712872_18713410_neg_560	0.0579028
chr3L_1046287_1048511_neg_561	0.240874
chr3R_10971319_10972424_neg_562	0.535385
chr2R_15418848_15419722_neg_563	0.860167
chrU_1428527_1428954_neg_564	-0.057383
chrX_11560354_11560814_neg_565	-0.0214071
chr3L_18096049_18097618_neg_566	0.267667
chr3L_17536294_17536777_neg_567	-0.350424
chr2R_10573777_10574622_neg_568	0.0997068
chr3R_10864605_10865343_neg_569	0.380639
chr3L_17167376_17167949_neg_570	0.487616
chr2R_13034192_13034894_neg_571	0.151582
chrX_20600713_20601368_neg_572	-0.200364
chrUextra_4651069_4652627_neg_573	-1.38296
chr3L_2917384_2920732_neg_574	0.154964
chr3L_19638904_19640056_neg_575	0.209966
chr2R_12354091_12354923_neg_576	-0.986051
chrX_5054084_5055883_neg_577	-1.14
chr2R_13875186_13875895_neg_578	-0.282267
chr2L_17548489_17549198_neg_579	-0.00751858
chr3LHet_1811204_1812064_neg_580	-0.111788
chr3R_27863199_27864301_neg_581	0.453142
chr3R_13915173_13916358_neg_582	0.133519
chr3R_21033333_21034265_neg_583	-0.606076
chr3R_27237474_27238116_neg_584	0.0603547
chr3L_22168339_22169568_neg_585	0.186608
chr2R_7513261_7514263_neg_586	-0.35145
chr2R_16282169_16282975_neg_587	0.501695
chr3L_19483329_19483843_neg_588	0.596094
chrUextra_23727172_23727935_neg_589	-0.747331
chr3R_21681764_21682398_neg_590	0.635236
chrYHet_279782_280875_neg_591	-1.71485
chr3L_10600984_10601206_neg_592	0.500001
chrX_16056879_16057524_neg_593	0.229546
chrU_6094153_6094923_neg_594	0.325806
chr3R_10030189_10030601_neg_595	0.116152
chrUextra_13370371_13371568_neg_596	-1.43433
chr2L_12621839_12624947_neg_597	0.274314
chr3R_7505278_7506453_neg_598	-0.0234316
chr3L_5891186_5891580_neg_599	-0.0692125
chr3L_9253179_9255771_neg_600	0.441652
chr3R_6754097_6755302_neg_601	0.490296
chrX_4350637_4350922_neg_602	-0.0931553
chr3L_17262416_17263363_neg_603	0.108084
chr3L_2041440_2042132_neg_604	0.143941
chrX_17690666_17692016_neg_605	0.275173
chr2RHet_150045_150904_neg_606	0.0449429
chr3R_25424350_25425680_neg_607	0.135146
chr2RHet_2392691_2393642_neg_608	0.255191
chrUextra_28466762_28467215_neg_609	0.104668
chr3L_14398213_14398675_neg_610	0.563423
chr2L_11520914_11521466_neg_611	-0.127353
chr3R_5637288_5637952_neg_612	0.0737446
chr3L_22534753_22534977_neg_613	0.159245
chr2L_4250434_4251446_neg_614	-0.173392
chr2R_2425795_2426243_neg_615	0.265473
chrUextra_2546478_2547092_neg_616	-0.129179
chrUextra_15372141_15372859_neg_617	0.0317227
chrUextra_5435105_5435784_neg_618	-0.0655705
chr2R_18707981_18708556_neg_619	0.263826
chr3R_5161227_5162400_neg_620	0.201999
chr2L_7922183_7923113_neg_621	0.572286
chr2R_16821531_16823040_neg_622	0.0270375
chr2L_19104029_19104889_neg_623	-0.415713
chr3LHet_2005675_2006549_neg_624	0.267066
chrX_3330243_3330753_neg_625	-0.0748041
chr3R_8136660_8137098_neg_626	-0.0413777
chr2L_21013651_21014210_neg_627	0.30246
chr3R_19210033_19211280_neg_628	0.142425
chr2L_18810073_18810718_neg_629	-0.0832924
chr2R_907751_908250_neg_630	0.133242
chrUextra_4188384_4188810_neg_631	-0.0632907
chr2L_4947583_4948546_neg_632	0.0142514
chr3R_17749366_17750760_neg_633	0.1554
chrX_15205359_15207040_neg_634	0.309121
chr2R_6024278_6024883_neg_635	0.113802
chr2L_3110392_3110896_neg_636	0.0340165
chr2R_362567_363273_neg_637	-0.465609
chr2R_20892679_20893704_neg_638	-0.0698248
chr2RHet_250403_251949_neg_639	-0.246046
chrX_10403105_10403860_neg_640	-0.0637626
chr3LHet_1418289_1418864_neg_641	0.111304
chr2R_19808350_19809589_neg_642	-0.198932
chr2L_6199480_6200339_neg_643	0.0661152
chr3R_23905069_23906067_neg_644	0.142173
chrUextra_9798177_9799189_neg_645	-0.569756
chr3R_19835850_19836706_neg_646	0.288561
chr3L_8998806_8999579_neg_647	-0.0693314
chr3L_20763975_20765542_neg_648	0.411599
chr3RHet_615146_616571_neg_649	-0.67102
chr2R_1704421_1704829_neg_650	0.449614
chr2R_12314260_12315110_neg_651	-0.280203
chr2R_15092669_15093318_neg_652	0.200873
chr2R_8083045_8084870_neg_653	0.285193
chr2L_2801283_2803255_neg_654	0.475314
chr3L_5712215_5713434_neg_655	0.399698
chrUextra_6560876_6563038_neg_656	-1.41724
chr3L_8159692_8160696_neg_657	0.0257771
chr2L_10707582_10708217_neg_658	0.22674
chr3L_4963052_4963779_neg_659	-0.1078
chr3R_8778992_8780720_neg_660	0.304036
chr2L_15285012_15285755_neg_661	0.169896
chr2L_6819173_6819684_neg_662	-0.116578
chrX_12714831_12716210_neg_663	0.0791496
chrUextra_8629709_8630996_neg_664	-1.82169
chrUextra_24889826_24890519_neg_665	-1.81508
chr3L_21885043_21885891_neg_666	0.233256
chr3L_19295046_19296015_neg_667	0.172791
chrU_5950062_5951045_neg_668	0.0463079
chr3L_18366144_18367356_neg_669	0.341241
chr3L_15038665_15039154_neg_670	0.00279278
chr3L_10355418_10355927_neg_671	-0.532893
chr2L_947020_948232_neg_672	0.509272
chrUextra_27900504_27901369_neg_673	-1.50213
chrUextra_11523833_11524676_neg_674	-0.835998
chrX_17068354_17068681_neg_675	0.406437
chrUextra_18077000_18077625_neg_676	0.587219
chrU_4510969_4511983_neg_677	0.107547
chr2R_671030_671794_neg_678	0.147958
chrX_19153922_19154837_neg_679	0.128185
chr3R_26270228_26270834_neg_680	0.235413
chr2R_19372280_19373372_neg_681	0.164823
chr2R_11378146_11379105_neg_682	0.426298
chr3R_19200177_19201419_neg_683	-0.144616
chrX_16817055_16818581_neg_684	-0.127436
chr2R_17736202_17736957_neg_685	-0.000985901
chr3L_521896_523085_neg_686	0.427653
chrX_609057_610609_neg_687	0.488703
chr3R_23055335_23055797_neg_688	0.300457
chr3R_25588145_25590444_neg_689	0.097097
chr2R_11737130_11737726_neg_690	0.143057
chr3L_21389411_21390069_neg_691	0.213371
chr2L_3251941_3252250_neg_692	0.0197741
chr2R_4089496_4091546_neg_693	0.340362
chr3L_17527842_17528763_neg_694	-0.265524
chr2RHet_2416302_2417312_neg_695	0.274421
chr3R_12805415_12806924_neg_696	-0.0487608
chr2R_12986530_12988019_neg_697	-0.0765679
chr3R_456783_457341_neg_698	-0.472003
chrX_13093417_13096455_neg_699	-0.0366447
chrX_5624009_5624827_neg_700	0.156971
chr3R_26627050_26628033_neg_701	0.383753
chr2R_7264503_7266404_neg_702	0.218729
chrX_5202586_5203313_neg_703	-0.0579813
chr2R_9468182_9469109_neg_704	0.221172
chr2R_19850451_19851009_neg_705	-0.0168385
chr3R_10457748_10459352_neg_706	0.652041
chr3R_5699442_5701592_neg_707	0.854152
chr2R_11778690_11781413_neg_708	-0.0983484
chr3L_12250730_12252301_neg_709	0.454941
chr3L_16545709_16546459_neg_710	0.510715
chr2R_2369636_2372382_neg_711	0.155992
chr2L_20438008_20438750_neg_712	-0.143858
chrX_22195099_22195462_neg_713	0.0615998
chr3R_15770211_15773017_neg_714	-0.0243524
chr3R_14972934_14974147_neg_715	-0.148351
chr3R_5755714_5756579_neg_716	0.396705
chr3L_2011468_2012538_neg_717	0.309546
chr3L_9254926_9256726_neg_718	0.537906
chr2R_3068735_3070351_neg_719	0.260811
chrUextra_14302344_14302916_neg_720	-1.71467
chrUextra_20123756_20124215_neg_721	-0.222643
chrU_8960051_8960251_neg_722	0.620848
chrUextra_1993486_1993855_neg_723	-1.82824
chrU_2666811_2667352_neg_724	-1.27273
chr2R_7134337_7135351_neg_725	-0.430629
chr2L_18996790_18997485_neg_726	-1.01413
chr2R_55476_56804_neg_727	0.231288
chr2L_17158749_17159918_neg_728	0.260696
chrUextra_10400943_10402914_neg_729	-1.80749
chrX_15375763_15377121_neg_730	0.0346705
chrU_7243621_7245421_neg_731	-0.570303
chr3L_13995431_13996741_neg_732	0.0145212
chrUextra_18224324_18225754_neg_733	-1.31594
chr3L_7429779_7430075_neg_734	-0.256762
chrX_7694684_7695050_neg_735	0.273984
chr2RHet_1326131_1326721_neg_736	0.024736
chrUextra_1595335_1597364_neg_737	-1.28571
chr2R_10211410_10211860_neg_738	0.228003
chr2R_14647211_14647853_neg_739	0.138208
chr2L_1749534_1750582_neg_740	0.0218903
chr3L_8697962_8698677_neg_741	-0.0306922
chrX_3841264_3842202_neg_742	0.286608
chr3R_20832423_20833443_neg_743	0.319517
chr3L_10976921_10979667_neg_744	-0.115459
chr3L_2533295_2534086_neg_745	0.105103
chr3L_9879482_9881792_neg_746	0.297972
chrX_6531853_6534840_neg_747	0.166117
chr2L_6902917_6903448_neg_748	0.452047
chr2R_8760381_8762663_neg_749	0.135117
chr2L_8054326_8056070_neg_750	0.303556
chr3L_18954758_18956124_neg_751	0.286871
chr3R_24099092_24100940_neg_752	0.26694
chrX_14464458_14464999_neg_753	0.21753
chrUextra_11170665_11170997_neg_754	-0.872516
chr2L_8959417_8960142_neg_755	-0.127588
chr4_1126321_1126894_neg_756	-0.376426
chrU_862101_862767_neg_757	-0.158142
chr3R_12300496_12301578_neg_758	0.0733564
chr3R_10891213_10892658_neg_759	0.268148
chr2R_18901069_18901841_neg_760	0.426564
chr2L_3322278_3322919_neg_761	0.133048
chr3L_16214759_16215277_neg_762	0.0594292
chr3R_10622019_10623109_neg_763	0.115069
chr2L_10133974_10135423_neg_764	-0.115909
chr3L_18577849_18578734_neg_765	0.367543
chr3L_1279398_1281448_neg_766	0.418212
chr2L_4339659_4340479_neg_767	0.104765
chr2R_5973592_5976949_neg_768	-0.0475971
chr3R_17044390_17045069_neg_769	-0.0893962
chrU_2710210_2710893_neg_770	0.124055
chr3L_10953948_10954946_neg_771	-0.0124037
chr2R_9296083_9297245_neg_772	0.00582982
chrX_17987548_17988013_neg_773	0.350562
chr2R_4190691_4190990_neg_774	0.233581
chrU_1040255_1041535_neg_775	0.00671351
chr2L_15240432_15241217_neg_776	0.489653
chr2R_9040276_9043270_neg_777	0.454595
chrU_3295427_3296065_neg_778	-0.0246563
chr3R_18322886_18323495_neg_779	0.366791
chr2RHet_1260644_1261254_neg_780	0.0963794
chr3R_12564159_12566500_neg_781	0.0845414
chr2R_10387266_10387582_neg_782	-0.0563846
chrUextra_25669791_25670481_neg_783	-1.87706
chr2RHet_1137844_1138483_neg_784	0.193311
chrX_525782_526796_neg_785	0.150035
chr3R_12526833_12528357_neg_786	-0.139359
chr2L_18692123_18693087_neg_787	0.101197
chrUextra_13157125_13157792_neg_788	-1.82323
chr2R_13522662_13523003_neg_789	0.290246
chr3R_13123733_13126298_neg_790	0.0999829
chr3R_4614280_4615254_neg_791	0.36083
chrX_15120410_15120982_neg_792	0.0488845
chr2L_12618009_12618894_neg_793	0.729735
chr2L_21921533_21921966_neg_794	0.057934
chr3R_20476458_20476715_neg_795	-0.151156
chr2L_16558425_16559130_neg_796	0.406269
chr2L_22790103_22790968_neg_797	0.164692
chr3R_20183061_20183355_neg_798	0.641314
chrUextra_26888652_26889750_neg_799	-1.76092
chr3R_18298359_18300245_neg_800	0.0145684
chr3L_9572767_9573979_neg_801	0.0868233
chrUextra_14330073_14330921_neg_802	-1.28231
chr2L_4595961_4598300_neg_803	0.221742
chr3L_6696166_6697610_neg_804	0.3826
chr3RHet_1068117_1068738_neg_805	0.418215
chrX_1694914_1695231_neg_806	0.555506
chr3L_7297449_7298381_neg_807	0.28225
chrUextra_1239795_1240534_neg_808	0.279363
chr3L_16571732_16573112_neg_809	-0.00461226
chr2LHet_176628_178244_neg_810	0.0161175
chrX_18442213_18443078_neg_811	0.246723
chr2R_10320473_10321318_neg_812	-0.437081
chr3R_7887718_7889006_neg_813	0.511427
chr3R_5728350_5728661_neg_814	0.192884
chrU_2766331_2767732_neg_815	0.178452
chr3L_20626052_20626679_neg_816	0.337939
chr3R_20904156_20904847_neg_817	0.166258
chr3R_6751661_6752630_neg_818	0.742357
chr3R_13620924_13622845_neg_819	-0.0296852
chr2L_9908838_9910513_neg_820	0.319933
chr3L_10974911_10975729_neg_821	-0.101806
chr2L_6872508_6873036_neg_822	0.313123
chr2R_9055593_9055977_neg_823	-0.00225221
chrUextra_18903284_18903786_neg_824	-0.00471231
chr2L_8281679_8281920_neg_825	-0.476776
chr3R_23906764_23908260_neg_826	0.0762942
chr3R_12048208_12049013_neg_827	0.210864
chr2L_13038725_13039823_neg_828	0.387106
chr3R_19740406_19740992_neg_829	0.0144771
chr2L_20876670_20878216_neg_830	0.19366
chr3R_20862373_20863420_neg_831	0.272233
chr3R_16771924_16773568_neg_832	0.869303
chr3L_17065872_17066841_neg_833	-0.218239
chrU_7457396_7458022_neg_834	0.235473
chr3L_8774926_8776206_neg_835	0.259255
chr2R_5060928_5061690_neg_836	-0.036108
chr2R_1828835_1829533_neg_837	0.515683
chr2L_20573938_20574633_neg_838	-0.0384595
chrUextra_18998980_19000331_neg_839	-0.681071
chr2L_16476724_16477300_neg_840	0.360585
chr2R_9943132_9944152_neg_841	0.865166
chr2R_3760457_3761184_neg_842	-0.280258
chr2R_2155352_2156184_neg_843	0.0881673
chrUextra_21671716_21672310_neg_844	-1.54086
chr2L_14169469_14170797_neg_845	0.181458
chr3L_17348398_17349023_neg_846	0.482383
chrX_16112950_16114026_neg_847	0.0110044
chr3R_11908848_11909861_neg_848	0.00506467
chr2R_3900405_3901372_neg_849	0.658792
chr3R_18098996_18099737_neg_850	-0.0775988
chr3R_19061309_19062371_neg_851	-0.104725
chrX_2094596_2095229_neg_852	0.043429
chr3R_27298258_27299048_neg_853	0.109067
chrX_5710051_5710812_neg_854	0.00938121
chrX_13590804_13591682_neg_855	0.131268
chr3L_3949095_3950006_neg_856	0.234391
chr2R_6565643_6566235_neg_857	0.629358
chr3R_14718629_14719199_neg_858	0.124327
chr3R_23292125_23292492_neg_859	-0.186081
chr3R_19617502_19617837_neg_860	0.156972
chr2R_20278168_20279035_neg_861	-0.15555
chr3R_137475_139365_neg_862	0.106204
chr2R_10966492_10967290_neg_863	0.165866
chrX_17018469_17018911_neg_864	0.296074
chr3RHet_2044973_2045875_neg_865	-0.595673
chr3L_16528044_16528824_neg_866	0.400111
chr3R_26510777_26512311_neg_867	-0.0301222
chr3L_15396992_15397984_neg_868	-0.172348
chr3L_147093_147540_neg_869	0.250544
chr2R_1273100_1273623_neg_870	0.159477
chr2R_8258624_8259283_neg_871	0.38429
chr3L_2292219_2293213_neg_872	0.322189
chr2R_11490054_11491577_neg_873	0.295664
chrXHet_102284_103015_neg_874	0.197198
chr2L_730001_730975_neg_875	-0.00490067
chr3R_27510069_27510634_neg_876	0.464677
chr2R_15302398_15303265_neg_877	-0.282215
chr2R_7079113_7080694_neg_878	0.904587
chr2L_8767608_8768600_neg_879	0.0394772
chr3L_536866_537914_neg_880	0.107954
chrX_6735713_6737296_neg_881	0.212649
chr3L_6067027_6067550_neg_882	0.0885085
chrU_1944679_1945160_neg_883	0.00550776
chr3L_10128583_10129580_neg_884	0.471088
chrU_4923514_4924950_neg_885	-1.20771
chrUextra_24610705_24611631_neg_886	-0.88776
chr3R_24387598_24387960_neg_887	0.188011
chrX_12649115_12650998_neg_888	-0.120205
chr3L_8453904_8455003_neg_889	-0.427632
chrUextra_1357374_1357722_neg_890	0.100121
chrU_5774403_5776429_neg_891	-0.0526623
chrUextra_19149960_19151427_neg_892	-1.02956
chr3R_13073883_13074453_neg_893	0.22004
chr3LHet_489657_490454_neg_894	-0.0965267
chr3R_2137566_2138269_neg_895	0.413337
chr3R_21412816_21413673_neg_896	0.344248
chr2R_16026797_16027299_neg_897	0.85943
chrU_1422784_1423114_neg_898	-0.718764
chr2L_12954136_12954925_neg_899	0.244311
chrX_21605209_21605696_neg_900	-0.0152053
chr2L_17395950_17396907_neg_901	0.337917
chr2R_520387_520860_neg_902	-0.059266
chr2R_6207231_6208720_neg_903	0.181743
chr2L_14071114_14072090_neg_904	-0.0400852
chr3L_23358617_23359428_neg_905	-0.267254
chr3R_10363217_10363794_neg_906	0.165134
chr2R_6848095_6849354_neg_907	0.349868
chrU_3758565_3760575_neg_908	-1.81482
chr3R_26115998_26116682_neg_909	0.248889
chrX_17999456_18000312_neg_910	-0.312091
chr2L_19394685_19395097_neg_911	0.045632
chr2R_14073152_14073546_neg_912	0.220915
chr2L_22180380_22181379_neg_913	-0.0879037
chr2R_11953399_11954419_neg_914	0.209009
chr2R_9168998_9169204_neg_915	0.2743
chrX_18772029_18772562_neg_916	0.598034
chrU_9137275_9138817_neg_917	-0.227348
chr2L_3008372_3009313_neg_918	0.182876
chr3L_16543928_16544806_neg_919	-0.143732
chr3L_6851842_6852159_neg_920	0.0429024
chr3R_3123856_3125585_neg_921	0.234317
chrX_482820_483709_neg_922	-0.0819638
chr2L_5057473_5058578_neg_923	0.0180729
chr3L_7290211_7292219_neg_924	0.241064
chr3L_13262435_13263204_neg_925	0.169343
chr3L_23511483_23512839_neg_926	0.31802
chrX_21187209_21187838_neg_927	-0.0217984
chrX_3895744_3896770_neg_928	0.202645
chr2L_3028710_3029859_neg_929	0.0804787
chr3R_4586131_4586794_neg_930	0.561309
chr3R_12218708_12220445_neg_931	0.0331917
chr3R_10870776_10871229_neg_932	0.00243624
chr3L_20023455_20024681_neg_933	0.0982788
chr2R_10993959_10994684_neg_934	0.221136
chr3L_21256377_21257207_neg_935	0.0869928
chr3L_12125130_12125376_neg_936	0.137029
chr2L_18550927_18551435_neg_937	0.340007
chr2R_10407687_10408247_neg_938	0.311705
chr3L_21896497_21897062_neg_939	0.114048
chr3R_26823694_26825594_neg_940	0.49905
chr3R_24979036_24979566_neg_941	0.30911
chr2L_16192290_16193521_neg_942	0.283101
chrX_20981764_20982837_neg_943	-0.324495
chrU_392996_393571_neg_944	0.357281
chr2R_5172788_5173246_neg_945	0.174283
chr3L_17298153_17299372_neg_946	0.100153
chr3L_14043276_14044350_neg_947	0.0601446
chr3R_13285403_13286227_neg_948	0.345195
chrUextra_418992_420005_neg_949	0.21443
chr3R_1003618_1005456_neg_950	0.274253
chr3R_20235550_20236083_neg_951	0.17438
chr2R_10710504_10711045_neg_952	0.113055
chr3L_11925094_11925807_neg_953	-0.152331
chr3L_6544302_6545804_neg_954	0.131648
chr3L_12043509_12044189_neg_955	-0.178249
chr3L_1578168_1578546_neg_956	0.247529
chrX_8167123_8167805_neg_957	-0.07639
chr3R_26784231_26784940_neg_958	0.101015
chr3L_1415361_1415933_neg_959	0.166378
chr2R_8622928_8623452_neg_960	0.168213
chr2R_5088700_5089694_neg_961	0.270716
chr2L_15221690_15222536_neg_962	0.523221
chr2L_12759119_12760186_neg_963	0.120065
chr2L_5139786_5141182_neg_964	0.217452
chr2L_7529550_7530396_neg_965	-0.052317
chrUextra_9099270_9099971_neg_966	-0.103395
chr3L_2015105_2015785_neg_967	0.312742
chr3R_17652484_17655850_neg_968	0.154595
chr2RHet_552259_552922_neg_969	0.280283
chr2L_16025928_16028872_neg_970	0.284801
chr2R_8605980_8606604_neg_971	0.466712
chr3L_16614107_16615154_neg_972	0.0688858
chrUextra_22970620_22971153_neg_973	-0.330842
chrUextra_26087713_26091077_neg_974	-0.948362
chrX_6786322_6787340_neg_975	0.316622
chr3R_17696462_17699088_neg_976	0.407442
chr3L_18150927_18151456_neg_977	0.00869801
chr3L_7052806_7054012_neg_978	-0.0774206
chr2L_19228565_19229220_neg_979	0.498038
chr2L_3375756_3377173_neg_980	0.23774
chrX_3908031_3908431_neg_981	0.459223
chr2R_18397627_18398124_neg_982	0.268042
chrX_1051152_1051790_neg_983	-0.260284
chr3L_18974319_18975407_neg_984	0.494822
chr3R_11311181_11311581_neg_985	0.294154
chr2R_8213148_8213743_neg_986	0.321658
chr2R_10634107_10635037_neg_987	0.16377
chr3L_7235996_7236803_neg_988	0.236503
chr2L_11092024_11092527_neg_989	0.0377097
chr3R_25697731_25697976_neg_990	0.485434
chr2R_16371035_16371844_neg_991	0.235764
chrU_9116828_9117563_neg_992	-0.787233
chr2R_19379394_19380215_neg_993	0.0353198
chr3R_21010702_21011083_neg_994	0.170075
chrX_1927011_1927504_neg_995	0.578913
chr2R_14639694_14640675_neg_996	-0.251414
chrX_871609_871899_neg_997	0.0616747
chrUextra_13574264_13574731_neg_998	-1.68986
chr3R_20031403_20031810_neg_999	0.170677
chr2L_1772179_1772589_neg_1000	0.495487
chr3R_4867451_4869966_neg_1001	0.11978
chr3R_20662071_20662737_neg_1002	0.486372
chrX_10263382_10264605_neg_1003	0.43394
chr3R_7985861_7987160_neg_1004	0.285268
chr2R_18972593_18973272_neg_1005	0.1209
chr2R_3563435_3564547_neg_1006	0.0329524
chr3R_23892724_23893446_neg_1007	0.189417
chr2L_9023163_9024287_neg_1008	0.108105
chr2R_4635729_4637639_neg_1009	0.115106
chr2R_6485855_6487300_neg_1010	0.146077
chr3R_2854883_2855278_neg_1011	0.415592
chr2R_16331449_16332629_neg_1012	-0.0904452
chr2L_15637727_15638670_neg_1013	-0.248909
chrU_3332432_3333004_neg_1014	-0.00805971
chrUextra_23402866_23403785_neg_1015	-1.1698
chr3R_1766000_1766874_neg_1016	0.454127
chr2R_15984659_15985303_neg_1017	0.643054
chr2R_12299575_12301628_neg_1018	0.587222
chr3RHet_1518802_1519078_neg_1019	0.0715672
chr3L_23525214_23526281_neg_1020	-0.149355
chrU_2659833_2660674_neg_1021	0.304821
chrX_20703803_20705135_neg_1022	0.0509591
chr3R_25128543_25129473_neg_1023	0.192529
chr2L_7616562_7617390_neg_1024	0.283329
chr3L_10205362_10206624_neg_1025	0.218301
chr2L_1687860_1689167_neg_1026	0.0273546
chr2L_6901948_6902531_neg_1027	-0.268451
chr3LHet_2275998_2276430_neg_1028	0.271715
chrUextra_22466773_22467074_neg_1029	0.123059
chrX_20994586_20995104_neg_1030	0.0356173
chrU_1270138_1270682_neg_1031	-0.80015
chr2L_10457426_10458186_neg_1032	0.284953
chr2R_996186_997031_neg_1033	0.107913
chr2L_7207901_7208371_neg_1034	-0.271982
chr2R_11984799_11985203_neg_1035	0.0741562
chrU_8119254_8119785_neg_1036	-1.76512
chrX_17285346_17286388_neg_1037	0.373
chrUextra_20811442_20812462_neg_1038	-0.591779
chr3L_3182813_3183424_neg_1039	0.0507677
chr3L_11631061_11631475_neg_1040	0.167903
chr3L_6814906_6815441_neg_1041	0.544562
chr3R_24216205_24218689_neg_1042	0.37485
chrU_4582012_4583503_neg_1043	0.126271
chr3R_530885_532419_neg_1044	0.256349
chr3R_18610005_18610773_neg_1045	0.327982
chrX_503065_503632_neg_1046	0.305801
chrX_12983727_12984254_neg_1047	0.357683
chr3R_22558243_22558972_neg_1048	0.209614
chr2L_11783948_11784363_neg_1049	0.45378
chrU_2077627_2078013_neg_1050	0.339166
chr2R_7880620_7881270_neg_1051	-0.113026
chr2L_21653255_21653971_neg_1052	0.113796
chr3L_5950774_5953227_neg_1053	0.0520108
chr2R_10165383_10166374_neg_1054	0.372331
chr3R_16255020_16255623_neg_1055	-0.0751352
chr3L_559951_561574_neg_1056	0.246031
chr3L_13339662_13340157_neg_1057	0.161963
chr3L_19031115_19032825_neg_1058	0.684799
chrX_4323802_4324657_neg_1059	0.0457846
chr2R_8570734_8571594_neg_1060	0.0864612
chr2R_6433921_6434814_neg_1061	0.508709
chr3L_13825812_13826543_neg_1062	0.0250303
chr2L_2217255_2218996_neg_1063	-0.0180797
chr2R_2560769_2561816_neg_1064	0.0825196
chr3L_19273357_19274291_neg_1065	-0.0342427
chr2L_9826125_9827694_neg_1066	0.135938
chr2L_2259973_2261097_neg_1067	0.395472
chr3R_20312536_20313125_neg_1068	-0.536568
chr3R_14893420_14895023_neg_1069	-0.104074
chrU_8065617_8065994_neg_1070	0.106345
chr3L_1079720_1080803_neg_1071	0.390814
chr2R_15383801_15385262_neg_1072	-0.195543
chrX_12734956_12735625_neg_1073	0.452665
chr2R_4377336_4377953_neg_1074	0.469967
chr3RHet_1499583_1500146_neg_1075	0.202786
chr3R_26691208_26691768_neg_1076	-0.108129
chr2RHet_3192968_3193702_neg_1077	0.114908
chr2L_15894381_15894788_neg_1078	0.0116305
chr3R_1266820_1267419_neg_1079	0.0843875
chr3L_17542527_17545479_neg_1080	-0.240112
chr3R_2620941_2621700_neg_1081	0.0877901
chr3R_12050900_12051658_neg_1082	0.356078
chr2R_2135279_2137888_neg_1083	0.10535
chrX_1154478_1155078_neg_1084	0.262185
chr4_1086948_1087340_neg_1085	0.269109
chr3R_8028788_8029408_neg_1086	0.827903
chr2R_1027423_1028189_neg_1087	-0.123024
chr2R_6496857_6498366_neg_1088	0.0751387
chr3R_20328915_20329744_neg_1089	0.136385
chr2R_11236906_11237623_neg_1090	-0.175262
chr3R_2508910_2509361_neg_1091	0.203665
chr3L_12042936_12044321_neg_1092	0.189665
chr2L_13419305_13420236_neg_1093	-0.387528
chr3R_8145221_8145929_neg_1094	0.336912
chr2L_14565645_14566156_neg_1095	-0.271979
chr3R_8045103_8045581_neg_1096	-0.176849
chr2L_15211521_15212367_neg_1097	0.399526
chr3L_364950_365465_neg_1098	0.0210705
chrX_15916617_15917004_neg_1099	0.33957
chr3L_10093280_10093744_neg_1100	0.00557164
chr2L_20002579_20003329_neg_1101	0.2049
chr2R_19056987_19057608_neg_1102	0.101942
chrX_2792752_2793773_neg_1103	-0.140997
chr3L_2166074_2167303_neg_1104	0.588805
chr3R_27283880_27284849_neg_1105	0.203206
chr2R_18243093_18243607_neg_1106	0.198941
chr3RHet_2501883_2502814_neg_1107	0.133056
chr2L_17548293_17549345_neg_1108	-0.14651
chr3R_17932133_17934243_neg_1109	0.320387
chrX_6852566_6853335_neg_1110	0.0226531
chr3L_22728994_22729938_neg_1111	-0.374706
chr2L_16812247_16813481_neg_1112	0.222545
chr3L_13556730_13558955_neg_1113	0.256462
chr3R_6294887_6295861_neg_1114	0.535702
chr2RHet_1634015_1634753_neg_1115	0.0670949
chr2R_17792642_17793321_neg_1116	0.490485
chr3LHet_595422_597572_neg_1117	-0.0019924
chr2L_4388232_4389319_neg_1118	-0.0926548
chr3RHet_1204691_1205237_neg_1119	0.263514
chr2L_12265858_12268423_neg_1120	-0.291893
chrX_17143473_17144099_neg_1121	-0.0600845
chrX_19824938_19826069_neg_1122	0.327845
chr3R_13859205_13859840_neg_1123	-0.293721
chr2L_991744_992298_neg_1124	0.278548
chr3R_17227301_17228596_neg_1125	-0.0235471
chr3L_21531678_21533884_neg_1126	-0.178442
chrX_21859878_21861536_neg_1127	-0.25307
chr2L_2432733_2434607_neg_1128	0.441301
chrX_19918904_19919823_neg_1129	0.250244
chrX_15789982_15791368_neg_1130	-0.175408
chr3R_27553840_27554645_neg_1131	-0.0979153
chrX_6303185_6304033_neg_1132	0.166058
chr3L_4627215_4627870_neg_1133	-0.301061
chr3L_15899859_15900696_neg_1134	0.0684189
chr3R_8762554_8763595_neg_1135	0.17672
chr3L_4463855_4464442_neg_1136	0.355168
chrUextra_7874859_7875914_neg_1137	-0.809155
chrX_3938400_3939369_neg_1138	0.388364
chr2R_3507420_3508482_neg_1139	0.331738
chr3R_11546752_11548147_neg_1140	0.0949044
chr2L_18185747_18186959_neg_1141	-0.121078
chr3R_18599776_18601386_neg_1142	0.195147
chr3L_13973710_13976192_neg_1143	-0.24642
chr2L_858018_859152_neg_1144	0.16031
chrX_15721991_15723392_neg_1145	0.0186787
chr2R_6879781_6881051_neg_1146	0.133089
chrUextra_10193166_10193871_neg_1147	-1.46349
chr3R_22233845_22236454_neg_1148	0.978033
chrUextra_25911712_25912502_neg_1149	-0.431103
chr2R_9626412_9627288_neg_1150	0.247052
chr3L_16128701_16130064_neg_1151	0.125435
chr3R_16932245_16932907_neg_1152	-0.0425727
chr3R_12029350_12031320_neg_1153	0.0283512
chr3R_21466769_21467117_neg_1154	0.48694
chr3R_6607578_6608404_neg_1155	0.17625
chrUextra_4459583_4460452_neg_1156	-1.28465
chr3L_14776260_14776587_neg_1157	-0.296273
chrUextra_17557883_17559239_neg_1158	-1.8006
chr2L_19787108_19787555_neg_1159	0.128694
chr3R_6004499_6005878_neg_1160	0.269534
chrUextra_16963372_16965239_neg_1161	-0.876893
chr3L_6042557_6043673_neg_1162	0.391841
chrU_9850139_9851163_neg_1163	-1.55741
chr3LHet_590638_592492_neg_1164	-0.0385639
chr2L_22499809_22501663_neg_1165	-0.116928
chr3R_21364715_21365767_neg_1166	0.300292
chr2L_8238605_8239232_neg_1167	0.115226
chr2R_9961234_9962159_neg_1168	0.428442
chr2R_9837828_9838144_neg_1169	-0.0053942
chr2L_18988023_18988464_neg_1170	-0.142521
chrUextra_2057673_2057967_neg_1171	0.1973
chr3L_10764298_10767660_neg_1172	0.0556473
chr2L_22077853_22078370_neg_1173	0.139971
chrX_11928768_11930096_neg_1174	-0.140241
chr3L_5478016_5478578_neg_1175	0.224945
chrU_9309728_9312032_neg_1176	-1.81509
chrUextra_14896078_14897968_neg_1177	-1.14441
chr2RHet_316242_317305_neg_1178	-0.240075
chr3LHet_888981_889779_neg_1179	-0.0295402
chr2R_11454928_11456041_neg_1180	-0.569633
chr3R_7236636_7237851_neg_1181	0.114576
chr2L_6875298_6875755_neg_1182	0.240679
chrX_10774829_10776000_neg_1183	-0.0904514
chr3L_19191357_19191812_neg_1184	0.237775
chr3R_12515218_12516449_neg_1185	0.120037
chrUextra_17030071_17031133_neg_1186	-1.84541
chr2R_17946860_17947985_neg_1187	0.233244
chr2R_19112509_19113379_neg_1188	0.171029
chr2L_10475518_10476513_neg_1189	0.28504
chr2L_19484474_19485161_neg_1190	0.441541
chr3L_17123079_17123638_neg_1191	0.0809067
chrUextra_2707610_2708376_neg_1192	0.389525
chr3L_8250054_8251765_neg_1193	0.448979
chr2R_157787_158516_neg_1194	0.0485515
chr2R_7741313_7742671_neg_1195	0.0297609
chr2L_21633737_21634339_neg_1196	-0.443046
chr3LHet_2522172_2522861_neg_1197	0.000580373
chr2L_6078798_6079779_neg_1198	0.21643
chrX_8697952_8699437_neg_1199	-0.228126
chr2L_6338927_6339842_neg_1200	0.332258
chr2R_9207271_9207698_neg_1201	0.27524
chr2R_20470431_20472455_neg_1202	0.309795
chr3R_23542761_23545609_neg_1203	0.681905
chr3R_24426618_24427179_neg_1204	0.0541062
chr3L_18351950_18352666_neg_1205	0.558649
chr2R_644162_644543_neg_1206	0.158816
chr3L_7658534_7659200_neg_1207	0.309476
chrX_20943245_20943855_neg_1208	0.11083
chr3R_26581062_26581944_neg_1209	0.262334
chr2R_15914266_15915808_neg_1210	0.360269
chr2R_7687835_7689004_neg_1211	-0.136218
chrX_16309292_16309811_neg_1212	-0.0709174
chrX_17118469_17119038_neg_1213	0.306632
chr3R_9372029_9372667_neg_1214	0.789347
chr2L_15461592_15463017_neg_1215	0.815024
chr3R_2696067_2696657_neg_1216	0.157317
chr3L_11052826_11054013_neg_1217	0.257418
chrX_6671608_6672764_neg_1218	-0.0258888
chr3R_3786217_3786970_neg_1219	-0.0160059
chr2R_5355312_5355617_neg_1220	0.137433
chrUextra_2166904_2169164_neg_1221	-0.841341
chr4_1141405_1141922_neg_1222	0.137016
chrUextra_24885956_24886325_neg_1223	-0.0284916
chrU_493477_494544_neg_1224	0.496431
chrX_19971755_19972148_neg_1225	0.127527
chr2L_1307867_1308500_neg_1226	0.326334
chrU_425095_425531_neg_1227	-0.346727
chrUextra_20921566_20922794_neg_1228	-1.82019
chr2R_11821540_11822495_neg_1229	0.360706
chrX_15517335_15517554_neg_1230	-0.327006
chr3L_17537980_17539000_neg_1231	0.0776975
chr2R_3488339_3488973_neg_1232	0.249085
chr3L_10808186_10810049_neg_1233	-0.338783
chr2R_18627175_18628316_neg_1234	0.308187
chr2L_20829429_20830214_neg_1235	0.0322162
chr3L_4915563_4916574_neg_1236	0.131465
chr2R_2620679_2621584_neg_1237	-0.0671142
chrX_8696352_8696974_neg_1238	0.765676
chr2R_18474982_18475770_neg_1239	0.0758724
chr3R_21834704_21835750_neg_1240	0.118844
chrX_12794248_12795484_neg_1241	0.314444
chr3L_9981249_9981957_neg_1242	-0.459964
chr3L_4440134_4440449_neg_1243	0.207622
chr2L_15531286_15532099_neg_1244	0.261452
chr2L_13917338_13918962_neg_1245	-0.240933
chrX_11882570_11883646_neg_1246	0.0452046
chr3R_1010711_1011300_neg_1247	0.535267
chrX_5778845_5780140_neg_1248	0.103573
chrX_7347999_7348915_neg_1249	-0.158328
chr3R_1048847_1051657_neg_1250	-0.0291814
chr2R_17420472_17421615_neg_1251	0.362893
chrX_12157392_12158627_neg_1252	-0.537864
chr3L_11688648_11689977_neg_1253	0.035787
chr3R_7802452_7803178_neg_1254	0.11633
chr3L_13637717_13639670_neg_1255	0.538321
chr2L_14765799_14766954_neg_1256	0.239112
chr2L_9443605_9445135_neg_1257	0.32806
chr3R_19126152_19129808_neg_1258	0.471161
chr3R_4143530_4145637_neg_1259	0.0339935
chr3L_3707271_3709227_neg_1260	0.282389
chr2R_6364261_6364992_neg_1261	0.205588
chrUextra_17024971_17026665_neg_1262	-1.82451
chr3L_12976692_12977167_neg_1263	0.533767
chr2R_11593544_11593854_neg_1264	-0.0504277
chrUextra_10473633_10474350_neg_1265	-0.602403
chr2L_11818481_11820574_neg_1266	0.350473
chrX_3644900_3646295_neg_1267	-0.472886
chr3R_25783792_25784281_neg_1268	0.433242
chrX_8243360_8244403_neg_1269	-0.574089
chrUextra_8121567_8122161_neg_1270	0.152664
chr2R_10263135_10266591_neg_1271	0.397312
chr2L_19528338_19528805_neg_1272	0.260798
chrUextra_9537945_9539297_neg_1273	-1.78974
chr3R_27464856_27465803_neg_1274	0.4319
chr4_71381_72593_neg_1275	0.158948
chr2L_19339471_19339960_neg_1276	-0.204134
chr2R_2422934_2423701_neg_1277	0.643168
chr2L_19856278_19856933_neg_1278	0.287171
chr3RHet_1389302_1390241_neg_1279	-0.241988
chr3L_1729417_1731145_neg_1280	0.463402
chr2R_16799339_16801138_neg_1281	0.458261
chr2R_10746546_10747496_neg_1282	0.194487
chr3L_19863725_19866026_neg_1283	0.0216432
chr2R_4241017_4243358_neg_1284	0.263126
chr3R_8845541_8846069_neg_1285	0.171523
chrUextra_22391785_22393074_neg_1286	-0.935349
chrX_20833259_20833590_neg_1287	-0.0658122
chrX_14671468_14672173_neg_1288	-0.0387106
chr2L_8142834_8143462_neg_1289	0.0813265
chr3LHet_797603_798647_neg_1290	0.0482216
chr3R_2624606_2626498_neg_1291	0.0863173
chr3R_17196597_17197710_neg_1292	0.0856142
chr3R_4932252_4933528_neg_1293	0.127449
chr3L_1573323_1573869_neg_1294	0.335664
chr3R_24597595_24598073_neg_1295	0.419884
chr3R_23906449_23908235_neg_1296	0.0230926
chrUextra_9090190_9091722_neg_1297	-0.495482
chrUextra_4083264_4083704_neg_1298	-0.0995178
chr3R_5858982_5860077_neg_1299	-0.00293726
chrUextra_25382422_25383196_neg_1300	-0.469004
chrUextra_10715215_10715882_neg_1301	-1.56724
chr2L_20799766_20800234_neg_1302	0.231228
chrX_16665406_16665948_neg_1303	0.367972
chr2RHet_3186182_3187247_neg_1304	-0.0301233
chr2L_15192408_15192726_neg_1305	0.137597
chr2R_9285542_9285880_neg_1306	0.406319
chrU_6942244_6943513_neg_1307	-1.02599
chr3L_160812_161447_neg_1308	0.236986
chr2R_16879771_16881196_neg_1309	0.199398
chr2R_1501401_1501869_neg_1310	-0.0240131
chr2L_13742979_13743391_neg_1311	0.145208
chr3L_9113792_9114601_neg_1312	0.459291
chr3L_7443383_7444243_neg_1313	-0.118938
chr3LHet_2318815_2320538_neg_1314	-0.000413146
chrU_7458287_7458908_neg_1315	-0.0832464
chr2RHet_3046282_3047761_neg_1316	0.0294934
chr3L_13784797_13786028_neg_1317	0.138186
chr3L_17038269_17038939_neg_1318	0.247136
chr2L_7658333_7659420_neg_1319	-0.120274
chr2L_396442_397453_neg_1320	0.134017
chr2R_12309411_12309979_neg_1321	0.32358
chr3R_13731537_13732163_neg_1322	-0.00648368
chrUextra_13652689_13653045_neg_1323	0.150847
chr2R_19039417_19040272_neg_1324	0.148504
chr3R_8790832_8791292_neg_1325	0.124511
chr2R_9788702_9788948_neg_1326	-0.103438
chrUextra_55354_56780_neg_1327	-0.508162
chr2L_12014579_12014876_neg_1328	0.117625
chrUextra_20037259_20037678_neg_1329	0.310533
chr3R_14764210_14764743_neg_1330	-0.434037
chr2L_7339854_7340322_neg_1331	0.0655085
chr2R_6818230_6818766_neg_1332	0.762542
chr2L_8127118_8127877_neg_1333	0.151188
chrU_7513990_7517630_neg_1334	-0.287603
chr3L_15258285_15261210_neg_1335	0.270186
chr3L_18436661_18437894_neg_1336	0.468421
chr2L_12656259_12657589_neg_1337	0.2924
chrX_8273563_8274145_neg_1338	0.0167703
chrU_2798000_2799702_neg_1339	0.0918028
chrX_4708622_4709773_neg_1340	0.025297
chr2RHet_44414_45348_neg_1341	0.263889
chr2R_6976072_6976895_neg_1342	0.283709
chrX_8681701_8682312_neg_1343	0.0874598
chr3L_858527_859310_neg_1344	-0.178996
chr3R_14378911_14380602_neg_1345	0.124
chr2L_19803272_19803689_neg_1346	0.409602
chr3R_24290573_24291717_neg_1347	-0.00527701
chr2L_11859907_11861136_neg_1348	0.366013
chr2RHet_1012509_1013046_neg_1349	0.184661
chr3L_1336966_1337939_neg_1350	0.222142
chr3L_18115504_18117092_neg_1351	-0.448084
chrX_9563077_9566641_neg_1352	0.905725
chr3L_2992752_2993206_neg_1353	0.156818
chr3L_23884822_23885391_neg_1354	-0.133021
chr2R_6650997_6652011_neg_1355	0.497949
chr2L_11829820_11830308_neg_1356	0.0893655
chr3R_1659891_1660704_neg_1357	0.181967
chr3RHet_1127169_1127358_neg_1358	-0.195927
chr2L_11484205_11485794_neg_1359	-0.331476
chr3R_378841_380179_neg_1360	0.295295
chrUextra_330986_332352_neg_1361	-0.792432
chrUextra_15868444_15868812_neg_1362	-1.72898
chr3L_11441794_11442188_neg_1363	0.41975
chr2R_12627948_12629036_neg_1364	0.209309
chr3L_16653272_16654148_neg_1365	-0.0890276
chr2L_20637951_20638799_neg_1366	0.19642
chr2L_3841938_3844784_neg_1367	0.135471
chr3L_23306362_23307430_neg_1368	0.0489188
chr2L_1755865_1757254_neg_1369	0.143363
chrUextra_1479755_1481342_neg_1370	-1.83277
chrX_9285031_9286957_neg_1371	0.48008
chr3R_24098240_24098779_neg_1372	0.258186
chrX_8160176_8161012_neg_1373	0.359396
chrX_2711074_2711504_neg_1374	0.125081
chrUextra_346514_347820_neg_1375	0.240123
chr2L_3655951_3656314_neg_1376	0.136899
chr3L_18010366_18011513_neg_1377	-0.0701112
chr2R_1766960_1767898_neg_1378	0.279943
chr2R_18143972_18144309_neg_1379	0.255527
chrU_3571812_3572896_neg_1380	0.197708
chr2L_2561619_2562233_neg_1381	0.0978297
chr3RHet_1213404_1214021_neg_1382	0.200815
chr3L_16741974_16742393_neg_1383	0.526501
chr3R_16455808_16456433_neg_1384	0.292769
chr2L_10074226_10074970_neg_1385	0.140255
chrUextra_4482893_4483799_neg_1386	-0.592663
chr3R_22225012_22225576_neg_1387	0.304333
chr3R_14090578_14091032_neg_1388	0.0134042
chrX_18483613_18484090_neg_1389	0.213972
chr3R_916579_918019_neg_1390	0.182313
chrX_20112799_20114034_neg_1391	0.222459
chr3L_8297873_8298147_neg_1392	0.116723
chr2R_18106951_18107315_neg_1393	0.17259
chrX_22209536_22210692_neg_1394	0.0857941
chr3R_3438280_3439213_neg_1395	0.385663
chr3L_14887365_14888449_neg_1396	0.716025
chr2L_458105_458773_neg_1397	0.171252
chr2R_9235564_9236844_neg_1398	0.635135
chr2R_11070886_11071263_neg_1399	0.380522
chr2R_17513095_17513731_neg_1400	0.265947
chr3R_26957848_26958573_neg_1401	0.154626
chrU_1672079_1674367_neg_1402	-0.176256
chrX_15053494_15055616_neg_1403	-0.0598813
chr2L_9981206_9981852_neg_1404	0.219553
chr2R_19529349_19529908_neg_1405	0.30518
chrUextra_24166872_24168084_neg_1406	-1.40253
chrX_13838297_13839316_neg_1407	0.345539
chrX_2822167_2822766_neg_1408	0.0962999
chr2L_4763269_4764216_neg_1409	0.528397
chr3R_5677935_5678316_neg_1410	0.0850225
chrUextra_27502487_27503652_neg_1411	-1.84564
chrX_312660_315113_neg_1412	0.108635
chrUextra_11831775_11833826_neg_1413	-1.78442
chr2L_5347200_5347909_neg_1414	0.0806859
chr2L_10662934_10664168_neg_1415	0.107911
chr3L_13722560_13723033_neg_1416	0.0707375
chrX_7609958_7611523_neg_1417	0.140324
chr2R_20152133_20154033_neg_1418	-0.157304
chr3R_7328925_7329481_neg_1419	0.0690231
chr2L_4349130_4350365_neg_1420	0.179857
chr3R_26087668_26089240_neg_1421	0.378226
chr3R_17516144_17516884_neg_1422	0.500917
chrX_7497096_7498408_neg_1423	-0.21967
chrX_1689737_1690318_neg_1424	0.0142641
chr2R_11329434_11329620_neg_1425	0.683506
chr3R_25354677_25356338_neg_1426	0.232428
chr3R_13343039_13343594_neg_1427	0.18218
chrX_13096790_13098732_neg_1428	0.0862414
chrX_15255365_15257120_neg_1429	0.0600119
chrU_10013946_10014621_neg_1430	0.187679
chrUextra_8188302_8189427_neg_1431	-1.83054
chrUextra_1625852_1626396_neg_1432	-1.81477
chr3L_8006458_8007007_neg_1433	0.00292579
chrX_22371532_22371891_neg_1434	0.337802
chr3R_18082513_18082922_neg_1435	-0.0757915
chr3L_22366271_22368581_neg_1436	0.139053
chr3R_1988015_1988422_neg_1437	-0.273137
chrX_21672835_21673446_neg_1438	0.0763145
chrX_12902384_12902929_neg_1439	0.0838838
chr3R_22249464_22250117_neg_1440	0.556316
chrX_7316044_7316836_neg_1441	0.158427
chr3R_8005667_8005977_neg_1442	0.261887
chr2L_7989140_7989587_neg_1443	0.163522
chr3R_5100617_5101090_neg_1444	0.291709
chr2R_19162514_19162979_neg_1445	0.206226
chrX_12787917_12788419_neg_1446	0.463635
chr2L_5175981_5177767_neg_1447	0.15661
chrU_5035357_5035656_neg_1448	0.0131367
chr2L_3552607_3553712_neg_1449	0.187273
chr3R_18872900_18873382_neg_1450	0.210858
chr2L_6121411_6121826_neg_1451	0.807464
chrX_18366248_18366927_neg_1452	0.111976
chr3L_7212501_7214501_neg_1453	0.317277
chr3L_5496236_5497575_neg_1454	0.193861
chr2L_1762344_1763030_neg_1455	-0.123421
chr2L_22385769_22386278_neg_1456	0.124988
chrX_18406958_18408686_neg_1457	0.243904
chrX_3345046_3346048_neg_1458	0.302103
chrX_7079818_7081438_neg_1459	-0.356788
chrX_4242848_4243514_neg_1460	0.591455
chr3L_10425762_10427923_neg_1461	-0.154801
chrX_13144728_13146315_neg_1462	0.191799
chrUextra_25295410_25296072_neg_1463	-1.83298
chr3L_15091940_15095285_neg_1464	0.487976
chr2R_10572669_10574076_neg_1465	0.315672
chrX_20715675_20716612_neg_1466	0.0581474
chr2L_5353234_5355406_neg_1467	-0.0896498
chrU_4715189_4715841_neg_1468	-1.83027
chr3R_24512576_24513889_neg_1469	0.390275
chrX_17575850_17577008_neg_1470	0.0481926
chr3LHet_282707_283097_neg_1471	0.137402
chrX_20087676_20088285_neg_1472	0.130892
chr2R_11949695_11950086_neg_1473	0.117717
chr3L_9010782_9011340_neg_1474	-0.0615677
chrX_7703513_7703856_neg_1475	0.0890731
chr3R_1721471_1722289_neg_1476	-0.169925
chr3R_24141648_24142617_neg_1477	-0.11449
chr3L_16153269_16153941_neg_1478	0.0618308
chr2R_20251318_20251902_neg_1479	0.703399
chrUextra_16687944_16688243_neg_1480	-0.0886801
chr3L_11836969_11837615_neg_1481	0.0320086
chr3L_12788418_12790364_neg_1482	0.149858
chr2R_1878664_1879300_neg_1483	0.266516
chr3R_11986373_11988012_neg_1484	0.532448
chr2L_21187676_21188207_neg_1485	0.0491209
chr2R_12893726_12895082_neg_1486	0.282917
chr3L_10902854_10905798_neg_1487	0.0570703
chr3R_12086556_12088363_neg_1488	0.0887123
chr3R_17184692_17185065_neg_1489	0.0192441
chr3L_15584799_15585898_neg_1490	0.347247
chrX_11280739_11282667_neg_1491	0.123601
chr3R_14182469_14183543_neg_1492	0.327145
chr2L_7785097_7785607_neg_1493	0.369195
chr3R_11039545_11040367_neg_1494	0.0306737
chr2R_11018654_11019062_neg_1495	0.44683
chr2L_8494211_8494946_neg_1496	0.17578
chr3R_3030875_3033492_neg_1497	0.184735
chr3L_8905764_8906306_neg_1498	-0.137203
chr2R_11676243_11676858_neg_1499	0.0647156
chrX_11252919_11254820_neg_1500	0.0120424
chr3L_20765653_20766124_neg_1501	-0.197862
chrUextra_4129762_4130468_neg_1502	0.0982492
chr3R_24809645_24812008_neg_1503	0.433908
chrX_21104413_21105308_neg_1504	0.42534
chr3L_20639260_20639578_neg_1505	0.392592
chr3R_7107682_7108308_neg_1506	0.641402
chr3RHet_2355531_2358536_neg_1507	0.173335
chr3R_6681241_6683701_neg_1508	0.226406
chrUextra_1075247_1075647_neg_1509	-1.76623
chrU_7165519_7166939_neg_1510	0.370308
chr3R_11925324_11925745_neg_1511	0.478911
chrU_3838961_3841096_neg_1512	-0.00574726
chr3R_20719945_20720482_neg_1513	-0.292555
chr3L_8153949_8154320_neg_1514	0.549504
chr2R_225869_226667_neg_1515	0.177002
chr2L_7309647_7310219_neg_1516	0.109445
chrX_20774889_20775448_neg_1517	0.306598
chr2R_5025785_5026450_neg_1518	0.316207
chr3LHet_1107635_1108431_neg_1519	-0.243244
chr3R_8967875_8968656_neg_1520	0.401605
chr2R_1295181_1296256_neg_1521	-0.064538
chr3R_10612083_10612551_neg_1522	0.385131
chrX_1877413_1877908_neg_1523	0.0948101
chrX_7893062_7893780_neg_1524	0.714422
chr2R_6849373_6850428_neg_1525	0.380835
chr2L_15279224_15281430_neg_1526	-0.0742936
chrUextra_8230537_8232517_neg_1527	-0.970798
chr3L_12998368_12999461_neg_1528	0.194589
chr3R_4522171_4523781_neg_1529	-0.0807571
chr3R_4864872_4865984_neg_1530	-0.0497773
chr3R_7203495_7204717_neg_1531	0.561232
chrX_4096684_4097491_neg_1532	-0.0204422
chr2R_16835551_16836454_neg_1533	0.510328
chrX_18330917_18331445_neg_1534	0.0348353
chr3RHet_1709205_1713750_neg_1535	-0.412059
chr2L_10237535_10238005_neg_1536	0.407839
chrUextra_22248649_22249185_neg_1537	-1.77236
chr2R_9330199_9330582_neg_1538	0.264372
chr2L_55458_55938_neg_1539	0.0992582
chrUextra_9965378_9966006_neg_1540	-1.71626
chr3R_20957894_20958537_neg_1541	0.0771245
chr3L_3667643_3668252_neg_1542	0.488114
chr2R_5699569_5700798_neg_1543	0.442575
chrU_2179521_2180164_neg_1544	-0.121664
chr2L_7245553_7246515_neg_1545	-0.0392094
chr2R_12277448_12278274_neg_1546	1.05107
chr3R_11485913_11487763_neg_1547	0.378703
chr3R_4126868_4127414_neg_1548	0.201304
chr3L_9369028_9369943_neg_1549	0.2656
chr2L_19914200_19914778_neg_1550	0.0871486
chr3L_3693045_3693477_neg_1551	0.476263
chr3R_1776703_1777162_neg_1552	0.200449
chr2L_21198440_21198818_neg_1553	0.488105
chr3R_18933931_18934266_neg_1554	-0.000532609
chr2R_13660676_13660995_neg_1555	0.303581
chrUextra_20540654_20541192_neg_1556	-1.04876
chrU_5445180_5445745_neg_1557	0.341332
chrUextra_19695047_19696911_neg_1558	-1.2048
chr3L_2941370_2941694_neg_1559	-0.049297
chr3L_6834057_6834346_neg_1560	0.0245817
chr3L_5261297_5262218_neg_1561	0.24775
chrX_3257434_3257967_neg_1562	-0.762259
chr2R_5134890_5135662_neg_1563	0.224212
chr2R_18372922_18373198_neg_1564	0.177785
chr3L_10040395_10041040_neg_1565	0.300608
chrX_3143011_3143320_neg_1566	0.224893
chrX_20614853_20615936_neg_1567	-0.276268
chr3R_7452738_7453241_neg_1568	0.264557
chr2L_12757833_12758450_neg_1569	0.136157
chrX_10917523_10918398_neg_1570	0.366428
chrX_10532935_10533613_neg_1571	0.00327833
chrUextra_5204032_5204487_neg_1572	-0.310821
chrX_10267569_10268174_neg_1573	0.458169
chr3L_3189442_3192787_neg_1574	-0.0224782
chrUextra_3472380_3472861_neg_1575	-1.84207
chrX_18626824_18627162_neg_1576	0.174478
chr3L_15552826_15553204_neg_1577	0.00871074
chr3R_23245580_23246342_neg_1578	0.274555
chrX_9768346_9768640_neg_1579	0.20705
chr2L_278160_278381_neg_1580	0.515833
chrU_7499739_7499985_neg_1581	-0.00123326
chr2L_20315908_20317044_neg_1582	0.625819
chr2L_17375159_17377063_neg_1583	0.399238
chr2R_16763674_16764478_neg_1584	0.252317
chr2R_19229014_19229425_neg_1585	-0.0950702
chr3R_3739679_3740142_neg_1586	-0.0417926
chr2R_8395630_8396489_neg_1587	-0.164993
chr2R_7717344_7717816_neg_1588	0.137891
chrUextra_13068691_13070077_neg_1589	-1.64788
chrUextra_4951490_4952707_neg_1590	-0.614561
chr3L_4153888_4154320_neg_1591	0.203925
chrX_2319797_2320496_neg_1592	-0.0156919
chr2L_8681724_8682078_neg_1593	0.385207
chr2L_21980410_21981286_neg_1594	-0.165469
chr2RHet_1011854_1012155_neg_1595	0.236159
chrU_8618732_8619513_neg_1596	0.207207
chr3L_10929499_10930407_neg_1597	0.232254
chr3L_5653559_5654108_neg_1598	0.0926275
chr3L_15402655_15403250_neg_1599	-0.0726096
chr2R_17660708_17661245_neg_1600	0.563736
chr2L_6749813_6751136_neg_1601	0.331507
chr2R_12416776_12417381_neg_1602	0.366387
chr2R_15610751_15611209_neg_1603	0.168766
chr3R_13206220_13207025_neg_1604	0.161534
chrX_18179126_18181374_neg_1605	0.0498623
chr3R_25792327_25793040_neg_1606	0.0212036
chrUextra_22959537_22960404_neg_1607	-1.44761
chrX_16005366_16006478_neg_1608	-0.142129
chr2R_18921824_18922491_neg_1609	0.142055
chr3L_22967026_22968923_neg_1610	-0.146587
chrX_4330510_4331833_neg_1611	0.148828
chr3R_8672531_8672972_neg_1612	0.123081
chr2L_15039756_15040522_neg_1613	0.546073
chr2RHet_1309715_1310543_neg_1614	-0.135915
chr2R_19102703_19103989_neg_1615	0.0932859
chr2R_4744758_4745397_neg_1616	0.49409
chr3R_27701584_27702788_neg_1617	0.390452
chr3LHet_1267858_1269017_neg_1618	-0.246634
chr3R_11705075_11706060_neg_1619	-0.0199636
chr2R_6592852_6593694_neg_1620	0.437659
chr2L_19651117_19651829_neg_1621	0.754759
chr3R_5442761_5444299_neg_1622	-0.31008
chr2L_14263564_14264479_neg_1623	0.20041
chr2L_4173315_4173854_neg_1624	0.0752662
chrX_3166466_3167139_neg_1625	0.453093
chr2R_18227515_18227850_neg_1626	-0.0252858
chr2R_3863927_3864554_neg_1627	0.412846
chr2L_10674658_10675209_neg_1628	0.339501
chr2R_5846713_5847103_neg_1629	0.229887
chrX_5457859_5458198_neg_1630	0.159589
chr2L_15857758_15858546_neg_1631	0.18952
chr3RHet_445385_445752_neg_1632	-0.390831
chr2R_12954259_12954873_neg_1633	0.8643
chrX_12360045_12360490_neg_1634	0.806188
chr2L_2172912_2174950_neg_1635	0.165996
chr2RHet_1013784_1014404_neg_1636	0.0979105
chrX_5436935_5437622_neg_1637	0.549883
chr2L_19990156_19990797_neg_1638	0.30306
chr3R_1905347_1906186_neg_1639	0.203927
chr3L_24354366_24355093_neg_1640	0.15928
chr3R_17423122_17423782_neg_1641	-0.00217322
chr2L_20453182_20453532_neg_1642	0.0290244
chr3R_23846997_23847729_neg_1643	-0.124685
chr3R_22995296_22995833_neg_1644	0.512358
chr3R_16318772_16320304_neg_1645	0.235573
chrX_3250371_3250730_neg_1646	0.181064
chr3R_26971267_26971486_neg_1647	-0.151709
chrX_17190515_17191060_neg_1648	0.348646
chrX_4754263_4755651_neg_1649	0.179129
chr3R_3404231_3405155_neg_1650	0.0443067
chr2R_8163268_8163993_neg_1651	0.323438
chr3L_3702799_3704178_neg_1652	0.318865
chr2L_19460399_19460917_neg_1653	0.13963
chrX_20847578_20848251_neg_1654	0.525595
chr2R_9916922_9917337_neg_1655	0.204053
chr2L_5695897_5697223_neg_1656	0.032757
chrUextra_24372424_24372720_neg_1657	-1.79407
chr2L_18828664_18829314_neg_1658	-0.202951
chr2L_18240163_18240894_neg_1659	0.466514
chr3L_2073985_2074307_neg_1660	0.357636
chr3R_14423056_14424268_neg_1661	-0.0864173
chr2L_9267274_9268472_neg_1662	0.0433783
chr3R_21166860_21167871_neg_1663	-0.122741
chr3LHet_447606_450090_neg_1664	0.257663
chr3LHet_1755159_1756136_neg_1665	-0.229859
chr3R_23032423_23033836_neg_1666	0.232791
chr3R_5277383_5278003_neg_1667	0.367416
chr2L_9810814_9811586_neg_1668	0.100414
chr3R_12599939_12600559_neg_1669	0.527945
chrU_608147_609550_neg_1670	0.149459
chr3L_7888246_7889029_neg_1671	0.27966
chrUextra_14912314_14912754_neg_1672	-0.413551
chr3R_4045572_4046529_neg_1673	0.397344
chr3R_26292776_26295267_neg_1674	-0.0371319
chr2R_10525816_10526753_neg_1675	0.211983
chr3LHet_1142095_1142799_neg_1676	0.321636
chrUextra_6164966_6165878_neg_1677	-0.681921
chrUextra_20103437_20105053_neg_1678	-1.74767
chr2L_18418030_18418398_neg_1679	0.389091
chr2R_8604215_8604627_neg_1680	0.212943
chr3L_21627885_21629087_neg_1681	-0.0546287
chr3L_16116086_16116687_neg_1682	0.202033
chr2R_13568252_13570723_neg_1683	-0.226986
chr3R_6424067_6425063_neg_1684	0.189335
chr3L_1853227_1853771_neg_1685	0.386742
chr2R_13977227_13977961_neg_1686	0.364766
chr2R_2210684_2211124_neg_1687	-0.167167
chrUextra_14266840_14267510_neg_1688	-0.826481
chr2L_22695817_22696846_neg_1689	0.117515
chr3L_21812665_21813111_neg_1690	0.212839
chr3R_12791567_12792321_neg_1691	0.0321944
chr2L_13158073_13158878_neg_1692	0.715927
chrX_17124753_17125864_neg_1693	0.191341
chr2L_17793061_17793867_neg_1694	0.350638
chr3R_15274798_15275444_neg_1695	0.082698
chrUextra_2524860_2526012_neg_1696	-0.291661
chr3L_2454779_2455699_neg_1697	-0.215273
chrX_17610743_17611262_neg_1698	-0.467854
chr3RHet_1317538_1318551_neg_1699	0.0174354
chr3R_8177975_8178635_neg_1700	-0.288623
chr3R_27505543_27506877_neg_1701	-0.0977629
chrUextra_10476661_10477618_neg_1702	-0.809648
chr2L_17180729_17181200_neg_1703	0.18854
chr2L_11424289_11424761_neg_1704	0.137412
chr2L_22631340_22631935_neg_1705	0.298088
chr2R_19028922_19029740_neg_1706	-0.190426
chr2R_17122530_17123395_neg_1707	-0.0379207
chr2R_13804422_13804877_neg_1708	0.176727
chr2R_5110838_5112337_neg_1709	0.351786
chrUextra_3999990_4001866_neg_1710	-1.03763
chr3R_5991012_5991683_neg_1711	-0.0649278
chr3R_13811364_13811940_neg_1712	1.19524
chr2L_22861884_22863440_neg_1713	0.243756
chr2L_20129245_20130476_neg_1714	0.49662
chrU_1867350_1867953_neg_1715	0.176949
chrX_14500917_14501389_neg_1716	0.172122
chrUextra_18394764_18396067_neg_1717	-0.637804
chrUextra_15841441_15842040_neg_1718	-0.555856
chr3L_14430349_14431247_neg_1719	0.269165
chrX_13264785_13265407_neg_1720	0.428468
chrX_17263067_17263959_neg_1721	-0.0979813
chr3R_18043854_18044511_neg_1722	0.42094
chr2L_3498959_3499463_neg_1723	0.335371
chr3L_820292_821128_neg_1724	0.57713
chr3RHet_1973699_1974392_neg_1725	-0.0169757
chr3L_13037306_13037838_neg_1726	0.118757
chr3R_27133701_27134128_neg_1727	0.362199
chrX_19585793_19586256_neg_1728	-0.00690105
chr2R_15790657_15791414_neg_1729	0.223807
chr2R_9051405_9051850_neg_1730	0.275546
chrUextra_2920086_2920888_neg_1731	-0.427762
chrU_8127469_8127918_neg_1732	0.0950603
chr2RHet_1552705_1553251_neg_1733	-0.133282
chrX_4738054_4738573_neg_1734	-0.421067
chrUextra_12661435_12662415_neg_1735	-0.633466
chrX_20044729_20045709_neg_1736	0.00114847
chr3R_2041548_2043057_neg_1737	-0.171672
chrX_6837714_6838125_neg_1738	0.0467322
chr2RHet_2329086_2329487_neg_1739	-0.29985
chr3R_4323119_4323403_neg_1740	0.280859
chrUextra_25866148_25867079_neg_1741	-1.58882
chrX_21825270_21825978_neg_1742	0.143877
chr3R_868979_869712_neg_1743	0.63955
chr2R_11651297_11651697_neg_1744	-0.0437825
chr3L_2194025_2195191_neg_1745	0.400125
chr2R_20840099_20840672_neg_1746	0.373939
chrX_17420053_17420858_neg_1747	-0.0454061
chrUextra_16155811_16158050_neg_1748	-1.51682
chr3L_1279903_1280267_neg_1749	0.0592269
chr3L_10811712_10812493_neg_1750	0.42199
chr3R_8225013_8225462_neg_1751	0.0863726
chr3R_4162542_4162950_neg_1752	0.0828157
chrU_2490109_2490577_neg_1753	0.192682
chr3R_5972438_5973908_neg_1754	0.210419
chrUextra_14624349_14624887_neg_1755	-0.519546
chr3L_14680634_14681868_neg_1756	0.230523
chr2L_15083477_15083764_neg_1757	0.126028
chr3R_12829646_12830906_neg_1758	-0.0801265
chr2R_14104372_14105136_neg_1759	-0.140996
chrX_3230444_3231436_neg_1760	0.514426
chr3R_21170574_21170811_neg_1761	0.162548
chr3R_3709301_3710931_neg_1762	0.367258
chr3R_12823215_12823550_neg_1763	0.132902
chrUextra_9708957_9709364_neg_1764	0.204517
chr2L_17177184_17178823_neg_1765	-0.456187
chr3R_5305721_5306758_neg_1766	0.267411
chr3R_21722561_21723865_neg_1767	0.163977
chr3R_866328_867267_neg_1768	-0.17342
chrUextra_25626342_25627082_neg_1769	-1.60423
chr3R_26090364_26090940_neg_1770	0.0905993
chrX_1668977_1670098_neg_1771	0.109648
chrX_3792564_3794061_neg_1772	0.0143691
chr2L_1024950_1025581_neg_1773	0.0964935
chrX_8261800_8263264_neg_1774	0.463789
chrX_17256402_17257197_neg_1775	0.277047
chrUextra_23386884_23387105_neg_1776	-0.00702946
chr2R_17898942_17900139_neg_1777	0.298275
chrUextra_1120742_1121770_neg_1778	-0.23642
chrX_6671627_6672139_neg_1779	0.0529203
chr2L_20592617_20594198_neg_1780	-0.133972
chr3L_9254137_9254705_neg_1781	-0.16617
chr2R_127960_129029_neg_1782	-0.0316909
chr3R_21692083_21692971_neg_1783	-0.0490432
chrUextra_9494942_9496091_neg_1784	-0.967571
chr2R_18462407_18463448_neg_1785	0.147461
chr2R_17528023_17528881_neg_1786	0.312324
chrX_5667777_5668144_neg_1787	0.137426
chrX_18087719_18088808_neg_1788	-0.25461
chr3R_4574646_4575190_neg_1789	-0.00270796
chr3R_6384762_6385209_neg_1790	0.13516
chr3R_22687294_22688113_neg_1791	0.487618
chr3R_23609766_23611288_neg_1792	0.362429
chrX_9816169_9816810_neg_1793	-0.33247
chr2R_19271972_19272710_neg_1794	0.0168107
chr2R_20825122_20827011_neg_1795	-0.00594256
chr3R_5518794_5519960_neg_1796	-0.0121007
chr3R_25782414_25783548_neg_1797	0.147059
chr3L_9450402_9452097_neg_1798	0.432256
chrX_7468426_7469819_neg_1799	0.13975
chr2R_12262607_12263090_neg_1800	0.277206
chrU_6621810_6622389_neg_1801	-0.128552
chr3L_23466698_23467152_neg_1802	0.133976
chr3R_26303719_26305327_neg_1803	-0.21965
chrU_8832295_8832969_neg_1804	-0.292558
chrX_4386034_4386544_neg_1805	-0.0340089
chr3RHet_2269720_2270167_neg_1806	0.079383
chr3R_27270748_27271474_neg_1807	0.197753
chrX_22228304_22229438_neg_1808	0.515035
chr3R_22929963_22930691_neg_1809	0.139378
chr2L_1473665_1474547_neg_1810	0.399538
chrX_3963210_3964126_neg_1811	0.181273
chr2R_2656486_2657033_neg_1812	0.263848
chr2L_5176001_5176243_neg_1813	0.0520911
chr3L_11358067_11359459_neg_1814	0.282034
chrX_15902177_15902692_neg_1815	0.51212
chr3R_16415395_16415717_neg_1816	0.303823
chrU_7174969_7175380_neg_1817	0.198677
chr2L_17939079_17939883_neg_1818	0.42602
chrX_16506686_16507393_neg_1819	0.377089
chr3R_232421_234087_neg_1820	0.0815755
chr2R_145196_145816_neg_1821	0.1915
chr2R_7663377_7663618_neg_1822	0.158597
chrUextra_21273574_21273948_neg_1823	0.199809
chr3LHet_1750317_1750939_neg_1824	0.114273
chrX_18041885_18042433_neg_1825	0.578878
chr3R_14594746_14595748_neg_1826	0.2938
chr2L_14817965_14818290_neg_1827	0.347019
chr2R_14407688_14408499_neg_1828	0.0536894
chrX_18341522_18341872_neg_1829	-0.0408514
chr2L_386774_387364_neg_1830	0.126961
chrX_5707890_5708185_neg_1831	0.591629
chr2L_11060367_11060784_neg_1832	0.362787
chr3RHet_1415200_1415854_neg_1833	0.00173962
chr3L_23934398_23934757_neg_1834	0.126948
chr2R_1496193_1496705_neg_1835	-0.23268
chr3R_27196696_27198231_neg_1836	-0.115749
chr3L_18362904_18364212_neg_1837	-0.241607
chr2L_1926430_1926997_neg_1838	0.483488
chrX_4652757_4653329_neg_1839	-0.122453
chr3L_4092441_4093229_neg_1840	-0.390898
chr2L_7812915_7813580_neg_1841	-0.057581
chr3R_18063430_18063926_neg_1842	-0.0253182
chr3L_7952847_7953725_neg_1843	0.114755
chr2L_15497906_15498621_neg_1844	0.392599
chrXHet_2943_3489_neg_1845	-1.15569
chr2L_9762177_9763515_neg_1846	-0.0665054
chr2R_2656648_2657778_neg_1847	0.603674
chr3L_18049409_18050167_neg_1848	-0.114986
chr3L_24484853_24487894_neg_1849	-0.229122
chrX_12345950_12348632_neg_1850	-0.910756
chr3R_7999484_7999778_neg_1851	0.200416
chr3L_7279873_7280661_neg_1852	0.325715
chr2R_8289339_8290021_neg_1853	0.575887
chr3R_8254954_8255941_neg_1854	0.0402484
chrX_10408767_10409281_neg_1855	0.179516
chr2L_597704_598909_neg_1856	-0.0206399
chr2L_14855194_14855683_neg_1857	0.113246
chr3L_11753607_11754028_neg_1858	0.0525619
chrU_2615357_2616239_neg_1859	-0.0647324
chr3R_14682799_14684493_neg_1860	0.341376
chrUextra_14996169_14996685_neg_1861	-1.83545
chr2R_196583_197349_neg_1862	0.372237
chr2L_16057478_16057851_neg_1863	0.0982511
chrUextra_10587480_10588090_neg_1864	-1.59444
chr3R_1042300_1043058_neg_1865	0.0700372
chr3R_7752759_7753562_neg_1866	0.731025
chrUextra_16899924_16900503_neg_1867	0.590157
chrX_5099848_5100850_neg_1868	-0.309979
chr2L_12193468_12195444_neg_1869	0.418381
chrX_5933857_5934506_neg_1870	0.171764
chr2L_5899340_5900025_neg_1871	0.0846055
chr2L_14411839_14412554_neg_1872	0.221235
chrUextra_18501499_18502409_neg_1873	-1.8016
chr4_96075_96733_neg_1874	-0.0411801
chr2RHet_157219_157807_neg_1875	-0.0319489
chr3R_11858006_11859622_neg_1876	0.348963
chr2L_9803310_9805065_neg_1877	-0.492005
chr2L_21288427_21288675_neg_1878	0.487839
chr3L_23986323_23987189_neg_1879	-0.43691
chr3R_9344222_9345510_neg_1880	0.254604
chrU_7730052_7730703_neg_1881	0.172877
chr3LHet_511565_512951_neg_1882	-0.059827
chr2L_4432599_4433521_neg_1883	0.3942
chr2L_8994843_8995429_neg_1884	0.0440469
chr3RHet_792325_793555_neg_1885	0.113179
chrX_5975451_5976801_neg_1886	-0.298264
chr2R_13561697_13562608_neg_1887	0.224052
chrX_20838546_20839405_neg_1888	-0.114483
chr2L_11458965_11460662_neg_1889	0.199536
chr3R_27253678_27254232_neg_1890	0.417566
chr3R_27097460_27098218_neg_1891	0.333086
chr3R_27650378_27650717_neg_1892	0.516589
chrX_20827916_20828822_neg_1893	-0.125197
chr2R_7281431_7281903_neg_1894	-0.247555
chrX_21045795_21047806_neg_1895	-0.125444
chr2L_5059376_5060289_neg_1896	0.505894
chr2L_11300932_11302244_neg_1897	0.27539
chr3R_4574930_4576409_neg_1898	-0.20981
chrUextra_13675626_13676240_neg_1899	-0.246576
chrX_8776921_8777548_neg_1900	0.200531
chr2L_1446906_1447245_neg_1901	0.229423
chr3L_1523863_1525280_neg_1902	0.0220944
chrX_16420571_16421068_neg_1903	-0.0124035
chr2R_10225879_10226458_neg_1904	0.538504
chrUextra_492686_494212_neg_1905	-1.72533
chr3L_18920113_18921343_neg_1906	0.530478
chrYHet_162509_163144_neg_1907	0.465972
chr3R_10653014_10653881_neg_1908	0.41321
chrUextra_1848538_1849014_neg_1909	-0.0638673
chrUextra_1141710_1142352_neg_1910	-0.269126
chr3R_11517898_11519117_neg_1911	0.0975112
chr2R_4901314_4902473_neg_1912	0.118937
chr3R_5681534_5682280_neg_1913	0.24143
chr2L_5493712_5494443_neg_1914	0.0883998
chrX_20234623_20235477_neg_1915	0.514375
chr2R_10282636_10283855_neg_1916	0.323896
chr2L_5196803_5198738_neg_1917	0.254953
chr2R_6183229_6183650_neg_1918	0.0983448
chr2R_18993348_18993915_neg_1919	0.118406
chr2L_12813591_12814634_neg_1920	-0.0417436
chrX_17719745_17720437_neg_1921	-0.186804
chr3R_17680683_17681566_neg_1922	0.0815737
chr3L_10509835_10510157_neg_1923	0.257124
chr2R_20476062_20476850_neg_1924	0.354703
chr2L_22254590_22255050_neg_1925	-0.183091
chr2R_4946583_4947227_neg_1926	0.789845
chr3R_26490209_26491068_neg_1927	-0.153192
chr3R_6690728_6691251_neg_1928	-0.0511322
chr2L_2733278_2734164_neg_1929	-0.0557193
chr2R_19466133_19466746_neg_1930	0.0535361
chr3L_3332738_3334112_neg_1931	0.0784168
chr2L_6232923_6233607_neg_1932	0.167926
chr2RHet_1842409_1844409_neg_1933	0.0894816
chr3R_17060403_17060993_neg_1934	0.371564
chr2L_7382503_7383589_neg_1935	0.0219541
chr2R_6578744_6579265_neg_1936	0.379395
chr2L_10596796_10599734_neg_1937	0.210344
chr3R_2514384_2515699_neg_1938	0.161199
chr3R_27268683_27269462_neg_1939	0.0773973
chr2R_19856857_19857465_neg_1940	0.0167775
chrU_9325896_9328235_neg_1941	-1.76258
chr2R_10771012_10771572_neg_1942	-0.0653058
chr2R_16291733_16294224_neg_1943	0.201346
chr2L_19058787_19060512_neg_1944	0.134549
chr2L_18314214_18316391_neg_1945	0.551635
chr3L_17071706_17074322_neg_1946	-0.181857
chr2R_8151823_8154333_neg_1947	0.314974
chr3RHet_1197957_1200214_neg_1948	-0.0392183
chr2R_17145213_17145939_neg_1949	0.161655
chr3L_5675637_5676506_neg_1950	0.12771
chr3L_19853203_19854437_neg_1951	0.124772
chr2R_18885564_18887319_neg_1952	0.255253
chr3R_15838616_15840974_neg_1953	0.136852
chr2L_717595_718205_neg_1954	-0.022376
chr2L_19061014_19061799_neg_1955	-0.0260483
chr2L_3654460_3655788_neg_1956	-0.404145
chr2L_19420105_19421564_neg_1957	0.22261
chr2L_20429761_20430440_neg_1958	-0.152214
chr2R_10239843_10240578_neg_1959	0.223791
chr2RHet_2640295_2640638_neg_1960	0.167331
chr3R_12075949_12076861_neg_1961	-0.0367904
chr2R_15798310_15799515_neg_1962	-0.0923586
chr2L_5617404_5617950_neg_1963	-0.111829
chr3R_11183832_11184308_neg_1964	0.123809
chr2R_18006935_18008367_neg_1965	0.240075
chr2L_16085111_16087626_neg_1966	-0.134652
chr3L_3949150_3950629_neg_1967	0.635591
chr3L_5798542_5800636_neg_1968	0.02552
chr2R_7434855_7437176_neg_1969	0.296835
chrX_17368759_17369322_neg_1970	0.381591
chr3R_4506780_4507769_neg_1971	0.543823
chr2R_659650_661518_neg_1972	0.0209266
chr3RHet_2324196_2324569_neg_1973	-0.261316
chr3L_3385211_3385583_neg_1974	0.146559
chr2R_17635274_17635998_neg_1975	0.618062
chrUextra_3180710_3183941_neg_1976	-1.84746
chrX_9522884_9525698_neg_1977	0.295211
chr3R_22030725_22033488_neg_1978	0.04847
chr2L_15391710_15393620_neg_1979	-0.178973
chr2R_10325672_10326174_neg_1980	0.239565
chr3R_26919077_26920909_neg_1981	0.421475
chrX_14799032_14799755_neg_1982	-0.42383
chr2R_531187_531640_neg_1983	-0.120112
chrX_17150500_17152261_neg_1984	0.26209
chr3R_8007046_8008468_neg_1985	-0.197462
chrUextra_247405_250510_neg_1986	-0.120517
chrUextra_2091472_2092584_neg_1987	-1.84188
chr3LHet_2312415_2313239_neg_1988	-0.580435
chr3R_22148603_22149011_neg_1989	0.0759012
chr2RHet_1673279_1675789_neg_1990	-0.79954
chrU_7567561_7567956_neg_1991	-0.78596
chrUextra_11520561_11521221_neg_1992	-0.864145
chr3RHet_2484328_2484994_neg_1993	0.01691
chr3L_10507138_10508349_neg_1994	1.17433
chr3L_24322263_24322898_neg_1995	0.288273
chr2R_17631296_17631960_neg_1996	-0.231075
chr2L_20841705_20842121_neg_1997	0.566218
chr2L_18157195_18158077_neg_1998	0.0345482
chr3L_24152809_24153753_neg_1999	-0.14861
chr2L_9002822_9003089_neg_2000	0.0207838
[truncated: 1,332 more rows]
