# Supplementary material for: The hourglass model of evolutionary conservation during embryogenesis extends to developmental enhancers with signatures of positive selection
Source: Genome Res. 2021 Sep;31(9):1573–81. doi: 10.1101/gr.275212.121 (PMC8415374; doi:10.1101/gr.275212.121)
Supplement: Supplemental Material [file supp_gr.275212.121_Supplemental_Code.zip › Supplemental_Code/data/svmModels/dmel24_model_gkmpredict_dmel1416_specific_enhancer_posSet.txt]

chr2L_2883406_2883688_pos_1	-0.142206
chr2L_736239_737447_pos_2	0.287872
chr2L_1375133_1376774_pos_3	0.0910073
chr2L_2292236_2294035_pos_4	-0.123436
chr2L_2850785_2851699_pos_5	-0.0917232
chr2L_11632492_11633665_pos_6	-0.495837
chr2L_13925927_13927184_pos_7	-0.49007
chr2L_16579699_16581578_pos_8	-0.854457
chr2L_16988160_16990516_pos_9	-0.31459
chr2L_17153409_17155333_pos_10	-0.30423
chr2L_201008_201910_pos_11	0.154554
chr2L_322843_323478_pos_12	0.0236971
chr2L_338325_338902_pos_13	0.179855
chr2L_914417_914854_pos_14	0.241227
chr2L_1414001_1415713_pos_15	-0.00475935
chr2L_1464412_1465605_pos_16	-1.05905
chr2L_1482468_1483486_pos_17	-0.386523
chr2L_1598713_1600701_pos_18	0.331636
chr2L_1925614_1927030_pos_19	0.0360183
chr2L_1996280_1997702_pos_20	-0.418003
chr2L_2303828_2306018_pos_21	-0.412301
chr2L_2345175_2346151_pos_22	-0.243999
chr2L_2508170_2508711_pos_23	-0.198574
chr2L_2593864_2596102_pos_24	-0.305578
chr2L_2602144_2602732_pos_25	-0.14623
chr2L_2848520_2850011_pos_26	-1.15354
chr2L_2835554_2836678_pos_27	-0.0230706
chr2L_3230905_3231712_pos_28	-0.64228
chr2L_3398849_3399612_pos_29	-0.331097
chr2L_3666567_3666819_pos_30	-0.750376
chr2L_4141371_4143002_pos_31	0.375891
chr2L_4590094_4591121_pos_32	0.0767169
chr2L_4636757_4638276_pos_33	-0.0685437
chr2L_4717455_4718370_pos_34	-0.256731
chr2L_4705356_4706803_pos_35	-0.24064
chr2L_5304268_5304650_pos_36	0.398828
chr2L_5643403_5644777_pos_37	0.168953
chr2L_5734786_5735896_pos_38	-0.136304
chr2L_5958938_5959513_pos_39	-0.683916
chr2L_6120996_6122355_pos_40	-0.210028
chr2L_6404324_6405036_pos_41	0.000154529
chr2L_6568299_6569185_pos_42	-0.334571
chr2L_6579575_6581419_pos_43	0.0787993
chr2L_7071197_7071626_pos_44	-0.1221
chr2L_7100658_7101942_pos_45	-0.213558
chr2L_7167418_7168596_pos_46	-0.378201
chr2L_7284801_7285375_pos_47	-0.656696
chr2L_7434296_7434853_pos_48	0.161193
chr2L_7693499_7694764_pos_49	0.340836
chr2L_7762182_7763420_pos_50	-0.0929728
chr2L_8339459_8340272_pos_51	-0.267676
chr2L_8530142_8530707_pos_52	0.0297127
chr2L_8901976_8903614_pos_53	-0.507551
chr2L_8903711_8906080_pos_54	-0.463637
chr2L_9601166_9601713_pos_55	0.785516
chr2L_9735234_9736306_pos_56	-0.946776
chr2L_10077737_10079072_pos_57	-0.347367
chr2L_10192402_10194030_pos_58	-0.60198
chr2L_11256560_11258241_pos_59	-0.0609582
chr2L_11554022_11554887_pos_60	-0.549793
chr2L_11568984_11572120_pos_61	-0.084027
chr2L_11652747_11654314_pos_62	0.20765
chr2L_11786079_11787721_pos_63	-0.531483
chr2L_11869868_11871112_pos_64	-0.648492
chr2L_12077657_12078148_pos_65	-0.328171
chr2L_12297631_12300367_pos_66	-0.102971
chr2L_12391297_12392100_pos_67	-0.217302
chr2L_12557640_12558273_pos_68	-0.0592066
chr2L_12635212_12635980_pos_69	-0.619341
chr2L_12748509_12749418_pos_70	0.784174
chr2L_13205869_13207032_pos_71	0.332385
chr2L_13312994_13314525_pos_72	0.626819
chr2L_13473565_13474270_pos_73	-0.249254
chr2L_13695078_13696026_pos_74	0.380668
chr2L_13727761_13728865_pos_75	-0.245555
chr2L_13937379_13939204_pos_76	-0.155431
chr2L_14008924_14009667_pos_77	-0.180545
chr2L_14077191_14079810_pos_78	-0.758091
chr2L_14613737_14614493_pos_79	-0.863516
chr2L_14754580_14756957_pos_80	-0.315744
chr2L_14787298_14790048_pos_81	-1.06879
chr2L_14797249_14797984_pos_82	-0.367298
chr2L_14824172_14825951_pos_83	-0.645665
chr2L_14958678_14959382_pos_84	0.061862
chr2L_15003696_15004742_pos_85	0.0844791
chr2L_15001237_15002145_pos_86	-0.00401028
chr2L_15155309_15156312_pos_87	0.134156
chr2L_15168609_15169222_pos_88	0.0495856
chr2L_15172848_15173822_pos_89	-0.382312
chr2L_15374420_15375181_pos_90	-0.635012
chr2L_15455824_15456282_pos_91	-0.201945
chr2L_15546264_15547144_pos_92	-0.24046
chr2L_15784481_15785553_pos_93	-0.236268
chr2L_15931226_15934009_pos_94	0.0108626
chr2L_16075638_16077717_pos_95	-0.439858
chr2L_16403680_16404860_pos_96	-0.738607
chr2L_16567820_16568585_pos_97	0.175253
chr2L_16671732_16672449_pos_98	0.057296
chr2L_16986774_16987918_pos_99	-0.12425
chr2L_17019681_17020626_pos_100	-0.195677
chr2L_17057553_17058703_pos_101	-0.306294
chr2L_17068172_17070833_pos_102	-0.120907
chr2L_17307187_17308588_pos_103	-0.656406
chr2L_17305631_17306098_pos_104	-0.481432
chr2L_17332302_17332871_pos_105	-0.344952
chr2L_17329035_17330513_pos_106	-0.617068
chr2L_17641199_17641957_pos_107	-0.108895
chr2L_17731955_17732867_pos_108	-0.298165
chr2L_17971199_17972023_pos_109	-0.114153
chr2L_18036749_18038215_pos_110	-0.230801
chr2L_18071818_18074315_pos_111	-0.960795
chr2L_18225297_18226955_pos_112	-0.614091
chr2L_18232436_18234299_pos_113	-0.848723
chr2L_18420677_18424144_pos_114	-0.160915
chr2L_18482508_18483212_pos_115	0.162103
chr2L_18757520_18759314_pos_116	-0.150443
chr2L_18769968_18771031_pos_117	-0.180386
chr2L_18867449_18868316_pos_118	0.190348
chr2L_19177221_19177853_pos_119	-0.65752
chr2L_19276175_19276792_pos_120	-0.0871533
chr2L_19634712_19636871_pos_121	-0.289526
chr2L_19740810_19741321_pos_122	0.296878
chr2L_20074349_20074625_pos_123	-0.305926
chr2L_20106643_20107235_pos_124	0.114217
chr2L_20173734_20173927_pos_125	-0.577978
chr2L_20535492_20537195_pos_126	-0.568185
chr2L_20969458_20970909_pos_127	-0.137737
chr2L_21272730_21273890_pos_128	-0.227873
chr2L_21402354_21402814_pos_129	-0.504386
chr2L_21722578_21723200_pos_130	-0.261686
chr2L_21733906_21734937_pos_131	-0.0918113
chr2L_21889936_21890649_pos_132	-1.32756
chr2L_22304070_22306343_pos_133	-0.623717
chr2L_22398843_22399361_pos_134	0.00489236
chr2R_3685992_3686970_pos_135	0.0928947
chr2R_4701583_4702486_pos_136	0.51521
chr2R_8961613_8962573_pos_137	0.0838101
chr2R_12041907_12043614_pos_138	-0.0361429
chr2R_13121588_13124069_pos_139	0.0212664
chrU_1615105_1615320_pos_140	-0.000616277
chr2RHet_732496_732737_pos_141	0.826587
chrU_1960952_1961142_pos_142	-0.131717
chr2RHet_3106883_3107069_pos_143	0.229002
chr2RHet_3162032_3163195_pos_144	0.283669
chr2R_96609_96851_pos_145	-0.2267
chr2R_562450_563133_pos_146	0.120935
chr2R_1974470_1975204_pos_147	0.553895
chr2R_2491868_2492799_pos_148	-0.426895
chr2R_2812531_2814066_pos_149	-0.190822
chr2R_2900482_2901145_pos_150	0.270344
chr2R_3214739_3215615_pos_151	-0.425042
chr2R_3281105_3282195_pos_152	-0.0846846
chr2R_3872952_3873695_pos_153	-0.160006
chr2R_4041700_4043013_pos_154	0.288608
chr2R_4347163_4348238_pos_155	0.0951898
chr2R_4463370_4464408_pos_156	0.216584
chr2R_4472909_4474284_pos_157	-0.156425
chr2R_4664566_4665364_pos_158	-0.0939997
chr2R_4711828_4713320_pos_159	0.113785
chr2R_4709144_4709493_pos_160	0.0101906
chr2R_5230431_5231918_pos_161	-0.200529
chr2R_5237120_5238493_pos_162	0.0652328
chr2R_5266546_5269475_pos_163	0.0662703
chr2R_5334075_5334860_pos_164	0.110714
chr2R_5484546_5485091_pos_165	0.320886
chr2R_5502175_5503323_pos_166	0.0908004
chr2R_5572463_5573568_pos_167	-0.242846
chr2R_5792071_5793489_pos_168	0.014864
chr2R_5969490_5970289_pos_169	-0.153801
chr2R_6201971_6202746_pos_170	0.162196
chr2R_6245153_6246362_pos_171	-0.472082
chr2R_6605818_6606363_pos_172	-1.09503
chr2R_6647045_6647703_pos_173	-0.0760773
chr2R_6966510_6967222_pos_174	-0.396865
chr2R_7040374_7041588_pos_175	-0.193835
chr2R_7163503_7164215_pos_176	-0.392992
chr2R_7366288_7366959_pos_177	0.0229604
chr2R_7427832_7428478_pos_178	-0.144515
chr2R_7871954_7872332_pos_179	-0.139314
chr2R_8094316_8095384_pos_180	-0.114223
chr2R_8384498_8385259_pos_181	-0.315613
chr2R_8372342_8374142_pos_182	0.486472
chr2R_8508632_8510638_pos_183	-0.577845
chr2R_9399839_9401706_pos_184	-0.177345
chr2R_9418048_9419040_pos_185	-0.476637
chr2R_9624802_9625950_pos_186	-0.547924
chr2R_9659115_9660091_pos_187	-0.123946
chr2R_9700823_9702234_pos_188	-0.0782854
chr2R_9924270_9924738_pos_189	-0.378889
chr2R_10105039_10105602_pos_190	-0.215792
chr2R_10369262_10369978_pos_191	-0.512066
chr2R_10797066_10797915_pos_192	0.176269
chr2R_12325933_12328274_pos_193	-1.1685
chr2R_12345719_12346542_pos_194	-0.456935
chr2R_12389820_12390422_pos_195	0.60784
chr2R_12581113_12582181_pos_196	-0.394146
chr2R_12599228_12599963_pos_197	-0.607179
chr2R_12616791_12617832_pos_198	-0.1071
chr2R_12816597_12817731_pos_199	-0.625756
chr2R_13071095_13071679_pos_200	-0.564188
chr2R_13178094_13178798_pos_201	-0.00628011
chr2R_13206816_13207894_pos_202	-0.00141974
chr2R_13508782_13509922_pos_203	-0.587448
chr2R_13522784_13523877_pos_204	0.0484136
chr2R_13535857_13536645_pos_205	-1.28608
chr2R_13791627_13794410_pos_206	0.423515
chr2R_13796427_13796666_pos_207	0.168594
chr2R_13804225_13805647_pos_208	-0.194748
chr2R_13871578_13872185_pos_209	0.112682
chr2R_14534876_14535439_pos_210	-0.234304
chr2R_14662128_14662634_pos_211	-1.75354
chr2R_14699230_14700256_pos_212	0.355114
chr2R_14779690_14781015_pos_213	-0.338947
chr2R_14938614_14940166_pos_214	0.124691
chr2R_14956939_14958157_pos_215	-1.00167
chr2R_14966830_14968816_pos_216	0.609286
chr2R_15101080_15102768_pos_217	0.0648062
chr2R_15216970_15217837_pos_218	0.0999546
chr2R_16111847_16112437_pos_219	-0.126817
chr2R_16203249_16203619_pos_220	0.290924
chr2R_16245665_16247056_pos_221	0.180336
chr2R_16323066_16323994_pos_222	0.372934
chr2R_16345559_16346107_pos_223	0.0219485
chr2R_16534370_16537467_pos_224	0.330736
chr2R_16642331_16643713_pos_225	-1.30063
chr2R_17139121_17139467_pos_226	0.158848
chr2R_17162836_17163442_pos_227	-0.906824
chr2R_17267673_17268221_pos_228	-0.130875
chr2R_17277294_17278129_pos_229	0.0345924
chr2R_17294998_17297618_pos_230	-0.00391852
chr2R_17400548_17402866_pos_231	-0.0722011
chr2R_17688686_17689263_pos_232	-1.24332
chr2R_18323056_18324180_pos_233	-0.463925
chr2R_18334545_18335775_pos_234	-0.735699
chr2R_18615021_18616053_pos_235	-0.22518
chr2R_18865983_18866812_pos_236	-0.184211
chr2R_19182740_19184397_pos_237	0.00634957
chr2R_19230489_19231263_pos_238	-0.294656
chr2R_19356478_19357781_pos_239	0.0606736
chr2R_19649235_19650324_pos_240	0.567904
chr2R_19680279_19681165_pos_241	-0.234131
chr2R_19891352_19892071_pos_242	0.530788
chr2R_20050500_20051396_pos_243	-0.0858894
chr2R_20121176_20121894_pos_244	-0.133801
chr2R_20813250_20814847_pos_245	0.0707012
chr3L_916991_918475_pos_246	0.378986
chr3L_3012458_3014855_pos_247	0.0106453
chr3L_3275926_3276882_pos_248	-0.13517
chr3L_5366697_5368946_pos_249	-0.507046
chr3L_14279884_14280251_pos_250	-0.192103
chr3L_4946927_4948073_pos_251	-0.348463
chr3L_5062239_5063131_pos_252	-0.672393
chr3L_8742064_8742392_pos_253	-0.704322
chr3L_9544145_9545002_pos_254	-0.545446
chr3L_11182730_11183750_pos_255	-0.600238
chr3L_11739302_11740863_pos_256	0.593724
chr3L_11722019_11724386_pos_257	0.185563
chr3L_14508532_14509367_pos_258	0.0329798
chr3L_15410333_15412381_pos_259	0.301935
chr3L_16194921_16197408_pos_260	0.134464
chr3L_498499_500125_pos_261	-0.0737101
chr3L_779281_779866_pos_262	0.221097
chr3L_798910_799324_pos_263	-0.0566255
chr3L_824266_825301_pos_264	0.277977
chr3L_907295_908693_pos_265	-0.0194191
chr3L_957828_958978_pos_266	-0.14717
chr3L_1008040_1009450_pos_267	-0.279791
chr3L_1067299_1067818_pos_268	-0.851753
chr3L_1283912_1284605_pos_269	-0.049691
chr3L_1377532_1378705_pos_270	0.184327
chr3L_2008969_2010437_pos_271	-0.550976
chr3L_2006112_2008947_pos_272	-0.220424
chr3L_2363989_2366131_pos_273	-1.30892
chr3L_2422416_2423877_pos_274	-0.22836
chr3L_2560660_2560962_pos_275	-0.0724646
chr3L_2559277_2559990_pos_276	-0.182552
chr3L_2923208_2923870_pos_277	-0.201015
chr3L_3023220_3024873_pos_278	-0.444085
chr3L_3142218_3142894_pos_279	0.101717
chr3L_3369939_3371543_pos_280	-0.138734
chr3L_3387626_3388254_pos_281	-0.0317655
chr3L_3640424_3643811_pos_282	-0.713823
chr3L_3705078_3707816_pos_283	-0.462161
chr3L_4309914_4310705_pos_284	-0.112387
chr3L_4358332_4359075_pos_285	-0.545599
chr3L_4394921_4395484_pos_286	0.0143006
chr3L_4518951_4520002_pos_287	-0.389199
chr3L_4542898_4544332_pos_288	-0.202245
chr3L_4570143_4570755_pos_289	-0.502533
chr3L_4712431_4715073_pos_290	-0.781019
chr3L_5003391_5004306_pos_291	-0.625493
chr3L_5207810_5208388_pos_292	0.0721855
chr3L_5231886_5232541_pos_293	-1.1298
chr3L_5426328_5427464_pos_294	0.107883
chr3L_5480573_5481201_pos_295	-0.121065
chr3L_5482835_5484063_pos_296	0.12098
chr3L_5990796_5992562_pos_297	-0.81628
chr3L_6056417_6058029_pos_298	-0.760085
chr3L_6195943_6197286_pos_299	0.121156
chr3L_6241960_6243824_pos_300	-0.539765
chr3L_6342123_6342986_pos_301	-0.0907542
chr3L_6503021_6504118_pos_302	-0.88025
chr3L_6701706_6702392_pos_303	-0.579965
chr3L_6995256_6996018_pos_304	-0.257387
chr3L_7052406_7053316_pos_305	-0.735743
chr3L_7080100_7080612_pos_306	-0.333929
chr3L_7155843_7157314_pos_307	0.614533
chr3L_7264340_7265855_pos_308	-0.134558
chr3L_7271526_7272032_pos_309	-0.468122
chr3L_7267687_7269897_pos_310	0.230736
chr3L_7547845_7548870_pos_311	0.137511
chr3L_7714565_7715215_pos_312	0.187594
chr3L_7801860_7802329_pos_313	0.302703
chr3L_7836736_7837290_pos_314	0.293836
chr3L_7919584_7920652_pos_315	-0.527864
chr3L_8034052_8034661_pos_316	0.137212
chr3L_8326967_8328036_pos_317	0.259451
chr3L_8440544_8441695_pos_318	-0.983841
chr3L_8861578_8863459_pos_319	0.0473484
chr3L_8910065_8910848_pos_320	-0.358969
chr3L_9119144_9119502_pos_321	0.18883
chr3L_9257583_9258088_pos_322	0.0728633
chr3L_9255971_9257112_pos_323	-0.344121
chr3L_9648056_9649173_pos_324	-0.834757
chr3L_9931933_9932979_pos_325	-0.45997
chr3L_9955286_9956459_pos_326	0.510999
chr3L_10000555_10001055_pos_327	0.227379
chr3L_10099704_10101212_pos_328	0.413912
chr3L_10487104_10487514_pos_329	0.168688
chr3L_10544955_10545372_pos_330	0.456337
chr3L_10627155_10628480_pos_331	0.0422584
chr3L_10692325_10693206_pos_332	0.0276504
chr3L_10812950_10813484_pos_333	0.310269
chr3L_11196120_11197939_pos_334	-0.679735
chr3L_11443830_11445247_pos_335	-0.829277
chr3L_11488430_11491404_pos_336	-0.571241
chr3L_11645936_11646846_pos_337	0.200298
chr3L_11656541_11656987_pos_338	-0.249432
chr3L_11803766_11804268_pos_339	0.188808
chr3L_11897550_11899970_pos_340	0.312943
chr3L_12013599_12015341_pos_341	-0.40575
chr3L_12187757_12188711_pos_342	-0.590239
chr3L_12336176_12337106_pos_343	-0.788802
chr3L_12663478_12664038_pos_344	0.0911046
chr3L_12792795_12793307_pos_345	-0.131655
chr3L_12933992_12934751_pos_346	-1.48013
chr3L_13184244_13185694_pos_347	-0.735388
chr3L_13414104_13414939_pos_348	0.00906062
chr3L_13420855_13421493_pos_349	0.0590129
chr3L_13451568_13452542_pos_350	0.260124
chr3L_13615414_13616306_pos_351	-0.22259
chr3L_13730744_13731875_pos_352	-0.408408
chr3L_13825561_13826038_pos_353	-0.468684
chr3L_13845638_13846521_pos_354	0.357267
chr3L_13880518_13881337_pos_355	0.223654
chr3L_13890901_13892108_pos_356	-0.895699
chr3L_14095351_14095746_pos_357	0.240934
chr3L_14239386_14241092_pos_358	-0.633041
chr3L_14799842_14800632_pos_359	-0.74879
chr3L_15480069_15481134_pos_360	0.322252
chr3L_15851212_15852464_pos_361	-0.281181
chr3L_15859413_15861124_pos_362	-0.374179
chr3L_15861249_15863082_pos_363	-0.360496
chr3L_15919141_15921658_pos_364	-0.47806
chr3L_15938384_15939600_pos_365	-0.245303
chr3L_15961702_15962401_pos_366	0.0255117
chr3L_16078462_16079598_pos_367	0.182013
chr3L_16173680_16174572_pos_368	-0.0740762
chr3L_16284313_16285984_pos_369	0.039713
chr3L_16314746_16316052_pos_370	-0.0222068
chr3L_16637596_16638005_pos_371	-0.470807
chr3L_16683383_16684775_pos_372	-0.397064
chr3L_16873640_16874966_pos_373	0.256178
chr3L_16929992_16931267_pos_374	-0.699439
chr3L_17068763_17069783_pos_375	0.111808
chr3L_17208670_17209400_pos_376	-0.664138
chr3L_17766402_17767690_pos_377	0.285849
chr3L_17953413_17953859_pos_378	-0.377569
chr3L_18037134_18038082_pos_379	-0.0932876
chr3L_18305090_18306433_pos_380	-0.185321
chr3L_18482199_18485827_pos_381	0.0195667
chr3L_18492656_18493112_pos_382	-0.272464
chr3L_18592185_18593729_pos_383	-0.163621
chr3L_18642093_18642782_pos_384	-0.393041
chr3L_18702309_18703463_pos_385	-0.35256
chr3L_18736740_18737283_pos_386	0.0189553
chr3L_18743524_18744534_pos_387	-0.476277
chr3L_18759622_18759972_pos_388	-0.702066
chr3L_18876024_18876878_pos_389	-0.705851
chr3L_19353216_19354593_pos_390	-0.354233
chr3L_19434889_19435685_pos_391	0.530768
chr3L_19542318_19542830_pos_392	-0.0360692
chr3L_19825456_19826713_pos_393	0.187601
chr3L_19940273_19942182_pos_394	-0.560925
chr3L_20065150_20065778_pos_395	-0.07078
chr3L_20609415_20609969_pos_396	-0.516045
chr3L_20697817_20699176_pos_397	-0.521511
chr3L_20856619_20858411_pos_398	-0.292298
chr3L_21090033_21090947_pos_399	-0.110774
chr3L_21083371_21084839_pos_400	-0.404295
chr3L_21140871_21142484_pos_401	-0.589118
chr3L_21867371_21867930_pos_402	-0.0377199
chr3L_21919238_21920728_pos_403	-0.0311935
chr3L_22015038_22015933_pos_404	-0.15803
chr3L_22217296_22218689_pos_405	-0.513261
chr3L_22245963_22246662_pos_406	-0.318197
chr3L_22653341_22654219_pos_407	-0.235822
chr3L_22700356_22700725_pos_408	-0.808913
chr3L_22697603_22699076_pos_409	-0.960523
chr3L_22764750_22766009_pos_410	0.41279
chr3L_23174728_23175338_pos_411	0.410986
chr3L_23227421_23228691_pos_412	-0.420601
chr3L_23260657_23262027_pos_413	-0.652159
chr3L_23866919_23867884_pos_414	-0.42056
chr3L_24290759_24292940_pos_415	-0.768952
chr3LHet_688677_690009_pos_416	0.125782
chr3LHet_1181898_1182697_pos_417	1.03385
chr3LHet_2399137_2401102_pos_418	-0.171317
chr3R_17058714_17060922_pos_419	-0.091273
chr3R_1231164_1232731_pos_420	0.333063
chr3R_3672758_3675291_pos_421	0.137078
chr3R_4623840_4624975_pos_422	-0.489168
chr3R_6114369_6114912_pos_423	0.622174
chr3R_7589305_7589898_pos_424	0.601082
chr3R_7981363_7983206_pos_425	-0.269264
chr3R_10323329_10325621_pos_426	-0.0511975
chr3R_12749382_12750557_pos_427	0.061084
chr3R_16239913_16243238_pos_428	-0.0697108
chr3R_18976114_18977626_pos_429	-0.13945
chr3R_21547979_21551578_pos_430	0.395973
chr3R_24776183_24776831_pos_431	0.548365
chr3RHet_1384804_1386768_pos_432	0.0187593
chr3RHet_1902455_1904060_pos_433	0.279449
chr3R_277118_277602_pos_434	0.340908
chr3R_266407_267794_pos_435	-0.479278
chr3R_824265_825486_pos_436	-0.0752598
chr3R_979405_979724_pos_437	-0.0834569
chr3R_972801_974034_pos_438	-0.440028
chr3R_1381403_1383409_pos_439	0.00321134
chr3R_1403968_1405795_pos_440	-0.661462
chr3R_1705846_1706942_pos_441	0.516114
chr3R_1714362_1715031_pos_442	-0.520926
chr3R_1743168_1743946_pos_443	0.0875843
chr3R_1809387_1810735_pos_444	-1.11145
chr3R_2186217_2187885_pos_445	0.310125
chr3R_2678749_2679082_pos_446	0.0332374
chr3R_2712802_2713967_pos_447	-0.908954
chr3R_2944012_2944774_pos_448	0.0261292
chr3R_3027124_3027985_pos_449	0.0765288
chr3R_3080392_3081210_pos_450	0.168453
chr3R_3136194_3136822_pos_451	-0.519385
chr3R_3253639_3255335_pos_452	-0.79619
chr3R_3368760_3369665_pos_453	0.337027
chr3R_3391203_3393573_pos_454	-0.303326
chr3R_3447390_3448202_pos_455	-0.73576
chr3R_3461778_3462585_pos_456	-0.690396
chr3R_3907936_3909667_pos_457	0.107245
chr3R_4284599_4285826_pos_458	-0.308707
chr3R_4394700_4395040_pos_459	-0.469822
chr3R_4936836_4937874_pos_460	-0.451023
chr3R_5013339_5014984_pos_461	-0.352863
chr3R_5006430_5007430_pos_462	-0.462326
chr3R_5030606_5031776_pos_463	-0.616104
chr3R_5201927_5203549_pos_464	0.046333
chr3R_5260743_5261201_pos_465	0.345969
chr3R_5527044_5527854_pos_466	0.176849
chr3R_6594828_6596268_pos_467	0.195646
chr3R_6619107_6620223_pos_468	-0.655041
chr3R_6856342_6857915_pos_469	-0.427807
chr3R_6918870_6920393_pos_470	-0.262672
chr3R_6942791_6943973_pos_471	-0.224459
chr3R_7003932_7005577_pos_472	-0.330572
chr3R_7034063_7035139_pos_473	-0.698114
chr3R_7146244_7147047_pos_474	-0.666717
chr3R_7190247_7191142_pos_475	-0.339216
chr3R_7361773_7363303_pos_476	-0.396143
chr3R_7386888_7387677_pos_477	0.0882155
chr3R_7745116_7746200_pos_478	-0.132583
chr3R_7782520_7782797_pos_479	-0.371066
chr3R_7912412_7913457_pos_480	-0.494129
chr3R_8028123_8030371_pos_481	-0.115534
chr3R_8127749_8129368_pos_482	-0.243277
chr3R_8187157_8188281_pos_483	-1.07042
chr3R_8230604_8231247_pos_484	-0.534767
chr3R_8412822_8413682_pos_485	0.133786
chr3R_8427092_8428060_pos_486	0.0591849
chr3R_8543234_8544593_pos_487	-0.237562
chr3R_8693047_8693727_pos_488	-0.23204
chr3R_8985529_8986925_pos_489	-0.64327
chr3R_9020748_9021708_pos_490	-0.346467
chr3R_9044872_9045498_pos_491	-0.20249
chr3R_9215934_9216559_pos_492	-0.301815
chr3R_9392447_9393676_pos_493	-0.778888
chr3R_9396641_9398387_pos_494	-0.256431
chr3R_9576802_9577690_pos_495	-0.432065
chr3R_9599009_9599700_pos_496	-0.543435
chr3R_9608767_9609575_pos_497	0.0763415
chr3R_9778512_9779211_pos_498	-0.164973
chr3R_9800484_9800877_pos_499	-0.639543
chr3R_9834624_9836035_pos_500	0.181188
chr3R_9906909_9909049_pos_501	-0.200924
chr3R_10156279_10156840_pos_502	0.0760823
chr3R_10251739_10253125_pos_503	0.623505
chr3R_10250162_10250422_pos_504	-0.141607
chr3R_10530264_10532028_pos_505	-0.327763
chr3R_10842407_10846349_pos_506	0.310261
chr3R_11072102_11072914_pos_507	-0.0174602
chr3R_11214544_11216934_pos_508	0.111813
chr3R_11354485_11355931_pos_509	-0.403316
chr3R_11724404_11725027_pos_510	-0.992365
chr3R_12362957_12363678_pos_511	-0.0829478
chr3R_12409843_12410934_pos_512	0.533774
chr3R_12420977_12421575_pos_513	-0.497731
chr3R_12431415_12432289_pos_514	-0.583138
chr3R_12432601_12433570_pos_515	0.0959775
chr3R_12730327_12730945_pos_516	0.27946
chr3R_13089273_13089750_pos_517	-0.149573
chr3R_13164821_13166961_pos_518	0.127316
chr3R_13282980_13284829_pos_519	-1.0169
chr3R_13312540_13312893_pos_520	0.371128
chr3R_13484775_13485643_pos_521	-0.488884
chr3R_13740870_13741750_pos_522	-0.873997
chr3R_13852949_13853634_pos_523	-0.597354
chr3R_14291958_14293230_pos_524	-0.515632
chr3R_14417968_14418896_pos_525	-0.413785
chr3R_14451568_14452963_pos_526	0.237273
chr3R_14699026_14699940_pos_527	-0.765863
chr3R_14697887_14698326_pos_528	-0.15884
chr3R_14840788_14841677_pos_529	0.129832
chr3R_14863978_14865341_pos_530	-0.386797
chr3R_15353291_15354206_pos_531	0.0199824
chr3R_15546288_15548212_pos_532	-0.190431
chr3R_15553403_15554069_pos_533	0.0939702
chr3R_15581308_15581855_pos_534	0.275364
chr3R_15575251_15575758_pos_535	0.159157
chr3R_15641786_15643305_pos_536	-0.431397
chr3R_15789497_15791120_pos_537	-0.798981
chr3R_15851979_15853121_pos_538	0.0426416
chr3R_15940846_15943086_pos_539	0.319444
chr3R_16053677_16054548_pos_540	0.0912596
chr3R_16068202_16069811_pos_541	-0.116306
chr3R_16513869_16515618_pos_542	-0.273456
chr3R_16519567_16520119_pos_543	0.580464
chr3R_16526242_16528265_pos_544	-0.273986
chr3R_16621740_16623315_pos_545	-0.524144
chr3R_16822168_16822980_pos_546	0.0857514
chr3R_16857006_16858025_pos_547	0.343235
chr3R_16979729_16980204_pos_548	-0.601888
chr3R_17092991_17094020_pos_549	-0.881982
chr3R_17883256_17884251_pos_550	0.137561
chr3R_17936145_17937211_pos_551	0.428522
chr3R_17947852_17949013_pos_552	-0.375969
chr3R_18032402_18034036_pos_553	0.202015
chr3R_18529973_18531334_pos_554	0.479414
chr3R_18625178_18625847_pos_555	-0.596067
chr3R_18635313_18637397_pos_556	-0.301405
chr3R_18732240_18733372_pos_557	0.0178847
chr3R_19048848_19049497_pos_558	-0.353177
chr3R_19257865_19258841_pos_559	0.249891
chr3R_19355369_19356326_pos_560	0.0938038
chr3R_19622049_19622953_pos_561	-0.271474
chr3R_20021777_20023003_pos_562	0.0456022
chr3R_20163020_20163574_pos_563	-0.309022
chr3R_20405720_20406176_pos_564	0.191065
chr3R_20518883_20519942_pos_565	0.156981
chr3R_20559682_20562688_pos_566	0.43356
chr3R_20603338_20604885_pos_567	-1.02675
chr3R_20751677_20752900_pos_568	0.166676
chr3R_21138147_21138806_pos_569	-0.148467
chr3R_21437704_21438361_pos_570	-0.13844
chr3R_21485564_21486181_pos_571	0.0476089
chr3R_21902044_21903330_pos_572	-0.115967
chr3R_21909579_21910303_pos_573	-0.333497
chr3R_22287960_22288455_pos_574	0.1973
chr3R_22508448_22509767_pos_575	0.476659
chr3R_22653036_22655152_pos_576	-1.04192
chr3R_22857411_22857881_pos_577	0.117257
chr3R_22902148_22903441_pos_578	-0.639492
chr3R_23135360_23136049_pos_579	-0.255155
chr3R_23203866_23204382_pos_580	0.404422
chr3R_23288487_23289606_pos_581	0.306867
chr3R_23422986_23424383_pos_582	0.13572
chr3R_23528812_23529739_pos_583	-1.09366
chr3R_23771949_23773026_pos_584	0.635708
chr3R_23840532_23840813_pos_585	0.317167
chr3R_23992466_23993688_pos_586	0.342376
chr3R_24030227_24034374_pos_587	-0.335996
chr3R_24052170_24053857_pos_588	-0.172577
chr3R_24128282_24128517_pos_589	0.321812
chr3R_24178630_24179558_pos_590	0.0294748
chr3R_24557928_24558570_pos_591	0.453345
chr3R_25150010_25150889_pos_592	-0.954347
chr3R_25273647_25274445_pos_593	0.275846
chr3R_25304016_25304335_pos_594	-0.100542
chr3R_25585381_25586108_pos_595	-0.155626
chr3R_25798856_25801092_pos_596	-0.858032
chr3R_26007283_26009549_pos_597	-0.0738892
chr3R_26018775_26019829_pos_598	-0.795074
chr3R_26132619_26135298_pos_599	-0.78378
chr3R_26369815_26371874_pos_600	-0.654091
chr3R_26390929_26391633_pos_601	-0.233422
chr3R_26573979_26575701_pos_602	0.0698692
chr3R_27008930_27010083_pos_603	0.120975
chr3R_27459365_27461221_pos_604	-0.858772
chr4_386486_387897_pos_605	0.243864
chr4_575377_575830_pos_606	0.387668
chr4_1008871_1009578_pos_607	0.0597699
chr4_1298760_1298946_pos_608	-0.155795
chrU_2541365_2541950_pos_609	-0.929214
chrU_6338519_6338707_pos_610	-0.391056
chrU_9944658_9944853_pos_611	-1.12372
chrX_17424116_17425062_pos_612	-1.2986
chrX_46107_46850_pos_613	0.395298
chrX_199892_200731_pos_614	-0.132281
chrX_792217_792743_pos_615	-0.195316
chrX_1180005_1180590_pos_616	0.229644
chrX_1499868_1501721_pos_617	-0.0569024
chrX_2685040_2685689_pos_618	-0.0879442
chrX_3103243_3104105_pos_619	-0.342988
chrX_3346999_3347900_pos_620	0.0540716
chrX_4767431_4767850_pos_621	0.17864
chrX_4917150_4918199_pos_622	-0.837653
chrX_5058204_5058665_pos_623	0.273447
chrX_5188030_5189068_pos_624	-1.46776
chrX_5409422_5410219_pos_625	-0.321553
chrX_5882209_5882510_pos_626	0.411516
chrX_6486293_6486769_pos_627	-0.0362835
chrX_7864215_7865358_pos_628	0.0960578
chrX_8099178_8100692_pos_629	0.0188962
chrX_8776375_8777693_pos_630	-1.30034
chrX_9482552_9482816_pos_631	0.773281
chrX_9792248_9793035_pos_632	-0.789849
chrX_9915553_9916630_pos_633	-0.997925
chrX_10123754_10125092_pos_634	-0.210562
chrX_11494191_11496974_pos_635	-0.219616
chrX_11894479_11895670_pos_636	-0.0765919
chrX_12335779_12336675_pos_637	-0.694508
chrX_12471633_12472189_pos_638	0.0548047
chrX_13107552_13108841_pos_639	-0.315628
chrX_13269617_13270634_pos_640	0.151327
chrX_13472059_13472578_pos_641	-0.0567207
chrX_13624940_13625523_pos_642	0.716364
chrX_14794578_14795102_pos_643	-0.0689293
chrX_15330564_15331816_pos_644	0.682069
chrX_15390489_15391301_pos_645	0.175655
chrX_15912306_15912457_pos_646	0.403835
chrX_16167691_16168497_pos_647	0.211656
chrX_16203708_16204463_pos_648	-0.484407
chrX_16214819_16216098_pos_649	-0.106177
chrX_16881841_16883171_pos_650	-0.0384832
chrX_17066743_17067379_pos_651	-0.106306
chrX_17202673_17203714_pos_652	-0.888101
chrX_17577612_17578002_pos_653	-0.45111
chrX_17975826_17977141_pos_654	0.00107024
chrX_18009553_18010328_pos_655	-0.0893242
chrX_18001409_18002161_pos_656	0.272762
chrX_18078744_18079217_pos_657	-0.0591759
chrX_18539217_18540352_pos_658	-1.26763
chrX_18705152_18706590_pos_659	0.208396
chrX_19231736_19232335_pos_660	0.169031
chrX_20378496_20378943_pos_661	0.427804
chrX_20662405_20663624_pos_662	-0.868662
chrX_21869971_21870861_pos_663	-0.122915
chrU_7206028_7206454_pos_664	-0.147678
chrU_7288548_7288701_pos_665	-0.549302
chrU_7640725_7640908_pos_666	-0.926676
chrU_7753927_7754335_pos_667	-0.95771
chrU_8074547_8074874_pos_668	-0.923721
chrU_8277044_8277205_pos_669	-0.681259
chrU_8761439_8761599_pos_670	-0.776111
chrUextra_4416618_4416820_pos_671	0.205131
