# Supplementary material for: The hourglass model of evolutionary conservation during embryogenesis extends to developmental enhancers with signatures of positive selection
Source: Genome Res. 2021 Sep;31(9):1573–81. doi: 10.1101/gr.275212.121 (PMC8415374; doi:10.1101/gr.275212.121)
Supplement: Supplemental Material [file supp_gr.275212.121_Supplemental_Code.zip › Supplemental_Code/data/svmModels/dmel1416_specific_enhancer_gkmtrain.model.txt]

svm_type c_svc
kernel_type wgkm
L 10
k 7
d 3
M 50
H 50
nr_class 2
total_sv 1279
rho -0.0445893
label 1 -1
nr_sv 671 608
SV
0.7976650745533511 TAAAATATAAAGTCATGCCAAATTACACATTTTCGCTGAGGAAGTCAGCGAAGCCAGTGGCCATTCGACTAGAATCTTATCGCGTAGCTTTCTGGGCGATATGACAGTGATAAGACGCAATCAGTTTTCGGGGGCGATTGGCGCGTCTGGGCACCACTGGCAACAATCATAAGTGGGGCAGGCCACGAAGCGATCTTTTAGCTTGATCAAATATTAAAGTTCCCAAACAAACCTGATGAAATTCCCATTGTTTAAACAAATGTTACGCTGTTGGTAAGCGACT
0.752454354690158 CCTGTGCAGTTGGGCTCTCCAGTCTGCGAGAAGTCTGCACTGCGGATTGACACCTGACATGGCGGCGGAATCGAACAGCAAAGCGGATCTCGGGGTTTCAGATCTTACACCCGACATAATGAAAGCGTCATAGAAAATATATATGGAGTAGCAGTAGTAGTGCATTTAAGATAGAGCAGCATGTGGTTTAATGGATATTTTTCGCATATTTGTAGTATTTTTATGGGTAAGGCAATCATATATCGTACTTCGTCATGGTAGTAGTTAAAGTGTGAAAAATAACCGAATCCATAATCCAGTTGCCTTCGCAGATCTCAGTACCGTGTACCTTATCTTCGGGCCCTCAGTTCGGAGTAATTTATTCACTCATTCATATGCACATGCACTTTTGAATGTATCCATATAATTATATAATCCCGATTTGGCTCACTTGTGCAAAACCACTGGCCGAGTGGTGCAGGCGTTGAGTTATTGAGCCCAATGATGATTCATTTCATTCATTCGACCGATCGTTAATACTCACCCATCGATCGGCAGATTTATGGGCATGTTGATAGGCAAATTTCCGTTCCCGTCCGAAGCGCAGAAATTAAGTCACAGTTAATAATGGTACAGACTAAGATGTAGTGTGTGAACTCGAAGAAACTCAATCTAGTGACACATAATTAGTAGATCAATGAATAGACAACTACTCATTCTCTGAATAATACACACGCTTAGCACAAATGTTCGACGTAAATTATTGTTTGGAAGTCCAATCAAAAGCTGACCTCTGAATATAATCCTCATATATATGAAAGCAAGGTTTAAATTTATGGGAATAAATTATGATGCAACGCCAAGATGTTGGCTTCGTTTTTAAGTGTCAATTAACATAAATATAAGAGTAATCATTTGATTGTAGGCACATCGTTGCATTGGGTGTTATCTGAGAAAAGGCCCAGAAAGTATACACTGTAAATTACTTTGAAGTAGGTGGTATATAATAACTTTATTGTATTCAGCGTATGCGTCCGCGTACAAATCGAATGTCGGATATTGGTTAGTAAGTATTGCATATATGCAGATACATATTAGTTATCGCTACTAAGTCTGCTATCAGTCTACGAATGCATGTGTGATATTTGGTATCAGTAACTGAAAATGAGTAATTGGTAAGTGATATTCCATAGCCATTAGTTGTTAATTGTTTATCAGGGGCGTATAACC
0.6552072565943972 CGCAACTTGGCAAAGTGTTTGGGCCTGGTTTTGTGGATGCTTGGTCAGGACTTTGAGGTCAAGACAAGTCAATTATGCCGCCGGCGTGACCGTGCGTACATCAATTTAATTATAACTCCTCAGCTGGATTTTCCCCGAGTATCTATACCATTCAGCTTTCAAGCCAACTTAAGCGGCTATCGACTCGAACACGCAGAAAATAGAAATAGCGATTTCTCCCACATACTCTACCAATTTCACAAATGAATCATATAGTGGTAGGTGTATTCCCCAAGTGTATTTACAGACAGTTTCTATGTATTTAAGCATATCTGCCCTGGAGAAACGATTCCATTGATTCCTTCAACGGGAGAATGCCAATTGCAACGCTTAATTAGGCAAAACTAAAGCTAGTTTAGTTCCATGCTTTGTGGAAATAAGTCGGAAAGCCTTTAAGCAGCTCCCAGACGGAGAATGGCCAAAACAACAGAACAACGCACAACTATTTATGTCTGCCCAGGTATTCGCCATTCAGGGTAATTTCCCTAATGCGATTTGGGCCCAGACCAGACCAGAGCAGAACAGAACGGAACAGAACAGAACGGGCCGAAAAGGAACGAAACTAAAACTCGAGTCTTCCCGCCCATATGGCCATAATTAACACACGTTGTCAGTCAGTCGAAAGGAGAAAGGAAAAACAGAGGGATCTCCAGATCTGAAGAGATGAGTGCCAGACGGACGGCAAACCAAAGTTTTGGGGAGAAGTTGGCTGGTGGCGGCTCGGTCTGGGCTCCAAAATACACACATGACAATAATAATTATTGTCTTGATTATGCTCCCGTGCATGTTTTACTTGGCCAAGTTTGCCATTTAGCCAAATTGCCAGACATTTGTCTTTCTCTTGGCCCGTCGTCCGGGTATCCTGCTCAAGGCAAATTCATCTCTGCCACTTTTGTGCTTCGTCTTCACCTTGAACGGCGATGCTCAAGAGCTTTTCATTTAGCTTAATTAACTTATAACCATTTTTACGCAGGTTTATTGTCTTAATTAATAACCCCCAGACATAAATCTTGAGCGGGATTAAAGTGACAAGTGACATTGGCGTGGTTTATTTGAAGGGCTGTGTTCTAAAAATACATACGATTTCTAGGAAATAAATGTATTTCTTCGTCTAATGCCCCACATTATCCGTCACCTTTCTTTGATTTATAGCTGGCTAATCAAAGGACTCAATCAGCCCAGAAGAAATGCGTCTCGAATACAACTAATTTATTTAAAATGCTCATTCATGTCATGCCGAATTCTTGGCCATTCATCAAAAGTCAAACGCAGGGGCAGGACACGGGTCAGTCGTCAGGTCCTTTGTGCTGGTTTTCGACTGACCCGACCCTCAGACGACCAGCCGCCGCCCATCGCCATCTTATCCGTCTTGGTCGGACCTCCGAAGCTGTGCAATTAATATTGAAAAGCTGGGGCAGGACCCCCACCGCACCAGCATCTCCATAAGGATCGGGGCATGAGGGTAGCGAATGGATGAATGAATGGCCAGCCAAATCAAGATGATGATGGAGCTGGTGAAAGCGAGCGTGTGACAAATGTCCTGCTGCCTGTCCGAAAAAGATTTTCCAAATTCTGACAAAACATTTTGTTTGGATCTATGGGT
0.971692206307415 TAATTAATTGCCAATTAATTCATTTTTTTTTTTATCAGTTTATCATTCATCTGGCACTTCCTCCGCTTTGTCACCTCTCACATCCTGCATTCGTTGCATTTGCATAAGGCCGTTTAATAAATCATAATTTGTTAATCAACGAATCGTTGGCCGTATTTGGACACTCTTGCAAATATTTCAACAATGCCGCAAGGTGATAATGAGATCAACAGAACAGGACCAACATGCCAACCGATCCAGAGGCCTTCGATTTCAAGTGGCAAATTCGAGTAAGTGAATTACGAGCCAGGACAAGTTAATGAGAATCGTATTTCATTTGCAATTAGCAAGGAGCACACGCAGCCATTACATTACATTGTCCTGGCCTCCGGTATCCTGCTCTCTATGCAGGATAATCTCGTCCTGGCCAAATTTAAATTATGATTGAGCAATGTGGCTGTGGCTGCGCACGTGTCAGCTTTGTTCTTAATTGAATTTTAATTAATTGCCGTGTGTGACGGCGGAAAGGGCTCGACTGCAAAGCCGCTTTAAAGGGCACAATAATCATGTCTGCTGGTGGAAGAAATCGCTAAATTAACCCTTGTTGAATAAAAATTAATATTCGTGATAGAGCCATGGGGCTTTGTGATTGTAAATAAATTATTGTATATTTCTGCACCCCAGTATTCATCTTGTATACCAATTTAGCCAACTTTAAAACATCATTTGACTAATTTTGTGACTAATTTCGATGGTATGATAGTCCGCCAAACTCCCTGTATGTCTCGGTACCCAAATATAGCCTCAATCGCACCTAAAGTGCCAGAAGGAAAGGAACTCGGCACAAATCCACCAAAATCGCTGCCTGCCCCCGACTGCAATGCAATCTCAATTTGGGGCAACTTGAGGTCCTTGAACAAAGCACTTCGATACCGAGGATCTGGTTAAGTGTGACACTTTTTCATTTGACGCTCGCTTGCGTTCGCAAAGTCATAAGCAAAATTCCCGGGGGTTACAATTTTAAATTAAATATTACAGCGTGGGCCTGCAGAAAGGAGCCTCTGGGCAGGATAAATGCTCAAACAGGATACCCCGCTGCGTTCGAGGACCTCAGTGCCTGCGTGTCTGCCTGTCTGTCTGTCTGTGTGTCTGTGTGCGTGGGGCGTGAATGTGTTTGTCTGCACCTGACGCCTTTTTGTTGGGCCTTTTGGTATTTCATTACAATCCTCTGGCTGTGGACTTATTTCTGGATGAGCGTGCTCTTGCCTTTTGAACCTACCTCATCGTGATAAATGATACGAATGTTTGGCAAGGGAAGTCATATTATTATAACTTTAATCCAGTATCATCGTCTGATGTACATATTTTAAATAAATTATTTTTCTGAATTACTAGCCACTTTTCGCGTAGCGCTGTCTTCAACTTAATGCCCAGCAGACCCGCCCCATTTTCCCATCAGCGTGAAAAACTTCTATCATATTTAACTGAAAAAGGTCAACAAAGAAGGAAAAAGGAAAAAGAAAAACCTTGACATCACCTTTTTCAATCAACTAAAAAGTGTCTTGTTCGCCACGGACTTTCTCCTTTCTCCGCACCACCACCAGCACCACTGACTCAATAAGCTGGCATTTTATTTGCATTTTTTTTCGTCACTTGCTCGTCTGTCCCTAAGGCTGTCTGTCGTCATTTCTGCCGCTCCGCTGGCTGCCAGCCGAGTTTTTCACTTTGTGCCCCCAACGATTCGCATCATTTTTTTGGGGGCGAGCAAGGAGCAGGAATGGCAGCGAATGAGCAGGAGGACAGGAGACGGGAGGCCGGAGC
0.5675623005080541 AATAACAATCAAAATATTAGTTCAAATATGGAATGTCATACCTCGTTGTAATCGTTGCAAAATTCTCTTTCGAATGGCATTCACAGTTCTAAATGTAAAATTTTTGCCATTTTTCGCAAAAAATCATGATGTTACCCCTTACAAAAAATGAAAAAAATGTCAAAAAATTGATTTTCAAAAATCAGCATAAACGTGATAGGGATAGTTAGTTTAGATCAAAAGCTTTAAAAATCAGTCATTATTTCATCTCTGTGACTCATTTAGGCCATGTTATGACCAAAAAACCGCGTAAAATGTCATAATTTGCTTAAGTTTGTACCAATAATTGCCATTCAATCAATGAGCAACAATCAAAACCATAAAATCTTTAATTATACAATGAAACAAAGTTCCAATCGTCTGACATCACAAATTGACAGCTTACGTTTGTTTCAACTTCAAAGCGATAAATTGTTTAATTGTCTAATTGGCCAACAAGTGATTTGAATAGCAATTTGCGATTAGTTTCACCAAGTCAACGCTTAATCGCATCGTGCGGATTTGCATGCAAGTCCGTGGCTCGGACTCATCAAAAACCAAACAGAGGAAAAACAACAGGGGAAATTGAGGCATGTCCCAGCGGGAAAATCACGCCACAACTTGCAAATCGCTCTCGATGCACTCGGTGGTCTGCATCCAAATGGGGGAGTCACGTAGTGCCCACCCTATCCGCGGACTCTTGCAGACCAACTGGCATAATAATATACATATATATATATATATAGAAATGTATATATATACACATAGAAACACAATGGCACACTGCCCCCGCAGCCCACTTTCCTTTTAGTTGGACTTGAGTCCATGCTCCACTGAATGGGCAGCGAAATTTAATTTCAATTTTTATACACTAACAAAAAGTACTATAACTGGGAT
0.4768598248696262 TAGGGCTGTGGGAACCCTGTCTAATTAGGAAATGTTCGTAGGCGACATCACATCCGGAATAATAAATTCGCATTCAAATGGTCAGATAAGTATGGAAATGCCTAGGCTTGACTCTTCTTGAATATCAAATCAATTTAATGAGCAACATTTATAATGCTTACAAAAATGCAAATTCGAGGGTCTTTTACATGTGTAAGCAGTTATGATCTCATCAATATATTTATAATAAATGTATGTCATTAATAATCAATTATAACCCATTATAATAAGCGAATTAAATCACTATATCCATTTTATTGACAGACTCACTCACGCTATTGACAAGACATCAGCAAAGTAAATAAAAATATTAATTGGCTAGCTGAATTAACCTGTTCAAAAATTGCCATCGCCAGCTTCATTGCATTGTATGGTAACTAGCATAGAAAAAACGAGCAAAATCTTTTCAACAGGCGCATTATGAAAGCACAAAAACCGCAGTGTTGTTTGAACTAATTAATTTTGAAAATTTAAATGCGCGCCAAGCTAATTACACAAAATCTACTCAATGCAAAAACAAACAAAGCGATCGCCTGGCTGGTACTACGTACATGACAAAAAAAGTAGTCATCACAATCACGAGGACGAGGATGAGCAGTCAATGAAGGCGGCACAAAATTGTTAATTAAATTTTCCCAATATAAACTGCGCCCCGCGTTGGGCGCCAAATCAAATCAACTGCCACTGGACCGTATTAAATAAAGAGCCGAATTCCAAATCGGTTCGCATAGGGGTCCCCAAAAATCTGACCAGGCCACAGAGGCAATCTGTTAAATTTACCTTCCAACAAATCCCGTGTTTGCCGCGTTTGTCCACCGTTATTGTGTATGTGTGCTTTATTCTGTGAGCGCTGAAATAGCGCAGTTTGACGAAATTACCATGAATAAATTTTAGTCATTCCCACGCGAACCCAGCCATTTCTGATGTCCCACCGTCATTGGCAAATTTGCCAAAAATACGTGTGTGTGCGAGGCAAATATTATTGAGTTTTTGCCGAAGTCGCATGAGGTCGGTCCATACATTTTGCAACATTTCGCGACTGCGCGGAAATTGCAATTAGAGCCCGCTCTGCGCATAAATAACTCGCAAATTGTTATGTGTGGGTATCGAGGCTGAAAAATACCTAGACAACCAT
0.7950826474751895 CTGAAATATGATTTTATCATTAGTTATTCTTTTTTTAAGCACTTTGAATTGTAAATTCCTGTGAGTCAGTTGTGGCTTTACACTCATGTCCTGCACCTTCTAATCCAAGACTTGTTACGATAGCAAATATTTTCTCGCTTTCGTTGCATGCATGCAACTTTCGATTTCGTTTCGATTCGCGTTTGTTGCATGTCTTGACCACATTGTTCGATGCACATTTCCACGATCGCGCGAAAGAGATGCCGCATAGTCAGAAGAAAGAGAGGCAGAGAGATTGGCGTTTGGAGGCTGCCCCAGCTGATGGTGATATTATGTCATATGTTCGTTTGCAGTGGCGCACGCCTGGCGTCAGAGAGATGATTTTATAGTACATTGTCTGAGCCTCATCAAAATCGGCTGGCGTGCACTTACTTCCTCGACTTAATTACCATATGCTGCCATATATATCAGCACCATATACAGAAAAATATCTCTACTATCTCTGCTCCATTGTATTGGCACGTCTTTGAAAATCATCATCATTCGGATCGGAGCTCAGCCCCAGCTTCTTTGTGGCGATATTCAGGCTGCAGCTCGTTTGTTTACATTGTTTTGTGGCCTGACCTTGCCGCATTTGGCGATAAACTAAGCTTTACATAAATAAACTCATCTATAATATTTTTTTATCGATGCGTCTTTATTCACCGACAAAGGTGTCAAAGTTGAACCAGCTGTCGATTGATCATCGATTCTGCGATTTGCATTCGCTGCCTGATTTGTGTAACAATTTATTTATTGTCACCGCTCGAGCATTCCATTCCACTTCGTTCCCATTTCGGGCTGTGATGTCTCAAATATTGGACGACATCCAGCAAAATATAGAGCTATAAGCCATGTAGGCGAAAATGACAGTTATGACATTTTATGTGCCGTTTACCAAACTGCCATTCAGCTCTTTGTCACCAACAATTGCGGCTGGTTGTTGTTTCGCTAGTGGTTTCCACTTTGCTAAGGTGTATATATAGTATAACTGTTTTTGGGTCTCGGCGGTTAAGCCGATTCGCGTTTTGTTTACTGCCATTTTTTGTTTCTTGTTTTTTTTTTTTTTGGCTTGGGCCACCGCAGGGTTCATTGCATTACTGGTCAAGGTCGAAACTGCGGCTTGTTAGCCTGCCCAGCTGACCGAATAGTTGGCTCTGAAATGGATACTCAGTTTGTGATGGTGGGTAACCTCACGAATCCCTTGGTAAAGTCTTTCTAAGAAATAAAAAACTTTCAT
0.9992512794530708 ATTTATTTCAGCATTTTCGCCCCTTAATTAAACAGTCTATCCTCAGCGCTTTAACTGAAAATTAAATTTTAACCACTCATAAGCCAAATGAAATTCAATCTAACTGTTGCATTCAGAATGGGAAATTGTCCATTCGTTTTGGGGAAAATTTGCTGCATAATTCTTCAGCTTTTAATTAACCAACCTGTTCATATTTCGTTTGAAACCGAATCACAATTTTCATTTCTTCTAGCTGTTTAAAACTTGATTTCAATAAGCACTTAATTAATTCGTAAATTGCACTCGGCAATAAATGCTTTGCTCAATATCTGCCGCAAAAACTCTGGCAGCTCGAAATCATAAATTGGACACTTAAGTACTTATGGTTAACTTAACAACAAGCGCTGGAAAAGAAAAACTACGGGGAAATATCAGCTGAAAAGTTTGGGATTTTGCATTGGAAATGAGTTCGACGGAACCGACAAAACGAATTGTGTAATGCGCATATTTATGCATTTGGGTGCCTGCAATTTGAAGATTTAAAAAGTTTTTATTTATATCTAAACTTTATTACGAATTTCGAGCAAGGTCGTGTTATCAGAATTTTCTTTTGCTTCACCTTGAGCCATTTAACCTACTGTTATGTTAATACATTTGACTTCAAATGTAGCTGTCATGACCTTTTTATTTTATATTGATATTGTACTTTTTTTTTAAGGCGATTTGCCTTTGAACTGATTGTTTTTCACATGAATTCTTTTCTATAAGCGCATTAGAAATGAAAATGACTCGAAATAAATGTACAAATTAAATTTGTTTTTCTCAGCACATTTTATGTTTGCATTTAAATGGCTCAGTTAAGTTAAGCATTTTTTCGAACAAAACAAAGCCATCAATTTGTGAAATATTTCAATAAAACAACAAAAACTACACGAACATTTATATTTGTAGCCTGCTTTCGGGCGCTTCAAATTTAGAACGCGAATATTGCGTATACGACATGTGGATGCCCGCTGCCTTGCTAGAAAAACTGTCTAACTAATTGGATATTCAGTCTAACGAATTTCCATTTAGCTGCGAAAATAGAGCAGCTCTTTGTGTGAAACAAATTTAAATGATATTTTCATAAGTCCATTTAAAAGCCTTTTACCTTCGTTTTTTATTAATAGATTGTGCTAATGTGTTTAGTTTGAATTAATTTAATTAGTTATTTGGTTAATAGGTTTTGTTTAATACGATTTGTCGCTTTTGCGCTTGTTGATATTCAATCTGTGTTTCTCACAGATTTCGCTCTCTGACCTTTGCATTTGAATTACACATAAATCACAGGCAACAAGAAAATAAATTGTAAAGTTTTCCACTATTTAGCTTTATGCTTTTGGACATTTGGCATTTTTTGCCACACAGCCACCATGTAATTTACCTACGTTTTTTTGTTGTATTATTTTTTATTGATTATTACTGCCCACCAAACGTAATGTTTATTATAATGATTTGGCATTTTATAAATGTGGGCAAATTATCGGTTGCAGCGCTGCAACTGAAGTGGTAAATTTTAAGTGTTTAAATTATATGAAATTAATCACAAACAAATGAATTTCCAATTGATTGAGGTTGAGTGCTGAATATGAGTGCCGTTTATGGTGATAACATCGGATTTTAATATTTTACTTAAATGTTTTCAGCAATTCAACATTGCAAATAGCTGCTGTAAAAGTCATTGCCAAAGGTTTCGAGGCTGCCTTTAGCCTCTTTGGCCTTTAACATCCCACAATTCACAGCTCACTGCTCTGACACAGGCATATATATTACAAAATGAACCCACATCGCTTTCACACTAAATCTGAGGTCACAGTCATCAGCTCCTCGGATTTCTGCTCTGGCTTTCTGCAGCTCCTTTG
0.9169806783115362 CTTTTCATATCAAATATCTTTATTAGTTAAAGGAGCCCTTTTCTACAAAAACACATGCGTGAGCTTAATTTTCCATCAGTAGAAAAAATGTTGCGAGTTCTCGTTCCTCTTCAATCAAATGCTTTCCTTTGACCATTTTTGTGTGGATGTGTGGGCCAAAAAGCTATTATGGTGAAAAATGGTTAGTTTATTTAGGCATCCGATTTACTTAGATATTTGTTTCAGTTGCTCAATTGAATCCATTGTTCGTCCAAATTCGGGACAAAGAAAAACCCGTGGGCACGGCCCAAGCAAAACAAACTGGATCCATGTTGATCCCTTGTCTGAAGGACCTCGCAGGCAAACAAAGCCGGACAATGGCGGCTGAAGAATAAAAATGCCCAGCAATTATTACCAATTGATACTGGAGCGAAGCACAAGAGGGGCTAAAAGTCCCAGTCCCCCCGCCTCAACGACAAGGGAAAATATGTTGAACAGTTAAGCAAATATTAAAGGGAGGAAATCGCAAAAGGAGTGCCACAAAATATCAACCTCTTAATCAATGTCAGGGGAGCGTAAAAATATTCGCTGAAAATAATAATTTATGCAGTTTAGTTCGGTTAAGCTGAACAATGGAAAAAAGCAAAAAATATACAGAAAACACAAAGGAATTTTCCAGGAAGGGAAAAGCAATTTATTTTGACCTTATTCGGGACACAACTATAAACAAAGTCACCTGGTAATAAATCAACTACATTTTTTATTATGTTAAACATTAAATTTCCATTAAAAAAATATATGTTCTCAACAGAGTTTGCTAGAAATAATAATGTGTAAAAATTTAATATATTTTAGCAAAAGGATAAATAAATCTTATTTAATATGTTTTAGGTCTGCCTAATATTATTTAAGAACAGTTATGAAAATCGTGAAAAAAGGTATATCTTCAAAATTGCTTCACAGTGTAACCTTTAAAAATTTTCTCAATCTGCTTTGGTACGTATTTGGCAAAGTCGAGGAGCAATTATTGCCATTATTAAGAAAGAGATGAAAAAGTGGAAAAGAAATATTCTTTTGTGCGATAAACGTTGAAGTTTCCTTTCATTTTCCCTAACTTTTCATCAATGCGGAAATATCGATTATGTTTAATTGAAGTTTCGCTTTAGTTTTGTTCGATTTTCGCAGCTTTTGGCCCAATTGGCAGGCCGCCAGTTTGGCCAGCAGACATGGCGATGGCCTCCAGCCCCTTTATTCCGTCCTCTTGGGCCTCCACCGCCATCTGTCCAACAGCTGGACTTCATGGCCAGGACCAACACTGTGACCCACAAAAGGCACACAGCAGCAGAGAGAAACAAATCAATTGCGACTATAACGTGCAAAGATTGCACACCGAGAAGATACATTTCCGCATTTTCGTATATATGTATATTATTTTCCCTTTTAGTTGAGCTTAAACTGCATTTGCATGTCCTCATTGTTGCGAATGGGAATTGATTTAATTGCACAACTGATAGCTCACGCTTAACAGCTGGGTATAGGATTTGGCCGAAAACTAAAACCCAATTAAGCATCAATCTTGTTTGGCAACAACAACTTCATTTCAGATATGCCTTTTTGTTTGCTTTTCTTTTCGGTTTTAGCGAAGAACAATTGGCTTATATTTCAGCGAAATGAGCAATTTGGTAGTGTTATTGTTTTTGTGATATTCTTGTTTGCAATTTTCAGACGCTGGCTTCTGAAGCAAATAAAATTTAAATGGCAAAATAGAACCTCGAGCTAGCGAAATGATATTATAATAAATACAAACAGTTTGAAAAGGAATTCTACATTGTGCAATATATTTTCAGTTGGAAAAGCAATTTTTGCCAACTGCTTCTTGATTATTTGAGGCTCGGGTTAAAGATAAATCGATATTTAGAATATATCTGATTGGGAAATAAAAGGTATTCAAGTAGTTATAGTAAAACTTAAGCTATTAAATATATTAAACATCAAAGAAGATACAGTGGGCATCTGAATGTTTATCCAAATGGCATTCTGACTTTCCAATGGACCAAGAGTAATCCCC
0.5320900572429997 AATAAGAAATATTTCATGAATAGCCTTTCATGGATGCCAAATTTTGCAACATGGTTTATAAATTTTAAGGTATTCAGTTAATATCTTTGAATATTGTTCATAATTTTGGCATTCATTGCCTTCGCATACTTCTCATATCCAACGCGACTTCCGTTGGCTGGCTTTTGGTCCTCGCTCCGCGAGCTTTGATGTCTTGCGGTTGCTTTTCCGCCCCGGAAAATCTCCCACGGGAAAGGGGCCGGGGCACCCTGACCCCAAGCCAAGCGCGGAAATTGTGCGCCGCAATCTCTTAAGACCGGCGACAAATATACCTGGCCTGGCATCGGAGGAGGTTTGGGATTTTGGGGCGGGGAGCCGGAGCTTTAGGCATTACCATGATTTAACATCAACTTCTGGGCTTTTGTCGTCTACTCTCGGATGTCTGCGGGTTAAACGATGCGAGTGAACTCAGGTAGAAGAGGACACGCCGCTCGTAAATAATTAATCTGGCCGCAAAGTGCGATTATCAAAGTGTTGGAAAAATGTTAAATAGCTCCCCAGGGCAGCGATGCGGCCGACAACATTAAAATGTGGCGAAAGTTTGGCCCGAAGCACTCGAAAAATATTTTTGAACCATGAAAAAGATTTACAGAAAATCAATGACAATCGTGCAAACTTGTTAATGAAATTAAATGTAATTTTAAATTATATGCACAATTACGTTCAATATGTATCAACTGCTTAGTTATATCTGATTCAAAGAATCCACATTTATTTTCCTAACTTTCTAAATCGGAGTGTATCCTTGTCAGTCGCGTCTTTCAGGACATTTGCCCGCTGACCACTAAACTTGGAGTTCTTGATATTTTTTGACTGCTCCAGTTGATGTTTTTCAATTATGCAAATAAAGGGATTAATTTGTAGCGCAAAAGGGACGTTGTGTGGGTGGGAATGGTAGACACTGGAAATTGTTTTAAAGAATGCGCCAGGCGCTGATAAAAGTTTGTCTCACGCCGCCTCCTTCCATTTTCTTTCGCCCGAGATACCAAACTGTGCGACAACTATAAAAATTTCAATTACGAAAAAGGGATACAGACTTTTCTCAAGGATGAACACCAAAAGGAAGGTGGAGGTGGAAGTATGGGGTTGTCAGGAACAACTTCCAAAATTGACTTCATTAAAGTCGAAACAATTTTTGGGCTTGTGTAATGTGAAAAAAAAGGGTATTATGTTCTGCAACCAGTATGATGTGCACCTAGCTGGTATGGTGTTTTATCAAACTAAGGCTTTATGAGTATACTTCGATTTCAAAGATTTGAAAACTTTTTCTAGGTGAAAAGGCTTATTCAGTGAAACATGAATGCAATGCTGCGCTTCATTTAATTTTATTTCCCTTCAAACTTGGTTGGTGTCAATTTCAGCTTCGTGATATTGTATTTTTTGAGGGCTGTTGTGTTTCTGGCTGCCTAACATTTGTTTTACCCCTTTTAGCCCCCACTTTATTTGCTGTTTCAATTGTCAGTTGAGCTGGAAGTGGCTGTTGAGTATTAGGTCTAAATGGGGAATTGCTAAAATTCCGGCGAAAAGGGGACGAAACGCCATCAAGGAACTCTTTATGGTGATATGGTGAGAATGGCGGAGTTGGAACCCTGAAAAAAGAGGGGTTATGTTGTGGGGGCGTTGCACAAATTAAACCCGAATGAAAATTAAACGATGCATGAAATTACTTTCCTTCTTTTTTAACTTTTCTTCCTGCTGTGTTCGTTGTCGTAGGCAAATTTTCTACTACTCCCCTTAATTTTCCCTCCCGCTCGTTTGCCTTTCTTCGACTTTAGCTTTAGCTTTTGGCTTTTGACTTTGAGTGGATCGGGTTCTTTCTTCCATTTTGCACACGCAGTGGCGTAGCTATGGGGCTTTACAGCAATGCATCCTTGAAGAATCTAAAG
0.9844058773025917 CAAAGAATGCGACTAGAGCAGACACAACTGGAGGGAGTAGCCAAGAAGATGCAGGTATGTATATACAAACAAATTTAAAGGTGTGATCATCACTAATATCATTTACTCAAAACACCCAGGTTGACAAGGAGCATTGCATGCTTTTGGCTTTGCCATGCGGAAGAGATCACGCCGATGTACTGCAGCATTCAAGGAACCTCCAGACCGGTTTCATTACCTATTTGCAACAGAAAATGGCAGCCGGCATAGTGAACATACCCATTCCAGGAAGTGAACAAGCAGCCTACGTGGTACACATATTTCCATCATGCGATTTTGCTAATGAAAACCTAGAGCGCGCCGCTCCGGATCTTAAGAATCGCGTAGCTGAGCTTGCACACCTCCTGATTGTCATCGCTACTGTCTAAACCACTATAACAACCAAACCCACGGACTTTGAACGATAAAATATACCCAGATGTTAAACTTCACAGGCTTACACGACAACATAAGAGGAACCAGATAAAGAAACCAACAAAAACATGTTACGCTCTTCTAGTATTTTAAGTAATTTTAAATAGCGATTAAACAAGCAAAAGTTTAAAAAAAAGCAAAGGAAAACAAAACACAACAAAAACGTAAACAAGCTGAAACATGCAAACTAAAGTTTGAATAAATAAATGCAAGAATGCAAAAGTTCATTGAGGCCAAGATCACATAAAAGTGTAAAGAGATCCGCAAGAGACTCAAACAAAACGAAAGAAAACCCTTTAAATTCCGACACTTTGAAAGCAAAATATTTGTCTAAATTAATTATATAACTCTCCGTAATTAAAAACCTTAAAGAAAAAGCTTGCAAAGTATCGTTAAGTTTGATCTCAAGAAAGAATGTTTTATTTTTGCTTATTTAAAAAGAAAGAAACA
0.8386576129250458 CTGGACCGGCGGAGTTGGTGGGCCTCGGATCCTGGAGCTATATGCCGTGCGGATATGCCAATCGGCCAACGGTGTACACCTCTGTACCCCCTTACATTGGATGGATCCACCAAACGATCGGCGCCTACTACCAGCTTAACTGAGAGTCGTGGTGTCGAAGGGGAGATCTTTGCGTAATACTCTAGCAGTACATTAAAGTAAACACCGCGCGTTTTCGTATCTTATCACAGAGCTCGTTAACGTGAATAGAAAACCTTGTTTTATTGCTCGATAAGTGGACGGCTGATTGCCTGAAATCGAACTACTATTTATAATTGCCGATCAGCTGGCGATTTATGATTTATGATAGAGTCTTTGTATTTGCTGAGTAAGCGGTAAGGTGTAAGCTGACTTTCTAGTCAGATGGGTAAATTTGGTAAGATCATAGTTACTGCAAATTTGGTGACAGACCCTGACGAGAGCGAGACTCATTCCTATCACGACTCTGCGGTAGTTTGTCAGGTTATCCTGTCAACAGCAGTGGCAGGCAAAGTTTTCTAGTTCCATGAAAACTTTATCAGGTAATTTGAGGGGGATGGAAATGGGTTAGGTGGAATATGTATGTAAAGAGAACTAAGCAGGTACATATTTTATACT
0.7005829294318641 TATATTAAGGCAAAAGTTCCACTTCCAGGAGGCAAAAACTGAATAAACTACCAAAGTAAATATAGGGCAATAAACTCTCCTTCGGACACGCTAAATTGAAGAACGCAGAAGGCCACAATGTTACTTGTCCTAAAACAACAGTTGAGTCCCAACTCATCAGCCTAATCCATCATTCGGGGAAAGACAAACAAATGAATTGGCGGTGGCACACATGGGGGCTCCTTGAGCCTGAAAACATTACTTAAGGAGCATGAAGGGAGTCAGGAGTCCCGGAACTTGGCGAATCTCAGAAGCCACTCGAACGGTAATTGCCGGCTGTTTAAGCTTCACGAGCGGGATAATAACAAAGGCAAAGTTTTTACGGCCTGAAAGGTAAAAGCAGCAAAAGGAGGAGACCAGGTACCGTCAAAGAGTCAGAAGTTTTGCCATTAAAAGTAGTAATATAAACTAAATTTCCCGCTGGGAGTCCAGGCAGGTAACAAAGTCTGCTAGCAAACGTGCCACGTGCCAAAAACCAAACTCATGCCAGTAAAGCTCAACATATGAAGTCTTCACATTTATACATATAATTGTTTAAA
0.6935583740473544 GGAACAGACGATGCGTTTCTATCCGCTCATAAAGCGCCTGAAGCCCGAGGATGGGAGTGTCACAATGCAGGAACATGGTGAGTCCACCCATCCACGCACTCTATTCCAAATAACTCGAACATATTTTCGCTTTCAGCCTGCGATCTCATAGATAATGGTGTCGCGGCTATTTTCGGACCAAGTTCAAAGGCGGCGAGCGGTAAGAGAGTGCGGGAAAATCTTGTGTAGAACGCGAAAGCAAAATAGAACGCGAGGAAAATTGGGCACAAGAAAATCGACGAAAACTTTGACGGCATCTCCCAGATTTGTTTGCCAACAGAGCGTATTCGTCATGGGTATCATATCATCTGTTTAATGAGCAGACCTCTACTCTCTTTTTGCAGACATTGTGGCCTTGGTGTGCAATAGTACCGGCATTCCGCACATAGAGTTCGACAT
0.7219658021556977 CTCAGCTGTCGGGCGATCACTTTAAGATCGCCGATCAGCGATCTGTGCTATGCAAATTCCCAGATCCCTTGGCCTCCCTTCGCTCGCTTGATTAATTGCCGCTGCACTTTTAATTATTTTTAAAAGCCGGATTCCTCGGCTCCCCTCAGGGGTTAATAATTGTACGCAGAACTGCACCAAGGCTGCCTTCTCAGAAATTCAAAACCCATTTCCCACAAGGTGCGTCAGCTAGCCAAATATTTGCTCCCCCGGAGACGAACACACCCGCCGTCTAACCCAGTTCCAAATTCTGATTGCAATGTTTGCCAGTTCTCTGGCATTTACCAAACCGTAAACAATTCCACCAACAAATGTCGGAGAGTTCTGTAACTCGAAACGAACCCAGATCCACGGAGACAGTCGTCTTTCGAGAGTCTTCAAATGTAAATACTGCTAAAATAAAAACAAAGACGAATCGGAATCGGCCAGTTGAAGTCGGAATACCGAGAGGCGACAAGTGACGCCTTATCTTAAATGCATGCCCCTCAGAAGAAGCGAGGAGTTGGGAAAGTGTCGCCGCACTGGGGAGTGATTGGCATATCGCATTTCCCCATTTGCCGTCGTCGCAAAAGTGCAATAAATTAACTCGGTGAAAAAGCACAAAATAAAGGAAAACCAAAGACGAGAGCGGAGGGAAAACCAGTAAAATCTTGCGCCGCAGAGCAGGTTGACTGCCCGGTGGACCGTCCTCATCATCAAGTAACCAACTAAAAACCAAATTAATTTTATGACAAACTCGTTGAATGGCAAAAGCTACCAAAACTCTAGACGAACGTGGGCAGGTTACTCGGCCCACTCTGGGTTTATTTTTCAGTTGGCTGCGGAGAACAAAAAAAAAGGAATTATAAAACACAATCCGATGCGGCGATACCTGAATTAAAAGTGCTTAACTATGGTGACCAGGCTCTGGTTACCCGAGAAAATTCATGGGAAATTTATGCGTGATTTGTCTGAGAGGTTTACGGCCAGTGGTGCAGAGAAATGAAGTTGTTGAATATTTTAAAAGTAGTAATCTTATTTAGGAGATAGCTTGAGTGCCCCATATGTTGTATTTAAATAGATTCAAAATTCAAAACAGGAAAATATCATTTCGTTATCTAACCAAAGCAATTAGAACCGCTACATAATAACAATAAAATGTAAAAATAATATCCTAGAACTTACTAAGAGACCTCTTTGGACATTTAGCTGACCATTTCAATTAGTTGGTGCAATATGGTGTCTCCGTCTATTGCCGCATAATAAACACAAAAGATATGCCCAATACTAGGATACCCCTTTACTAGGTAGTATGAATTCCATCTGGTGCATGATCCCTAACTAAATGCTTTCTGCTTTATGGCACTGGCAATGCCACCGCAATATCAATATCAAGTTTATTTTAGCTTTTTAGCATATTTTAGTGTCTTATCAGCGGCCGCCGATGGCAGCAAATGAGCGTGAGTTTGGAGTGAGTAAGTGGTGAGGTGGGGGACTGGACCTGAACATGTTGCTGCTGCAAGAACAAGGCTCCATTGTAGGTTTCGCCTGGGTTGACAGTCATTTAGATTTATGGCTGATTGTCTGCAACGGCAGCGCCTTTTTATAGCCAACTTGCTTTGGCTTTAACTTCACCTTGTTGTTGCCTTATTTGCACGCAGAGTCAGCAATCCAATTTTTGCATGTTTGTTGTCG
1 ATAGCCGTGGGAGACTGAATTAGCGGCACAATCAATCTATATTACAAATATCCGAAAAACGCAAATAAAATTTGATAAACCTCAAATGCTAAATACTTCCGCCTTCGCTTTACACGGCTTACAGACGATGATTGATGGCCCTGTTCCATGGGCCAGAGTTCGCACAGATTCTCCTCGAGATCTCCCCGCACTTCCAAATGTGTTCATGTGGCATAGTGTGTATAGTGTATACTGTACCAGCTAAGCATGTAATCCGCTGAGCCGAGCACTAAGACCCAAACTGTCAACCAGTCGCTCCGAGTGATGCAGCATATATTGGCGAACGAACCTACATACGTACAGTGCGTTTCATAAATGGCAATCAGCGATAATGGTGCCAAAAGAATCGAGAGATGGAATAATGAAAATATTTATTACCTATTCAACTTGGGAAGTTAGGAAACAAATGTGAAACAAATGTGATATGATTTTAATAGGTTATTTAGCTATTTTTAAGTTGTTAAAATTGCTTTAAATAGATATTATATCTCTACGTGAGTTTCGCCCTAAGATTAACTAACTCGGCTAGTAAGCATCGAATTGCGTCTGTGAAAATTAATTAAAACTTCCTGCGCCCCAGCGAAAATGCATCATATTTTTTATGGCGTGCATTTAACAACAATTCCAGAAAACAACAATTAACAGGGGAGCACAAAGAACAAGCAATGGGAACTGGCTGCCGGTTGCCAAGGCAGTTTTAGAGGCCATGGTTTCCCGATATTGACTTAGCTTACCTCTGAGGGCTTCATTCGCGACTTGGCTTCGGAGATTTATTTTTGTTTCCCGGAATAAGCCGCTTACGGGGAAAATCTTTGCGTGTTTCATTTTTGGTTTGTTTAACGTTCAGATTAACATGGTCTCTGATTTGTCATAGGGGTTGCGATTGCCTTGGTTCAACATTTAATTACAGTCGTGGGCCGAAGGTCCTTGGCTGGGTATGGGATGTGGGCCTCAACTTTGATGTCTTCGGTTATTTGATGCCAATTAACTGATGAAAGCTTAGCCCGGTCAGAAAGTAAGATTGCATCGGCAACTGTCCCGTTCCTGGGTTATAATTCCCATGATTAAAAGTGGGTCTCAAGCCGAATTAAGCTTTTGGGAAATTGATTTGCCAGCTGCATTTGAAATGTGCAGATTGATTGGCCATTCAGGCAT
0.4284543808643078 AGTGAGCTGTGTGTCACAAACACAATTCCACCCACACACTCGGGGATTCAGATTCAGACTCAAATTCCGAATCAGATTCGGACTCGGACTTTGGACAAGCGCTCAATGACGGTTTGGTAAATGGCTCAAATTGATTGAATTTTGCACTTTGGCATTCATGATGGCCAAAATAAAATTTGCATTTGCTGGCCAACCGGTGAAGCGGTAGAGCTGCGATTGTGTAAATGTCAAAATGGGAAATTAATGGGCCAAGGAAGTGGTCGGATTGGGTCGAAATGGGAATAACTTGGCCCTCGAAACTTTTTTCATTTTGATTCATTAATGAAAAGTTCGCAACAGCAACAGCAATAGCAGCAGAAAAAGCGAGTAAGAAATTCATTTAATGGATTTTAATTATGCATCAAGGCGTGGCAAGTCGCAAAGTTGGCCACCAACCACCGCCCTGAATATTTGATTGCACTCATTGAGTGCCACTTGCTGCGAAAGTTGTTGCATACTTGGGGGCAAGTTAAACGAAGCAGAAGACACCAGAACTTAGCCACAAATAGAGCTGCAAGATAGATTCCCATTTCCATTCCCATACCCATTGCCTGGGTTTATTTCTTGGCCCTCGGGCAGTGCTCGATTCAATTTGTCCGCATTTCAATTTCCTTTCATTTTACGCTTGAATCTGCCGCATCCAGGAAAATTGCTCCATCAAAGCTCAACCGCAAACAGGCTCACATATGCCCGAGTCCCCACTTCCTCCTTCGATTTGCCTAAGAACATTTTGTGATCTAAAATATACATTTTTTTGGCGGCCATTTCGCAATCCGGAGTTCATTGTACTTGGCTGGACTTGACAAATGAGCATCGCCTCCGGAGTTAGTTATGATAAATTATTGCCAGCTATTTGAGTGTGAGCCAAGTCCTTTGCCAAGCCAAATATTTTCGTCATTTATTTTTGTAGATTTATGCAAGCAAACAATCAGAAATCTGCAAGATTGCCTAATCTTAATTTGGTTGGGAGGATGTCGGGG
0.565882181490226 TTGTCTTTTTGAGGCGGATTGCAACTGTGCTCCATTCGATTTTCATTTATCCAGTCGCACTGCATTTCCTTCATTGTTTTCCCGCTGCAATTTTCGCACTTTCCGCGCATTAAAAAATTTAGTGATGCAATTAATACGCAGAAGAAAACAACAAAAGGCGACGCGTCGCAAATGAAAGAAAGGGAATAAAATGGTGCAAGAATTTTTTAATTAAATTTGCGGCCAGACAGCTGAGTGAGAAATGAGAAATGGGAAATGGGAAAGAGTCGGACGAGTGGGGCGAGTGCACAGTGGAGCTTGAAATATATTTCAGCCCGCTCCTTTTTTTTTGCGGATTTAGCCACGTAATGCAATTTATAAGTTGAATTAAGGAAGAGACAGAGCCCAACAAAAACCCCCAATTGCCATGAAAAATGAAGTCAGGCGCAGCGGACAATTGAAACATCAACCTCAAGAGCCGCCGCCGCCGCCCGCGGGGATGTATCTTATGGATTTCGGATTTGGGGGCTCGGGTTTCGGATTCAGGGAGGCGTGACACAGCTGCCGAGATGAAGGAAAAACTATCAATCAAAAGACAAAATGTTGATTATTATTTGGAATGCAGCGGAGCGTACAGTTTAATTATTACTCTGCGGTTTATCCGCCAGTTGCAGAGGAGCGAAAAGTGGACGGGGTACTTTAATTTGCAATCGAGTAACATCTTCATAAACTTTGGGTTTGCTTTGAAATTATACGGGAAATCTGTACTGTAAATGTTGCTATTTGATTGATTAGGGCACGAAAACGATGCACAATTTTTGTCCGTTTCATGATTTCCTCTACATCACTAATTTGATTAATATATTTTGCATTTTTAAACTCACTCAATCAACATTGATTTGGCCATGGAAGAATGGCGGGGAGTCCATTCACCTGTGCCTTTCCGTCTGAAATTTCTGCTTGAAATCACATAATATAACAATGATCTGCGGCATAAAAACTGTCTCAGACAATAACAAGCGAAAGAGGAGAAAACTGTGTGTCATCATAACTCATGATTATGCAAAAAGGTCAACAGCTTCTTTGCTGACCCTTAAGTCATCGTCCATTGTTTGCTTTTGAGGGGTTCAAAAGGGTTCAAAAGGCGAAAAATGCTTGGGCGGTGAAAAGGGGGCCGCATCACGTGCTTGGCTTTTTTATGATGCGGCCAAATTAAATTAAATGGCCAACAAAAAGCTGCGCCGCGCAACACTTTTTTATTTCGAGCGTTTGGCGGCGGTTCCCTTTTTTGAAAAGGAGTCACCAAAGGGATGCAAAGGATTTACTTTCGCTACGTCTTGCTTACCATGTTTTTATGCCTATTTTATGGCCAAAAGCGGAGCGGGAAAGTCCAACTGAAGCACCTCGTATGACAGGCGGCGCAGCCAGGCAGACGGGCAAATTAATCAAAACTAAACTGCCCCAAGGATCAGATCACTGGAATGGGCTGCCATGGGATGGCATGGTATGGGGCTCCTCTTTCACGCACTGTTTGCTGTCTAACGAGCATGAAAATGAAATTGAAAGTAGCCTGCCAAAACTGATTGATTAAGCTTGCCCACTTGCACTTCCCATGCAGTGAGAAAAACATCTCAAGAGTGCTAGTAAAATAATGTACATATGTGAAATCTAAATAAATGTATAGAAATTGCATTGTATTTCTTTCTGTGTACACTTCTGCTACTAGACACTCACCCCAATGCCAATCCTTGACCAACTGACCAGTGAAAGACACTAGAAAACAGGGGGCGATTTGCCTGCCAGGCGACAGTATTAATTGGGTAATTTATTGCCGGGCTGGCCCAGACAACCTTCACTTTTTCACTGAGTCCCAGCAGGATTGAGTCTCTCTAACTGAGCGCCGTCTTCTCCCATTTACTTGCAGCTCTATGCCGGCACCAAGATGAGACCAGGCCGAACGACAACAGCTTTACCAGCAGCGACCACGCCCCTGCTCCTGCTACTCCCACT
0.699660853627558 CTCCCCACTTGGCTAACTGCCATGTTCTTAGCCCACAAAGAGCGGAGATCTAATCTGCGACGCTGAGAACAATGCAAATAAATCATCATAATTATTGATTATAGTTGCCCACACAAATCGATGCGGACAAAGGCTCATTTCCAGCATTGGCCAGCTTCGAACAAAAGTAATTCGATTGGCAATTTGCATTACAAAAAGCATTTGAAAATTGTATTGTACAATCCGAAAATGACAATGAGGCAAAATGGCATTTTAATTACAAATTGCAGAAGGTGGGATTGCAAAGGCGATAAATAGATCTCCGCAGACAGACTGTGGATGGATAGTTTGTAATTCCAGTGCAGTCCAGCGATTTTTCACGGCGCAAATCAAAGGAAAAAGGCAGCCAAGTGGCACAGCAGCGAGTTACACTGTGAGAAACTAAACTGGTCATGTCATGAAGTCATAGTTGATGTAAGATTTCGTGTAAACTATTAGCTACTTAAATATATATTCAGTAATTATATAAACTATTAAATTCGAATAGTAAATAATATTTTTTCGTACTGTGCTACAATAAACGGCTACCAAACAGCAACAGCAGCAACAATGAGCAGTCTGCATTCATTTGAATATGCGGCGCATGCAGGCGGACCCACAGCTACCCAGATACCAGATACCGGAGCCCCCCATCCCCCGGGAATCCACCATGCCAACCATGTCCCCGACTGTATCTATCTGCCTAGCATCTGTCAGAGCAAGTCGCTTGTAACTTTCCCCCATAAACTAGCGCCGAACTGCGACTTTGCCATGGCACAAGATAAAGAAATTGGCTGCACAATTTGGGATCCAGGGGAATGTATATGTATATGGCGATGGTGATGGAGATGCAGATGGTGATGGGGAGGGTCGGGCAATCCAAAGGTGTCTGTCAACTGTGCATTTTTTTTCCAGTGTGCTGCTTTGTTTGCGTGTCAATCTGTCGGTGGTGCAGTGCGTTGCGCGCTCGGATTTTGTTTGGCCATCGGTTTGGTTTGTCAGCCTCTGTCTCTTTTCTCTCCACTGATGCCTGATTATTTCACTTGATTTGTGTTATGCAAATTGATTTTCTTTTCTGTCGTCTCTTGTGTGTGTTTTGCTGAGTTGTTTATGGAAAGGTAGCTACCTTTTTGATTGGCCTTTGTGCAACGGCAGAGCTTATGATTGCACTTGAATCAAAATTTCCAAAGAGTCTAGTTTATGTGTGTCGACAGAAGTGTGTTGATGCATGTGTGGGAACAACAAAGGGGCGAAAATCCCAATGCCCTAATGTGCAACTACACATTCAAATGCTGCCAGTTGAGTCCATAAGTCATAAACGGCAATTACCATATTTTCTGCAAATAGCCAGTGCTCAATTCTATGGCTTTATTTAGCAATTGACGCAGAGACTGAATCT
0.870541832765336 TGTTTATAATCTGCCACTGTGCACATGTGGGCGTGGCAGACCAATGAATCGCGTGGCAAACACGAGAGCAATGAATTGTATTTATTTGGGCGCCATAATTTGCTTACTTTTGTTTCACGCTGTCACGTCGGCCTGAAAATTCCCACTGACCCGTAACTGTTTTCGATTTTTTGTGCACACACGTTGAAATAAAAGTTAAATAAAGTACAATAAGTTATTACAGCCGATTGCGTTAATGATCATTTATCGCTGGCGAATTTGTGGGCTTATGTAAATGGTCTCTGGCTGCCTGATATCCTTCCACATGCGATGCCGTCCGCAGGATGCACAGGACAAAGTGTCCGGATGGCCGGGAGATTTATGCTTAAGTGATGTAAATGTTTTGCCATTTGACAGTTTATTGACTTTTATGAGTTAGTTTATTATGTTCTTTTTTTATTGCCCCAAAAGGGGGAAAATGAGGGTTGGCAGGAGGGTGCGAAGTATCCTGGTAATTGGGAACGTGCTTGGCATTGCCAATGAGCCTTCATTTTGTCCGAGGCTTTGTCCTTGTCCCAGGATGTTTATGGACTGAAAGCAATGCGAGATTTGCGATAATGAGTATGATAAACATTTTTATGGCGGCAGGTGACAAACAAAGATAACCATCGGAAGGCATCTTTAAGGGAGAGGAAGCCAGGAAATTATTCAACAAATGGGTGGCGGCTTAATTAATTTAGAGCTCTACTAATGTAATTAGAAAAGAAGATAGTCTAAGTACCAATATGCATACTTACCTACCTTACAACCCAGAAACCAAAATCAAATTAAAGTCATTTTTATACACATTCAGTTGAATTTATTTTCATATTACTCATACGCACTGCTTACCAACTAAACATTTCTTTACTTTTTACTTCGGGGTTCGATTCTCATTTCTGGTATTCGATTTTCACTTCAATTAAGCTAATTCAATCCGCTTTCTATTATTGATTTGCTCTGCTTCCATTTATCATTTGTAATCAATAATTTGGACTTCCATTTGTGTTTTGTAAAATTCATCAAAGTTTTCGGTTCTTTTGTGTGTGTGTGTGTTTACTTGTATATCGTTTTAGTTATCTTTAGCTTGAACAACATTTATGTAGAGTTGGGCGTTTCATATTTAACTATAAGGTAGAGTTGACAATGCATATGTATTGTATGTATCGTAAGGATTCCACCCTCTTCAAAATCGTTCGATAATAATTTCTCATAAAAAACGTACAAAAAATGCGATCGATGAATGAAAGTTGGCAGCAAAAATTGGCAATAGGCTAAACAGATGTCGTCTATATATAGCTAAAAGCATTTCGTTTAATAATTCGCTCCTTCAACGTTCTCGGGTTAGGTTAAAGGTTAAATTGCACACACAAAGTTCTATCACAGAAGATACACGAAAACAGAA
0.7856450888944941 TTTTCTGCGTCATCCCGATAACCGAAAACTGGCCCCGAAAATGCCAAACCGCAGAAGCTTTCTGTGTCGATGGAACAAGTGCACACATATAGTGCAGGTTGACCAATATACACAATAAGTGTGTATCAATGCGCCATTATTAGCAAATGGAAAATTCCTTGCATTAAACAAAATAATCAATTTTGACTTGGGGCGAATTTTAGATTGCAGAACTGGCGAATCAATTTAACACATAAACACCTATAAGCCAACGACTCTTGGACTTGTAAAACAGCCAAGTACTCAGGGCGCAAGCACACTTAATTTAGCATAAAAGCCAAGTTTAGAAGTTTCCGGGAGCCACATTTTGTTTGCCTTCACCCCGTCGAAATGAAGCTAGACCGAGTTGATGAACTGTAAATGAACTTTGTGTTTGAATTCGATTTAGTTTTATTGCAACATGCTTGAGCAGCACTCCATCTAGACATTTTCCTAAGGACTCGGACATGCAAGGATGCCAGTGCGCCTGTTGGCCTGCGGAATCGAAAGTTGTGGCATTAAACAGCAGCAGCTGCAATTTGTGGTCTCTGATACGGGCAAAACATACATAGTATCCTTGTAAGTGGAGAGACGGGAATGCAATATAGGTTTGTACCAAACAGCCTTTCAGGCATAAAGGGAACATTCTCCCTGTAGATACGTAATGAAAGCCCAGAACCATGGAGCATGGTAATGGAATAACATAGCCAGCTAGCACAATAAGTAGTTAAGGCCAGATAAGGTCTTCTTATCATAACGTGATTACACAAGTGCGCTCTTTTTTCCACAGCTATTGAATTTCCTTTAAGCTGTTTTACGTAAAGTACGCATAATATCCTTGCAAGTGAAGGAAAATGTCATCCTACGGCTCCGCTGCGTATGCGCGATATTCACGCAATAAAGCCATCGACACGAATTCACAAAATACAAACAGCTGTCAGCGACACTTAAATGGCGCTAATCATTTTCAGTTATGAGCTTTTTAAATTTGCCACTTAATATGCATGACAATCTCACAGATCTCACAATCCCACAACCGACAAATGAAGACAGATGAGATGACAATTAATCCAGCAATCGAGCTCGAAGTTTTTCCTCTTCCACAACTATATATAAGTTTAAAATACGTATAAAACTTATCAGTCAAATGCAGGCCGGGCTTTATCCGCATCAACTTCACTTTTATTTACATTTCCATTAAGTCAACACGAAGAAAAAAGAAATTGGGGAAAAAGTGGACGAGGATTGAAACGAAAAGCCCTACTTCAGCAAAAAAAAACCGAGGTGGAAAATTTACTGAAACAAAGTCAACACGAATTTGCAATTTGGTATAAAATTTCCACTGCGACCGCTGCACAAATTGCTAATTCGCTAAAAACTTCAAGTTGACACAAGAAATTTGTGTGAATACATTTTTTATGCGCCTCCTTTGGACACGGCGTTGAATAAAACAGAGCGAAAGAGAGACAGAAAGATTTAAATAGAAAGAGATGGCAAGTGCAAAGTAAACGGCTTGGGAAACTCAAGTGTGACTGAATTTTCATTTTTGTGGGTATTTTGAATTCTCCATGGGGTTAAATGTGGAAATGTTATGCTGCAATATCATTTGGACTTTAAACTAAAAGTAAATGTATATCTAAAATATTGAAATAGCTATTATCTGTATAATATCTATATTGTCTATCTGTATTGTATAAAGCATATTGTAGAAATTGACAAATATGACGATCAGATAAGGTCTTATCATAATTGAGCCGCACAGGTTTCTTATCGCTAATATAACAATGTTCAATAGTAATTGTCACAAAGTTAAGTGGATATTAATATGTGTGATTGGATTTCCTTTTTCCTTATCGCTTATCGCTCATCATTAGCGCTACTTACTTACTCTTGCCGGTCTTATTAAAATCAAAGCAAATCGTTGACAGCAAATATTTGTCCGTCACTCAACTTTGAGTGGATACTTGACAGGGTTTTATGTGGAAGCTTGTCGCGAACAGGGCTTTGCAAACTTTGCAAATCCTCTTCG
1 AAGCTTTAATTAAAATGTTTCCTGTTGGCGGGGCACATGCGAATGGAGGCCAACAAAAAGAGAGAGCAAACAGAGTCGTCTAAAAATGTGCGAAAACTAAATTCAGGCCAGTGGGGCCCTCGATACTGAGCACCACCCACAGTACGCATTTTTCCGACTTTTCCCCGAAACCCAAGCACAGCCTCATTTGTCTAACAAGAGAGGCACTAGCGCGAAGTTGGGCAAACAAAAACAAAGTTCGCGAATAAACTGCCAGCAAACACTTCAAATAATTGTTATGAAGGCTGCCTGCGCCTTTGCTGCAAAAGAAAACTTTTTAATATATCTTTTCAAGGTCAGAATTGGCTCAAAAGTATGCTATGAAAATGTGATATGGACTGGCATCGTGGCCCCAAAAACGAACTTCCACTTGGCGTGGGATGGAAAACATCATCGCAGCAGGAGGCAATTTTAATGTTTTCCACCGACAAACGAAGTATGGGAATAAAAACAGGAACAGCGAAAATTCGTTGGTAAAAAATCATTTGAGCCATTGTAAGCCAGAGCATTTAACACTGCTTTGGGATTTGGTTTTTCCGCTGAACAGCAGGGAAGTTGCGAAAGGGTTTTCATTTCCGTGTCGCGCTATTAAAGCCTGGATAATGTCCTTACATATTGAAAGATAAACGACAGGCAGGCAGGATAAATATAAAGCTATTCCAGTTGTATAAACAATTAGTTACTAACACACAAAATAAAATTAGAACTTTAAGTGGCCAAATAACAGTAATTCCTATGTCATAACCTGTCTATGCATATCCAATTAAGAGACTAGTAGTTTTTACATATAAAGCCACCAAATTGACGTTATCAACGGTAATTTAAAACTTCTGCTTTTGATGGCGTATATTTTTTTTTTTATGGTGCAGGTGTGTACGCAACTTTTTGAGAATACTCCGCCACCATATGGATAACTTCCCATTAAGAGGTTGTCATTT
0.8688143086932557 CTTGGTAATTGCTCCCCTGTGCGAACAGGTGTACTTCAGGTGTCGCGTTCGCAACTTCGCGATGTTGCACATTAATCTCGACTTATGGAATCTCTTTCATATTTAACTCGCTCCCGGGGGGGTTGGAAATGCCACAGCTTTGGGGCGTGAAAATGTTACACATTAAAACCTTTTCTTTTTATATTTGCTCTTCAAAAGTCGTAAAACCGAGTTTTATGAATGCGATTAAGCCCGTGAACTGCAGAAGAGCATATTTCTCCTTCGCCGGACTGGATTCCATGCCCACCTCCCTCCATTTAACTGTCTCATTTTGCCGGCTTGGGTCGTCCTACTTTGCTGTTGTGCCCGGAATTTGTCATTTTTAATGACTGTGAAAAGAATGCGTTCGTAATTACATGGCAGGAACGAAAAACTTTCAGCGACGTATTTATGTGTGTGCGGCACTGGCATTCCTCTGTATCATAAATTATTTTACTTATTATACTCTTTTGGATTATGGGGCGTTTTTTTGGGTTATTTCGGCGGAGATAAGTAAACGGAAA
0.689134273459578 CCCCGGACCCAAATTATGCACGAACTCAATTGTGCGTGAAATTAAATTTTAAGCGCAAACAGGACGACTTGTCGGCTCGGCCCTGTTTACCCCAATAATTTGGCTAATTTCACTTGAGACCGGCCCACAAAACCGACCCACTGGCAGGCGGCCGAATATAATTGAAAATATTTCCAATTGCTCGGTGCGGCCACAAATGACATGTGTGGAAGTATGGCCGGCATTTGTTTAGCACTAATTGGGAGTTTCTTGGCCCAAATGACTTGGCTTCAACTCTGCGGCTTGAAGTCTGAATTAATGAAATATTAATACGGCCTTTAATTGTGCTAAAAGCTATTATCAAACTGCAGAATTGTGTAAAGAGCATATGCTTTTGCTGCACACTTGAAAAAGCAATTTAAGCTTGGAAAATGTGTGTAATTAAGACTTGGGGTATTAAATTGAACATTAAATGGAGTTGCAGCACGGAACGTGTGTCAAACATTTTTTGTTTAGCAAATAGTAACGAAGTGCCCCCTTTTAGTTGCCAAATCAAAGCATCCTGCTGCGTCTCGAAACTTTTACCAATTTACCTTATTTCCATTGCAAACTTTGAGATTCGAGAGCTCAAAGACACACACGAGGGTCAGTTGGAATAAATTGGCAAATTGTCGGCGCAGAATTCTCCAAGGACATAAAGTACGAAACTTTCGATTGCATTTTTGTCGCCGAAGTACCTCTGATTGCCTTAAAAATAATTTATTGAGTCAATTGACTTTTGCAGCGGACTCTCCTCTCCTCCGCAAATAAACGCACTGCAATCGAACTTACAATCTCCGGGGAACCCCACACACATTCACTTGATTTGATTGTGTTGACTCTGGCTACGACTAGGAATCTGCAGAGGGAAATAAACTTAAGTGCAGCAGCCACGTTGCCGAGTTCCAAAGGAACTCGATTCGAAACGACTTGGTTCCATTCGAAATTTGAAATTTATTGCGGCCGGAGTTCGTTCACATGGCAAGTTAAAGCTCCGGTTACATTTACATGACTCATTCAAACTCCGGCATTTGCTCATTTCGAGAACGGAGGATGGAGACGTGGTAAGTCCGGACATTTGCGAAATTCCTACTCAGACTCCGGCCAAATGCGATGTGAGTCACACATGTCAATTCAATTTGATCGGAGGACCGTGACGAACGAAGGAGGCAGGCCTATGAAGGAGTCCAAGTCGAGTCCTTGTTTCCGTTTCCTCCGGGGACCACACAACTCCATTGGCAGCCCACATGTCTAGTATGGCCAAATAAAAACGTCTCTCTTTCATTTACATTGACTGACAGACGGAGTCGTCGAAGATGGGAACTGTCTCGTTGAATGTGTCCTGTGGCTTGTCACCGAAATATCGTTTATAATTGGAAGACATATTCATATGCCAGGACTCACTGCAACTCTGGCTAACAATTTCCACAAGTCGAAGCAGGATGTGAATAATTGATTAAGTCTGAATTGTGTTTATAATAGGAATGCTGAGTATATATGTGATATGGTATTATGATTGAAAGAAAGTATATCTTTTCTAAACCAAGTTATATAGGATATATAATAAACTTTATTATTTGCTTGAAATAGTCTCCACATCTTATTCAGCAATTTGAGTTGAAACTCACCACGAAGTCAGTTTGGCTACATCCGCTGCAAAGCTGCAGAATGTTGTAGCTTTGTGGTCGTGTGGAACGTAAGTTCTTCGCTGGGATTTCGTATAAGAGTTGCGCATTGTATGAACATACAATAGGTAACAAACAAATAATTCAGTAAACCAGTCGAATAAACTAATAAATACATACATAATCACCCATTGCAATACTTTGAATGAATATTCTCTCGCTTCGAATCAGACTTTTAAGTAATTGAATTCATAGACGCATCCAACGAAGCAAGTAAATCTGAGATTTATACCAGCGTAACGAAAAAATCGCATAGGAATTTATTTGAAATTGGATTTATTGCAACTGCTAGAGCGAAAAGATGAAAAATGTGTATCAATCCGTTGGCAAAGGATGCTGCAAAA
0.6567583841795178 AGCCTGGCATCTGGCAAATGTCTGCGAATTTTATAATGAAATTCCAGAGCGTTTAATTATGCCCGGGGCAGTAAGTGCCATAAGCCCCCAGATCCGACAGTGGAATTTGAACTCTATCCAAGCTCAGCTCTGCATGAAATGTGTAAAATTATTACAACAAATGCCAGAAGACTGACTAAATCGAATTTGAAAAATCAACAGCCATGTGCACGGAAATTCGGCCCTTTGGCATTCTCGTGCAATTCAATTATGCAAATGTTGTAATGAACATTTATGGCTTTAATGACGCTTCAGTAATGTTATTAAATTCATTAGACTCTGTCATTTTTTGGATTTTATAATTGTTCGTACTCCAGCTCAGTTTATCCTACATCATCCTGATATTCAAGCAAATACAAAAAAGGTTAAAAAGCACCAAAACCCTTCGAGTTTTTCGAGCTTAAATGCCATCGTTTAGGGCCGTCTTAAAGTCCCTTGTTAACATGCCCGTTCTGTCCAGTCCGATATCATCCATCTATATACATATATACATATATATATAGACGTACCTGTAGTTTGTCCCCTTATCTTTGCCAGTACGTGAGCCCAC
1 GAATTTTCGCTTGGTCCAACTATGCGGTATCGTTTCACTACGTTCAACATCGCTATATCCACTGTTTCGAGTATATGATCTATAGATTAAGGACTTTTGGACGAAAACAGATTGTAGAATCGCTTCCACCTAAATATAATCCCGCCGCCGAAAAGGATCAAGGAGCACCACGAATTGGTTCTGATCAAGACGTTCCAGCTGACTATGAATATTAGAAAATTAATCTACACTTTAAGCTTCTTTTTGAACTTTATAAAAAAACTAAATTCAAGTTGTAAATTGGTAATTCCAATAGTTATACCAACTGAAAAAGATGCGCTAAAATCGAAAGCTTTTTAGCCAGGTTTTAAACAACCAAGTGACTAACACTTGTTAACAAAAAGCGGTTTACGCTTCAGCTTCAAAATTAAAAGATAAAGGAATTTTTAAATTGATATCACCGAATCATTGTTGGAAATAAAACTCATCTGTAATCGTGTGTCAATTTATTAAACTTGCAAAATGGTGGACTATACTTAAGTGTTAATAAAGTAAGAAATTAATTAATTATCGTACCTAATTTACAAAGAAACAAGCGGAAAACCATCGGTGTTAACTAATTTCTAATTTAAAGACAAAAAGGCGTTTAAACTTAAAGCACTCGTCAACAATTGCTTAGGGTAGAGTAGGTCTATAAGTAGCATTAGGTTTATTTAAATATAGGTATATATTTAAGTTATAGTATATATATATATATGTATATATATATGGTTATGTACAGGGGACAGTGTAACGATCTCTTTCCGGGTCCATGTTAACATTTTTATAGTAATTGTTATCTTTAACGTTAGTGTTATTGTTATGGTTAGTGTTAAATTCAAAATACAAGCTCCAAGTGGTTTTAATATGAATGATACGGCTTATCTAATAAATAGTTTGGTTTCCTTGGGTTAGGCCATTAAGTTGATTTTGGACGTGTTCTTACTAGTGGTTTTTCCATCTTTTGGTTAATTTTTGTGCGGAAGTGAGTGCCTCACTGAGCAATTCAAGTCAGGGTACTTCGAATATAGCCAAACCAGCATTAACCTGGCTTCCAATTCGACTCCAAATGGTGGTGAATCCCCCCATTCTATTGCCAAACACTCGCATCTCCATCCTCTTGCGTTTTTGGAACATTAGGGTATTGTGCATAAAGGTACTTTGGAGTCGTCGTCTCCCAACTGCGATATCCCCTTACGCCGACATCGTCTTGACCGTGGACGACACTCCGGACGTGGCCATTGCCTTGGCGCTGCGCGCCACCATAGTCCGTATGCGTTCCTGGAGATAATCACAGATGGAGGTGTACTTTTGCTGGTGCGCCAACTGCAGGGCCGTCAGACCATCGTGGTTCTTCAGCAGGACATCGCTGCCGGCGGCCACCAGCTGCTTGCAGACGGTCATGTGGCCAAACATGGCGGCGGCATGCAGTGCGGACTCTCCATTGGGCAGCTGGCCGAGATTGGGTCGGTAT
0.9416950401231352 AGAGAATAGCAAAATACTCTATTATCGCAAATTGTCATTTTGAAATGGTACCCGCCCAGTGGTAAATTTCCAAAACCCGTTCCCATATCGTTATAAACGTTTATGCTAAACTATGAATATTTTACTTCAAAGGCCCGAAAGACCATGTTTTTCCAAACTTTAGTAACAACATGAGGTTTTAAGCATACCCACCAACGAACTCAAGATGAATTTAATCCCGTCTTGAAGGTTGCTGGGAATGATGTGTCAAAACACGAATCAAACTCACAAACGAGCAAAGCTCTCAAATTAATGGAAGTGAAGTATTGAATTCAATTGTCACATTTGACTTGGGATTATGTCGGATTATGTGTCGGATATACCCCGAAACTGTGCAATTATAACTCCAAAACCATGTCTATAAAATCTTAAAAACAAAAAAACGTTGTAGTGGATGCATAATTCATGGGAGCATAAAAATATGTTAATTGATTTAGTATCCAAAGGCTATTCAAAACATAAATAAAACACAATGATAAGCAGAGTCGTGCGAAATAATCACTGTAATCAATCACAAATCATTAAACATTTATGATGCATTAGGAATAATCAATCCGTCAGATAAACTCTATTCAAAATGCAGAAGCTGAAACAAAGAAAACATTTTAACATCTTTGTCTCTCTAGTCAGTGGGCCGGCGTAGCTCATTCGTTGTCTTTACTTATTTATTCAGCCCAGATGTCCAGATGTACTTCGGCTCACCAAGAGCTTGCTCAACTCTTGGAAATGCCAAGTGGCGAGGTAAATCCGCGCCTGCTGCCCAAAAGGCGCGGCTGTGAAAGATGCGTGACAGGTGAGTCGCGATGACCTCAGGTGAGTCATTGCCATTAGTCTGCGCAGAGTGCAGCTCGGCTGGCCAATGGTTAATGCGAATTTAATTTCTTCCACTTGATCTATGCGCACGGAAAATGCCAAGAGAAGACAAGAAGCTTTTGGCCAGTAGAGATGTTAACTGTTTTGAGTGATATCATCCCACCAATAATAGATTTAATGCTTGTTTACCGCCAGACAATGCACAATAAATCGCTTTTGGATATTTGAAAATTACACTCACAATAGGGGACCGGTTCTTCCAACAAAGAGTTC
0.7162940711877561 CCCTTCATGGCAATTTCTAATTGTGTTTCCCTAATTAAAGTGCCGCTCCTTCAACCCGCCCAACTCGTTTGGCAACCGCAAAATATGCCAGCACCGCAAGACCAGGACTATTATGAGCACTTTTGGCCAAAATTCTTCAGAGCTCGGGCCACGCATTGTTCACCAGGTTATTAATCAAATGAGAAAAGTAATTTTTCAGAGGCTTGGCATTCATTTGATTGGCATGCCATGGCATGGCGGCAGGGCAATGAACTGTTAAATAAAATATATCCCAGGCTTTTCACAAAGCTGCAAATAAATTTAAGATGATTCGAGATGGATTTTGTGGGCTTAATCAAAGTGACAAGTGCTTTTCATTATGACTCGTGGTGCGGGTGCGCATAATCCAATTCAGCAATGCATTTTTATAAATGAAAATTTTTCAATTGCTTGGTGGTCAAGTGGAAATCCAGCCAACAATTTCGAGTTTTGTAAAGCCATCAACTTCCTTTAAGTTTTAGCAAATCCAACTGAAGTATCGAACAAGTTCGCTTGTGGCCGCAGCCTCGAACATGTTGCATGTTGAGTGGCAAGCAAATAGTATGAGCTACTGGGATGAGCCATTAGTTGGGGTCCTAGAAGTAAACATAAAATATTAAACACGCATTTTGACAAATCTGGCAAATGACTTGAGGTTGGGACTTGGCCTTTAAAGTCTTGACATTAATTGCAAGGAGCAAACTGGTTAGTTGCTGGCGTAAAGGACCTGCCCTTTTTCACCCAATTTTCGGGGCACGTGTTGTCCTTAAAAGGGTGAGTGGCAGTTGGC
0.9294343941637799 TGAGGGAATTGATTTTATTAAATCATTTGGCCAGCGAAGAAGAATGAAAATTGTTAGACAATGGGAAATTACTAAATTAGACTCCTTTTTTCATACAATTCATTCGCCATCTTTGATGTGCACTACAAGTTGTGGCATGTGTAGCCAGCTTTTCCAGCTTTTCCATTTCCTATTTGCATTTTTCTTCTGCATTTGCTCAGTTATTTGCTTGCGGCTGCTCAGTCATAAGCAATTTTTCTTTTCCCATTTCCGTTGGAAAATGAAAAGCGAGTAACTGATGGTTGTTTAGTCATGTTTAGTTTGTCCTAGTGAGACAGATTGATGATATAAATAACTTTTTTATCTTTTCTGATCAACATGTTTTGAAAACGTCATAAATTTCCTTAAAGGAGCTGGTAAATGCTTCTATTATTTGTATAAAATCATGCATCTTAAAGACTTACTTATATTGCGTTCCATTAGTGAGCTGACTTCTATGTCCCAGAATTTGTGCTCCCATTTCGTGGCTCATGTGTCACCGGCATTGTTATCCTTTCCCTTCGCTTTGAAAATGAAATACGAGTTTTTCGGTACTCATCCTTGGAGTGATAGCATATCCGAAAAGTGCGGAAAGGAGCTTCTCCGTCTCGCATTTTCTACTGCCATCGTTTGAGCACTGGGCTATATCCACTTGGCCCCCTTCGACGGCTTGGCCATTTATATATGCATAGCGATGCAAATGCTGGCTGGGCTTCATTTATCACTGGCTCTGACTTTTATGCAAG
0.6837807041687506 TGTTGTTTGCTCAATTAATGCAATTGCTCGTTTTGTCTCCACGCCGTTGTTGTTGTCATTCGTGACATTATTAATTTATATTTATATTACTTTTTATAGCTGCAGCTGTTGCATAATGCCCTCAGCATTTGTCGCTTCTGCCGCTGCAGCAAATTGCATTATATTCTGATGCGTTTTAATTAATTTTGAGTTAATTTCGTATTTTATTTTGTGCACTTGTGAAGAGGCCTATGGAAATAAATAAATTCGAAAT
1 GATCGGCGGATGAGCAGTGCGCCCCGTTTCGTTGCGATTGTGGCCCCATTTCTCCCAGTTGGAATCGTAAAAAACAGGAAATCATTTTGTCATTCCATAAATTGTTATGCCGTAAATCTCAGCAATCAAATGGGCTGCACACGTACGCACACATACACAGCGGCTTCCTGCTTATCAATGTGTGGGTGTGAATGTCCTTGGGGCTGTCTTATGTCTTATCCGTCCCGCCTTGTGTTTCATATCACTTTCCGTTGTCTGTGGCCAAATTGTTGCCTTGGTCTCGGTTTCCCTGGGATTGTGTGACTTTCAGCCAGCTGTGATTTGACCAACTTACCGCAAAACCTGCCGGCTATTCGGGATGATCTTTGGCTCTAAGAAATTGTATATCCATATAACTAATTTAAACTGGTAGCCTCTAGAAATTGTACTCATGTTCCACAGGAACTCAAAAACCTTCATATGTGGATGTGTAAATTCCAACACATTGACATATAGATATGTATTTATATAGGAATACAGGTGTCGGTAGACGGTTCGTTTGAGATTTAGGACACGTGCGGAGTTCAACTGAAAGCACAGAAAAGCACAAAAACTGGAGCTGAGTTTAGGCCACAACGGATATTGTAGCCAAGTAAACAGAAAAAGCAACAGCAGAACGGATGTGTAGTTCATAAATTTCGACAACTGCCACAATAACAAACTGGGAAGTCACCAAAAATTGACTTGTCGCCTGCTCACGGATTACACAACATAAGACAAAAACAGTACTGCAGATTCTTTAATAAAAAAATCATAACTATATGTAACATATATGAACAAATATAATCCCAAATTTAAATGGAGATGATAACATTCCACGGTTCCTTTTCCCCTCTTACCAAACATTTTTTCAATTTAGCGGAACTATTAAGGCAGTTTAATGATAAATTATGCGCCACAATAAGCAGTTGGCGCAAGTCAGGAGCTGTGAAAGCATTTTATGATGACGCACTTCCGGCCGGTTCCCCGGTTTCCGGTTGCCAATTCTCGTCTGTCTACGGAGTCGTTTCCATTCACCCAGCTCTTCCCTTGATTCTCCCCGCCATACCACTGATGGTCAACCGAAACTGAAGTTCTCTGCGGGCGTGCGACTCAATTGCGACTTTTATGGCACATCAATCGTAGTCATCGTCCTGCAACGTACGAAGCCGTTAAGTTTTATTGATTTCAATGGCCGGGATTTGCTCAGTGATTGTCCACAGTCCACAGACCGCTGTCCAGGGTCCAGAGTCCATGGCAGCTGACCAGGACTCCAGACTGCCGGCTCATAAAGTGCCTTCAACGCCTTTTGACTTGACCGCTCGCTTTGTCTTTCCCTTTTTCGCATCCCCCTTCCATACTTTATTATTCCTGCACTATCACCCTTCCTTTTCCTCAGTGGAGGTCATTAAGTCAATCTGTGGACATAAATAACCCGCAGGACATTGCAAAAGTTTCTGGGGCGCTTTAAGGATTGCCCGCTAAAGACTCCTGCAGGTGTTGAGCCTTTGGCTTTCGCAGCTGGTTTGCGATAATGTTCCTGTTCTTGGTCCATGAAATGTGGTTAAAAGTCAGTTAAACGAGGCAATCAACTGGGCTAGCTAGGGATTACCA
0.3101840138817404 CAGAATGTGAAAGACATGTCGCTTTGCACTTACGCCATTTATCTCGGCAGAAGAATCGCAAAGCAGAGCATTCACTTTGGGTCCCTTGGCTCATTTAATTGCGGCAATTTCTTTCGCCCACGCAGAGTGAGTCAAGCGCTTTGGCTCATAATTTATAGGCATTATTATTGTAATTTCTCCCGGCAGACAAACGCAGCAGCTCGCACGCAAAACAATAATACATAAAGTGAAAGTTTTGCACCTTTTGCCGCGCAGACAACAAATAAGCGGCGAACGCATCGGCATAAGCAGCTGAACAAAACAAAAATAGTCAGTCAGTCGGTCGGTGAGATGGGATAAGATGAGCCACGAACCAACCGTTGGGGAAAAACAACTTCAACCAAAGTACCAAAACCCACGACGAGCAGAAAAACAATGGCTTACAAATGACTGCCAGCTAGTTCAAACCGAAACTGGCTGACAAATGAGATGGCGCCGGTAGCTTCACTTGTGTCTTGCTTTTGACCAAAAATGCTGCAGCCAGAGATCTTCCATCTCCATCTTCATCAACGAACCCACAAATTTCGCCAAATCCGCCTGCGAAATCTCCGAAAATATCAAACAATCACCGAAAGATATTTTTTGACCTCATCTTTGTTTTGGAACACTTGTGATTGCTTGACAAACTCTTTCTTCGCGCCTAGTAAAAAGTGTGTCAAGCGGGTATTTGAAGCAATTATTTGTCATATTTTCTATTTGCGTTTCGGTTTCGTTACATCCGAAATGAGATGCAGAGAAAATAAACAGCATTAGCGAAGAGGCCCTGACCAAAGAGTCAGTGACAAGGCGTCTTTGGACCCGTTTCCATCTGCGTACTCATCATCTTCGCCTTCCAACTCATCAAATCTCACAATGACTTTGGTCTGAGATTTTTGCACCAACGAAAGTGAACGTTTCATTGTGTCGGCGCTGTTTGTTATTATTATTATTATTTCTTTGCCACACTAACATTTGGTATTTTTAAGCTTATGTCTGCACTTGGGTGGAAA
0.7880441565396866 ACTGCCCGAAAATAAGCAACAATTGGGAAAACAAAAAGATCGAAGGGGTAGTTTGATATAAAAATATTTCTCAAAGGTTAAGACAGAAAGTGATATCCTAAGCGACTAAATAATGTATACATCGTGATAATAAATATTTGAAAATATTTATATTCAGTAAATCTTGGATTGGTGTATCATAGTCTAAAGTCTACTGACCCTAACCACTTGTGGCAAGTGCATCGTTAGAGATTATGTGTGCAGGTAGGTTATAAATTATTAAAGCAAATTAAGCAAGCACAGCAGCAAGGGAATCTATTTTTAGTGGCATGTATCAACGCCACGAAGATGAGCACATCAACTTTGGAGTGGGATGATGATACATAGATAACCCGGCACGTAGGCGATTCTATTGATGACGTCGTTGATTGTGAAATACGGCTATAGCGGCTACTTATGCAAACGGATGTATATTCTAGGGAGATTAACATAGCGCAAGTGTAAGTGGTTAATAAACACTATAACCTTGAAAAGTACTTCTAATTGGCGCAGGGCCAAGTCTCCAGCTGCTCCTTTAATGGCCATCATGCCCAGCCATTTTTGCATATCCTGTTTAATCAGCCCTCCAGTAAATGCTGCTCTACCTTGGCATTAGCTTTTATGTTAGGGGCATTAAAATACGAAAGAAAAGGGTCGACAAGCCCTGAACAGATCGTTAAATTCGAGATTCCCCAACACGAAGGGCATAAAAACGTAGACTGGCATGTAGATCGCAGTTGATTTAGTTGTTTCATTGATTTGAGAGCCCTCATTTGAATACTCCTACACGATTTTTCCATTCAGCGAGCATTAAACATACATAGGTTTCCTCAGGTGTCTAATGGAGATCGTAAAGCTGGCCAGGGAGCCATCGTTAAAGCGTATTAAATGTGAAAAGATTTGATTTAACAAGGCTTTAACTACGTTTGAAATAACGAACATCTAAATTAGGTACTAATTATTTCGAAAATTTGCCTTCAGTTTCAGAAGCTCTCCTTATTCCCCTTAATCCTGAAAGTATGCAGAATATTTGTAAGGTTTACTGAAGCTGTGACTAATAAGTCACTTTAATGTAAGATTTTAGTCAGACATCGCAGTTTACAAACTCTTAAGCTGGAATCTTTCTGATAGATGAAGCTATTCCTGTTGTCCAAAAGGCAAGATTCTCCGCACTTTTTAAAACAATAGCAGCCCGTTTAAAAAGTCAGCTGCAGGCCAGGCATAATGACTTTTAGTCTAGACCAGACTTAAGATACATGAACTGCCCTACAGCTAACAGAGGTGCCCACTATCCAATTGTAACTGTTCCAAATGCGATCGCAGCTTGAAACTAATTAGCCGTCCAGCGGTTCTCATGGCGGAATAAGATCAGCCGGCTGGCTCGGTTGGCTAATTAAAATCGCCAAAAGGCTGTCTCCACCTTAACCATGCTGGGCGCGCTCATAAAAGCGCACATTTCTGTAATAAGCATGAAATGCAGCTAGGACCATGTTGTGGTACCG
0.5493888637873109 TTAGTTTGTCACCAGTTTACGACGCCAACACTCTCGACCCAAAGAAATGTCATAAAATCATATAAATTTCATTTCACAATTTCCGCATGCAATTTGGCGTGCCACAAATGCGGCCCATACCGATTGCGGCATGCCACTGCAGTTCCATATTCACTCGGAAATCGGAACTCAGAACTCAGAGCTCAGAGCTCAGGACTCGGAATCCGATGTTCACGTTACCTTGCTGTATGGCTGCCATTGTTTTAACCCTTCAATTTTTGCTCTTTGCAGCGCCATGGCCGACGGCATCCTCACCGACAACCCGCATTTGGTGCTCCTGTTCTACATGGCCCAGTTGTTCCTACGTGAACTTGTGAAAAGCTATCGCCTCATACAAGTCGTGCCAATGGATATGTCCGGCTATTATGGTAAGTTTAATTCAACGCCAACGCACAATTCGTGACCCAGTGCCAACTGAAAGCATGTTTCAGCTGTCGCCATTTCGATTTCGGGTCATTGCGATTTTGCTGTCGCCAGCAAATGTCAAAGTCAGAGAAGGACTCTGCTTTTGGGTGCCATAATTTGTATAAAGTGGGGGAAAGCAAATCTAATGCATAGTGCATGGTCGTTATGGTGCTTCAAGTGTGTGATATAATTATAATTATTCGGGCTTAACAAGCTTAAACTCTAAATAAGTAGGGAACCTAGTGGCTTGCAAGCATAGGACTTTGATAAGCATTTAAGCTTGGCTGCCTTTATTTCGCATTTGATCTGCCTTATATATGTAGTAAATTAAATGACCTCACTTCCGAATTATTTGCCTGCATTCCGAGTTGGACTTAACGAGGGTGTCGTTTCTTTGACATTGCCATTCAGGGCAGCACTCACTCGTTGCACGTTCAACAATTGTTTGGCATACTGGGGAGTTGGCGGGGAC
0.5488407426587911 ATTTTCCCGCCTTCCATTTTTCCGGCAATGCCGGAAAGGCGTGCCAACGCCGCATTTCGCATATATGCAATTCAATCTGAATCCCACTCAATAGCTCCATGTTATTTGTGCCGCATTCGCAGATGGTCAGCGCACCAGGTGATGTGATTGGAAACAAGCGAAGCTAAGTGCCATATTCCCATAGCCATTGCCAATTTGCGAGCTGAGCGGCTGTTTCGATGGCTTGCCGCAGCTTCAAGAACAAAAAATAGCGGATATCTGTGACCCGAGAGCCAGTTTCGATTGAATGCGTCAGCAGCATCAGCAACAAACTGCAACACTGCAGCAGCAACAGCGGCATCAGCAGCGACAACAGCAAGAAGCGCAACAGCAACTAGCAACATGTTGACCACTCACCATCTGCACCACCTGCACCACCATCGCGGCAGTACGGCCGTGGAGCTGGACAAGATCACCAACCTGAATACGGTAAGTCAAGGGGATCCTTAAAGTTAAACACAAATGTGTATTGGATTTTCAATTCCATTGCAATGAAAGTAATTTGGGTAATTTTTTTATTTTTTAAATCGCTTTAAAGTCAAAAAGCCAAGCTGTCTAGTCTTTGCATCAATAACTTTGCTTTCCGTACTCACAGTCCGTACGCTTGATTGCATTTGAAAAGATACGTTCTAGCGAAGAGCGAAACCAATTTAGCTTGTTCCCAAACTTGCAAACCTCAAACGATTGCCAAATTGCATTTGCTTTCCCAAAGAATTCTTTTGCACTTTGAAATTCAAAGAGCTTGGTTTCTGGCTGCGTGACCTTTCGAAAAAAAAAGTCCATGGTCGCCTTTCGGCAAATGAAGGCGACGCACTAATGAATCCCATTTCCAATTGACCAGTTTAATCCACACTGAAATTGTGCTAAAGCAAATAAACTAATTGACTTGAGCCTCTGGTGTTGCCAAGTTCTGTGCAATTTCTCGCTGTGTAGTGGCGCAGCATCCGCGGTAGAATAATAATAACAAGATTGAGTGGAAAACAAGTTTATGGCTTGCATGTGAAGAAAGTTAGTTAAAAGCCGACCACCAGCCACTGCATTAAAAGCTGATGGAAGTTATTGAAAGGATTGCATTAAGTGAAAGTGGGCGGTGGGTGGTGGCCAAGCGAACGTGGCTCTCTTGACCATATACAAAAGTTCTCTAGTGGCTAAATGAAAAATGTTTTTGTGAAAAATTCGGTCGGAATCGGCCGGAGTGGCAGCGAAAAGGAAAATGTGAAACACGTTTATTGCCATTCATTATATTCTCGCGAGCTGTTGCGCAAAGTAATGAAGCACTTTTATACCAGGCAGCTCGCTTTTCACAGGGCACGCACAGTGCCACGCCCACCCAAACTACGCCTTCAACACTGCCAAAAATATCACACGAACTTCACACTCTACTGTTTGTACATTGACTAAAAGATATT
0.9261841403946146 CTCCACTTTTCCGGTTTTCTGGCATTTGGTAATCGCCATCGAGAACTGTTTTTATGCGAATTCAATGGAATTTCTTCTTTCGATTCGATACTATTCACTGTTTGTTCCGCGTTAGTGTTTTACTGCCTGGTGAATAGGAAATTACGTAATATCTCCCGACCTTACTTTTTTACAACAACTCGTTGTTTGCCTAGTGTAGTACTTAAATAGCCGTCTTTGTCTTCCACTGCAACTAAGTTGATAGTCACCCCATCCATTCTGATAACCGTATCGCAGTGTTAAGCACTTAATTATGATTTATATAAGCTGTGAAGTGGTTTTGTAATAGCCAACCAGACAGTTTGGTGGCTGGGAAGTTATCGGCACGACCATATATTCCCCTT
0.8000943943337746 CTCTATCCACTCCCAGCGGATTTTATCTGTAGAGCTTTTCTAAGCATTCATCTTGTATCTGCCGTGCACCTCACTTGATAATAATAATGAAACCAAGCCCGAACAACTGGAGGATACCACTAATAAGCTCGATAACACAGGCTTCAATTCGTCAGAGCCGAAGCAGTAGGTCCTTGTTGTGGGCCCCTTCCGCAAACTGTTTTGTCATCGTCTGCCGCCTTTTGCCAACTCATTTGATTTGCCTCCGCTTATTGATACATCCAGGCAGCAAGGATATGCCTGCGTGAGTGGGGGCTTTTATGGCATACTTTTCTGGAGGCGGTCGTGTGTGAATATGTGGAAATTTGTTACATATTTTGCGCTTCGTCTTCGGGATTGAAAGTGTGATTGTTTAGTGGATTTATGGGCATATGAAATTAGGATTTAATGGGCATTTGCTTTGTATCTGAAGTGGATAAATGCCACGGGAACCCTCGGATCCATGGCTCTGAGTGCTTAGCATAATGTTTATGATGTATGAAAGGAAATTGTAAATCGCCGTTTAGGGCATGTTCTTTGGAGGCTTTGTGCCCTGAATAAAAACTCGGCTTAAGGGATTCCCCCACAAACCCAACCACATTCTTATTCTTGTAAAGCATTTAGCTCGATGGGTACAGCATAGAAAACATTGGGCATCATATGCAGTTGGAATTTCAGTTTCCTAGCTCATTGAGACGCTCGCTTGATATTATAAAATACTTTGACTTAGTTACCAGTGCCTAATGGAGCACTTTCTCAAGCTCACTAGGCACAATTTCCCACTTTCCTTCCGCTGCTTTAAGCCAACTTTATTAAGTCAAGTCGACTTGACTGGCATTTCAACTTAATAAGCGCAACGGCAACATCCAGAGGCAGAAGAGGCAACAACAAGTAAATGGCGCTATTTAAATGCTAAACAACTCTATTAACTTGCACGACACACTAACACACTCGCATGAGATGTGTTTGAGATATACCCACACATACGCGCATGCAGGCCGCCTCACTTTCTCGCATATCCCATATCCTGCATACATACCATATCCATGCCAAGGGCAAGCCTGACATTTGTCCGCCGTCTCTCTGCTGAGAAAACTGAACCTCAGCACGTTTCAAATACAATTTACAATAAATAAAATTTAAAAGCGAGAGAAAGACTGCTACAGCAGCCAAGCAACTCGTATTCCGAGACACTCGAGGGTGGGCGAAAAGCGGGCAGGCGGAAAAGCGCGGGGAAAAGCAACTGACTTAATGGCGCCGTTTTAAGGAAAAGCAGAGGGCGGGGAATGCTTGATTCAGACAAGGACTGAGCACGTGACGACACTGGGGATAAGTTTAAGAGACATAAAAAGGACAC
0.7334780342126535 CTGCAGCCGTCATCAAAGTGGCCAGGAAGAAGACCATGCTATGATACAATTAAAGAAATTAATAAATGGAAATCCTAAACAGTGCTGCGAAGAGTGGTACAAGTTAGCAGTAGTGAGGGTTTTGGGAAATGTTGATTCAAGCAAAGATCTGATTGACTACCAACGAAGAACCAAATAATGGATTGCGGTGAATTTCGTCAGCTCATAAAATAAAAAACATAAACATGTGAGAAGAGGTTGGTACACGGGTCCATCGTGTGGATTCTCTACTCACGTCATTACCACTCCTGGGGCACAGTACTGCTGGAACTCGATGTCCGTGCTGCCAAAGATTGGTTCCTGGAACTGGACGGGCAGATCTACAATGGCCGTAGATACATTGCAGTCCTTGACAACACTGCGCATGAATGTACTGAACTTGTCACGAAGTTTGCGCTGCATGAAGTACGCAACTTGTTGATCTGCAGAACGACTTTATTAGATTTGAAAGACTTCGCACAGTGACTCTCTTACCCGTCATATCGATGTGGATACTAAGCTCGGCGTGGTCCACAGCTCCGTCACTGGAGTGGATGCCATCCTCCATTACCGAGAGAATCGAATCGCTGAAGTTCTGGGCAAAGTGCAAATAGCCAACGGTTGTGGCCCGCTTTGCATCGTTCAGAGCATCTGCTTCGCTGGCATAGTATTTCCGCGTGGCCACATCGTCACCCAACACGCGTATGTATCTGCAGGATAACTTGTTGAATAGACAGCTCTCGTTGTCGCTATCCTTGTAGACTGTGACCAGGTTTTCATCAAAGCACTCCCCATAGTTCTCCACTTCGCCGGAATAAACTCCTATTTCAAGATTCGTGGGCGTCTTGCCAATGGCCAGATAAAAGCACGTCAGTTGTATGATGGGAAATAGTAGCATGAAAATAATTCCCCTAAAAATATTGTTCATTAATGTCGTCGATATACATGGATGTTGCTTGGAACTTACGAGGGTTGTCTAAAGAGTTGTACAAAGTTCTTTGTCATCAGTGCCTTTACCCTGCCCTTGGTGGTGAAGAAAATCTTTTTGCGATTCTCGTTTAGGGGCTCCTCGAACGGGATGGGCTGTTTTTCC
0.902168986590718 ACCAGTCAAGCGATTGATGATGGGATCCGATATCGCATTACCCAATCGCTTGCACTTTTCACTTTTCAATTTTCCGCTTTGTCGCTGATTCGGATGTGTCGCAAGCATTTCTTCTAGCTAAAATATACATTTATGTACAATTTAATAACTATTTTGTTTGGTACCAGCATTTCCTGCAGTTCAGTGACCCACAACGAGCTGCTTGGCACAAAGGTTAAAAACTGAAAGTTTGCTTAGTTACAATCACCTGTATCTGGCGGATGTAGATTTAATCGGATTGGGAAAAGCTGGAGGCAGTAGCCGAAACTACATTTCCTTTTTCAGGAATTTAATAGCTAACGATTTTAAAATGGTTTTATGGTGGTTATAAAATGGTTATAAAATAAATTATTTTAGTACAAGTTATATAAGTTAACTTGGAGAATAAAAACATTGGGTTTACTTCAATGATAAACGTTGATTAGGTTACTAAAATAAATTTTGTCGTCAATTATCTAGTAAGATGATAAAAAGACAGTGCAGCAAATATACTTAAATGCTTCATTTTGGGAATGTTTAAAGAAAATGTTATACTTG
0.8119111612599144 CTACCATCGGTCCTTTCTTGACAAATTCTTCAGCGGCGAGAAGCTGCTAAACGGCGATGCTTCAAAAAGCTACAATTGCGTTTTTTGTAAGAAGAGATTTAGCGCCGAGGAGTTGCAGTTGCACTTGTCCGAGATGCACTCGAATCCCGCGGATGCGTCAGCGTTGACGGTCATGCTGGAAAGGATGAGGCAGGAAGATTTGGAGAACAGAATTGGTGAGATATGGCAACATTTTGGGTAAACAATCTATGCACACTCATTGTGATTGCCTAAAAGCTTTTGTCACCATTGACACTCCATAATAATAGCAAATTATGTGTCAAAATATGGTTATGGATACATATAAAAGGTGTCCACTGTCGGCTGTCGTGGCAACATCTTCAAGTATCGTTATCCCTCTTGTTCAATGATTGTATACATATACATATTTTTGTTTTGACAAATCATTTTTCGCTTCGTTGGTTGTCCAGCATTCCATTTGATGGATTTGTCTACAAGTTAGATAATGAGAATGTCAAGATATCGATTTTAGGTGATTATATTTCGATGTAACACTAAATTCGTATTGTTTAACTTATTGGCCAAAAGAACAACATTTAAGTTTAGTTTTTAAGGGGGTGGAAGTGTAAAAATGACGTCATGTTGTTTTGATGGGGGGAAAGCCAAGTCGAGGGTTGAACCACGAGGTTCACCCTTAACCGCAACTATTCGATGCACCCCAAGTGCAAAAATATTGAATTACTATAAGTCTCCCTTTGCTTTCCTTCCTCCTCCACAGCCACAGAGATTCGCTGCCAGGAGAAGTCCCGCGGGGGATTGAGCTATGAGGTCATCCTGGCCGAACCGGCACCCAATGTGGCCGTTCCAAAACGACCGGTCACCCCTGGCAAGAACGTTAGCGTCGAGGAGATTGAGCAGAAACTTAAGGCGGCCGAGGAACGTCGCATTGTAAGTACATAAATTAAAGAATTAAAGTTGTTGTAAAGCAAGTGAAATCTTGTTTCCCCAGTCTCTAGAAGCCAAGAAGATGGCTGACATCTCCACTAAGCTGGCTAAAGTCGAGGAGGCGACTCGCAAAAAGGATGAGATCACCAATGAGTTTATTACTCAGACCAAGGAGCAGCTGGAGTCGAAAATGGAGCTGCATGTGGAGAAGCGAGAGGCCATCATCAGTGACATGAAGGAGAAGCTAAAGGTAGGCTACCAAACCTATTGCATCCCATAGTATATTCCCAACTAACCAAGTATTTTCTTCCGTTTAACGAAAGATCCATGCCCAGGATATCGAAAAGACGCGTGAGACTCTTGAGCAGCAGAAGGCCAACGAGCAGAAGGCAATCGAGGAAAAGTTGAAGATTGC
0.7830240943770759 GGCTTTGTTTATCCCAAGTTGCAAAAAGGGACGAAAATACAAGTGCTGCTGCCCCAGAAGGGTTCAAAGTTTTCGCCATTGCAGACAAAACAAAGTCGAGCAGAAAACTCCCCGACGCACTGCATCGTGGGATGACTCAGTCCAGTCGTTATCTGGCCCAATGGAGGCGTGATATGTTATGGCATCATAACAATGGATTTTATTCTCGCCGCTTATTGATATCGTGAGTTGTTCTGATTTTATTGAGGGGCAGACTTAAACCAAGTTCACTGATAGCATTTAGAACAGGCGGTCCCAAAAATAATGAAACTTCCTTATCGTCTTGTCCTTTGCTTTGTGGATTTCTACTTCACTTTTATTAGCACTCATCGTATCAAGATGGATTTGGCCAAATTATAAGCACAATATTTATCGGTGGATAAATCATAAATGTGGCCGAATTTCTTACCAATTCTTGTGCAACGTTTGTAAACATTTCATCCTTAGAAAATAACACTGAAAATTGAAATTGACCCGCAAAATAAACCACCTTTTCGAAGTTTCGAAAGAAGTTAACCTGCCAGAGGTAAGAACCAAACCAAATAATTTTAAGCAGTGTAAGACACCAGAAATAAATTTGATGAACCAGCAAGCACAACATTGCTGAAGCGTTGCTCTCGTAACGAACAGTTTGCCAATTACCCAGGATGGCCTGCCCCCCCCCCCTTTTAGAG
0.7131334046849818 CTTAAAATGAACTTACCGCACTACTGCCTTACCTACCTATCCAATATTCATAATGATTTGCCCAAAAGATAATAATAATAATAAAACCACATTGCTTTTCAGTTTGCTTTTTGGCTTCATGCTTTCATATATATTTTAGGTATTTCCGCTTTTCACGATTTCCATTACTAAATGCCAGGCGAAATTATTGAACGTCTCAGCTAATTAAGTCAATGTAATTACATATTAATTTTAAATTCATATTATTATATTGGTTAGTTTGGTTTTGCTTCATGGAAGAGAAGAAACTTGTTGGATCACAAAGGTTTTGTTTTCGCTTAAGTAAGTAATTCGGCTTAAGTAATTAATTTCCAAACACTCATTAACGAAAGGAGTAAACAAAGTAATTGAATTGAGCTAGCCACCTTAAAGCTTATTTACATTAAACAACATAACTAACAACTTGTATTCGATTTCGTTGGTTAGGATAGATTTCCATATCTGCCCATTGGCCATTTGAGCTCTCTAGGAGTTATTGAGTTACTACTATGCTCGTTCTTAGAATTTCCCATTTAGTTTACGGTAAGGCTGAAGATAGAGTATTAAAATGGTTTTTGTTTAAGAGTAAAAGTTGTTTATAAAATATATATGTATCATATATCAAAGTATAGTTATTTAGTTATGTATAGGCGTATATTACAGTTTTCCCTTTTTTTACAGAGCCGCATTGAGCTTTCATTTGAGCTAATAGTACGTACTTTAACAATACGGAGTGGTTTTCATTTGGTTTTCCATTTGGTTTTCCTTTGGTTTTCATAGGTTTGTAACTCGAATAATGCAAACGCTTGATCCACTAGATGAACTAAACTACCGTATTCGTGTTAATTTGATTTCTCGTGTATATCATT
0.6521740600836156 TAAACAAACAGACAAAAGACAAAAATGAGCGTAACGTATTTACACAAAAATTTATCACAGTTTTTTCATATATACATATATAAATATACACATAAATATTAAAGGTCGCTTTAGTTTTCTTTTTTTCCTTTGGAGCATTGTTGTAATATTTACGTTGCAGCCCAAAAGCAGGCCACAAAAAAATGTCATTGGTGAACGACACAGTTTTACCAATTAAAAGAGAAAACTTTCGACATTCAATAGCGCATAAGGATTTGTATTTCGTGTGGAGGTTTTAAATTGTGCAGAGTAAAAACTGTTTAGGGCCAAAATGAAATTGGCATTGTGGTGTTTAGTTTTAGCGAGGCTTGCATTTATTCATTAGCGATATGTCAATTTGAATACTCTAGCTAAACGACACGTATATTGGGGATTCATGGTATTCAGAGGTATCTCTGTTCCTATTCCAAAATTAAACTGCTTTTAGCAGAATATTCAACAATGGTCTGTTAGAGAGTGAATTTAATTTCGGTGTTTTCGTGTGTGTGAAGTAGATGTACTCTTGTTTTGACAGTATTTTGGTTATTGCTTTGGACATATTTTCGAAAACAAACGCAATTGCATAGTCCGTTTGTTGAAACAATTTCGGGATTTCAGGTTGGCCAATCATTGACGATTGTCCATGTTAGCACAAAGCCACGCCAAATAGAAATTCATTTAATTGCTCATAAATATAACACCGATTTCGATAATTAAACCACCCAGTTGGTGCCTAATTATACCGCAAGGGACAATAACCAAACATCATGCTGTACTAGTTGTGGTCGGCCTTCTGGCCAAAAGTGTTCGACTCAGACTTACCACCGATGTAACAATCAGGGCCAGCACAATGATGATGACCAGCAGCGCGATGAGAATTCCGCGCCAGTTCCGTTGGTTGGGATTGCTGGAGACCAACTGTGGAAAATCAAAAGAAAACAGTCAGAGAGTGCTGCGAAACATTATGGAAATTAATTGGTAAACGCCGGAATGCAAATGCTGCACATAAAGAGCACGTGCGGCTCATTACACCGAAAGTTATGAAGGCCTAGCATGGCCATAATCAACCGGTCAGAACCGCAAATAATTGGTCGGCCAAGATGCAATTAGTAAACTGATGATTCAGTTTTCCCCTACTGCGATGCCTCATAAACGATTTTCCTTCCAATTTATGTCTGCTCTTAAGCAAACACAATCCCCATATTGCGAGCATGTCGAGCACAAAGACCCGGCCAAAACCCCTTGGAAATCAAGGCTTAATGCATATTTAATGTTGTCAAGCAACAAAGGAAAACAGAAACCCAAATTAAATACGACAAAAACTTAACTCACGCAGCCCGCACAAGTTGATACCGATTTTTACGAGCAGTTGGGGTTTTAGTTTTTTGGATGGAACTCTGCCTGATTTCCAACCATTCAGTCCATCATGTCGCACATATAACTACATTCCCGCTTAGCCGAATAATTAATTAAGGGCTCATAAAACTACGCTCCTCGCAACGTAATAAAAAAATGACAATGTATTAATCAGGAGTTGCGTGCCCGAAAGCTTATCCAACTAATTGGACAGAAATATAAGTTGGATTTTATTATTTAAGCAGAGTTTTTAAGATTCCCTAGTTAAACAATGGAATACTCTACAGAGAGGCACAATTTAGCTTATGAAGGTTGCCTGAAAAGGGAGAGTTCTCAATTAAAATCGCATAAATATGTTCCACCTGCAAAGCTTCCCTTTTGGCCATTAGTGCAGGCGGGTAAATCGCGGTTCTTAATTAATAACACGTCGCACATACAAATGGGGAACAAATTGCGGGAGGGAACACGTGT
0.8166750743730884 CTTTTTACGATCACTGCAAACATGCAAGTCATAGCTAAAGGCACTAAATTGCATCCTGCTGCTTTAAATATAATCCCCTGAAATGTTTAATTTTTATATGCAACACATATATGCATATGTGTGTCATTGGAATAACCAGTCGACGGGTTTGTTACTTAATAGCCCACTAAATCGGTGAGTTCAGTTAACTGCCAGAAATTCTCTTCTCGTGCGTTTCGCGCGCGATTCTCATGCGATTCGGTAGCGTTTTCGATCGCCCACTGGCTTTTTGCGATGCCAGCAGCTTAAGATCATTAGTGAGATGCGATTTTTTTTTTATTGATGATCGGCTGCTGGAGATTGCCCCTTTAAGGCCATTTTAGCTGGCTTAAGTTTACCGTTGCAGGCCAGCTTTATTTATCGTCTTTTGTCGCGACCATAAAAAAAAGTA
0.7957213673293243 AGCTTGGATAATTGACCCCCGAACTGCATGACGAGCTGCCATGTGGAACGCCATGTGAATCCATATATAGCGTATATATCTTCTTAACTGACAGCAGGGAGTTGACAGTTTCCTAAGCTGACTGCTCATCAAACTTGTTGTCATTGTTGCGATGTCTAGTTGTCGGTCGGTTATTGCTATAGCTCTTGTAATTCTTAAATGAGTTGTCAGTTGTCTGTGCCACAGGGGCTTATGTTGTGATTGTGAATCGCTGTTGTAAGGGGGATTTTTCGATTTCATGTGCATTGTATCTCTAAAGTGTTTCATTTTAGATGAACAGATGGTACAGATGGACATACTAATGCCTTGTAAGCACTATTTTTGATATGGAATTTGACTCAGAATCACTGTTTATTCATACTACTAGTAAGTACTTATCTATATATCATATTTTATAGTAAAATTTTTGCATCCCCCTTTAATTTGACTGAACGCCACTGGCCGAGAGCCATTAACAGACCACAAAACTTCTACAGCTGCTGGGGCTTGGAATTGGATTGGTCTCGTGTCGTCACTTTGGTGGCTGGCCTGTGGTCCACTTGCCACTCCTCACCTCTACACTTCGCCCGAATCCGCTCAAAATTGTGGGTCTCTTGTTGCATGACAAGTGCAAAATGATGAAATGCGTATGAATTGCATAAATTAAGTTGGATTTGTTTAATTAAAATAACAAGTTGGCCATTAATCAAGCCCTGGCCAGCCACTCATCCAGCGCATAGATCTTGGTTAGCAAGGAGCAGTATGTGGCAAGGGGGAAACTGGGGAAATGTCAGGAAAATGTGCCAAAAAAAAAAAAAAACGTCTGGAGAAAATGGGGAGTGCTGTGAAGCATTTGAATTTTGATTGGACGCATCAGGGCAGAAACAACTAACAATCCCAATAAGTTGACAAAGCATAAAAAGGGAAAATTCACTGGTTCGTTTCAGGTATTTATGAAAATGCTTCAAATTGAGTTTTTACTTAGGTTCGCTGCGTTTCGTGTTGTGTGGTTTTTACGGTTTGTGGTGTGGTTTTGGCTAATAGAAATGCAACTCAACCTCAGCAGCGAATTGGAAAACTTTTCCGCCCCCTTCCAGGCCCAAAAAGTTTTTTCTTGTTTTTTTTTTTTCAGTCAGAGAGGCACAAAATTGCTTGAGAAGAGGGCGCTTTTCCTCACAAAAAGCAACAATAATTGCCGGAAACGGAAGTGCCAAGTGCTGGTGTTGTTACTTTACTTTGCCCAAACCACAATAGTGCAAAAATTGCA
0.760623493912517 TGCTAACTTTTAAAGCTAAAAATGTTTATAGAAAACTCGTTACACAAATCGAATAGAAATTCTCGACTCTTCTTCTGCAGCAACCTCATTTCATGAGAGGGGAGGGAGTACGTACAGATGACCCTGACAACCCTGGGGAAACTCACTAATTTTCCATCGTAAAAACTTCAATTTCCCTTGTCGATAGCGCTGTAATTTCAAATGCAATAGGTGGCTAAAAGGGCGAGAGAAAACGCTGATGATGGAACCGCCACATAAAGAGCATGTTTAAGTCCACAAGTTGCAATGTGTAATTGCTTAACTTTAATTTCAACACAGAAGAAAAGGTAAGCGTATGCACAAATAAATTTATAGCTGTTTCCAAATTTCAGCGTTGATTTTCTTTTTAGAAGTTCTGGTTAATGTACACATTTTGAGCTAATCAATGTTGTTAATTAATACATTAAGGACCATTTAGTAAAGCCTCCAAACGAAAATCGCTTCAAACCAACCCTAATCATCTGCAATTTAACCGTCTTTATCGCGGAGACTTTGTCCAAAGCATTTACCACAATCCACAAACAATTTACCAGAAAAACAAAAAAAAAGTAGACACTTCGACTTTGACTCCTCTCATCTATTTGTCTAGCAATTAAAAAAGTATAAGACCAGCAAATTAAATGCGCCAACTGTTGGACCAAGTTTTTTTCATTATTTCCAAATTCTATTTTCAGCGCACAATTTTTTCAGCTGCTTTGGCAAACTTTTTGCAGAACCAAAACAAAAAACAAAAAAGGCAAACCAACAGGCGTCGCGTCGCCGCACTTAATTAAATTAGAAGGGGCTTTCCCTTCGCCGCACAGTGGCACCAAAACGCTGCGAAAAGTCAACAATAACAAACCAGGGAACAAGAGGAAAATTGAGCAAAATTTTAGCCAAACAGACGGCGACAGTCGCGGGAAATCAGCAAAACTAATGCTGAAACTTTTTTTCGGAAGGGAGTAGGAGTTTTCCCCCACGAAAAAGGGGAGGGTGGTGATGCGTGGGAAAATGGGTGGTGGGCGGAGGGCGTTCGGTTTTTGGAAGGTTAGTGGGCGACAGCTGCCTTTGGTGGTCGGAAACGTCGGGTGGGCGTGGCACGTCACCGAGCTCACTGCGCCGTGAAATGGCCGACAACTTTTATCTGCCAAGAGGAATTTA
0.5504962222234719 AAACCAAATACCTCATTTAGCATATCTCATAGATACTACCAAATGATGATGATATGGTTTACCACAGGTCAACTCGTCAGCAACCATAAGATGTCGAGCAGAGTTTAAAAAATTGCTTATTAATATGAAATAAATGCTTCGGCCCACCAACGAATAACGATTAATGCGACTGGAAGGTTTTGCGATTTGCATCTTATGAATATGCAATCAGAGACTTTGAAATTCAGAAACTCGGAAATTAATAGAAACATTTGGCTTGAATTCAACTTGGTTTTCTGCTGGAGTGGCCACCAAATGAGCGTAGCTGTTGAAATAAAAACATTTGGCATTTTATTTGATTTCGATTTTCGTTATTAAGTTGTATGCATTTCATTACTGCCCTTCGTTTTAAGAGTTTAAGACTGGAGGCATTTTTGATTTCTCTTGGCTGAAGTATTTTTAGTGATGGAAATGAATCAGTTTTGTGCTTTTTATGACTTAATTACTTTATTTGAGATCGCACTCTCGACTTTACGACCGTTGCTTATGGGTTTTTAATAAGAACTGATGGGGTTATTTATTAGATCATTTGGTCA
0.9796557521593203 CCTAAATGGTACTATTTTTTACAGGGTATGCAAACTACTTTCGACTAAAGTCCAACGCGGAATTCTTGAGTGATAACAGCTCCCCAAAAATATTCTGCTTCCAGGGCTATTATCGAATGTTTCATGTTCTAATGGAAAAAGAAGTCCCAACCATTCTAATCACAGCTCATAATCCTTATCACTGGCAGCGTTGCTAGCACCGATAGTCTTTCTCTTTCGGTTTGTTTTACTGAGAAATATTGCTTTTATTGCCAAATCCACGGCGGGTGGTGGTAGGTAGGTAGGTGGTGGTGGGTGGTGGGGGCTGGATCTTCGTCTTTTCACACCTTCGGGCCATTGAATCGGTTCGCTGATCGCGAATATCGAGCCGTTATCATTGTTAGCCGCTTTTGTTGCTGCATTCCATATTGTTATTATTGGTACGTGATCGGGTCTTTGTTTTGAAATTCATGTTCCAAACACAAAACCCCTTTGGTAATATCCACTTATACATACGTGTTCTTACAAATTCAAGTACAGTGAACGCTCGAGAACAAGAAAATATTTTTATTTCTTTGT
0.9129169855459783 ATATAAGCATTTTAAAATTATAAAATGCGTAACTGTATACTCTGTTTTCAGACTTATTGATAGATACTGACGTGTCGTTGTTTTTATAAAGTTTAATAATTTTCCCATTTAAGCAGTGATCTTGAACTATGCAATATCATGAACAAAACGTAAAGCTAAAATGTGAATGATACAGCCTAATGGTATGCTTCACATCTTATATGATCTGGTATTAGATTTGAAAAACTTCCAAAAATATATTTTGTATACCTTTGTGCTCTAACATTATTTAACAATTATTGTCGAATGTGGTCATAAAGAATGTTATTTATTTGAATGCTCACAATATTTGTTTTTTATTTAATATTTTCGAAGGGAGGTCTGTTGATACTTCTTACAAATGTTTACACCATCGTTTCACTCTGGGATCTCAGTCCTTTTTGCAGCCCTCTCCGCAATCGGCGCCTTCGCAGATGTCGCACAGGGAGGACTTCACCTGGTAGTACTCGGTGGCCTTGCGCTCCGTGTCATAGTAGTCGTATAGGGAAACGGAGGCCGGCTTCTGCTTGGCCACCGCGTGAGCCTTGGAGGCCTCTAACGGCAAGCAACGAACATCACCGGGAGTTAAGCTGTCAAAGTAGACGACCACCGTGGAGTCGGAGTTCTTGGTCTCTACGCGCTTCACCCGATCCACTGCCTGGATTTTGCCCAAGCTTGTGGAGTCACCAACGAACCCTGAGGGCAGGGCGATTTCCATCACTGCCATGTTGGAGTCCTTGTCCTTGTCGGCGTCTTCTAAGGGCACGTACTCGGCACAGACGTCCACTATTAGTAGCTGGTTGGGAGTGTCCTTGACCGTGGGTGTTACCTTGAAACTGGGCTTCTTCTCTTTCTCCGCTAGATTGTAGCGATAGGAGAGCTGAACCATGGCAGATCCTGTTCCCTTGGCTGTAAAATCGACCTTGCGAGTGCTCTTGGGCAGGTCATGGGTCTGCAGAACCAGGGAATTCTCTGGGTTAACCTTAATTGTATTCTTGGATTCACCCGCAGATGAGAACTCAATATCCATGGTGCCTGAGCCAGAGCCCGTCTTGTATGCGAATTTTGTGAGCGCCTGAAGACCAATCACAGTATCCTGAGTGGAGGAGAATCCCCCGTTGCTGTTGCGCTGCGATATCAGCCACTTGATAATGGGCAGGGCCTTCTCAGCCGGATCCTTTTCAAGAAGCGCAAGCAGAACATAGGAGGTGATCTCGACGTCGTTACTGCGAGGTTTCCAGTGGAAAA
0.7151220068878887 TAAACAAATTTGTCACCAGGGAGAGTCACGTAGAATATCTATCTACAAGGATGAGACCGGGTTGTAGTCGCCTTTTGATAGACAAACCCACTCGATATCTTTAATATTTCCCAAAAAGCTCGCTATTCAACAAATCTGGTTATTATTATTTCCTTCTTGAAATGTGAAGATTATGCAATGCTTAACAAAAAAGAACTCATTTAACTTGATACATATATGTATCATGTTATTTGGTGATGTTTCTACTTTCTTTTAGTTTTTAAGACCTTAGCGCCGGTATCTTAAAGTCCATAGCTGTGTAACTTACACCATTGACTGGCTTACCCTTTTCAAGTTTCCCTTTTCACGGGAGCGCAGCGAAAGTGTCCCAAAGTTTTTCAATGACGCCGACACCGCCTACTTATTCTCTGTTTTCCAAAGGGGGGTGGCCAGGAGGCCAAAGCACAAACAATTGATTCCAATGAGCCTCCGACATGAAAATGGCAAATCCAAGCCGTCAAAGTAATAAAAATTAGACCAGAAGCCAAGTGGAAGGCACGGGGAAAGATAGCAAAAGTTGCCCTTTATGTCGGTGAGACATGCGAGTCTTCAAAACTATGAAGTACAAAGTGCTTCACTGCGGATACGAATACTTAGAGATCTGTCTGTCCGATGTGTCCTTAAATGCAATTGCAGTTTGAACTGAAGTTTGAAATGAAATGAAATAAACTTTTTTGACGCTTCCGATTGCATTTCCCTAGTCATTAGAGCGCAATGCGCCAAAAAAAGCAACGAAGAGCAGATGAAAGGTGTCTGGAAGTGTTGACGGGGTCTACAAAATTGATATTTTTGGAACACCACAAACTTTGCCTTAGCCCCAAAAATGTGTAAACCACAAAGGGGCTTACAAACCACTTACGCTACGCCACATTTTGCTTTCATATCAACCACAGACTAGCAGCTAATAAAGTTCAAACATTATTCTTAGGGCAACGGCTTGTTCTGCCATCAAACGATATTATTGGTTAGGAAAACTTATGTCTGGCTGGGTTTTCTTACAAATTTAATTTCACTAGATAACATCTTTTCTACTCCTAATAAGTTAAGAACAAAAGTTAGTATATTAAATATTTTAATTGTTGCTTGCAGTTAAAAGAAGTGGAGCGCGAACGAATGCTGATTATCGAGGGCAAGTCAGACGTAATACCAGACGAACTAGCCAACGATCCCATATTCATGGTTAACAAAGATGCCAACATG
0.7676305843758782 CCTAGAACATCGAAAAAAAACTCAGTGTCAAACTCGCTGAAAGTCCCGTGCGACTTTCTTATCATTGCTGGAAATGATAGCCAAATTTGTTTTTAGAGACGTCAAGTAAATTCTTAAAATTTATTTCATTTGTCAAATCAGAGATGTGAATAATCAGCCACAAAACAGCCAAATGGCGCAAAATGTTCTGATTATTAATGGCCTGAATTATTAATTACGGAAATCTTATCTTGTATTGTGAGCGAAACTCAATTTTGTGTCAAAATAAATAATTCAAAATCAAATTAGATGCGCCAAAATAATCCCCTCAATTTATGTGTCTGATCGTATTGAAGATTTTAAATCGCAAAAAGAACAACAAATGTGACAATGTCATTTAGTTATTCCTATTAAATGGAGCACTTAAGGTGTTTATCCACTTTATCGCTGAAAACTTAAATGGGGTTTTCCCCTTTCTCGGTAAAAAAAAGCTGATACCTTAACGCCTAAGCCTTTCCAAGAATCGTTTTATTTCACTTCTTATCTGGGCTAAACAAATAGAGTTCAAGTGGTCTTGGTCTGGATACCAAGGCCATTCGGAAAACGCATCGTTAACGATATGGCCGAATGATTCGTCGATAAGATTAATAACTTACGCATCGAGTGCAATGGCAATTAATACTTTGATTAACCAAACAATAGGCATTCGTTGTTCCCCGGATTAAATTGCTGATAATATTTTTTAGGAATGCACTTTGGACAAAATGAAATCGCTGGACACCTGGCTATTTGACTTGAATAAGTTCTCATATTTCGATAATGGCGCCAACAAAAG
1 CATCGAATTATGGCTATTGGTGCTCGCATGCTTAATCCTAAACTAGATTGACTCATAATGTTAAAAAAAAGTGATTAATAACGTTAAGAGATAAACACTTTTGAAATACTAACTATGTTCAGAAACTACCAAGTTTATTTAGTCGACCCAACTGTTTCTGTTTATCATGCCTTTCGACACAAATTTGATTGATTGTATATATCCCCACGATTAGTTTTTGGTCGTTAACATTTCCGAACTCTTCCTTTCGTCATGTCATATCTAATCTAGAATCGTAGACAACCGAAAAATTGTTGTTATCGTGCTAAAGCCATACGCTTCAAAATTAAAGTTAGTCAAAAGACTTTCGAAATCGGGCGTTGCATTTGCCTTGCAAACGGTGTGGTGAGGACAAGCTGCATTATCGTCAGACGAAATAGAAATAAGTGCTATAATATAGCTTTAGTACCCGCGCTATATGGTCGTGAACAATCAAGTGATTACTGATAAAAATTGAAGCAAATGGGTTGACAAACAAAATACTTGTCAGGCAGATTTGGACGAGATAAGTGTGTATACATATGTAT
0.8855787212496423 ATTAGGCTCTTTGTTCGCGGTCCCGTGGACATTGCGAAAAGTCTTCAGTTCGGCATCAGCATCTGCATAAATGAAATGCAAATGAGGAAATGCCACTAATTTGTTTAGATTCCCCGGGTCTAAAATGGATGCATGCATATCTAACTTCAGCATTGGCCAATGGCTGGCAATTAAACGTTTAATGGCTTCATTCGATATGCATAATGGACAGAGTTTCAGAGTTTGGTGGGTGTCGGCTTTGGTTTCTGAGATTTATAAAATGCAAATGTACCACTGAGTCATAAAGTTATTTCATAGAAAATCGAGTGCGGACAGTTCCAGAAGGGACTGTGAATGTTGTATTAGAATTTATTATAGCTCGGAGTTGTTTTTTATGCCTTTTTAAGCTGATCATAAATGGGATTTATATTACTATCTGTCTTGTAATCATGGCAGTAAACATTTAATTAAGTGTATGTATAACTTTTATACACTTTTAATGAATAATTGATAAATGTACATTTAACTATGTTCATATTTTTATATCCAAAGCAGATAAATTTAAAAAAATAAAACTAAGTGGACTTAAAGTTGCCAACAACCCAAAATCCGTAAATCCTCTCAAAATTTATTAGCTTGGACAAAGCCATAAACAAACTGGCAAAGTAGCCATTTCAATACGAAAGACTTAGGACACAAACTTGCACAAAAATACTTTGCATCGAATGCATATAATTAATCTCTTTATCCAAACTTGGCGACTCTGCTCTAAGTGAAAGTTTCCATGGCCAATCGTTTAAATATCAAAGTGTCTGCGCTCGTCAACTGTCACTTCAATCCACCTCCCATCCTGCTGGTACAATTTAAATGAGCCGTCAAATCGGCACCCCAACTGAGACGCGTCTCCCAACTTGTGTCATTGAACTAACAAATCAAAGCCGCTTACCAAAAGTCGCACAAAAACTCTTGCTTTATAGTCGTCAACGCTCTGGATTGATGACAAGCCAAGTAATGGCAAATGACAATTATTTACGCGGCAGAGTGTCATAAAATAGTGGAATGAAAAAGGCTACAACAAACCTCGAGTAAAACCAGAAACCAAATGACAGCGAACAAAAAGCCGAAATGATTTTATTGACGTCATTCCATGGAACCACCAAGCCGACAGGCAAAAAACTTTTAATGTGGAGAAAATCCAGGCTCCAGCCGGGGGGTTGGCCAGGCCAACCAACCCCACCCGCTGAGCCGTAACCGAAGCCAAAGCCAAAAACTGCCTGCGAATTGTAATAATTGCAAACAATTACAGAGACACTAAAGCGAGGTGAAAAAATGGGATCCATTAAATGAGGTCTATTTTAATAAGACTATTTGATACCTCGTCATTAAAAAACTAACAGCTGATAAAAAATAAATACTTTTGTAAAATAGCTAGGACAGGTAATTTGATAAATCATTTTGGTCACAAGCTTTTTAAGAAATTCCAAACTATTTTTGGACTTTTTCGACAATTTTTTTCAACAGAAGCTAAATACCCCACACCCATTGGTCAACATTTCGCGGACATCAAACTCTGGCCATTGTCTTGTCTGAGATTTTGCCATAGCTTGTGGAGCATATTTTTCCTGATCTGGGGTTAACTTATTGGAGCCATCATATGGGT
1 TTAACTTGCCTGCATAAATTATGTTCACGATATTCTCGTGTTCAGAGGGACGTCACCTTTGGACACTCGTCTTGTGCCTTATTTCTTCGGTTTTTAGTGGATTTTTGGGTATGGGCTTAATGTGGGGCTGCCAATTACGAGCATGAAGGTCTTTGACTGCGCAATCTAAGCAGCACCAAGCACCACAAAACAGCTAGAAAATTTGTAACATTTTTTGTTGTCTTAGTTTTAGTTGATGTTGTTATTTAATTTCGGGCGTTTTGTAGCATTTTCTGACTTGTGTTTCATGGTTTTAATTTGTGCGTCGTTGCTTATCCGATGAAGCCAAGCAATTATATTTTTTTTATTATTGCTTATTTTTTCATCTTGAACGTTTTTTCCTAATATTTTATGAATACTTTTCACGCTCTTGAGTTGATTGGCTTGCAAAACGCTTAAGATATGGCAATGAAAATGCTTGTACAATGTGTAAGAGATAATCGCGATTTTACATGCTCGTCCAATGCAAATGCTATTCATATTTGTTTTCCAACATTTTTTAAGTAATTTTTTCAAGCATTTCCCACTTACACTTTCTGTCATCTTTGCAGGAAAACTGACGGCCGACAGAAACAATTTTTTTCAATTAACTCTGATCGCCAATCGCAATTAACTTTTACACGATTTCTAAATTGAAAACATTGACAGACGATCGTAGTTTTTCCGTTAACCCACTTGCTTCATCACTTGTTTGTTCAGTTAATTTGTTTTACCATTTAAATTTTAATGTTTTAATTAGCTGCAACCACTATCTAATAATCACCTAGAATTTTTACAATTTATTTTATTATTTTTAATAGAATAAATAAATTTTTAACTTCAACAAAAAATAAAAATTTTGCAACAATTTTTGCGTTTCTAGTTCATTTTTGTAGCGTCGTTTTGAGCCTTTTTTTGATAGCTCAATTTCCTCTGTTTACATTTTGATCGTTAGAAAAGTTCAAGTTGAAATTTAATAATGCGGGCTAATTGGTTGGCGTTATATAACCGTGTTTATATGGGGCGATATGCAAATTTTTGTCGGCACACACGTGAAGGTCGTCGCTGACCTAGAATTAAAGACAGAAATGGCTTTTGTATGACTATTGAGGTGCGATAACTGGGCGAGGAAATAAGCAATTTCAGGTTTCATTTTCGGGCTGCTTTCTGGGCCCTGACCCTGAAAATTAATTGACTTCGTACAGCGAGGGAATACTTAACAATACTCTCTATATTTGTACATTATTGACGGCTTGCCTAGTCAGGTTATAATAAGTCCATTGGCCCAGCGGGTTCAGTTATCTATCAGGGTGCAGTACTATGTTTTGTGTTACTCAATACCAAAATGCGGAACTTCGATCAAATTTTCCTATATCTTGCGGCTGTGCCCGACACTCAGAGACAGTCAGACATAATTTCCTTAACTTTTTCAACTTAATTCTGCGTTTTGGCGGTGGCTTTCACTTTTCCATTTCGCTGTTCACTTTTCCTTAACTACTCACTTTTGTATCGATTATTGATTATTGCTCTCATTTCGGTCCATGTGTTTTTTCTTTTTTTTCTTTCCTTTTGAAATGAAAAGTTTTCGCTTCGCCATTTGTCATAATTAATTTTTGCGCTTTATGATTTAATTGTTGAAAGAAATGGCCACAACTGAAAATCAACGGCTGCACAAAGTGAACATTTTGAAAGTCATTAGGTCTGTGGCTGGATTGAAGTCTTTTATGCCTGACCTCTACTGTGAGTTTGGACGTGATGCGGTGTGATTGAGTGTCGTCGTAGGTGATAAATCGACCGAAGCGAAAGTTTCAATAAAAGACTTTGACTTTGCTGGCCGTGGAAATAGATTTTTGAGCAGTCAATTTCTAAAAATAAAATTAATTCTTGATTTAACAGTTTATACCTTTTTTTAATTTCTTCGATTAATCTTGACAATATTTGCATATTTTAAAGCCCAAAAGGCCCATAGGTACTAAGTAAATCATCTTCCATTTTGCAATTTCCCCCGCTGATTGCTGGCCAACACTAC
0.9324201585274857 CTTGTTTGCGTGCTTGCGGCTTATTAGATTAGGTGTGCGCCGGAACACCCTGCTAACCCCGACTTAACCTCGGCGACCTATCCCAAAAAAATTAGAGCCGAAAAGCGATCCTTAAATGCCCGCTAATGGCGTTTAATGGTGAGCACAAAAGGTGCGCAAGTCATAAACTTTGGCGAGGGCACATCCCTTGGCAGGAAAAGGAAAAGAAACCCCTGAGATATCGTCGAGACCCCGAAACTGATGAAGTGTGTGAAGAGATCCATTGTGCCCGTCTTCCTTTCGATCCGCTCGCTTCCTTTCTTCCGATCCTTTACTGTGTGTTTTCTAGATCGGACAAAGGCGTGCTAATTGGATTTATATTGGTCTCTTGAAGGGAAAAGGGAACTGGTAGCTGCTTCTGGCCAAGGGTATCTGCCCCGGGGCAGTGTGAAAATGCTTTGTTTTCCACTCTTTGACGAAGTAATCCAATAAATATGCTACGATCTTCAATGGGAACCGAATGCTACAGAGGGAAGCTATTACAATTTGATTAAAGGAAACTTTTAAGG
1 AACTGGAACATCCGGACACTCGAAACATATAAATGAGCAGACTTTCTGATGGGTTACTCATGCAGTTATGAGTTGGTCAATGGTCTTGAGGCACTGCGAAAGCTATTGAGACCAATTAAAATCGGTAGAAATTGGCTCAAAAATGCAGAAATATATACACAAATACCAAATATAGCTACGTGTCATTTAAGAAGTTACCTCACTGATTGTATAGTAATTAAGTCGAAAGATAAGCTAAACCAAGTTCTCATACGTGATGCAGACTGAATCTTTTCGGTGAGGTTTTGATAAATGTTTATCTTATCTGTCAGAAAAAGTGCAATTGATTTAATTAAGTGCTATTCAAACATTGCCTTATTTAACTGGCATGTAAATATAAACCACTAATGCCTTGAACACGTAATTCCATAAATATAATAATGAAAATAAAACTATCTCAAATAACAGTTGGTAAATTATAAAAAAATGCATGTTCCCTACAGGTGTTAAAAAATCTCGAATTAATAATTAAAGACTTTTGCATAGCAATGATTACGCCATCGAATCATTATATATAAATGAAAATATTCCATCTATGGAGCCAACACGAGCCCCTCGAAGTTGAGCTGGTCATCAAATTGTTATTGGTTCACTTGCTGAAGGTAACTAAATAATGACTATTAAATATTATTTATTATTTATTGTATCTGATTGTTTATTGTCCATGTGGGCGTCTGCCTCTCAGTTTGCCACATGCTCGCCACATAAAATACTTCATCAGGGGGCGAAGGGAAACCAGTTCCGAGTGCCGCAAATGAAATGCCACAATTTTACTAAGCGATTGCAGTGGTCGTGAGCTCAGAAAGCACCAGACTTCAGACGGTAGAGATGGCATCGTGACCAATCTCGAAAGTAATTAGCATTCGAAATGAAACAAGTTTCTAGTTCTACTGCCTGCACATTCAATCGTAGAAGTGGAAATCTCATTAAAAAAGTTTTTTTATTTTTATCACACTACTTTTGAAGACTACATTTGATGATGTCATTCAACAGCTGAGCTTGAGTTAAGTCAAAACAAAGAAACACATCAGATA
0.7287750876354383 AAAGCGAAAAGAAAAGAGGAAAGCACAAAGTTTTCCATGTGCAAATTTCACTTGACTTTCGACCTAGCCACGTTTAGCAGTTTACCGGCAAATCACTTGGCCAGCCCAGCGCCCCCAAGCCGTACCACCGGAAAAAGGGGCGTGGCCGTGTGTGAGATAAACTTTTGGGGCAAAAAAGTTGTGCCGTTGGACTTAGGATCACGTTTGCAGCGAATACTTTTTGGCTAAGTGATTCGTCGTGATTTGATTTGAATGGCAAGCGCTTTTGGCCCACTTTTTAGCGTCCTGCGATCGAAAACTTGCAGCCTGGTCATACAGAATGAAAAAAATGAGAAGAACAAAATTGGGTCAGTTCAGAGTTAACTTTGCTGGTCAATATAGCCAACTTATGCTTAGACAAATTCCAACTGCGTGTGTAGAAGTGTTTTAATCAACTTTTCAGATGCGTCCCCTTTCGCTTTGCACTTATCCCAAAAAAATGAGCATGAGCACTTTTCCATTCGCCAAAAACTTTTTCAATTGCCATTTCCACAGAGGAAAACCACAAATGGCTCGCGATCTGTCCACTGGGCGTGAATGGATGGATATTGGTTTTTGGCAAATGAAATAATGCAATGCCATCGTATGAATTTCCATGCGAAATTATTATTATCTATCAACATATTGATTGAGGCTTAGTTAGGCTGGCCGCATATTAAAATCGATATATGCCAGTCGACATTTTTGTTCGATGCATTTAAGTGGCATTATGCCATCGATGCATTGCAATGCGTTGAACTTTAACTTTAAAACTCACTGTGCAGTTCGCTTTGAGCCGTAAATGTGGATGGCCTTGGACATTGGGGGCGTATTGGCTGATTACTTTGGCGGATTTCCTCGGATCGCCTCGATTCACTAATTAAACTTGATTGCGCGCAAAAAAATTCGATAAACTTGCCGGCCGGTGGTGCGGATTCGGACTCAGTCCATTAAACTTTTTGCTCAGTCAATAAAAACGATGCAAAACTATTTGTGCAACTTCGGGAAAGTTCTTCGAATGGGCGAATGCCAACGCTTTTTAATCGACCCAATTATGCTGCCAAGTTTTTCAGACTGCGTCAGCTAATAAAAATTTAACATAAATTGTTCTTTCGTGTTTCGGCCAGCGACTTTCGGGCTCACATGGTGCATTCCATTGAAATGCCATAGCTCAGGCGAACTCTTGCGAAACTAAATTAATTTATGCGCATTAAAAAGTTCGTTCATCCAACTCTGAGGTAACTATGAGCATAGCGGATATACCTTGTTAGCGGCAGGAGCAAGTTCTGCGATCTTAAAGGTTGAATATTTAGGATTT
1 TTGCTGTAAAGGAGGAAGTCTTCGTTTCCACTGCGCGATTTCCATTTCTTAAATGCATTTGTATATGGCCTCCATGCACCCTTTTCCTCTTTCAGCCAGACGGCTATGCCATTTTTATTTTATGTGCAATAAAATTAACAACGCACACAGGCGTTTTGTGATAAATTACGAAATCACGTGGCTCGCATTGAAACGACTGTTAAAATATGTTGTATGTCTGCGGTGGATTCGATTGCGGCAGCAACCAACCACTAAAGTTTAAACTATTCCACCTACTTTCTTGGATTTTTGTGCGGGCAAACGGATTGACCTAATATCGCCTAGTTCAGATATTTTTACTAACTAAAGCAGCGAGATAAACTTCTAAAATTGTTTTTTTTAAAGTAAACATTAACTGGGTAAGCCAGCTGCAATACAAATTCATATATTTTTCCAAATAGTTGAAAATTATGCAATTAATTTGATAAACGGGCAAACACAAACATATCCACTATGTTGCTTAGCTTCTGTTGCTGTTTGCAGAACTGAAAATAAGCACATAAATAGCTAAGCAAATTTACAGGAGCCGTGTTGTCTGGGTGTTCTGTGTTGACAGACAAGGGAATCGTGCTTAATCTTGGCCCCAGGAAATTGAAAAAGGACTCCCTATGCTTAAGGCAGCCAAGATTTAATGCTTTAAATTAAAACATATTTTTAAATTTGCACAAGTGAGAGTTTTTAAAGTACCTATATCCGTATGTCCGTTTGTAAGTCTGTCCCTGCGATTACGGATTACTGAAAAAAAAAAAAACCGAAGACTATAAGATGTTTACTCACTTATGCCAAAACATGTTGCCTGCTAGGAGCGGCATCTCCATGAGAAGCGCCGATAGCAAGGATGTCTTGCCACTGCCGTTCTTGCCCACAACTATGGTTAGCTTTCCCTTGGGAACAATGATGCCGGGCACATGAAGCTGCACCACTGGCATCTGACTTTGCGGCTGCCACGTGAAGAGGCCGTCGTTGATCGATACGGCAATGTCGTCGGGCATTTTCAACAGTAGGGAATCCCGTCGCCAGCTATCCGTATTTCTGGCCCGAATCACTGAAAATTCCACGGGTCTCTCCATCACACTGCCGCGCATTTTGGGTGGCCGAATGGCCACATATGGTGTATTCCGTAGCAGTTCCCTTCGCTGCTGCACCAGCTTATTGTGGCCCAGTTCTTGGACAGTGGATGGCGAGATATCTTCCGCCGATTCCTCGGCATTTTGCAGCAATGGCGTTGAGTTGGTGGCAAGCTCAGGAGTTTGTGACTTTTGCGCTAGGCGCTTTTCATTTAGCCTATTTTCCGCTTGGGCCGTTCGCATTGTCATATTCGATTTCTCTTGCGTTTCATACATATCCAATGAGGCATCGCTTTTGCTCAAAATTCTGGCCATATTGCGAATGCCTTCGAATTGCTTCTGAATCTCGCTGGACTTTAGGAAACGCTCCAATCGACGCGTCGATACCCTCGCGGCTATGATAATGGGCACGGTGATGGGAAAGATCAGAAGCGGTACGGTTAGCTGCTGGAAAAGTGCCAGCGAGGAGAACAATCGACTGGCATTCAAATCGAACTCCTGATCCCGATGCAGCCACACATAA
0.9593170845213712 GGTCCGGACTTCAAATGAAACTGCGAGGCCGTGGGCTAATGTTACTCCGCGTAGTCACGCTAAAAGCTTTCTAGGTTGCTGCTTCTCAGTCAGTCACAATGGCGACAATAAATCGAATCTAACTCGCAATCCACGAGAAATCACCCAGTCTCGAGACACTCGCATCTATCGTAGATAGCCAAAAGTAGTCCAAGACCCACTCGGTGTCCCACTATAACTAAACAGTAACTGTAAGCGCACGAGAGATCCTTGCCCGAAGGCCAACTACTTCTGCACACCCAGCCCACCAGTCACCGAAGCTCCTCCAAGTGGTCAATTTGTTTTTTTAAAGTATTCATAACAGGTTTCATTCCAAGTTACCAAAAAAAATAAGATCTGGGTGTCCTTTAGGGATATGTTACCAATGGATTCAGTACGATTCGGTTCATTCATTGTTTATCATTTATGTAGAATATCCATATACGAGTATTGAAACAATTGAAAATTCATGCTTTCAACGAGCGGTAAGATATATAATATACCAATGATTGCAGAGGAGCTCCTTGATTGGCGGCGATGGATGAACGCTTTGGGTTAGGAAACTTACAACAATTATTACGTTCCTATATGCGATAAAAAGTACATATATACTACAAGTGCAGACAGACACCTACAGCTCTAATGCGTTTACCTAAGGCAAAAGTAAATCTCAAACTCTGAATTCCTTTACACTAGCTGATGGAGATCAAATCTGTAGGTCTCGGTTCCAAAAAACGCTCCAGTTAAGCATGTGCAGTATTAAAGTAAAAGCTAACGAAACCGAAGAACTAAAAACCACAAGAATAATAACATTAATTCATAGAGTTACATAAGCAAAATACGTATGATTAAGCCATAGAGGGTGAGATAACTATGTAGATAAAGAGCTAAAAACGAGCAAACAAAGAAACATGATATATAGAAATATATAAAGTAGTTATTATGAATATTGATACTGAAACAAAATAGAATGTGCCTGCGTAATATATTTTTAGCCAAAAAAGTAAAACGAAAAAATGAAAACTGAAAACTGAAAAACAAGTAAACCAAAGTTGAGCATTAAAAAGTGAAGAAAAAACAATGAAAAACTGAAAACGATTTGTATTAGAGAAAGTTCAAAATTCAAGGATAATGTTTTTTGTTGATTTTTTTGTTTTGTTCACTAAACTGTAATTCGAATCAATTGGCGGCATAACACTCCAAGAGCAGACATACGTAAAAAGGTTCCTATAATGTTAATCAAAAACACACTAAAAGCTCCAGACAAAACTGGCTAAATGAGGTCCATCGAGATTGCATCCCGATGCTGACCAAATATAAATTCTATTTCGAAACCGACAATTTTACAATTGTAGTTTATAAAGCCCAAAGAGAAAACAAGCAGCCATATGTACAGCGATTGTACAACCGTTTGTATGCCATTTTAGTTTGCGAAATTGTCTGAGGGGCGAAAACAAATGTATCTAGTACGAGTATCTTGTATCTGCGTTGCCTGAAGGAATGTATTTGGAGGCGGCAAATCTATTTTGGTGAACAATAAACAGCAAACGAGAAGACTAGCTGGCTTTTCATTGGTCTCTCTGTTAGCGGAACTTCGATGAGCCCAAGACTAATTCGTACTTTAATGTATCTTACAGTTTCCCGACGCTCCCTGGAAATGCGAG
0.9985420375511824 TGTGTGAGTTCAAAGTGTTTGGCTGGCAGAAGTTCAAAAAAAAAAAAAAAAGAATTAAAAAGTGGCCCAGGCAAATAAAGGAGATATGGAAAGTTTCTGCTGGCATTAACCCCCCTTTCGGCCATCCGCGCCCTGTAAATTTGAGTTGAGGATGCATTTTTCTCTGCGTTAATTTTTCATTTTTAATTATTCGATTATAAAGACCTTAAATAATTGAAAGCCTGCAGGCCAATATATAAATACACGACAGTCGTGTTTTAAAAGCGAACAGATAACAAGACTTCTCGACTGCGTGTGAGCGCGAAAATTGTCTTAAACGAGCCGAGTTCAGATGGTGTCATTGGGAATTAATATTTGTCAGTGAAATGCGTTCAGAGCTCCACTTAATGTCGGCTCAACTCAATATCAGCGAATGCTTATAGCTTCAATTATTTTTTTGAAATACTTTGGGTGGCAAAGGTGTACTTTTCATACCAAAACCATTTACTTGCGCTTCATACAACAGGGCTTAACAAGGCTCTGGCAAATATGTTTACTCACAAGCTTCTTTGCCACTCAAAGTCAGCACAGGCCACAAAGTCGCAAAATATTTAAGAGAGCTCAGAATGCACAAAAATATTGTAAGAGTGAAACAAAAAGAAGGAATGGCCAACAAACAAGCCCCAGAAATGTCGGAAAAGAGAAAGCAGTGCAAGGTATGGCATTTTATTTGGCACTCGAGCAACTAACTTTATAACGAGTGCAACTATTTTCGCAGTAAATAAGTTTGCTGAAAAATCACCGAGCATGGACCAAGGGCAACTATTTGTTAACGTTTATAAACTAAAACTAAACTCAATGCTTAACGAAAGTAAAGCGAGTGCAAA
0.7434731230277714 CGTTGTCTACCTTGTGTTGCTTCTATTTTTAAAATGGCCATCCATTTCTTTTTAATATGGTTATCTATTTTGCATCCTATATACATATATTATGAAGCGTGGCCCTGATGCGCATTCGGTGTTTGTTTGGCACCCAGTCGCAGGTGCTACTGAGCGTATACTTAATATGCCATTTATTTTGGGCGAAAAACTCAAGGCTAAGCGAACGAAACGAAAGCCACTGAGATGAAATGAAACGAAACCCATTCACACAGATGCGACCATCTCGACGACGACACACATAAATAGTCGCATCTGAAGGATCTTGGGCAACTGCAGACGGAGAAGTGTCTTGCATTCGATAGTCGAATTCATTGTCGCCTTTATTGTTGCTCCTCTCCGCTACTCTCCGCTGCGTTCCGTTCCGTTGTCGAGAATCAATTTGGCAAAAGTCATTGCATTCAATTGTCACTTGACAGACGACAAATGGTGTTGATTCACAGACACTCGCATGCAGGAGAGGCAGAAGATTCTGCGACAGCGACGACTGAGTCGGACCAAGATTATTTATTTTGGACACATGTACTCCGAAGACTTTCGGCACACGAGCTTTGGTCCAAGCCAGCCAAGGAGGCATTTAAAAAGTTATAGGCCAGGGCTTGGTGAACTTTTCAATTGCCGGCAACTTTGGCCTGCCAAAAAATACATTTAAAGAAGAAGAACTGGCCCAGACAGAGCATAAATTTGCAAAGTGCCGGGCCTCGGTTAGTGCATAACTTTTGTGGCATGCCAAAAGCCACAAAACAGCAAAGGCATTGCCGTCATGAATAAAGCACTCAGATTCACATCGCATTCGCCATTCGCACCGAGACCCACATTCACACTCACATTCGCACTCATTCAGTGAAGCACTTCAAAGGCATTCACAGTGTGTGTGGCATACTTTTGTGGAAAATCAACTCGGGCCAGTCGGGTGGCGACAGAAGTTTTTGTACGTCTGAGTCCCGTCGACTGAGTGACAGGTCGGTGGGTCATCGAACCCGGACCTGCAAACTAATTACAAACCGATTTCGTACTGCAACCGCAACACACCGCAAAAGCCACAAAAAATACACCAATCTTTGGCATGCTTCATTATGCATTTGGAATTTTTCTGTGAAATTGCTGACAAAATTTATGAATCCTGCTCTTGAAGCTGCCAAAGCTGGTATAATATGCTGAAGTCTTGGCACTCGTGGATGTCTGGCCTAACGATATTTAAAGTTTTTGACTAGCTACTGAATACTTAAGTGCATCAGAATATTTTATTTATCAAGAAAATATAATTTAACTACAATATTTGCTGCGAGACTGTGTCAATATGCTCAGACTTTATGATTTGAAGTTAAAACAGCCCACTTTCGTCATACCATGTTCAATGACTTACTTAAATCGGCTAAATAGCTGGAAAACTATTATATATCTATAGACATTATCGCCATAGCATGCAAATTTCTTAGCGCCAGCTCTGTCCTATTTCTGAGCGAATGTTAGTCCGGAAAATGCACCATCCGAAGGTCCTCGGGTGACAATTCGCGTCTCACAGCTGTTGGCATTGTGGTAACTACATTTACCCCCTGTCTACATCCACTAGCTCGATCTCCCGGGGACCAGGAACAGGACCAGAACCAAGACCTGACCCCTTTTGAGGCACATACGGTTAATGAAATTGTGCACTCAATCGAGCGTAATGCCGAGCGAAAGTCAGCAGAAATCGAGGCAGTCGCCGATATGCAATGCTTCACGATGATGAGGTTCCTCTTTCCAGAGATGGAGATGCCGATGCGGATGGAGGATGGGGATGCATTTTGCAGCTGCCAATCCCCACCTGGCTGGCTACAAAAATTAACATCAACGACACTAAACTGCTATCGCTGGCAGCATAAAGCTTGGCAATGTGTGTTTGCAGTCGAGTTCGAGAGGGATTCTGTAGGTTGTGCGAACAAATAGTAAAAAAAAGGGACATAAAATGTTGTCTGGGGCCATAAGCGAACCGCAGCTGAATCCACGATCCCCAGGTCCAATGTGA
0.8860242219041801 ATGCGTTACGTATCCGCCACCGGTATTCGTACCCAAGTCCGAATATGTACAACCATCAGAGGAGTTGGTTTCCCGGAAGAGCAACCAAAGTATAGGCAAGTCGACTATCGGCGAGGTGGACATTTCCAAGGCCATCAATGAAGAGATGGCCGTGGCCAAGAAGCAGGCCGAAGTTCTCAATGAAAAAGATCGCATTGATGCGGGTGGTGTTTCAACAACGAAGCTGTCCAAGGTATCTCAATCAAAGGAAGCGGTTTCAAAGGACTCTTTGCGCACCCTAATGCCAATAAGGTCAAACCGTCAGGTCAGTGGTGATGGTAGAGCAAATTCCAAATTATCCATATCACAATTCAGTGCGGCATCCAAGACGAGCTGCACAAATAAGCAAAGTGAGGGTGACGTGGCCTCAAAGTCTTCGAACATAACATTGAAACGATCTGCAATAGGCAACAGTATTTCCTCAAATACCACCCTCACTCCGAAGTCAATTTTGAAGTCGAAACATTTCTCAGAAGCAGCCAAAGCTTCCTCTACCACAATGAAATCAAAAGTTTCAAATAAGCCATCAGAAACTGGAACGCAGCGCTCCTTCAAATTAAATCCTGCTGACTCAGACTCGAAACAATCTCTAAAATCTGCAAAACCAAAGCATTCCGATTTTAAAATGCAAGATAAGAAGCTGACCAGTTCTCAAGAACAAGCCCCGTCTGTTGTTGCCACAAGTAATGCAAGGCAAGACTCTTGGAATGATCGTGTCCCTTCAAAGACCAACAAGTCAAATGTACTACCTGAATCCAAGGATGGCCCCAGCTATATTCATTCGGAAGCAGCTTTATCCTACAGACAGTCCTTGAACCAGCAGGCTGCCGAAATGGCGGATCGCCTAAACGCCGGAAATGAAAACTTTAGGCGTTACAACTCCGTGGCACGGAATCACTCGATCAAAGTACCTCAAAAACTTACCGATGGGGATCGTATGACATTTTGGTTCAGCGATGCTGTACTTTCCTAGAAACACATTTCCTTGACAAACAAATTCTTAGTTCATATTTACTGAGAACTGCTAGCTATTAAATAGAAAAATCAAATCGAAAATTAAAAGTTTTTACAATATACTTTACTGTTTGGTTAACGAGTCAGAAGAGAGAAAACTAACCTGATTTGCGGTCTATCATTTTTTTTTTTACTGATGTTCAGTGTCATTAATTCAAATGCGCTAAAAATTTGCGGTCACTTCGTTCTGAATGCATTGACCCATAAAATATGCAAAAAAGGTGAGCTCAATTTTGCAAAATAAATGCGGATGCAAATAAAGTATACATAAAAAGGACGCGTCAAACCAATTCAGTAAATTACACAAATGTATACATATCTGATCATATGAAAAAAAAGGATATACATTTTAAATGATATGGCATAATATGATGATATATATGAGAAATTGTGTACTTATTCCATTATTCTTATTTCTTTAAAAACTTTGTCTAGAGTAAGTGTTAAATTTATTTCAAATTAAAGCCAGCCCAGAACAGCTCAGCTGACTTTTTGTTTGCAAAATCAAATTAATG
0.7983947920484619 GATGGAATCGGAGTTTCGGGAGCAGCCAGCCAGCAGGCTAAATCCCAAAAATTGCCAATAAATTTGTACTGTTGACTGTGTGTGTGGCTACAAATTTGCTGCTTGCATATTTTATTTGTGTAACGTATGTTGTGAAAATTCAAATGCAAATGCAGGAACTGTGACCAACGTCAGTCCAGAGATAGTCGTTTAAAAATGCTGAAAAAACGAAGAAAAAGGGCGATAATGGGATTGTGGTATTTGAAAAGATATTGTATATTTATATTGCTATAACAGGTTTATGGAAGAGAAGAAAATGACGGAAATCTGAGTTCCAGCACTCTTTACATGAACACAAGAAGAAATTGTTTTTTTTTTTCCTCAAAAACTAACAAAAAATTTGGTTAATTATTAAATGTTTTATTTAAAAAAAAAGCTTAAGAAGCCGTAAACATCAGATGGAAAGGGTCGGAGCGTAGAATTAATGTTGTGTAAAGTATTTCCGAATCATTGATTAGCCAGCTCGAAGGCCGGAAACGCAGCAATGGCCAACGCGGCGTATGAGTGTTGCGCGAATATTTCAGCAGTCACGCAGCACTTACAACTGGCCATGTTCAAGGTATTTGCGGGTATGTGTGTGCAGTCGTGTGTTATTTGGTGTAAATTATATGGCCGAAAGATGCAAAATTAGCCAAATAATGGCTGCCTAATGTGCCGGAAAGCTGGCGAGCAAAAGTTAATGGCGAAAATCCTTTAGTCCCCCACCATAATGAAAACATAAAACGGAGCCACTAAAAGCAAATCGACAGCGGCACATATTTGCTAATCCAATAAGTGTTAGCTGCTTCACTGCCTGCGAAAAGGGGTGGGGCATTAAAGGGTTAAAGGAACGCATAAAATTTGAATACATTTTCGCCACTCAGAACGCTTAAACTCGTTACCTTAGCTAACGCAAATAATTCAAGTCGACGTTTTATTTTATTTTTTGTTGCCCTGTCAAACGTGTTTCGCGGTAATTGAACGGACTTTAAATGCCAGCCAAAAACTGTACAAAATGCGGGCTAACACAAACGGCTTTGGTCCAGGTTTTTCTTCTATTCTCAATTTTTTTTTTTTTCATTCTTTTTTTTATTTATTTGCCTTTGACGTGCCACTAAAACTGAGGTTTGGGTGGGTCGACGGCGAGGGGAAAGTAAAGCCAAATGCAGTTGGGACTCAATGGCGACTCCTATGCAAAAGAAGCAATGCTCGCCAACGCGACGACATCGAAACTTTTCCTATTTTTTGTGCTTTTATTTTTGGTGTCGCTGGTTTTAACCAGCAAAATAATTTGGTTATATAGAAAATAGTATCAGGAAAAAAGTTATGCCCAAAATATAACAAGAAAATAATGTAAATACCTTGAAAAATATGAAAAACCAAAATAAATTGTATAAAATATGTAAATATATGGAATATAATAAATTATATATTTTTGTTTTTTAAAAAACTTAACAAGGTACACATGTAACGTAAATTCTTTTTTTAACCTATCTAAATTAAGGCACGAAAAATTTACGAATGCTATTAAATAGGTTTTCATAAGCCTGCATATTTCTGAAGCACCCCAGTCCGTGTATGATCTCAAAATATTCAGGGTATTATGACTTTCCATGGGGACAAAG
0.6142046145249676 AAAAATGCTCTTTCTGTACAACCTTTTTAAACAAAGCTTTCTTATATTCCTTATTATTTGTATATCTGCATAAAATGTATTTCAATTGGTTTCCTTTACAAAAGTTTTACATTTCCCTTATAACATAAACAATATAATTTTATCAGTCAGAACAATAATTTGATGCGTTATCAGATTTGGTTGACACCTGCCCAACATTTTCAAAACTTGCTGTCAGTCAATCAAAAGGCTCGAAACGGCGTTTAATTTTTATAGCAGACGTTTTTCCGCCTCACTTCTCACCAATCCAAAAAAGAAAAGCGTAGAAAAAAAAAACAAAACAAAGGCAGCGAAAACAATGCTAAACAATGAAGGAAAATAACAAAACAAAAGCGTCGGCATTTCCACGCCGCCAAGCAAACACGCCAAAATTTGAAAAAAAAAGAACGAAAAAGAGTGCGAGAAACTGAAGGAGGAAAAGTCAGCAGAAAGAAAAGCCGCACATTAAATATTTTGAGAACATTTTCGGAAAGCTCTTCCCCTTTTTTTGTGGCGTCAGAGTTTTTTGTTATGAACTTTTCTAAGGTCGCTCGCTGACATCTAAATTTATCTATAAACAAGAACCACAAATCTACTTTTTTCATTATTTATCTTCGCTTGTTTATTCGTTTAAAACCGAAAACATTATGACAGGCTAATTGAATTAATGTGCATTTATTACGCATCTTTATACTCGTTTTATTTTTTGCTATACCCTTTAAATGGAAAAAAATGCCCGATTATTCAAGGTCTGTCGCTTTAATTAGCACATAGCTGCAGATCATTTGCGCTGCACTTAATGACACTCGATTGTCCAGATTAAATCGTATTCGTAATTAACACCCAAAGGGCATCGTTAACATCATTTATGGCAGTTAAGACAGTTCCAGAAAAGCGCCCAGTGAGTGGTCCATCCCGTTGCCTCTTTTGGCCAGATTAAAACCCGTTTTTGGCTCGGAACTCTGCACTTGTGATCATCGCGAGCAACGTGAAGATGGCAAGTGGACAATGCAGATACGATGACAAAAGGCAATTGGAATATGAGGTGGTCGGTGAACTGGAAGGAAGTGGAGCATAAACTCGACGTGGGGATACCCATTAAAGATGATAGCATTTATCAGATGAAGAAATCTTTTAGTTTCTGGTTTGATGCCATTATATTCTAAATTTAATTTCATTTCATTTCATTTTTAAAGTAGTAAGTTTAGTTGAGAACTTATTCACTTT
1 ATTTCATACGCTTAGTATCTTAAGGGTCCATTACTTGAAGAAAACTAAGGGTTTCAATAAAGATTTTTAAATACCTAATTTATATTCAGGTACTTCCCACATGTATAGAACTTATTCGAAATGTTAGTAATATAAAAATCTATAAATATTAGTTATATACAATGTCTAGAAAATATTGGAATATTTTTCATTTACCAAAATTTCAATCATGAAGTTTTTCTTTAAACGTTTATGGATAGTTTGGCTGTAATTTACATACTACTTTCATTCATGCTACTATATCCTCAAGCCCTCATGGGCACATGTTAAACTCCAATTTCCGTATGCAAAATTAGTGGCTGGCGCGGCAACTTCAGCTTGCCACATTGTGTGTGGACCCGCGACTCTAGGAAACTTGGCGGAACTGCAAAACAATACAAAGAAGTCAAGAAACAAAATACGAACCACGCAAATTGCCGGGCCAATGCAGATAAAGCCAGGAGGACGAGGAAT
1 TTTCATTTATTTCGCTCGAGTCATACAAATTTAATCCGCTTTAGTAATCGCCTGCACTTTAAATGCATTTAAGCCAATTGATTTGCAATTTGGTTTAGTTAAAAGATAGAGAGTCCAACCAACCGAATCGATACGATGCGATGCGATCCGCCCGCACAAACAACCACATCACATGGCATCCCGCTTTTCCCATTTGGAAAAACATTCTCAGCCAATTGCACAATTGATAACAATTAATTTGTGCAGTGCGCATTTTGCGTGTTTGTGCAAATAAATTAGTTGCACATTGGCCACCACTTCGGTCGCCTCGCCGCCAAACTTGCAGCCCTTTTCCATGGAAAGTGCAAATATTTGGCGAAATGTTAAATGCCTGCCAATTAGTTATCGAGTCCAGAGCCAGCCGCCCAGTTCAGCAGTGTTTTAATTTATGTAAAATTAATTGAGCATTGCCAAATACTGGAATTAACTAAGCCTGGCTGAGCACACGCAGACTCTCTCTCTCTCTACAAAAGGCGACCACCCCCTCCTATTGGCTCCATTCCGAACCAGTCTACTACAATCCAGTTTAGACCTGGCCCTAACCCACTTGAATGTGGTACTTTTCAATGCCAAAACACAGAGCTACCAGCCAAGGCAATCTCAACTATAGCTATATAGGGTTACACTCGACAATGTGGTTGAGCTGGGGCTTCCGCCCAGTTTTTCACGCAGCGATTAACTTACCAAGGCCAAGGTCTTAGGTTCGGCTTAGATTAATTTAATATAAATCTTACATTTTATAGATGAAAGTAACTAAGAAGTTCTTGGTTTTGAAAGTAAATCAAAAAACATGGTGTGTGCATATTGATAAATGATGTTGCTTTACTATGTTCATATTTTTTCCCCCAAATACATAAATATTCTTCGATAGTTACTGATGGCAATCATTTACTTTCAGAACGCAAACTCTTTGTGGGTATGCTAAACAAGAAGCTGAACGAGAACGACGTTCGCAAGCTATTTGAAGTCCACGGAGCCATCGAGGAGTGCACCGTCCTTCGGGACCAAAACGGACAGAGCAAGGGTTGTGCCTTCGTCACATTCGCCACCAAGCACGCTGCCATTTCGGCCATTAAAGTGGTGAGTAGCGAATACTCGTATCTTGTAGATAAATGTGTGTAATATTTCCCAATCGCCTTCTTAGACCCTGAGCCAGAACAAGATCATGGAGGGCTGCACATCGCCGCTGGTCGTCAAGTTCGCCGATACGCAAAAAGAGAAGGAGCAGAAGAAGATTCAGCAAATTCAGGCCAATCTCTGGAACCTGGCCAGCAACATCAACATACCTCTGGGCCAAACGGCCACCAGCGTGACCACGCCCATCCTGCCCAATCCGCCGCAGCAGCCTTCGCCGGTTCTCGGCGCAGATGCCATTACCCCGGCCTCCATTCAACTGCTGCAGCAGCTGCAGGCGGTGGGACTGCAGCACCAGTTGTTGCAAGGTAAGAAATAGCTAGAACTTAGCCATTTTCATTCAATCTGATGTCTAATGGATTTTAATTCATTGTTCGCTTGCAGCCCTCACAGGACTGGGAGCCCAGCAGAGCAGCTCGGCGACGGACACCAGCGCTGTGGCGGCCGCAGGACTTTTGACCCCGATGACCGTCCAGAATCTAGCGGCCATTGCGGCCATGACGCAGCCGAGTCTCTCGAATGCCGCCGCGGCAGCCGCCGCTGCCACATCGCCTGGAAGCGCCCAACTGACCAACACGGCTGCGCTGCTCTGTGAGTTACTCCTTCACATCCTTAAACAGCTATTTAAGCAGCCGAGATAGTTAGGGGCAGAAGCACTTGAAGCGCCTCCATGGTTAACAATTCATCAGGGCTTACCGCATCCCATAATCTCCCGGCCTTATCTGGGCCATTAGTTGCCTCGGCGGCTAATTATCTAATTTTTTTCTCATTTCCGTATTGAAGTTTTCCTTGTGCGTCACAGGGTTTTTCCACTTCCACTTCTCTATTTTCTTGTTAGCCTGTTGCTGGTTTTTCTTTCCGCCACACTTTCTCT
0.910888315422446 CTTTATTTCCGAAATAGATCGATTTTAAATAGTAGATGGCAGACCAGAAAAGTCAAAACCCATCCCATAGCTGGCACATCCACCGAAGATACAGGATATGCGAAAGGGAATCGGACTGGGGAAAAGTGACAAAAGAAGGAGGAGGCGGTGGCCACCGGTGGACGGCAGTAACCGTAACAGTGGGGGCAACTGCTGGGCAGTTAGGGGAACTTAGAGCGACGACGTATGCCACTTGAATAACAAATGACGTTTTTAAATGCCAGATCCAGGCGCTAGACGTCGGTCGAAGGGGTCAGCAAGTAGTCGACGACTCCGCACTGTGATGGCCAGCAAATGTATGGAACGTGTCCTGTGCGTTCCTTCGCTTCTTTATTTTTTCTATATTTAAGTGCCGAATGAAACCGTTAAGTGGATGCGGCAGACCCGTAAACGTTTGCTGATTTGACCACTTTCGTGGATCCGGAGATTGCACAAAACATTATTTAATTGTGACTTTCGAGTAGAGACCTATTATATGTGGGTTAAAAAAAGTCAAGAAAAATGTGTGGCTATTTTCAAATAGAACTATAACCTAATTATGGACAGAGATAAGTAAACAATGCCAAGTTTAATGTTTTAAAAACTTTTCTTAGATGAGTCAAAAAAAAGTACAAAGGAAAAGAAAAAAACGTCTTCGTCTACCGTTTTCCCTGCTTTTCTTTGCCCATTTTCCGACTTGCAATTTTTATAAGACTTTGCCAAAGGCCCCAAGGGCAAAAGGCACCATCAAAGGTGGCCGAAAAGAAGGGGCGTCCCATATACACA
1 ATTGAAATAGTATACATTGTACAAATTATATTTATAAAAATTTCTGCTTCAAAAGAATATTTCTTTTATATCTCTGTTATTCAACCCACTCGGATTTTTTTGATAGAATTTTGCGTGGTTTGCAGACAAGAAAAACAGGAAATGCGGAAATGTCAGTGCGATGCTGCCATCAGCATTCTCCATTCAGCAACAATGTGAGGCGACGGATGTCGGGATGTGCCACCAGGAATAAGGACTCCCCAAATGGAGCAGCTTACTCAGATGTCATCTGCTAGTCCCCTGGAAGATGGCAGGCGTAACGAATGGCGAACGGAGCTGAGCACAAAGGCAACACATGAGGGCACAAGAAAAATAAATAAATTATAAAATTATTTCAGCATAATAACATGTCAAAATTCCCCTTCTTGCTGCCCCCTGTGGGTTCGAGAAGGCGGAAAAAACAACACTGTTAACATGGAAAAACTCGCCTGTGGCCACACAAACACACAAAAATTATACATTTTTTGAGGATATTTTTTAGATTTTATTCATCTTTTTCTACCCTCTTGTCCATGTACATATGTGCGTCTGGCATCAAGTGGTTTTAAGGTTTAAGGGGTTTTTCTCTGGGCAATCTTTCATGTGGGATTTGCAG
0.7619835919650465 ATCGCGATTGATGGTCGGTTACGCTTTGTCTTCGCGGTTGTTATTTTCGATGGCCGCTCGTACATCGCACAATTTATTACAACAAATTTAAATGTCTCTGCCTTGTGTTCGGCATTTTTATGGTATTTCTTTGGTGTATTCCTTGTCAACTGGACATGCAGATGGAAAATGAAACGTATATCGCATTGATATTTAAATGATACAAATAATATGGAATGCTTTTTTGTCGTTTGTCTATTAGATGAAATTTACTAATTTGTTGACTTTTTAGGGCCACAAATGACACATACCCATATATTGTAGAAGACGCAGCTTTGTCCGTCAATTTTCGCTACGCTTTAACAATGGAACTTCAGCTGGAGCTGTGCATAGTTTTTAAACTCAAATTAAAGCACAAATTGCTACCGCAACGAGCGACTTCAAAGGCCACAAAGCCGATGGATGGGGCCAGGGACAAGAGCTCCGGGTCTCCCAACAGTAGCCCAAAAGATTTGCGTTGCGGCTGGGAGCCAAAGTCCCTGGCCAGAACCCCTCTCACAGCATTCAGCCAGCATTCACATCCATCAATTTCTGACGCTTTCATCAAGCGGCATCAACGACATTTGCCACAAAGCAAAGCAAAAGCAAAGGAGCGGCGTTGAGCTGAGCCGAGCTGAGCTGAGTTGAGTTGAGTTGAGTTGAGGCCATGTTCTGATTATTGTTGCCACTGTGGACCGGATCAGGTTCTGCCGCTCCTCCTGCCCCATGCGCGCATTTAAATTGTCGGCAG
0.7464518004564169 TTAACGTTAACAGGTTTAACCAGGCTAAGGACAAGTGTGGAGACAGTGGCCAGAAAAGCTGATGGTTGGAGTGGGGGGGCCCACAACTGTGGTGTGGATGATGATGGGGCACCCTCATCATTAGTGCGAAATGCTTGAGTTTTAACTGAAAGATTTAGATGAACACGTGTCCCACAGCGACTATGTGCTCATGATGGCCATCAAAGGCGTGCCCGGCGGGGGACAAAAGTTTTACAATGAAAAAATGGACCAATAACAAATGCATGCTTTTTTTTATCGAATTGCGCTGTTTGCTTTATTGTCTCAATATAGGTGTATATTGTGCATAATCCCCATTGGGTACGCCCATGATAACCATAAGATTTCATCGGTGAGATTTCCCAACCGAGGACGGAAAGGCTTCACTTTAATGTGAATAGCATTGTTGCAAAATGTTTAGCAAATCTGATATCCTTTTTCCTTTGTTTTACAGAACAAGTGAAAATTTCTCAAAAACAGGAGTGAGTTTTCCCTGAATAATGGCTTTATCTTATGATTATCTGTGCTGTTTGGAATTATGTTTGATTGTGCACTCAAGCTACCTTCAAAGTTAATTGGATTCACATATATGTATGGAACCATAGGTAGTTGATTAATAAAACCAAAATGTTGACCTTAACTAATGCAATCAAATACAGCAGAAAAGCGAATTAGCTTTTTTTTTATCAGATGTAAGTGTGAATTTATGGAATAATCAAATTATGGCTAATTCAATGCCGATACTTTTTCATTCGAAAATCGCCATTAAATCCCCTACATTTTTTTCCTGCGAACTTTGCCATCAAAGGCAATTATTAGGAGAAAATAATAAAATTTATGTTGCTCAGGACTGGCCCGAAATGCCAATTAGCGTTTCCATTTGGATTTGGTA
0.9099313269474422 TGCTCATTGGCATTTCCGGGTAATTTTGGCAGTCTATGCTCCCTTATGTCCATTGTCAACGGGTCACAGCTCCCTGTCACCAGTGTGGAAGTCCTCTAGCTGCGACAGATAAGAACGACCTACGTAGTCGTGCTCCAATCGCTGAAATTCCACATCAGCTGCTCATGGGCACGAACAACAAGTATAAACATAATATTTGCGTGGAATCTGATGGAATCTGATAACCCATCAGATGGGGAAAGCACGTATGTATGTGGGGCACTTGGACCCAAAAATCATTCTAATCAGCAGAGATTGATCATTGACGCAGGCACAAGTGCTTGGCTTGTCTCCTCCTTTCCACCCAAGTCAATGAACCTCTGCCAGTGGAAATAACAAATGAATGGGAAGCTCTCGTAATAAGAGAGTCCGGGGCCTTAAGGCGGGGCATATATGTACATGTGTGCTGTAGTATAAGATCTATGTATATGGCATACTTTACCCCACCAAGTCAATCCACTTTACTAGGCTCTGGGGTCCGGACGACAGAGCACAAATTCTACGGAGAATCGCGTGATATTTTTTAATCAGCAAACGGGCGTCGGCGTTGCTGTCGCTGGTGTTGTCGCTGCTTTTAGCTCACTCAATTGATTAAGCGGCCCCTGGGTCTGTTCTACATATAGAGTACAACAATGCTAATATGGGTATAGTATGTTCGGCACAGATTTCTTGGTGCGCTGCAAAAAAATCTCCGGGAGCAAAGGTTTCGCTTCGATTAATGAATGGCCCACGTTTTTACTAGCTGCTTTTTATGGTGGTGGTCATCTCTCCGCATTTGTTACTATCTGGGCAAGTCAAGGGACTAGCTGGCATAATCCATCTTTTATTTTTAGGCGTGCATGCAGGGGCATTGCATTTCATTTAAATTTCATTTCAGTTAAAGATCCAGTTTGTTTTGAGTACAACTATTTTCTTGGGAATTCTCTAATCTTCAATGGAAGCAGTACTTAAAATACTTTCCGTCTATCTATTTCAAATGAACTCCTCACAATCGATTACCGAAGAAACCGTCGATGGTGACGGTATTATTTCTTATCACCCGCCATTTAGTTAAGTGGTTACCTTTTGCATGTTATGTTAAAAAATGTTTGCACAAAGCCCGCTGGGTGAATCATTTTCCAAAAG
0.7922467596654175 CATCCGACGAAGGATACTTTAAGCGAATCTCCCTCCAAAATACGCACACTTGGCTGACTTGGAATTTCTGTTAATCAAACTCAGCGTTGAGCATGAAAATGCTTAATTGTATTATTACATAACTTTTATCCAACCAAATGGAGCGTCAAGTGTGGATGCGGACCAAGCATATTTCGCATTTTACTCGAGACACAAGTCGTTGGCAATTAATCCATGTGTTCGCCAAACATAAATCGATGCGGTCTCAAAGGATAATTAATACGTCACCAGAACATAGAAATCTGAACATGACAGCAGCCAGTCGAATTTCATATGCTTTATATGACATAACTTAAGTGCTCGCTCAATAGCATACATGATTACATCCATGGAAAATGCTCAACCACAATGAAATCAACGAATTGCCAAAATTTATAAATGACAACGCACATTAAACACAAACAACTAGACGACCAAATGTAAATACGTAGATTTGTCATATTCCAGTTGCAGTTAAAAATTGATAAGGTACCGAGAAACAGCTTTTGTTGCACAAATATTGCACTTATTGTTAACCAAAACTCAGGTTATGATTTCCTGGAATTCATTAGGAAATTCATTGAGCCACTTTGTGCTTTTTTGAGTGCATTTACGCATTTTCATGCGCATATGCATTTCCCAGTATGACTTTTGTGTTGCAAGTCTTTCCAAGCTAATATACATTTTACTGCAAGGTGGCAAGCGAGGATGATCCATGAAGCCAGGATACGAGGCTCCCATAGAAGTGGCTACCTGAGGCGAGAGAGGTGCAACGTGTGTGTCTGTGTAAACAGGAAGTGTTGCACCGCAGACAATGTTGCTGCAAAATAGCCACTCAAATAGGCACCCTACTCCATGCCACGCCCCTTCGTCTACCATTTGGTATTTTGAAAAAATATTTGCCTACATGGAATTATGAGGAGCCATCATTTAATGAATGGCCTGCCACCTGTGCACGCTCTTAATGAGCTAAAATACGGACTGTGTTGCCAGTCGGATGTTAACTGCGGATGTTTGCCAACGTGTGCACATATGTACATACATATATGCATCTGAATATGAGGGTAAGAAGCTTTTCAGCTACGTTCTGGTTGTGTAATTTTCTTTGATTATATGCACAATGCCGAATACCCTGTCCTTATGCCACACAAAATAAACTAGCAAATATGTTATGGTGTGGCTTAAGCTTTCCGAACGAGTGTAGCTTCCAAATTAATTTCAAATAAATAGTGATACAAGACTGCATTTAAAATGCAATAAACTTTGGAAATTGGTGTTGGAATGCATGTGGAAAAGAGCACTATTTGCATTTCGGCTGACACGATGAGGCAGCAATGAACATTTGTCCTGTTTGTGGCACATTCAAATAAATATTCGCTCACAAAGCACTTGATAGCAATTGTGTGCCCGACTTAAAGCCAACATTAAGTTTGGTTTCTTTCACCGAAAAATTAATGGCCCGGCATTGGAATCTTGTTTATGGCATATATACACAAAATAGTTTGGCCAAAAAG
0.6906967354666034 AAAGAGATTGCAAAGAGTTCAAAGTTTAGGGGTCATGAAAAAATACTGCAACATTTCTTCTGATAAAACTGTTTACACGACTTTTAGCATTGACATTTTGCTCTATTAAACACAATGAAAGTTTAAGTTTTTAGGTGAAGCCATTGAGAACTTTGCAACGCAGATGTTAAGGTCATTATCTATAACTAATATTAATATTTACATTTCGTCTAATCTCTCTACACTTGGATACATTTTGCAGCTTAGCATTAAAATTGTAACATTTGTGTATATTCATATGGATTAGTCATAAGTCCGGTTATGCATAATATTTTATTCACATGTTCCTTGCAGTGAATCCGTCTCTGAATCTAAGTTAAGATAATGCTGTGCAATGAGCGAGTAAAAGCGAAAAGAAAAGTGGGAAAATGTAGCATTGTTACGATGATTAGCTGATTTATTCTATGGGTGTATTTTAGCAGCTGTTGTGCATGTCTCAAATTAAAAGATAACCAGCTAGGGAGTATTTGCCGCGGAACTAACTTCCAAGTAAAGAACAAAGAAATCAAGGAGCTGCAGGAAAACATAAGAAGATCAAAAGAAATTCAAAACAAAATAATATGATATATGTATATGTGTGAGTTTAGAATTTAGATGCTTTTTGATACCCCAAACGGACATTAGCTAGGCGAATGGCAAAATATGCATTGAAAATTTTATAGAAAAC
0.6933028056329196 ATTCAAAGCATTAATCCGTGTGTGTGCAATATTGAACAGAAGTTTTCTGAGTTCAATAAGAATCGAGAGTTTTCAGGTGCAACAAAGTCCTCAAATTCTTGAATTAAACATGCTGCTGTCATTCACTCAGTTCAGTTCTCCTGCTCAAAAGCACTCACTCAACTGGGCGATGTGACAGCGGGAAATTAAACGACATGCAAATTGCATGACCATCAAAAGTGGCCGACACTGTGCAGTGCATTACTCATACGCTCCATACGTCAGCGCTTCGACGACTGGCGACATCTTGCCACCGAAAGTTGGGCGAAAGGAGCGAACGGAGCGAAAAGGAGTGAAATGAGCGAACAACGGAGCGAAACGAGTCGTAAGTGAATTTATTTCAAACAATTATGCAGCAATTAACAAACAGATGACGGCAATTAAACTGCAGCCAGGCAAGCGGAAAGGCGGTGCAATGGGGGAAGATGTCGAGTTGTGTCAAGTGCAGCAATCGACAGGCGGCAGCAGTGAATTCAGACTTGTGAGTCTGCTGCATTATTCAGGCAATATTTCACACACTCACGCGTCGAGAAATGCACTTTATGCCTGCCATTCCCTTCCCTTCGTTGCGAGCTGAATAATTTTTCAATAATTCAATTGGCCTTACTCGCTTTATCCGGGCAGATTACGTATGCGCCGTGTTATCTTCCGGAGATGGCGGTGCACTTGCGTGCCTCAAGTGGCGAGTGTGTTCGATCATTTTTGATTCGCCATTAAAATTGTTTGTTTGTTGCATACTTCTGGGCGCGCAGAAGAGGCCACGAAGTGAATTTCCGGGCGGCAAACATTTCCGGCCGCAGAAACCACTTCACAAATTAAGTTGTCAACAATTTCAGCCATATCGCAACGATTTAATCTTCACACCTAAATTATTTATGTAAAAAGCCACGCTTGCCCCGCTCGCACACAC
0.6399394976679929 CAACTTTGCTGCATTCAGCCAATTGAAATGAGAGTACACAACTTTTTAATGGCCAACGGCTCGAGGAACTTGGCCAACACACTTTCCAGTTGGCCTGGCCAAAAAACTTTTCGAATTATTGGCGAATGGCTAAGCGCTTTCTGTGGGTGAACTGTCCTGGAATGTCTGCGACATTATTTCGCAGCCCTTTTCAGTCAAGGTCACTGCAATCAGACTTCCGAATTAATCGGAAAAGTTTTCGGCTCAACCAAAAAACTTGAAGCCCAATAAATATTAAGTGGTCAAAGTCTTAAAAGTTTCATGAAACACGAAATATACAACAAAACATTCTATGCAGCTAAGTGCAATCATGTTGTTTTAAGCCTTTATTTATATTTTAACTACCACATTTAAAATGTCCATGAAATCAGTGGTATTTATTATTTTCGAAACCAGTGCCACAATCCATTTAATGGACTTCTAAACCTCAATGGCCCACTCTATTAAAACACAGCCATTCCAAATCAAGCCCGATTTTTCCATGCCAAAATTGAAGCCCAAAAAAACCGAAATCAGGCCAAATTAAGTGCTCCCTGGGGTCCAATCAGCTGGAGCTCTCCAACTGTTGGACATTTTGATGTATAGTCATCAAAATTGCGGCCTGTCGCCCAAAAGCACAGCAAGTCATCACAATAAATGCCAATTTATTTTCGCTCTTTTTGAGTTTCTTTTTTTATACAACACAAGCAAAAAAGGACTCGGCATCGGCAGGCAAATCGAACAATGATTAATCATTGCTTCGAAGGACATAATTATTTCGTCAGTTTGCTAATAAAATCGTTGACGGAAAAGAAACTCGCCCGCGGCCATAATGATTATGTAATGAATATGTTGGTCTCGAAAACTTTTGCAAAAGTTCTCTGCGGCGGAGGAGGGTAGCAAAAGTGTTACCTTATTGGACGCTGGTGTCGCCTTCGTGATAAATTATGTTAATAACGTTGAGTAGGCAACTTGGTTGAAAGTTGAAAGAGCTGCGAAAGTTTTTCCTCGCTCATCCTTCGTCAGGAATCAGGCCACGTTCCACTGCCGCACTTATTATTATATTATTATGCTGCTGCCCCGTTCG
0.6784511407156656 CGCCACTTTAACTAATATAATTAATTAAAGCTAAACTGACGTCAAAGCTCAGCTCATAAGCAAAAAGAAATTATCACAGATGAAGTAAACACTTTAAAGTTTGGATGCTCTTAAACAAGAATACGTTTGAATTGATTAGAATATTTAAATCTTGTAACAAACTACAATATTTGCTTTAATAATAAACTCTACTGATTTAATTGATTAGATTAGTTTTTAACCGTCTTCCATGATAGAAGTTATTATGCGTCTGAATATTTAATATTATTTTGCAGGGTATTCACAACCAGTATCCGAAATCTTCCACTGCTTCTTTTGTATAATTCTGTTCTTTTCTAAAAGAGTTGAGCCGCAATTTATGGAATTTTCGGGGATTTTTTGTTGAAAATAAAGATTGTATAACCAAACGAATTAAGCATCTTTATAGCAGATTTGTTTATAAACTCTCAGTCAGCGATGATGCCCAGAAATGTTCTTCTCTTCTATCCAATTGTGCCATTAAAAATGATTTAAATCTAAGACACAAACAAAACACCTTTCGTGTTAGAGGGTCATAAAATATACCACATCTAAAAAATAAACTTATTCAATTTAGTTAAGCGACTTTTCGTAAGCTTTATACGGCTTTCAGCAATAAAAGACAGAAAAAAACCCGAAACAAGAAGTTTGCTATATAATAAAACATTATATACAGATGGTAATTAACAGTTCGAACACAAAAGAGTGTCATTAATTATAGGGCAGAAGCACTTATGAATTTCATTCAAATTCGTTCGATTTATTGGGTGCTGCTTAACATTTGTCATTTGCCATTTGTTGCCAATGGATTTTGGCACCTTCTCCAAATCGCCAAGTCCTCAAGCATTCTCTCGATTCGATTGCTCCAGTTTTGAGATGCCACACATTTGTCAATCGAATGCCGAACATGTTTCGATGTCTGAGCCGTGCAAAAATGCCCCAAAATGCTAAAATTTGCTACGATTTTGTGGCCAATCAAAATTGTGGAACCACTTTTTGTGCTGTTGCCAACTAATTGCGACCTAATGGAGTTCGATTTGATTTCTAAAATGTCTAAAGTGCAACTCTCTGAAACTTATAACTTGATCGAAATACAAACCTATTGGCTATACAAGCTAAATATGTTGACAATCAGTTGATTAGCACAAGGAAGCTGATACCAATCCAAACTCATTATCATCCACTTCTTCTGTTACCTGCTCATCAGTAGATCTTAACCCGGTTAATTTATCATAATCACAAGTTCCGAAAGGAAACTGCGAAGGTAATGCCAGCAAACACCGAACAGTAAGTGCTTTATTTAATTGAGCACAATTTTTTCTTCAAGTTTTAGTACTTGCATTCAGGGTCTTTTTTCGGTGGTAGATCAGGCAGAAATTTATCATAATTAAAGAGACGCCGCCGAGCGACATAATTTGACCCAAATTTTGAAAATTGAATTCGGAATGCGAACGAAGTGGCAAAAGATTTTCTTTGGATGGCCATAAACGTTTTCGTGCCGGAGCTAAGGTCTTTTGGATTTCAGCTAGAGGTTTTGTCTAGATCGGCCTGGGTTTTGAGCCCGGGCAAATAACATTTGTCAATTGAAATGGCCAGAAAAACAGAAACTTGTAGCAACTGCGGGTCGAAGACAATCGTGCAAAACCTTCGACATTTAATTTTGTTTCGTTTTTGTTTATCTCTGGTCTGCACGTTTGGTTAGCAAAGAAAATTGTCTAGAAATAAAAAAAAAATTGTTTACATGGAGCAATTTTTGTTGCCTCTTTTTTCTTCGCTTGATAATTGCCCGCAAAAAGGTCATAAGAGAG
0.6744893841903016 GTCATCATGTGCAACTGTCGCATTGAGAGAGCTAAGTGATTAAGTTTAATAAACCATGTGATGTTTGATCTATTCTGACTTTAATGGACACCGCGAATGCTCAGTTTTCATGGCATCACGAGGATAACTCGAATGGTGAGGAAAGCCATAACAATTCCACCTCGCCACATTAAATGCAATCAACACAAATTTTCGGTAAATTTTTTATGTGGGACCGAGTCAGCGAAGCGCATTAAATAAACGCCACGAGACGAATCTCGTTTAGTTTAACGTCAACAGTTTTCCACCTAACCTGGCTCAAACCATCACCGCTGTTATCTTCAAAACAAGTTCACTGAAGGGGTTAAGAAATGTTCGTCTTTGTAGCTGGTCTGGCTTATCGCCGACAGCTCCAGTTTGTCTGGGCCAGCTCATGAGCTAAATTATTGAAATTTGACAAGTGAACAGGATGGTCAGCTGAGTGCAGGAGATGGAGGGCACTAACTGGTGGTCAAGTGGCCAGCTTGCCAATTTAGCCAATTCAATTAATTAGCTCTTGACAGGGCGACACTCGAGATATGAAATTAAAGCCAAGCGTTGTAGCAATTGTTACGCAATTTGTCAAATATCGATTATTGATTAAGGTTTCACTTGCTTTCTATTATTAGCAACCCGCCGTGTTGGATGCCTTGCCTTGCTTGTAGGGTATCTGTTATTACTGAACCCTAGGTCAAAGGTCAAACGGGGCGAATAATTGATTAAGAG
0.5466647105057316 ACTACTGGGTGAGTAAGCCAACGTCGTCCTGGAGCGACCACCTTCCTCTCTCTACATACTTCGACACCCAAACTCAGACTCTGAGCAGGCGGTCTCTCTATCCCGTTCTTCAGGCAGAAAGAATCATAAAAGAATTGAGATACTATGTTACTCCGCAATGCTCCCGATTCCAGTGTGTGTGTGGAGGTGGAAGTGGAAGTTAACACTCCATGCCAGCGAAAGGACATTGGCCAAGTGCTAAGGACTCGCTGCTGTTGCTCCCTCGCGGAGTTTTGGCCTTGCGGCTGATTTATCGCATACTTTCGTGTGCAAAAAAAACACACAGAGATACACACACACACACCAGTACACTTCAGCAGTACTCGCTCTCTATCTATCTCTTACTTACTCTCTTTCACTCTTGAGCAGGGTTCAAGCTGCGAACTAAAGTTCCGAACTCGTTCCGTTCGAAACTACGACTGTGTTGCTCATCAATACGTGATTGAAAGCAGCTTTCAATCATTTAGGGATGAGAAGGTTTACATCACTGCTTTTTTTTTAAACTTTTCTATGGTTAATTCATTCAAATTCGAGGTCAATGAATACGGAATTAAGTAAGGCACTCGATGAACCCTGTTGTTATCCCACCCAATTACTCGTACTCAAATACTTTCGTACTCCACCCAAAATCACACGCTTATCCAGTGTTCTCCCACTCACTCAACTTTCAAAACAAAACTCCAACAAACAAAACTATCGCAAAAATTCTTTGGGCGCTTTAACTTTTAAGTCCGAAATAGCCGCGTAAACATTTCGTTTACACTCAGTGTAAGAAGCCTGCTTGGATTAGCATAATTCGAGCTCATAAGAGTCCATTTATGCTACTCCAAGTGCAGGCCCCAATAAGTTATAAACCTGATAAAGAGGTAAGGCCCGGCCCCTGAATGCATTTACTTTAGACTTTATTTATTTCCCGGAATATTTGAATCTTTTTCTTGATCGCTGATAAAGGCATGCGGATAGCGTAACGATATGAAACTAACTGAATGCTGAATAGAATCGCTTACTTATAACTTATACTGAGACAGCTATTAAGATAGCTGGAAAACTTTTTGCATTTTGTCTAACAATTATATACATGAGGAAATCTTGGAGAGCTAAAACAAAATCTTTACATACTCTATATAACGAAAGATATTTTTAAAAGAAATATGTAACGTAAATTCCGCTTGTTATTTTTATTTTATCCAAGACCAAAGTAAGGCCTTCGTTTGAAACGCTTTTCTATGACATAAAAAAATTACTTTATTAATTAAAAATTACTTTACTTTATATTAGAAGTCCTTCTAAGAACAGAATTTCAGCAATTAAAACCCCGTTTAATAGTGAAGTTCGGATTTAGATTAACTTAAATTAAAAATGGCTAAATGGGCAGTATGCTTTAATTAGAGGAGAGATTCAACTTGACTAAATCAATTAGAGCACAAAAGACGAAAGATTTCAGTGAAGAAAAGTCAAAATACATTTGCAGTCAATGGGCAAAGTGCAGCATGCTATTGAAAACCATGAGAGCTGAAAATCCAGCCACACCCTCATTTTTCAGGCTTTCCGCAGTCCGGGAAAACTTCGAGCCAGCTGAATAGATAAGTAAAGGGATGGAGCCATTGCTCTTTAGCTGTCTGTTAGAGCCGTGCAGCAGAACCAATTAAGAAATTAAAAGACAAATACTTCTGCATTCTCGCACTTACATACATGCACTGCGAATTAGTGCCTTTTGCAGACACAGAAAGTTTTCAACTCAACACTGGCCACAAAAGTGCAAAAGAAAAATGTTTGCAACAAATTTGGGTTTCATTTGCCAACTCCGCTCTCTTTTATATCCTGTTCTCGTTTTGTTTTATTTTTCTGTGCGTAATTTTTCGGGAGTTTTCAAAAGTTTTTCGCCGGCTTTTTGTTTTCCGTTTCCCCCTTTCGGCCATTCCTTATTTTCTATCCGCATTTGCGGGTTTTTTCTCCACCAGCTTATGCAAATTATTTTGAGTTGGCCAAGTGCTCCCAGACATAAGAG
1 GATAAATCTAAAAATAAATTCCTTTGACGCATGCACGAAATAAGATAAACAAATTTGATTTTATTTTCTTATTTACACAATTCATTTTATTTGCATGCATTTCATTTTGTTCAGTGTACCTAATAAAAACGATTTCGTTTGCCCCAAGCAGTAAGAAGATGTTAGGCACGTCTGCTGATAAGGAAAACTGTAGCCCCAGACTAGGCCAGACCATATTAAATTAACGTCTGGAGGCGCGAAAATCATACGATTTTTTTTTATATTACTTCGCGGTCAGTTGCCAAGGCAGGAGAGCAACCCGTTCGATTAGTGGGTCAATTTGGAAAATGAGTTATTGACTCTGGGAAATTGTTGAGCTGAAAATTTAATCGGAGCCCGAAAATTTCCAATCATGCATTCCCCAAGTGACCATATATGGATTAGTGATAACGCTCGATGCGACCCCCAAAGATTATCAAAAATATTTAATAAGAATATATGAAAAAAAGATTTAACTTTTATGAATTCCTAAGCGTCCTCAAAGCTTCGGGAGAACTGGGCCATATATGACCCGAAATACATGTTTATACTTTAGCAAATGTATTTTCCAATTAGGTGATAGAACTTGTGTGCACACACACATATAGTTCTATATCAACAAACAGGTTTAAGTTTTATGCAAATTGAAAGCTTATTTCTTCCGCATGCTTATCTCTTTCCTTCTCATCATTTGTATGCAAAAAATACATATGAATTTGCAGTAGCCTCCTCCCACATC
1 TATATAATTTTTATTCTTACAACTTCGGTTGATCAAGATATGAAATTTGTCCGGAAAAACATTAATTTTTTTAGCAGTGTAGATATCTATTGAAAATGGCTTTTCCCTTTATTGGTTCTGAGCTCCGTCCCAGATGTTAAGTGTCATTAATCCTATCGCACAGTGCATGCAGCTCAGGAAATATGTAAATGCCACTACACAACTTAAGTTACAAAGTTTGAAAAAAAATTAATACCTACATAGAAGAGCAAACGACATTGCGTTGCCTAATAGGTACGTCATGTTAAGCAAACAATCCTGGCTTAATAATGTTTCCCTGAGGTAAGGCGTTTATATATTTTAAAATAGCTTTCCACTGCTTTACAATCGTTTAAGTATTGATGAAGACTGGTTTCGAAACCTTCTGAAAACCCTCCAGAAACCAAAACTTCCTGCTACTGCTACTCCTACATAAATACATAAATTGTTATGCACCGGTAACAAAACAATCCCATCTCCGAGGAATTTAACAACTTATCTAGAGTTTAGCCTGTCTTAGACAAAAAGCTGAAAACATTCCAATAAAAAATGAATAAATTGAAAAGCGGTCAAGTGAGGCAGGAGGTAAGAAGATCAAATACAAGCACTTCTAACTGGGTTCAGCTGATACCATACCATTTATTTGGTCATCCGGCAAAGTACTTTACAGAAAATAGTGGGTTAAGTTGTTAGAGGGGCAGCCATGGCTAGTACAATAAGCAGAATGCAGTGAACTGCAAAACATACAGCTTCATGGTTATTTTGTTCTATAGTTAGTTGCCATATTTTTCTATCCTCTCGCTTCCTCAGCTCCCCCATATCTCTGCACTTTTAGTACAGAACTAGGGGCGGTTCCGACGCCCACTTCACACAGATATCAACTAAAATAGCTTTATATATTGTTGAACTAATAAGGGTTCGATTGAAGAGCACAGACAACAGCAACTGTATGCATTTGGCTCTGGAGTTCTGCGAACAGAAGAAATTATATGCCGTCTGCACGCTTTACTAGTTTCAGTTCACTTAACTCAGGTACCAATCTCTATATTTTGTATATTTTTATAGCTTATATTTATTTTGTGCAATTATTTATTTAGTTTTAAGTAATTCAGGAAAGTTATATTCTTTGTAAAACATTTAAAATCAAAGGATGTCATTAAAGACCACCAACCAGCGTCGGCAATCCTTTCATATTCAAAATAGCCTGCACTCTGCTTTACCTACCATAGGAGCAGATTCGATTGTTTAATGACCCTTGATTGCCATAAGCCAATTTGCAATGGGCAGGTGTGGGCGAGTGAAGCGAAAACGTTCCGCATTCGAGTTCAAAATGCGGAATAAGTTCATTAGCATTAAAGTAAAAGAGGGGGAACTTCCAACATCAGACTGCAAATGCTTGCCAGAACCTTTTAGTTTAATTATAGTTAATGTTACTTTTATGCTCATATAACCATATTTTAATTTCCCTTTGAATAGGCTTTTTCTATGTGGTTTGGTCAGATGTGCCGTATGGTCAGTTGTATTTGAATTTTAATTGGTTCCATTATAGCCAAGGTCTTTTTAGCTAGCATGGGCTATAAGTAAATGTTTTAGCATATGCCTCTTATTTAATTATCCGTGCATAATTGACCTAAACGAGACGGATTGCGTGTCTGGTAACTTAAGCTTTGAAGGGGAATCCGATCAAGATGAGTTGATTAGGCCGTGAGCACAAAAGCCGTTGACAAGAGATAAACCTTTGACTTGGCCCTGGATTTCAGCCCCATTTTCTACCCACAATTCAGGCTGCAGCTAAGTGGGCGTGGCCGGCTTGTAATAACTCACGCCTTTTGACACAGATTAAACCGGCATAGAGACAATGCTGGGGATAAGGGAACTGCAACGATGACGAGGACAGAAACAAACTTGGCCGAATGGATTGGACTGTATGTATGACCCCTCTCGCATGTGCCTACATACAGATACATGCATGTGCCCATGTGGGTGGCTTGTATAAATGTTAGCCCTTATTGTTTGCCCGGCTGGTCAT
1 AAATATAATCGAAATGCTAGTTTCATTACCTCTTTTCTGGGCTTCTCCTCCAAATAAACCTCATTCACTTCCAGAGATTTCTAACATTTTGTATACTATAAACACATTTGAATGAACATAAACTTGCACCAAAATTTACATAAATTTAAAATGTATTCTGTATTCAGTAACGCCATAATTTAATTTAGTACCGCAATCAAGTGGTTCAAGCTGAAATCGTTTATTTTTTGCGAGAAATGTTTGGAAATTCGAAATGACAAGCGACGAGACCAACAAACACACACACGTCCGGCGGAGTGAGACGGATAGTCCTTCAATTTGGGTGATCTGCTCGTAAATTGGTAGCCAAGGCAAACTCTTTCCCTATATTCAGTCGTAAAGCCAACGTATGCAAATTTCGTATTCACTTTGTCACACATGCACACAAATAGACAAATACACACGCACGAAGGGATGTCCGCTTTATTCGAACTCACACACATACACATACACTCGCACAGGCACATCCTTGTGCATTCATCATCAGCCACATCATCATTTATACATTGTATTTGTCTGCCGTTGTTGTTGCTGCTGCTGCCAGTGGTCCGCAGTACATAAAACTGCTGACATTTGTTGTTTCCAATTTAGGGCAGTGCATCCCCCTCCGCACAAGCCCCTTCTGGCTCACAAAAAATTCGAAGTTTTCGGATAGAGCTTAACATTAATTGATTTAGAATTTGTGGAATTGAAATTATGTTGAGTTGACAGTTTAGGGATAGAGCCGCACACAAGCGTACTGATGAATGTGTTTCATCTAAATGGATAAAGGTGTCGCCGACGGCTTACAGAAATTAATAGGGTGTATAAGGGAATTCAGGCTGGAGACTAAATAGACTCAATTAAAGTGACATGTTGAAGCTCTAAGTTATTCATAATATTAAGTTTAAATAGTTTCGAACTTTTAAATATCATTTCAGTATTTAATATTATAAATAATAAAGAAATCTCACCACTTCGGTAGAAAAATAAATTAAATTGCTAGTTTCTTAAATATTATATTGCAATAAAACAAGCCTACAGCTGCTCACAGAAAATATGATGTTTCAAAAAATACTTCAATTATGGAAAGCACTGGAAATTAGACCATGTTCGTACAATTTTTCTTTACTGTACCAGAGCTGGCTGGCAATTCTTCAGCCAAAAGGCCACAAGCTGTGCTAATTAGCGCAGACAAAAGACTCGAAAAACTGAACGCAGCGCCGCAGAGGCGATACAAGGAGTTGCCAGGGCACGAAGTGTGGAAAACCCAGAACAAGCTCTGACCGAAAAGAAAGACCAGAAGTATGTGTGTTTCTATACGTTTTTATATATATATATGTATATACATGTATATATGTATGTATGTATGTCGGAACGATATGGCTAAAGGTAAAGCAAAAGGAAAGCAACGACGGTAGCGGTAGCAGTAGCAATAATTACAACCGTCGGCACACAAAAGACTTCAACACAAATACACACTGGCAGGCATATGTATGGACAAAAAGTGGAAACATTACGCATACGCCCCGTTGCACGACTGAACCCAGCGCCGCTGCGGCTCCGCGACGTCTGTTTCGGTTGTTGTTGCCCAAACAAAAGCCTCAGCGCACAGAGATAAAGAGAAAGCAAGCCCCTTTCGACTCGGTTTGGACAATACGTCTGCGAAGAACAGAGAAAGCTGGAAAACTGGGTGGTACAGAAATGCTTAAAATGGGTGGAGCGATGCTCCTGCGTGGCACGGATAAAAGCTTATTTACAAAGATTGTGTTAATGCAGCCCGCGGCTATGCAGCACGGACTTTAGTGGCGTCATTTCAGAGTTTTTCCTTTTTTTCGCAGCAGACACCGACACAGATAGGGAAAAAATATTGGGATAACAAAGCAATCGGATGTAAAAAAATGAACAAAAAGCAAGGATTAACTTGCTGAACTAAATTAATTGATTTTATTGATCGGAAATAAAATACTTATAAATATGAAGCGAATGATTATTAAATATTAATCCTTATTTAAAATTTTTTTCATAT
0.7603521239036707 ATTACTTTGAGTATTCAGTTCAGGCCCATTAAATGGCTATTTGCTTATCAATGCCGTCTCAACCCAATGGAGCACCTCTCCAACACCCCACCCCAATGACCTGTGACCCTTGACACTCACTCATCAACTGCTACCCCTTATTCGACTAACTCCAGTCATTTTGGACCCCGGACCTAAAGGCCCATCCATGCATGGAGTACGTGAGACAGGTCTATGTGTCATCAGCTAGAATGCAAAGCAGGGAGCTTCGTCAAATGAAATCAAATGATTTGCCGTGCAGCCGATTTATGTTTAATTTATAGAGCATACTCCAAGGGGCAAGGCCTGACCGGCATGCAAATAAATTTCCAGCAGACCCAATCCGATGAAGACATAAACTCAAACTGACACAGAGCGGCATGGCGAACGAGGCCCAAGCGCCACGAGAAAATTTTTGGTGAAATGAGAGAAAATGGGGACAAAAGAGAGCCGATTCAGCGAGTCTAGAGAAACAGCTGAATGTGGAGAGGCGGAAAATGTTGACCAAGTTTTTGCTTGCGGTAGGCCAAGGAAAAATCGGCTGCCAACGAAGGCAATAAGTGGAGCAACAGACAGGCCAACTGAAGCTAAAAGCCGGCAACAGGACTCTTAAAAACCCGCATATAAGAGAGCAGAACATATATTCGAAGAGAGACAGCAGAAATTGGTAAAATGGTATAAATTTATAACACTTTTATACGATTTGGCGATGGTTTGG
1 ATTTTAATTACAAAGTCAATGCGCGTAATTGCTTTTGCACCTAACTCAAGTGCGGAGCACTTTGATATGATTTTTCCTGCCACTGGACATCGGATCGGTTTGGTAGCTTAAAAATTGAATGATTAATTCTCGTAGGGAAGACTAAAATCCTGTTAAAAGCTTTTAATTTTCAAATAACTATACTGTAACTAAAGCTTTTTGGAAAGTATGTGGTTGAAGTTGCATAATTTGGTTCGTAAATTATTGCTCAATAAACGAATTATTTGTAAACCTAACTTTGAAATGAATTCCAACGGCATACGTGTCGGGTACTTGATACGCCAAACTCAAAAATTCACCGATGGAGAGGCGCTGGACTGCAAAGGAATTTAAAGCGGTTGTGGTTGAAAAATTGTGGCCAATAGTACGAGCTGAAATTTGGGCCCACTATTTGTTTGTCTACTAAATTGGCCCAAATTCATTGCTGTTTCTATCGGAAATTGTTGCAAAATTTCGCAGTTGCGTATTAATAAAATATTTATAAATTATTCAGCTTCAAACGGAACACTGTGTAAAGCTGCTAGATATGAAGCTTACCTAACTTCAGCTTTTTGGCGGCTTTAACATTCGACCAATAAAATGGATTATTCGCCTGCTTTTTACGTTTTAATTTGTGAAAATGTCAAAAACCCCCACATAAGCTCTTGCATCAACTCAAAAAACAGACAAAGCATCGCATTAAGCGTCTGCAGCAGTCTTGATTTAAATGAAATTTAACTTTCTGCATATTAAAAAAGTTTCGCATTTTTCATCCGAAATAAGAAAAGTTTTTCGTTCTTATTCGTTCATTGCCTTGCTGATGGTAAATTTTGTAGTGCTTTTTATTATTATAGAGAAATAGGATGGCTTACGTCTCCCTTAAATTAGAAGCGGCTATTTATATTTACCGATAAAAGCTCTGATCGATTCGAAAATTACCAAAAACTCAAGATAATTGTCAAATTACTATCACAGATAAGATGGCTGGACATTAATGCTACCAGAAATGTAGAAATGTCATAAAACACCGCTTTGGTTTAATGATGATTTTAATCGTTTGGCTTAGAAAACTTAAGTTTGAAAGAATTTTCTCGTTTTACCTTCACGTTTGTAATTTTAAATTTCGCAATTCAAAAAATATCGTTGCACTTCGTCGTGTATCTTTGGTTTTCAGCAAACTTTTCCGAAGCTTTCCCAATGTGCGGCAAACTAAAGGAACACTTCCCAGCCACTTGCCAAACTGCAGAGCAGTTGGCTTCGGGTCTCCCCTTCTCCAGAATCCCTGCTCTGTGCGTTATATTTTATGTTGAATTATGGCGCCTATTGTGTTTGGCTGTGTGTGGATATCTTCTTTAGGGGCATGCCATTTGCAACGTGTTTTATTTACAGACGAGGGCGTGCAAAAAATTAGCACTACCACTAACAGTTGTGGGTGGTGGGGAATGGGGAGCCCAAGCCAAATGGCTGTGCTCAGGTAAAGGTAAACTAACCGAGCCAGCCGAGAGGCTGTGGTTCTGCTCAAACTTGCTTATGAAGATTTATGTGATGTTGTTCTTGCTTCGCTGCCTGCGCCAGGCAAGAACAAAAAAGGCAAAAATAGCAAAATAAACAAAAGAAAATCTTTCCCTAAAAATAACAAGAACTATGGCAAAGCAACCGTGAAGACGTGAGTGCTGGGAAAATTTCTTGTCGCCATGCCTTGGCTCGATTTTTCTTCTTCGCATTTATTTCGGTTTTTGGATGAGCATGCAAAATAGAAAAT
1 GTTAAAGCCAAAACACGAACCTAAATCCTTTATTATGCAGATAGCTCGGCGAAGTTGGGTGCTACCTGCCTGCGGAATTTCATGGTTACAAATATTTAATGTACAGTTAATTATTACATAATCACTAACCAACACGAAATGAGGCGGAGTACCCCATCTGTAATTCTACACAGTAGGTATGGTCAAGTCAAGTACATTGACTCGCTATATACATTTATTTGTGCTTCTCACATTTATATTGTTTTATTTCCAGCCTGATCTCCCTATCCCTCCACTTCGTCGAATGTTTGCTGGCCATAAATATTAATTATAAAACACGATATCCATTATATAGTTCTTCAAGCACGAATTCATCATCATCAAGAGTAGTAGCAACAAACTAAAGGGGTTGTTCGTACGGACTTCCAGGTACTCAATTTGAAGGTAAATTACCTATTGCTGAACCCTTAAATAGGCAAAGCTATGTTTTGTATGGGTAACAGTGTTTGTCCTATTTTTAAATTGCCTCACCTAGATGAGAATTCAACGTGTTTTTATTTATTCATCAATGGAATCAAGTCCTGAACGTAAATGTTTCTTGGCTCAGGTGAGCAATGATTGAATTTCTTGGAAAACAGTAATGGATTTAGATTTCAAATAAATTACAATTGAAATAGTAAACGGAAATTAGTTATAAACGGTAGGACTTAATTACTTTAAATTTAT
1 TTTCAGTGTAATTTCCATTCAATAATTATGCGATCTAGTGCCGCCGGTTTTGTCTCGGAGAAAACAATTCAAAAATTTTATAGCCATAAAGCCATCAAGATCAATGCGATCGTGAGCGATTGTCTTTTTTTGGTGGCGATGGGAAGGGCAGAGTGCGTGTTTCTTGATCTTGATTAGCTGGCCATTTAATAATGAGTTTTCCCAACAACAGCCACTTGATACAACAGAAACCAATTATCAAGGTCGCGGATGAGTTGGCTATTGTAAATATTTACATACACACACATAGCTCGCGGCCCTCCTTCGTGGGCTGCCCAAGGTCGAAATGTGGCAGAAGAGTTTATTCGATCGCTGTTGGACTAGTGTAAGGCAAACACTTGACTACACGTTCTACGACGAAGTCAAGACCTTCGCGGCCATGGACTTCTAATTGCTGGCAGGGAAAGTTACAAATATTACAGAAAATTACCTTGAGGTTACAAAAGTATGTACCTAGGTTGATTTCGGATTTCATATCTCCCTATATCTTAAATCACTTTATCGTTTAGATTTGCTTTAATCACCAGCATCGAGAAATGATTGAAGCTGCTTCGTATATTTAATCAAACACTTAATTAATAACCGATTCATCTCAGTTTCGCCTTGCTGAAAATCACACTTAACAATAGGCACCATTTTTAAATCCGAAATGAAACAAATTGGAATAATTTGTTTGATCAACCGATTGAAGAGTTGTTTGTGTGCACAACTCAATTAATTTCCAAACATTATTCAAGTTCAAGTTTATTAACCTTAAGTTCAAAAGTGCAAACACCAAACAGATTAATAGATTCCGATGCGGTTTTTCTCGCCGAAGGTTAAACGATTTGTGTTCTTTGCTTTTGGCGGATTCTTCAAAGCTTCAATAGACTGGCACAATTGTTTGCAGTAATTGGCATAGAAAAGCAATAATGGCAAAGTTCAGATAGTTCAAACCAAGAAGGTCAAGTGGGGTGGGGAAATTCATTGTAGCTAAGAAAGGCAGTTGTTCTTAAAAGTCTGAATATA
0.8686010145206817 ATAGCCACCATTGACCGCCACTCTCGTTGTTATCGAATGTTTAAAATCGAATTTAATTACTTCCACCCACTAACAACTTCCGAGGCACACTTCGCACGGAAGCCTTGGATACAATAATAAGCCCAGCCATTGAGCACGCTACCTATATGGAAATATATGCTCATACAAACTGGAGTTTGATTGTCAATCATTGTCAATCAATTACCAAATAGTGGGCCACCCAGCGAGAAACCAAACGAATGTGACACTGAGTCGCTGGAAAACCTTTAAAGTTCAATCAACTGACAGACACAAGAGACTTAATCACCTGTTTATCAGCTAAGTGGGTTGGAGGGCTTATAAACCGATACCGATATCATATCATTTTATATTATATCATATTTTACCGAGCGCGCTGAAAGGCGAAAAGGAAGTGGAAACAAGCCGAGTCACAACAAGAAACCAAATTGAATCAAATTATATATGTTTAATACCCGAAATCCAGACCGATCCAAATACTGAGACTGAATCTAAATCGCTGCTCGTGGCTCGAGGTTAGCCTTGCCCATGGCATACAAAGCTGAAAATTGAATTTGGCTTATTTTTTAGGTCTCTCGTCAGGTTCAAAACTATTAGCGCCCGCATGCAAAAAGAAAAAAATAAAAAGAGTAAGCGAAGTCCAATAGAGCAATCAAAATTGGAACAATGCATTAACGTAAGGCAAATAAGCTACGAGAAATGCATCATGACATATATATATTTAAAGTATAGTTTTTAAAAAAAGGATATGACCTAATTAAAAGAACTCCTTGTCAAAATTCTGTTCATTCAAGCCTCTTGAAATGGCACTTAATTGGTCAGCACAGCAAAGATCAGCTGTCCTGAACTCAACAATGTGATTTACAACTATGTTCCACACTGTAGCTGCTG
0.8500618757702698 GCCTCCGTCCTGCCCTCCATGGGTCCGTCCTCATTCTCATCATCTTCCTGCCTAGCTGCCTCACTGACATTTTAAATAATTAATGTATAATGCATACCAGATGGCATGGGGCAGTGGGGGATGGCGAGCTGCCACCGAAATTGCTGCCACTGTTTAACAAAAATAAAGCAGAGAGATGGAAAGCTGGTGCTCAACTTTTTCCACTGGATCCGGGAGCAGAGGATCGAGAGCCCTCGACTGCGACTCGTTTCGTTTCCCTAATAAATAAGAGATATTTTAATGTTTTTACGTAATTATATGGCAAGGCAATTAAATATTAAATAACTCTGCGTTAACTAGTTTTGCGGCCCACCGCCAAGCTGTGTTGCATTTGAAATGTGCAAAGGTAGTACAATACATACACACGTCAATTGCACGAGATAAAAGGGGGTCGCGGGTCAGGAGGTGACAAATCAATCAGCAAATCACTTGGCGTAATAAACTGAAGGCAGGTCAGCAAATCAAGCCAGACAGACGGCAATTTCCGCTTTGCAATTGGCATTGCCATGGCGGAAGGGGCTGGCCTGAATACTCCGACGTTGGGAGTCATGGGGTCAAGTGTGAGTGACGGCATATTGGGCGGGCCGTAAGCTGGGGGCTGGTGGGGTGTGGCGTAATAAAATGTCAGATGTACGATAAAACGGGGAGACCAGGCTGCTTAAAAGCGCCCCGTTCCCAGACACAGGACCACTTTCAAACTCAAACTCAGACCCAGACGCAAACTCACTCACACTCACACATTGTGGGAAGCTTTAGAGCTTCCAATTGAATGCACAGCGGGAAAAGGATGATGTACAGGATGGCCGAAATGGGGGACCCCACACGGGGAAGTGTTCCGAGGGCTCTCGTGAGCTTGATATTATCACTTCCTGGACATTATTTGGTGCCATAGGCCAAAAAATACTTGAGCTCTGCCAAAGCATCTCAAAGATGCAATTTGTATGTGTCTGCATCTATAGATGGAT
0.6339947220947953 ACGAGGTTTTCCAAACAAGTTCCAGCCTCCTCCTTAGAGGCAACAACAAAAACAAGCGCAGCGGCATCCTTTTGTAGTTCTTGGCGTTGTTGTTTTCCCGATCTTGTTGTTTATGCGACGAGGAATCAAACGCAAAACCAAATTTTTGCGGCTCCCGTTAAACCACTTTGCGCCACTCGCTTTTCTGGCCTTCCCTTTATTTTCCGGCTTTCTTTCGCCATTTGCCGGTAGTTCTTGATGTTATCGTGTATTATATTGTGTCTTTGCGTGTGTGCGTGATTCGGCGCGTGCGAGCGTTTTTATCGCCAAAAGACTCCTAAATAACTATTGGTAACGACTTAGGCGTAAAGTACTCACAATAAGCTATATTTAGAAAGCATTTCAAAGAAAAATTCTTTTTCACTTTTTTTAAACTAGTTTTTTATATACATATGCGGGGCATAGAAACCGTTAAAAGGGACTATACGTATAATACATAAATATATATCTCGGCAAGTCATTATTAAAAATGTTAATGTGGTTGAAGTTGTTAATTTATTATACATTTTGTGGCTATATCTGCAATTTATCTGCTTAATAAAATATATTTTTTCGTTGTATACATATTTTGCCTT
0.5073819257516092 AAAAAAATAAAGTAAATTGGCAAACATAGAGCGATTGATTTTTGCACTCTCTGGCGCATTGAATATTTATAAGGAACAATCAATTGTTGGTCAGTTTTCGTTTTATGCGGTATTTTTTCTCTATGTCTAAATGCTTTGATGTTCGCAATTTTTTTCTCGGTCCGAACTCATCAAATTGATGTTTAATTATTTCGCTCTGCAGTCAAGTTTGATCCATTTTTTTGTTTTGTTTTGCCAAAACGCGGATGGTTGAGTCAATCTCTGAAAATCTAGGATTAGTCGCGAATTTCGCTTTGACTTTAACGCGACCGTGATGTCAGTGATTTAGTTCAGATACTGACACAGGAATACGTGCATAGCAAATGCGTTGGAATAATGGTTGAACAAAAATAGATACGCCTCCGCTTTGGTCTTTCGGTCTAAAAAATCCCAAAACAGCGAACCGAAAAGAGAGGAAATTTTTCAATTAAAAGCGAAAAGTGCATTTTCATGTTGCACGTCAGTTTCTCTTCCAGTTTTGTGGCAATTCTAGAGGAGCAAAACAGACAAAGTCAGAGAGAGCGGGAAAAAAGCCACGCCACTCGACCGAAAAATATTTACCATGTCGGCGAACGGGTTGAGGTAGTGGATGGTCGATTGTGGGCGGCGGGCGGTGGGTGGTGTCATTTGTAGCACCGCCCACCAAGCCGCCGAATGCTTAAGGTAAGGTCAGGCCATAATTTAAGTTGACAAGCATGACATGGAAATTCCCTTTGGTCGCAAGCAGCACCAGCAGCCGTTACCATAATCAGGCTGAAACACATGGTTACCCCGCACTTTCTGCCCCATTCCACCCACCCAACTAGCATGTGTGTATGTGTGTGTGTGTGATTGCTCCAATTCCATGCGAAAGTCGCCTTGGGTGACCAGTTCCTTTGAGAGCCGCGTCCCCTCGTCCCGGGCACTCCAAGGACTTTCGTCCGCCCCCGCTGCTCC
0.9856730941331763 CTTTAATTTGTGGCCGTTGGTCGTATTTTGCCCGCCGAATATTTCTTTTTCACCTGCAGCCAAACTCCAGTGCCGATTTTATGGATTTTATGGATCCCGTTGCTGCGCCCCATAATTCAGCTCACTCAATAATAATTTTTTGCCATTTACCTTGCCCATTTCAGAGAGTTGACAATAATTCAGTGGCACTCGCAGTCACAGTCGCTTTTTATTGATCGGCTCTTGCGGCTCTGCGAGGCCCACTAATTGATTTTCAATTAATTTATTGTAAACATTTTCGTGCGACACCTCTTATTTAGTGCATAATTAAATGTGCCTGACAAAAATAGCATTGCTTGCATTTTTAAATGATTTATATCAGTGGCACAATAAATCACACGCTCAAAAGCTAGCGATAAAAATTAATCACAATGGTCACACTTTTTGGTCACAAATCTGAGGCGGGCTCAGATATGATGACGTGACTCAGGAGCTAAAAAACGATTTAAATTTCTAGGAACTTGGCACTTAAAAAAATAAACAAAAAAATTTTAAATTGAATTAGTCTCATCTGGAGTGAGCAAGACACATTTGATATAATGCCTCAAGATAGCGCATCTAATCTTATTATTCACCGCCAAACCTTTTAGAAATGGTCTTGACATAAATCATTGGTAATGAGGGTAATTTCTTACAACGAACGACATTTGTTCAATGCGCTCTAGAAATAAATCTAAATAATGTAGTGTTTAATTTCCTCTAATTTAATGGCATTCCGTCAAT
0.4976076833168377 TTCGATCGAAACTTTGCGACAGTCGAAACATAACCCGCGGGCTACTCAGACTTAAATGAAATTGAAATGGCCACACAATTATATTTTTTGAAAACGTTTTTCTACCGCTTTTCAAGAATGGTATTGGCTCCAAGTGCTTACAGCATTTGCCAGCTGATCGAGCGATCAAACCGATAGGAAGTGGCTTACAGTTCCGAACTTCCTCAGCCAAAGGAAAGACTTCGCCGATATGATTTGTCGCCCATTTAGCGGATTATGATGCCGCCGCCGATGATGCAACAAAGCTGGCCCAAAACAATGGCCACTGAGCACGTGCAGACCTTGCCATAATTTACAAATCCGCTAACGTAAAACGTTGGCAACGCGGTGGTAAATGGGCATCCAAAATGGTTGGATCCAGAATGCCCTTACCAAATGTTGAAGAAGCAATATAGTCTCTAAAGTTACTGTAAAAGTAAC
1 GGTTTTTTTAAAGCTTAGCTTTATAAAACAATAAAAATATGATTTTAAAGTGTCAATAATTATGTATATATTTTTTCAAACCAATTATAATAGCAATACCAAAAAAAATTTCATGTTGTGTAGCTTTTTTTCTTATGTTTTGTTATTTTGTTTGAATATGTTAATATTTATTTTGTCAAGGAAAACATAAGAAGTTATGTTTTCAGTGAATGACAGACAAAATGGAGTTGAAATAAAAGGACGATGCAAGAGAATAAAATGCCCTCAACGAGGTCCTTCGCCTCCTTTACCATTTTCGTGTCCTCCACCTCTCTATTTCGGTATGCCATAAATTTGATGCTATTTTTATTGTCATTTCCATGGCGAGGCAGAATGTTTGTTTAATTTTATATGCCGACCAAAGGACTTCCCTGTCCTTTTGGGCAACCCTAACAATTAAATACAATTTCGTAAGTCCCGAAAAGTGCGTCGTTGTCACAGCAAGGAAATATACAAGCGAACGGCATAGAACAGAGCGTATGTATATCTACATAAATCATGCACGGTTCTCGAATGCTTCGCTTCTATTTATCAAGCTCAGCGGAATTCTATGTGGAGAATAATCTAAAATAGGTGGCGGGGAAACCCGGAAATGTACTTTTTGCAACGCGCATGGAAATTTGTTTTTGGGCAGTATTTCAAATACTTTAATTTCTTAATTTACCGCGATTTACCAAGCCGCATCGCATTAGGGAAAGGCATGGAAGGCTTTTCGTCGGCAGCGGGAGAGACAGCATTTCCGTTTGCGGCTGGCCAAATATTTGCATTAAATTTGGCCAAGTGGCAACGTTTATTTTGCTATTATACATTTTTTCTGTTCTGTCCCTTTGCTTGCTTTCAAT
0.846628069556198 ATTTTCGGATAAAATTCGAACAAATGGAACAAGAAATGGATGCTGAGGAAAGAGCTCTTCATGATACCCGAGGGAATTTGTTTATGCGTCTCTATAACGAATTGGTAGACAAGGAGCCGGATGAGACAAAACGATGCGATTACCTTAAACTTTTCTATGATCTATTCGATTCGAATAAAGCGCCCCAAGAATCGTCAACTATCCGTATGGAAGTTAGCGATAGGATACATGGCCAGGTTCAAGAAATACTGGAACCAATTAATCGAAGTCCAGATGCCAAAGAAATATCGTCCGACTCGAAACTTAATATGTATTTCGAATCTAAAATATTCCCAAATGAAGTAAATACCCATAGCTTACCAATGATTTTGGACTTAAATAAGGAAATATGTTATCAAGATAAAAAAGCAGAGTTACACCAAGTTCATACTGAAATAGCACATGTTGAAGGCTATAGTTTATTGGAAAGTTTTGCGGAAATAATTACCTGCCCTACAAAGGGCATCAGAATTGATTATGGCATCGCTATGTTAACTGAACCGAAAGGTATTTCCGCAGAGCTGAAGGCTTCAAAAACCGATTTAAAAATGGAAACGATCTCGTCAAATGTTCATGAAAATAATATTTCTATTGCTTCACACGACGATTTGGCTAACACTTCTTTGATCGATGTACATTTTGAAGGTTACAGTTTAATAGAAAGTTATGCTGAAATAATTACGTGCCCAAAGGACATCAGAATTGATTATGGCATCGCTGTGCTATCTGAACTGGAAGATATTTCCGCAGAACCGAAGGATTCAAAAAACGATTCGAAAATGGAAACGATCTTGTCAAATGTTTATGGAAATAATACTTCTATTGCTTCAGACGACGGTTTTGCCAACATTTCTTTCAATGATAAGGCTATTCTAGCTGTAGATGATTATATTGATTGTGTCTCCTCCATGGAACCTGTGGATAGCTCCTTCAAATATAATTTTACACTCGTTTCTTCAGTTGTTACTAATGAGCAAGGTTTAAAGAGTGATAATGAGGAGGTAATTGATACAAATATGCTGAAAGGAATTAAT
0.2796830654734528 CACCAACAAGAAACTAGGTCCGCAGGGCTAACATCACGAGTCCTGGCTGCTGTCGAGTCGTCATTGTTGTCGCTGATGTTTTCTATTGCCGCTAAAAGAGTTCATCGGCAAGTTTATGGATTTGGACTTGGCCAGTTGTTAAAAAAAACATGTATATTGGATTTAATAAAATAAATTACTTTATACATAAATAATTTCACTTCTCGAGTTTTTAAGTTCATTGTAATTTATCTAGTATAGGTTTCGTGGAAGTTGCTACTATAACTTTGAATAGCAATTCACAGGCAGTGAATAATTTTTGCCATATCTGTGTATTTAACTTTTAGCAAGGGTATTCTACGCTCACTTACTCTACAAAATTTGCCTTGTCCCTTTCCCCCTCGCCATGTTATTTCCCTGTTATTGTCATTTATGTAGCTGCACTTTGTTGTTGTCGTGTCCGTCGGTCGTGTTCTTTAATTGCGCCTTTTGCAGCAAATGTTGTTAAAACACACACACACACACTAACACTAGCACCACAACCCAGACCGGAAGTCAATGACTTTTTGCCGGGAACTTTGAGCGGTTAAAACCCAAATAGAGACGTTAGCACTAGCTTAAGTAAGGCTCTACATGGCGCAATTGGTGTTATTGCTTTTGCGGATAACACGACCTTTAAAGGCACGCAAGTGAGCCAAAAGGATGTGAGCGGGACATTAAGTCATTTAGTTTTATTAGTCACAACGCACCCGGGCAGCATGGGGTTAAGTATGTGGGTTAATTGCATAAGTTAAAGCCGAATGAAGCGGCTATTTAAATTATTGCACACCACGTGTGCCCCTCAGATGGGCAAAAAAAGGGGCGAAAAGCGGAGGAAGGTGGCGGCATAAATCATTGTTGGCATTTTTAAATTGGCTTTCTGGGCCGACACATTCCGCTCTTGCTGCTGTTGCGGCTGATGTGGCCGGTGCTCTTGGCCAGGATTAAGGCCAGCCCAAAGGAGGTCCCATTGCGCCAACGGCAGGTCCACAAAAAGGAAATGCCACGAAAGACAAGGAGAAGTGAACGGAAATTTAACCAAAATTGACTTAATTTGAATAAGCTGCGAAAAAAGGGCAAACAGAAATATTCGAAAGCAGAATTGAAGGTAGACAACAACGAAAGCGAAATAAAAACCGACAAAAAATAAGTTAAAAGTCTACCAGTTATGTGAAACTCAATGTTCGATCCGGATATTTACTTAACTTAACTTTTGCTTAACTTTTGTGGCAATATTAACATCAAATATATTATTTTAATTAGATCTTTATTAGCTAAGCTATAAAATCGGAATTTTTTAATTATGTTCTAATTAAGTGCTATAATTGGATAATGCCAACCTTTCACTATTCGATTATCTATTTAGCAATTAATTATTCCTTTAATGAAATTTTCACCGGATATTGACCCAAAATTCAATCAGCTTTCGGATGATCAGTCATTATTTTGCTTCGGAAGGACACGCCGAAATTCGTGTAGCGCGTCAAAGTTTCTCATGTTAAATCGAAATAAGTTTTTAGCAACATTTCGCCAAGTTTAGCAAACACTTGAAGGCGTCAGCACGCACAAACAGACAGCCACGGAAATGCTGTCAATTGTAGCGCGAAAGTATGCAACACGAAATTATGAGTGCGTCTGCAAAAGTTTTCACGGAGGCGGAAAATACTCGGACAGCCAACGTCCTTTTGTCCGGAGACGAAGCTCGATATAGAAAGGAGACCTTCACGAAAGGTTCGATGTTGTTGAGCTGTCCCATGCCTTGATTGATGAGCATGTCATGAACTTATGACACTGATAGTTATAAATTATTATTATTTCGACATTGTGCTCTTGCCCGGAGCTAAATGCACAAAACTTTTTCTACGACGGCATCTTCCTTGCTTCCATCGGGCCAAACATTTGACATCTAATTGACATTTAAAGTGCGCCCAGGAAAAAAGGAGTCGAATACTAATGATTACCGACCACGAGGTCAGTCAAGTGATGAATCATCATCTTGCATTTGAATGAAATATCTTCTTATTACCTT
1 TTAAACAATGTAAAACATTTGCATTTCCAGGGCATTCAAATCGAACGAAACGCTACAGTTAACGAGGAGGGGCAGACACATGTGAAATTTCAATGCGCAATCAAATCAAAACACGGTTTTTAACTTCCGCTTCATGGCAGTTAGGAGCCGGAAAAACAGAGGACCCGTGTTCTGAACTTTTGCATTCCCTATTCCCTTTCGGGTCTAGATCTATGTTTTTTAGTTTTGGAAACGCTCCAAGCATTGCCGGGAATATTTTTCAATAAATATTGGCATTTTTAAATTGGTTTCAAAATTATTCAGGCGTATAAAGAAACACGTTGGCATTTTATTTATTTGCTTACCGCTTTTGTGTGTTTGTCGTATTTTTCATTCTAATTTCTGTATCTCACTCATGTGACAAAAAATACGACCAAAGTTCATTCCTTTATTTGGAGAGTTATCCTTTATTGAAACTAGTGAAAATAACGGCAGAATAGAATCAGTTGTCAATAGAAAAAGGAAATACGCAAAAAAAGTGAACTGCACAATATACAGTCGAAAATTTATAAAAATATCGAAGCCGTATTCAAATGCCTGCCAGCAAGTTTATTTTCAAAGTGTGAATACTTCTGATGCAACGATTCTGTGTGTTTTAAGCAAGACATATGGTTTCCAGTGAATGGTTAAGTTGTTATTGATATCAAAATCTAGTTTCGACATTGAGTACCTATTTGTACGTAATAAAACAAATATTAAATTATAAAACATTCCTAGAAGAACGATAAATATTTTGGTACCAGCATCAAAAAACGGGTTCATATTTTAAACTATATTATTAAAAGCCCCTATTAAATATGAGTAAAAAGAATATAAATGGAAGCCGGAAGTAATCCAACGAGATACGTTTGTTGAAATTTTTCATCTGGCCAACAAGAACGATATGTATAAATAAATATGGGTAGAGGTTCGCTCAGGACAGTTAAAAAAATATATACGTTTTATATCATCCTCCACTCATGGTACCTGTATTTTTGTTAACTTTTTTTGCAGCGCGTGTCCTCGAACGAGAGCCAAGTGGTCCTCGATGCGGTAACAATGGCTACATCCGGTAAATACAGTTGCGAAGTATCGGCGGATGCGCCCTCATTTCATACATTAATAGCGGCAGCAGAATTGGAAGTTATTGGTAAGTGAAAAATGCATTCACGTAAAAATAAGTTGAGAAACATTTCCGCTTATATTGTCGATGGGGGTATCTGAATCTGGTGAAATTGGTTAAAGAGGTTGCATGGAATCGATAAGCCAAGATGCTTTAAGTTAGCTTGAGCGCAGATATTCAACTAATTTCGGTGCTCAGAAATATGAATGCTCAACAAAATTAATTTTCATTTCGAGTGTCTCTCAAGTCGAACAAAAAGTCAGAAAAGTCAAGCTTTCCCCAGGCGGAGTCAAAGACAGAGACAAACTTGCCAACTTGACCAACTGTCGTATTCAATTGGCCAGACCAAGACCAAGAAGAAGACCATACGGAGGACTCGAAATACTTGTGTGGGGATTGTGGACATAAAACTTAAAAATAAACTCCAAGTTCGAATGTTTTGGCAGTTAAGCAGACAAAATACAAACAAATTTGAGGGTAAACGAGATAAAGATGAAGACATTTAAGCCGGCAAACAAAGTGAAAGCCTTGAGAGCAAACATTTTCCCAATGCCAATGGAGACGGTCAATAAACTGCCGAACCGACTGTGTGGGTTGTTTGGGCTAGGAAACGTTGACGTAGGTGAGCTCAAATTGGCTTGACAAACTTTTGAAAGTGTCTATTTCATGTATATGTGTCACATGGATGCGGCTCTGAGTCTGCAGGCTTCCATTTCGATTTTCAAGGATAATGGACAGCTCGAGGAATTAATTTTTTTTTTTTTTAGGACTGATGAGACTCTGAGACTGATGCACTTTGAAGAAAGTTTCCTCACTTTCCTCACTTGTTAGGCATTCAAGATTTCAATAGATTTAGATTTCAATCTATTCATCATAAAAACGTTGTTAGAATAGAAAATATAGAAC
0.8661024292638987 GAATTGAATTATTTTACGCGCCCATTTAGAACGCTTAGAGGTCTTTACGCCACCCCAAGAACTCCTTTCTCCACTTACACAAAAATTTACATTTGATTGCTGTTCAATCAACTCTCATCGCTGGCGACCCACAGAGTTCAACATGTGATATCCTTGACATTTATGAGTTGTTGGCTCTGTGGGACCCCCGTTCCCCTATACAAAATAACATGTTAGATCAACAACGAGAAATGACAGATATTATTTGCATAACACTGAAACATTCCTCGTGAGTTTCTTATATCCCTGTTGCTTCTGTCAGTTACTGGATTTCTTTTTTTTAACATAAATGATAGCAATCTGAAATGTTTTTCGCTTCCCCCTCGCAACCCGCATAATTCACTTGATATTCCTCATCTGACTTTCACTTACAATCCATTCCAGCCCTCGAAAAGTAAAGGGAAGACAACATTAGGCCTTATTACATTTGACATGTTGCTCCCTGGAAAAGTTTTCTTTCATTTTCGTAGCAACCCACCCCTTGGCTACAAATCAAAAGATAAATTGTTTTTCTTCATGATTTATATATAAAAACGTTCTGTCGACTTCGCACCAACCTTCAACTTTCGTTCCTTATCATTGGCGGCGTTGAAAGCGGACAACAAATATTAATATTGTTTGTATTTCATGCGCTATCTGCTTTTTATTTCGTTTTCAATTTGGCCATGTCTGACTCGGAAGAAGGGAAGTCGCATGTCAAATTTAATATAAATTATTGGCGAAAAATCACTGGAATGGGATGAAAGTTATATCTACGCTTTACTCACATTCCTTGGCCTTTTTCCAGGAGTGCGTTGGCATCGCCTTCAGCTGATTTTCGTACGCCTTCTTGGCTAGCACATCCTTGGCCTTCGGATTTGGCTTATTGCAGTTCTCCGAGTCGGCAAAGTGGTCCAGATACTCATCTCGCTTGCAGTAGATGCACACCCCGTAGATATACTCCTCCTCGCAGATTGTTGCATTCGTGGATCGAGCCCAGTCGGCATTTTTCGCCGCCTTAAAGAGTTTGCCCACGTAGATATGGGCAGTTGGGATGGGAGTAAAGGCATTCAGGGCAATGGTGGTTATCGGATTGTGCTCCAAGTTCAGCACCTGTAGGTTCTTTAACTTGTCAAAAAGGCCGCTGGAAAGGGAGTCAGAAC
1 GATAAAATGTCACAGATATGGTTCTTAAAGTTTTTTTTTCCAGTGCATGTGCGTGCTTGGCTTTGGTTAAGTTTGTCAATGCGACAATTTCTCGACGTCGACATTTGCTCGGAGTTTCGTAATCGCACGTTTATTACCTCCATTTGGATATATTTCCCCCATTGTCTGTCCCCACATCTCTCCATTCCCTAATCCCTGTCCCTTTCCTTCTTTAGAACATCAAAATCATGGCTTAATCGCTCTGACTTGCTGTGGCTAATTGCAATTTGAAATGCTCCATGAGATGAGATGAGCTGAGCTGACTTTGATTTGTCCTAAGTCGGCCATTCTCACACAGTTTTTGTGTCAATTGCCTGCAAGGGTGAACATTCTTCAGGAATGGCACGATATAATTGTGTGAGTGTTGAAAAAGCCTTTAAGTTTTTATTTCCAGACTCAGTGCTCTTGCTCTAACAACTATAAATTCCGTTTACAACACCCAAACCCATCTTAATCCTCAACTTCCAGATGCTAGCATCGATTCATCAATCAATTTCCAATGTTAATCCGGTTTGCGCTATGACAAATGATATTCGTAGATCTTTTTGATAATTCATAAATCAGAGGCCTTACAAGGCCTAACAAATTTTCGCAGGTAAACAAAAACAGACACGATGAATAAATAAATTGCGGCGACATGTAATAAAATGGAAACATTTTCACAAATGCATAATGACAAATAATTTGTGTAGCGAACTCATTTCGCATATTTTATCCGGGTGAAAAG
0.5179889369683167 ATACGCGCACGTTTTGTCTTCGGGATTAATAGCTCACCTTCGCCTTCTTCGGCGGCTTTCGCATCGCTCCATTTCGACAACTGGAAGGTAATATAAAAAGCAAGCGGTTAATCATTTGTTAGTTAGTTAGTATAAGTGCTTAAATTGAAAACAAAAAGTTAACATTGTAGATTTGTGAGAAACGAATACCAATTATAGTTAAGAATGCATTATATTATTACTACTGCCAACAACTTAATAATCTATTTTCCCCATAAAGAGTATCTTCATTAAATTTTTGATGTATCCACTTTCAAAAGTTTCGCAAAATTGATAAATTCCGCCTTGAACGCTTTGTCGAATTTCATTCGCGAATAAGACCTTGGCAGCAGATCACCTCAGCAGATGCGTTTCCTGCCAGCCGCCAAAAACAAACCGAGAACCTTGACACACAGAATCCTCGGCAGGCTCAGTGGGAGCTGCAGCCAAGAGCGGATAATTAAATGTCAAGACTGCAAGTAACAACAACGGGGGCGTTAAGGTGAGCCTGGTGGCATGGAGTGGGTGGTATGTGGCCGGGTCTGCATCGTTTGTTGTTACCTTCATGGCTGACCAAACAAGCAGCCACAAAACATGAAGCCACCCCACCCACACAAGCTCTCGGAGAATGAGATAGATACAGAGAAATACACCGAAAGAAATTGGGAAAATAATCAAGTAGATTTGATGCTTGTTAAAA
0.6954396332689643 CTTAATTTGAAATTTTTGCGCAATCAAACCAAACATGGCGTAAAAATATGGCCGAACGCAATATGAAAAACTGCTGCGGATGAAAACTTAGAATAAATGTGGAATACGAGCACGATTCTCTACAGAGGTCTTTAAGATTAAATTGGATAGGGACAGAAAAAATCGAAGTAAAGAGTTTAAACTGCTAATGTTACTAATCTTTAAATAACGAACGTTGAAGGCATTTTAGGAGCACCCTTATTATCAAATCATAAACAAGCAGAGCAGGCTAATGCAACCAAAATCTACCCTGAAAGAGGATTATATATTATATACACATTTGACCCAAATATCCTAATGGTAAACCTCCTTTCGATGACTATGTTTAACAACAACCTTAGTTGGCAGTCATCACAATTGCCTGAAAACGGTAAATTTCACCTTCATTTCCGTCCACTGCAATGTTGAGATTCTGCCGGCGAGAGGCTATCAAAATTGGTATATCGCATAATTAGGCTAACTAAATATTTCCTCGACGGAGGAATAGAGAGAAGGAGGAGAAAGTCCACCAATCAGAGCTTCCGTTTTCAGCTGGAAATTACTCAATTACGATTAGACTTTAATGGAGAAAAATCGAAAGAGAATAAATTCCCCATGGGTTGGCTAGGAAAGCGGCTCTTCGGTTCAGATGTAAGCGGATTAAATCAGAGCCATAATGACTATGACGATTTGCGGATCAATGAACCTAATGAATTTCTGGGACAGGAAAAATGAAAATAAAATAAGTGCCATCAAAAGGTATTCGAGAAAGTTAGGCAAATATGGTACAGTAAAAGTGAAAAATAGATAATAGATAGATAGAGTGAGAAATAGATAAATATGGGCTTTAGTACAATTAAATTGCGTGCTGGAAATCTCATTTAAATTGTCGAATTACTTAAAATTATAGATTTGTTCCATTATCTGCATTATGGCCAAAATAATAGCATGCAATTAGGGGGAAAAGCCTTTCTGTGATGGCCAAATGCATTTGACCCACTTCCTTGGATTAGACAGCATCAACTGGGGAGTCAACATATGCGATAATTGCAGTGTACGCGCGGAAATTGAAAATGTGTGTGTGAGGTAAAAAGGGGCTTCCCCAGTTGGAAACGCGCGGGAAATAG
0.7327492991243092 TTTCAATCAGCATGAGTTTTGTTTTTCTTGCCCTTTTCCCGCTAATTTCCTTCGCTCTTTTGTCAAATTAAAAACACACAGTGGAGAGACAAGGAAAAGTTTAGCCCGTTGTGAAACTCTCTGTTTCTCGCTTTGTTTGTTTGTTGGTCGGGTTCATTTATCATGATTTTGTTTGGCGAACTTTGTCGCGTATGTTCGGCTCCTTGATGGGCGGGAAAGTGTCTCTGTTGCTGTTGTTTTTGATGTGAATGCCAGCAGCAAATGGCAGCTGTTGACGGCAGGAGCCCCCTTTCCCCAGACTTTCCTCAGACTTTCCTTGCCACCGCCTTTCAAAGTAGCGCACTTTCTAACTCTCCTGTGTCAGGCTTTTTCCTTTTGGCTCACTTTGTGTTTGTCTTTTTGTCGAAAAATTGCAAAGTGATTACTTTTGATTAGTTGCAAAAAGAAACGTAATTTGTTTATCGCCAACGCCGTTGCTGCCGCCTTGATAAATGTAATTTTGTCAAGCTCGCTGATTACAACAGAAAATTCTTGCTAAAACAATGGAAAACAACGGCTAACGAGCGCGTGTTTGATGTGAGTTTCTAATCTGAGTGGATGATTTTTTGCATTGATTTGTATAATAATATCCTTGATTGTAAAAAAAACATATCATATATATAATTTAAAACCATTAGGTATTTCCAAAGTAATTTGTAACTTTAATCAATTAAAAAAGAACACATTCTGTAGCAGAAACTGGCTTTCACAACATGTTGACTAATAGAATCGTATATAAAATGTGGTTAAAAAATTCTAAAAAAAGGATTGGGTACGTTCGAGAATCTAATGGAGTAAATGTTAAATGGAACAGGAACAGGGCAAACTTAATCTAGAAGCAACTGAGCTTACATTTTTAAGCAGCTGTCGCTGCTCGCATGCAAAATTATGACTTAAAGCGCAGCTG
0.9248697970882628 CTTTCTCTAGTGCAGATGTACCCCAACATTTTTCAAATGAATGTATATGCATACAGCGTTACTTATGACCGGGACCAATACGTTTATAGATGACGAAGCTGGCTGAAACGTGCTTGAAACACTGTTGTATCTTTGGTTTCTGCATATGTTTTGCGATGTTTTTCCTCTCCAGGCGATTTTTAAACTCCACACCCTTCAGACATACCCGAGCATCCCCTTGAAAGCTTTGCTTTTGTTGTTTTCTGGCACAGCACAGGCAGTTGCTTGTTGATAAAATTTAATCATATTACACATATTTCGCTCTTTACGGTCTGTTACCCCAATATGGCCCCTGGTTTTTTGGGGGTTGCATGTTGGCCCATGCATGCTGGAAGTATTTACTCTTGTTTACAGTTGTGCACGCCGACGAGAATGGCCAAAAATATCAAATTTAAAATTAATGCCTTAAGGATATTATTCATAAAATTCGTGTGAGTGATGTGGAACACGGAGAGTGAGAGGTACATACGCTAAAAATAGCAAAACTGCTGCATGGCTTAACGAATAATAACGAATCTTTTTCGCTTTCTCCACTAACAATTTCTCTTCATATTTGTACATGTATATTTTCCCCAAACCAGCCTTTTCGCCACCACTGTTGTAATTGCCCTGCGGCATTTGGCGGGTTGAAGTCTTGCCAGCAACCGCAAGAGTTTATTGTATGCTATAAATTTAATGCAACAAACCATTTGACCGAGGCAAACCCAAGCTGACAATGGGAGAAAGGAAAAGGAAGGCAACGGAGGATGGTGTAATAAATAAAATCAAAAGCTTCAATGCTAACATAATTTTAGTTACTAAAATATAGATCTAAAATTTAAAGTAGTAAAACGTTTTGTTAAATAAATAGCATTTATAATTCATTGAATCTTGTTCTATCCTATGCCAATCTTATTTTGTGACTATAGATCGAAAATTTAAAGTAGTAATGCGTTTTGTTGAATAAATAGCATTTCTAATTTATTGAATTTTTTTCTATGCTATGTCAATCTTATTTTGTGACTACAGGTAATAATTTATAGCGTCGACTATTACATACCACTTCCTATGTTAATGTAAAGCACGATGCACATAACGCACAATAAAGGCGACGGATAATGTCGACTATCATT
0.6109246577941316 TGACAATTCTAACCCATAATAAATCTTTAAATAAATCTTTTACATTCTTTGTCATCGCAAAAGCAGTTCTCTGTAAGAGTTCACGCACTACAATAGAAAGAGAAGCATACCAAGCCACACAAATAAACATGGGTTCAGGCTTGAAGGACATAAAGCTTATTGTTTTGCTTGGCTTAAAACTGAAATGTTGATATAAATTAATTAATCTCAAAAGGGGTCACATGGTCACAATATACAGAGAGTTTAGTGTCTTGGGAACAAATGTGCTGGATACCGAAATGAAAATTAATAGAGCAAAAGTTTTTAACAATTTGTACAAATTTGCAACTGAATTTTTGGCATGCTCCTCAGAGACATTAAAATGGCAATAAATATTTCAATTGCCTATTAAACGATAACAATTAATTTCTTAAGCAAAATATGGATATTTATCCACTTTGCTTAAATTGTTTGCATTTAATTTATCACATATTTTTAAAAATTTCTTGAAATTTAAATAGGAAAATTTACACAAACGGTCGGTAAGGACAAATGGTCGCGATTGATATGCTACTAATTAAGAGAATTTAAGCAAGATCTTGTTCCTAGGAGAAGAACATCAATTTTAAAGCTCGATTTATCTATTATAATTTATTGGATAAATTGTAATTCTACACTGTGCCTTATATAGTTTACTAACCTATCGCGAACCTGATATCCTGCCAACTAATTGGTGAAATGGTCTTTAAAACTTGTGAATAATTTAATTGTTGGTGAAACGCGACGTTGATGCGACAATGGGTTATCCAGAAACAATAGCAGCACATCAGTCGTCTCTTTCTAAGCGACTGTGTACTCAATAAACAAAATACACCATGGCAAATGGACCCTAATATATGCAATTAAAACACAACATTTTGGGCTTATTATGCGCACAGCACTCCCTCGTGTCTATATTACTCACCACCTCATCTCAATATTCATTGGCCAGCCACCAACAATGGGTATTATTTAACGTGACCCATGTTGTTACTGCTGCCTGTTTGCCAACTGTGGCCAAATCAATTAAAAATTACGTATACGCACTGCAAATATTTGAAAGGGTCTGCCGCTTATTTGCACAGGCACACACAATTTCCAGATTTGCACAGAATTTGGCGACGAATAAGTCCAGCCGTAGGCGGGTATTTAAATAATCAGAAAAGGGACACGGTGAAATATATTTATTTATAAAATTATATATACAATTTAAGTGTGAAAAGTATAATAACACACCATGGCATTTGATTAAATCCCATTTAATCAATTCTGGCAAGATTACTCTCGTGCGGCAATATATTTTATGTCAATTAAAAAGCAGCATATTTGGCAGATTTCGGTTGCTTTCCCATGATTTTTTATATGGTGCATTAAATACGTGTAAATATTTTCACTAGCCATCAACTGAAATAAACTCTTCTTAGCTAGAAGCAAGTGCATAAATGCCAGGAAAAACTGCTGAAAAAATACAGAACTTTGCCAACAGCAACAATCGCGAAAGGTGTGTGGGAGTTTGTTTGTTTCCGTGAATGTCACAACTTTCTGATGTCTGAGTAGAACTGCGATTGCAACTGTGACTGTGTGTGTGTGTCTATCTCAGAAGGTTTTTCCTACTCATCTGCATCTCCTGCGACTTTCCCGTCCGTCTCATTTTCCTTGCTGACACAAAAGTTTAAAGCAAATATGCAATGCGCTTGCCAAGCCAAGCCGTGCTTCGTGGTATGCAGCAAACATCAACAACATTTTCCCGCTTTCCATGAGAAGCGGGAACAACGGAAAAATACCGCCCCCTGCTGAAAAAACAAGCAAATGAAAATGGAAATTAGGGAGCAGAGAATGCAGATGCACTACGCAGCAGTTTAACTTAATTTGTTGACGCTGTTCATTCTTTTCTTGGCGAAATCGGTAAAGAATTAATCAAGTCAAGTTTCGCACACTCAAGTAAGGTATTAAGGTGTATATTCTTTGGGAAACACCTAGCAAATCTGTAAAGCAGACATTTGGGTAGTAATCAAATAACGTAAATTAT
0.7718901584461679 ATATGTAATTTATTATCGCTCCTTGAATAAAAGTAACTTACAATATATGCTTTCGTGTGGCAGTCGAAGACAGCTTGGCGTAGGAGAGCATTGCAGTTTGTCACGTAATTTATTAAAATGCTATACACACATAAACGGAGGGGGCGTGGTCGCTGGGGAGGGGCGGCAGATTGAGCTTAGAGGGACAATTGGCGTAATCATCGTTATGTCATCGTCATAATCAGCGATGCCATTGTATATGCCTCGCCAGCAGCTCATTGATTTGCAATTATGGAACGTGCTACATTTGGGAAGGCGGTACGGATATCGCCCCAATCCTTCCGATGGAAAGGGGTTTGCCACCGACCCCCTCTCATTGCGGTTTAATTTAAATCCGAATTGCGCATTATTCGGCAATAAAACCATTAAATTGGTCGCTTTTGTTTAAGTAATCAAATTAAATTGCTTTGGCGGCTTTACAGGTGGTATACGTATTTTGCCTTAATCTCTTAAACTAGCATTAAAAGTTGCACTAGATTTGAAAGTTGAGTCTACGAAGCAAATATATATATTTTCAATAAAAAGTCATTAATACATAATTTTTTTAAAAATGTTTATTTTACAACATTTTGTTAAAGATATGACCCCCAAAGCCTCAACTTTAATGCCATGAATTCGTTTTGCTTTCCGTGGCTTTTTGTCGCCATATTACAATGCTTAATTTTATTGCTCGCTTTTATTGTTGTAATTTTGTGAAATCTTCGCCTGTTCTCAGCTTCTTTCGCTGCTGCTGCTTTCTTATGTTAAAAAACTTTTGCAATTGTGTGCGACTTGCTATCTGCGTCGCCATTGTTGTGTCTGTGTGTGCGGTTATAAAAATTAGCCTCATTTTGTTTGGCTTTTGTGCTCTTCTTACCATTTCAAGGAACGCGGGGGGTGGCCCTGCAGTAAATCAAAAGTTGAAAATTATAATAAAGTCACTTTTGCTCTTGCTATATCATGTGCCACCTCCCGAAAACCATAGCTACCCCCGCCCATTCTATCTCCATCTGTCTCTGCTCAAGTTTTATCAAGTTCAGTTGCAGCAGAAGCCACAAAAAACTTATTTTCTCGTGCTGGTGTGGCTAATAAAAAGCCAAAACAATTTAGATTAACTGTAAATTGTGTTATTTTGTTTAGCCAGTGAGTGGATTTGTAGTCCTGGTTGCTGTAGCTGTTCGTAATGCTCGTTTGAGCTGGTAATTTGTGACTGCCCCGAGAAGTAGGCAACACTTTTGAAAGCCCTGCCAAAAAGGAAGTCCATTCACAAAACTCCAGGCTGTAAACGCTAAAAATCAGCTTGCAAAGGGGCGTGGTGGCTACCAGCAGCTGCCATTGGGATAAATTATGCTTGAATAATTACAAGAAACATGAACAAGCTAAT
1 ATTGTTTATCATCGAAGCATGTCCGCTTGACCACTCACTTTCACTCTCGAATGCTCATTGAAGTGTGTTCAAAATCAATTAATGGCATGTCTTGTTGCTCAAAGTTTGGTTTTGGCCAGAGGCAAAGATTCACGCATGGCTTCGGATTGTGTCAAGTGCAAAGCAAACAAAACTTCAGCCAGCGACCCAAAAAGGGGCAAATCAATTTCCTCATCCTTCGGTGCTCTGATTTCCATTCCCTTTGATAATGAGATCAAAACATCCAATATACAAATAGTTCATTCGGTTCAGGTTAGGTCAATATTTGACTCGTTTTCAGCCACAACATACAACACAATATTTCATGCCGCAGCGCTCGAATGGACCTTGGACTTTTCCCTTTTTTTAATTTTTTTTTTTTTTTTTGGAAAGGACTTCTCCAACTCCTCTGGCACTGTTCTGTTGTTTGCCTTGGTTCACTGAGTAGCC
0.804568268196534 ATCCCTTGACCAACATTGAAATTAGAAAATTTAAATTCACATGCTTTCCATTGCCGCCTGAAAATGTTTTCATTTCATTTTATTCATTTTTCACTCAAGTTATTTTAAGCAACAAGAAACAAGCGAAGCCGTAAAAGAAAGTCGAAATTTGCATTTGCCAAGCAATTTCAATGGAATTTAACTTGGACAAGATATGAGAGAAAAATGGGAATAAAATTGATTAAATTGTCTGCAGTTTAGCCAGTAAATTCAATAGACACCCCAGCCCGTTTGCCTTCACACTATCAGCCGGGGAAATTATTAAAAAACGATTTTGTGGCAAGAGCTACGGGGCGGGGTTGTAAATAGGGCTCTTGCCACATCGTTGGTTTTTATGGTTTCGCGCACGCACAGAACTTTTGCGAAAACAGGCAGCACCACCAATCGCAAAAGGAGCAACAAGACCCACACCAAAGCCAGTTACTACCAGCAAACAACATCGGCAACTTTCTCTCTTCGAAAGTTCCCAGCTTAGTTAGTAGGAAATGTTCATTATGTTCGGTAATCATTGGTAACGAGGGGAGCCATTTG
0.7644262480014626 TCCTCGGCATTAATTAAGTGTACGAATTTTCGGGATAATCATCACCCTTTGCATACATCTCATATATGGGATTCCGCTTGCTTGGTAAGTGACACTAGGCGTTTTGAGCCCAAGCATCTGGTATGAACTTCAATAAATTAGTAGCTTATACTAAAATGTTTCGTTGAGCATATTAAATCAGCAAATAATATTTACTTTGTATTGAAAAGAAACAATAATTAAACTGGCAATTTTTCAAATATTTCTGGTAGCTCTTTAATAATTAATCTTCGATTAATTGCTGGTTCTATTAACCAATTGTATAAATTACACACGTAATAAAAAATGCCAAAGAATGAGAAAGAAAAGAATTGATATTATAAATAAATGTTGTTTGACCGCTTAAAAAAAACCATTTAAAAGGCTGCAAAACTTGAAACGCACAGGAATAACTTTCGATAAGTTTGGTTATTCGCCTGTTTGATTTTGATTTTATTTGGCATTATTCTGTGTCAAGTTCATTTCACAGCCATGTTTCTATGCACGCCGAACAATGAAGGCGAGGGCATATTTATTTTGATTGAAAAATAAATTGAATTGATGAATTTATTATGAAAGCATAGACGGGCGACACAATGGCATTGGCAACGCTTCCTAGTCCCAGTCCTTACCATCCCACGCACTCTGCTGCCACTGGCAGGCATCTCCAATTTGGTGCAGTGAAAATTTACAATATTATTTCACCCCTCCAGCCATGCCGAAACTCCTCCCTTTGACACTTGCACAAAGCAAACTTAAAATTTGATGATTTCTCGTTTGTCGCCGCTCTTGGCTCTATTCAAGCCGAAGTAAGGCCAATGAATATTTACTTTAAGCGCCTTATACGATGCTTTTTATATGCAGATTTGTGTTTACAAGCCCGCCCAGCCGAATAAACATTGAGCCACTTGTACAACACGTGTAATTCCATCGAGTTTATTTGCCTAATCACAAATTCAATATGGCAAAGTGTATTGGAACAAATGCGAAGTGCTAAACATATTTTTTGGCCAAAATGTCTTCTCACTTATGTTTATCGCATTAATGACAAAAGCTGTCGCCTTGGGTAATTGGTTTTCGAATTTGAAAGTAGGCCATTTTAGAAAGTGTTTTATAAGTCTGGTGAGTTTATAATTGGCAGTCATATAAAACCAATCTCAAGAAACTTTTTTATTAGCTGCGAATGCACTAAAACAGCAAGCTTCGATATTATTGAATTTTTGGAATTTTATACTCTGGCCTTCTGCATATATTGACCAACTCAATGACCTGCAGCTACTACAAAATGTTGCAGTTCAAAAGGCTACAACAGCTGCAACAATAATAACAATATCAAGTGTGCGTACTTTATGACTTGACCTGAACCAGTTGTTGACATTTTGTAGTCTGCACACTAACCATGCAAACTATAAATATATATATAAAATATTTGCAAGGGAATGCTATTTAAAGTAACTGAAA
1 TGGACAGGTAAATATTTGCTTCCAAATGAGATTACGACATTTGGTTGGAAAGTGGGAAAAGGGCTACAGGAAAAGGAAAAAAGAGTAAGTCATAAAAAAATGATAAATATTAATCTTAAATGTCCTACAAAATATAAAATAATTTTAAAGAAACTTTTACTTTACTTTATTCACCAAGATCAATTAATGAAAATAATCACTTTAATCTTTCATTCTTCCCGTTCCATTGCGAAACTTAATCCCTTAGCACTTCTGCCATTTCTCGGCCATCACAACAGGGAATTCAGATGATTCGTAATATTTTTCGCTTCTTATGCTAATGAGAAAACTGCCTTTTTAAATTACGAAACATAAAGAAAACAGAAACCGTACATATATATGAGCATATAATTTAAAAAGGGGGAGAAAATTCAGACAGCAATAAACTTTTGTTGCTGCAATCCATTTACCGACCCGGTTTGCCATATAGCCAAGATATATGAATACGACTGCCGGGCAGTTATGGGGCTACTCAGAGCGAGTCCCTTTGGCCATGGCTACTTTATGGAAATTAATCAGCGCAATTATGACTCGGCAGTAATGCAATTTGCGAAATGAGAAGCGATACAGTGGCGCACAAAAGCGAAAAAAAAAACTATTAAAGCAGAAGCAAAAGCCAATGAAATTGAAAGATACGCAGGTGTTGGTATAAGGTTTTAAATTTAAGTGCTGTATATAAAGGGCCTTCATCGCATACATGGCGATAATCGATAACCAACG
0.627654547361871 AAACAATTTAACATTTTCTGCAAACCTAACGAGAGCTAAGTACAGCAGTCCGGCAAATGACGTTAGTTCGAGCAAACTTGGTTGAAAAGTATAAAATTGCTGTGCCAACAAATTGGGAACAAAATTCACGGAAAAAAATACATGAATTAAAAAGGATCCAGGGCTAAGATACAGTATTGAAATACATTTTCAGCGCGTACTATGCTTCAGTACTTTCGCCACAAATAGTTTTTTATTAACTTGCCGGACTGGCAGTCAATAATTTTTAATGCATAGAATAAAATTCGCTGCCGCCATTTTATAGAAATAGTTGAGAAGTGATGAAACTAAGCCAATCTGGGAAAGATTGAAAGCCAAACTTTAGCCGGCTATCGGCAGAGCTTAAAGTTGATTTTATGAATCCGAATCAATAATCCCCCAGGCTTGTACAACAATAAAGTCAGAGCTCAGCAAATTTTTTGGCGTTGTCAAACATTTGTGCTCAAGTTTTCCTATAAAGTATCTATATGCTTTCGTACATATATAAATCTTGCTTTATCGGAGGGTGGATTCTTGGCTTCCAGGCTTCGACTTCCTCGGCTTGTTTACTTTTGTGCTTTTCGCAGCCGTCGTCTCTGTTTACTTCGTACTTATTATTCCATTTGTCGTTTAGTTTTCTAAGGGCTTTTCTTCCTGTTTTGACTGCCCAAATGGGGCGCCATTACTTATGCCCTGGACGCCATTATATTTCTCTGTGTGTGTTTCTTATTGCAGTCGCAGTCGCCAAAAGCTAAAAACACAAAACAAACAAAATAAGCCGCGTTCGGAATGCTTCCTTCTTTTTTGGACGCAGTGCGCATCCATCTTTGCCGAAATTTCCCATTTTCCCATCCGTCTGCCGCCATGGCAACATGGTCGCAATAGACGCCATTTT
1 CTCCATATTCCTCTAAAGACTGAGTACCATGAAGTTGAAGTAGCAGGGAGCGCAGAAGGTGGGCCCGATTTATACCAGGCAGATGACTGCAGAAAATGCTAATTTGTAACTCAAGAATTTTTAATATGAACTGAGCAACTCACGTCAATAAAAGTTGGCTTTCGATCCAGTTCACAGCATATTGGAAGTTGCCGTCCACGTAACTTTGCAATAGGTCGCCATAGGGTTCTTTTGACAGCTCATGTTTAAGAATCCCATCAGCCGGATAGTAGTCGTAACTATCATATATCGGCAAAGAAATTACAAACAGTTCTTCATAAGTTAAAAATCAAAACCCACCTCATATTGACAATACCCATTCTTGAAATCGTTGCTGGTGACGCATGCCTCACATCATCTGTTTCGAAAATAAAGTTAACATTGCTCCCGAACTGAATCCTCCAACCCGATGGCAAAGTTAGTAGCCTGCGGGACAAAAATTTTAATTCAAGAAGTTAGTTTCATGTGGATTGCCCTGGTTTCAAGACAAAATGAGAGGAGATCATACTATCGCATAAGACCACGCTTAGCCACACAAGAACACTGCCCGAGATTCAGATTCAGACTCAGATCGAGACACGACCCCTTCTGCTGACTGCCGTTTGCCAACCAACCACTCTCTCTGTAATTTCAGCTGATGACCCCCGAGGAGGAGGCCCGCCACAAGTTCATCATGCGGGAGCGGGATCGCGAGAGGAAGCGGATCAAGCGCCTCAATCCCGAGTACCGGCGAATGGAACGCGAGCGCGATCGATTCCGCAAGAAGGCACGACGTGCTAACGTAGC
0.4653530417347311 GCCACCAGAAGTCAGTGATGTCGTTTTAGGTGTCGTTTCAGACAGTTTAAAATTTGGTATTTTAGTTAAGTATCCAAACTTTTTCGGTATGTTGTCTAAAAATTGTGAATAAAAACCTATATTCGAGTAGAGAAAATTATTCAAGTTATAGAAGTGCATAGAGGCTGGAAAATTTCGTAGGATTCCCTTGAAATGTTGCAACCATTTTAGCCATATTTGCGCTCTAAGTAATGACAACTCTATTTGGCGGCAATATCCCTGCGAGAGCAGAAAGGCAAACAACAAAATCCGAAACTTGGCCTCCGGCACACAATTTGTCACACATACAGGGCACATAAATTAAATATACACACGAGTCGGAGATGACTGGACTTTTGGTTTTGGTTTCAGTTTCGGTTTCGGTTTCAGATTCGCATTCAGTTCTTGTGACGTTACTTTGGCCTGGTTTTTTTGGTTGGAGCATAGTTTGCTGGACCATTTGATTAATAAATTGTTTAGAACACAAACTTACTGACTTGTGGCTAATAAAATATGAATGCTAAAACTTTGCGGGCGGCAGCATCAAAGGCCAGACATGAGTCGCAAATTAGTCATGCGCATATATGGCGAGTAATTTATGTTTACGTTGATGTATGTAGCCCAGAGGCAGTCACATTTAACCCCAGTTAGCATTAGTAAGTTGCCCCATATGCTTTTCAGGCGAATTTCCATAACGGAACGAGGCTTGTGTGTTGGAAAACCCAGCATGGGCATTTCCTTTTGGCCTGCACTGCGTATGCGTAATTTGATTTTTCGTTCCTTTTCCGTTTCGGCAATGATTTTTATGCCCTTACACATTTGTCGCTTAAAAAAAAAAACGGAAAAAAGCTCTCATCCCTTTGTTTTTTGTTTGGGTCGCCTTTTTGATTACATCTCAATCAATTGGTGGCAGTTTTATGTTTGCACATTTCAACATCTTTCGGCTCTTCAAATGTTCATTTTTACGATGCCTGCGGTGATTCTGGTTGCCCCATGAAAATTTGTAAGCATTTCGAGTCCTTTCCTCTTTTTCCAACGTACCCTCAATGTATTGCATTACTTTTGTGTGAGTGTAAAAGTTTGTTTATTTCGAATTACCATTTTATTGTATTGTTGGGATGTCTTCGAACTTTATAAAAATATTTAAAATTGATTTTAAACTTTTTTACGTCTTGAATACAATTAAATGAGTTTGAAAGGACATAACCTTAAATTGGAAGAAGTTAACTAAAAAGTAATCAACTGGCTACCGTGGAAAGTAAACCATGCAAACTTAAAGAGCTGTTTAATAATTCTGTTTGAAATGCGTCCATTTTATTTGGTTGCCAAAAAATAAAAAGAACGCAAACAAAATAGAGCCTTGAGGGCCGGCGTTTGCCAGAATACAATTCCATTTTGTTTAGCAATCCTCCTCCCCTGCTTTACGGGGGGCAGAAAGCTCAGTGATCT
1 TTTCCTACTTTAATGCACAGAAGCCCAGACTTCGACTTCCTCAGCTTTGTTCCCCGCTGCTGGAGGAGATATAAAATTTGTTCCGGCTCCTTGCTTTTTTATTACTTTTTCGTATGCCAGTGTGCAACAGTTGCGGTTCAATGTGTAAATTTAATCAGTCAGCTTACTCAACTTTGGTGCAGTGCAGCAAAGGAGGAGAGGAACCTTTGGATCCTTGGATCCTGCGCCTCTGTCTCAACCGGCTCCTTTTCTCCAGCCTTTCGCTTTATTGGTTTACTTAGCTTGAGTGCGGAAAAATGTCGAAATTAAATTAAATTTCAGCCAGGTTTACTAGCTTTCTTTAGCTGATCAGCGTGGCAAAATAATTGGTGTAGCTGGTATATGCTTCTTTTAAAATATAATCAGATTTAGATTTTTAAAACGTTATAACTTTTAATTGAAAAATATAAATTACCTTTTCAATTAATCCGTTTAAACTACTTGTTTGTCGCTTTCCTCTGAAGCCCATCAATCATTACTTCGTCCAGCTATTAAACTTTCGCCTCTCAGTCATGACAAATCGTTTGAACGCATTGACAGGCAATGTCTTCAGTTCGGGCAATGTCAAGGCACGCATTTGTCAGTACTAATTGCTTTTCAAAGCATTTGCAAAAGTTTCAAAGCAAAAACCATTAGGCTTTAACCTCTGACAGCAAGGAACAAAAACGAGGAGGATGCCGCTTGCATAGAGAGCGCAAATGAACAATTTGAATTGTCCACGGGGGCTCGGCATAAAAAAGAGGAAATAGAACCGGAGGGGTGCCGAGATTTCTGCAACGCTCCGACACGTGTGACAAGCTGAGAAATGTCAGAACACGAATTTTATTATGGCAGAACTGTTGCTGCTATGCAGAGGAAATGAATGTGGCAATAGCACAAAATGCATATATTTTCAAAAATATATTATTTTATTGCAAGAAACAGGTCTTATATGTACATCTTTATCCCATTAAAATAGATATGAGTAATGAATATATTCATTTAAAAAGCTCGTTATAACAAAAACTACGTAAACTTGACAGCCAATCCACGAACCAACTTTGAATAACTTCATTATTTAAATACATTTTTTTAAACTCCTAAAAATTATGTTTAGCAAAGATCCAAATTTTCTCGCTGTGTCTTAGCACTCCAGGGAGAAGAAAAAATAAATTCAAAATCGAAAAGTCTTTTTTGTGGTGAGCCCACATGCAAAACTATGCGCAGCAAACCGAACAGAAAAAGTATGGCTGGCTATGGAATGTGATGGCCCCAGGATTTATAGGGGGCTAAGGAGTTGGGGGTTAAATGGGGGGAAGAGACAGCAACTATGGCACAACCAATTAAATCGTCTCAAGTGGTCGAAGTTCAAGCCGACTTAAATAAAAGTATTGCCAAGTCTGGTGGCCATCAGTATAGAGGCCAACTTTCCTAGTCAGATAAACATAAAACTTACAAAACTCTACTTTAGTCAGATACATTTCTAGAAGAACCCAAAAACGATGAGACGTCAACATTTGGTTAGCTTTCGGAGGCAAAACATTTTGTTTGCCGAATGGCCAGCAATATATTTTCACTGGCAACGCGGCCAAAAGCGGTCCCTTGGGTGTTATTATAAAGTTTTTCAAATTCATAAATTTTTGTGGTGCAGATGAAATAATTTAAATGCCACACGTATAGCCCGAGCGCTCCTTAAGCTTTCGGCTAATTTGAGGGCTTTTGGTAAAGTTGGCTGTGTGGCAACTTTGGCCATTGGACATAATCGTTGTGGCATAAATCCATACGCTACCTGGTAAGTGAAAGGCATAAATATCCGATATGAGGTAAATATATCAAACAATGCTGTGGCTTCCATCTTCTCCTCTGGCCTTCGGTACTCTGGCATTTTTCACGCTTCAGGGAGAATTACCCGCTGTGCTGGCTTCTCAGATTTATGATGAGACAAAGTTGCGCGCGTGTGTGACTCCATTAAATCCCTTAATAGGATAATGTGGCTTACGGAAATAGGCAACGAAAAAACGTATATATT
0.781577574912751 ATTAAGGGCCAAGACGGTTGTGTATTGATGATTTCATGGGGGTAGTTCTGCGGCCAGGTACTCTCAGGTGTTTAATAATGAATTTTAAATCCTTTGTTGTGCTGGGGAATTTACCTTTTGAGTTGCGCTTTACAAAGGAGCTCTCACCTGTGGTCTGCGCGGTAAAGAGTTAAGTCTTAAAGAAGATGTGGTTTATAGATATTTACTTAAAAATATTTGAGATATACGTTCAGCATATTTATTGTGTAACATGCAATTACTTGGCTATTTGACAGCGCTGAAATTCAATGAATGCAATAAACATTTTTGAAAACCTAAACTTTCATCCACTTAAATTCGCTTCATTTTCGGTTCTAATCCAATTTATTCGCATTCTATCACAATAACTAACGTTGTAAATCCGGAACTTTTCAACCCCAATTAGCTGAGTTAAGTGTGGAAAACCTCAGACCCTGGCACAATGCCAGCTGACCTAAATATATCGAAATAAAGTTTCCTTGCCCTTATGTATAAGCCCTACCAAACCGCCCAAAAGTTGGCTTGACCGAAAAATGAAAATTGTGTAGAGCATTTTGGGAGCATGAAATATTCATAAGTTGCAAATTAAACTTTCATAAGGTAAATGAAACAAGGGAAAGACATTTAACGTTCGCCATTCAAATTTTAATAAACCCAATTATGCAACAAGCCCAGACAGCAAAAGCGAAACTAAGTGAAAATACATTTTTACTCTGAACTTTACGGATTCCAATTAAAAGAACGCGCAGCCAAAGTTGTTAATCAACCAATCAAAGTGCCAAAAGTTAATGCAGATTTCGCCTGCGATGGATTTCGACACGATGGCCACTTAAGCTGCCATGTGGAATAAAATGCAACTCAGGGGACTCGCAAACTCAGTCTCAGTTTTGCAATAAATTTTACAGAAATTTTCACTCTGTGTTTTTGTTTCCGGTTTGGCACTTTTGTGCCATCCGAATGTCAAACACTTTTGCTTAGAGTCGAGCAACTTTTGTTTATGAGTTCCATGCGCCTGTCACGCCTCCATATATTCCCTGTTTTTCCGCATTTTCCACCCGCAACACTTTGCATAAATTGTTCGCTGTCCTCCCTGGCAGCGAGAAATCAAAAATGAAACAAAAGCCGGAGAGGATGGAAAACCAGAGTCGTTGTTATTGCCGGAAAATTTTTATTTATCTTCTAATTATGTAAATGACTGAGGCAAAAAGAAGGAAAGAGCAATGTGTGTTTACTAACAGACTCAGCATTTTGTTTTGCATATTTTCGCATGGCGAGAAAGGCGTTACAGAAAAACCTTTCAAAAATAGGTCTTACTTATATTTTCTAGTTAAGATACATTTCCTGAAACAATACCGCAACAACAAAATCTGTTTTTAAAATCAAATTTAATTGAAATTGTTCTACATTTTCAACGTCTTTAGATTTTAACATTTTAAGCCTACCTTTGTTTAATAAAAATCAATAGCATAAAAACGGAATGATAAAGCCTCACAAATCAATCAGAGAAGGTTTCTTTTGAAACTAAGGTCCTTTTTATGATTTTCGGGCTTCTCTTGCACCCTGTTTGGCTTCTGTTTTGCTTGACCGAAAAGAAAAAATAAAATTATTATGCCCAAACAAAAAATGTGGCTTTCCTCCAAT
1 CGATAACGTCCTACTGGATTATATTATTTGTAAAATGCCTAATAGTCCTTGATGATAGTGCCCAAATGAAAAAGATGTTCGACTATCAACAGAGTTTTACTTTGGGGGAATTATAATCGAGGTAATCATTATGAATCACTTAAATAAGGAGATTCAATGTTTTACTTTATGTTCTGTACAGACCTAAAGATAATTGAATGTAAAATTATTTTGTATGTGTAGTGATACTTAGAAAGACAATTTTTTTATTTTCTGGACCCTACATTTTAATTTAAAGCCTTGGGAAACGTTTTCGTTCAAAAGAGTCCGTTAATTTTTGCCATTTTCCATTTAAAAATACAACGCACTTTACTTTGATACGACCATTGGTCTATTATCCCTCAACAATTAACAAATCCCATTGTAATAAATTCGTATACGCCCCGTTTTATAGTCGGTCTGTCATTGTAAATCTGCCTGGCAATCATATTCATTCGCTTATTCGTTTGCTCATTCGTTCTGGTTGCTTGTCCATTTTTTATGTGTTCTCCCTCGAACAATTCTTCCGGTTGCAGGGCTTTTCTTTCTTTTTTTCTCAGCTTGCTGATCTACTTTTATAGCTCGCTGCCACGCCCACAGTGGCCACTTGTGACTTTTGGCCCCTTTTTCGTCCTTTGTTTGGGATTCCCTTGGTTACGAGGTGCTAAATCAAGTTAACGTTTAAGTGGCCGTTTAGTGCCTACGCCTGGACCTGCGACGGTATCTGTATCTGTATCCGCACTGGCAACCGTATCGTTATTCCTCTCTGTGTTCGTATCTGTACCCTTGTTTGATCCCCAACTCCTTCCCGAATCCCACTTCGGATTGTTATTACACCGCCATTTTGCCATAAAGAGTTTTCTTTTAGCGTCTCGCCTTTTGGCGCTTTTTATTGACTGTAAAGTTTATATTTTTTAATATTTTCTTTATGCCTTCCTTCTACGGCGCTTGTAATTGTTTTTTAAACAAAGTTTATAACTTTTGTTGTTCTTATTGTTGATTCCCATTGTTGTTGCAGCTTTTTTGTTTTCCGATTTTGTTCTTTTCGCCCCGTTGATGTTTTGTGAGCATTTTAATTTGCTTGTCTGCCTTTTAATGGCAGTTGTTATGCAATTTTTGCCGGTAGAAGGGACTCCAAAGGGCTGCATTGCAATTCCCTTCCCCTCTTCACGGCTTTTGCAATATTTCTTGTTTTCCTCCTTGGGCAAAGGCAAACAACAAATTAAAAATATGTTTACTGATGATGATGACGGGGCTGTTACTGTCATTAAAGTTGGACCATGAATGTCTAACGGATAAAGAGATTCAAATGGCGGTACGCAAATAAAGTGGCGTCATGAAAAGGTTTTAGCGCTACATCAGATAGACTTCATTTCTACGGTCTATTAGGGGGTGTGCTCATGAAAATAGACAGTGGTCCGCTAATGGAGGTGTTATTTGAAAGTAAAGTAAAATATAAAAATTAGTCATATCTTTTTGTTCTAAAAACAATCTCCAAAATGCTTCAAAATAATACTGAAGACAGAGCTATACTTCACTTACAGGCACTCGAACCTTTTCAATTGTTATGTTCAGAAGATTTCCAACACATTCTTGTACTTCACCAGTGAAAGTGCATTCCCCATTCCCATTCAAGGTCACACACACAAACACACACACAAACGCACGGATCACCCAAAAACTATGGAAAATGGGTGGGTGGGCCCAAGGCCTTCAGCCATTTGCAATTTTCAATTTCCATGGCAGAGCGTTCCTACATATCAATTGCATTTATGTAATCAGCAAACAAGAGGCATCCCTCAACCACAGTGGTGCACTGGTTGAAAAAGGTATGAAGTAAGAAGTT
1 CCCTTTGGCCCTGCCCCCATCCCCGATCCAGCCATCATCACCCACTGACCATCCGATATTCATGAAGAAAACGCTGGCTGGTGTATATATACTTTTTGCAGTCACTGTCTGTGCTTCGTCATTTTTCAGAAACAGCCAAGCAGAACTCCGCCAGCCCCTCGCCAAAAAGCGGCTTTTCATAATTTTCCGTTTGTAAGACGTGCAAGCTGCAGTTACCACCACCCATCGTTTACCACTCGAATCCCCTTTAGTCCCGTCAATTTTATGTGCTTAAGGAATTTTTACGCTGCATATTTCTGTTTGTGTATACGTATAACTTAATTTTCCACAAACAAGGGAAAACTCACATAAATCAAGAACAGGCGAAAAACAACATCCCTCATCCTTGAGAGTGGGTTTTGGTTTTGTTTCTGGCCTAAAAAGTGCGAAGTTCATTGGCTCCTCCGAAAAACGGGGCGAACATTTTAATTGCATTCTGAAATACTAGTTTATTTCCCTGCTGCCAAACGCTTGAAATGCACACAAAATGTAGTCTATGTCTGTCTGCTTAAAAGTACATGGGGTCAGAGATATATTTTAATATTCATGAGCCATAACGGCAAACTGCAAAACAGAATCTGGCCTGGACATTCATAAATGGCCAACAAAAGGCCATGTGGCCCTGACTTGATTAAACTGTTTATGGACCATAAAACATTCGATGCGATAAGGCTTAAACTTTCTAAACAGAAAACTCTTTGATTGGAATATTTAAAAAGTGACTGTTTGACTAAGTTCTATGAATGACTTCACAAAAGCCCTTGTCCTTGAGCTCCTTTGGACTTTGTGTCGTTTTCTAGCTACTCTATTTATGTGTGATAAGTTGTTTCCTTCTTTCATTCTAATCCAACAAGTAGGTCGGTTTTAATAGAATGCATTCAAATTCAGGATGGACAAAACATTAACCAATCTAAACAGATGTCAGAATACTGTACTTAGGAAACAGAAACTGTAAATACTCTTTAAGACAAATAAATAATGTTTTTTGTATAAGGCGATAATAAATAAGCAGCACAAAAAAATTCGACACATACAAATATTCTTAATACAAATATAAATTTATAAGCCAAGTCCAGTTTCTTAGACTTTCGCCAAAATAAAACCACCCGAATAAGTAAGTATTCTAAAGGAAATCCTCGCCATCGCTAGTATTTGTGTGTCCTGGTTTGCTTTCTTTTCTTTTACTGCTGGTTTTTTTTTATCCTTTTCTGTACTCAGTGAACGGAAAATTAAGTTGTACAAGCTAACCCCAAAAGGCAAATGAAAACAATGATGATGACGACGATGACAGACCAAGAAAACGCTACTAATTTGCTCGTTTTGTATTCATGTTGATATTTTCCCAGCCATCAGCCATCGGCCGACAGTAGAGCCTGCCTAATTGTTGACCAGCCCTGACACAGATAGCCGAAAAACAACAACAGCAACAACAACAATTAGGGCGGCAACAACTGCCGAGTAAATCCAAACAAAAGTAAAAACCCTTTCGGTAAAGCCAAACAAATGAGTTCGGTCAACAGCAGCAGAAGCAACGTGGCGTATGCGTAATATTATTTGTGCTTGCGGTCTCTCCTCTTTCTCACGAACTCTCGATTTGATTATGTAACAAATAAGCCGCACAAGTGGTTACCCCAAACGCAACAACAAGTTGGGCAACAACAATGGATAAACCATATATAAATATATTTTTGATTTATTTGAGCGTGTAAAGGGACACAGGAAGTGAAGGCAAACAACAGAAGCGCCGAAAAGTTTTTTTTCTTTGTGCTATCCTTTATATGTTCGGTGGCAGGACATATGTACCAGATGAATCCTAGAAAATGTAAAGAGGCGTTTGGTAAAATCCCAAAAATAAAGTTTTTCATTTTTTAAGTTCTCTGTAATAACCAAATCATTTAAAAATATTATTTGTCCAACTTAATAACTTATCCGTTAGCATTTACAACAATGAAACATATATTTTTTATCACATTAAAAATATATATTTTTTTAATTTATTTTAAATTTG
0.4516042478863992 TTTATAAAACAAAATCTTTATAATGGTAGATAACTGATTTTTCTTCAGGTGCATTCATTAAATGGAAAGTGCTAGCGGCAATCATTTTTTGCACCTCCAAAAAGAAGAAAATGAGTATGTATTTTCCCTTTCTGTAGCGGGGATCGCTCGGCTTCCCCTCAATTGCTCTAAAAGAAAACTATATAAGAGCTCGGTGTTTGTTTATTTTTCAACTGAAATCTCTTCTTCACAGCTTTGTCCGCTTTCGGTCGTTGGTCTGCGCTATGCGGTTTCTTCGGCTGCTGACTGGAAGTCTTTGTTTTTGTTTATCGTCTCATGAAGACTTTCAAAACCCCCCAAAAAATGAGGAAACTCGCCAACTTCTTGTGATTGTTACTGGGAGTGGAGAAAGTTTTATTCGGCTCGCGTTTTCTGTGTATTATTTTTTCTTCTTTGGGCAATCTGTTTCATTAGCATAACAACAAATATTGTTCACATAGTAGCCAAAAAAGAGATTTGCACAACAGCCAAATCTTTGTCATCGAGCATTTCGTATTCGCTTTCAATTAATTGAGCTTATTCAAAGAGGTGAATAAGCTAGCTTTTCATGTTGTAACATTTTTTCTATGCAAATGTTTTGATTATTACATAAGGTCAAGTAGAATGCGATAAGGGAAAACGTGCTCGATATGGCTTGTTTACATCTGAATCAACAGAAAAAAACTT
0.5204081385960481 CATCATCAACGTTGACTGTTGTTTTTTGGCCTGGCCCGCGATTCGAGCCAACAGTCTTCCAGCCCCCAAGTCTGCAAGCCTCCCAGTCTCTGGCCGCAATCTCCGCGAGATCTCAACTGATAGAGCAATGATGTGTTGCCTGGATGTGGGGCTCATACACCCAGATGGAGCTCCTCTACGGCCCGGCCAATTCGCATACTCCAGTTTTGGTTTCATTCTTTTTTCTCCTTTTCTTCGATCTCTGCCCGCTTTTGTCTTGAGCTGTTGGCTGTGAACTGCAAGCGCGTTGCCATTTTTGGAGCTAGCAGACGTCGCGTCCGCGAGGAGAGTGTGGCGTCTCTACAGCCCAGGCACAACATGTTGGTGGAAATTTATGTCATCCCTTGTTGTCGTGTTGAATCTTACGATGACATTTCCAACATAATTTAGACCCACGCACGGAGAGATCGCCGGAGAGAGAGTGTAGATTGGGATGGCAGACTGATTTCGGAGGGGAGTGGGACACAAATCTGGATGGGGACATCCTCATACTCAACCTCATCGCGGGCATCATGAGCCTTCCATCGGTAATGGGTGTTGAATGGCGAGGCACATCTCCGTCGACTTTTGATATCCATTACTAATGGGTGTATAGAGCTTAAATTTAGTTGAACCAATCATCAGTCATTATCATCCAAAGCCAACCAAACCAAGACCTATTGTAGAGCATATTTTTTTTTTTAAGTTACGATGTTACGATTAACAATTTTAACAACCAGCTCGATAAAAAACATGACTTAAATTAAATTGTATAAATGTCGGTAGCAAATTACAGCACCATGTGGCGTTGGGGGAAAATTGATTAAATGCAATTAAGCCATTTAAGACTTATGACAATGCCAATAAAGACGTAAAGGTGCCCGACTAGCGGGTATCGTATGGCCCAAAAACTTGCCTATTTCCCAGACGCCTCGATCTTGTCTCTTGTCTGCCGTTTGGCATTTTGGCAGCGTTGACGATGACACCAGCTACAGCCACAGAGCCACAGCCACAGCTACGTCCTCAACATCAGATTCAGGTTCGGATCGGGCTTTAGCTCTGACACGGCGATAAATTTGCAGCGTGCGTGGATGGCTGAGGCTGTGGCTGCGGATGATGTCGTATGTCGGATGTCTGATGTCTAAAGGCTGATCTCCAGGTGACGCTGAAGACGAGGCGTGTGGAGTCGTGTACAAATCGTTGGCTTTGTAATTTAATGTATCAATTGCTTTGATTTGCCAATTTCAGTGCTTGGCGAGTGCGTCGGAGGCGACGAAGGCACGAAAAATGGCACGAGCAGAGCGGCAAATCTGGGCTGCACTGGCAAAATAATTGGTTTCTCCCCTTCTAATAATTTCGTCGTATTTTATATCTCATCTACATGTCTAAATTCTTTGCCATAAGTCAAAGTCATTAATTAGATGCTTCATTAAAATCAATAATCCTCAAAAACAACTTTCCCATCCACAGGACATGTTCGTCTCTGTGCCGCACAATGTTTATGGACTTGACTTGCCGCGCTTTTGGGCAGTAAAATGTTTTGAGTGCACTCGAAAAGCAGTACTTGGGGCTTGATTAGTGTGATTTAGTTACAGGCCGTGTGCCAGGCGCATGACACAAGCTCCTCAGTTCGGCTTCGAAACTATCAAACTACCTGGCTAGCAAAATGCTGCGGAGCCCCGACTTGCAGATACAGATACAAATGCGGAGCTGACTCGTCTGACTTACATTCAACATCCCGTTGAACGTTCGATGCCCCTCGGATGGCTCTTGTAGT
0.49383403624123 CTCATGTAAAATTCAATAAATCACCGGCACTGATAAGTGCACCCCAGGGGGGTTGGGGACCCACCGCCTCCCACTCTAGTAACGGTAAACATATAGACCGCCGCTCCACATCTCGGGGCAAACATCAAATCAAAGCTCGCTTTTAGCACTTCAACTTAAATATATGGGTATCTATGATTATAGCCATCGCAGGCTTATAGAAATGTCATTTGCGTGTTGCCTCCAATTGTTGCTTGTGGGTCATTTATTTATTACAACGTAAAACATTTGTAAATATTGGGACTAAACTTTTGCATTAACCACTTGTGTGGGAGGATGATGATGGTCGTGTTTGTTTTTGAAGAGGGAAAACTAAATGGCCAGATTGATGGTCAGATATTCAAGGGAAAGCCGTTAGCTTAGTTGGGAAAGTCGTGTGAGTACCATGAGGGGTATATGATGATTTAGTTTATAAATATAAGATTTTAAGCCAAGTATTTTCTATTTCCTTTTTTGACAGCCGAATGACTACTGCAAGTGCAGAAGTAAGCGAAAAACCAACTTTGGTGAAAAAAGAAATAAAGGCCAATGAAATCGAAATGCCGCATCAATGCAGGAGGCATTAAGGCTCAGTTAACACCTACAGATTGCACATTTGGGCCCATAAAAAACCAATCATGGAACGGGCCAAGTCAAGCCAAACCAAGCCAAACCGAAGTTTACAGTAAACTTCAGGTGGCCAAAGCGAACCGAAAGCCAGTCAAATCAAGACCAAGACCATTTCGATTTATTTCAGTTTTCAGAGCTCGGAGCTCACTCTCACTTTCGGTTGAGCGTCTCTTGGATGTTTAATGGCACTTTTATTGGCCGCACTATTATCGCCATCAACTTTTAATTAAGATCTCCGCCGGAGTCTGGCATTAGACCGCATATCCACTTAGATCCAAAGGCATTTAGCAACATTTGCGAATACTTTGTATCTCTGTCGGATTTCTCTTTCAACTTGTATACGTATACACACTTCTGCACGGATTTTATTCGCTGCGCACCCATAATTCTTTCGGGTAAGTTGGAAGCTAATTGGG
0.563077901866506 ACTCGGACACACTGACAGCTAGAGGGAATGAAAGACTGACAAACGGACGGACGGACAGGCGGCATTTACTTCCATGTTTCAGCCTCCAATTGCTGTGGGTCTTTTTCTTTTATTTACTTTTTTTCTTGGCTTGGGGGCATGTGCGTCTTTCTCTTGTTTTCTTTGTGTTTTTTTGCCTTCAAAATGTTGCTATATAATGCTACCCTATATGGACACATGTGTGTGCGCGCGTGTTGTTGCACAGCCACCATTTTTGCCTTTTTTGGCAGTATCTTTTGTTGTGCGTTCCCTTGGACAGTGTTTTGGATTTTTTTTTCCTGCTCCTTCGCTGTTTGTATGAATTTCTGACAGTTATTTGTGAATGTGCGTGATTTTGGCATCTATGTATTGCTGGCTCCTGTATTTTTGGTCACAGAGACAGGGATTGGGGCTTCTGTTGCCTTAATGATCCTGCGCAGTTCGTTTTCATTTTTCTTTTGCGCCCATACACCCATACACCCACATGGCCACACACAGATACACGCACGCACACAGCCGCAGCCATTATGGCTGTAATGGGAATTTAAACGCAACTCCTGCGCCTGTGTGCTGCTTTTCCGTTTGGGCGGGGGTTTTTCCGCTTTTGTGGCGTATCTTTTGCATGTTATGTTGCCATTTTGTTGGCCTCCCCACCACCCACAAAGTGCCACCCACGCTCCCCTTAGTTTTCCTGGGGGTTGACGCGCCGTGGTTCTTTTATTTTCCTTTTTTTTTTTGGGGAGATTTTTCAGTGCGGCGCACATTGGACCAAAATGCAATTTTGTCTCGTGTTGTCGTCTATGAATTTTTCGACTGTGTCGGCGGTTTCTCTCGGTGAGTGAAATAGCTG
1 AATGTTTAATGCAATAACTAAATAGGAAGCTTAAAAAAACCATTTTTTTATCACACTTTTTTTTTGTAGAAGTACTTATTGTTTTAATATGGTACTGCGTTTGGTAACCTTTTATCTTTAAAAAATATTATTTTTTTGCACTTATCCCTCCATCCAATGTAAGATTCATATTTTTCACATGAAAACATTTGATTTATTTAATTTTTAATTTCATTTCTTGCAGTATTGCACAAATTGCACAGCAACATCAATGAAACCAGCAAGAGCTTCTTGGCAGACAGAATACAGCAACATTTCATTTGAAATAGAAAAGCGAAAGAAACGAAATATTATTAATCAATCACCAAACATTCCCCATACAATTGTGTTATGTTAATGAATTTGTTGTTGAAGAAGAGGATGTAAGAAGGAATGTAATGTAATGGCGATGCATGGACAAGTTTACGTTACGCAATTATTTTAAATCAATTTCGGGACTCAAAAATTATATAAATATTAATGTATTTGCAATTAGTGTAAATGAGTCTCTACGGTCGAACCGCACACAAAGAATTCACACAGACAAGAATCAACGTTGCTAAATCATTGAAATATGCATAAATGTTAGCTCATCTTAATCATAATCGATCATTC
0.691585071690167 ATGTACATATACTTCGCCATCCACCGACCCGCCCAAAATCCCCAGTAGTTTTTTTACCCGCCCTAGTCGTAGTCTTTCGCCATTCGACTTTCGACGCTTTTCTGCTCGTTTTGTCACCGGATTTAAATGCAAATTTCTGTCGACATCGACGCACTAAATGCGACTTGCAAATTAATGAAATGAACCTTTAACTTGAGTTTAACTTGGCGCCATTTTAGCCAGAACGCGCGAGATAAGGCGCCACCAGCTAAGAAGGCTAACAGCAATTGGAGCATAAACAGCAACAAAAACTGCGAGAATGGCGCCCAAGTTTAAACAAAGTTGATTATGCATGCATTAGGTTTCCACAACAGTACAGAAAATTTGGCAACGCTCATTTCATAGCCACGCCCCCCACCACACTGCCACGCCCACCACACCCACAGGACCACAGAATTTTGACTTTTGCATTTTGTTGCGCAATTTCAGGGCGAAAGTTCAAGTTGTCTATTTTGGGGGACTGGGACTCGAGTTCTGGGTTTGCTGCCGGCTTGTTTCTGCGGCCCAAAGCTTTAGTCTAGTTTATAGGGCGTAAAGTAGGAGAGCGCTCTGGTGTGTTTCCGGTCTAATATTCGTTAG
0.9178340212427801 TGGTGCAGGGGGAGGAGGTGGAAGAGTCCTCGGTGAAGGTGGAAACGGAGGCGTGAGCAACTCGGTTACAATGCGCGCACATGACCCCTTTTGCTTGACCTCACTTATCTTACTTAGTGGTTTAGTGCCCGTGCCCGGTACTCATGGTCTGTTTTAGTCTGGCTGTTGGTCAAAGACAAAAGCCGTGGTGCCCATTGACGCCCCCGCATCCCAGAGCACTTTTTGATATTTATGTCGCCAGCTGTTGGCATTAGTGGACGACTGGCTTTTAAGGCGAGCAAATGTTGGTTGCTCGTATATATATACATACATATATATATATGATTGTGTTGTTTTGTGGCTGCACAGCCCACACTTGGCTGTTGTTGTTGTTGTTGTTGTTATTGCTGTTAACGCATTAGGCTTCGGGTCACAAAAGCTTAGGCTTTCTGGAAGAGTTTTTGCGGCTGGCCAATATCCATTCCGCCCCTCCCCCCCATCTGCCTTTTCCGGCCAAACTGATGTGTGTGCAGGCAATAAACTTGTCGCTTGTTATTATCGTCTTAATCGTCTCCGACTCGATCTTTTTTGGGGCATTAATGTATATATATTCTTTTTTGTTTCTTTTATGTACTACTCCCGCCCTCGGTGTAATTGCCTGTCTTTGCAACAGTTGGGCAGGGCATGAAAATTGATGAAACCTTCGGTAAGAACTCCGGGAACTTGGTTCCTAACCTCTGGTTGTCCGTCCTGCAGTACTGGTTCCGCTCCATGAATTTACATAAGCCCCTAGACAAGAGGACATTTATCAAATTCCGTCAGTACCTGAATATTTTCGTGGCAATGCTCTTTCCAAAATTCGCTACGTGTTAAGTTTGCTTGACCTTAGAGGAAACCCAAAGCGTATCCTAGATAATTCCAGTTTGGTTCTTCTACCCCTAATCCTGAGTTGAAAGTAGCTTACTCAAGAACTTGGCCCTTATTGGAATGGCTTCATGCACAAGAAGAGTATTTGAACTTCCTTCTGTTCTGTTGCTGGGCGTATGTTTACTTTTTTAAATAATGCGTTTAGGGCCACGTGACAAAGTTCTGAAGCATAAATGCCTATGAAGTCCCCTCCCCATTATTTTCCTCCATAATCTCGACGCGTCGCGACATTTGCTGCATAATAATAAACAAAAAGCCCAGGACTCCAGACGACGGGTGGCAGAAGGAAAAAGTCAGCGACAGGCAGCGATTTGAGAAACAATAAAACAAGGACTTGTCGAGAATGGAGAGCGCGGAGTCGTCGGCTGGGTCCTTCCATCCTGGTGGAGCTTTTCGTTTGGCCACCGATGAAACAATGGCCCGAATAGGCAATGCATACTTTACGGCTATATGACTGTGTAGGCTTAGCGACAAAACATTTATGCTTTGTTGGATTTTGTAAAGGAAACTCGGGACCTGACGGGATTGTCTCCGTCTGTCTGGTAGTTTCGCCAAGTTCACCGGGGGTGGGAGTTGGGTGGTTGGGGCCACATATTAATTCTCAGCTCAAAGGTTAAGGTGAGATGAAGATGGAGATACAGAAGTTTCGCTGGATTGGGAACCAGCATGGTATTAGGTTTATAAATGGGAAACTTGGATGGGAAAACGTTCAGAAGATTGAGCTGAATGTTAAATGCACTAGTTGGGCTCCGACGTTAGCTTATCTGGAGGAAACAATTTTTCTTACTGAAAATGGAAATTTACATTACATCTCTTTGATTAAAAAGAAAAGATAGGGATTGTTTTTTTCTTCAGCAGACTTGTCGCTTAATCAATCAAATGGCAAATGTACCTAGATTCTCGTAGTTGGTCCATTTTATATAAGTATTATAAGTGAAATTGAAATAACTTGAACTATGCGAAAAGTAGTGCGAAAAGTGGAATTGAAACATAATGAGGAGCCTTTTGCAAGTTTTAAATTTCAGTCTCGTATTTAGATCCTGCAGCAGGACGTGGATGCATCTTAATGAAATACATGGAATTCGTTTTAGTTGCTCAACTTGACACCGGCTTACCGGGCGTTACTCGACGAACTTTCGCC
0.8776281101565034 AGTGTCTTTGTTTTTACCCTGGAGCCTACAAAGCAATCCTCATCAAAGTGGAGGCTGCAGATGCGAAAGCTGCGCCAGTCTTATCTGGCCATTTTTACTTTTGTGTTGTGTAGCCACATCTTGGTGTAATCTTCATCTTCGAGAAGTTTGTGTAGACGAAAAGCTCTGATTACGTCCTCGAAGGTGGTCTTGCACCCTCGAACGGCGCAGCGATATGTACAGTACCTCTTCTGCTCTGACGGCACGACTTGTTCAGGGTGCAGTTCTAAAACTTCCAAGGACTGATCTTCTCCTTCCGGCTCCTCTTCAGACTCCTCGTCACTTGAATCGGAATCCGAAAGATCAAACTCACTTCTTTTTAGGCCAAAGACTCAGCATCGTGTGGCTCAGCCAGGTTTTGCGTAGATTATCCACACATAGTACGTAACAAGTTCTATACATCTTTAAACAGTTTAGAAAACACCATTCAAGAATGAAGTTATTAATGCTAATCCTGTAATAATTTTTTTTGT
1 CAAAGGATTATAAAAGAACATCTTTCGTAGTCTATTCACACATTTTTTGGTATAATTTGGTATAATCGGCATCGAGTCAAGCTTGAGTTCTTAAGGTTTAGCTATTGACAATCTAAATATAATCCAAATTTCTAATCAGTTGAGCACTTGCGACACTTTATGCTCGTTCAGAACCATTATTCATTATCAATTCTCGGTCGCCAGTCAACATATTGATTGCCTTTGAGCGTTGAACTTGAATATGGTTTTGATAAGCGAGCTTGTCGGCCAAGGTTTT
1 TGACTGGCTCGAGTGTGTCGTAGGAGTCCGAAGAGGAGGAGTTCTTTTTTTCCTTTTTCTTCCGTTTGATGCTAGTCGCAATAGGCACTGCTTGCCAGTCCATAATAAAGGAGCAGCCTGAAGCGCCAACTGTTGGAGCTTTACGGAACTGGTTGACACCCTCTGGCGGAGGAATTTTAAACTATAGCGACAGCTATGTCGATACTGGTTCTACGGTGCGAAAATACGAACGCACAATGCTCACACAGCACACAAGCACACAGAATGCCAATTTTTACGGTTTACCGTTTGCATTCTCTTTCTACTGATAAAAACGCACGCAGACAACTAATTTTTTCATTTAGTAAATGGTATTCTGCTTTTGAGCAGAATTTAAAAAAAAAATTTTTTTTATTTATTAAGGCATATGGGGAAATCTTGGAGCCCCTTTGTGTCCTTCTTTTCTATTAATTCATTTGGGCGCGCCGGCTAACTATAGTTAGCTTTTTCTAGTTTACAATAATTTTACTACAATGACCCTTGTCAAAGGAGATCGGGAAATGAGATCCCTCGGTTGCCTTCTATTGAGCCTCCTTGGTGGGCGAGATCTGTTT
1 GGTAACTTCAAAAGTTAATCCTTTTCCAGGCATTTTATTAAATTTAATCATTCGCTTTAAGCACGTTTTTTCATGGAATGGATAAATTTATGTAGGTCATATTCAAGCGTTGTAAAAAGCAATGCAAAAGCCAAAAATAACGGAAAAATCGAGTTCGTTCTAAGAAAAAGAGCAAAACAAGGTAAGAAAACAAG
1 ATTCCAACAACTGAAACTACATAATAAAACACTCGGCGCTAAGGCTAAATTCCTTTTTGCCAGCTCGTGCAGAGACAGAAAATGTTTCGATTGTAAAACAGTAAAATGCTCAGAATACGCTTTATAGGCAAATCTGTGCTTAACAAGCAAGTTATATATCAATAAAAAGTAATGGAATTAACACCATTACACTTATTATAATTGTTATAATTGCCACAGATCTTAGAATATTTTTCTAGTGCTATCTAGAAATGGAAGCTAAAACGTAGCAACACCAAAAGATTTTCGCGCTATGTTTTCACTTTGTCAGGAGGGCTCAAAGGTGGGGCATGGGTCGGAGGTCGGAGGTCGGAGGGCTCGTCAATTATTGAGGAGCAGGTGGGCGACTGCAAAAGGTGTGCTTTTAATTGTCCTCGTCGCGTCATCGGCGTCCGTGGCCGTTCCTGTTGTTGCCGATATATATTTAGCACACTCGCCCACGAGCCAACGAGATACTCGTGGCACAAATTGCTCTGGTGGCTGGCGTTGGCGTTGATGTTGCCGTGAGTTTGACTGCTTGTTTTGTAATAATTTAGAAACTTTCGCTGAATATGTGCTTTTACTCTTGTGGCATGTCCGCAGTGCAAAGCAGTGGGTGGAATGCAAGTGCAGACAGGAGTGGGTGCCGAAAGTCAGCGTCAGTTGCAGTAAGGGCCATAAATGTCAGAGAAATGCATCGAATAGATGAAAGAGTAAATGTAAATACAAGATACTTACTATATATTTATCTTTACATTTCTTAGGGTGCCCTTGTGGATTCGCTATACGAGTATTTTATTTATTCCGTAAATACTTTATATTAATCTAAAGCTGCTAAGCTATTTCATTTTCACTCCCCTTCCCACGAACAAGCATTTTAATTACAGATATTTAAGGCACCCTTTGTAACATTTGCCACTCCTTTCAGTGTTTCTCTCATCAAACTAATTTCACCTCACTGCCATCATCGAAGACATTTTCGTTTGCTAAACTTATGGCGCCCACTGTCTCCCACTTCCACTCACATTCACACAAACCAACTTACCCACACCCACATTGTCTGCCCTCTTCGCTCTCCCCTCTTAACGCCCCCCTCAAGCTTCCCAATTTAAGCCTCACTTCACCCATCAGCCGCTTAATTCAAAGCTTTTTCCTTTGCCTTTGAGATTTGCGTGTTTCGCTTAATGAAGAAGACAAATAATCGCGCAATTAAAGCCTTTTAGCTTTAAGCGCGAGTAAATAATTGCTGTGAGTGCAGAAACGAACGCACGCACACGCCCACGGCTCACAGATACACTGGCACACAGGATTACTAAATACACAGCCGGATCTGCAGACACACACCCACACACACACACACACAGGCGCGGACACGCACACTAAGGCACTGGGCGTCCTGGGCGTCCTGGGCGCTGCACTAACAAATGGTAAATGTATTCAAACAACAAATCTTAATGGCACGCTACAATGAATAGTAAACGAGCACAAGGAGCGGAGCGAAGCGAAGCAATCGCGAGGTGGGAAGATAGCGATGAATACCTGAGAGTTTGCACTTCAAATAAACTCCGGCTTGCTCAATAAATTATTGGCATATCAAGTACGTGGTACCTCTCTGTTGCCCGACAAATTTAGAAAATAGTTCTTCAAATATTTAAACATTTAATAGATAGAAACATCATACAGGTA
0.6375954603875246 AAATAATGCAGGCTGCACAGCTGCGGTTCTTCAGGTATGTGTGTATCTTCGTCGCCGGGTAAGTATCTGTAAGTGGTGCATAAGTGGCAGAGAAATGTTATTGATGATTTATTTGCATTTGGCATTGATATATGCTAATGTTTTTCCCTCGCTATCTGACTCTTTCGTTGCCCGTCTCCCTTTAAAATGAAAACAAAACCAAAAAAGGTTGCTCACGGTTCCAGGCCATGGATTATGTTATCTTTAAATGCGGCCTGGCCTGTTGGCTTTTCAATTTTTCATGCCGCCGCCAGCGAAAGAAGAAATTATTATGGCATTTTCCCCATCTTCCCTGGACTTTCTTAAAGTCATTTTTATTTGCATTTCGTGATTTCGAACAGACACACAGCGATAAGCCTGCAATGCTGTGCCAACTCAAATATTTGATTTAATTCCCTGACATAATAATTAATCACTCGGCACCTTTTACGGGACGTGTATAACCCCGGGGTCTCGTTTATTTGTTTATAATTAAATATTATTTGGCAGTCCAAATGAGACAGCCAAGCCGAGTGGCATTTATCAGTCGTTCACTTTGGCTAGTTTCGTTTTTCTTATTTTGTATTTTATGTCTTTCCCTTCTCTCCCTTCTTTCTCCCTCTTGCCTAATGAGTTACAAATTTGGTTTTTCAGTTGTTTAATGGCTGACAGCATTATAGATTAGTGGCCGAAAGTTTTTCTAGTCCGCCAACCCCCCACCGCTCCATCACTTCCATTTCTTTTTATGCCATTTACATGGGAGATCTGGGAACCGTTTGCCCCGCGGCCCTTTTTGTCGACCGTCTGTCGCCGGTTCGGATTTTTTGTATCTGGCTACTTGGTGGGTCTGCAGATACAAATGTATCTGAGATGTGTGTTTTTCTGGACTAATAGCTGGATGCCAGTGGGAATTTGTGTTAATTGTATGCTCGTTATGAATGTCCGTAGGCATTTTAATTTTGGCAGAGATTATTTGGTTGGAAAGATATGTGGTAGTATAATACTTTGGACAAGGGTAATTAAATCCACATATATAAATATATATAACATACAGTATAATTATAAAGGTACCGCTTATAAAGTCGGTAATTCAAACTGTCCTGACGATATACCTGTTGCCCCTGTTTGCCGCACAGCATTTACTTTTCGGGAACATTTCTTGGATTAATTTACTTCAAATAAAATCTGGGAATGAAAAAGTTTTCCGCTTGATGCGACTCAACTTGCTGGATCGATTAGCATATTGGGAAGAGTAGGGAGCCCCCTAAGAGATTGCCCCATTCCGCATTAAAAATTCATGCTCCCAACTGACAGGCCTTGAGATACATTTGAAATTCAAGTGCCAAGGCACACGCGCATCGCTAAAAGTGTCAAATTGGCAAAAGTGGACTTGGACTTGAAGGGGAAGGCAGCGCCAGCAAGGCAAAACAGAAA
1 AAAACTAATAAAAAAAATGGAAAAAGATCCAAATGTTTTTCATAAGAGTGGACTTGGCAGTTTATGGAGGTTTTCGATATTTTATAATGACTGAGATCTCGACGTTTATATGGACAAGACCAGTTCGAATCGGCTATTGGTCCTGATCAAGAATATGTCTTGCTTATATGGTCGGAAACGCTTCCTTCTTCGGGTTACATACATTCCGACGAATGTAAGCTGCTTTTTACGCGTGGAGTGACGGGTAAAAATATATGGAAATAAGTGTGGGCGAAGATATTTCCGTAAATTTTAGAGAAATAATAAATCGAATTTTAAAATGCGTTGATTGGGAATGCAGTTTATGTAAATACTTTTGTCCACCGCAAAATATATGAGTATACAATTAGGTTAAAACCGTATGTAAATTTGTCAGATAAAAATTAAACAAGAATGCTTATCCTGGGGTCGGTTATAGCCTACACTTGCCACATTTGTCAGGACGGATTAATATTCAAGTGTTACTGAATTTTGATAGATTAATTTTCCAATTTAAGGTTAAATTAGTATTCGCGGCTAATAAGCGTTGTAATTTTGGTTTTTATTTACTTACAGGTTTGTAAATAACCGGCCCCAAACACAATTTACTGCTCAGAGACAAAGTCGACAATGAAAGCAATTGCTAAGGAACCAGCCCAAAAAAAAAGGAAAAACTAAAAATTCTAGAAAGTGTATCACATCTATAACTACTAAAGGTACCGTGATTCTATAACCGTCAATCAACTGATTCAAAGGCTAAGTTGAGGCGGTTTGGCACAACCGCTGAGAGCTCTACATTCATTTTGTGGTAGGAGGGCGAAAGAACTTACGTTGTTGGACGGAAATTAATGACACTTCTTGGGCCTAGCGCCCCAGGCATGGCCTTTATGATGAAAAAGAAGAAGTACAAGTTCAACGTTGAAGTGCAGCTGCAGGATTTGGTAGAGGTGGCCCTGGTCAATGAGGTGCTGTTCGCAAAGATACGGTTGCTCGATGGAGGTTCCTTTCAGGAGTACAGTAGTCGGTAAGATATCATTAAATTCATAGAAATGGTTCAGTTATAATAAATGCTTTTCCCAGCGAGGAAGTGCGCAACCATCGAGTAGAATGGAACCGCAGCTTTGAGTTTCCTTGCAAGATGAG
1 GAAATTGGCAAAAACTACCCTAATATGTACAATGTAAATTCGTTTGAAGACATGATGCGTGATCAAAACCTTTTGATAGAAATGCTTGTCTCCCAAAAATCAAAATAAATAACGGCCTACCTTATGCATAGGCTACGTGGAACGCCAATGCCGTTTCGCAGCGCAAACTTGATTCCTACACGAGAAGCATATCGACGTAATGCTTCTTTCCGAAACTCATCTTACAAGCAAATACAATTTTCAAATAAGAGATTACCACTTCTATGGTACAAATCACCCCGATGGTAGAGCACACGGTGGGACCGGCATTTTAATTAGGAACCGTATAAAGCACCACTTTTACAAAGAGTTTGCTGAAATTCATCTCGGGCCACATATATCAATATACAGCTGGAGGACAAGTGGTTTCTTAATTATTAAGTAGAAAAGGAAAAATTTATCTAGTTATTAATTACTTAATG
0.8257918771285212 ATTACCAAAAGATATCGCAGAGAGAAATATAAAATTCAATAGAAAATTTAGCTTCATTTATAAGCTATTCAATGTAATGTTAGGCAATTACTTTTTCATTGAGAACTGTCGCTTGCAGCGTGTCGAACTTTAAAGCTTATGAATATTATACTAATACTAAGGCGCCTAGAAATCAAGTCTGTTCATTAAGTCTAGACAAAAATTATATATTTAACATAGCAAGGGATCACCTAAAAGAGTCACATTACCACTTTAATTAGTGTGTCATTGTTCTGGGTGTGATAAACGGAATATGCTGAGTCTAGTATTTACAAACTGATGGCGCCATTAAAACCAATTTGCCAGCATATTTTATGAGAGTTTTCGCGGCGAACCACCAACCGTATACCACAAAAAATGTTCAGTGCTTGAAATCCAACAGATACGCACCCATTGTGCCACATATGCCAGCTAATGGGTGACAATAAATCAATTTGCGGGCAAGAATATGCGGCGTTTTGCGAACTGGTTAATTGTAATATTTATGAGCTTATATCTTCAGTGGGCTAGGCATGTCAAATCTTGCTCTGACCTCTTAAATATGAAGCGTGTAAGTCTTGGCTATTTGCACTTTTACATGGTCT
0.9389230567185021 TAACTCTTAATCAAAATTCTAAATCACACAAATTCCAACCTTCTAACCTAATTTTAATCAATACACGCAACCATTTAGAGCCACCTATAGACAGCAGATGACTAACAACCAACCTATGTGGCAGGTACCTAATTATTTCAGACCCAACCAATACATGATTACAAAACCTATTATTCAAAAAAAATCCATTCCCACAACATGGGCTGACAATTTTGTGACCAAAAATCCACTTTTTAAAAGTCCGTAATACTAAGTTTTGATTACGCCATTATGTTAGTATAAGATTAGACTTTAGTGTTGCGTACCAGGAAACATCTGTTCGGAGTGCAACAAGCAACACAATCGCTTTTAAGTTTATAAAAAAGAAACAAAGAAAAGTTATTATTAAACAAGTGATAATGGGATCGAAAGGGACCAGTTTGTAAGGGATTGTTTGTGTTTTGGAATTGTTGAATTTTTTGTGGCTGTCCCTGTTGTTGAGTGTTGTAAATAGCGCATTTAGGTGTATTGGCTGAAACAAAAACTAATGTTTAACTAGAGATTTAAACATGATCTTAATTTTCTTGTTCATTTCAATGTAATCTTAAAGTGCACTTTTGCGCACTTTTTTGTAATTAACCTTTTTAGGTCGGAATTGCACGTTCTCAAATGCGTGCAAAAGGGAAGACAATACTGGGCATACATACATAAAACCTTAATAGCTGATTCAGTATTTGATGCGAATGAGGACAGTTTAAAAAAACACTGCCAAAACTTTTGCTACAGATTGTCGCAAAAGTGGACTGCTTGCAAAAGAAATCTAAAGCTATTTGAATGAAAGTACAGTTGGCTTAAACTGGAGACCGTTTTTTATAGCACTAAATCGAACGCCGATCGACAGGACGGCCGTCAATGTCTTATAACTTATCGAGTGAAAGAACTCAGAGAAGAAAGGCGTCAAGTTTGGTAAAATCAACGGCAGGAACTATTAAATTATTAAGTTTAACTTTGATAGAAGAAGTTATTTTGAAAATAATGGAAAATCAAGAGTCT
1 CAACATTCATTAACTTCATTTGCTTTGACAAAAAATATTCCTGCATTCCGACCGATTTCTTTTGTCAATTTCAGCTGGCCACCGCCCTTCACTCCGAAACATTCCAACACTTTCGCGTTCGGGTCAGTCAACCCGGTTACTCTGGAGTGGATCTTATGGCTCTTCGGACGGTCGGCACATGTCAATTGCGTGGCCTGTTGTTTGCCTCGATGGATGCCACCCGATGTCCTTAAACGCCGAATCCCAGTCTCGCTAAATTACACCCCGCTTCGCTGCCACTGTCCATTATCCTTGCGGCGCATGTTTGTCTTTTCTCATTTTTTGCTCTTCTTGTTTTCCCTGTGTATCTGTTTTTTTTTTTTTTTTTTGACTGAATTTATGTTTTTTATGCCTTGCTTCTCATCTATTTTTCCACATTTTCTGCTGACCACAGAGGGAGGGACCCAATGGGAAAACTACACAGCACAGGAGCCAGTGTTGTTGTTGTCCTGTGGCCACTTTTACTACGTTCACAGCTCGACTGCCATGTCCTCCTTGCTCTGAAGTTTTCCACTCAACTCGCTCACATTCCTGTCTATCTGTTGGTTTTCCCAGTTTTTCCAACCACCCCCTCTAAGTCTCACTCTCATTCCGTCCCGACCGTCTATCGGATGGCGGACATTTTTCTTATTTGCAATAAATTTGGTTATGAATGTTTTCGGTCTGCACTCGTTT
1 AATGCTGCATAGCATCCCAAAGGTAAATGTGCCGTTTGAGATAATACACATCGATCATTACGAACCGGTAGATAACGGTAGAATAAAGAAACATCTGTTTGTAATAATATATAGATAACGGTAGAATAAAGAAACATCTGTTTGTAATCATATAGCAGGTCGAAATTTATAGTATCAGATAGGGAGACCTGCTTTACATCCGAAGATTTTGCAAAATTTATGGGAGAGTATAATATTAAACACATAAAGATAGCGACAGGTTCACCCCAGGCCAATGGACAGGTAGAAAGAGTCAATAGAATAGTAGGGCCTATGATAGCTAAATTAACAGACATTGTGTTTTATTTAGATAAGAGGATATATAGTACCCCTACAGAAGGGAAAATTTATTAAGTTATTAATTACTTAATGTGTAATATATTTTACTATCCTCCGGGTAGGGAGATCGCTAGGGTGTACCCTCTTCAGCCTTCGATGGGAGATGGGATTAACTAGGATATTTGCCAGTCGGTTCGGGTAACTTTCAGGTCTCTTTCGATTACCTTGTTCGTCACGTACCAGGGGAGCCACAAATCCTGAACACGCTGTCGTTAAATTTTCCGACAAAGAAAAAATGTATAATCTAATAATAATTTCAAATCAAAAAAAAATATATAAATATGCAACTTCCTTTTCGAACTTCCCTCCTTCCTTTGGAACTCTTAAACATCGACTAGTAATATGGATATCATTCATAATAATCTTTTCAAATACAACTGAACAACAGTATACCAATCTAATTCAAATAATTCATATTTTACAACAAGCCAATATGAAAATCTAAATTCTTTAAATAAGATACAGCATTTCTTGGTTATATTGTTTCTCACAAAGTATGCGACTCCACAAAACCTTAGAGAGCTTCGAAGTTTTTTAAGCCTCAATGGATATTTCCGAAAATTTGTCCGAAATTACGCAAAAATTGCAAAACCTTTAGCCAAATATTTAGGAGGAGAGAATGGTAAAATTTCTAGGAGAATGTCTACAAAAATAAGATGATGATCCAGCTGTAAAAGCCCTTAACGAACTCAAAAAGATAATTTAAAAGCACAAGTTGAATTAGTGCAACCAGATTATAATAAAATTTTACTTTGACAACAGACGCATCAGATGTAGCCATCGGAGCGGTTTTATCACAGGATAATAAAGCAATTACTTTCATATCTAAAACCTTAAGTAAATTCGAACAACTTTATGTTAGCCATAGTTTGGGCTCTTAAAAATTATTTATATGGACTAATCGGTATGAGATACAAACAGACCATCAATCTATATCTTTTACAAAAACTTTTTCTTTTATAAAAACCCGAACGTAGAAATGAAAAGATGGTATTCTTTCATAGAAAGTTTCACCCCAAAAATAATATAAAAATCCAGAACAAGAAATGTCGTAGCTGACGCGTTATCTCCAATAAAAATAATTAATATTACAAACAACGATATAGAACAATCAAGCTCAGATCAAAATACACAGCATTTTGCTGAAAGTAGTTTTGTAAGATGTAATACAAGAGACCCGTAAACCGTTAAATGAGTTTAAGCAACAACAGTTTTTAACAACGGGGAAGTATACAATACATGATTCATGGAGAGTTTTTGATAAGACACGACATATAATCGAATTTAAAAAATAATTTTCATACAAAATTTATAAACCACAAAAACACATAATAAACCACTTAATAGAAAACAATAACCAACAATTTATTATCAATTCCAAATTGTTTAACGAGATAAAATCACTTAAAAACATTTTTATTAATCAAGATTTGCCGTAAAGAAAACATCGTTTACGATTGATAACATTCAACTTGCAAAACATAATTAATACTACTACACTGGCAAAAATTGATGTATTTAACACAAAAATATTAACTAATTAAGACATTAAAGAAATATTAAAACACCAACAAACGCTTGTAATTATTGGAGATCTAATGGATATCTCCGTATTCAAAATTTTACTACATAACGAACTCCTTTTATTATTTATATCAAATACCCTGCG
1 CATCTGTAGTTTTTTTTTATATATAAATGGGTTCATCATCTTTAAGTCTTAATGTTTGTTTATAGTAGTTTCCAGTCCGAACACTGTGTGCATAATTCAGTTAATTGGTTTTTAAATTGGTCTGGAAAATTTTTCTTTAGTTTTGAAAGTACTTGTTCGCTTCTATTTCCAGTGTTGGTATTATGAATGTCATAATCTTTTACAATGTCATATTGGATTTTGTTTACTTTGACCAATTGGTCGAAATTAGTTGTATTTAGAAGTCTACATGTTTGGATGCTGCTATTGTATTTGCAATATAAATCCCATTGTGTATTTCCTGATTAGGAACAAATATGTAATCATTTACGCTATTAATGTCTATTTTCCGAATAACTTGTGATCTGGCTGGCAGAAGAACTGTATTGTTGCCAGGGCTATATGTTATCGGAACATATATTGGATAATTTAAATTTTGGGGTCTAATTATAAACCAGGGTTAGCTTGGTTTGAAATCTAGCTGACAATTGAATTTTTTTA
0.5956058012333783 CTTCAACATCGCTCCTCTGCTGTCCCGAGTGCCCACACAGAAGGTCCGGGACTTTGTGGACGAGGATCGGGAGCAGTTCACCGATTTGGATGTGGAAATGAAGCTCTGCGGCCGCATTCTGCTGGACGTATGGCGCCTGATGCGCTCCGAGATTGCACTGACGTCGTACACCTTCGAAAACGTAATGTACCACATTTTGCATAAGAGATGTCCCTGGCACACTGCCAAATCCCTCACCGAATGGTTCGGCTCACCCTGCACCCGCTGGATAGTAATGGAATATTACTTGGAGCGTGTGCGTGGCACCTTAACTCTCCTGGATCAGCTGGACTTACTGGGACGGACTAGCGAAATGGCCAAGCTCATTGGCATTCAGTTCTACGAGGTGCTGTCGCGCGGCTCACAGTTTCGCGTGGAAAGCATGATGCTGAGGTGAGTGTAACCCTTGAGCGCAGGCAAAATATGTTGCATCCTCCCTGAACTCTCTGTCTTCATAGAATCGCCAAGCCAAAGAACCTGGTGCCACTTTCACCCAGCGTCCAGGCTCGCGCTCATATGAGAGCTCCCGAGTACTTGGCGCTAATAATGGAACCGCAGTCACGATTCTATGCCGATCCCCTAATCGTGCTTGATTTTCAGAGCTTGTACCCCAGCATGATCATCGCCTACAACTACTGCTTCTCCACGTGCTTGGGTAGAGTAGAGCACCTGGGTGGAAGTTCGCCCTTTGAATTTGGCGCGTCGCAGCTCCGAGTTTCGCGGCAGATGCTGCAGAAGTTGCTGGAGCACGATCTGGTTACTGTTTCGCCATGCGGCGTTGTGTTCGTGAAGCGTGAAGTGCGCGAGGGCATCCTGCCGCGCATGCTCACCGAGATCTTGGACACGCGCCAAATGGTCAAACAGTCGATGAAGCTCCATAAGGACAGCTCTGCACTTCAGCGGATCCTTCACTCACGGCAGCTGGGCCTTAAGCTGATGG
0.6829635871501536 TTTATTGTCAGCAATTTGCAAAACAACAGCAGCAACAGCAACTGAAACGCCACGAGGAGCTACAGCATTACGGAGCTGAGCTGAATTTAGCGCAGTTTATTGCTCCAAGGAGCCCAAGTGGGCGGAAAACCAGCACTGGGGGTGGGAATGGGGACTATGTGGGCTGTGTCTCCACTGCAGGCAAGCGATGCGAAATGAATTCCTTTTTGTTTTAGTCCTCGTTTTCGACTGTTGCATTGTCGGCTAGCAATCACTTTGAATGTTGTGCTGCCTTTGCTGTGTAATTGTAATCACTCAAGGAATTGCGCTACATTTGATGACAGCGATTTTCATTTGGCTCGCTTCGCCAGGTCCTTCCAAGGAATTTTTCCCAGACATCACATCAAGAGACTCCATGGCTACCACTCGGCACTAAGTATAGCACACATTCCGGGGCCCAAGGCCCACGCACACTAACGCACTTGCACACACCCACACACGCACACTAGCGCTGTCGCACACACGCGCACTCCCTAATGACGTTTGTTTAGTTAATTACGCGCCATGAGCTGTGACAATGGCGATGTGTGTGCTCAAAGCCTTCGGATGACAAGGAAAGGCAGGAAAAGCATTCCGACTTGAAAATACCTAGCAGATAGTTTGCGGGATGCCCGCGGCAGATACGAAGTCTTGAAATTCTAAACATTAAATATAATATTTGAGATAAGATCTGTTTTATTTATGTCTAGTTCAGTCACCTTTAGTTCCCGCATACCTCTGGTCACTGCAAATACCGTGTATAAAATAAAATGAAATAAAATAAAAGAAGGAAGGACCAAGGATAGCTGGGATGCTAGGAGGAGGGTAGGAGGAGTTGGATTCTCGTAAGTGCCAGCAAGTTGTTGTTGGAGCGGCGAAAGGTCGG
0.7938201793306404 CAAGAAGCAACCAAAACTGCTTCTATCCATGGTAAACTCTTTCCCACTTGGCTTTTGCTTTTTGCTCACAGCTTTTCTCGCTTTTCGCCATTTTCTGGCCGCAATAAAAATCGAAATCAGAAAAGTTTGTTGCCTTCAATTTTCGATTTCTTCTTATTGCCTTGAAGCATTTTTGGAATTTTAAAGTTTCATTAGCAGTAGATAGTTTCCCAGCCGATGGAAGCAATTCCCGAGCTTAACCAAAGAATGTTGCGGTCTTTTTAATTAAACTTATCTGCGCCCAAAAGAGCGCCGCGGGATGGCAAGTGAATCACTTGATTAAGGGCCAGATCATCAGCACATCTAGCCACCATCCACTTCAGCCCCATCATCATCACCTTTATCATCATGAAAGGGAGCCAAGGAGCAGAGGCAGTCGCATCTGCAGATGGAAAACACGAGTTCTCCAGCTTCCGAAGTCATTCAGCGAGTGCATTAATAATTCAAAAGACAAATAAACGAAGGAAATGTGTGTCTTTGGTTGTGTGTTTTCCGAAGGGGAGCTCACGGTAACTGATTTAAATGGAGCAGCAGACAAACATTGAGCAGGGTGCACATCCTGAATGGGGCGGCCGATGGGGAAACGTGCCCATCCTTCATAGCCATCATCATCTTAGTCGATAGCATATTAACTACATCAACTCAATCATAATCATGATGGTAGGAAACGGGACGCAGCCGGGGGCAAAGTAAGTTTCCTTCGAGCATTTTCTGCTTACTCACACGCATCATCTGTCAGTCTGCCACGCCTTCGAATCCATCCATTCTGCCAACCAACCTTCTCCTCCCGGCAAGTGACAAATTGAGCATTGGCCGTTGTTTCTGAAGCCGAAGGGAATGATCGCAAAGGATGAGCCACGAATGGATGAGTTGGCGGTGGGGAAAAGTTTTCAATTACTCGGTGGAAAATAGGCGGGTGATG
1 CATCTTCTTGCCATCGTATGCACTTAGTGACTGATTTGATAGATATGAAATTTGGTATGAAAAGAGGAAATTCAACTTTCTTATAGCTTTAATTATCGGAAGAGGAAGAATAACTTTCATTTGCATTATAAAGAATTAAATTAGTCTAATAGTTATGATATTTGGTATGCAAAGAGCAATTGAAACAAGAAATTATTTTTATATTATTATCTCTACTAAAAATGATCAGCATACTACGTGGGGATTTTTCCCCAGTGTACATATGGTGTGGCGTGCGGAGGATTCCTCGTGGGTCTACCTTCTTGTCGGCTTTCGTTTAACTGACGTCCCGAACACCACAGAAAGGGCCACAACAACAACAACAAAGGCAACGCATACACACAATCAGTTTCAGAAATCAGATTCGGTTCGAAGTTGAATAGTTCTCTGCTGCTCGGAATTATGTGTACGTACGTACTAACATACATATGTATGTATGTATATCTTGTAGCTACGTGCGGCGTATCTTTGTCACTGCACCGATCTATGCTGGCACTATCTAAATGTATGTATGTGCGGTTGAGTGTGCAACCTACACAGCTGTAACTTGAATTAGGGATATGTGTTTTCGGTTTTCGAAACGACTTGGATCACTTTCCAGAGAAGAAAAGCATTGGAACCATGTACCAAACATGTCAAAGTCAATTTTGGGTTAAGGGTTTTTCGGCTATATGCAAATGGGACGTAGTTTTGTTTGAAAGGGATGCCATTGAAGAGATCCCAAAGATAAGATCGGTAGAGGAAATATCCATTTAAACAAGTTCACTCTATCTATAACATTGAAAGAATGTTATATTCTCTAATTTATTTACTTATTTCATGAAAATCTTATCCTTTGTGTCACGCTTATTCACTAACTCGCATTCATTGAAGACAATTACTGCAGAGATGAATAGTTTATTATTCTACAATGCATTCAGATTTTATGAATGCACAATGGCAGGGATTAAGGGACATTCCCAAAGAGTCAAGCTCATGGTCTATTATCCTATTATTATTATGTATCCCAAGTACTTTTCACCTTTCCCACACACACACACCCTTTGTAACTCCTAACACTGAATTCTGAATTTCCAAAGTGGCAGAAAATCCAAAAAAAAAAAGAGGGCAACACAATCCGCTCGAAAGAATTGAGAGGAAAAACCCGAAGCGAATCCCAATCAAAAGAGCCTTCTTTGCGAGAAACAGATGCTCCCTTCTAACACGCACACATTGGAATAGAGTCCCTACACATGTATAAATATATGTATATATATATATACGTATATTTGACCGATCATATCCAGTAACAATGCAAGTGAAATCCCAGAATCCCTTCCTCTTTCAGCCCAGTTGTGCAGTTGTTGTTGTTGCTGTTGTTGTTGCTCCGTCTTTGGAAAACGAGGCCCAATCCAGTTTTCTGTTCTCTGTTTTTCTGCTCCATAGCTGCCTGCAGATCTTGAGTTGATTTCGTTTTGGCTTTTGGTTCCTGGAGTTTTTCAGAATTTCGTGCTGCGCCTGGGCCGCTTTTTTGTTGTTGTTGCTGTTGTTATTTTGCCTTTTGTGTTTTTATTTTTTCTTCACACCTTCGAGAAGAAGGCAAGGGGCAGGCAGCCAAACTGAAATTTCAACGTTGACTGCAAATCCAATTCAATTCCCAATGGCGGCCTCCAATGCACTGGAGAGTGTG
0.5287881785219259 GAAAATGCTTGGTTTTCCGTAGGGGCAGAGGGGCATCCACCAAAGGCAGTGGAGTGAAAAAATTAGGTTGCCAGTTTTTGCACTACGATCTGATGTCTGAGAACTGCAATAATATTCGAAATGCTAATGAGAATAGATATGACTATCGCTAGAGAAGATATGAAAAGTATTAACTTGAACCTTCAAGTTACCTAATACATTTAATCAACTAGCACAATCATTATTTGTTACCCAACTTTTTATTTATGCACCTGCAGAGTCATCTCAAATCTCCGCATAAAAGCCTTTAAGTTCGCTGGGCCTTTTTACGAGAAAAGAAAATACCATTTTCCTGGTTATTGTGCAAGGCCTTTGCCATTCATCACTTTGATTAGAAGCCCGCCCACAAATATTTACAGCCCAATCCCGCAAAACAATGAAATTTTCAATGGGTGCCTGCCAATTTTGAAGGCAATCTTTTTTTTTTTTACATATTTCATTGTGTCGATCGAGCAGTGCCAGAAAAACGTAGTGCCAACGATGGACAGCTGTCCAGCTTGAGTTGAGTGGCCAGGACCAGGAAGCAAAAGACATGGCCAAAGAAAGAGCAAACCGGGCCAGCTTAGTCATTTTATCATGCCAAAATCATACGAAATTTGACAGCAAATTACACGACTTAATGCCGCCCACTTGGCTTCAAGGAAAAATCGTAGAAAATAAAAACGGGCGCTGTGAGGAAAACCACAGAAGGAAAAGCGAACTAGCTAGCTAGCTTCGGGGCTCCCCAAAACGAAATTAGTCAAAATTTGACTCGGGTTAGACAAATGGCCAGCGCGAATTTCCACCGAAAAATAGAGGAAAAGAAAGACTATTCAATGGCGCTTTCTGGCGATAATTATGAGTAATTTATTTAATGATGATTTGCATTGCGGACAAAACGTAAACAACGAAACTGAAAAGCTGGAAAAACAGTTTTTCACTTGTTTGCATCTGCTGCTGCAGTCAGATGTTGTTTTTCTGTGTGGTTCGCTTGTGGCTGCTCCTTGATAATTGCAGTTCATTTGCAGTCGTGGGTCGGTTGATATATGACCAAAAACTGTGAGTGAGTTTTTCGCCAGTCGTCCGTCGTTGCTGTATTTCTTTTATGGCGCCCATCAATTAAGCTGAGCGAATGAACGCCTTGGAGCTGCACTCACATACCACACGACACGCTTTAATATTAATTTACCCCATCCTCCATCATCCAAGCAAATTGCAGACACACCTAATAGCCGAAATGACCGAAAGCCATAAAACTTTTAACGACACAGTCGAAAAGCCAAAGACCAAAGTGGCGAAAAACGCGTAAACAATGAGCAGAAAAATCTTTGGAGGGAATTCTGGGTTCAAAGGTTTTGAGGCGCTCGCCACGCCCACTAACCTGATAGATGGATGGCACATAACTTGAAACTGCAGAAAAGTGAAAGATAAGTGGATAGTTGGATTACAAATAGCTCGATTGTAAAGGAAATTGCGACTAATTTAATTTAATTTATAAACCAAGATTAGACATTCATAGATCCAATGCAAATCCGTTGTAAGACACCCGCTTAAGTTAAGGCTTATTAATAAATCTTGTAAGCCCACACAAAGTGCAATCATAATGAAACTTACTCAAAATTTTAAATTATTATATTGAAAAGTTTAACTAAATGAGAGTCAATTGAAATTTATATAAGCCCATTAAAAGGAAAGTTAAACGAGTACTCAATTCTCGGATCAAGCTTATCTGTCATTTTACTGGAAAATTGCATTGATACAAAAATTATTTCCTGCCGTTTGCCCTTGAACCGACTAACTAGGAAATGTGGAAAATAAAAGACCATGTATTTTCAATCAGCCAAGTGCAACAAATAACAACGAGTGTTGTTCTGTGGAAAAGATTTTCAGCCTTCCCAGATTTTCTTGCTGTCTGTTGTTGTTTGGATTTTCCTGCGTGGCATTGTTTGTTTGCAGCAAATTGAACATTTTCATTAGATTTTCGTTTTCGCAACGGTTGGGTGTGGAGAAGAAAAGCCCTGGCACATTC
1 CTACGCGGTCAAAATGGGTGAATTTCCGATTTCAAGTAATAGACGAACTGAAGATACCTACTAAAGATTATTTAAACCTGGTACACAAAAACAATAAATTGACTAAGTAATGTCATTTTAAGCGGTCTAAGTAGGCAATTTTCCGATTTCAAATACCAAACGAACAGAATATACCTTCCGCAGATTAAGTTCACCTGGTACCCAAAAATAATTTGA
0.6577760999954493 CAAATGCCTTGACCCACAAGAAAAGAATGATTCCGCTCTAGTGGACAGAACCAAACCAAAAATGCAAAAGGTTAAGTGCCTTAAACCAAAGCATCAACAGCAGAAGAAAGAGACCGCATTACCCAAATGCCTCATTTCAAATGTTGTTAAAGACACAGTGGGCAATGATGTAACACATCTCGATCCCATGTCCGTTGACAACGATACAGTCAACTTCGCGATTAACAATGAGTTACGCGAAT
1 ATTTACCGATTTAACAAAAGAAATTTTGTAATGTAATGCTGTAATGCCCTAAAACCAACCAAAACTGCCACGCCCACATTTTTGAAAATTTTCTTAGATATTTTATCATAATTTTATTAGTCGTGTAAATTTCTATCGATTTGCCAAAAAACTTTTTGAATCGCCGACTCTAACGCCCTAAAGCCGCCAAA
0.9787167471907751 CAAACACCTTTTGCTCGCCGTCGTCGATTGACTTCTAATTGCTTCAGCTTCACCGCGACTCCTCTTGCGTCGTTGTCGTTTTCCTTTTAATCGATGCGGCGTCACGTTCTGTCTCGCTCGCACTCATTAAATTCGCACTTATGCATACACAACTTGGGCCTTCTCGGACGAGCCCCCAAATTGTAGC
1 ATTGCACTTCTGCAGCGATGTGCTGGATATGCATATGCATGGTGATTGATGTAATGGGAAGATTTCACCATCCGGGACGATTCTCAGTTTGACTGTTACTTCTGCTACCGAATCCACCGCCTTGTGGTTCTGGATCAGCTGCGAAATCTTTTCAGCATACTGCGGAGGAACATCGATTTCATCATCTGTATTACTTATGTTACATATACTCATCTGGTTTGGTACCTTAAAAGCCATCTCCCCCAGTGGGGAAGAAAACTTGAAACCGTCGACCGACAGCGAAAAGTCAAACTTTGAGAGGAAATCAGTGACAAGCAGTGCGTCATACTCGATGTCCTTTCCCCAACTACGACGAACTTGTGTGGCATCATCTCCTTATCAACTGCAACCTCAGCGAACTGGGTATGTGATCTTCTTTCACAACCTACGAAGCTTCGGCACACATTTCTCTAATACATTTGGTATTTTGTTGAAGAAGTACTTCCGCATAATGGATACATCAGTTCCCACTGCCACGTAGTTGATGGTGACCTTTTTCAAGCGACTTGTGCTACGTACAACTTGGACGCCAGCAACGGCCTCATAACAATCTCTTGAAATGTGCCCCTTCTTGTTGCAACCTCATTCTACTCTTATAGCTCTTTAGAGGACTTACAACGGTAGAGAGAGTATCTAAAATCACTCCTCATGTTTAGGCCGTACACAACATAGCGGATCACCGAGTGTTCTTCAATCTTGCCAAGTGAAGCAATCTTTTTCATCTTCATTCGTGAAATGATTCCTGCCTGCGTTTCTTGCGATCGCGGAGCTGCTCGATATTCTCCGCTGAATTGCGTCTCCAGCAGCAATGGCATTTCTGAATATTTGTGTACGAATGTAGAAAACAACTTCGCTATGTTCGTTATTTTGGCGCGAGCCCATACATCTGTTTTTTGAATTTCAGAGCATGACAATGGATATATTTGTTGTATGAAAAAATTATAACAGACAATGTTTTCATAAAATTTAATTCTTTAATTTTATTTGAAAAAGTGAAAGTGAGCAATGCCAAGAAAACGCAAAAGGCTAATTAGAGTCGCAGTACAAGTTATGCTCGAAACTTACAAAATAGGAGATACGAAAGAATTAAGAGCCAGAACATACTGAACGCAATGAAGTCAGAAG
0.8620553400200183 CATAAATAGTTCTATCGAGCAGTTCTTCGAATGTTTGATACACCTGTTTTGATTTTAAACACCTCATTATTTCAGACAAGGTGGAATTAAATCTCTCTATTTGACCATTCACTCTACTTTTATATGGGGGGACCCTAAAAATTTCTATGCCTAGCTGGTCTTTCATCATAAAGTTGAATTAAATGATTTTTCATTGTCCATGACAACAAACTTTGGAACACCATAATAAAATAATATGTCGTT
0.5706467822416676 TCTGCTCTGACCAGTCGAGCTGGCCTGCACGGTTCCTACAAAGGGCACACGCCTGGTGTACGCAAACTCCGTCGCATTCGCCCGGGGGTTCACCACAACCCCGCCATGCACGGGCCCCTCCTAGGATTGGGCCCGCCTTTTCAATCAGTATCGGACTCGCCGGGCCAGGGTCTGGTTTCGATTTGTGGCGTAGCGTAGCCGTGCTTTTTCTTAAAGGACCTTAGCTACCTCTTTCTCAATTTGGTGACTTTTGTCGTCTCGAACTTCTCGACGTATCGAACTTTTTCCTTGTTGACTTTTACGGCTATAGCTCCCTTGCCGCTTACGTTGCTTTGCCTTGTTCACTCGTATGCTCATTCTCCTCTACTGTGTCCCGGTTTCAGCGCTTGGCCTGCTTAAATAGGCCTCCTTTAACCGTTATTCCAGATCCAAAGTCCACTGTTTTACTGTTAGCGTGGTTCAAAGTCCAGCTTGATACCGATGCTTTCTATAAATCGCCGATACTCTTTGTTCTACTGTTGCCAAGATCTAATTCGTGCAGTTCCGCTCACTGCAAACCACACTCTCTTTTTTCACGCTCCAGACTTCGTTTCTCCAAACTCTCTTTCTACATGCGCTGTCTCTCCAAACAGTTTCGCACTGCCGTTACTACGCTCTGATTTATTGTTATCTAAGGCCCGCAAT
1 TTATCGACTTACTGCTGCGAAATGTAACAGGTGAAGTAATAAATAATAAACAATTTAAAAAATTGAACAACAAAGTAACCTTAGAACTTATACATATTTGACGTTACGTAAACTAAGCATTTTTTCGCTTTTAATAAAATATAAAAACAATATTGTATGTATTGGTGTAAAGTAATGATAAATGCGGTATGGCATACCGAATATCAAGTAGTTATCAATTAAAAGCGACAAAACTCCACTAATGCTAAATTTTTGCTTAAGCCTATATATGTTAACAAAAAGCTGAATTTTATCATCGTCATTTTTTATAGTATAGTAGTCTTCTACCATAGTCTTCTGATTCACCGGTTAGTTTCTTGTGAGTTGCTCAGATGCCAATGTACCTGCACGAATGCAATAACGAAATAATAGTTCAATTTGGTGCCTATGTGTGTATGTGCATGTAAGTTGCGAATCTCTGACGTCATTAATCATACAGGGACTTAGGTGTCTTTATATGGAAATAGATGGATAGATTTACATGGATAAATGGATGGATCAGCATAGGTGTCACTAGAATCAAAAGCCTTTTAACTTATAGTTTCGAAATATTGGCGTTCATGCGGACAGACTGAACGGATAAAAAGGTGGACTGAAAGGTGGAAAGTGAAAGACATACGTTGCTATAGTTCATGCTGAAAAATATATTAACATATATATTAAATAAGCGCATTCTTCTGTATGCTAATATTATTT
0.713998674498853 CGCTCATTACTTCCACGGCAGGATAGGTTCGCCAGGCAGGTGGGAGGTAGAAGGTGGGCGGTTCGATTGTTCGACGGGGGGCGTGGCCCATGTCCGGGCCGCCACTTGTCGCGGCGTCGACTTCAACTTCGGTTTGAGTTCGAATTCGAGTTCGGATTCTTGCTCATTTCGTATGCCGTTAGGCGGCCCAATGTAATTATTCAATACATTTTACGTGCCCAGCAAGCCAAACATCTCGCCCCAGCCACGCCCACGACACGCCCCCGTTCACCGCCCTCCTATGTTGACCAAAAAACGTGTGAGAGCCGCAGTTGGTCTCTTTCACTTCGGCTTCATTAGAATATGTTTGTATATGGGATGTGTCATTGACTTGTTCCGCCTGACCAGCCCCATCTGTGTTCCGGGCCGTCCTTCGGCTCCTTCTCCACTTGCTGGCTTCCGCTTCCTCTTGCCGCTTTCGGCGCACTTTTGCAATTTATTAAACATTTTATTGCGCCCCAAGGCGTACTTCTGCGCAAGTAAACGGCTCCACACAAAAAGAACTACGGGTAGAGGTGAAAAGTGGGAGAATGAGACCGCATTCTAAGTAGCAGAACAATTAGAGGTGGGACGAAATGCAAAACGATTCTGGGCCAGGTGGCCACACATAACCCCCTCAGTACAAAGTAACCACCCTTTTAGCCCAACCCGACCAAAGAGTACATTTGGTGGTGATGGACGGGAGAATAGAAAGATTATAGATGGGGATATCAGGGAGAGAAATTTGCAAATCAGTGGATTTATTGTAGTGGACCTACTTCAAGACTTAACGAATTGATTACTCCTAGAAAAACCAGTTTCATTAAAATGATTGCACGCCTTTCGCTAGCTATCTAGCTACTGATTATAAACTTACTCAATCTATTTTAACTATTGAATATTTAAATTAGAAT
1 GTTTTTGGTTACGAGTTTGCCAATATTCATCAATTATTGGTGAAGCCTTGAAAAGCCTATATACAAAATATTTTGTAAATATTTAAAAAGTCTATCAACTATAATTAGTACGCTTGTAGGTATTAAAAGGTTCGAATTCGGGGGATAGGAAATATGTTTACCTTATGTTTACCGTTGAAGTTAAAGTGTAAAACAACCAAAATCTGGAGCTAAAAATTGAATTTTGTTCTAAGTTTGATGAACTGATATGAATACAAATGATATTGTTAGTATTTAACATTGTCAGACGGGCAATGTCTATTCACTCGGGGATGCATTTAAAATGGCAATAAAAGATTCAGTCCAATGGAAATGATATGATATGAACATGTTCATATAGCACTTTAAGTCGGTGCGAAATATTCTGGGGAAGACTGATCTCCCACGTTCCCCTTTCCGCTTGGCAGTAGATAGTTATAGTTCTTAAAAGCATTTCAAATTGCGTTACTTCTTTCTAGATTTTTTTTAAAGTTACAGTGGGATACCGAGTATTTTGTTAACGTGTTAACTCTATTTATTCAATACAATGTTTTATGGGTTATATTTGAAAATACGCTCAGACATAGCCCAATTGACATGAAGTTGACAGTTTGCAAAAAAAATTAAATTTCAAAAGTAAAAAATACTCAAAACATGTACGATAAATTCCATTTATTAGGCGTCAGATTAGTTTCGAGTGTTTGTTAAACTCATATTCATATGTATGTACATAAATAAGCAAGGGAAATTATAAATACAGGAAATACATAAACATAAAATATCTTCAAACAAAGGTTCTCTAAAGATAAATTCGAGTTGCAGATATAAATAAACATAAACATAACTGTCTTCCATATTGTATTCACTTAACAGAGAAAGCCTTTCGACACATTTTTGGGATACAGGAAATCAAGAAAGGTATTGATTAGTTCGATTTATGCTTAATGCTCCTGTTAAATATCGTATATCGAATATATATTATATATCGTAATCATATGTATTTAAGTTGTATGCTGTGTTTCGAGTTTTCAGTTTCAAACCAAACTCTGCAGAGCCCTGCAGTCGAGCAGGCGTCGGGCCTCATGATTATTCATAGATTAATTATTATGGTAATAAATATGCTGCTTCGCTTAGCCTATAGGTTAATTCAATGTATCTTGGGAGCGCTGCGATCGTTGATCTTCTGGTTACGCTTTAAGGTGGCTCCGCGCTTGATTTGATCCATCAGCGATTCGTGACAGATGCGAGGGTCCGGCTGAAAGAGTCCACAAAGATCGGATTAGATGGGCACTTTGCTGGCAAAACCTTAGGTTATCTATCGTTAGATCGGAGAGCAGTTAGTTGGCAGAACGTAGCACTGAGTGTATTAGCTGCCAGCTGGCTTAGTGGGCTTCAAACGAACGAGAACGACTAGGAACGAACAAAATACCTTAGCACTTAGCACTGATCTTCGCAAGTGGCATTGGTGGTTGTGCTGGTGTTGGGATAGGTGGGTGGTCTACGGTATTGCGCACTGGG
0.8022946627455614 GCACACCCGTTTTAATACGACGCATTCGATTGCGCTCTTTTCGCTTCCCCTTCCAGACGGTACAGTAAAGCAACATCAAGATGGACTGCGGCACATCTATGGTCAAATACATCCTCTTCATATTCAACACCATTGTGTCGGTGAGTATACATATGTGTGTGTCTTGATTATGTTTACGTTTCTGGTTTATAACCGACGAAATCGAAACCGATACAAAACCGGTAAAAAAGAGTTGCGTGAAAGCCACAATGGGACACTATGTTACGAAAGTGCTGTCGAAATAAGAGTCGATAAATTCATTCGCATACACCGTGTGCATTGTGCATACTCAACAGTGTGTTATCCAGTGATAAATCCGCGTATATGTATATCCACGATATATTGAAACTTTAGTTATATGCCCCTGGAGAGACGCGGCGCATTGAGAAGTCGAGAACTCGTGCTTTTCTGTTGTTTGCCCGCTGATTCAGTCTGAGACTCGTTATTGAACTCTGGTGATGTCATCGCCGACGCCTTCCGTTCAGCTTCCATTCCAGCAACTGGACGGTTTGCTTTGGGGCCGAAACAACCCGGTTCTGAAAAGTCGAAATCACAAATGGCTGGGATTTGCAAGAAAAATGAATAAATCCCTAACAGTCAAAAATTTGTATCTAAGTCTCTGAAA
0.6257171630162737 CTTTTTTAAACACTAAACGCAATGCAATTTGTTTGTGATCCGCTTAGAGCTAGTTAGTTAATGATGTATGTTATTAGATCGCTAAGACTGCACGAAACGAATGGAACTGCATTCCAGAAGGAGAAACGTATCCTTCAAATAAACCAACTAACTTAGGTGGAACTCAACTGTAACTTGACATAACTATAACTGAAACGAATCGAATCGAAATGGCAAAAACCAAAAATGTCTGAAAATGTCTGCGTGTGACTGTAGTGATAAGTGATAAGTCGAACCATAAGTAAAAGTTTAAGAAATCAACTCTCTCAGCTCAGACTCCCTGGTCAGAGCCAGGACTCCCATGGAACAGGATTGAGATACTTTGGTTGTTGTGCTTGATTGTCATGTTATGGTGGCTCTGCTCGATTCTTCGGATTGAGTTTCACACTTGCTTTGTCTTTTCCAAGCCTCTGTTAAATGAGCACTTTGATATTTTTAATCAAATAAAAAGCAAATCAAGTTAGCTAAAATCATAAAAGTATCGTTTTTGGTGGGTAAATAGTTTCTGTGACCAGTTGTGGGTGGGAATATCTAGATCTGGCAGTTGAATAGGTTCTGGAATATGGGTATGATCCATGAAAACATCTAATTGGCGGGAAGTTATATCAATTGGAGATCTGTACAATCAATATATTCGGGATTGGTTCGGCGGGTGTAACAACAACTATTTAATATGCTTAATGACGACAGCTATTTGGGCTCAATCGGTTTTCATATTCCACACCGCGTGTATATTTTACAAATTCTCTTTCACAGACTGGGCACAGAAATGCAAAAAAAAAAAAAAATTCATAAATAACTATTCGAAATCATAAGAGGACGTTCCATGTCAATAACA
1 GTGGGGATCGCTATTAAGGAACAGTGGCAGATGCGCAATTAATCAAGTTAATTCTATCTGCCAGCCAGACTAGACGGAGTGTGCATTGAAGATCTCGATCCAGTAGCCGTCGGGGTCCTTGATGAAGGCCAGTCCCTTCATGCGGCCGTCGTCGGGCTTCTTCACGAAGTCCACGCCAAGCTCCTGGAAGCTGCGGGAAAGATTGCGTCTTTGAAAAAGAACAGGACTTTCCCATTGACATTACTTACCGCTGGCAGGCGGCGTACACGTCGGGCACCATGATTCCAATGTGTCCGAAACCACGTGGATCGGTGTTGCCGGTGTGGTAATTCTGATCCGGATCCCTCTCAGTGCCCCAGTTGCTACGGAAAAGAGCAGAAGATTAGTAGAATTATACGTATTTCCTTTATATAATCGAGGACCTCTAGTTTAGGTGTAAGTTTTGATTAAAAACTAAAGGCCAAATTAATATATATACAAGTACATAGTTCTCGAGTTATAGGTGGATCTATAATGTCTAAGGAAACGATTTAAGAAATGTAAAAATACAGCGTGCGGCAGTATAATTTCCTTTTTTAAAATGCGCGCCATTCAGTTAGTTCATATCATAGCGAAACGCTACTGGCCACGTTCAAGAGGGGCTACTGCAAAGTTTTGTCCCTACACGGTTCAGTCGCCAACATGCGTTGAAATAGTGAGGAGCGTGCCTTTGCCGATGAGGCCTACTTTTCAAGCGGATGTTCGGGTCTTTAAACGCAGCGTGCATTTCGGAATCGCTTTAATTTAGCCCCGTTGGCTCCCGTCCCAGACCGCAAATCGATTTTTACATGGGTCACTACATTCAGGCAAACTGCAAGTGCGACAAAACGAAGAACTGGAGTCCCCCGACCCAGTTAGATCACCTGAGAACATTGAAGCAGTGACAGGGTCAATATTGTGATCTCCGCGGCGTTCTGCGCGCAAACACGCATCTGCCCTTGGACTGACTATCCGATCGTTCTGTGAGCAGAATTTTGCATGATGATCTTCAATTTCATCCATATAAGATGGCGTAGTGCAGGAACTTTCAGAAGCCCATTTTCATTTATGTC
0.764441049183048 GTTGTCTGTAAGCAGAGATAAGGAAAACAAGGTACGCGTGAGTCGTGGTCAAAAGTCGTATACACATAATGAACTAATTAAACTGGGTTATCAGCTAGGTGTGCGATTTGTGTGCCCTTCAAGTGTTTCGGTTTAGCAAAGTGGGGGATTCTTACGATTGGTGTTGCCGTTGTCGCTGTCGCCAGTTGTTGCTGTCGTGGCGGATGTTGCTGCAGACGATTGGACGGGTTTGGATCTTTTCTGGCCGCGGCCAAAGATCAATGTCAAGAGGAATGCGAGAAAAGCAGCCAGAGTGCCTAATATCGTGATCAACATCGGCTAAATCCAAAAAGCTGCTTTAAATCGGTGAATGCAAATCGGATTAGATAATCTGCTATCTGGTGGCCAGCTAGCTGGGTTAGTTTACAGTGTGTAGATAGTGAAAGTGCCTGTGCATCATCTTGTTTCGGATACTTTTCAAGTTCAAAAACCTTGCCACGATATTGTAGGCCAAAGCGGCGAAACAAAACAAAATGAAAATGCTAATCAATGCATTAACTAGTTTGCGAGATACAATTAAGAAACCGAAAAAACAACCATATGAGACCCAAAAATAAATCGTTGCCAGGTCAATGAGGCAGCTGATAAGAGATGTGGTCAACGAATAAGGTATACTCTACGGGAAATTCAAACTAATCTACAGATCAAGCGGGTGACTTCAAAAGTATGCAATAAGTATTTCAAAGTACGTTGTAAAGGCGCAAG
0.436548982114985 CTTTTCATAAAGCGCCCCGTCGCATTGAAATGTCACGCAAGCAATTTACATAAATGGAGTTGCTTCCGCTTGGTGAGCTGGAGAACGGAGAGCGCGGAGCGGACACAGTGCATCGCATCCAGGCAGAAGAGGAAGCTATCTTGTGTATCTGACGGGGAGTATCTGCCTATCCGAGCGCTGCTCACGTACGAAAACAACTGTTAGCAAGTGGCGAATGGGCGGGTAAAAGGCAACAGCCGATAGCGGCGGAGCGGAAGCGGACGAAGGAATCGAATCGATCAAACAATTTCCGAGCTGCTCGTCTGCCGAAAATACACAGCGAGAAATATGCCAGAAATCATAACTCGTTAAACCTAGAGATACTTATCTGCCTCAGTTAAGTTCAACTTTGCTAGTTTCTTATCTAAGATTATAAGAGCAGATCGAAGATCTTCAAAGAAACACTTGTTTATTGCTCTGTATGAGCTTTAAGCTAGAGCATCTTCGATGGGTTTCCCACTGACCAACTTCACGGTTAGTTAACACCTTAATTTGCCTACAAATTGCTCAAGTTTGGAGTTTTGAGTTTCTTTGGTCATGGTTGCGTCTTTCGTTGCCCCTTTCTTTTCGGCGGCCAGCTGAGAAGTGCTTGGCCAGATGAAAACTGAGGAACGGAAAACTCAGTGCGTAGACCCACGTGCTGGCCGCATTAACTTCACAGTTTTGTAAGAGGGAAAACGGAAAAGCGGTAATAAATGCCCCGATGTGCGTGCTGGCTGCAAAACTGAAAAGGCGCTTTATTATCGCCACTTCGGCGAGGCATTTTGTAATGTCTAGGCTGGAAAAATCAATTCGGCCGTGAAACTTCAACGAAAACGAAAAGCATGCTGTTTGCACCCCCGAAGTGCAGCATATTTTTGCGACGACGCACAGAAGCCGGCACCCTGGGAAATCACATGGATTTGGAAAGTCCTAACCTCAACATAATAGCGGAAAATGAACTAGCGACTTGGGGCAGGCAATGGCCACAAAGCACGGAAATGCCCCTTTCAGCGTTTCAGTTTTCGGGGTGAGTTTCGGTCTATGAAATCACTTCCGCTTACGCTTTTTTCCTCTGACATACAGACAGTGGGTGTGGTGCCGAAACACTTGTCACGCCACAAAACCAATGATTAGCCGCCCAGCAGCTGCAAAAATCGATAAGGTCCGTGGGTCAACAGCGTTTTGGCCTGTCTTGCCGGTTTTAAATGCATCCAAGTTTTTAAAAATGCCTGGCTGAAAGTAAAACAACTTGAACCACGAATCTTTTCTTTCGTCTCATCAAATGTTGTTTAT
0.9888050977196183 ACGGCTCAATTAACTCAATTAAGCTTACTTTAAAAACAGATACGAATGGCGCCAAATTCTTGAGCAGTTCCAGGCTGACAATGGCGGTGATGAGCGGTGAGTCTTCGACTTTTTAAAGTAAACAAGGGATTAGTTATCATGTCGCTTTATAGCATATTGATGGTGGAGACCTGGTCCCCCATTGAAATCGTAATGCATTACTATGGCAACGAAACCGCCGATGGAGCCCAGATACCGTTCAATTTCCAGCTGATAAGTAATCTGCACTACGATTCCGATGCCTATCATTACGAGTACTTGATTAACAACTGGCTTAATCTGATGCCAGAGGGGAAGAGCGCCAACTGGGTGGTAAGTTAATTAGCGATTAGCAATTAGTTGACCACTAAAATTTAATGTTTTCATGACTAATAACCAATAATAACCCCCGTGAATAGATCGGTAACCATGACAAGAACCGTGTGGGCTCTCGATTCGGAGCCGATCGAGTTGACCTCTTCAACATCCTGCTTCTCACTCTGCCCGGCTGCAGCATCACGTACCAGGGCGAGGAGCTGGGCATGCTCGACGGATATGTGTCCTGGGAGGACACCGTGGATCCGCAAGCCTGCAACGGCTACGAGGCAAACTACATGGATAACTCCCGCGACCCAGCCCGCACTCCGATGCACTGGTCGGATGAGACGATGGCTGGATTCACCACTGGCAACAGCACCTGGCTGCCGGTATCCACGGATTATCGCCAGAGGAACGTGAAAACCGAGCGCGGCGTGTCCCTGAGCCACCTGAACGTGTTCAAGCGTCTGCAGCAGCTCCGTCAGGAGCCCAGCATTGAAGAAGGATCCGCCGAGGTCAAGGCTGTTAGCAACTACGTCCTGGCCGTCAAGCGGTGAGTTCACGAACTATGCTCTCTTCTCTTCGTACAGAAGCAACGTTTTCTCCAACGTTCTCCAATGGCTATTCTTTGCAGCCACCTGAGCGGCGACTTCGTCTACATCTCTCTCTTCAACATCTTCGACTCCATCGAGAATGTGAACCTATCCAGTGTGTTTGGCAGCCTGCCCGCCAAGTTCCAG
1 CTATAAGATGTAGGAGATTGAGCGAGGCTTAATAAAATAGGAGTTCTATATAACCATTTTCAATTTTTATGACAATAGTTAGATGGAAGAAATTTTAAAAAAATGACTACACTTTATCCCACATATTTATTCTGTCGGATAAACAATTATTATTCATCATACAAGTTTGTCGTCTAATTGAACTTTTTTGATCTAATAGAATCTAATAAGTAATAGAATTTATATTAAGACATTTAATTTATATTAAGACGAGTTCAAAAAATGAAAAAAGGTAACAAAGTTTCTATTGTAATTTTTAAAATACCCCAAAAGCCACTTACCATCTGGTCCCGCTCGCCGAGTCCACTGTTGACGATAATCGTTGCGCCGCCGCGGGTAATCGTCCTCGTAGCCAGAGCCTGGATAGCTGAGCACCGAGTTGGACTCGCGATGTGGTGCACCCAGCTGGAAGTAGTTGAAGTCGTGCTGATCCTTGCGCCTCTGGGATTCGGTGAGACCCCAGTAGGATGAGGATGATGAAGAGGAGTGCTTGCTGCTGCCACCATAACTACCACCGTAGTGTCCCCAGTTGTCCTCGCCGCCAATCAAATAGGGAACAAATTTGTTTGGCTTCTTGTTGGACCCCGGAGGACCTGGAGGTCCTGCTCCATCGCGATCGAGGTAGTTGTGCGACGGGCGACTTGGTGGTCGATAGGGCGAGTAATCCGAGCCAGGACGATACGGTGGACGGTACTTGTCGATGCGATCCGTTTCCGGACGTGGCGGCCTGTACGCGGAGCTATCGTAACCGGAGCTACTCGGCAAAGTTTCCCAACGATCCGGTCTTCCGGGGCGATAATGCGGAGAGTCATGGCGATCCACGTAGGGATGGTCGCCGCCATAGCTACTGGGTGGGGTGTGACCAAAGTATCCGGAACTGGAACCCGAGCTAGATCCCGAGCCATGCGAGGAGAATTCATAGGAGGATGCCGAGGAGGATGAGCTGTGCGATCCATGGAACTCGGAGGAGTAGGGAGGTCGGTGTTCGTAAGAGGAGGAG
0.7168763245815795 CACGCCTCCAAATCCTGGCAATGACTCTCGAAAATTGTTTAAAATGAAATTGTAACAGCAAAACATACTCACGTTGCTAGAAAACTTTAAATGCCCTTTAAAATGAGTTAGTTAATAATAGAAGTTAATAATAGAATACAGAAATTTATTGGTTTCTTTGGTGTCATTACAATTTAAAATAGTTAAAAATAGCAGACAATGTCACGTCGAAAGCATTTATTTAAATAGATCATTTTTGCATTTTGTAGGGTAATTTGTTAACAAAAATTAAACTACCGCCACAAAATGTAAACGTGAAAACTTACTAAACTCTAAGGCTTTAAGCTCTTACCAAAACGCTTATACGAATTCATAGACTCTTCACTGTGCCAACATCAAAACAAAGGCACATTTGCGTGATTATTTCGTATGTGTTTTGAGTTTCTTTTGATGCAATTAGAGAGAGAATTCTTGGCTATAAGAAGCCGGGAATCAGTGGAGCAGTCGAATCAGAACCTAAAGCACCTGAAGCAAAGAATCCCAGAATTTCAGTTTGGCGCTTGGAGAGTTTTCTTTCCGCATTGCTGAGCGCGCTAAGCGGTGTGAAATTCAAATTTAACGGACACCCACCGACGCTGGCACTGCCCACAAGTGCATTTGGGCTTTAACTGAAGCGTTAACTCGAGCGAGTTTTCACAAAACACTCGAAAAAGAGATTTTCGAAAGATGGGGAAACCATACAAGTAGATGAAGACCCCCCCAAACGGGTGGCTGGTCTATTGGAAGCTAGGAGTTTGGGAGGTCGGGAGGTGAGGCCCGTAATTGGCGACACCTTTAAGTGCCGACCTTGTCATGCTCGCTGGCGCCGTCTAATTCAGGCCGGGGTTGTTCTTCATCAGCGCCTCGCCATCGACTTTGCAAATCCGCGCCGCAGTCTGCGCAGGCGCATGCGCAGCCGTCGCTGTCGCGGTGGACGTAGACGCCGCCGTCGACTTCGGCAGAGGCAGGAGAAGCGGATTGGGATTTCGTCTGGGATTCGCTGAAGGCAAGATGAGCTCATTGTGGCGGCTAATTTGCATACCAGGAACTCCGAGGAATTCTAAGGCGCTGCAGAGGTTACGCCTCTGAGCGAGTCATTAAGAGAATGGGGATTGCCCAAAAGCCAAGTTATAAATAAAAATCATTTGGACTGAAAATAGCAAGATTGGTTAGAACATTTGCATTTTCTTTTTTGTTTAACGTGTCGTCTCAATTTAGTTTTGTAAGCGTTATAAATGATATATTATCTATAGGTATCAATACGTAATCTTGGAAAGAAATGCAATTAGTTAAAACGCACTTTAACGCCAAAAAATATCAACCTATGGTTAGCATCAAAAAGTATTTCAAAAGTTTGG
0.6517727206916119 CTTGCTGAGAGACTGGGGGAAATTCAAATAAAAGCCGAATGAATAAACTCAATGAATTTTAGATAATCCTTGCGAGGCAAAAGCATGCTTGCTTATCTTAATATCGAGTCCTCCTAAAGACAAAGCTGTTGAAGCACCCTGAATTCAATTAGAATTTCAGTTCGTTTGCTTGTATTTCGAGCCAAAAACGAAGTATCTCATCCAAACTGAAGATTTTTAATCCGGTTAATCATTTATCCAATCAAATTTCGAATCCAAATGTTGTTTGGCCGATGAATTAACCAAAACCGATGAGCCTGCCGAGGGATAGCGTAGTAGTAGCACTGCGAATATTCGATATAGTGTATATATTTGGCGCTATAAGCACCAACAAAGCCAGTGGCAGTGCCACAGGCAGCTGTATTGCAGTTATTCAATTAAAAAAAACCGCCAACAACTTCGACGGAAAAAAGAGACGTAAACAAAAAATGCAAATTCTATTACGACACAAGCCCCAGGGCTGAAGGGCGTTTTGGTGGCCGGGTTTTACATTGAGTGGAGCAGCCGGAACGTTGTGTGTTTTAGATCAACGGACATGCCAGCATAGTTTCCTCTCGTTGCCCCCCCTTTTTTTTTGTCAAATTTGTAGGCTTAACTTTGTTGGCAAATTAAAGTTTGGTTCATAAAAAAATAGGGCAAATTCTGGGATAACAGCGCACTCTATATATTCTTCAATAGTTTTCATACTTTGTATGGATTTAACTCCGCTCATGTTTAGTTGACCCAAAATATTCAAATTTAAGGTAAGCTCACAATATAC
1 CGATTCACTGACAGTGGCTGCTAGATTGGAGCCCGGGGATGGAGTACTGGAAACTCGCTCGCTGGCTGTTGCTTTCTTTTGCAATTAAGCTTAAGTTTGCACTTTGAAAGCCTCTCCAGTCTCCGTCCCACTTGGCTTTGTCAAATCAAGCAATGCAAATTCTTTTCAAGTGCCAAATAGCGCAGAGCCCCTCCTCTTCAGTCCCTCGACCTCTGAGCCTCTGAGCCTCTGAGCCTCTGAACCTCTGAATTTCTGAACCTAGCCGTCGCAGCTTGTTAGACTTACAACAATTGCAATCAGGCGCACAAAGCCGACGGGAGGAGCAGCGCGGTGCCAAAGTCGTTAGCGCGACACTCGGACGGACGAATGGACGGACGGTCGGTGGAGACCAGCAAACATTTGCATGCCACATGCACATACCAACCCGCCTCTTTGGCTCATGTGTCTTGTCGCACATGCAAATGGATGAGGCGGCCGCTCAACGCGGCGTATGCGCGATATTTAAATTTGAAGTGCTCGGCAGTCCACTGAAATTGGCATCTTTTACCTGAAGTCGGCTTTAAGTGCGTGGAGGGTTACTCCGCCCTCAGTTAGGCAGAAACTCGTTTAGCTGGCAGCTTCCATTTTATGCGCATACCAATCAAAGCGCCATACAGGTCAGGCCTGCCGACTCGGCCCCATCTTGCCCCAATAAGTATGCCACATTGAGTGGCCAGCACAAACGAATACACCAGCAGTCGCACACTAACACTGCACTGAGAGAAAACATTGGGTTGTCGGTTGGAAAGAACGTGATATACTTCAAGTTTATTAGTATTATTTTCTCAAATTCGCCTTTTACTTAGATCCGCCTTTGTGGTGGATCCTTTCGTCCTGTTCATCGCATAGATAGCAGATGTGGCCTCAGCTGGCGGCCCGAGCTCTTAGCACACGCATTATTTATGTATAACGAATGTGGAACAACAAAACTGAAGACGTAGCAGGAATACATTCAGCATCAGCATTCTTTTGCCCCTCACGAGTGTGTGTGCTAGGGTGTGTGCCCGGAATGAAGATGTATGGTTAAGACGGACCGACGAAAGATGCGAGAAGTTAAGAATTCATAATGTTTATTTATATGCGAAACATATCGAGTCGAAAGTTTCGTATTCCCCGCGCACCATTCCCATGCCCAAGTCCCGGCCCTATATGAAGCCAAAGACAACGCTGCGTATGCGTAATGTATGCACTTATCCATCAAGGCAGCGGCAGTGGCAGCTGCAGCTGCTCCAGCTTCTGCTTCTGTTTCTCTCTGCTTCGACGGCATTAGGTAATAGCTCCGCAGCCGGACGGGCTGTCAGTCACTCAGTCATCATTTGCATGGAGGCGGCATCATGAGCCGACATTCCTCCCCAAGGCTATTAGGAAAGCGGGAAACGGGAAACCAGGGGGTTCTTTGCTATCTGGAGGACAGGAGATACTCGTGTGTGCCTGCTCCGAGCATGCCGCAAGTG
0.8781466645014473 AAAAACATATCCGATGAACATACCACTATTTAAAGTAATTGGTATTCAAATAATTACTACTTAGAAATATAACAATTCAATTGTAATTGTTAGTAACGAATATATTTGGCTTAATTGCAGAGAAACGCGAGGACACTGTGGAGGAGTCGACGGCCAAGCGGTTCACGACCACGTCGAGCCTGAAACTGAAGCCAGGTCCAGATGACGACTACACGGAGTACACGTGCCAGGCGAGGCACAAGGCTCTCTCGCCGGACATGCCCATGCGGGCCACCGTCCAACTGTCCGTGTTGTGTGAGTAGCTTCTCAGCCTTTCCATCGCCATCTGTTTGTGTGGGGTGGGGCGGATT
0.6528998865231993 GGATTCACCTGTCTCACGGCGCTCGTAAAACCACATTACCTGTGATTTCCGAACACAGGATGGCTTGTTCATCAGCGTTGCAGTCGAGCACGGGCACGAGGACGTAGCGATTGGGAACGGGATATCTGCCGGTGGCCCTTTGGCGCCATTGTGCCACGTTCATTGAATGTTTTTCTATTAATTTTTTATTGAATGATGCTTTTGCCCCACCACACAGCATACTTCCACGCAGGTTGGGAGTGGCTCATTCCCTGCGGCGGCATGCTAACTTTATTCAATTCCTTCGCTGCTCATGTGGAACACACACTCGATGTACCTCTCAACCTGTCCCTCTCTAACTGCATCCAGCGCTCCCTTTCTATCTTAGTTACATTCTCTATTTTCAGCCGGACAAGAGAAAGCTGTGTAATGTGGCTGAAAAATTGCTAGTACTCAGGATGCAACCTAGTCGAAGGAATGGCCATTAAGTACACTCGAGGCACAGATACCCTTGAATTGGATTAGGATTTAGGATTTAAACATGCAAATTCTAATAATACAAGCCATAAATTTAAATAAAATACCAAATTGTTCACTTTTCTCAAAGTTTATTAAGTCACAAACTTGTTAACTTTTCTGTGGTGGCTTGTGTTCAAATAAAACATCATATGATTAACAGCAAAGGGATCAAAGACTCGTATTAAATAAAATGTTTTCCCTATGGTATCTTTGGTAATCTCTTTGGTATCTCCCAGCTCCGTACACTCTATCTGTACCCCTAAACTCCCGCTGATAGGGCAACAAATGATCAACATGATGTGAAACATTTTGCTAGTTCCTTAAACTGAACAAAAGAAGACGAGTTGGGGGGCAAGTGGGGTCTGGCAAGCAAGAGTTCGGCAAGCTGGTTAAGCCTGGCATGCCACTCCATTTGGAAGACGGTTTTTTTTTACGGTTCGCCACAAGCTCATAAAAAACCTCCAAAATGGGTGACACACAAAGGAGTCGCACATGCACACACACAGCCACACCTTCACTTACATGAAGGCAATGAAATAAACAAAGCCGCAAAAGACACGAAAACCTCAGTGGAGCGAGAGAGATGGGCACATGGTGTGCGAAAGAGAGGGAGAGATGTTTCAGGAGAAAGAGACAGATGGTAAGCAAATTGCTGAGGAGTCCAAAAGCCGGACCGACGTCAAAATTATCGAGCAGCAGGTGTGCTCTTCTCCGTTTTCCCCATTTTTCTTTTTTTTCTCTTTCTCACTCTCATTGTGCCTCTCTCTTTCGCACATACTGACCCTCTCTTTCGCACACAGCCACTGGCATTATTGCTTTTGTGGCTTTTCGGTAAATATTTTGCATAAAATATCAATTTGATATGCAAACGGGCGAATATGTGAAAACGTGCGACTGCAATGACTACTCAGACTCTATGAAATTTAAATAAAAATCTGCAAGTGTAAATTTAATTAATTACTGAACATGTTTTTCAAACATAACTCTTTG
0.9472278645093269 CTATATGTTTTCCTTTTTAAATGTAATTCATACTTTTAAGCTAAACAAATAAATAGACGCCCAAAGTTGCAAGAAAAAAAAAAAAAAATAATTTAAAAATTTAACAAACACATAAATATTTGCAAGCACACAGGAAAACGATTGGTTAAACACAAATTTTTCACATGTTTGGAACCAGAACATTCTGGGCAGAAATCAATCAACATATTTGCACTCTTTCGAAAGAACGTTCTGCACTTAAAAGCATATCAAAATTGAAATTTCAGTAGGAGCAGAGCGCGAATGGTAATTAAAAACCGAAAATGTTTTTCGCCTTCTTCCTGGAATGTCATTAAATAATCAGCATGGCGGCTATCATTATCCGTCATTCGCAACCAAATACAATAATTAATGATGCCACAGAGCCCGCCCAAATTGCAATTACCTTATGCATAATTAAATTATAATTCATTAGACATGAGCCCTTGCTGTCTAAATCACAGCACTTAAATATTACCAATGCGAAAAACCATCTCGATACGTAATCAAATGAGACTAAATCAATAGGCTTAAAATGGGTCTTTAGCCCCTACAACATTTTTTAAGCACTTTATAACGAGCAAATTTTTCTAAAGGGGGTCTTGACTCGACTCATTTGGGTAAATCAACTCGATGGCAACTCGATGCTGAGATGCACAGATAAAAATGGTATTGTGATTATACAACATTTAGACGGGTAGTTAAGGGGCGAAGCTGGATGATATGGAAATTGCAAATGCCATTGTTTGTGCCGAAGTGGGACTGTGAATGTGAAATTGTTTAGAGGCGACGCGCGACAAGAAAATCGCAGAGCAATGGGCGGGGGAAATGTTTGAAAAATGACTTTTCTTCGGCACTGAGAATCCGCTCGGCAATGAGTCTGCCATTTTCTTGTTGCAATGTCGCATGAGCTGGTGATTTCTTTTGTGTACATATATTGTGTGTATTGCTTATTGGGTGTGGATTTGAAAATGTGTACTTTATAATGCGAATTCAATTATTTTGGCAAAATCGGTTTTGTTTTTCTTGTGTACATTACAATTTTGGGATCCACTCCGGCCTTTGGGTTCGCCTTCGTCGACCTCATTTTCCTTTCTTCGTTCGTAGGGCTCGTCCTTTTTCCCAGCCGTCTTACAGGATATTTTCAATTTTTGCGGCAGGATATTGCCGTTGCTTTATTTGCCGTGTGCGCTTACTGTTTTAATTATCTTGCCTGATTTGATTTTCCATTCTTTTTTAATTAATTTCGTTTGAGCATAGTTTATTTATTTATGCGTTTTATGGGCGATTTTCAGCATTCGATTTCCACGCGCTTGTTGGTTTTTGCTTGTTTTTTCTTTGCTGGCGAAACCTTTT
0.6598025912154684 ATGCCCTGTAATTATTCCGTGCCCGATCCCATGGTGTAGCATTGCCTTTTGTGGAACGCCTGAAATGCAGGCTGACAGTTTTATGACACACAGGATCGTATGCATGCCTTTGCGACACCCTGGCCGTCGTTACTGCTGCAAGGAAACTCTGACAACTGTGGACACGGCCTCCTCTCAGCTCAGCTCTGCTCTGCCTTCCTTTCCTATCTCCTTTCTCATCTGCTGCTGATGTGCTGCATCAGCTCAAGTTCACCTATTCCCAAAGTGCTGGAGGGAATGGATCTCGGGTTTGCCGAAACGACCTTGAACCCCGGCCGCAACTCCAGCGGCTCACGTGGCGTATGAGTAATGTTTCTGCCAACGGGGAATTTCTGGCAATAGAACGCGTCGCGTCTTGTTTATTTGCCGAAGACAGGTCGCAACGCTCGTATTTATAGAGCTTTCAAAAATACATCAGCCACATCGACTGGCCGGTGAATCGGCCTGCTTCATCCGTCGAGATCGCACAAATCAAACTATCAAATGGAGAATCTTGTTTTTCGGCATCGGGGTTGATATAAACACACCATTCGAACTAAATATTTACACGTCGCTGGCTGTTTTCATTCGGTGTTTGTTTGCCATCCCGTCCTCCGCTCCTTCGACCGCATTTCCTTTGTGCTCCGTTCCGTTCCGCTTTGCTCGACTCCGTCCGGTTTCAGTTCGATTGGTTGCGGCATTGTGCGTTTGGCATTTTTATGAATGGCCCACGGCTCCGGACTCCGCAGCAAATTCCATTGTCTAGCCAACAACAACGAACGGGGCGAAAGCAATTAAATATATACCTCCTACTTTTCCGGCAAATTTTTGTTTTTAATTTACCCGCTGTCGTACGAGATGTACGCAGCGAATACAACCAGATTAAAGGGAAATGGTCAAATATTGCGTATACGCATGAAAGCCCACATAATTGGTAGCCCGCTGCCCTTGTCCGTTGAAACAGAAAGGTCGGCGGAGGAAAAACAGAAAATAATGGAACTCGCTTTCCATTAATTTCCACTGAAAGTCATGAGTACCTTCGATTGCGAATGCCCTCAGCTTTTTTTTGGGTCCATCGATTATATAGTGCGGTATTAGGTAATAGTGAACTTAAGTAATAGTATATACTTTGCTATATACTATACTTTTCAATTATATACATTCCTATTGTACAACAACATATCGAACACATTCAAGCATTAAAATTTTGGCAATTGATTGTTTCTAACCAAAAGGAACTATATAAAATGTTGTCACAAATAATCCTTTCGATAAATTAGGAGCACACTTTTATGTATGCACAAAGTTCCCACAAAGTGAAACCAATTTCCAGGACTACGAAACCCCATGTACCCCACTAATCCTTCGCTCTGTAAATGATCTGCAAATATCTGCTGGAACTGGAAAATAATCCTAGTCCCATGCTCACAGCATTCTGGCTAACTGTGCCATTTTCTATAAGCCCTGAAATATGGGGCAATCATTTTTATTGACTCTACGAGGGCAAGATAATTTCGGCTCGGGGAAAAAGTTGCCCTGCAGTATTTATATTGTTGTTTTAAAATTGGCCCTTGTTGCTGGCGCTGCTTTGGCTGTTATTGTGCCATTGGTGTTGGTAATGGCGCCACATTTGTTCACGCTCCCAAACCAAACAGGAAGCAGCGAGAGGGGGAAATGGGGGAGAAAATGGGAGAAAGCGGTGGGGCAGCACTCAAATGACAATCGATTTGCGAACGCAAAGAGCGTAAATACAAATCAAATATGCATTACACAATTGGCCTGGCCAGGATTGGTTGTTGTGGCCGAACTGGTCGGGCTGGTCGGACCTTGGCCCGTACTTCAAGTGGAGTCCACTGAAAGTTTCCCCTTTGCCACCCTTGTGTCCCAGAAAAGTTTTCACCACTCTCCGTTGCTGTTGGCTTGTTTTTTTTTTTCGCCTTTTGTGCTACTGGTAAGGCATTTTCCCATGTTTTACTTGCGGGTAATGCCCAAACACTTGTAAATTTAATGGTCCCGGCTATGAAGCAAC
0.8835211345424676 TGTAAGTTATATCTGTGCTGTAGCCCACGTATCTCCCGATTTTCGACCTGATAGTCGTGCTCTCCTCGATATTGGTTTTCCAATTAGTTTTTGTTTTGTTGTGTTTCGCTTTGCGTTGCGTTTTGTTTTCACGTTGTTGGGGGTTTCTTTGGGCCATTAACCCATTGGTGGCCGCTGTGCCATATTACGCCTTTCCTGTCAATACTGAAATCTCTTTAGTATTACGCCCATCTACGGTATTGCAAAGCTGGTTTAAAGATGGGAGAGTCTAATTGGAAATTCCTATGGACGCAATCAGCTGTTATCTGGATTCTTTAAACATAAATATGGCAACTCTGCTCGTAAAAACCGATTGGCGGGCTTCGAATTTTAGAAGTGTTAATAACACACTCTTAGTTGGTCATAAATTCATGAGTATAGATAAGATAAATGGAAACATTTCTTTTCCAAACACAAAACTAGTGACCTAAATGTTTATAAACAATGATTGTTTAAAAGATTGGAAAGTGGTCACAAAAAAATCCAAGACGTTCACCACTTTATTTAAATAATAAATATTTATGTCTAGACCCAGAGTAATAATCAGTTGCAGACTGATAAAGCCTATCAAAGTTCTTGTTCTTGTGGTTTGTTCATCTTTGATTTGTCCTCTTTCTTAACCCTTTGTCGGCTATCTATGTGCAGAATCTATTGACATATTTATCGAACTCTTTCCCCAGCTGGCAAATCTAACGCTTTTTGATTTATGCTTCTAATAAAAATTCAATAGACTTGCAATTTGTCCAG
0.8835328047214885 TTTCTCCTCACGGTGCTTTAACTTGTCCTACATATTACATATGAATTCTTTACTTACTTGAATCTTTTAGAACACAAAACTTACTTTCAATCTTATTAATAGATGATCTAAATTCATTTGCTCCAATCGCTTTCTTTGCTCCCGAGCCCAGTCAATGATTTGCTGGCGAAGTATGTTGGCATGCTCATCTTGTTTGTAGAGTGGCTGAAAGATGTTTGTCTCGTTGGCAGCCATATTCTCATTCGCAATCACTGGATATAGGCAAATTTCAGCATACGATGTATAAAAACCCAAAGATACTTACCCAAATAGCTTTGATCTCCCTCCTCATAGCTTCGCATACGTGCCACACCACGACTTAAAGCTCCCTCGGTGAACTGCACCTTGGATTCCTCGAATCGCCAGTCGTTAAGGTTATAGATCTTGACATCCTGTTTATTACAAGCAACCAGGAGTAGAAACTTCTCCGATATTGAGTGCTAAAGGATTCCACATTTTATGAATGCCATGAAAAGTTTGATCCGAAATTACCTGAACTGGCAAAAC
0.769917219892414 ATTTAAATATAATCGAATTTTTCCCAGTGCAAACCCAAAAAAACCGCAGACCAGACAGCGCCGCCAAAACACTATTGCCCTCTAATGCAATTAGTTAACGTCAAAAGAAGAGCATTATTATGTGGCCTGGCCAACGGACTTGATGAACTGCACCCACCATGGCTATCATCGGATTCGCCGTCAAAGTTCCACGTCTCGTCCGCATCGAAATGGGCATCTCCGCCACGCCCCTCGCCGGGATAGAAGGCGTGGGCCAGCACCTGACCAGGTCCATCGAATTTATAGCCATCTCCGTGCGCGCGCCTGCAAAGTGAAGAGAAAAGGACCAGCGTAGATGTCCTGGATTAGTTCGGTGTTCCAGTGGAATTACGAGCATGGCCAAGGGGGAAATCATATTCACAGCTTATCTAAGAACAAGCAGCTGCCACATAAACTCTTTGATTCAGACACGGCAGCCATGGCCATCGACTTTGTCATCGGTGGCATTTCATCATCGACGTCGTTGGATGGCCATGGATTTAATACTTGGCTTATTTATCGTTCGCCTGCTTTTAAGTGCAATTTTATGTGCGTTTGTTTATGGCACTAAAGACTCGCTTTTTTATGATCTTCCCCACCACCTACCACCAGTGCTCGTATCCATGCATCCCCAATCGCCCGATTCGCAATCCCCATAGATTTCGGAGTACTTACCGCGCAAAGAGTATCTGAATGTCGGCCTGGTCGCTGTAGACCTCGCGGAATGTCAGCTTCGAGTGGTTCGCCCAAACGTCCAGGGCGGTCTGCACCATTCTCTCGACTTTGGAGGCATCGGGCATCGACCTGTTGACCATGCTGCAAGGAAAGACGAAGGAAGAAACATGATATCAGCATGCTAAGATATTCCACTTTGTAAGGGTTTCATCCTTTGCATAATACACACAAAGAGAATAAAGTGATATGGTATATATATCATGGATATTTATATTTATATTTATAGTTATATATTTGTGGCAGCATTGAATGCTTGGCATAATTATACCTGATGGAAATTATAATAAGTAAACCAAAGTCCCAACTTAACCTTTACAAAACCTTCAAACAAGTTAGGATTGTCCTACTATGGATATAAACAAATTTTCTTTCCGTGCACGCCTTGTAGGCACCGAG
1 AGTATTCGAAAGGATGATTATCTTTTTCCATTCACAATCTTTTGGAAATCCCAAATAGTCATTGATAATGCTCTTGCATAAGCAGCCTTGATATATCCAATATCAATGTCCACTTAAACTCAATTTACTGTCACTTAATCATAGCCAATCTAGAACCGCAGTAGATCTAGTCCCTTGATGAGTCGAAATGCTATAAAATCTATAAATGATTGTTTTGAAAATGTATATGTTCTGCGATAAATGCAAGTTTATCATAAATATATAACCCCCACGGGGTAAGAGATAGTAAAATCATATTTTGGTATTATCACATTCAAATGTATTTCATTTCGAAACATGATCGTTTAGTGGCGTGCACCACTGTATGTACACACAGATATCCGAAACAACTTGCCGGCAATTTCTGAACTTAGACTGAGGTCTTGGGTTCAAGTGCTAATTGGCCACGAAATTGAATGCAAAACCGATTTTTGATCTGCGGCTGACCCAAATAAAGTACAAATGACAAAATTACTGATGATACATGGTCGGGCCATCGAAAGGTGAGTAATTTTCGAAGTTGCGACATCAATATATATAAAATCGTCTTATCAGTTCGATGTTGTTACACCTATTACTCAATGGTAGTTTTGATAGAAAAGGCAGACCCATGGTCAGGAGCGAGAAAGCAGTTATCGGAAGCTTCCAGCGGAAGGAAACACAAGATAGTGCGGCTCGGTGTGAGCGTTCCGAGAGGTTAGTAACTCTTCAATGATTCACTGCATCATTGCACTATCTTTCTTGTTTACTGGCTTTCGCTACAACTGCTGATAGCCGTATCTTTATCGTTAGCTTAAGTACTTCCATACCCCTTGAGCTGGTCGGGAGTATCGAAACAGTCGCCGATTTAAGATCAGCGGGTGCAAGTTCGTGACATATTCATTATGGACTTCGTACGACTACGAATATGGGTATGGGTATGGGTATCTTCGCTGTGTGGGTGGTGGCATGAACGTCTGGCCGATATGGCGACACTTATTTATTTACAAGCGTGCCTACAAATGAATGGAGTTCCTGTAACTACACTGGAAACTTAATGTTATACTTCAAATCAAATCAATAAATGA
0.673410834020316 CTTATATTTCAATATATTTTCAATCAATATGGTTGTATTAAGCTGCCTAACCTTTTAAATCAGTTATGGCGAGTACTGATAATAAAGAATAAACTGAGTACTATGACAAACTAGTTTTGATTATTAACAAAAGTTGCTTATTGTTCGGACCTTGTACGTAATAAAATATCTGTTTTCCATTACACAACAAGCAATCAGATTCATAAAGAAATATTTTCCATAAGTAACAAAATGAAAACAGATATCTATAAAAGTTACACTTTAATAATATATATAACCTCATTGTTACAGTTGTTTAAAGCTTAGACTTTGCAACTGATTAAATGTGGACATATACTTTTAAGATAGAATTAGCCGAAAATATGTAACTAACAACTAAACATGGGGTTGACTTCAAAGTTACCACATCATTTGGGTTATAAAACTTATAAAAAAATACTATGCAAGAATCTTATTTTTTTATGGCGTGCATAATATGAGGTCTTTTACAAAAAACAAAAGTCATCAGTGAAGTAAACAACAAGTTTTATTTAAATTCGAAGATATTTATAAATTTAAGGCATACAAATGCAAATGAATTAACAATAAAAGCTTCTGGGGTGAGTCCATAGATTACAGAGCAGCGCAGTTTTCTTGACCAGATGATGGTCTAGCTGAACTATTTTTAACTGGGCGATTGGCACACGACTTGGCCTGGTCATCAAACTCAAGCCAAGATTTGAACTTGAACTAGTCTCGCCTTATCACATTGCCTTCTAATTCGTTTTCATTTTCGATTTTCGCATCTACTTATGCTAATGAAGCCATCTGCAGACGTGGTTTTCGAACGTATTTATATTGATTATGGGTGATCGTCAACAAGAGCAGTGGACACCCAATAAACCTGTCCAAAAACCCGACACATTTCTGCCCAGTCATGCGTGGTGGACAATAGCCAAATGCCATTGATGAGACTCGTCTCCAAAACTTTGGCCTTTTGCCGGGCCGTAATTACAGACTTCCGTCTTTTGAACAGTTTTTTCAGCCCCACCCAAGAGTCGAGTCTTGAAAAGCTGGCTGGGATGGGGTGGTTTCGGGTGCTGGACGAGATGCCAGAGGCGCCACAATGTATCCTGTTACAGGTTACAGGGCCATAAAGCGCCATAAACGCCGCGACGGCAATGGCAAATTATAACGCATACGGACACGTAGTCGATCCACTGGCTAGAAGGCTAATTGGACGTGCCCGGCCAGGATGTCCCTGCTCATCCCACAGTCGACTTAAAAGTGGGCGTAACATAACAATTGTGGGCGATTTGCATACAATTTGGTGCTCGAGTGGCCACCTAACTGGCGTCGAAATGTTGCTACGTCATTGTTGCTGCCCCTCGTGCTTCTTGGCTAATAAGTCAGCATGAATGCGGTCTGTGTTTTGGCCTT
1 AAAATATTTATAGAATTATGTGCTAAAATATAATTTCGACGCTGTTTCATCTGTTATTTGTTTCATTTTTTTTTGTTAGCTGCTTGGCCAAAGGCACATAGAAAATTGTGATAGATTATTTGAATTATAATGTCTCTTTCCGCAAGGAAACACTCATTTCAAATATGAGGCGCCAGCCAGTTCACGTAATTTATGAGATACAAATCCCCAAGTGACAAAAGGTAAAAGCCCCAATAATTCAACAAAAATACTAGGCTCTATCAGTAGATATAGTCGTTCAAGGCGAGCGATCGCTTTTGGCTGTATGTGACGATTGATCGAATCTCATCAAATGGCCTAATGGCCAGAGATGGTTTTAAGATTTTAAGATTTATTTATATTTTGATGGCTGGGCATCTGTGGTGCCAATTCTCTTGAGAGTTTCCTTCGCTTTTAAATATATGTATGATGTACACAAGTATATGTATACGAGTATCATGTTTTTGAGCGAGGCGCCATCAATTAGGATGATGACGAAACAGCCTGTGCTGCGGGCGTGTGTCTAAAAATGAACGTCCCAAATGGATGTGAGATATGTGCCAGGACTGTGCCAGCTGCAGTCACGTACTTGGCCAAGTCTTCTGACCCAAAATGCTGATGCCCATCCCTTCGTTGCAGTACGAGAATGCCCTCATCGACTATCCAAAAAAGGTGGATGGCCTCACGGATGAGGAGGACGACGACGATGGCGATGGTCTGGATTCCATTGCGGACGACGAGGACGACGACGTTAGCTATAGCTCTGTGGATGATGTTGGCGC
0.5411367228678389 CCCATTCACTTCTACGGGGAGCAGTACGAGCAGCTCTATGTGAGTACCCCTAGCACGCATACCCCCCTCAGTAGATGCAGAATTATGTGAGACTACAAAGTATCTCAAATATTGTGCACTGAATGAATTTTTGCAGCGTGCAGGGTGACGAGGTGATAAGCACGCGTTGATAAGGGGCAATCTATATGCAAACACAACGCGGTTCAATAGTTTCTAGACTACCATGCATCTATTTCTGGGGGAGCCTGCTTTGTTGTGGTGCCCGCGTATTTATAGGCGACATTAATTTTCGGCAAAACATGACAGGTCGCACATCGATTTCCACACACGCACCCCACTCGCACCGTGTCCCAATAATCCTCAAGTGCCACACATCCGCAGCTACAATCCGCAGGCACTTGAGGGTGGTCCAAGACCAAAAACCGAAAACCAAACCCATTGATGTCGCTTTGCCGCCTTGGCCAAGTGCCAGATGCCAGAGCTCCGGGCATCCGAGTGTCTGAGTGGTTTCGGCACTTGGCAGCCAAAGTTATGAGTTCTCCGAATTGAGAGCCTACTGCGAGTGTCGCCTATTTTTGAACGCGCTTTTTTATCTGCTCTGCATTTTGTTAGTTAATTAACTAAATTTATGTGTCTGACGTAGAGAAATAGCACGCGGCACAGAATCAGAACGGCCAAAACGAGCTTTATGGCCATAGAAATCCATAAATTTCGTTGAAAATTCCTTGGCGGAATGCTTGAAATGATCGGAGGAGCCAGTAGCTTGTAGCCAGCCA
0.8989353368634826 GCTGGCGTTGCTGCTGGCGCTGCTGCTCCACGCGCTTCTTGCGCTTGTTCTCCTCGGCGCGCTGCAGGTTATGCAATCGAAAGAAGAACATTGACATTCTGCGGGTGGTGGTGGGTTGGTTTTGTTTTGTGGGTGGGTGGCGGATGTTATGACGAGTTGATTGCAGAAATAATTTCAATTGGTTGGTTCAATGGTTCGTTATTTGTTTTTGGGTTGATTTTCCGTTGAATTTCGCCGAGTCATTGTGCACAATGTTTCGATTATTTTTGTTGAGGGAGTTTTAATTGTTTTCATTTTTTTCACAAATAGTTTTATTAATTTTGTAAGGTATTTCGCATTGTTTGCAGGTCGATTTCAGTTTTTATTGGCATCGAAAGCATGAGTTATTATGAAGCGTATGGAAAAGCACAGCGAATTTACAGATACAATATATGAATTGATTTTATAAAAGTGTTCTGTGGTGTGTGTTTATGTTTGGGAGCTTTCTGCACTTCATACAAAATAGTATTTACAGAAATTATAAATTATTAACAAGGCATTAAAAATAATAGCTAGAATAAAAAACCAATAAGCTCTTGGTGATTTCGAAAGCAGAAAAGAGTGCCACAGTACATAAACCACATATATATGAAAACCATATTTAGCTTAGGATGGTTCAACAGCCAAGGCAAAGAAATTAATAATAATGATTCACTCGGCACTCAAACAGCTTAAGAAATAGCAGCACATTTAATCCCAGCAAGCCCGAGATTACAAAAGCAAACTAATGGCAAAGCTAAATCAAATAGAGAGCCATACGCTCGAGGGCGCAAACCAACTTCCGCAGTATCAATCAAATTTAAAGTGAAATAGAATTTTGAACAAAAAATGTGAAATGTGAAAAACTTCCCAACTGACTGAAGGCAGCAACAAAGTGGCAACTGTCCGCAAACGGAGGACCATGGCTTGAAAGCTGAAATGCTCCTTCCATTCCGGAAATTGAAATATGAACCGCATTCTGGGCGACATGTCCACGTCCCTTCCCCAAAATGCCGCCCAATGTCCTTGGGAAAGGCAGGAAATGGCGGAAGTTCTTTGGGTAAGTCCCGATTTTCAAGGATCTTAGGTCTGTAGCTCTCATTACTTTGATATTCCTTATGCACGAATCCAAAGTCAAGTTTTGCTGGCAAATTGATTGATTGATCGGCTGCAATCAGCTCGTATCGCGAAT
0.465208778899115 GAGGTAAACCACAAGTAAAATGCATTTTCAAATCGCACATCACATTTCCCATTTTCCACTTTTCCATCATCGTCTTCGTTTAAATTTGTGTTCGATTTTCGTAGCTAGGGTGTGCATAAAATGATTCGACTCCATTCGATTCGATTCGATTTGATTCGATGCGTTTCGAGCTCTATAACTAATTCCAAAGTGCACCCGTTTTAATTTGATTTGACCATTTTAAATTGAATGTAAATATTAAATATTGATTTTCGTTTTATTTGGCTGCCGCTGCCACTGAATGTTTCATTGTTCATTAGTTTGATTAATCCAATCAGTTGAATCTCACACTTTCTGATTTGTAATCCGAATGCTCGAATTTCGTGCTGCATTTAATTGGAACGTGTAATATCGAGTTTACGCATTCACTACATTTATTAATTCCCATCTAACAACTGTATACATCAATTCATCCATCCCACCACCCCACACCACTCACCAGCTACAGAAACAGACCTTATAAACAACCTGAACATCTCCACAGTTCGACATTATTTGGCTGCATCG
0.9223697276967835 TGCAAAACCGACAATTGTTTTCCAGCTCATTCAGCCTGCATCCGGTGCTAATTATATCTACGAGATACATTCTGTCAAGTCATCCCGTCATGACATGCAATGAAACTTCATCTCCAACGCAAAAATCTGGCAATCAAGTCGCAAATCCCGCACAACAAATGGGGTTTTGTTTCATCATCGCCACAACAGACCAACTAATTGACATACGTCCAAATTGGCCAAATCGGAATTAATGAAGAGCCGACTGAACGAGCGACAAAAACACTGAATTATTTCAGTCAATTACCGCTGGCAATCAATAAACAGACCATACCGAAACTTACCATAATTCAAATGGCCAGAAAATGCACTAGAACGACCGAATTTCTCGTTGAACCTGAAAAGAGTAGTAATTAAAATTTGGTTTAAAAACTGAAATATTTATAAGATATTCGCATTTCAAAGAGCACTATAGTTAGGGTTGACCTAAATTTATGACTTAAATATGCACCATTTTGTATAACAAAGCAAATGAGCCCATGAAAAAAAAAACTCCCGCCAGTCAGGAAATTAATTTGACACGTAAATGTTTGCCCTAAATAATTTGGTATTGGGATTTATTTATTTTTAGAAGGATATTAATATGACGGCTTTATTAGAATAGGCTTGTTATCTACAAG
0.7883960756722878 CCTAATGCTCTCCGACATATTTGGGGCGTGGCACTACACGAGACTACACAACACACAGTGCAACATGGCACCTGTCACGATGCCGACGCAGTGGCAACTTGACGTCGCTGACAACAAAGCGGAGCACCAGACCATCCGCCACCCTCTAAATCCTCTGGATGTGGAAGTAACGGCAACTGAGTACGCTCCATTTTCCATGTGGCACAGTTTCCACGCCACAAGCTCCTCCGCTGACCCCCGCTTCCCACGCTTCCCCCGCTTCGCAAACCAGCCAAGGCATTGACCAACTTACCTTAATTGAATCCAAGTTCTTATCGCTAGCCAAAGTTTCTAAACAATATCTTATCATGCTAGCGAGTGCAAACTTTGCCGCACTATCTCCTGGTTTTTGGTAAACACAGTCAGCTGGCCTAATATCAATTAATTAAAAGCGAAAGTGCTTGACAACGACATAAATAAGCTGGTCAAACGTTAGTTAAACTTTGCTAAGTAAAGTATCGTAGCTTTTTCATAGTTTCCGTCTTCGCAGCAACTTCAAAATCGATTGAATGCTTAAATGATCCCCTTCCGGGCGCCAAGTATATATTTTTTTTGCTGGAATACAAGAAGTTTGAATATCGGAAGCCCAGTTCTGGCAAAGTTTGTGTGCTTAACTTCAGTTAATTAAAAGCAAAAGTGCTTTTGAGCGAGAGAAATAAGCGGTCCAAAATAAA
0.6859472344590974 CTTGGCTGTCGTGCTTTCACTTCAACATTTGGGGTTTGGCTTAATCCGTTCGCATATTAAGCATACGCACCGTTTGGCTGCCTTGGGATAATGCAAACAATGTTAAATTATAGCATGGTGCGTAGGCATCAGCATCAGCATTTGTATATCCCGTGAGAGGAAGTCCATGAAGAAAAATACTTATTTATTAACATATAATTTAAAAATGCCCTAAGGGGGATGGGTGCTGCTGCTCGTTTACTTATCCATTTCACTTATCCATTTTCACTCGTTGGCCGTGCTTTTCTCGCATTTTCCCAGTTTTAAGCACACAAAGCTAATATGGCAACCTATATATGTATAACCATGAATAAGGGAGCCTGATTTGCGCACGACCCAAATGAAGCGCCTAGAGAAGTGTAGATAAAAAATCGCTGGCAAATATACAAAATATGAGTATAACTAAGTAGCGGACTCAACGCTATTATTAATATGAACTCGATGCCATAGATCATGATTATTTGCGGATCCGGACAGGCCAATAAATGGGGCGATAAGAGGCTTTACGGCTGCCTCATTAGCCGTCCGTACAAAAGGTACACATTTCCGTGAACAATTGGTGATTGTCGGGCGGCGTACTTCAATTTCCTTTTGGCCAAACACGGGTTTATCAGAATACATGTGTATCTAAATACGCTCCTTGTGGCAATCTTGTTGGAAGGACACGTGTTCTCTTTAACATTTAACGTCTGCTTTAGGCAATACACGTCTTGAACTGATTACCGAACTTAGAGACACAATTTCACCTCCGCTCTGCGTTCGAATTTCAAATCCAATCAATTTCCATAGACATTGGCAGAGCGCGCGTCTGCCTAAAGAATTTTGCATACAATTTGCGGCAATTTATTTAATTTTTTTTTTGTTAATTTGCCGCCATGCTAAGAAGGAATTCCCAAGCTGAAATAATTTATGAAACGAACAAAATACCGACAAATTTTACTTTCGATTGGCCTGCGTCCAAGCGGCAAATTAAGCGAACCGGTTTGTTTGTATAAATCAACAGCAAAAATCCGCTGCCAAATGGCGACAAATAAGCAAAAGATTCTTCTCCTATTTGTATCTTTCATGTGGCCGGCATTTTTTTTGAGGTAGTTGGAAATGCCCAAAGCATCTGAGGCATAACAAATGAAATAAAAGATAGCAAAACAAAACATAAACAGAGATTTTTTTTTTTAG
0.8783629046283236 AGTCAGCAAAATTCCAGACAAAGATGTTATAGTATCAGTTCAGCAGTTGAATTTCGCCCAGTGTACGCTTAATTGGTGCTCATTTAAATAAGTATCAGATATTCCCTCATAATTAGATCAAATCTGATCACATTTTCCAGCTGACACGCTTTATGAATCAATCACGACGTGCCCATAAAATCATTTTATAACTCAGCCAAATTAACGAGCAATTAAAAAATCGACATTAATTAAGAGGATGGAATCATTCCACACACAGACACCGACAACTCGCACATGGAAATATCAAACGAGCAATGTGTTAATACATTTTTATAAACGATTCGAATATTGTCTTTTGCGATTCAGCTTCCTATTCCCATACGCGCGCATATATATTCACATTTAAATCAGCCATAATATTAATTATTCGTTTTGTTTAATGCCAGCCATGATATGCAAATTGATTTATAAATTTTAATAAAATAGCAGTTTGTGTGGCACACATTTTCGAAACCAGCCAACGTATTTGTTTATGTGGCTATGGAATATTGGGAAAATCGAGGAAGCCAAATCTTGCTTTCCAATTATGACAGCGCCAGCCAAAGCAGCCGCCAAAAAGTTGACGTCACTCTGACATATTGACCATTTGTTTATGCTCTTATTAATTTATTAGCAAGTAATATATGCGACACACATATCTCAAAATGCCAGGAATTAGTAATGAACAACAG
0.8984491501417413 ATTTACTCATTACGCTGATGGATGTCAAACTCATATTTATTTAGAGAGTTTTGGGGGAGTCTCGTTACTGAATCCCCAAAAAAAAAAAAAAAACGAATACCGAGTGCATAAATCTACGCTTTTGGGTGGGTTTTGTCGCGCTCGCTAATTAACTCGAAACGATTTTGGTTGCTCCCCTCCACACAGGCCGTCTCTTTCGCTCTGCAGTCGCCCGTCTCACTCGCTCCGAGGTTTTAAGGTGTGTTTATTGTTGTGGTGGCTTTTTCATTTTCTCAGTTTCATTTTTAGGTTTTTTTCCAAGCGCTTTTTGTATAAATTTAGCGTGACTAAAACGAGATCTCGATCTCAGTGCGGTTCCATAATTTGAATGAATGTTGTAGGCGATGGCGTCGCTGGTCCTCCGATTCGGAATCATTTTCGGAGTGGCTATATGCGCTATATGGGCTATATGTACGGAGTTGGCTTGTGACTGCAGCTGCTATGGCAAACAATGATTTAGCGTGAGATTTGAGCCAGTCAGCTACAAAATCGGCGAATTAAAATGCCAGCTCGAATAAAAGTCATAAATTTGTTGCTTTTGAAAAATTACTGCTGCCGTTGTCGGGAAAAAATATTCAAAGTTTTTATAATCCACAACAAAGGTGTTAATTTGACAAATTAATGCAACATATT
0.7998833858860651 GTTCAGCTTGCTTCTCATACAAATATCGATAGATTTTCTCAAATGGCACTTCTAACACTCGACTGTGAAACGTGGCTGCCTAATAATAGTACCCGTACTAGATCCAACACTTGTTATAACCCATCAAAAGTGATACCACAATTGGACATTAATGAAAAGTGTGAACAGCATCGGATTAAATCAACAGCTCGAAAGGTGCGATTTGCGTAGATCGGATTGGGAGCTCCCTATAAATAAACTAGCCACCTGAATGGGGACTTATCTCCCCTCTGACATAACTCACTCGGAAGCCTTGTGGCATATTTCAACTCTTTTATTTTCTCTAGGCATGGCTGATTTCCAGCTACTCCGTGACGGCACGTAGAGTCAGTTGAGAAGTCGGAAGATCCAAGGAAATTAATATGCATTAGGAGCTGGAAAAGTGAACGCTTTTCAATGGCAGAATAGGTAAGATACCGCACGGTTCAGAGGAAGGTGCTTATCAGATAGCAATCGGGCAACTTTGTTAGTTTTAAGTGATGTTTAGTGCCTTGCATGTTTTAATTGTTATTAATAATAAATGTGCTTAAGATAAAGCTATATGTACTTATATTTCCAAAGTATAATTCAATTACAAGTGAATGTTTCTTATTTCTTATGTCAAGCCA
0.7828167478128826 ATGTAAACAAAGTTACTACAAAGCAATTAAAAGCGGCGGGGAAATGTAATTGGCTACATAAAATGGTATAGTATGTGATCGTTATGTGCTGCATTTCCCGCCAAAAACGAAGGCTATTGTTGACATTGAGTAAACCGTGATGCAGTGAATCAGCGGAAAGGGAGGGTCGAGAAATGTGGGAGGGGGTTGTTTAACCAAACGAAGCTATCATAAAGTCTGATTCGTGTAATCAACCACGTTGAGTACGTGACCGGCTTTTGGCGCGCTTTATCTCGAAATGCCCGCCCTTTTGATATTTTGCCGCCCAAAAAATAGATTTTCACCACCAATGCAAATGGACAGTGTTTTGCTATATGTATGGTATACACACCTTCTTGTA
0.7802206998648086 TTCGCATCAAGGATGTGCCCGCATCGCATTCGCATTCGCATTCGCATTCTCATCGCTGCTCGTATCCGTGTGCCTGGTTTGCTGGCCGTCGTGTAATCGCAAATAATCATCCACTTAACGTCGTGAAACTTTATGCCGGAGATGGCCCAGCCAGGCCCTTAGCTCGGCCTCCATCCTCCAGCCGCCATCCTTGATGGTCCGGAGCCATCTGCTTCCTCCCTTGGAGTCAGCACAATGTGACCGGGACTTGGACACGGACTCGGACTTGGACAGTGCCAGTCATAATAATGTTTATTATGTGTATGCTTTCTGGCAATGGAGTAAAGCGTTTGTTTGTGCACAGAGAGAAAAGTGCACTAGTAAGTTGATCTTTATTGCGATAATATGATATATGAGATAATATGATATATGAGATAATATGATATATGAGATAATATGAAATATGAGATATGATATATTATTTAATATATATTCTTAACCTAAGATACTTCACTGATAAATTCGCATTTATATATAGTAAAAATCGAGGTGTAGTGAGTTTTTCTCTGTGTATCCCCACAAAGGACACGAATGGCCCCAAAATCCTCTAAAGGAGTGGTTGTGTATCTCTGCACTTGACAAGTGAAACGGGTAGCTGGGCCTGCGTATTTTTAGAGCCACTCGTTTGACTGGCAAAACAATCCGAGGCCGGGCATCACATCAAACATGAATCCACGGGCAGAGCAGGCCGTAGCAGTAGTAGAAAGGTGCCTCTTAAAGGCGCCCTTAAATTCCAGCTGTTGGCCATAAAGCAGCAGCCAAGTAGGAAGTGAAGCCATTTCTAGCGCATCCTGGCCAACGGCAACGAACATCCTGCGCCAGAAATTGTAAATTTTCGCTGCTCGACAAACAAAAGCGCAGCAGGATGTGCAAGGCAAACAGTTGCTGAATTTTATTGTCAGTGGATGCAGCCAGTGGATGTCGCTCCCAATCCAGCGAGGGAGTAACTTTTGGTCCGATCTCCGGCTAATGCCTTTAACTGGTCCGCTTGGCCGTGGCTCAATAGATTTTATTTTTTGTGCGACTGAAC
0.840824797524059 AAACATCACGCGCGACCCACACAAGCCAAAAAAAAAATTTATTTTAACTACTTTTTTATCGATTGTCTTGGGCAGTTCATTGAAAATAGCTAAAATAAAAAACCGGAGTGGGGGAAATCGCTGTTGTCTGTTTTCGTCGCTGCGGAATGGGAAGGCCGGAAAAGCTGAGCCCCCCAAAAAAAAGGGCCCTAATGAACTGTTGACATGCGAGAAATTGCGTGAACCGGGAAAAATGAACAGCCAAAAAAAAAAAACAAAAAAAACGAGCGAGAGAAAAATCGGAGGACGTACGTGGGCCAGTGGAAGACAGTGAACAGACAAGTGGGACACAATGTTGCATTCTAAAGTGGATTAAGTGACGTCATGGAAATGCCTGGAGCTACGAAATCGACACGACACGAAACCATTTCCGACCAAATAAACCAGTGGGTTTCAATAAACCGACATAAATTGGCCGACAGCGCTAAAAGGAAAATTTGATAACTGGCAATCCAGTTGATAGTGGTGGGGTCATTTCGGATTTATTGACGAATTAAGGAACAGATAGAGCTACACCTTTCCGAATTCACTGATACCAGCTATGGGGAATTTGTTGACCAAATTTCAAGGCATATTGTGTTTGTTTAATAAACAAAAGCACTTGACATAATCTGACTATTCTAAGCCACCTAACGACAGACAATTAAAATTTGATAAATCCATAATATTAGCTCTTTAGACAAAAGGCGAAATGTGGAATATTATTAGGCTAACACACACATT
0.8724298925451063 ATCATATATGCCGGCGGTTATTTCCTGAGCTTCGCCACCTTGGTGGTGGCTCTCATCATATTCCTCAGCTTTAAGTGAGTTGTAATGCCACACATGAGTTGCATCATTTTCATGCTTAAAACTCTTCAGAGATCTTCGTTGCCTGCGAAACACCATTCATGCCAATTTGTTCCTCACCTACATCACATCCGCACTCCTCTGGATACTCACACTGTTCCTGCAAGTGGTAAGATAAGCTGGAATATATATATCCCACTCCACTAATTAATTATTCACTTAGATAACCACAGAGTCTAGTCAGGCTGGCTGCATAACGTTGGTAATCATGTTTCAGTACTTTTACCTAACCAACTTTTTCTGGATGTTTGTGGAGGGTGGGTTCAAAGGCGGTATCAATTGAATTTCCTCGGTTTTATCATTTGCTTTTTATAGGCCTCTATCTGTACACGCTGGTGGTGCAAACATTCTCCAGTGATAACATTAGCTTTATTATCTACGCCCTCATCGGCTGGGGCTGTCCAGCCGTATGCATTTTGGTGTGGTCCATTGCCAAGGCATTTGCTCCGCATCTCGAGAACGAGCACTTCAATGGGGTATGATACCAATTGCCACCTACCTAGATATGCTTGCTAACCTCTTCTGATTTTTCAAAAGCTGGAAATTGATTGTGCATGGATGCGTGAATCTCACATTGACTGGATATTCAAGGTACCTGCATCACTGGCTTTGCTGGTTAATCTAGTATTCCTCATACGCATCATGTGGGTGAGTCCCCCGGTTAACTTCTGGCTTAAGTGAGTTAGCTTCATGCTATTATATCATATCGTACAGGTACTCATCACTAAATTACGTTCTGCTCATACCCTGGAAACGCGGCAGTATTACAAGGCCTCGAAGGCGCTGCTGGTGCTGATACCTCTCTTTGGCATCACCTATCTGTTGGTGCTAACAGGCCCGGAACAGGGTATCAGTCGTAATCTCTTCGAGGCCATAAGAGCCTTTCTCATAAGCACGCAGGTATATAGATTAGGTGACAGTCTTTCCATAAACATTGATCTTCGAAAATCCATTCTTTAGGGCTTCTTTGTGGCTCTGTTCTACTGTTTCCTTAACTCAGAGGTGCGCCAGACGCTGAGGCATGGATTCACCCGGTGGCGGGAGAGCAGGAATATCCATCGGAACAGTTCCATCAAGAATCGCAGGTGGGCTAACCAATCATTGAGGGGCGACTGCACTCATTTGGCATTCTAGCACATTATTGTTGTTGGATTATATTTATATAACCCTGGCTGTCGACATATTGGCTTTTCACTATTTGCACTACCTAGTTGATGTGGCTATGGCTGATATTGTAGTTGTTCGCTATTGTCGTCGATGTTGTTGTTGTTGTTGTTGTCATTTAACCAATTAATTTCCATTTCAGGCATCGCGCCTCAAAAGACTACTCGCTGAGATCGCGAACCGAAAGTCTACGGTGCGTATACGCAATGCTCATGTATATGCTTTCTACTTCTTTGACATCCACCCATCCAAATAATTCCAAAGTTAAATTGCACCCGTTCTCTAAATATACTAACACACTCGTGCCAACTAAAGTGATCTACTTAAAACCGTGCATTTCCCTACATCAGTTCTTAATGTTATGTTTATTCTGCATGGTTGGTTGGCTTTAGATATCCTTTTTATTCTTACTTATTTTCTTATGTTTCTGATTGGGGTTTTCCTTTTTCTGTTTATCGTTTATTGTAGACTGACATCAACAAGTCCTATACCCACTGGACACTATGAATGAACACCACAC
1 CCTATGACCGCGAATAACCAAAAACCAAGACGCATCTTAGTTTAAGTACGATTCAACAGTGTGTTGTATAAAGCTTTAATCCTCGTAACCACATATAGTGAAAGTAAAAGTAAAGTAAAAATTAAACCATTTTTATGATTAACCAATGGATTAGCTTTTAAAAAGCTTCAATAAGTCAATGTGTATTTTAAAAGATGTAGCCGAGAACACAATGAGAAAAAAAAGCCAATGAGTTTTGAGGGCCCGTTCGGTATGGATATGGAATCGGTTTAGGTTCTTGCGAATATGCGAATACAAAAATTCACAGCTGGCATCCAATTTGGTAGCTCCGATTTTGGCCTGGCCCATTTTTTATATCCACGGCATTATAGACATTCACACACTGACATACATATATATAGTTTTCCGTCCAATGAATTGCATCAGCATCAGCGAGCAGACAAAGTCTCCCATTTATTTTGATCCTTAACATTTGCGATTTGTTTCTTCCGAAAATTCCATCCTTTAAAACAAGAGTTTTTCGGCGGTTTCAATGATAAAATGTTCCGACTTTGCAGCCACACATACGCACACTTTAAATTGATCGATTTCGATATGATTTCCCTAACATTTTGTGCCTTTCCAGCATAATGAATCCCCATATTTTATATATAGGACAGACTCCAAATGGGTACTCCAAACTTGATTTATTTTTTTTTTTTGTACCACTAATGGAGCCTGTTAAAAGCCCCGAGACATTCAGATTATCAGCATGTGTGTATGGCCAGATTGTTGTGCTTTGGGTTGATAGATTGGTTCCTTAATTTTATGATACGCACCGATAGTCAGACAGTTGTATGTAAATATTTGGCAAATTACTCGCGAGGGCATTCAAAAGGCCTCCCGAGAGATATACCACATAATCGAGCATGTGTATGTAAGTGTACATTAAACGCAAAATGAACTATAATAAAATGAGAATTTGATATAAACCATTAATGTATGTATTTTGTATTTTTATATACAATTTATAATTTTGATTACACTTACAATTGTTACGATTAATAACTAAAATTACATGATAAAACCAAAGTAACGCAGATGAATCTACTAGATATGTATTTCCAATATAGAGAAGCCGAGTACATAATACACAAATCCGACGATTGCTAAAGGAATTTCAGAATATTGTAAGGAATTAAGATTTAAAAAAAAAGAAATTTTCTAAGCAACAAACTCAAACAGAACTGCAAGCAAAAGGGACAACAATTTAAATGGGAAATTTATGTAATTGTGTAAATCTAGAGCGGAATGAAAGCGAAGGATGCAATTTGATCCTTCGGGCCGGATACTCGATAAGTATGGCCACGATTTTCAGATACTTGAAAACCATTTAGGCATGGCATTCGGTGGCTAGTTTTTACTTTAACTATGTATGTAAATGAAAGAATGACCACATTCCACATAAGAAAGCTTGAAAAGCAAAAAAAAATGAAAAAAAAAAATTCTTAAAAAAGAATCCCGAATGAAAATCGCCCTTGACGTTGAGGAAAACTACATTATCGATAATAGGAATGGCTAGACGAAGTTTTCGGTTTTGAAATAAAACCCTCTATAAACTCAGCATCGGGATAAGCAGTAAGAAATGTTAGTTGTGAGTTCGGGCGTCATTAGGGAGAAATAGTAATATTCGACTCTAGTTTCTCCATTGCACACCTAAGCATATACATACATACGTGTAAATCGGAAGCTAATGAAACATCCACTGAAACTGCATGCTTAGCCTAGGATTAAGGCAATCCCACACAGACCGATTGCCCCGATTTGGAGACAGAGACAGTCCAACATGTCCATGGGCCGACTATTGATAACTGTAGCATTTGAATTGAATTGATTGAATTGATATTGGACGTACGGGGTTTTCCTGGGTGTCTATACATTTGTCATACAAATCATATTGACGGAGCAAACGGCGATTGTATGCGTGGCAATTGTAACTAAACAAATTTTTTAGATAATTAAAAGTAT
1 CTGCATAACAAAGGTTGCAACTGCAAAAGATCGGGCTGCCTCAAGAACTATTGTGAGTGCTATGAGGCAAAGATTCCCTGCTCCAGCATATGTAAATGCGTTGGTAAGTGAACTGATAAATCTGTTTTATCTATGATCAAACTAACTGAATCAATCAACTTATTATTTAGGGTGTCGAAACATGGAAGACCGTCCGGACGTGGACATGGACTCTCTGGACGGATTGATGGGTGTCGAGGGTCAGAAAAAGGACAAAGCTAAAAACAAGCAATTGAACGAGAATCGCGCAAATATATATTTTACGGACGATGTCATTGAGGCGACCATCATGTGCATGATATCGCGGATTGTGATGCACGAGAAACAGAATGTGGCCGTGGAGGACATGGAGCGCGAGGTTATGGAGGAAATGGGCGAAAGTCTGACACAGATCATCGCTTTTGCCAAGGAAAAGCAAGAAACCTCTCAGATAGACGAGTCCAAGCCTTCTTCTTAGGCATGCAAATATAGTCACACATTAATTAGTTTATAAGTTCAAAGAGTTCTTGACCTTTTCTCAATCATATTCTAATTTTGGCTTTCTAAAAGTTGACCTTAAAGTAAAGTGTTTACCCTATTTAAATAATTTAAACACAAAATGTATATATCATACATAGCAAATTTCAGATATAAGGCTATTTTAATTTTTGGCCGAGCATTGTAATTGTGTTGTAAACTTTTCCCTTGGATTGAATGTAAATAATTTAGATACCTAATAAAGTTTAATGACCATTGAACACAAATGAAAAGAGACGTTGTGTTGTTTTGTAGCTTGTTTATTCACCAACAACTTCAGTTACATATTTGTATTTTGCATTTGCATTGTTTCAAATTTATTGATGGGCGAGTATATTAAACTCAACGCAATTTAGTTTGGTTTTTCACAATATCGGTATCAGCTTAGTTAGCAATATCTCTATAAAATAAACACATGTCGAATGACTACAGTATAGGTAATGCATATATTAGTTGATTGTATTGATAGTAGGTATTTAGTTTTGTATATATGTAGTTTTTTTTGTTTAAGTATAGTTATATATTCTACTTGGTCACCATTGGTATGTATAAATAGCATATAAGTATGTTTGTGTTCTGGTTTCTCCCGGTTCTCACCCTATAAACATGGCATGGCATGACATGAGTACATATGTGTGTATGTATGTAGTTTCAAGGTTTGAGTAAAAATGTGATAATCGTTTAAGGACTATAGTACATATACGTGGTTAGTAATGCTAATATATATATATATATATATGCCCTGTTATACATATTTTTCATACACTGTTTTGACTAATATGCTCGCGCTAAACTATACGTTTTATTTGCGGTCATTCGAATACGAACTTTTTCGAAGAGAGAGTATGTGTGTGCGATTATCTTAAATAGCAAATACATACAGTAAACGTTGAGTATATCGATTTAAGGATAGTTTTGAATATTTGAATACTGTGCACAAAACGCTTTGGTTAGTTGCATTAGCATTGTTTGTTTGTTTGACCCCATACCAGCTTTTTTTTCTTGTGAATTGTTAGTTACGTAACACTTATGCAACATTTGAACATAGTTAGGCAACAATAACGATTTGATTACGCATAATATATATGTATTTGTATTGAGAGTATGCTGAACTATTCAGTTAGAAGCTATATTGTCTAATTCACACGTTTATATTGAATGCTGGGCCCCCAGAAGGGGAGCTAAAGCATAAACTTACACAACAACTTTATGAAAACCGAACAAAACCATTTGCTAAATATCGTATATGTACGTTGGATTTGCATACCCTGTACAATGTCTTTTTCTTAGGTTGTCGTAATATTGTATATGCA
1 TCTTTATTTATGTTCCCTCAGATATTTATTTTGATTACTGTTTGTCGTTGCTTTTTTGTTTAATTGTTGTTGCTGCTGCAGCTTGTGCTAATTGCCCAAGATTTTTCAAATGGCGACGTTGGTTTAAAATGTAGTGGCTTGCTGCCTCTTCTGAGCATCGGCACGCAACTTTATTTAAATTGTGCCCATTTTTCAGTTGTGTATTAATTAAAACGTAGCTCATGCCTGCGCTTAGTCAGTGGATTTGAGCTTGACATTGAGGCAGATGGAAGAGACCTCGGTTTATGGAAGGCCATAAACTGGTTTTCCCGTATAATCAACCAGGAATTGGCAGCCCTTCAAGTCGGCTTTTTATCCAACATTTAATTGCTGTACAAATTTGCACCGACGCCCGAAGGTGCAGCTGATTATACTTTTTTTTTCCACCAACTAGCTATAAATTGCAATTTTAATTGGAAAACGGTAGCGAGATACATAAATATATAGCTGGGGCGTGTAAATGAGGCCCCTTTTAAGCTAATTAGCACAAATCTATTGAAGCAAAAAAGATCGAAACGTGCCAATAGTAGGCTTCAATTGAAAACTTTACAAAAGTACCATTTAAAAACAATTCTTTGTAATTTGAGCTTAAATTGCAAGATTTTTTAAGCTCTGGAATATGTACATATTTTGTTTATAAAATTAAAATCAATATCTTGATATGCGAGTTGGAACTTCTGCATCTTAAAAAATTGAATGCATCCCTCTTTCATTCACAATTTAGGAAACTGTTACAATATTTTAGAAATATAATGTTCTTTAGGTTCTTCATGCGTTTTTCAAAATCTTTTCTATATAAACACCACTTTCCCACTTTTGCATTTTAACTTACCTGAGTAATTTCTTATAAGCGACTCGTTTAGCTTTCTTTGGGGGAAATTCTGCGGAAAAATGGTTTCGTTGGGCGAATGGGTTGGGTTTTTGTGTCTGTGGTCTGCTAAATGCCAATGAGTC
1 ATATCGCATTTCTCTTGCCTAATGCCAACCACCCCTCCTAATGATTATTTGCGGAATTTTCATTACGAGCGCAGGGATCCAAGGAACCAGCTACGCAGGCGATGACTGAAGTACAATGAGAGCCAAGTTCGGCCTGTTTTAATAAAAAGCTTTTCCACGCATATTCCACGCTTAATTTAGACCAAGAAACGCGACCCAACTCATCGCGACTCCCCTCAAGCGATACGAGAACATAAATATTGCTTTATGTCCTGGCACACTCGAATCGCTCCTGCCACCGACCCTGTCCACAACCCTCCATTTCTGGCCATTCCATTCTTGGCCCTGTTTTATGCATGCTAATTTGTAATATGCATGTTGCTCGCTTTTGATCAACGCATGAGGAGGAAATATTTTCGCATTTTTCCATTTTCCATGCGTAATTTTTCTTCTTGGCAAATTTGCTTTCGGAATTTGCCGCGTTTGCCAGCAAATATTGCTTTGTTTCTACTCATTAGGTTTGGAGTTCTCGGGGTTGGCAATTTTTATTCTCATTTTTTTTTTCTTGCGGGCCCTTTTCATAAAATATGCGTAAGAATTTTTTGCGCCCCCTGCGCTTTTCATTTGTGCCTCATTTAAATGGCAATTTACTGCGCCCTGCGACGAAGACTTTAAAGGCAGCCGGAATTTTCACAGCAGCTGCGCTAAATTGCATGTTAAATGCTTCTCGCTCCTCCACACCCTCAAAATAAGAAAATACAAAACGATCTTGAGCATTAGATAAACGTTTTCGAAATGAATTTGCCAGGGGGGTTGAAATGAATTAAAAACTTCAAAGTCTTCGCATTGGTAGACCCAGGGGAATCTAACTCAGATTGGTAAATAGTTTAACCACTGTCTGAAAAATACTTTGAAGTACGATTTGGGATTTGGAAATAATTTGATTTCAGTTCGGCAATTTGTTGGAAAAGCCCTCACTTCGATTTCCAATTGATTTGCTGGGTAAATATATCCAACTTTTCCTAATTATAAGCAGCCCGAATGTCTCAGTTTCCTGCTCACCAAAGGGGGCGATATGCATTCGAAATAGTTTTCCATGAAAAGCCAAAGAAAAACATTTGCCCGAATGCAATTTTGGAACTTTTCCCCACTCATTACAGTCGTCCTTGC
0.8248628550973147 AAAAAAAAAAAGTTTGCGACCATTGCTGGCATTTCTTTTCAGCCAAGTTTCCTTGTGGCCCAGGAAGCACTCGTACCCCCAGCACTTTCTAGACCCGTAAAGTCTTTTATGTGCATTGAACTTGACTTTGCCGCCGGTTTTTGGCCAGGGCAAAAAAGACCAAACTGGTTCTAACTGCCACGGCCACTGCAGTTGGTAACTACCCACGTTGCACCACCCACATCTCACTGCCACATTAACAATTAGCCCAAGCTGTGCCTTTTGCCTGCCTGCTACCATTTCTTCTGCTGTCTCGACTCGCTCTCCGTCTTGGTCTTGCTCTTGGTCTGGAACTTAGTCTTGGCCCTGGGTCTTGGCCCACTCCACTCCACACCATACCACTCGTCTGGGTGGCACGTTTTTCCGGCTTGTTGCATACAACAAGAGACGATGCCGTAAGCGCATATTGCAGCCAACAATTAAACAAACTTGTGGCCAAACAGCAATTACAGAAACCATTTAATGAAGCAACCTGCTCGACATGAAAGAAAGCGAACGAGAACAATAAAGTCCAGAGGGAATGTGTTTGTATTGATTGGGTTAAAGACATGGAACTTTAGAGAAAAAATTATAAATAAATAAAAACATACACGAATCCAAAACTTAATCAAATCAAACAAAAGATAGTGATTTAGTTTATATTAACCCAAAACGAATTTCCACAAAATAAATGATTTTTCTAAAACTAATTGAATGCTGATACAAAAAACACCTTCTGTTTGCCCACTGAGATGTTGATTCCCTTGTAACTAAGAAGCCAGAAGATGATCAAAACTAATTGAATTGCTTTTACAAGTTTATCACCTCCATGCCATGCTGACTTTTATTATTGGTTATTTGTCTTGAAAAAATAAACCGAGTACAATAAAAGCCAGTTCAGCACTTTTAAACTGCCAGTACAATAAATACAACTTGTAAACAGCTGTAAAACTCGAAAG
1 CCTACCAATACTCAACGCTCTCATACGCTCTTAGTACTACTCTGCTAGCCATGTAATTAGCCGCTAAAAAACAGAAAAACGCTTAACTAAATTCTTTGTAAACATCAATACAAGAAAACAAAAAGCAAAAAAGAAAAAATTAATAATATACAAATCTTTGAAATCGACTTTCTTGACTGTACTCGTAAGTTCTTGCGTAGTAACGATGCTTCTCATATTTGCATTCGACATTGTTTCCGTTTTTGTTTTACATCTTTGTATTTTACTTTGAGATGCCCTAAGGCGTTTTGTACTAGCAATGCCATTTATCGAATTCAAATTTCAAATTCATTTTCCAGTATTTGATTAACATGCAATACCAAAAATTAACTACCATTCTCTGTACTTGTAAAATTTAAAGTCCAACTTGTGTATATGTTTCGTTTTCACTCACTTGACCCAACACTTCTCTAAATATATATCTCAAAACTTCTCACGCACAGACTAGGATTGCGAATATATTGGGCGTGGCCGGCACGGATGTGCCCATCAATGAAATCAAAAAGCTGCTGTCGCCGTTCACGGTAAGTTGGAATCACTAGAATCCTGGTTATAAACCCTAAAGAATCCATATCTATCCTTAGCTCGGCGTGAATGGCTATGCGTTTATAGTAACCAACAATGGTTATGTACTATTCCATCCAGACTTTCGTCCAATTGTAAGTTAAATGCCTTCAAAATCTGTGGATCTTTTGTGTCATACATGGCTTTAAATTCCAGTTCCAAGGCTACATATTAAAGCCAGCATACAATAGCGTTGACATGATTGAAGTCGAGCTATTGGATGACGATCGACCCGCCAGAGACTTTAATCCAGTGCTGATGACGGTAAACCTTTCTTAAAGTCGTCCTCGATGATTTCAATAACAAATTCTCCGTTCAACAGATAAGAGATTCTATAATCAATCAATCGACAGGCAGCAAATGGATGTTAGTCAAAAATCATTTCGATGAAATGGTAAGTTCTAAGTGCATATTAGTTCATAGTTATATTCCTAAATTCGTTCTTAATTAACCTACAGAAACGGGTGGCACGCGTAAAGCGACAATACTACTGGACGGCCATCAAGAAGACGCCCTTTACTCTGGTCATTTCCTATCCGGAGCAATACGGCGTGAGTCACATGGACATCCGAGCTGACCAGGAGATCCATCGCATAAGCATAAAGGGCACAAACTTGCGCAGCGTTTTCAGCGGCAAGCGGTGGAAAATTCATCCCGACTGGTGAGCTGATAGCTAAACAATAAAGATGCGTTCAAACTAATTGGGTTATACGATATTTTCAGGCTATTTTGTAAGCACAGCAACAGGACATTCAAAACGCCAGAGATCGAACTGCTGTACTTTCTCGAGCGTATGTCTGAGCCTGGCT
0.60696000465376 GCAGCAAACGAGTCACTTGCGGTTATCCAGAGCATTTCGCAACCTTCCGCACACTTGCAACCGAGTCCTCTGCTTCTTCTTCACTTTGAAGTATTATATCGTGTGCACTAAATACTCACACAGATATATATGTACCTACATACAGCGGCATACACACGCACACCTCGCGACCCCACACACATGTCATTGTGTTGGTTGCTGCGCCTATTCGCGGCTATTTTGTATACATTTTGCATTAATTAAAAACAAAATAAACAGCTAAAGTCGCGGGCGCTTGGCCTGCACGGAGGCATGAAAATAAAAACTGAAAAGCAAACACATTCTGATTTAAATGTGATTGTTTTCTTGTTTTCTTTTTTTATGCCATCGTCTTTTTTTTTTGGTTTTTATCCTCTTCGTTTTACGTACCCAGCAAGTGGTATTAATTTTATGATTTTTCAACAAAATGATACTTGGGAATTATGTACAT
0.8990235387811577 CGCATAAAATAAAACATAATAATTTCTGGCTGTGAATGCACCCGGCATTCTTTGCGAGACTGTTATGTAAGATCCGGACTTAAAATATATTACACGTTTGTTTTTTTTATTGCACCCAGTCGAGACCGAAGTACATATTTATGTGCGCCGTAATACTGCGATTAGATTAAACACTAAATCCGGCCAAGTTAGGTAAGATGTTTGGCTGGCCGTTGGCGCTGAAAGAAGAATTTAATTTCTCTAATCTAATATATGTTTATGACGTGCCACCCATGGTCATATAAATTTCGGCGCTTATCACTGCACAAGGGGTTTTCGAGGGTACGGCGGAGCGCCTTATCAATAAAAAACGCAAATTTGTCGCACGGCCCGATTGGTCGATGCGATAGAAACGAAACTAAAAGCGGAATTGACCCGAAACGATATCGAATATCCATGGTCGTATTGTACAGTTGCGGTAACAATAATAGCACCATAAGCACATTTCGTGTTTGGCCCACCGTTTCTGTATTTTCTAACACTTTTTCATCATATTGCTGACTAAACTTAAATACTACAGTGATT
0.8331628044345758 CTTCTACAGCCATATCATGGAGTTCTTTAAGCACGTAAGTCTCTCTCGGTATTCAACTATAGCCGTTATATAGTTCGTCAACCGATTATCGCCCAGCGTGCCAGAGCAGGACGGAATATGTATTGATTGGGGAGTAGGCAAAGGCAACAACGGCGCAGCATAAAAGGCAACAACAATGGGCTAAAGGCCTATGCTGGGACACTAGTTCGCGCTCTTTCGCTCTCTTTGCGGGCACACAGTGAAGATACGATTAAAAGGACCACAGGGGAATAGAACACAATGTTCGCTCAAGCAATGCATTAATAATCCGCTAATACATTGTTATTAACAAAAAATGCAAACACAATGAAAAGCATATATTATAGCTTAAAAGTATTAAAAGTTTTTCGCTTAATATGCTATTCCCCTTAATTGAGCTGGTGTAACCTAACAGTACACTCTATTTAGTTGCATTAATCAAAGTAATTGTTAAGCGAAATTCACTGTATTTGCGTTGTTGCGCTGTCAGTGTGTGTTTATGTGTTTTTATTATCGTTCTTTATGTTTTGTGTGCCGGCTTTATTTTTTTTGCCGTTTCTGCCTGTGCCGCCTATTCTCACACACACAAAACAAACATAGGCCTATACATACATATGTGTGTGCATATGTAGGCCTGGAATCGTGAATTGGAAGGAGAAGGTCTACTGAGTGATGTAGGGAATATGGAAGGGCAAGAAG
0.6408864847567547 TATCCTTTGATCTTTCAGCACAGCTGCAGTAGTGACAACTTCGTGGTAACCATGGGATTGTGTGGTATAAATTAAAACCAAATAAATTTCAAAACATTTTAGAGCTAATTTAAAGATTGCTCAATTCGATGTGTTAAAAATATTTAAAATAAGCTTGCGCTCTGCACATTTTTATGAGTTCGACCTTTCAATATTAAGCAAAAAAACTATGTTATAATGTATTTCTCCAAATTTATTACTCTTCCTTTCACTTTCTATTCCACTGTGTGACTCTTCTATTTTCTTTTAAAAGTCTAGCTACATTTTTCACACTTTCGTGCGTAAAAATGTCACATGTGCCGCAGCAGCGCTAATTGCTAAGAAAAGAAAGCAAAAGTATCTGGCGTGTCTCACTTGGCTCTATGAATCATCTACCTCACACTGAAAGAAAATACATTTGAACTATTGTTTTTCATTTGTCTAACAGACCAAAAAATTACTACATTTTCCAGAAATATTGTTTGTAATATAAGCTATAAGGTTTAATCAAATTATCACAAATGTTAGTTAAATAATGCAAATATTTCCCGAATATATCCTTTTCTTCAGTGTATGACATAATATTTATAAAATGAGCTCTTTTTGGCATGCTATTTTTGGTCGATCGTTCTGACGCCCACTCACCTGCCACATCAAAGTGCCGATCCCACGTGCTGTTGCCCAGGCGATGACTCTTGAGCTCCTTCAATGCGCCATGGCCATTGCTGATGCTCAGGCTAAGTTTGTTGTTATTCCGATCCATGGACAGGGATCCAGCTCCATAGGGAGACTTGCGTCGCTTTACGGAAGTCCGCTCCAGCGTCCGCTCGAA
0.3805873541596683 ACACAAACAATAGCTGGCCGGCATCTTATTATCGAAATGGTCGAAATTGGTCAAATTTTTACTTTGAAAACTTTAGCAGGCCACAAATCAAATCGAATAAACTCCATATGGATTTAGTCGCATTTCCAGCTAAAATATTCACCAAACTAATACAGAGGCAGTCAGCTGGCAAAAAAATGAAAAAATAAAATAAAATAGAAAAAAGTAGCAGGAGAAAAAAGTGGTAAGCCCTTGGGGGAAATTGTTGCAGTTTATCAAATGTTTTCGCATCGCATGTCGTGGCCAGTGCATTTTGGCATTTTTATTGAAATTCCCATTTATGCAGCGCTGTGGGCATTTAATGAATGTGTCACACTATTTCACAATTTCGGCATTAACAATTTGGATAATTTATGGGCCTCGACGGGTTAGCGGGCGCAAGTCGTCTGGTGCTTAAATCATTTAACTAAAATGCGAAATTTAAATGCTCCTGGCGCAACACACTCAAATAAATGTCACATGACTGTCGCTGCTGCTGCTCCTGTTTGCCTTTGGGCCCCCAGGCCTCGCACCGAACAGCTCAAAGTGAAAAGTCTTAAATAAAAAATTTATAAGCTTAATAAAAGCGATGCAGCAAACTCCGATGCTCGGCGAGCAGGGCTGCGAATTTCTGTCGATTCCTTGTTTTTCCTATATATATTTATATATATATATATAAACATATACGAAGCACACACGACAAACTTTCAAATCGGGAGCTACGTGCGTCAAAGCCAAAAAGCCCCAACTTTATATCGCGCTATTTGCCCGCTTTTCCCAACCTCTCCGTTCCATTTTTACCCCTGCTTTTACTTTGGCAACTTCAAAAGACTTTTAGCTTATTTTTTAAGTCCCCTCCTTCTTTTCGATGCTGCTGCCGCTTCTGCTTTTGCTATTTTATTTAATTTTATTTTATTTTATATACTTCTTTTGGCCAAGTTTCTGCTGCAACCGAGTGTCTGGGTGTCGTTGCCTATTTAACCGGAATTTAGTGTTTATTTGGTTTATATCGGAAGTCCCAATGCCCGCGCCATAAATATTGTGGGTGAAAAACGGGAAAAGCGAGTGCAGGCTGGCTGAATTATGTAATTAACTTGTTGCACGCTTGCAAAATGGAGAGCGAAAACTATTCGCAATCTGGGCAAAACTAATCGCATGTATCCGGCAAATAATTCCGCCGCAAACGGAGCCGCATTAGTGGCGAATTAAAGGACCCATAAACACGAAATCAGCGCATGCCAAGCGCTTCCAAGGAGCCGGGTTCGCATAAAAATTGTTAACGGAAGCGAAAATTAATTAAGCCACAGGCCAAGGGCAAAGCACGCACTGCCACGCGATGGAAGGGGTTGGGGAAAAATCAGGAGGGAGTTGGCTGTGGCGGTGGAAATCGGTCATCTGAGGCTGCGGCGCTTGTCGTGGAAAATATTGAACGCCTGCCTGCTCTGGAGACCGAAACGCGCTTTTAGACGTGCTCAAATATTTGCCAAACGTGTCAAAAGCGCCGGAACACTCTGCTCTCCACTTCGAAGGACCTGACCGGACCGTACTGAATTGAACAGAATGGGATGGGATGGGATGGGATGGGATGGGGGGCATCCCCAGTTATCCACATAGCCCACTACCCCGAAAATAGCGAAAACCCCAATTGATTGAAGGTTGCGCAGGCGGGGCAGCAGTCAGCAGTCATCAGTCGTCGATGACCTGTGTGTAAGGACATAATTTCTGTTTTTGTTACGGTTTACTGACATCCTTCGCCGGGACAGGAGATGGAAATCAAAGCCAAGCCCGAAATATTGATTGACAAGTGACGGTGGGACAAGTTGGCGTGGATAAAGCGCATATCGATTGATCTGTCCGTCTATAAATAACCAATATCGTAATCAAAACGTCACGGTGCGGGGAAAAAACGTCACAGATAAATAGGCATTTATTAAAGTTAGCTACCTTAGCCGAAATTAAATCCATTAATGCGATTGGTGGTGCAGTTTAAGTTGCATGAACTCTATTATTTATATACATCACAAAGCGT
1 CCTTAAGCCCCCACCGCCAAATCACCCAACTCGCTTAATAAGAGGGATTTACAACTTTTCCGTAATAATTTTCAATTAAAAAACGCACTTTAACCCCGGGCAACGAAACAACAGCGAGTTTTGTTACTCATTTTTCGGGTACTGTGACGTGGCACTTGACAAACAAGATTTGCATGTCACACACATACGCACGCTTGAGCATGGTGTTCCTGTCATATTAACGGTACTCTGCACACACACACGTGCCTAAAAGGATTTGAGTCCTTCAGCGTACCTCGCACGAATGCCTTCTGTCATCGCTGCGCCCCTCGGAAAATGTTCCCTTTTACCATCGCTCGGTGGCTGCAAATATTTGATTAGCTAGACAAAAGTTGGCAACTTTTTCCCACTCTTTAAAGCTCTTCGTTACTCTGTTTTTTTGTTTTTTTTTTTGTGCATTTTATGACAGATCCCGCCTGTCAGAGTTGCCACTCTTTGGCAGACTTTTGATGAAGAGACTACGGATTGGATCCCGAAATGTTTACTCGGATATCTGAGACACTCGGTGCGAGTTGCTGGCAAATTATTTTCGCAAAGTTGGACTCCTAAGCTGAGTTTGAGAGTTGGCAGTTGGACAAACTAATGTGTAGTAGTAGGCCGTTGTTCGCAAAGATCTCGAGTTTCAGTTGCGAAATGATTTCGAAAGTTTTCTTAAGACAACTTTTCAAGCGTTAAAGCCGCAATAAGTCTCCAGACGCCATACTCTACACAGACATAAATATTTAGGAAAGAAAGCCTCTTCGACGAATCCATTAGTTTAGCATAAGTCTAGCTAATATATATTA
0.9362256681104396 ATGTACCGCACTGTCCACCTAACCCTAGCCTGTCAGCTACCTTTTGTGTATACGTAATTATTCAGCAGCTGCTGTCAGTTTAAAATAAAAGTGAATTTTGCCAACCAAAAGAATGTACAGAGTTTGTACTACAGACCTTAAATAAGCCAAAAAAAGCTGAAAGGGCTCACACACAGAAGCCGTCCGAAAAATGACTTTCGGTTTAATGCCAAAATCATGTCAGTCGCAGATGTGACCACATTACATATTGCACTACTTAGAATGTATATATATTTTTGGTAGCGTTGGCATTCTTTATTGGATTCGTGTCCATATGCGGCTGACAGAATGAGTTTTTGATCAACTGACGACGACGTCACTCAAAATTTTGCAATTAGTTATTGATGATTCGGGGAATCTCGGTGCCTGAACGGAACCATGAATGAAATATGAGCATTGCCGCACTTTAAAGCGTTAAATGTTCCCTTTTTGTTTTTGTTTGTGTGTGTGTGTGTATGTTCTGTTGACGCCGATGCTGCTGTTGCCTGCGGCAATAATTGGAAAAATTTCCATTTGTCCTTTTTTGCCCTTGTGCAAGAACCACGGAGCCGTCCGTTGTCATGG
0.7174505475423492 GAGGGCCATTAAGTATCGTCTGACCAACTAAAGTGGGAGTCCAATTTGATTTATGTATAGCTGACCATGTGAAGAAAATGCTTGATCAAGAAATATATTTGTCCCATTTATATTTGTAATGTCATAAAGTGCCTCAGAACACATAATGGTTTCAGTTCATTTTTGGGTGTCAAAGGAAATATGCTCGGGTTAATTTATATCAGTTATGTGCTACTGTTCAGTTTGGTACACAAAGGCACATATAATATAAATTTCAAATTTGGCAAATAATTATTGATTGCCTACGCAATTTAATTGAATACCGAATTCATGTTCGAAATATAAATTTCGCTATCGCATCTTCTTGGTTACACAATTTTATGTATCGATTGTTCGTTTCAATACAGCAATAATTTGCGACACGCTGTTCATAAATTACACAATCCGAAGACCCAGGGGAATATTTAGGCATTCGCTGCGGCTTGTGCGCCAATGCTGTTTATGCTCCGATGAATAGCCAGAATCCAATTGACTTTGACAGAAAATACTTAATCGGCTTCATTATTAAAGCAACCAGAGTGGCTGACACCCCCATCGAGCATCGAGTACCCAACAAAGCTGGCAACGAAAGCTCCAAATTGACTGCTCAACATTTGTCATTGAAGCGAAAACGTCGAAAATTTCGCATACGCAGCGTATTACACACACGGAACGCGTAAGCTATAGCTCTGTGCTATGCACGATTTCACAACTACAACCATTGGCAGACAAAGGCACAAAAAGGCTCTCGAATGGGACCCAACAATACGAACGAACGAAAGAAATGAAATGAAACGTGATGAGAGCAGCTCTATCTTTAGTCCTCCTCCTTGTCCCAACCACTTTCGCCTCTCACATCATCTCCTGGGGTATTAGAAAGCATTTACCTTTCCGCCCAGGAAAGGTTGGAATTGGAACCGACGAGCCACGACGACAGCCTAAACAGTTTTTTTAAAGGTAAACTTTGCCCACAATTTCGTATTTACGGAAGAGCTTCTATGGGGCGAACATAAAAACTTTACTGTGTAATGGCGGAAGAACAAGGCACTCA
1 TTAAACTGCAATTAAATAATTGCCAGTCAACAAGATTCATGGAGTTTTCTTCTTTCTCTCTTGTGCATATCGAGTTTTGATTGCCAATTTGCATGGAAACTCATTAGAGATGTCATTACAATTTTGGAAAGTTTTACTGTCGAAAATTTCGTAGAGTTTCTAGAGTTGAACAAACTTGCCCATCTGATATCATCATCATCATGATTGGACGCCCATAAACCAGAAATCAAATCAAATTATTTGTTTTCCCATTTCTTTGCCGGCAGACTTGATTTGATAATCTATGACAACTGGCCACAAATCGTTTCCTTTGTTGCCAGCAAACTTGTCAAAAAGTCGGGCTAGATTTTTGCCTAATTCATTCAACAAACTGTCCGAAAGAAACTTGACAAACTTGTTGGCCCAGCCCACAAAAAAAAAAAAACTACGGCGAGAAATGCGAGAAGAATTCAAATAAAACGCAATCAGAATTCCCCAGATACAGCTTTGGTTTTTGGTCCAGCCAAAGTTCTCTGCTCTGATTCCAATTCTGCTATTTCGTTTATTTGTTTTGTGCTTTTCGGCTGACCTTGCACGTGCACAGCCCGAAAAGAAGGTCAACATTCCACTGTCTAATGCCTTGCCAAAAACAAGCAGAAACCGAACCACAAACTAATTTGGGGGTCAAGCAAGTCGGCCAAAAAAATAAATGGTAAAAAAACAGCGCAGCAAATCGCAGGAGCGAAAGAGCAAAAGG
0.4071515721320577 GTCTTTTTTTAGCTAACAAAATATTCCACAGTGATGTCTTCCCCAGCTATAGCAAAAAGATAAGGCTCGCCCCCCAAAGATATATGTACAAACGTATATAAGCAATCTAATCTTATCTAATCTAATTTTACACAAGACCGACTGGCAAAGACAGTCTCCACACAAACCAGTTGAAATTAATACTTGACCAGCTGAACTGGTTCTTATTTATGCCAAAAAAAACAAACACACACAATCTAAAATATATAATAAAAATTTCTGATTAATTAGACGGCTGTATAGGTGAAGCCTCCCATTTCAGCCGTGACACCAATCCATGCCACAATCAACTGTCTAATCTAGGCGGCTCCGGCTAACAGCCAGCAGTCTTTGATAATTAATAACAAAAAGGGGAAGAAATTCTGGCTTCATGCCTTTTATGCCTGCGATTCTAGGCCAAAGAGTTTTTCCAGCAAAAACCAAAACAAAAACCGGCAAAACGCACGCAGCCAGACAGGCCAGCCAAGCACCAACCAGGCTAAAAGAGTGGGAGTTGAAGAGGTGGCTTAAGTGCTGCCATGGCAAAGCCAGAGGCAAAAACAAAGCGGACCCATTCAAGGGTTTTTCTCGCACAGAAATACACAAATATACAAAAGCCAAACACGGGCACAGCTGCTAGCGGAGCAGAAGGCGACTATAAAAATCAAATGAAATTTATTGATTTTTCTTTGCAAGTGCCTGCAAAAAAAAAAAACGGGGAGAGTCGGCAAAGTCAAGGAAATGCCCAATAAAAAGTAATTTGCAAACAACAAACCTCACATTTCTTTCGCACACAAATTTTTTAAACCCTCGTCAAGTACGACGAAGCCAATTTTATCTAGTCCCCTAAAAACTATACTCCCACTTCGATTGTTATACATTTAAATAACTATAGGAATATGAAGGTTTTCTTTTGGGTAATTTAAGCATTTGCAAAATACTAAACAAAATAAATGTAGATTTGTCGGTTTAAGGAATATGACATCTATAGTTATTATGCATATATGTTTTAGAAATGAAAAAT
0.5088455294565442 AAAGTGTCAGCCGCCTTCTTTTGCGGGTAGCAGGTGAAACATTTGCCATGTTTACGGCACGTCATTTGCATAATAAGGCGGAAACCAAAAAGGTCACGATGGAAATTCCAGATAGCACCTCCAAATACCCTGAACATATCAATTTGCATTTTTCAAATGATAAAGGTGATACCCAAAGGGATTTCGTGATAAGTGCACTTACTTGGAATCACATCGGGAACAACTTTAAATGGAAATTCAGTTTTCAAATTCAAATTGGTAGCGCTTTTAAAAGTGCTGCATCACAAATCGAAAACTTTAACTGAACTAAGGCATAAGATAAGATATTCATGTGAATGCCAAATTTAAATGAGCCATCAAATGGCAATTTGCTTACAAAGAAAACTGGTTGAAAGAATTATTATTTCATTACCCATTTGTTTGACCAAATTAAGTAGTTCCGAATAATAAAATAAAATAAGCAAGTAAGTAGACAAATACAGGCCACACTGAGCACTTCGCTTGATTAATTAACTTAAATAGCAAACATTCTTAAACCCGTGCCTTTGTGCCGCTTTTTCAGCGTTGTCGGAAAATATGCGCTTAATTAAAAATGGAAATGCACAAAAAACAGATGCCGTGAAAAAAAATAATTGTGAGTGGACAAAGGGGGAAAAACAGAATCATAGTATAACTGCAGGCGCGGGAAAATTGCTTTTTCACTTCATTTGATGGGCAAACAAAAAACGGGAAATACCCAAAGGGGGGAAAACAGAGAGCGGCGAAAAGCCAGAAACAGACAACCTGGTCAGACAGAAGAATTAAATTTAAATAAAAAATATAAGTGAAAATTAAAAATTGAAATATGAAAAAATGCGCACTGCAAATAGAATTATGAAACGAGCCACAATTTCGCACTCGTTAGCAGCGATAACAAATCGGCCGATTTGACCGATTTGTGTGAATTGTCCAAGTGGTTACGACCTAATCGGATCAACTTTGCCATAGCTTAACGGACCGAACTTTAACCGGGTTTTAGGTCCATTCGTGCCGAAACTTATTCAACTGCAGTTGCAAAAGTTGGCCAAACTTGCTCCTTCTATTATTTATATATACTTATACTTGTACGTATATAAATGTGCGTTTTCCCACCGTG
0.5457364379035424 ATCCTATATAGATCTGATTTGACCTGTTTCGACTTTGTGTACTACACCATTCCGGTAAGAAGGCTGCGCCGAAAAGTTTATAGATTTATTTGAATAATTTATGGCACTCTTTCATTACTTTTTCACCTGGCTGAATATGAAACTTTTCATATATTTCCGGCCCTGTCTGATTGTCTAACCTCCATCCAATCGGTTGGCGTTCGTAAGCCGAAAGCTTTAAATATTTAACCGCCGCTGCATGCGGCTCCCATTTCAGATCCAGTTTTCCGGCTTTTATTGCCGGCGTTCCTGGCTGCCAGCAAACCGCATGCTGTTGTAGATTAAGCCACAAGACTTTCCCAGAAATTCACTCCAATAACGGCACATGCACGGCCAGAAGGAGCGGCAGTGCCAGACTCTATTTATAGTTTGATGTTGGATTTTATTTTCAGTGTTCTGGTTGCTGTTATTTTTCTCTTTTTTTTCTGTACCTCGATTAAAGGGCCGTGTGTGTTGCCTGGAATTTATATTATTGCATGCCAGAGACTGACGCTAGTCGGGCTCGAATTTCCTCCCCTTTTTTTTTGGGGCGCCTTTGTGTTTCGG
0.6166395425548064 CTCGACTCCATTTCGTTACGTTTCATTTCTCCGCCAGCCGCCAGTCGCCTCCGCAGGTGTGCCGTGCCTCAATTTGCATAGCTTTGTGAATCGCAGGCAGGGTTGGATCGGGGTTTTGGGGCTTTACGTCCTGGGGAATGCCAAACAAAAACAAGCCACGACAGTGGAATAGCAGACCAGGCAGGAGGACAAGTGGGGAAACTGAAAAGGCTGCCAGCCAGGCAGCCAGCCAAGAAAAGAAAGGAAGGCAAAGAAAGCGTTAAGTTTAGCGCAAAATTAAACAATCTTATTGCCCGGATTAGTGACAAAATTATGTAGCATACGAACTGGGGCCCTCGGCGACTGGAGTTTTAGACACAAAAGCTGGGGGCTAAGGGCGATGCTGTTTGGCCAGGTAAGCACCCGGTAAGATGTCACAGTGGGGATGTCCACATTATGTTTGCCGATAATTGAGTGAGCGGAGCGAGAAAAGGAAGACCATGGAAATTGGGGATTGCCTCAGGATGGAATAGGAATTTAAAGCTTGTAAAAGAGGGATGATAGAAAAAAGACGTGACATTAAGTTCAGAATTAACTAGCCACAACTTCTGGAAAGCATTATATCTCCTAATTTAAAAAGAAAGAATATTATTTCAGTGCCATTTAGTCCGCAATTTAAATAATGGAAAACCTAAATCGTTAATCCAATTACGATTTTTTAACTAG
0.5292728337312973 ACTGAGTTGCAATCGATGCGTGCAATTAAATGCTGGCCAAAGCAAACATCCTGCAATGCCAGAGCTATTTGCCGGCTAATTGCTAATTGATAACAGTTCCAATTAGGAAGAGCTAGTATGCGGAAAACAAGTCGAAGCACAAATCGTGAACTTTAAATTAGAAAAATTAGGGAGATTCCGCATGAAAAGAAAAGCAGGCATTATTAAACACTTGGTCGAAGCTAATATATACACTTTGTATAATCAACCTTTTTAATTACATACAAAATTACGTATTTATTAAAACCAAAAGAAGTAGAAATCTTCTCATCAGCCATCAAAATTTAAATTCAAATTCAATTTACTGCCTCTTTGCAATTGCCACCGGAATTCCCGAAAAGCTTGCCCCAAAGTCTTCCCTAAAATCTTGCTTAAACTCGGTACAAATGCGGCGGCATCTTAAGAATGGATGCCGGGGGCGAGTCCTTGGACAGGACATTGGCAGCTGGTGGCAACTGTTGCCGGAAGCGCCGGCGGATGTCCTTGCTAAACCGAATGGCTTCACCGCCGACGCCAACCAGGAAATATGCCGCAGCACGAAATTAAAATCCTTCGCAAAAGCGAAAAAGAGAGCGAGAAAAAAATGAGGAAGCAAGAAATAAGGATATTCAGCTGCATAACATTTCCAGACGCTGAGGTAATCTACGGCTTACATCATAAGTAAGAGGCTGAAAAACTCCTTGCTAATTCTTTTCGGTTGGAAATCAAAAAAGGATTATTAGCTCAAAGCTTTGTCGGGCTTGACGGATTTAATATTGGCTGATTATGTGCGTCTGATGTGGCAGTGGGCGGGGCCATAAGGTGGGCGGCATGGGACGCCCGTCGGGCTCTGTATGTGTGGGAACTCACACAAGTGACGGAAATTGCTGCATAAAGCGCGCTTGATTGAGTTGACAAGTTGTAATTTCATTGCCGGATCCGCGCGCTCACTTCATGCGCCTCTGGGTGGCAAACTGGGAGGTGGTTAGCTAGAGGTAGCTGGGCCATTGGGTGGTTCGCTGCCTGGTGGATGGTGCCAGGATGATGCCAGAATGGGAAAT
0.6580917672574047 GGCTATTTGCATAAACAGTGCAACTTGTAGAGCAATTATACGCAAATTTTGGTCAATGGGCGAACAGGTTGGCTGCTTTTGCTGGTGAATGCAAAAGTACGACACTAAACTGGGTGACTGTAACTACGAATGTAACACAGACTCTAGAGCTCTTCAAAATGTTAGCAGGTGCCTGTGGCCTATCTTGTCCGCATTTCGGATCATATTCGGGTTGCATAAATAAATTAAAAGTCGGTGCTACTTTCCCACCCCTTCCGCCTGGGAATCGTGGAGCGTTTGGAGCTCGTCATCAAAATACCTGAAATTGAAAGCATTTTCGGTGGAAACCGCATAAATTTGTAAACCATTTAGGCTAAAACCTTCGATGTGCCGCCAGACAAAAAAGTAAACACAGCAGCAACTACGGGGCGTGGCTGGCCAAAAAAAATGAAAACAAAATACGAAAGACTTTACGTAATGCGCGCTGAGGTCAGTTTTTTTGGGCGGTGAAATGAATGAATTTGGTGAACGAAAGGCCCCAAGGGCCAAGCCCCAAAAAGAAAGTGAAATTTTCATCGATCGGAGTCAATTTTTCATTGGCCACGCTTGATTTTGAGCTCATGATTATTTTAATTAAATAATCATCATCAATTTACATTTTTTTGTATAATATTTTACAAAGCCCAAAGGGTAGGTCGAATTTTTATAAATTGATGTAATCGATTTCTGTGCGGACGAATATGTTTGAATTGAATTTGGAAAATTGGTAACTAATGGACAAATTTCGATTTGAGGAAAGCGTTAAGGAAAAACGTTTTTTCCTATTTATCTGTATTGTGTGGTATATTGTATGAAAAATAAAAAAATTACTTTATCTGCAGACTTTTGTACGTTACTTTATATTTGCAATGCAAGGCAACCTAATTGGATTTTACGCCACTAGCAAAAACATTATGGCAGAACTTCAAAAAAACATTTATTACCTAAGCAATGGCGACTTCAAAATCAACTTCGTTTTTTTTTTTAAGATTTCGCCTAAAAGGACAATGGAAATGAATGTTCGAGTTCGTGGCTCAATGAAAATGGCAACCGAACATGAAAAACTTCTTAGCTGGAAAATTCTTTAGCCGGTTTTCGCGTTGGCCATACCACTCCCGAATTG
1 CTATAGAAGTGGGACTGTAAGAGTCAGCCAACCTGTTGCCATTACTGTTATGATTTCGAGCGCAAAACTTGTGCCGCAACTTAGCCACATGTGCACATGGGCACAAACTCGTACATTTCTTTCACTTTCTTTCTTTCGGCACAACGGCAGTGGCGGCGAATTTGTTTTAATTCGATAGAGTTAACAACTTGGTACATGGCGGAATAAAAGTGAAACCGGCAAGGCGACAACAAGGGCAGCTGGAAGGGTCTTTTCTGGGGCTTTCGTTCGAGCGCTTTTCAAAGTCAAGCGGCGGATTCACTTTCGTTTTCATCGCAATATTACAAAATATCCAAAGCGACATGCAGACATGTGTATATCTTTAGTATTTAGTGTTTAATTTGCATAGTCGAACGCCAAGAAACTCGAAACTTGTTTGCCCATTCTGCTGTTTGCTTGCTTTTTGGCCGAAACACGCGCGACAAAAATGCTTCTGCATTATATACAAAAATGTTGCTAGCCGATTTCAATAAGTTGTATTTCTTGATTTTTTCTCTGAAATGATTTAAGTCAATATTCATATATAGATGTGTACATGTGTAAATATGTATATACAAACATATGTATGTATGTGGCCCATAGAAATGATGCGGTGTGATCATCGCTTCATTAGCAAGTTAATTTTATTAACCCTGCTTTTGTCTCTCGGTTTTTGCTGGTTTCCATAAGGCCCAAAAAAGATTCCGTCTCGGATTGCGCAGTAGAAAGGTTGTGGTGTATTGATGTCTTATGCAACAGATTTAGTTTTAATTTGTTTTGTTTGGACTTTTTCAGCCTTTTGTAACTTTGTTGCCCTGCTTTGTTGCTGATTAATTTGAAGATCGAGATCCGTTGTAATTGTGTAAATATTATGTCAAGCTGACGTGACACTCTCCCAAGTTCAATGACACGCTTTTCCCCTAAAAAAAATCACTTAAGGTAAACGCAAATCTGTGCCAAGCACTCATTTTTTAACAATCGGTACTTCAAAACTTTCGAACAGTTAACCCCATATTTAAACAGGCATTTGGGGGCGACCAGAGTTTTATTGACATTTACTGACATTTTAACACATT
1 TTCCCAGTGCATGCGAAAGCATCAAAAAATTGCAGATTGCAATTTGAGAGCATAAACTCATATCGAAGGGGAAGTGTGGCAATTGGTCATTGAATGAACAAATATATATACTTTAATGCAAGTTGAGAAAATTGTTAGAAAATTGGTGAAATGAAATGGGTGGTTGCAACATATGGCGGGCAAAAACTCATAACGTCCATATGGTTTTCATAAAAATAATGTTTTTAATAAATTGCACTGAATTGCCTTTCTGTTTTTATTTTTTCATCCATCAATTATTCCACCTTGGTTTATCTAGTCATCAGTAGAGCTCTCAAATTGACTTAAAATTATTTAAAATAACAAAATACTGACTATAAAATTCGACAATAACTGCAAAAAGTTTTTAATAAATTAAATGAAAACAACTTTAAAGCTCCAAAAATATGAACAACAAACTACAAAATGCGTTGTGCTTAAAGTTGTGGATGAAATCGTAGTGAACTTTCAAGTCACGCATGTTTGCTCAAATGTTTATAGATTTGTTATTAAAAAGTTAAGAGTTTTGTATAGAAAAGAGTGATACAAGTTGAGTTGGCTTACGCTTACAGTTACGGGGCTACAGTTTGTTTATTGATTTGCTAGCGACAGTCGACTAACGACTAGCGAGTACCGATTGGTCATGCTGTAGCGCTGTTATGCGGCTGGTGGATTGATGTAAACGAACAAATACCTATTGAAATGCTTGCGAAAGGCGCCGCTCACGAAGTATAGGGCCACAGGATTCGCACAGCTGTTGGCAAAGGACAT
0.9044334908655884 CTTAAAAACATAAAATTTTGCTGTTCAGCAAATAAGAGAATGTGGTCTTAAGCTGTGACAATAAATCTGCGTGCAGAGTATTCCACAGTCAAGAGCCATAAAAATTGTGTGAATGCTACCTTCATTCGAGCTATGTCAGCATGTCACCTCAACTCTCGGCCAGAAATATTCCTATAAAGTTTTGCGGAACTTTTGGTTTCGCTTGCTCATGGCAGAGAGAGTTTTTGGTTAGCTTTCTGGCCGAGATGGCGGGCAGGAAGGAAGGAAGGAAGAAGGCACTCCGACTGGCTGTGGTCGCTCCTTTTGAGTCCTTTGCCGACTTTTCATCCGTTTCCCCCTTTCATTTCACCAGCGCGTGTCCCTGACAACTGGATGTATGCTTACCATATTTCAACGTTAATTTAAATCTCGTCTTTCATGCGCAGTTTTCGTCGTGTCGGCACTGATTTGTGGCTATAATCTGGTCGATAAGCGGCTAAAAACTTCATGAATACGTTATGATAACATTTGCAATCAGTCGCATTTCATATTCGCACTTTGGCTAAGAACCAGTAGAGAGAAACTAATCTTTTACATCGATAGTGGCTTCCGGCGAAGTTCTACTAACGCATTTACCTTAATTAACTCGCACCAAATGTCCTTATTTTCTTTTGTTGCTACGAGTCCTTTTGCTTCTCTCGCTGAGCCACATCAAATTTGCCCTCTGTCTAATTTAGTGGATTAATCAGACAAAAAAGTTGGACACACCGGCGGCACACGTGTGCTGGCTGGATCCCCAAAGGATCCAAATGCTAAAATATTGATGCACCACTCGAACAGTTCTGACAGCATCACAACTTATTCCGGGCACTTTGGCCATTCGGTACTCGGAATCGCATGTGTCGCCGTGAAATTCTGCTAATGCAGGGATAAAAAACAGCTACCGCCCTCAACCCTCAATCCCACTATGCCCCAACCATGCCCACTGACCTTCTGGCCTGCAGCTTTATTACCATCGTTATTCATCTGTTGTTGCCGTCTGTTTGCCTGTCTTCTGGCCTGCAGATTTACGGGTCATGCAAACCGAGCAGAAGCCACTTGAAGTTCGACCAGGAGAATCCTAAGAGGATTTGCTGCACTGCATACTCGAGTGTCAGGCCGGCAGGACCTTCTGTTCCATGGACAACCTGGCATTGAAGCTTTAAATAATTTAGTGCTCAGAGTATTGATATGGATGGGACTTTAAATGGGGAGTGAATTGGGATGAGTTTGTATTGGCAGATGCAAATTTAGTAGTCTATTTATAGTCTATTTTATAGCATAATAAGGATACTTAAACATTTTTTCTTTCTAATTATTTTAATTGGTATAATTTTAGTTAGTTATAATTCATCTACTGCTGCTTTCGTTCTATATACCCCACATGCATTCCGCTAACGGGGTATTGCAATTCACACCAAATGCTTGGCAGATGTTGCATGTTTCGCACTTGGATTGCAAGTGCCACAAACACCTATTGCACTTGCAACACGCACTTATCGCCCCCCTGTTACCTGTCGTCGAGGACTTGCCACACGTAATTGTGTTAAATAGACAGAGATTTACATGACGGGCAACATTTGGTAATGAATTTCATTAACTTGCTCATTGAGTGGCAGCCAAGCAAATATGGCCAGAAACCAGTTAAATGTAATGCAGTTTATATCGAATTAATCTACACTCAAACCAAAGCAGCGGCCGAGCCTGATTCAATTTTTGTTAATTTATGTAAATGAAATTAGGTCCGAGCCAACCAACCTTGGCAAAACCAATTTCCAGCTGGAATCAAGCTGGCTGGAAAACTTGAATGCCGATCTCTGTCAATGGGAAATTAATGCCGTGACAAAGGCAAAATTTGGGTTTAGCCATTGAGAACTGTGAAGACAGCTAATTAGGCGAGCAATTTTCCAAAATTTGTGATAAAGCACATTTTGATGAACCCGAATTTGAAATGGAATTATCATCAGATCATAATCGTTATCGCATTGTGACGACAGTTATGCGATGATGACCATCGTTTCACACGTCA
0.7802053088202558 TTATGGGCCACCTGTGGCGACCAGTGCCGCAATCACCATAGTCCGCATCCTCATCGTCTGGACGGGATGATGATGGGTGTTGGGAATTGAATTTGTCTCGTTGCGGGAATTGTAAACATTGTTTCAACGCTCTCATCTTTATTGCCGTTTTATTGCAGATATTCTGCTAAACTTCCGCACCACCTTCGTGTCGCGCAAGGGCGAGGTTGTCTCCAATTCGAAGCAGATTGCCATCAATTA
0.8071448663091669 AAAAAACCTCTTCAAATAAAACCAACTTTTATCTCACGATCTAGTTTACTTTGCGAGTGGCATTGGCTTTGTGAGCTTTTATTAAATGGACTTTTGATTAAGCCCCTTAAAATTATAAAAGACATAGTCGATAGTAAGAAAGATACATTTAAGTATGTAAATAAAATATAATTTTATGGCTTAAGCTTGCAAATAAATTATTGCATTCACTGTCTATGTAGTTTAACCTTCATGCACGTAATTTTGCTGCATAAATCAAACTGTCAGTTTGTTTCACGCGATGTAAGGATCTCGTCGTACCTATTAACTGCAATTAAACACCGATTTTCGTGTTGCCTTCAAGTTTGCGCATTCAGGAATTTTGGCATCCCTTAATGGAATTTAATTTAATTACAGACCAAACATGAAATATAGACAGACCCACGCACACGACCTGTCGAAGCCACAGGAATTGAAGAACCGAAAATTTGTGGGCAGAGGGGGGAGTTGACGGGCTGGCACTAAATTAAATTGTTAATTTATTGCGCATGAAAATTAACTGGCGAAATGTGGGGATCCCCCCTCTACAGTCTAAGTGAACTTCAAGTCAGGTTCATGCTAAAAACAAAACAAAAAATAACGGAAGACCGCCCACTTTTGGCCAGTATGTGCGCAATTAATGTAAAATATTTTACACTTCAGTGAATACAAAAAGGAAAACAGAGACGGAATGTACCATAAATAACAATTCTTTGGAAATTGCCCTTTCGGGACCCTGAAAAAAAAGGCATATAATAAAAGCAGCAAAACTCAAACAAATCCGGGAAAAACTTTCAACATATTTCCATGTTTAGTTGTGCTTGTTTAGCAAAAGCCCTTTCTTTATCATAAATATAAACAGCTGCGCTTAAAAAAATAGTTCCAATTGCTTTATATAAATTTACATACAATTTTATTAAATTATGTGTCTGTTATTATTTAAGAAATTTTTATATAATCTAGAGGCGCTTCTATTATTTTGAACACAACTGTAATTTTCCCAGTAACCAGAACGTAACCAAAATGAAATTCGAAATAGGACGACATCTAGTTTGGCCAGAAATAGTTGCACTTTGCGTTGGCATTCGTTGTGAATTTTTAATTACAATCTGGCCGGCCTGAAATTGATTTACTTGCTTTTAGCCTTTATTATGTTCAAACACAAACACATCATTTGCCCAACTATTTATACAATTAAGTTGACTTTACCATAAGCATTTACACTGAATATGAAGCCAGTAAGCAGAAAATTGGCCAAACCCACAGATTTGGCCATATCATTTGCGGTCCAGTTGGCAATAATCAGCCACTGGAATCCCTAGAAACATGCATATGGACAAATACAGTGTGATGAAAGTGGGAACAATAGATGGGTGTGGTGGGTAAACAAGAAAGATGCAAATTC
0.8129644667791449 TTTTTCCTGTGCACCAACAGCTGGATCAACATCCAGAAAGGACTCTCCAAGTGCCATGGCCTCCTTCATCAAGCTGTCGACCAGAATGTCTTATTAGCTGGCAAACAACTCTACGACCATTGTCCTGCCAGTCCTGCCTGTCCCCTTGAGTTGAGTTGGTTTAATTACGGTTAAGGCTGCCAGCAACAAAGTGATAATGATTTGTATTCATTCAAAAAGGTTTATGGCAATTTTCGAGCGACATTAACTTCTTGGACCGCCGCCCCCGAAAGTGGCTGCATTTGAGTTTGCTCTGCCGGTCTTATAATGAGCTTAGTCCTTAGCCTGTCTCTGTATTTGTGTATTTTTAAGGCACACTTAGAATTGCCGAATGATAACGTTATTTCTAATTAAATTGGTTTTTCAAGAAAGACAGTTTTATGGACCGCCGCTTCATTGAAAATGTATACGTTGCCCTAGCAATGTCTTAAATATTTTCTTTCTTGTTGGTTAAATAATATAGAGACTGGGATGTAAAGAGAGAATGAAAATTTGACTTAACAAGAAATGATTTATTTAAGAACTAGGCCATAATCCGAACAAACAAACTTAAATTTGAAATAACAATT
1 TGCACTCGTCAAACAAAACCCGCCGTCGGTTTGCATTAGCTGAAACCAAAGTCTGACTTACTCTAACTAAGTTAAACTCGTTTGGCTTTTATGGACTGCGCTCAACGCTACGCGTACTAAAAAATTAGCTGCGAAATTCTCGGAAAATCGCCGCACTGTTGATATGTGTTATGGATTATTATTGAGCAGCCGCGAATCTGTAATTTCAACAAAATTCGTTTGTGATCGGAAAATTTCATTTTGCAAGCGATCATGATTTATCTGCGCAGTATCTGAGTATCTTTAAGATTATAATTAATATTTTCATATAATTTTTAGCTAATTTTAAGGCGTCTTTGCGCCAAAATATCTCCTAGTAGTCTCGAATTCCCGCAAATTCTGATCAAGGATTGCCCATCTGGTCTTGTCTGATGCGCCGCCAGCGTTGAATATTTGCTAGCGCAATTGGACATGTTTTCCGTGGGCTCATTTCTGTTTTTATGGCCAAAAAGCACACACACCGACATACATATATACAAAACAACTGCAGCAGCAAAAAACGACAAAAGTCCACAGCAGTCGGCT
1 GGCCCCGGCCCAGCTATACAAATAAATATAAATTAATTTCTATGTAACCCACTCCGATTGATCGATTTGATACATTTTAGATAGTTGAACTATTTTATACCCCACAAAAAGAGCAACAACAAAGTTTTTATATACATACATACCAACTCAATTAATTAATTAGCACCTAAGTTAAGTTTGTTATTTTTAAATATATATATATATATGATTGTAAAAATAAAAATATTTTTGGATTTCGCTCAAAATATGTCGCTTTGAAAAATACATTGACCACTGTGCGGAGTGATGCTAAAACTGTAGAGCTGTAACTGTCTGGGTTCTATGCAGATTCTACAGTTGCCACAAAACAGTTGTTTGTTTTGCTCGGTCCTCTGTTTACTTGCCAATTAAGCTTTCTGTGGCAGAAAATTATTAGAAGATAAAAGCTGGGATGTGTGAGTGTCGAACTAGCCACTTAAATAAACACCCCTCTTTGATATGGCTTATCAGAGTGGTTCCACTACTTAT
0.8297017544222182 TAATCTCCAGCTTTTGATGTAACCAATTTAGGCATTATGCTGATCACACGGTCACCGAATGTTACGATCCTATCACAGATCCTAAATTATCTGCGATTTATTGCCTAGCCGCTATTTTCAAATCGTTTTCCGATAGCTTTGAACTTGAAAGCGGTTGGAAATTGGATCGTATTCCACATAGCGAAGCTTTGCATTCAGCGCCAAAAGCTCAAGCGCCAAAAGCCAAAGCTGACCAAAGCTGCAATGTTATTGTTTACTACGGTAGGTAATGGCTATAAAGAACTGGCAGCAAAACATTAAAGCTTTTGCTAACCACAAGTCACGCAATTAGAATCGTAATTACGGAATAGTAAAATAGAATTATGCATTTTAATTGAGTTCCATTTCCCACACTGATGTTCAGTCACTCAATGAATGAAGACCGCTGGACACGCTTCTGGGGTAAACACATCAGAGCCTTAGGGGTCTTATTGCCACTATCATATGGCTGATAAGGATATGGCGAATGTGACAGGTGGAAACTCCGCTCCGAAGACGTTAAGACCAACGACTTTCAAATGTCCAGGCACTTCAGTTTCACATTGACCAGATAGCGAGCGCCACTCGATGACATTCTAGATAGGGTTTCCTTTGATAGCCGGGTGTCGTTGCTGTTCGTGGGATAATGGCCGTCAAGTGGCAAGATGTCACAACTTGCCCCAGACAAGGTCCACTCACTTGGCCACCTTGTGCCGCCGTGCGGATGGATGGTTGATTGGGCGAATGGATGGATGGACGGCTGATAAGCCTGCATTTTAGCCGGGTTTTTTGGTTGGGTACAGACGAACGCACAGCAAAAACTGGCGGAGCGAGTTTTTTCCAAGCGATAGAACCACCCACAATGCAGACGAAAAATAATAAGTAACAAATTTGCATTTGAAATTGAATTGAATTGAAATTGAAATGGATATTCCATAGGTTGGTATTGGAAATGTATGTCTATGTCAAATGGCTGAATTCTAATGAATGCCACACGGTACTAGAAGAA
0.6116133057241271 ACCCACATTCAATTCGCACAAGCTTATGCATAAATTACACATCTCATTTTATTTTATTTATTTGTCAACAGTATTCAGTTGGCATTTCCAACAGAGTTCGGCTTTCAGCACTCGCAGCAAACCAAATTAACTGACCTGCCGCAACTTGATTTTATTTTCAAATTTTTACGAATAAGCTCGAACGTCACTTGGCTTAAATATTCCGTTTTAAATTACTGAAATATTTTTTGTTTCGATTCGGCTTGATTGCTCTTGTTGTTTTTGTTTTGCATCTATGCGCTACACATTTAGGAGTAGAAACGAGTTTTCATAACCAGCAGTTATGTGGCAATTTCGGTTCTCTCCCACTCGGCTGCAGTTCATATTCATTAATTTATCACCGTTGCTGCGGGTTGGGTAACTTGGTCTATAAGCATATATACACATATATACATATATACTTTTGGGAGCGTGAATGTTTGTACTTTTCAGTGCTACCAATTAAGTGTGAAAAACCTTTTTCACTTCTCCACTTCTTTTTCGGCTGACTTGCGGCCTTGCCGCGATGCCAGCAACATTTACTGTCACAAAAAGCGACGTGGTTACCGCAGCATCGAGTTCGGATTCGGTTTTGGATTACAATGAAAAATGGCTTGAAGGCGTCTGCGGAAATGCCGAGCGAGTGGGGCTAACCGATTCCTGAAGAGGGTTTCCAGTTAAAAGGATTGGCAAGGGGGATAGGCGGTGGTACGGTAATTCAAGCCTTAATGAAGGTTGCTTTCGCCTGAGATTAATTAAAACAATTTATTGCCGCAAATTCCTTGCGGGCTCATCAACAATTTTCATATAAATAGCTTGACTTCAACACCCCATTTAATATGGGGTGTAAGAGAATCTTATTGCTTATTATCGTTATATTTACATGTACAAGCATTTGGCTTTCACCTTTAAACCGCTTCGATGCGAAAATCCTAAACTATTTTATGGAAAAATGTGGGCGGCGTTGGCTAAAAAAAAAAGACAACGATTCAATAAACTTTCCTTGTTTGTCCTTCACTGAATTTTATTTGTTTTTCCCGTTCGATGAATATTTTATTTGCAATTGTTGCTGCTCTCTGCCCTATCTCCCCATAAATTTTACATTCTCCAGCCGTTTCTTTTATTTCTACTTGCCGTGTTCCAAATGATTTAATATGCAGAGTCGTAAATTCCATTCAAAAACTTTTTGGCACTCAAATCTCGGTGTGTATTTTTCAAGCGATTTTTCCTCTATAGTTTGTTTGTTTGTTGTGGCTATGTGTTTTTTGCACCTCCAACTTGGCGTTACGTGAGTTGTCTGCCCCAAGG
0.5601318081948646 TGAAAAGCTGCATTACGACTGATGGCTCTTCTTCTTTTATGCTCAGTCGGTATTACTTTCCGATCAATTATTTAGTCATTAGTGCTACAATAACCTACTATATGTAAACAAGTGAATATTTAGTGGTGTGCGTGGAGCAATTTGCTTGATCGATGAATGTGGACAAGAAAGAACTTACTAATTAAGATTAATTAATGAGGCGAAGTTTTCAATAACTGTTTTGGGGATTACCATCAAAGCTGAGTATTAAAGCAACTTTAAGAAGGATCTTTTTGCACAAAAATCTGTCAGTTCATCATTTTGAGTGCAGTAACAACGAACAAACGGCAAGAACAATGCTTAACACCACATCAAGTTAAGATGATAACCTTCATGACAACAACACACGCGCCAAACTTTTCAAGATATACGAGTGTATGTACACACAAAGAGCCGGGGCCGAAAAACGAGAAAAACTGGCGGCTGTAATTTACACGCTTTTCCCGGTCGGAAGCCCCAGCCCTCCGCTGTCCTCGATCAACGTCAGGCAAACGCTTTTCCTGATAGCGGACATTCTCCCCGAGCACTGCACACTATGGCATGATACAAACGTACGCCTTTATCTCGACGTCGAGATGCGTAAATGTGCGTGTGTCCCGCATTTAATGCGGTCTGCCTTGGCGATAAACTTTTGCAGCTGCTATATAGAAGGCAGCCGCAATTCGCAAGGCCCTTCGTCGAGCGCCCGCTTTTATTTGGCATTTTTTGGATTGCCGCCTTCCGTTTGGCTCAATCATTTTACGTCTCATAAAACATAAATAGCAATCGATTCGTGAATGGAGTCCTCCCCAAACGACAGTCGGTGGCAGTCTCAAGTCCTCCAGGATCCGTCCAACTCCATCTGACACTGTCATTGTTTCGTCGGCGACAATTTGAATTACCCGTAGCGGGAGATAAAGCCAAAATCGGAGGCCTGCCGCCACTCGATGCCGGCATACTCTTTCCAGTTCGTTGGCAATTTAAACATTTATGAGACCACCAAATGCGATGAGTTGCTCTCTGTTTACATTGCAAAGTAAACAAATGTTTCTGTTCTTGTCAGCGTTTCTTTTAAATGTTTGCGAATTTTCGAATTTGTTTAAATTATACTTTTAACGAACGCAATCCCGGTGCTTTGTGTGAGTAAAATGTAGCAGCAATGTGCAGAGTTTACGTGTGTATTTATATATATTTATTCTTTGTTTGGAATTATTTGTTTTTTACCATATTATATCTCCTAAGGTTTTATTATAAACGGATAAAAACCTAGAAATAATTATTTTTACTATACAATTTGAACTGTCTGATAATAGTTTGCAAATATACAAATAAATATCAAATAGAAACACCTGGGCCATGTGTCCTCGCCGAGAATAAAGGACATTCAAGGTCTATATGCTCATCGATTCCCCGTTGTTCCTGATTTTGCTGTCGTTATTGTTGGTATTTTTTTTGTTTTGTTTTTGCTGGTTGCTCTCCAGGGTAACATTTGGCGGTTACTTTGCCGCGGGCGGCCAAAGTCTATAATGCAGCAT
1 CATAAAGAGCGTAGAGCGTGCGAGAACTTAACCCAAGCTGGATCCCAAATATAAACCACAGTCAACGAGGCACACACATGCCCGAGGTGTTTCATTCATCATCAAGTGGCAAAGTGGCACGTTCCGCTCTCCAGCTCCATGTTTATACCCCTATATGAGCAGTCCCCGGCTGCTACTTCTTTTATGTGCAACTTTCCCCATACTATGCGAACAATGTTTGAAACTTTGGCTGGCTTTTGGGTCACAAATCTAATGCACAGGCCCTTCGGGGCCGGCATCTCTACTCTCACTCTGTGCATAATTTAGGGTTTAAAATTTTTTATTGCCTACATTTGGGCGTCGACTGCGGCAATGAGCCGAGTTTTATGAGTCAGTCGGTGAGCTGCATTAATCCCCCGCAGCCATCAAATGGACTCAACAGCGGCCAACGTGCTGTGGCATAAATTAAACAATTGTGCCAGCCATGTGTTTGACCATCGGCAAATTACGCATACGCCACATTATCCGCCTCGAAAAATTCAGAAGAAATCCGCCACCGCCACGTCCACGTCCTTGTTGGCCAAAAGTAGCGCGAAGTGCTTAGCCTAAGTCTTGCTCCATCCAGTCTTGGAATTGTTTAATATTAAATTCGGCACTGACCCAGAAACTTTTAAGCAGCTTAAATGTTAATTAATTTCAAAAAAAAAAAAACAACAAAATTGGTGGAAGTTTTGCAAATGGAAATGGAACTGTCAACCGTTTTTTGGGGTGCGGGTGGTCTGTGTAGATTGTGTACCTAAAAATTCTACAAGATATATATTTGCGCGGCTACATCCGACTCCATTAACATTTAATTTTCGCCAGCGTTCCATTTTAATGTGAAAGCCACTTCAACTTTGAGTCGGCTACGGTGAAATAATTTACAATAAAATGGCTGCGCCAAACGGTGAAATGTGCGGCCGCAGCAGTAAAGTTTAATATTTTTCCCTTTAAAAGGGGCAGGAATTATTAAAAAATTGTGCAATAAAGGGGAAAGGACTGAAAGGACTCGAAGGACTGGGAATGTTCGCCGAAGCGAGACGAAGAGTAGACATTAACCTGATGCGTAACCGGCAGCAGCCGAAAAATGTTTAGTCGTAAACATATTAAAAGCTACTTTGCATAAACTTGGCCCGTCAACGATTCGCCTTCTTATTTTCGAGACTCGGCTGCGCGAAGGGGACACATTGCCATTTGCGAT
0.6841359039169556 ACTTGGACTTGAAACCCCCGGTCAAGGTCCTGGCAACTGGCATTAATTGCCTTCCAGTTTCCGCTCTTCCGATCCGCCATTGCATAATAATGCGATTAAATCTGTCAAGTCAAGTGCTCGAGCAACAATTGCAGTTTGCCGGGCACCAGGAAAAGAAAAACAATAATCTGGTGAATCAGTGCCCAAGCCAGAACCAAAATGCTAAGCCTTGGCTTTAGGACAGGTACGGCCGAACCGAGCCAGAGCCACAAAGCTTTCCAAAGCCTAGAACACTGCTACCTGGCACTCCAGCAGTCCATGGCCCTCAGCCACGTCGAGCAAATAAACAAACAATTAAAAATAAAAGCGCCGGAACAGAAACTGCTGAATTCGCCGGAAAAGTCACAACGAAACTGGAATACACTAAAAGAAATGCGGAAGTGTATTTCCTTCGTTTCCAAGCCTTCAGCAAATCATTTCGTTATACAAAGAATAATAATCATAATTCATTGTCGCATTCCGAGAATGCCAACTAGTTTTTCAAACAATTCCAACACATCTATTATTTAACCATTTAATAAATTTCGTTGTACATTATTTTAAGCATACGTATTATCCTTAATGGTTTTCCTTAATGCACTAACCAATTGAGGCTAGTAGCGTTATCCCTTCAAAGGGAATCGGATAGTTGGAATAGCTATCGCATAAGTGTTGTGCCTGCTCTGAGTTTCCTTGGCTGTGTGAGTGTTTCTCTTCATAGTCTTCTTTTTTTTTTTTAGCTTGCCAAGTAAACAGAGAAGTGCCAGTAGCGCACACGTATGAAGGTGAATGTGTTGAGCCAGTGACTTAAAGTGCGTAAATGAGTAAAATACACACACAGGCTCAGGAGGATAGAAAAGTGGGTGGAAAGGAAAGTGGGAAGGTGAACGGCAGGAACAACAACATAGTGTGGCGCTTATTATGCGTATACTTAACATTTATTTCTGCCAGACAGGACTTTTATGTGTGCGTGTGCAAGTCTTACACACACACACACACACACGGAGGTAAAGTCAGTGAGACACTGGAAACGCAGATACGAACACACAGACAATATCAGGGGCAGAGCATAAATCTCATCGTGCATTCATCAATGTCAAGCCACAAGTTTGCTTTTCATTTGTTATGGCTTTGCCGTTTGTCGGTATGTGTGCGAGCGTACATCTGTGTGCGTTTCTATCTGTGTGTTGGTTGTATTGTTTAGCGCATAAAATGCCAGTGCCTGCATTGAAATTTTTACGAGAGCTGTTCAATAAATTTCGCAGGAAAGTAAAATAAAATAACAATAGGTTGGAATATGATGATCAGAGTTATAAAATTGATATAAATTTTATTTTCAAGGGGAAATATTTCAGAAAATAAATAAAGTAACATAAAAGTGTGCGTAAATATGCAACTATATATTTAAACGATATTCATTTCTCACTGAAAGTTGAAAGCCCAGCTAAGCAAAGATATACATTTCTTGCAACCAAAAGCATTTCAGATATGCCGATATAGATTATGCCAACCAAAACCAGTTTGCTGAATTAAATCAAACACACCTCGGTCAGGATTTGCGGTTGAGGACGTTCTTTGTTCCGCCATCGTCATTCTGGCCATCCGCATTTGGGACAACATATTCTTATTTGCACATCGTGCTGCCATTTGTTGGCCAACACACGGCAGGCGATGCCTTGAACTTCGGCTGCAAAATAAGTAGCTAATGTGAAGCGATTGTGTTAGAAGTAGTGTTCAAGCAATTGATTTGCATACGCTCCCCTAGTAAATCGCTGAGTTCTCTGGAATCGAGTACACACAAACAACAAGTGCAACAGAAATGGTTGCCTCTTAAAACTTCATGGCATTGGCAGTAAAAACGACAATTGCCGAGCGCAACTGTTCATAAACATTGAGTGCAGCTCGGCAACTACAACTACAACTACAGCATCAGCAAACAATGACAAGGACGTTCGTGGGGTGGCTGCTT
0.2680045213160838 GTTTGTCATGACAACTTGCAATCTAAGGACGAACAGACGAACGAAGCAGCGATGATTTGCATGAGCCAACATTTTTTCGCTCGTCATCACAGGGACTTTCAACTTTCAAGACATTGCAAATGAGATTTTGCGGTTACGCGTGGCCATCAGTTAAGCTACCCAGAAGTGCCACAACCCACTGTCCGCGCACAATTAATTATTTGAAATGCCTTTCGCTCTGCACTTAATTAAAATTCGCACAACCCTTCATCGGGCCGTTGACACTCGCCAGCTAATTAAGTTATGACAGCTGGCTCTTCACTCACTTCACTCAGTTCATGTCCTTCAGTTCGAATAAGAAAAGAGCCATGAGTCCTGGCGCTAATAAAATCTAAACCAAGTTAAAGTTCATGACATTTTCGCAGTGAATAGATGGCGTTGAAGAAGGCGCATCATAAAAACCGTCATTTGATTTGATTTCATTTACGCCAAATTGGATTTTATCCTACTACGACAAAGCAGTTTAATTTTTAATGCCGACTTTTGTCCTTTGAGTTCGTCGTAAAAGCGTAAAGCTGCCATAAAGCAAGCTCCCGCAGCGCTAATTTGATTCCAGATTTATTTGAATGGACAAGTCCGCAGTTGGTTGGCAGTGCATGTGATTAATGGCCTGCAATTTGTGCAACGAAAAATGCCAACAAAAAGTACGCACTATATACACACATACATACAGACAAAACCAAAGGCGGGAGGCAACTCAACTCTTCAAGTTTAACGACCTTGAGGTTGCCAGGATCCTTTGTTTCCTTTTGGCTCTTTGTTGCCACTTTTGGCTGCATTTTCATGACGTTTTCGAGCTGAGCGAGCATCTTTTGTGGCATGTCAATGTGGCAGAGTGTGCAGTGTTAGTGACAGCGATTCGAATGGGTGGGTGGGTGGTTAGGTGGTCGATTGTTTGGGACTATCTTCCCCTGTTTGTGTGAAGCTGTCAAACAATGTGACGTCCGCTTACTGTTATCATTCCGAGTGCTCTTCACTCCAGCTCCACAATGCCATTGTGTCTATGTAGTTGTTGCCATTTCAGATGTTGTGACGACTGCTGTGACAAATGCGGTGATAAGTACACACCCACACGCTCACCACGCTCTTTTATATCCCCATCCACAATGTCTGCATAGGAGGCCGAGGTCAACAACGAATCGTTTGTACTCCATGCATATGCACATAAGTCAATTGCTGAGCTTCTATCGATTGTTACAATGGCAGATATTCAACCACTTTAAGGTTGCATATTTTGAGGCGACACACTGAGAAAAATGTACAGGATAAGAGTGACCTGCTAAACATAAATAAATGCACAACACTCGAATCCTTTATTCTATGCTTGTTTTTAGAGCCGAGTAGTAGTCAATATTTTATTATTCCGAGCATTATCTTAAAGAGTTGATACTGCACCAAGAAGTCGTCACCATTAAGGCCATGTTTTATTTTCTTAGTGAATCTTCGTCCTTGTAGCCAAGATAAACAAACAACTGAGATGAAAAAGGAGTTGGAGCAGGCAGGAAGATGGAACGAGAAGAGAAAAAACGGTGGTGGCGACAGCCTGCCTCTTTTATTATTCAATAAAAAGGTGCTTACGCTTGTGTTTAGTGTCATTAACAAGTCAATGGCAACACACGATGAGCAGAAACTTCCACTTCGGTGGCCCTG
0.9028946960841507 ATACCCCACCTCCGACAATCAATAGTTCGCTCCTAAATCAACAAATAAAATCGATGGACTATAGCGTGACATGGCCACCTTATTCGTCGATGGCTCACATGTTGCGCCATTAAGTGAGTCAACCCCAAAACGGGGGTGTAACTGAGCTCCATTCTCCGGGGATTTTCCCCGGGCCACAAACGCGGCGAGAGATTTTCGCACGTAAACGGGGCGAACTTTTCGTGGAAAAACAAAGCACACAATCAAACAGCGCTGAGATAATAATCATCAAATAATCGAATTCCATTCCACAATTAATTGTGCGGACGACAGAATATCCCGGCCAACTCACTCACTCCCCTAATTGTGGTTGTTTATCCAGGCGCACTCAAAGAGATTCCCCATAAGGTTGCCTTCCACCCATATCCGCCATATAGTCCACTCCATGGGCGACTGTCGCCGGAGGTCAGGGAACTCAAGGCGCGCTAAAGAGGTCGACTACGACGAAGAGTTTGGCCCAGAATTTGCGAAAAGTTTGACAGGGCCGGAAATTATACGGGCAGGGCCATTTGCATGTTGCCATTGTACATTATTTACACAAATGTCGCGAAAACTATGTCAACTATCAGCCATCAGGCCACAAATCTTACCCGACACGCAGAAAAAAAAGCGGATTTGAGTTGATGGAAATGTTCTCGGAATTGAGACACTAGTTTTCGATGCAAATAATACCAAATGCTATTTTAAAAGAAAATGAGAACATCCTTTAATAAATGATTTATTGGATGCATATGTATGTTTCTACTCATAGACCAATTATATCGTCTACCAAAAGTTCTACAATGATAACTTTATAACTATTTAATAATACTTTGGTATATATATAAAT
0.5740584829013851 TAGCTTTATTACCTGTATAGTCTTCATAGTCTTAAATTTATATGTCAAAATCAGTGGTAACATTAGCACAACATAAAATCCCGCCTCCTCGGAGGTAGGTAACCTACAATCACCCACTAATTAAAATCCATATGCGCCAGCTAACTGACAATAATTAGCACACAAACGCGTGCAAACAAACACACAATTAAAAGTGCATAAATATGCAAGAATTGTGCATGTTGGCAAAGGTCTTGCCATAATGCAAACCAAAACGAACCCATTGCCATTGCCCCGCACTGGGTATAAAAACTAAAGGCATTATAATGTCAGGCGGCTGGCTTTTATGCACACGTCAGGCTAATCGCTAGCAAAAGCACACCTCTTCCCATGGAAGGGATCTGCAACCAGAAGCCCCATGCCCATGTCCATGCCCATGCCAATGCCCATCCCCTGGCTATATAATACCCCCATCTAACAAACTAAAACCGCCTGCTTGTGCGGGGCAAATAGAGCGAAACCATAATTGTTGTACTTGGCAACTTGAGTTCTCTCCTCGCTTTTTGTGTCGTAGTCAGCAGCCGCCGTTGGGGCCATGAAATATGAATAATG
1 CCCACTATCAACCAGCAACATCCATGACCCGATATGCCTTCCAGAAACTTCCCTGCGCCACGTGTCGCGTGTCTGGCGTGCGTGTTTGTAAACAACTGCACTGCCATGTCCTTTTTACTATCAAAACAACAGGACACCAGGGCGCAGGCGCTGGAAGGCTATGCACATTCCACACGGAACAGAGGCTGGAAGTCCTGGAAGGAGGAACGAGAACACAGAGCCCAACACTCCAGGGCGTTCAAATGTGTATACTCGATGTCCTGACTTAAATATTACTTATGATAACAAGTTAAGATAAATAAATATAAAGTTAATATATAGCTTTGTCTAAAGAAACTACCTTGACAAAATGACTGCAATAAATGTTTATA
0.7415029768370215 ATTCCACTCCCTCTTATATTTCCTCTGCTGAAGAAGCTCATTAAAAATTCCTAGAGCGTTCTATTAAATGTTCATGTTTTGCATAAAAATAATGTTGCCCAAAAAATAAAGGCGACTGACTACAATGAGATGAGCCGCATTTGTTGTGGAGTATGGGCATTTTACACACCATTCAGTTTCGAGTATGTTCTGTGGCTTGTAAATTCAATTGATTTGGTAATGAGGAAGAATTTAATTAGCCCATCCTAAGGCATCGAATTCTAGGGAGCTGTAAAGTGTGTAAATACTTCGAATAAGCTTAAATGAAACGATAAATGCTTATTCCTAAATTTGTGGTATTATAAAATGTATAGCTAACTTTAGGACCATTGTATACTGTGGAAGATAGCCACATATGTTTTCGTCGGGCCAATCAAACCAATAATTTGTCAGCAGGAACAACAGCAATGACAAAGATAAACTGCAATATAAACATATAAATCAAATCACAAAAGCCACAAAAATAGCCAAAATCGTTGGGAGGCGAGGTATTTCGAGTAACTCAACGACTAAGCAGGAAATGCCATTGAAAAACACGTAATCACATAGAACACACACATTCCGGCTATTGGGGGAGAAATCATAGAATTTCATTTCAATGGTTATCATATTTGTGATGTTTTTTTTTCTATTTGGGTTCGGAGGGTCGAACGGTGGTCAGCGCATACAAATGCAAAACGGAAATGACATGAGGGATAAATCAGGAAATTGCTAAACATCAAATAAAGCTGATACAGCTATGTAAGTATATTGATGTAGAGAATCGATGTCGTATCGAATCGAATTGAATCGAATCGAATAGAATCGCTTGGCTTCATGTTCGCAGGACAAACGTCAACAGCGATGTCAACAATTCAAAATCATTGCAGTGATGACGATGCAAACAGCTGTGCTGTGCAACGAAAAATTCAATTTTGCAATATGACAACCGGCGGCTGGGAGACCATCAGCTCGCCAGACCCACACGGCGTATACTTAACGCAGCAACGCTTCAGTCAACAGGGCCGGTAGCGTTTGACATGCCCTCCATTCGCCATTGTTCGCCGGCTTTTTAACTGCTAATGTTACGGCTACTGCCGACTGCTTACGGCTGCTGACTGCTGGTAACTGGATCTTGAATCCTGCCTCCCGGATCCTGCATCCTGGCCATCTGCAACGCTGCAACGCAGCAGTTTTCTGTCAAACAAGAACTGTGCATGCTTTGCGGCTCGGGCACTGCGCTGTAGTAGTTTGAGCTTGTGGCGTTAGAGTCAACAGCGAAGCTTTTGGCCCTGGCCAGTTATGACCAGGAGCAATTTGAAATTTGATAACGCTGATGGATGAAATACCACGTTCCAGAACGGATTCCTATTG
0.6297197421968104 TTGTCGGCCAAGAATGTAGCCAAAAATCTCGTACGCTATCTCAATTGTTATACAACATTTGGGGTCATTTGCATACAAAACCTAAATTAAAATTTTACCGAGCTGAATGGAGTCGACGAGCGGCTGCATATCCTTTTGATGGGGCATCAAAAGCAGGCTAGCCACATATACATACACATATGTACGTATACCATGTTCTTGCAGTGCAATCTCGCATCCTGCCATCCTGGAATAATGCATCTATCCTACATCCCAGCTCCCCTGGCCGGTGGATTATTAGATTCAGCAATCTGACCGACAGTTGTTGCACTTTTCTAATTAGACGAGCCAGCAGGCGAGAAATAGTGTAGAGAAGGGGGGGTGGAGTGCGCCAGTCATAACAAAAGTTAATTAAACATGTAATTGTTGGCCAGAGCAGCAGGCAAAGATTTGCTTTGCGAGTGAGTAGATTGGATTTTCCGGGATCGAATGTGCAAAATGTGAACACCGCTTTGCCGCTACAGGGTATTGCAATGGTTTGGCAACGTAACCCGTACATTTGAGGTTTTTGGCCGCTGGCTAACTGCTGGAAATTTGATTAAGTTGCGTCGAGTGCCGAGTTCTCAATGGCCATTGTTTGGCGGGTCACGAGAGCAGTGCGAATTAAAACAGAAAACTGGAAAACTGGGCAAAGACTTGAGCTAATGGCTGCTACTAGCTATGCGGCGGCTCCTCGACATCACAATAAAAATTTTACAATTCAATTTCGCTTTTATTCCTCAGATATTATGCCCTGGAGCTGCCGCGAGTCCACCCACTTCATATGCTCTCTTTATTTTATTGCTTCAAATTGTTTGTTGCCATTTCGCATTTGTGCCGCCCGGCTGCGCAGAAACATTTAACTTTGTGCAACATGACGATGAGGGCAAAAAATCCAGCAGGAGTGCGGT
1 TTTTTTTTTTTGTTGAACTGTTATAACTTTGTTTGGACCACGCGAAATGGCTGAGCCTACGAAATGCAAATGAGTTAACAAGTGAATTTAAATGAGATACAAACAACGGCGGAATTCCGTGACGAGGGACCGAGCGGAATTGGTCGAATTATTCGTGGGCAGACAAAAAGGGCTAACAAAGTTTAGCGAAAGAAAATGCTTTAGAAATTTCATAGAACAGTAAAATTAGACAGGCTCTGGCCGAATCTTATAAAATTTAAATTAAAATCAGACCGAAATACGTTGGTACAACGGAATCCGGTTGTTTCGCAGGCCGGATCTGAAATAAGCTTGAGCTGGCGAAGAGTCCCGAAATTAATGTCAACTTCAAACAGTAATCTCTCGCTTTCTCGTCCCGCGCTTTAAACAAAGGCGGCGAAATATGAGCGAACAAAGCAACTGGGAATAATGAAAAGGCAAACGAATCTTAAGTGCAGGCCAGAAATAACACAAATAAATGCCGAGCAAAAGGGAAATTGTTAAGAGCAAGGACTCGGAAAATAAGCCAAG
0.3555544414678707 TTCAAGTAGAAACGTTCTGGAGCACAGGGCGAGACCCGTCGGTTATCAGGTAGAAAACGGAAACGTTGCTCCGGCCAGGTTAATGCGGTTTATTGTTCTATGAACGCTGCCAGCAACGTCGCTCTGTTTAAGTTTCGCACGCTGATAAAGAGGACCTCGCCCATAATGCGGCCAAAGCTTAGGTGAGTGTATAGTTGGTCTCTGCGTTAATTTGATGGCAAATAAACATTTGTGTCGCCCACAACGATTTATGCGATAGAAATCAGAGTGCTCTGAATACCACATGACTTTGTGGCGAATTTTAAAACTCTCTCTCTAGCAGAAATTAGCACAATTTAATCTAACAAAAGCCAGCTAATCGCGAAGTCGATTCGGCCGCGGGCTCATAATAAACTCGTATTAAAATTCATAGATATAATGATTTCGATCAGCTCAAAAGTCGTTTAACGCCGCCCAACGCACGACACTTCCGTTGTGTGTGTGTGTGTGTGTGCGTTTGTCTCGAATTTCGTACAACTTCATGGGCTAATGTTTTCCCAATTCACCTGAGAGGCCCACGCATTTCGAGGGCTCGAGTGGAAAGAGAGACAATGGAGGAAACCCACACACGGAGGCTCCACTGTTTTCCCCGCTCGGTTTACGCGCAATTAGCGCTTTGTTGTTGCCTCTCTGCCGTCTCCAAGCTCTTCTAATTTTATATAACTCATCATTTTCACAGCGGGCAGCTCTGGATGCTCGATCTTAACTTACGGCGACAATGAAATGGGAATGGAAAAAGACGTTTTTTTTTTTGTTTACATTTCATTTTCGAACGCCCACAATAATAACGAAAGCGGAGGGTAGACAAAAAACGATTGCTCATAATTAATGTTTATATAATTTTTTTTACTGCTTTACATGCGGCTCATTAGCCGCCTGGCCTGGGCTTTTGGAATCCACACACATTTGGTTTCTGTTCTTCTTGGCTTGACATGGCAAGTTCGTTGCCTAAGTCTTTTGTTTCGCCAACCGTGGGCGATCGCTTGATGCGGGACATACACATATACCCATAGCCAAGGAAAAGAGATAAAATAAGAGACATTTGTGCTACTTACTTGCTGCTGCTGCTGCTGCTGCTGCTGTGGTTGCTCCACAACCAGTTGCCAAATTTGGCAATGGGAGCGCAACGACAGCTGCCTACTGCCCACTTACTTTTTGTGCTCAAAGTGTGTCGCTGTCATCCGACGAGATCCAATGAGCTAATGTTTTTTGGGTCTCCCCCCACCCATCTCCACCAGCACACAATGATGATGCTCTGCTGGCTAAGAATGTGTGCTAGGATCATCCTAGGGCTTTTTTCTAGCAGTGCATGCATAACTTAAACAGCCATTCACTTAGCATACTCCTCCGCAGCATCCGAGCAATTTCTTGCCACACAACTTTGGGTCTATCTGGCATTTGCATTCGTGTGTGGGCAGCCGTCGGTGTGGGCTAGACCAAGATCTCCGGCAGTATCTATCAGCCAACTGATGTCGCATAATATGTTCAATTTTGTCTATTTTCGAGCTCATTTTCATGGCATGGCGGCTTTCTTCTCTCTCAATATTTTCCCCCGAAATTTTCATTGATTTTTGATATCGCGCCAGCAGCGATTTCCATTTTATTGGCTTGCTGTCTTTATGGTCTGTATGTATGTATGTTTTGGCTCGACTTGTCACGGCTTTCGAAATGTCGCAATTAACAGTCGATTTAGCATTATGCACATGCGTTGGCGGCCTCCTCGTGTCTCAACTGGCTTTCTGAGGTTTGCGTGGGCTGTGAACTTGGTTTCTTAGGTATCTCGGTTGCCTCGGATGTGGACTTTTTTCGGGGGAGGTACGGGGAAAGTTACAAAAGAGGCCCAGCTTTTGGGTGGCATCACTATAAAAATTGTACTTATACCTATTTATATTTAAAGATTATTCAAAGTTAAGATGTCTGTTATAATTAAATTAATGATTTTAATTCATTGCCCAATTCTTGGTGCTTTACTTTGATGGAATATGAATTTGAACTTAATGATTTCTTC
0.9190197375213758 CACAGTGTTGTGTCTATGCACTGCAAAATAATTACTTTCATATCCTGCGGCAATTAAATTCATTTAGCTTACCACCAATCCTACCCAGCACTCTGATTAAGACATTCATCCCGCCTCGCATTCAACGACTTACGCTTGTGGCTTTTGAACCCAACTCATGGTGGCAACCACCTCCCCTTTTCGCCACCCATTTCGTCCAGCGCTCCGCCGTTGCGGCCTTCGTCTGACCAAGCAACTCTAAACTATGTCAACTGTTAACTTTTCCTTTCTATTTTTCCTATTTGTTGCGCGCTCGTTGTTTTTGCAGCCGCTGGCATTCCGCTCCTTTGGCCTGCATGTTTTTCAAGGACTCTACATAGTTTATCCAGCAACATCAAGCACACCCACGCACAAGCATACACACACACACAACCACGCACATAAAGGACGAAATGCTTGTAGCTGCCATTTTGGACATGGCTGAGTTGAATGTAAGCAAATTGCTAAGAGCTCTGCAAGTGTGTTGCTCAGACAGACATACAAAAAAACAGAACGGAATGGCCCTAAAATTGCTGTCCTCAAAAATGCAGTAAAGTGTTGCCAAAGATGTTGTTAACGCCAATGGAAAATCGAGGGATGCGTATAAGCGATTAGTTGTGGCTTAAATTAAGGGGTAAACTTGTGGAATTGAAAGCAAAATATAAATGGCCTTAATTCAATTGGAATATTTTCATAACGGTAGATTTAAATTATTGATTTGGCTCCTAAAACAATCCAATATAAATAAATATACTCCGGCCAGTGATATTGATGATTTATATCCGATCTAATGGAATTAAAGTTCTCATTGCACATAAATCAGACTGATAAATCTATAATCAAATAATTTGGTGTTCTTCTATTTATTGCGGCAGGTAATTGGTAGTCATATTTTTGAAAATTTTTATTATTTGTGCTTTTCTGAGCTGAGCTAGATTGTTTCTCTCATTTACATTCAGAGGGTCTTCTAAGCCAAAGATTGTTTCATACACGACTGTGTTTGTGTTTGCATTTCCGTTTTGATTTCCACAAGTGTTTATTGCATTGATGAAGATGAATTAGGTCTTGAATAATTTCTGGTGGCAAAAGTCAGGCAGCTTCATCAGCACCATCGTAATCGTCTTCATCGTGTAAATGTCAATTTAACGGAATATTAATGCAAGTACGCCATTGCAAAGAAACCCATACACACGCCCACAAACACACACCCACACACATGCACAAGCATACGTCTTTGATAGCAAACGGAAGTGCGCACACAAATACACGCTCGAGTGCCATTTTGTTAAGGCGCAAAAATTGATAAGTGCCTTGTGGTTATTGCGGTCTTTGGTGGCCATTAACACGACGCACGGCGGAATGAGG
1 GCGAAATTGGTATTTAAATTTGTTGGTGCGAGTCCTCGCTTTAGTCTCAGCAATGCTCGTGTCTTTGCTATGATGGGTTTCCCCTTTTTTAGACCACTGCAAATAACAGAGACAGAGACTGTTACCAACAGAACCAAGTCAAATTTAACAACTAGATGGCGCTATTCTACATCTACGTGTAGATTAACACATCAAACTGACAAAATTTAAATCTAACTGCTCAGACTTCTGAAAAAATTAAAGGATTTATTAATGGTAAGCAATATCCTAAGTTATATTCTTAGCATAAAAATTGGCATGTACTTACCAAAGAGAAAATAACAATAAACCAGAATTCAGCACTAAAT
1 TGCGGATTATATCTAGATATAGTCGGCGTTTGTTTGGTCAATCGACTTGTTATGCCCTCGGCTGTGTTATTAAATTATGTGTGCGGTTTTTCGCCGCAGCTAAGCAGCACGAATAGTCGAACTGCATTCAATAAATGTATCTAAATAATTTGATTTCGTATATTTCTTTGTTTTCTATCAATAAATTGAAAACATAATCCATGTGACTAGGCAAAAAATGTACTTAAATTCATAGGCACATTGTTCGATTTCCGGAACAAGGCAATGGGTTAAAATAACCATTACGCCTTGTCCCACATCATTTTCGATGTCTTTTTAATTGTTTTATTTTTATTTAAGAGCACATTAAATGGCTCAGAATGCTGCCATTAATATTCATTGTATATGCAAATTATATTGTAAATATTTGGCATTTATATGGTGCAAAAATGCAGGAAACATCGTTTAAATTTTTGACCGCAATATGAGTTTTTCTAACTGCTGGCAGGAAAACCCAGACAGACAGGTCAGCGGGAGGGGGGAGGACAAGGCGGGTTGGACTGTTTCGGCACGAATGAAACACAAAAGGCAGATTAACTATTGTTGATGTTGCCCTTGCGGCAGGAAG
1 GGCATTCCGCGCTGTCTGCCTCGACTTCTTTGTTTTGATAGTTCACGGAGGTATTTTCCCGTCTGATAAAGGCATTATTCGGCCGTAGTATCAATTCGATTGCTTTCCACTCGAACCATGAATGAATTGAAGTTCAAAAGCCTGCTGATTAGATCAGTGTGTGTCAGGTGGAATTGAATGACTTTGCAGTCAGGTGAAATTATCACCAGAATGGCATGTACATATGATAGTGTAAACTTGAAAATAAGGTGCTATAAATGACAAGGAATTTCACAATCCATACCAATAGCAATGAATCATTGCAAGTAATAAAAATTTTTTAAGCTAACTAAACTAACCAAAGGCGTGGGCTAAGTTCTAGCTAAGTTACCTGGGAGCTCTTTAGTTTTAGTTGCACTATAAATCGTAAGCAGCAGTTCTTTCCCACAATGAATGAATGAATCCATTCATTATGATCCCCAAAGCCGACGTGACTGCAATCCGAATTGTGTCTTATGGTATTTGTCTCGAATGCGATAATAGCACTTAAAGCTCTTAAATGCATTTGGC
0.886769408130781 GTTGAGCAGCCGAATTAAAACCTTTATTGCTTTATCAATAATAAAAGATCGTGATAGCACTTGTGATATCTACGATTCCCTGCAATTGCAAATAAGCTAATTTTCTTATCAGCTTAAAGGGCTGCTCTACACCCCCAGGTGATAACGAAGGGCACAGTCACACTTTATAAATCGAACCATTATCTTTACGACTGATTCTATCTTTTATTGCTACCACTTATTCTGTTCATAATTGAAAGTTGTATAAGAAGTGTAATTTCTAATCGACAGAGAAAGCGATCTTCAGCGATCTTGAGGATGGCTATGGCCTCAACCATGAGTACATGTCCCACGAGGAGGTCTACAATTCCACGGTGAAGAAGGTGGCTGAGGCAGCTGTTAAGCTCAAGGCTCTGCAGAACAAGCTTAATCCTGGAGGAACTGACATCTGGCCGTAAGTTAAACACGCAAGTGTGTAAAAGGTTTCTTCAATCTTATTTCCGCTCGATTTGCAGTGGAGGACTATTCAATGCACAGAGCTTTGGACTTTTTCCGGCTAATCATCCGATTGCCACCCACATCACCATGTTCGTGGATGTGATCAAAGGTCAGGGCACTGCCGAACAGGTGGAGAAGTGGGGCAAGGCGGCGGAGAACTGCAACATTATCGGCACCTACGCCCAAACGGAGCTGGCCCATGGCACCAATGTCCGTGGCTTGGCCACTCGGGCTGACTTTGATCCCAAAACGGATGAGTTTGTGCTAAATACACCGAACTTGGAGGCCTACAAATGGTGGCCCGGCGGCTGTAAGTAGTTTAATTATAGTTGTAGTCCAAATATGCATTTAATCCATCC
1 CTCTAATTGAAGCACATCCCGTAACAATAACAATCGAAGCGAGAACTGGAGAGGGCTGGTAGATGAGGAGGTCTAATCAAATTCGGGGATAATCGCTGAAATGTATGCAGCCACATCAAAGATACTTAGGGCCGAAAACCAATTTGTGCTCATTTCTGGCCGTGGACGAAATCAAATTATGGCTTAAAGCTTAGATCCATATCCCTATGCCCCGCACATTTTTCCCCCCTTCTTCAAATGCCTCTCGTAATCTGAATTTAAAACAAGTGAATTTTATGGCATGGTTTGCAGCTACAAATTGTCGTAAAGTTAAGCGAATTTATTGGCATACATAATGCATGAAGGCAGTCCTCTCTCTTAACATTCTCACATCTCGAAATACAATGCGCATAGCGTTTGAGACAAAACAGAGAAACAAAATGGCGACAACGCCCCCATCATCATCATCATCGTCGCCATTTCCAACCCCAACCCCAAAACAACACCCTAGTATTTTCCTCACATTTCGCGTCCTCGTCTTCAACTTTGACAATGACTTTTCGCCTGCCAGCCAAATGTTATGCCACCAAAGTCTCACTTTTATCACCCAACACCCATTTTTCCACCATATTGCCACTTTCTGTTGCTGTCTACTGTACGCATTTGTATGCGACGGGCAACTTTCTTTGCAGATATTCTCGATTCGCTTATTGTGGGCTGCATGTGGCTGGATTCCTATTGTTGTGCAAGGTGATATGGCAACTTTGGCACGAAGTTTGCATTGCCAAGTAAATAGCAGCAAAGTAAAGTCCCTTGATTGCGCAACTAACTCATATGGGTTATTAAATATTTGGACAAGATGCTTCGAGTTGAATGAATTATTCAATTAAATTAAAATACAGCAGAATAAACTAAACGAAGGTAGAATAATAACAAAAGAACTGCATAACATATGAACGGATGTAGGTCCAGTACAGTGCAGTTTTCAATTAAGAACTTTTAGGAAACGAGTTCTTTAATAAAACAACTCCTTTGCCGTTTTACCAAGGGAATGTCCTAACCGAGTATCCCATTACAGGCTAAATGCTAGCCAAATAGGCCACCTCCAGTGGCTCGTGCTTTGGGCGTTTAATTCAATAGGCATTCCGGTTTGCTAGCGACAACGCGGCGTATGCGCAATAACCAACAAAATAGATAGCGGCAGAGATGTCTCATAAAAATGAGCTATACATCCAGCATGCCCCTTGGAAAAGCGTTTGGCCCCATGTCCTCGGATTACTGATGTTGTGCTTTGGGGTGATATTCCTGGAACTGAGACTCATTTGGTTTACTTTGGGAATTATGTTATGTGAAATAATGCAGCATCATTTGTATACTCGTATGTTGGCCGAAAGCAGCAGCACGACATTGAGTAATGAATGCAAGACACTAGAGCATGTCGGTCGCTTTGTGCGGCTGCTTCTACCCCTTTCACATATCTCGTATCTTGGCATTAAAAAGTCAGATTTTTCTGCATTTGCCAGATAGGAGAAAACCATAGCCATAAACTCATTTGCGGCTGCTGGTTTGGCGCTGGCGAGCACATACAGTCTCAATAAATTTCAATGTCTATCGGCTAAGAACCCCCATTTTCTAGCAGTTGACAGCTGCGGGTGGCATGCATTATGTATTATGTGAGCTGTCACCAATAAATTCCCATGTAAGCAACTGATATTGACAGCTTGAGTACGACAACGTAGCGTTGGAAATTATATGCACGTACTTAAGCACAGGCATCTGGGTTCCTGGGCCCAGGATACAGGATACAGGATAATGGGCAGCATATTTCGCACCACCCAGCCACATCATCGAAATGGCGAAGCACTGGGGGGCGAAGTGGGTGTGCCGAGTTTAGCTGTTTACACAACACATTCTGTGGCACACTTTTTCGGTCTGCAGACCCCAACTCTTGCATTATTCCATTCTAGCCATGTCAATCGATGTTAATTTATTGTCAATGCCCATTTCTCTGTCCGTCTCCCTCGCTCCGAAACTCTATGCACCACGAATACCGTTGCAGGGGGATTAC
1 AACATACAAAACAAAAAATAAAAAAAAAAACAAAATATGAAAAAAAATTCTATGAAAAACAAACGAACAACACGCAACATGAATCCAAATGAAAAACAAAATATATACAAACAAAATCTTTCACACGAAATTGCAACTTCAAACGATCAAATACCCCAAAATCCGCACCCCATAATTCCATAATCTTCATTCGATTTCATGGTCTATGCAATCCAATCCATCGACTTGGTCTCTGCTGCATTCACCAACGACTTTTCCCCCGTTCTGTTTCAATTCGTTTCAATTCTAACTCTGATTTTCTTTTCGTTTCGAAATTGGTTTTTCCAATCCAACTCAACTCGAAATGATCGACAAATAACTAATTAACTAATGCAACTGCGCGTTCACTGTAATTTCAACAACAAAACTAAATATAATAATCGTTTATATGGTATGTATATTTGTACACCATCATATTCGCACCTGTGATCGTAGTGTCCGAGAAACCTCAGTAGGAAGATCTGCCGGAGCAACCAAGCAGTAATATACCCAACAAATTGCAAACAAAAAAAAAAAAACAAATAAACCCGAAATCTAGTTGGAATGCATTTAGCTAATTAATTAATACAATAATTCAAATTAACATTATATACAACTATATAGGCAAAGTAGAGCTTAAAAACCACCCATACACACACACACACAGCTAGTCAAGGTTCTTTCGATATTTTAAGGTGTTAACGGGTAAATTAATATATTGTCAAAATACTAATAGCAGTACATTTTATTTTATGAAATTATACAAATTTATTTATATTTTCTATAAATACAACTTGTCTTACTAATTTCCTGACTTAACGCCCGACACCTTAAGATTTTGAGAGTTGAATAGTGAAAATGACTTACACTAGCCTGCATCTGCGTAGATTTGCTTCTGAGTACAGTGCAACCTCGTTAGCTGGGCCATTGATGCGCTTTCGCTTTTCCAACGCTCTCTTTAATTTTCTCCTCCACAAAAACACACACTCTCGCACACGCCTTTTGTTTCGAATAACTCTTTCATTTATTTGACCTATCATTTTGTTTTGTTTATTTACACGCAAATTGAAAACAAATTATACAACAACGAAAACAATTACCACAACAACCACAAACAACTGAACATTGAATTTCGAAAACCCCAAAAGCTGTTGGCACACTGCAAAAGTTGGCGCGCAAAATCTCATCGGTCAGCCGGAGCAGTTCCACGCAAATTGAGCTCACTGTACAGTGAACGACGGCGGCAGAGCAGAACTATGTGAGCGAATGGAGAGAGCAACAGCAGTGGCAGCGGCATCGGCAGAAGCGGCAGCATCGGCCCCAATTCGGTGGGGCAGAGTGAGTGAGAGAGAGAGAGAGAGCAATTGGATAATCACCCGACGCCGATACACCCAAAACAAAAAATTAGAACAATAACCACACTGAGAAAAATGGTTTACAGCTTTGCTTTTAAGGGCAAAATAATCTTGCTTCGGTTTCTCCACTTCTGTGATTTGCGTTGAAATTTATCGTTGCTCTTTTGTTTTATGTTAAATACTTTTTTTGTAATTAATGCGATTTTTAGTTGGTAAGCTATTAAGTGGAAAGCGGCAAGTGATTAGTTTCCATTTCGTTTGTTGTCTACATAAATAAATGCATTGCATATATGTACTTTACATATTGCCTTTCGTTGTGTCACCCCTTTTCTCCCACATGCCTTAAAAGTCGGGCTGCTTTCACCATCCACAACACAGCTTAAATGTACGAGAGCAATAAGTTTAAACACACTATACAAATATACATACATGACAACGCTATTATATACAAATTACATTACACTAACCATACTCAAGTCGAGAAAAACGATAAACGAAACGAAAATTGAAAAGTGTAAGCTTTTGTTGTATATTTGAGAATTCTAAATAAACGAACGAACAACGTGAATTTCGAACTGTAACGGTGCGGCCAGAGTGATATACTCCTCCGAGATATGAATATATCTGGTGTTGATGGTCCTCTGGCCACTGGGAGTCGCGTCTCTTTCCCACAG
1 TTTTTCAGTTATTTTATAAAAAAATATATACTTTCCAAACTTGGTGAGAATTTCTCGCGGTGCATTCTCGCACTCCCCTTAAATTTGCATTTGTATTCTGCGCATGCGTGGGTGCCTCAGGGCATCCACACTATCCACCGCTTGACCATGATACTTCACTCGGTTGGCTGGCAAGTAAAACTCAACAGAATCGAAGCCACTCATCCACTAAAGTGGGCTTTTGTTGTAATTTGCGCCACTGAAGTAGCGAAAGTTTTTTTCTCGCTTCAAACTTATTGAAATGAATTTTTTTTTTTGCTTCTTTTCCGTCCAATCGATTGCTCGGCGACGCATCGTAATTTTACTTTCTTTTGATTTATATTATTGGGGCTACTTCTCGGCGATTTTGTGGGTCGGCTGGTACAGTGTTTGTGTGTCGACAGCTATAACAGCTGACAATAAAAAAAAAAAAAAAAACAGCAACAATGCCACTGACAACAATAAATTTGTGGCACTGTTTACATTTACATCGTTTACGTGGTTGGCTTTGCCAATTTGGCCGACTCATGGGGCTTGGGGCGTTTTAAAAACAGGCAGAT
1 ATTATGTTTAAATTATTATTCATTTGGCTTGCTACGAGTATTTGGCTTAACGATTCTCTTTTCGGCCCTTTAAAGAAACTTAAAACTTTGTGTCTTTGTAAAATTATGTGTTAAAGCCTGACTTTCGTTCCGGTAACCAATTTGATTTTCTCCAGCCTTAAAGGTCTGCGGCAGAACCATTTCTTCCGCGATTTTTCCGCCCTACGTATTTTTTGGTAATACCTCCCTTGTGCCTTTTTGGTGGTTCGGTTGGGTTGTTGTTTCTGTTGCCACAACCAAAGCAAATAACGGGTACCGTTTAACCCTGCGGCACGGTGTCCTGGGAAGGTGGTTTTTCTTTTTTTTTGTTCCCAATTTCTTCTGTTTTTTTTACCTGGCTGGCTGGCTGGTAGCTCAGGTGTGAAGTGCTGTGGAAGAGGCCACGGAGACCGAGGGCCGTAAAATGGGCATAAAAAGCTAGACATGCCTTCAGTTATGATTTGTTATTTGATTACGATTTGCATTTCAATTGCCTTTCAACGAATTGGATTGGATTGCCGAGCTGTCGGAAGCGGTTAAATAATTGCGATTTGCCCAAGCAAAGTCCAAAATGCATGGGAACTAGTGTAGAGGAATAGTTCCCTTTGCTTTCGGGACTGCCTGATTAGCATAGCACACATCCCATCCGAGCGCACTGCTCATCTGTATGCCCCCGAGATCTGCCACGCCCCCTCCAGCACCATTGGTCTTTTATGCGTCCTGGTGCCAGGGGAGCCATAAAAAAAAAACAATAAGGAACAGTGTGAAATGTGTGCATATTAGAAGAATGCTTAGCTCGGTTAGGATAGCCCCCTCAGTTCCACCCACCACATCCACATCCGTTTCAAGCAGTTCCATCTCTCTGCTCGCAACGCTTAAATGCCACACATCAAGTATACCACACGTTGGCCCACTTAAAGTGGTCCAGGTGAATGGGCCACGATAAACAATCAAAAGAACATGTACGTATAAAAATAAGCCAAGAAATATATTTTCGAGTAAATAAACAAGGCTCAGAGGCCAGAGCCAGTTGTCTTTCGTTGTGTCCGGCCAAATGATAGATGGCATCTGTAGGCATCGCAAAAAAATTGCCCCAGACAGCCGACA
1 GGGGGGGCTCTTTCTCACCTTTCGCCTTTCTCCTTCCGCCTTTCACCTCGGCGTCAGTAATCGTTAAGTGTCAAGCCATGATTTAGTTGGCAAAGAGAACAAACTTTGTAAAAAGCCGAAAAAAGTTGCCCTGTTTGTTTGGGCTCCCTCGAATTGCTCGGCTAATTGATGCAAGCAATTCGGTTTATTTTCTAAATTTTGGCAAGCCAATTTCTGCGGTAATCCCGGATAAAGTTCTCCGTTTGGCAGGAGTGCCAGCGAGCTATTTCAACAATTTAATTTCGAATTTTCCAAAGCGAAACGTGCAAACATGAACTCAAATAAAACTCTATAGCATAAAGCACATTTTCCCTTGCCTCTTGGCAACTATATTCTGCTGAAGCTTAAGTCCTTGTTACTCAGGAATCATCAAGATGTATTAAATAACTAGCATTTTTGATGTGCTCTCTGAGTTGAAGAGCTTGACTTACATTAAATATAAAAAGTGCTATCAATTTAGGCAAATCTTTCATATTTTTGTGCAATCAGCTTAGCTTAAATGGTTTTAAGGCTACTAGATTACGTGCAAATTTGAAATAATAATTTAAAACCTTTATTAAATCATGCAGTCTTTTTTAAGCTTGCAAATGCAGTTCATTGAAGGGACACAATTGACTGATGCCTATAAATAATTGATTAACTTTAATGACAAATTCAACCGCAATCATCGTTAAGAGCACATTAAAAGTTATTTAACTTTTCGGGCCATCAGTGTTCTAAAAACAGCTTTATCTTAATTAGTTTTCGTTTTTCAAGCCGAGTGTTTTAAATCACATCTTTGTCGACGGCGCGAATATTTACCCTTCTCTCCGTTCCATGGACTTAATTAATAAGCAAACAATTATAAATTGTGTATAGCTGCACAAAGAGCCGTCGGTCAATATTTATCTTATAGTAATGACTTTTTCCAATGACCCAATGCTGGATGTCGAACACCTCGGACCGCAATCATCGACGGACATGTCAGTTGCACTCTGACCCCGCATGCTGACCACAAACCGCCGCTTCGAGTGTGAAAATGCTTGAATTATTGATGAATGGCAAACGGCGAAAGCGTGCGAGCGAGACGGCTGGTCGAACAGGAGAGAGATAGCGAGACCGCCCGCCTGGCCGCAATTACATATGCACATTCATGCGAATGCCACTTGATGTTGATGTTGCTGCTCCTGTTGTTGTTGCTGCTGCTGCTGCA
0.4606383816367739 TGACCGTTACACCAAACTATTTTCCAAATGTTACAAAGGAGGATTTACGTTTTGGTGGCTGGAGACTGAGAAGCGATGCTGTCGACGGTGCAAGATGGCTGGGTAATCAAAATCCGATTCGTTTGCGAGCTGTAGAATCAACAATCAAATCACAATCGCTGGCGGGACGTCTGAACTTGAAAGAGGTGAAGATTATTTCGTGTAGCGATTATGTCAGCGGGTTGTAAATTATTTATTTATGTGTGCATTTTTTTCGTAGCTGGAATCTGAATTTCAACAAGACAACAACGATTAAGCGAAAACGCTTATAAGAATTTGCGGAGCGTTGCACAAAATGACATCGCGGCACGACCACGATTCGGCGCACGTTTTAATCGCGTTTTTACCACACGACACTTTAGTTTTTTTCTTTTGATTTTTCTTTCGTTTTATCAGTATTTATAATCACTTGAGTTAAGCTCCGGCTCTCTGTGCTTTTTGGGGGTTAAATGGGGTATACAGGGTTAAAGGGGCGCGTCGAAAACCAGTTAATGCTGCTGCCTTTCGACAATTTTCGTTATTAAATTATGCACAAGCCAGACGGGCTGGCAGTTTCACTTTGAATGGCGTTGGCTCATAAAAATCCCAAACAGCCGCGCCGAGCTGGAAGTGGGAATGTGTGCCAATATGCTGAGCGGAAATGGCCAAAAGCGGCGGGTAAAAGCGGCTAAAGGAGGCTAATTCCGATGAGATGGAGTTGGAGAGAGGTGTGGCCGACGCTCATTGTTAAACATAAAAAAAAAAGAAACGAAACTAAACGAAATGCGGCCAAACGAAATCGAAATGTTTGCTCACGATGCCTAAACTTTGGCTATATGTATGAAGGTAAGGTATGCATATATTTCGTGAGCTTCAAAATCGGTGGAAAGTGGTGGACGTGGCCAAGAAATCGCAATCTGGCCCGGAGATCTGGCGCATACCTGTCGCGCCCTCCATGGCATACCATACCATCGTACCTGCACACCTGACTGACAACCTATCCCAACGGGTTTTC
0.9902199391650837 CTTGTAAGGCAACACCACTTATCCTGCCCCGCCCCCTTTCTTCCCTTGCAGATTTATTGCAGCCGGAAAAGGACCTCCTTTCACGCATCCCGCTTCGGTATGTTTGCCATTGGGCTTCTCAGTTTTTTCCAATATATTTCGGAGATGGCCCATTGTTGGCCTTGGCACCACAATCCGCCATTCGCGATGAAGGCCCAACCGCTGAAAGTAACTAAGTTGCCGATGCAGTTGCATTCTCTGCTGGACTTGCATTGTTCAACTGTTTTTACACTAAGAATTTATAATGTGTTATTGTTTTGCCAACGCTTGTAGCCCAACTACAGTGCAAATAGAGAGACAATATTGATTGCATACTGAATCTGTAAGATAATACAATTATGAACCAACTTGTTAAATCTGCTTACAGAAATAATTGAATTTTAAGTAGTGATTATTGGCCACTTTGTTGCATTATTTGTATAAAAACTCCAACCACCGAGATCACATGTGCCACAGCAAGTGGCCTCGTCAAAGTCAAAGGTAAAACAATAGCCGAATGCAGCGCAGAAAAAGGCAGCTAATTACGGGCCAACGGAGCTCAACCGCATTGCCATGGCTTCCGATTGACATGGTTTTGTCATTAGTGCGGAGTCCGCAGAGTGCATTAAATTCCGCAAAAATCCAGAGACTTTAAAGACCGCCCCGTACCGAAGCGAACCGAACCGAACAGCATGCATTGATTTATTGCCATTCTGAGCCGCCGTTACCAGGTCCAACTCCCTTTTGGTCCTCCCAAGGACCTCGCTCATCTGCTGGGGCGCCGGTTTGCTCGCCGGTGCATGAATGTCACT
0.5571630892014421 TTTTTTGGCATATCAACACATAGCAAAACCTAATAAGTGGCCTAGACAAATGACAACAAGTTCGCTGGGACCCAAAACTACGATAAATGATTATCGATGGTCAACAGATATTTGTATCTTTCTTGGCCAGGCCATTAGAGCGACTTAAGTTAGATACTCAAATCAGAATTGACAGCGCAATCAAAGCTGCGATCCCTCCTAGTTCCTCTCAGTTGATTTGGCCAATGGCCAGGATAGATATCCTCCTGGACCATGTCCGTATTCCAACGTCCATCCCGACCCCTTTTCGGTCATGGAGTCTACTTTTTATGGGCCGCAAAACTTTACGCAAGCTTCCGTTTTATTCCCTTTTCTTCTGTTTTCTGGACCCTTTGGTATCCCGAAGGAAATGTCCAATTTGACAGCCGAGACACCCAAATTGAAGACATGTGCTGAATTTTATGGCTTTTAAATAAGAAACCATAAAAGGCGACAAAACAAAGGGACAGTGCACGGAAAAAGGAAAAGGAGCAGAAAGCAAAAGGGAGTCAACAAACCGGAAATTGTCAAAGGAATCAAACTAAACGGAAAGCGAAAACATTGGGCATACTCAAATGGGTATATACGTATTTTAAAAATAGAATGATAACATTTTATGCGCTTTTCGGGCAACGAAATGGAAAGTCCTCGGGGGCGAGTTCTTCATAATGAATGAACACTGTTCCACGGCGACGCCTTTTTGTCCTGCTTAAATTACCGCAGTCGCTGGGGATGGGTGACTTCGTTAACTTGGCCACGCAGGTTCAGGAGTTGGAAGTCAGAGGTCAGAGGTCAGCCCACGGGATGGGGTCGGGGGTCAGCGATAAAAGGTAATGAAAACAAACAAAACGAGACGAAAATGAAACGCACTGCAATGCCAAACGTTTTTATCTCACATTGACTTAAAGGAAAGCCCTCTTTCGCAGTGAGTAACCGACCTGCAAATGCTATTTACACATCACAAAAAAAGGCAAGATGGAAATGCTGGAAAAGCGATGAAGAGAGAGAGAGAGAGAGAGAGAGAGAGGGAGAGAGAGATAGATAATAAAACGATTTCATGATTCTGGCAAGTAAAACGCTGCCAGTGATAATGGTGAAAAACTACAGACACAGGAAAAGCCAACTGTTGGTAGTGAAAGCATTTAGGTTTCACTTAAAAGAAACTAAAAATGCAAAACGAATGCCAGGAAGCCCCTTGCAAAGCGATGAGTTGGGAAATGAAATAGTAAAGGTGTAAGAAAATCAAGTTGGAAATGAAAATGGTTTGGTGTGGACCATGACCGCAACGTCCAATGACGGGTCACAACTGCTACGGGGGGCTGCAATTTCCTCTGAGGGAAGACGAACCGGGGAGCTAAAAGCTTTGCAATCCTTGTTAATTGCGGGCTGCACCAGTCGGGTGGACTCAAGTGCAGGTGGTGGACTCATCTGAATTTCCGCAGCACCTCAATTAAGTCAAAAGCTCAAAGCTCAAACAATAAAAGAGCCAGGTTAAGTGATTCAACTGCTCCCCACTGGCCAGTTAAGAAATAGCTCTGATCTCAGCTGACATAGGTAAGCATTGTGAAACCCTTTTCGGAAAAGCCTTTTAACGCAGGCCCAGTTCATTCGTCCATTGATCCGTCGATATAACCGATAAT
0.9755198716902711 TACCCGTGTAAACGTCAAATGCCAGAAAGGACCAAGCAGCTCCGCCGAAACAAAGGAGCTGCTGCTGCATGGCCGAATGGTGTCGGTGTGTGTTCCGTGTCAGGCAATCCACCAGTCAAAGTCCTGACAGGACCCGTTTCTGACAGCCAGCCTCCTTGAGCCTCCGCCTTGCCCATCCCCTGCCCAGCCCTTTCGTGCCACCCCAAATCGCATTCCTTTCAGTGCTGGCTACAAGATTTCATCGCCATTGGCTTAATTAATACCCAGAACGTGGAGCCTGACAGCCCGCAGAGTCTTGGCCATTATAGGTTGACACAGGTGGCTGCCTTGAAAGTTGGTCAAAAGTAGGGTAGAAAATTAACTAAATGATGACTACAAAATGAGGAGGAATTTCGTTAAAACAGCATTATGAACAAAATATAACAAAGGTGCTTTTTTTGAGGTCTAAATGCATGGCCCTATTTAATTCACAAATAATTTTATTAGATATCAGGATAAGTAGGCTATATCAAGTAGGCTATAAGTGTTTCTCTATAGCCTCGATAAAATCGCTGGAGCAATCTTTCTGCCATTTCTGGTTCATTTTGCCCTGATAGAGGGCTTTCTTCAGAGGTTCTTCAAACTCCTTGAGGTCTTCTAACTGCGCTTTAAGTCGATCAATTTCCTCCGTACTTCGAAGATTTTGAGCCAAACTAAGCAAAAGTCCCGTGAGCTCTTTCTTCTTGAATTTTTCACTAAAAATATGGGCTTGTTAATAAGTTACATATAGTAAAAT
1 AAGCGCAATTAATTTGATTATATGTTTGCGGTGCGCTAGGCAAATGTTTCTCCTTTTTATTTGACGCCGAAAAAAGGCAATTCGCGAAGTTATTACCTTTTCATTGCATAATTAATCATATTTTTTGCCAATCGCCAGGCCATCGAAATGCACAGTCAATTCGAATCGAGTGCTTTTAATAGCCTTTCCAGCTGCAGCGAAATCACTTTATTGGTTGTTGAATTCAGAAAATGATTAATAATAATGTCGATTTGAGTGCACTTAATACTTAATAATTTAGCCTAATTGCTTATGGCGCTTGTAGATGGTGGCCAAATAGATGGAGCTGCAATTGTTTAGACAGGCTTCAAAAGTCATCGATTGATTGAGTGTGTATAAAATGCCCATGATGTTTCATATTTGCTTTATGCTTTGCCAACAACATCAGCTGTAATTAGGCAAACAGAAAAAAAAAAAAAAAATCGAATCAATCACTTGGAAAAGTGAGATCAAAAGGTAGTAATTACTGAGAGAGCACTTAAATGTAGGTCAAGATTTTCTCAATTGCTACATGCCATACTCGAAGTGGAAAGTATAATTAAACAATGTTTTTGCTCACATTCATGTAATGTGTTTTCCATCAGATAAGACCACATCTTGTGCTTAAGTATTCATAGATAAACCGTGAAATAAAATAAGTAGAACATGAATTTCTGACCGTTTAAGTGAGGTTTTGCCTGTCAAAAGGAAGTATGAGAAGTGAGGAATGAAATAGACGGACTCCTTGGGGCTATTTGCCTTACCATTGTTCGTTTCAATGGCGTATTTGCAAATATTCCCGTGCGTCTAGTGCAAACATACAATATATCAGGGTTCATCCATCTTGCCCCATCCTAACCACTTTACATGTTTATTATGTACTCCAATGTGGAGGCATTCGTTTTGCGGGAATATGATGACGCGTGTGCGGCAAGTAAACCGCAAAAATATGTCATAATATTTGCTTTCGCCACAGTCTGTTCCACGATCCGTTTTGTATTATTATACATGCTCGTGCTTCGCCTTTTCGCCGGCTAACAGTCACGTGTTTAACATAAAATTTAAATAAAAATCGCATACAATATGTAAACGGTTATATGTACTTCCTGTGGTTGCTTCATCCCTCCATGGGATATATTTTCCGAGCTTTGGAACCCATTTCCCAAACGTTTGTTGTTACAATCGTCGTCGACTCGTCTGCCCGTTGTAATTTCCGTCTGCTAACGCAATTTGCGAATTCAGTCCGACTCTCGCATCCTTTGGCCTGGTCATTACCATTTAGCAAC
1 CTGTTAGGCTGCCCCAGTGGACACAAACCAGTTGCAATTGTGCGTTGCATAATTGGATTTGCAGTGGCAGTGGCCATTTCATCAGCTGAGTGCATCCGAGGGCACCAGGCACCATGGTACATAAGCACTCGTGTCGTGACCAAAGGGGCGTTTAGATTTACCAAAGTGACAGGTACATAAATTAAATAAACACAATTGTCAATCACATTGAGCCCTAGGCAAATCAATATGTTAATTCCGCTTTGAGGCTAATCTATGTGCCCGGGGACCAGTTGCATTTCCACTACCAGTTTGCAGCGGCAGCGTTGCAGGTGATAAAACCGAAGTTAAGTGACAATCCGCACTGGGTTGACACGTTTGATTTGCAGCCATTTGCCAGCTGGAAACAATCTCGCAGATACTACGACTCTCGGCTGGCTAAGCCGGGCCAAAACGAATTCGAAGTCTTTTGATAAATTACCAACTATATACATAGTTGGACAGACAGCAGATGTCTAGGAAATGAACACAGTTTGACAAAGTGATCTAAGATCGCACAAGCACCGCGTTTTGAAATCTGTATATTGCCAAAGGAGCATCGATTGGGTGTATCTGTATCTGAATGTGGTTCTCAATCCGATGTGAATCCATAAGCATTCAGCACTCAGCACTCATAGTCTATCCACTCCCGTCAGTTTTTCGGACGCTCTGACACTTGGATCACTTAAAAGTGCGGGCACGTCGTTCTCCCGAAAGAAGCACAGCTTCGAATTGAATTCAATTCAATTTTTTTGGTAATTTTCGACAGACAAAACTATCAAGAATTTTAAATGCTTCGATTGTGGCCTTCGGACCGAAGTGGGAAAGGCACTGGCACTCGCTTAGATTGGAATCCACGAAATTACAAATAATTGTTGTGGAATTGCATTTTGAGTGGTTTATTAGAGCAGTCTCTCTGTGCGGTGTGAAGATGCTTCACTCGAGTTGTTTGTTTATGAGCTTGATTGGAGTTGTAACTGCTTCGTGGATTCATTGTATAATTGAGCAAATATTAGCACTGATAAGCTGCTATTTCAGTTTCTGTTTCGTAACTTGGCCAACTGTTTCCTTA
0.5899714873919107 CATGACATTTTATATCCCAAAGGTTTTGCACAATTTGCATGCAACGTGCTGCAAGATCCGAACTGCCGTGGCCCACTTCGAGTGAAAGAAAGTCTCGCCGGCGAATCGATCATCATCAATCGTAATGAAATGTTCGGCTGAGCAATTGCCAAATGTGGGTGGTACCCAGCCCAAGGCCAATGCCCCAAGACACTTGCTCATGGATTGGCGAAAATTGTAGGTAAGCGCAAGGAAAGTTCACTTTTTCCTATTTCAGCCGGCGGGCAGGCAAAAATGAGAAAATGGAATCGATATTTTGAGTAAACATGGAAAGCGCTTCAAAACAAAAGACTTAGAACACGAACTTGAGCTTAGAAGCATGACAAGGAAGCTTGCAAGCCACGTTCAAAGATGTGTAGCTACAAATAAGTGTAAAATCTTCCAAATAATATGAAAACCATTTTGGCCAAAGGTCAACCGACTTTTGCCACCATGTAATGGCCGTCAGAAGTCCATAAGAAAAGCATCAATGCTAACAGAAAGTGCCAGTTGGCAACCTTCGCGGCGAGACTTTCACCCAAAAGCAAAAGTGAATCAAGAGCATTGAAAAGTTTTAACTGAATCGCAACTAATGTGCATTGGCTGCACGCCAAATTATCAGGAAATTCATGCGCACATTTAACAGCGATGGTGATAAAGTAAAAAACCAAAACGTCACGGCTTTTAGGTGACCGCGAACAATCTGGTTGATATTCCGATTCACATATTACAATACACCACACCAAATCAGTTGGAATAGAGAAACAGTTATGAGGCAAGATGGCAACTCGATTTGGTCTATCATTTGCATAATTAAGGCCGATTAGGGTCGAATCATTTGCCATATGTGCGCATGCATAAATCTAAAT
1 ACCACCTTGTATTCTCCGGCATCCACCAGATCCAGGGACTGCACTTCCAGCTTGTAGTGGTCCTAAACGATTGCAGTATATGAAGTAAATCGCAGCTGAAGAGGTGAAATATGTGGTTAGAAACAAACCCCATCGACGGTGATAGCGGTGTGCTTGTCCGGCGTGATGGGCTTTCCATCGTGATACCAAATCGCTTCCGGCTTGGGAATGCCCGTGGCGATGACTTCGTACTTGAGGGGCACACTTTCGTAGCTGTGCTGCTGGAAGACATCGACGTGGACGATTTCGGGAACGGCTATAAGGCAAGATATGTATCAAGATCTGTGTGTATCTCAGAGGAGTGTACTATTAGATTTCTGTACATGTTGCATAGATCATTCGTAGGATTAGTTTCGGCAGTGCAGCACTTACAACATCCTCAATAACTGGTATCTTACAGGTCAAATAGGATCGCAATAGGACCTACTGACTACCACCTAATTATCTTATCGTAGCTTATTATGGATGTGAGATATCTTATCGCATGAGCGAGCATACAGCTGTCAAGTGAAAAAGTTCAAAGAAGATTGAGAAACTTAAGGATCGGTTTTTAGTTTCCCAATCGTCGTGCAATTATTAAAATCAATCCACTTAGATACTAATTCATTCACGATGCTCACATATTCGCGTTTCTTACACTTTGTTAGAGGCTGTCGTTTGATTTATATTCTCTGTACACTT
1 AAACCGGCCAAAATCCGTGCACTACCGCACACATCTCTATAGATCTGTATCTGTAAAGCAAGCAAGACAATGGGGGCCCAGCCTCCTCCCACTGAAAAGCCAAATGGCAGCTCCCCCCGCTTCGTTCGCCGGAGTCGAAAAACAATAAGAATGCGGCACAAACGGGTTTTTATTCTGCATTATTTATCGCTTCTGTTTGCCGTCGCCAAGTGCACGTCTTCATTCCATTAGTTCGATCGTTATGCTCTCGCTAGCCGGAGATTACTCCGATCGGAGTTTGGAGATCTGCGATCTGAGATCTGCTACTATATCTTCGTCTCAGCCTGTGCCAAGCACACAAAACAGCAAAAACTCACGAGAAGATCGGCAAAATAAAGGCAAACAGCTAAAACGTGTCCCATAGCCCAAAAAGACACTCGCGACGAGCCATCGGGCCAAGACATAAACTCAACCGGTTGGTTTGCTTTTCGAGCACCAGCCACAGTAACAGAAAAAAAACACAGAAAAAACAGTAAAAAAAAAAATAAAAACAAAAATCAGTGAGGAAACACACCTCACCTCCCCCATAAGGCCCACGAACCCAAGAGCAGTATGTAAAAATTCAGAAGAAATGAGTCTGGCAAAAACGCGCCGAGATACTTATAAATAACAGTCTAGATGGCCAAGAAGGCGGGTGATTGGGATATAGGGGGATGGGGGGGGCTGTTTAGCATAGTTTATTTTGGCGCTAATGGGCGGGGGAGGAGGGAGCAGAGATCCGGCTAACTGGAATCAAAGCCGAAAAGATGCTAAATATGCGATCAATAACAAATAAGAAATAACAAATGGAATATTCCATGCCATCCCGATCGGGCACCGACTTTCTTTTCTCGCATCCGCCACATTTGCATTCCAAAT
0.7131923183713451 ACTCACGAATATGACAGACTGACGGCCGAGCTGCCAACATGCTGCCAGGAGGTCGTCCTTGTCTTCGGGACTACCAAGCTCCCAGCTCCAAGCTCCGAGCTCCGAGCGCCTAGTTTCCCAAGTTTCCCGCGGACGGAAAGTCGGGGGTCGCCGGAGATCCTTGTTGGAAATGTAAAAGGCATGTCAAAAATTTCCAGCTGGCTTCGAGCGGCATTAGTTTTGCCATTTAACAATTTGAATGGCAAGCATTCCGGCAACGAGGTATTCCTGCTCTTTTTCGGTTCCGAGCGAAACAGGAGCCATTAACCAAGTCGGCACTTGGCAGTTCTTCGACCTCAGCAGACTGAGGTTAGCACTCTTGGTTTTCATTATTGCGGAATTTATCATTTCATCAGTGGCTTCTGCAGGCGAGCAGGGTCAGGGGATAAAATCTGGCTTATTAGGGCACTTTCTGCAAGTTATTTGCTTATTGCACCTCAATGTTAGCCGGCTTAGCCAACTAAAATGTGCAGTTTGTGTGGTCATTAAAATATTGTAATTAGAGCATCTAAAAAGGGTTGTTTGCTTTAGTATTTATTAAAATATTTAATTAAGACATTTTCTGGTTTAAATATGTGCATGTTGTATATGTTGATATCTTTTGGAATTATTTGAAATATTTAATTAATATATTAAGGCATTTCAAGGTATTTATGTTAGTCAATTGATTACATATGAAA
0.7552463569235052 AACAACTTTATTGTTTGCCCTGCTCAGGCCCAAAGTCTTAGGCGACAGTTGACAGAATGGCGTAATCAAACTTAGCAGAACCGCCATTCAGAAAGAGCCGAGTGAACCGGGGGACCGATGTCCCCGGGATGTGGAATGCACTTAGAGACTGCCAAAAGAAAACCCGTCGATCAGGTTTGCACAGGAAAAACAACAAGCAAGCAAAGACTAACATTTAACGGAAGAAGTGCACAGCTCTTAGCAAAAATGTTAAAATGGTATAAATGAAAAATACCATATTGGGTTCATACAACTCAATATATAACTCAATACAACACAATAGAATAGAGAAGTTACAGAGCTTCAGCTTACAATTGACATGCCAGTCAAATATTAGTCGAGAATATATTCTGATTTTCACAAGAGGGTAGATAAACTTCGGCTCGCCGATAACATTCTTTCTCGCTTTCTCTTCTGCCTGTCACTTAATCCAAATTAAACCCAACAAGAGGGGATCGGAGGGATAGTCTGGAAAATGTCGGAAAGAAGGGAGTTCGCGACACCGACAGCTGGATATGCAACAGCGCAGATAATTATAGTCGCTTCGGATTCAAACAAATATCTGAGGAATATTAAAATCGCGTGTTCCTTGTTTATCATGTTGTATACGTACGTGCCAGAACGAATGGAGTGCCAACATTTCGGCTATATAGTGACCTTATAGATTTTCATGGAGTGGGCGATTTTGAAATACAATAAACTAATTTACTTGTCCATAAAGTCCGTTTATTGGCAACGAAAGACTTTGTTCGCTAAATTTAATGCTCTCTCTGCACTTAATGAATAACAGACGATCGTTCGGCTGTGTTTACACTTGAATTGGAGGCTGGAAAAACAAGGGAAATAGCCAGAAACACAAATTCTTTGAAAATGCTTAGGAGTGGCAGAAAAACAGCGATCGTGATTGGGGACAACAGTCCACAACTGAAGTTTTTTTTTGTGTAATCAACTTTGCAAAGCTCAGCCCGAAATTGTCATCGTAAAAAAGTCATAATTAAGATGGATGCGTGCGGAGATGGGTCTGCAGATGTGGATATAGATGTGGATGGGGGCTGACTTCATGGTGAAGTGAGCTTGTGAAGCATCCGCGAAAAAACAACAGCGCCAGAATTTAGTTGTATTCGGAAAAAATGTTTAAGCGAACAGCCCACAGACACATGAGCAATAGCGAAAACACGAAAGTGGATACCCCTGCCACATGGAGATCAGTGCTCTATATACCCACTGTGCACTTCATAAACAATTGACTGGCCCACATCGTGTGCACAACAAAAGATTTGGGAGGGGTGTCCGGAGTGGGGAGACAGAGTCTCCGCTCCGCACGATTCAGTAATTTCAAATAATTTAATTAAACACACTCGGACGTACGTAGTACATGTGTGAGATCAACTCAGAAACACACACGAAAGCTAATTCGTGTGCTAGATGGACGGATTCCTGAACCGAAGGAATCACCACCTACCAATCGGTCCAAGCAACTCAAGCCCCTCTGCGCCCACGCCCCTGTGTCCCACGAACAGTAGAAAACGAATACAAAAATTAGATGGGCGGAGCCAAAT
0.7797871098061757 TTTTCAATTCGTTCTTTGGGTTTGGAAAATGGAATCAGCATCGGAAACTGAATCTGGATCCAGCGAAACATTTACACGCGTGCATAACAAAGAACGTGCAAATTCTCACGTCAACACACACACATAAAGCAAATCGCAAACACACACAGGCACGGCCAACGCACACTTATACATGCACGCACGGGCAATGTCAACATGTGTAGCACACTTTTTGGTGCCTGGCATTATTTGCACCTTTCGCCTCTGTTGTTATCCGCCGCTCTTCGCTATCCTTTGGCATCCTTTTTGCTTGCCTTCTCCTTTTCGGGGTTTCCCCAGAAACATCAAAGCTTCCTTCTACACCGCGAAAAATTATATTATATTAATGACCCAACTTATTCACCCATAAATGTTTTACAGTATTATTTAGTATACATTTTTATTCGCTCTATAATCATATAATTTTTCACAAATGTCAAAGTACTTCATATTTTCTCTCTGTGCACGACTCCCTTTTGTTGCTATTTACTGCCTTCGTGGTGGGTTTTTATACCCACTGCCTTATTTGGCTGTGTGTTCTTTGGGTCCTGCGATTTGTATCAGGCTATCTGCGAGATACTCGCCATCTTCTGCAGTTATCCGCTTTTGGAGCCCCTTTTGGAAACCCTTTTGCGGTTCCTTTATGATGGGCGCATAAAATATTTGTCATACATTCTTCACGAAAATCGGCAGGGCAAATGGGCCTGTGCCCTCCATTAATGTTTGCCTGCAATCCTTTTCGGTCGCTGCTGTTGGCCACGCCCCAGCGTGCATAATCCTCGGATGTGGCCCGAGAACTCCCTTCTGCCATCTGTCGCAGCCCAGTTCTATGTATCTTTGTATCCAGCATCGATGTCTCGATGTAGCGTTTAACGAACTGTGTCATTTACACTTTTTGACAATAAAGACGAGTTGCGGGGATGCGGGATGCAGGACGAGTTGGAGCGGCAGCGGGAGCGATACCCAATCCCTGGGTCGCCGTGTCAAAGTAAAAATATTTGCCTTCCATTCGCTTGACTGCATGCACGTCCCAGCTTTCCATCCGGAGCGTTCCATCCAAACGCTGTAGGCGGCTCCACGCCCTCGGATATCCAGGTCCTGGATCCGCGGATCGGGTCTCCTTTTCTCCGCTATTGACTTTTGGTCGGGGACGCTTTGACGACGATTACGCAAAGCCAATAATGAAATGACTTTGGGGTTTTGATTGGCAAAACATTGCGGGCTATAAATGCGCACACACGACGCCCGCCAGTGTGTGTTTGTGGGTGTGCGAGGCTGTTGTGTGTGTTTGCGCTAAAATTCACGCTCTATTAATGCCGCTTCGAGCGGCCCCAAAACAGCGGCCCCGCCAACAGGGCTCTCCATTGTGACTGTGCTGCGTCAACATTTGCTTGGCCCAGGCCTTTGATTTGAAACTTTAATTAGCCACCAATCAAAGGACCCAGTGTCCTGATCAGCGAGGTCAAC
0.8946310564315314 AATAATTGGAACAAGGGGCGCCAACAAATGCACAACCCATTTAAAGTGGATATTATTGCATGTTTCCTGAAACTGGCATACACATATTCGTGCTCTGCTGCTAATATATGGTTTTAATATACCCAATTTATACGGAAAGCTCTGCTTTCGGAAACAACTAATTGAGAAAAATTACCAGTTGAGTTGGCCAATAGCTTTAATTGGTAATATCAGTCAGGCTCTGTGATTTTGTCCATCAAAAGTACTCTTTTTACGAAATGTTAACAAAATGCTGAGTATCTGAAGCAGGAAGTTTGAATCAACTCGTTTTTATCTTCCACCTCAGTGAGAACTCCAAAGGTAAGCACATAATTAGAGGTATGAGTTGCACAGGATCTGGCAAACCTCATGAAATACTTTAATGCCTCGGGCTTAGCGATTCGGATCCTTTTGTGGATGCCAAAAACAAAGGCGCCGAGGAAAACTCTATTGTTTCTGCCAGCAGTGAAGTGTCACCACGCTGGGCGATAATAAATCAGCTCCGGATAATGTCAACACCATGGCCCCGGCGACCCCGAGTAAATATTTCTGCTGATGACTTTGTCGCTGGTATCGCCCTAACAGTTTGATGCGTTTTTGATGCTGCTGGGATTATCATTATTCGGGCTTCAAGTGGCGTTGGACCTTGGATTGGAGTCTTTGACAAACGACAAACAGTTTTCTGGCTTTTTCTCAGCTGGACGCGAGGCATCGATGACAAAGTGTTGACCCTGTCGCTAATTAATTAGCCGTCTTTTGTCCGAAACATCGAAGCTGTTCAGCGTTAAAATTTTAATTAATGTTGACCATGTGATTCGCCGGAATTCCAAGTTCACAAACTTCGCACTGCTTGCTCTCCTGGCGCAAGGACGACAGGACGAAAGTCGAAGACAATGGCAAACAATGCCAAACATCGAGCATCGTGATGCCGCGTAACAAGGGGCACTTGTTCGCCATCTAATACACAACTAAATTCCCCAGGCCCCACTTTATCCGCCGGAATGACAATGACGTGGGGAGCCGGAGGCGTCCTGACAGCTATCCACACCCGGGATCTGAACGTTAGTGCCAAGTGTACCCGACCACGGAAATTTCGCTTCATTTCTAACTTTTTTCCCCAGCCCACGCACACTTCTACTGCGGAAAAACTCTGAATTATTCTGTACTTAACTTTGGGGGTAAATTAGCTCCGTATAATTATATCACATTAAATACGAATACGAAAACCACTAGACTAAGCTTTAAAAATGTTTGTAAATTTGGTTGGAATTTTAAATATTCATCATACCAAGACAGTTTTTTAGCAGTGCATATGTGTATGGCTCCATTTCCTGAAACACTCGCATAATTAGCTTTGAACGGCCCTCAATTACAGGGCAACGCAGTCCCACTTCTTCATTGGATAGTTGACAATTGGATGGGCAGATGTCACAGGCAGAAAACAAACAGTTCTCTGTAAACAAGGCTCAACATTTGGAATTGACTATGGCAACCAAGGACAAGAAAAAATCGAAAATAAATTACTCCATTTAATAAGAACGCGTGGGGTAGAAGGTTTAATGGCTTTCAAGGAGGAAAAACTACTTCCTTTATATGACAAATATATACTTTAATGCATAGTTTCCTCATTCATATCGATCAATGACACGTTATAATCAATTGTATTGATATACGCATATGCATATAGTTTTAAGCCTAAACAAAAAGCTGACTCAACTTTAAGTCCCAAGAAAGCCAACATAGTAAAGTTACAAAAAAATCCATAGAAAATACAAAGCCCACTCGACATGAGCTTCACATTATTTCCACATTCACTCACAAAGAACAGCTGAAAACACACAAATAGACGAATATAAATAGACAATATTTACAAATTGTGACATTCAATAACTTAGAAACATGCTGAACTGACACCTATCGCTGTCCCGCCAAAAGGACCAAGAAAAAAAAGGACAATAGGATGCGAAAACACACTTTGCGACGCCACTAAGTATGGCCACACGTTTTGTGACCCATATATATTATATGT
0.7165271827809226 GCACCCACGGGCCAATTCACCGATAGCCAGCCCGTGGGAGCAGTGGCCGGAGAGGTGCCCAACAATACGGATCCCATGTCCCTGCTGCCCACGAAATATCGGGCGAGACAACTCATCCGCTGAGCAAGAGCTGTTCCACATGATGGGAGTTCCACATGGAAGTCAACGACCACCGCGTTTAATTAGCTAGCACACATTTAGTCAGCGACTTTACGAGGACGCAGCTTTACTTACACCTAAAACTATAGTTACGAGCCTAGTGTTTAATTAAATTATTTGCCCCAAGTAGACTTAAAATCAATGATAATTTGTAATAAATAGTCGTAATGCAAAAGATGTGTGCCACCGTTTGTTTGAGCTAGCCGAAACAATTACCGCTAAAGACGCAGAAGGTCGTGATTGATGGGTCTGCGAAGAAAGTCGATTGGTTCGTTTTGGGTTGTTTTTGGCTGAGCTTTTTCGGGGGTCTGTGATTAATTGGCCATTTGACGGGTGAGTCTGCCACCGCAGAGATTTCTTTGGCAACATCTTGGGGCGTGTGCCGCGCCTAATCATCGGCTTTATCGCGAACATTGAAATGGAAGTCCAAGTCATGTCTTGACATTGCGGATTTCGTGTTTTGTTGTTTTTTATTTTGCGGTAGCCTAAAGGCTGAAAAACGATTCCCCAAGCTTAAGCCAGACATATCCAATTATGCTCAATTATTATAGAGTGGATAAGCCGATTTGCTTATTAGCAACTACCCATTTTTGAGCTTCGCTTCATTTGTTACAAATATTTGAACAAAGTGAAAGATTGACTGACTTAATATGGCATGGAACGGTTAGGTTTGAGTAATTGCAGGCATTTCTATAACGCTATTTAGTTGATTGAGTTATTATATCGGTTAACATGAGTGATGATTGATGGAATACAGCTTGGAGTGTGAATGGTGTTGATAGAAAAACATATTTAGAT
0.6645986551164649 GTTGTCAACTTCATCAGGTTCAGTCAATTTCTCCATTGCTGTCTTGTTCAATTTGTTGCAATTTCTGTCTCTTGAGTGATTTACAAGATTTCCAGCCATTCTCCAAGCCAGGAAATCCTCGATAATTGCACTCACTGTTCACATTTTTCGTTTTTCGTTTTGTGCTTCCAATGAATTTCAAGTGGATTACAATAATTCGCTTGTCGTCCGGGGGGACAGGAAATAGTGATCCTGATCGGAAGTTGAGTGGGTAGTACCCACAATTGCCCACCGAATTAGTGCGCTTTGTGTCATTAGTTCTCGTTTCAAGTTGGTTGAGGATTTGGATTTTAGGGGAATGGATATGGCAGTGAAAATGGGAGTGGAAATGGGAGTGGAAATGTGGGAATGGAAATGGGAGTGGAAATGGGAGTGTATATGGAAGTTAGTAAGCGGCAATCAAGTGAACGCACTCATCAACCGGAGAACGCAAAACTAACCACTTTGGATGCTCCCTTTAGCGTTTTTCAATTGCAAACATTTCGGGGGTTTCCCCATTTTTATTTGGAATTTTTTTAGCCAGCTCTTGCTCCATTTTGAACCCTCTCAACTGCTCTTGGCCCTTTTTGAGGCTTATCAAAAGTGCTCGGTCGTCACAGTGACAGATTTCCTTTGCCTGTTATTTTATGCGCAAAGGCCGGAAAACCACAGTGAAAAACCACTGTTTTCAGGCCTTTTGGAGCTTTAAGCATAACAAAAATAGAAGCTTCCAAAGAATTAAGCTGATTAATGTTGTGTGATTTTACTTGAAAATCCAAATAGTTGATGTACAATAAATTAGCACTTAATAAACGTTTAAGCTAAAACCAAATAATAAAGAAAATAGTCCCATAATTTATTGTAATTTATAGACAAAGAAATATTTAACTGGAAATTGATACATTTTGAAAATAATTTATAGCCAAAGGCATATTTAAATCCATTTAGTTCCAACATTTTTCATTCATTCCAATCGTTGGCTAAAGTTTAGTTAACAACTCAACGACGCAGTCATCAACATCCTGACAATATAATTTATTTAAATTCTTCTCCTTCTCGCCAAATAAAAAGAGGAAGCCAACTTCCCTTTCAGAAGATTGATGACTTCCAGCGACGACAGCCACAGGTGTAGGTGGGCTATATTTGTGCTGAGCATATTTATGATGAATTACCTGAGTCAGCTGGTCTATGCTCTCCATTAGATTACTTTCCATCATGTCACGCTCACTTTCCCCAGCTGTCAATAAGCAAATGGCAGCGATAAATCCTCACCAGCCAATATATACATTTATATCTTGTCGATACTCCGCAAATTGTTGACATTTTAATTGAAATTTATTGGGCCTAAGAAAGGCCATTTTGTTCGGTCATTTTGAATGAAATGCCTGCATTCAGCACCTGAACACCTGACAAACGCACAAATAGCGAGCGGATATTGTAAATAAATTAAATAATACATAAAAAGTTTTCCATTTCCATTCATCAGCCATGACAAATTCGATTCCAAGTCAATGGGCGAGCTGGGAAAAGCCGAGAAATGCAACTGCGCTGAATTGAAGGCAGCTCTAAACTTGTCCGATTATAAATCAAAACTTTCGATTTTCCCCGGCTTTTTTTTTTTTGCTTTCCGGTTTGCTTCTAGGCGACTTCCGGTGCCAGCAGCTAGACAGAATGTTGCTGGAAAAACAGGAGGGAAACAGGCGGAAAAGGGAATTTTCCAAGGCGAAGAAACTTTCACAGATGAAAAGAAGCGAATAAACGACAATTGATCGATTTTAAACTTTTGAGCAATGTACATAATGCGTATTAATATAGCTCTTCATTGTCTACTTTTCTTTATCAGTGTCTGACTTCTGTCGAAAATAGTTGCTACAATTATTTAAACATTTAAGCTACACTATTTATTACCCCTTGAATGATATTTCTGCGCCTAATACTTTCGTACATTAGTTAACAATTTCATAACTAACTTTTAACCTTTTATATTCACCTGCCGAGTTGATAATAAAAATGGAATATGGAAAAACTA
1 AGGACAATTTACAAAGAGATATTCAGGCCAAGCCAACAAGTTTGTCTGGATTTTATTTTTAGTTTTCATATCCTGCAGCATTTTTTCTATTCTCGCTAAATTATTTTACTGTATTTTTTTGTCTATCTATTTTTCCTGTTTGTTGCTAAATATTTGTCTATTCTTTATTGTTTTGCAGACAAAGCTTATGGCCAGCAAAATGGCAGTGTTTTATGTTAAAGTGGCTTAAAATTTTAGATAGATTGGACAGGCTTTTCAGAAATGTTATATTTCATAGAAATATGAAAAAGCTTTAGGTATTCTTTACTTAGCTAAAGGCTATAAGGAGCTTAATAGATTGTTTGCTAAATAAAAACTTAATTCAAATG
0.679860588520142 GGATCCCACGGAATCCAAGCGGGCTTATGCGGGAAATTAACACGCCTAATGCCCGGGCACCTTGAAGTGCGCATAAATTATAAACAAGCTTCATTATCCCACCGCCGAAATGTCGTCGTCAAACTTTAAGTCCCCGGCTCGCAAACTATGCGACATTGGCGCTGGCAATTATAATAAATTCAGTTAATAAAGCGCGTTAATGATCAGCCATCAGCAGTAGCAGAGCCGCGGCACTAATCTGTATCTGTATCTATCTATCTGTGTATCTCTGTAACTTGATATCTCTATCCTGGCATATGCAAGGAATTTAATGGCCGAATTGGGCCAAATGGCACGGACAGAGGCTAAGAGTTTCCGGCTCTATTGTCAACTGAGCCAGAGATTGGATTAAGTTTTGGGTGGCATGCTAGCTAACTAAAACTAAGTGGCAGTCAACGAAAGACTTTTCCACTTAATTTCGAGCCAAGCGATTTTCCTTCGCTCTTCGTTTAAAGTTTGTCCTCAAAAAAAAAACACTATACAATATGCAGCTGAAATGGAGTGTGGAAGGGTGGTTGGGAGTAAAGAGCACATATGGGTGCCCCTCAAGGCGCACAAAGTTGTCCAACATTATACAATAAAAACTCATTAATAATACGCATTTAAGTTATAATTGAACTACTTAATGTGGCCGCTGGCCCTGGAAGTGTGGAAGTGTGTGGGGAAATTGTATGAATATGTCCATTAGCTTTCAGGCGCCGCCTTTCATACCACCGGAATTTCCAGCCATTTCCCCTGGCATTCATTGTTTGTTTAAAAAAGTATGCCAGGCGAGTGCGCATAGTTTCAGTTTTCATTCAATCGAATTTTTGCCTGCGGCTATAGAAAAAAAAAAGGTGCGTAATTAAAACGGTGCCCGGTGAAAGGCGAAAGACAATTAAATGCATGCCGCTCACTGTCGAAACAAAAGATGAGCGATGAGTTTGCGTTTAATTACGTGGACAGGCGGCGGAGATTTTAATTTATGATGCGTGAATTTGAGCTCAAAAGCATGCCCACATCCCATGTCCACATCCTTGCCATCTTTGCCATTCGCCGCCACATCCTCGTCGCCAAGGAAGTGCGGAAATTGAATTCTAAAATATTTATAGCTCCCCTTTTTGGAATA
1 GCTTTTGCTTCTGGGCAGGCTTGAAAGATCCATTAAAAATATGAATAAATTGTTAGCAAAATAAATTGAACATGGCCTTTTATTGACAGGCAACAAGAAAGCTAATTTGACTTTGAGATTTAAAAATAGAAGCCGCAAATTTCTTAAGTCCAACTGGAATTTATTTTACAAATTGCGAGCTCCTTTCATTTTGTAATTTTAAGATTCGTATAAATGGATGGACTTGAATTGAAGTATGCTCTTGAATTTACTGCCTACATTTTGGTTATTCAGGTTATTGAATTTTTAACTTGAGATTATATTTTCACTAGGCTGCAAGCTAAGCGTTTTAATAGGAAAATGAAGCTTGTCATGATTTTGGTTACAATAATAAATAATCAGAAGCAATATATATAAGATATTCAATAACGAATTTATGTGTAATTAGCTTGGGAAATTTTTTAGTTCCTATAACTTTTAGGGCTCCGTGTAATAGGATCATTCAAAATGAAAAGCTTTAAATGTTTTTAACTTTACAAGCGACAAAGGCAAATCACACCGTATTAAATGTAGACAATTGAGCCTTCTGTTCCGCCTCCAAAGTGTATCCTTTTGTCTTTAAATGGTGTTTAACTTCAAGTGCCTGATGTCGGCTCAAACTTTTGCCACTCAAATTTGTGAAATTAATGCGATTTTCCCGGCCAACGTTCACCCAGTGGCAGTGACAGTTGTCGTCTATTGAGTGTGGTGTTGCGGTTGCCCCAAAGTTGCTTAAAGTTTTGCCACTTTGCAGCTTGCAAGGATTTCAGTGGAGGCGCATCCGGAGTAGTAGCTCATCCACTCCGGATAAACTTATGTCATGCATGCATAAATATATTTATAGTTACAAGCGGAAAAATGTGCCATGGCCATGG
1 CAGAAAAAGAAATTAGGAATTTTCTTAGCCAATACACAAACCAGGAGCAAGCTCACACATAGGTGGCGCATTCTGCACACCTGATCTAGCACTCAACATATAGAGGGCGTATGTGAATGCTCTATGGTAAATGTAGACATTTTGGTTTTACTTTTATTTAAGACAATCAATTATTAAGAAGTAAATAATAAATTACAAAAAAGTTTCTATTAATACAATAAGTTTGTTATAACGTAACTTTAAAAGGGTGTCTATGTGTTGCGTAGGGAATTCGATATGTGTTTAATCGCGTTTGCTCTAATTATTAATCATTAATTCAAGAAAAATTC
1 ACCCAATGCCCTCCATTCGATTCCAAACCAATCCGATATCGGAGTGGATGGAGTGGGTCTCGGCGGGTATCAGCTGCTGGCAATTTGAACTCAATCGACACCAAAATTGATAACTTAATGCGAGACAAAGAGGCAATGTGCAAAGTGAAAGAGATGGGGTATGAGTTTAAAAAGTTGGCTCAGCATATTTATTCACTGGAGAGAAGACATTGCCAAGCAATTCGAGACTTTGCAAAAAAAAAAAAAAATAAAAAAATAAATAAAAAAAGGAGCCAGATAAACAAACGAGGCAACAACTAAAGTCATCTCTTTGGCCCCTTGTTTTTGTTGTATTTTTTTTTTTGTAGTTGCTTCCGATGCTTTTTGTTGTTATTGGAGCTGCGCTTTGGCTGCCTTGTCATTTACACGCGTAAACGTCCGTGACCCTCTGGCCCGGCTTTCAACTGACTCCGCCAACTGGGAGGCTCCAAAAGACAAAGACGGCACAAAGAGCACACGATAGCGGGGTGAAAGAGACAGGCGGAGGCAGTGGGAAAGAGACGGGAATGCTAACCAGCTGTTGACGTTAAGTTCAAACTTTTGTTGGTGCTTATAAACTTATTAAGCGGCTCAATCGGGCCATGAGAAAATTGAATATATTAAACACTCACTAAAATGAAAGCCGAAACTATAGAGCAAATAATGATTACCAAAGTGTTAATCTGTATCAAAAATTAAATATATTTTTTAATCCGTATTATTTATTATTCCAAAATAGCAATATTTCTGCGATTTTTGACTATTTGCATCATCAGAGAGCACAATTTAAACCTATGCAAAATTAACGGGGTCAGTGCGATGCCAATTTATGGAACTAAT
0.8329324887080833 AAAAAGGGAAACCTCTATAGATAAGCTTCATTGCAAATTACCCATCAATTTGATTAATAACCATGCTACATATCGCATATCGGTGTGGCGGCAGAGATTTTTAACCATAATGGAGTCAAACAGTGGGGCATTTATCAAATCATATCTGCCACACAACCATACCACCTATTCAGATCCAATTTTCCCGAATATCGTGCGAATAAAGGGAGAAAGTGTGCCTCGCATAAAATCAACTTTACAGCACATCCATAAAATTTATGACAACAAATTAGTGAGCTGCGACTAATGGCTCATCTAGGCATGTCTGGGTTGGGCTCGATTCGATGAGCTATTAGGCTAATGCCAATAAAGGACACAGTGGAGAGAATTAAGGACAATCGGAAATACTTATAAACATTTCCGCAGGAAATTCGTATTAAAAACAGCAGAAAAATAAGAAACTGGTATTCAATTTGATGTTAATTTTAATTTAATTTCCTTAGCATTAGCATCAACTAGTTTTTAGTTGTATTTCGAAAAAGCAGCACAGCAGCTGCTTACATAAATTAACAATGACAGCAAGGTTAAGCAAGTAAACATATAGAAAGTCAAATATAATTGTTATATCCACAGCTGTTCAAACTTTCGTATATTTTCCTAGAACTTTGCGCAATTTTCGCTATTGCCCAAGTTGGTTACCAATCCACTGTTGCCACCAGGTACTACCAAATTCTAGGCCTATCATCAATCGAACTTTGTGGGTGGTGAATGGGGAGCTATAAGTTGGGAAAACTGTTGCGTGAATTTGGGTGCGCCTTTGGTTCTTTTGTTTTTGTGGGCGCAACAGCTGATATAGTAAGTTGAAGTTCGTCCCACAAGAATTCTTTTGTTGGCTCAACTATTTAAAAGTTATAATCAATGGTGTGACTAAAACTTTCTTCGTGATTTGCATGTTAAATCACATTCACCTTTCTTAATCACCAGCGGCTAAAAACACTTAAGACAATTAATTAGCGACCAAGCCAATTTGATTCGTTGATAG
1 CAAATTGGCCGCAAGCCACTTGGTAAGTAATTTTCCGTGGCCTTTTCGGTAGTGGAAATTTTTGGCGGTAGCTATTCCGCTTGTGCTCTGTACTTTGCTCAACATTCAACATTCTAGTGAATAAACAAGGCAGAGAAAATAACTCACAAGTCATGGCCCTAACGAGGGATTAACAGATTAGCGTTAAGTAATGGTTAACAATCATGATACGAACGAAATATGGCCGTAACATAACGGTCAGTTTGTTTTAGGGCTGGCTAATGGCTTTTTCATTACGATTTAAATAAATAAAACTAATTACTTTAAGAACAAACTGTGTGCAATAGAAATAAAAATGTTAGGTGTTTTATATGATTTTATTTAAGGAATATTAAGGTATGGAATACTATTGACCAACTAAAATTTGATCTATATACATAAGAGTCTATTTCAGTTATATACAAAAATTGTATTTGAAAGAAATTTGAGATTAATTTTAGCATAACAATAGATTACTTAATACCGCATAGCATCCCCGTAGTTAAAAACATGTCAGATAGTTTTGAAAAATTATACGACTTTGTCGAGAAATCTCTGAATATATATATCAGAAGTTATGCCATTGGAGTTACTTCTTCGTCCTGATAAATTCACTTCCAGCTGCTGCTGCTTGAATAATTTCACTCAGCTGGGAGTGGAACATCGACAGCGACAAATGGGCCAGCACCGAGATCCATGTGCATCTGTATCTGCATCTGTATCTGTATCCGCATTCGTATCTATATCTGCATCCCATATGGCAGCTCGAGGGCGATGGAGGTTTGAGTGGGAAATAGAAATAGAATTTCTGCACAATTTGCCATTAAGATATGTGGGGTCGGGGATCGAGGGAACAAGGGACAAAAGCACAAGGAAATGAACCGGCAGAGACAATTGTAAAATATCAATTACGTTGTGTGGAGTGAAAATGGAGCGCAAAGTGCTCGGTTGCCGCTTCCGTTATCATTGGCTCCTAGGCGGCCAGAAATCCCTCAATCATTTCTGGACAGGATTGCGAGGAGTGCTGCAGAGTGAAGTGGAGTGGCGTCGAGTTGGCTGTGTTTACCCCCGCCGCCATGTACGTATCGGGATTATCATGCATCTGCGCTGATCCCCCCGGGGATGGGAGATATACCGAGATAGATGTGGAGGGCGGCAACATACAGTGGATGTGGAAGTGGAAGTGGGAGTTGCTGGGGGAGTTGGGCGAAGGACAAGAGCAAATCGTGGCTGCCTTCGGGCTGTCGGGCTTTCTGTGTGAAGTGAAAGACAAACGAAAGCCGCGCAGGACGTTGAAACCCATGTGACATTCATGGCAGCCACGGGATGGAGATGAAGTCGTTTCCCATCCAGCAGATACATTTTCTATAAATTAAGGCATTTCTGACACAAATGCTGGCAGCTTCAGGGAAAACAATTCCATTTGCCGAGGAGGCGGAATCGCGGATCTGCTGGCTGAAATTGCAACATGCTTCAAGTTCGGCTCGTCCATGAGCCAAAGTGCATGCACTCAGAACAAATTGGTACCAAGTAGCGGTAGCAAT
0.9114054098987199 CACCTCCGTGGATAGATATATCTGCGAACCGCTGGCCAGAATGTGTAAGCTATATAGTTATACATTGTCTCCAATTCCATATAGCTGTGCTGCCTTCCGACTTGAATACCTTTTCCAGCTTTCAGCATCCTTGGCGGACTGGCCAAATTGCTGCCCAAATATGAAAACTTTTCGGGCTTTAAGGGAATTTGCCTAGCGCTCACCGTCGACGTTCGCTATGGCATTTTGTAAGTAAAATAAGATTTATTATGATTTTCTTTAATGTACCTATATATAAGAAATCCCCATATCTAAGACCAGTTCAGTATCATACTTTATAAATTTATAAGCATAATATAAATTAATATTGACATTCGTGATTATATTGATGACCGACTAGCTATCAGGAAACCTGCGATGTGGTGGTTCCGCCCATGCTGGATATTTTCCGTAAGCACTACAAAACTTTCTGTGGCCCCGAGAAATCCGCATTGGATTTTGTATACTGCATTCTGACGGTTGTGGTAAGACTTAATGTATTATATTTATCAGTAAATCTATTAAATATTTTATTCCAACAGATGTCCGAAGACGATTGCTATATTAAAGCTTATGAGTTCTTGGAGTCCATGATTAGGCAGTTCGCCGAGAACTCGCAACACAGCCATCATTTGCGTTGTTTTACCAATGAACTGATTACTGTGAAATATGTTGTGCTACAGTTTGAAACTCTCAAGGACAGCAATTCCAAACCCTTGCTCTTGGCCACTCTGAAGTATTTAATGACTCTTCAAAGGTACGAGATCATATACTATATAATCATAAATTAGTCATTTATAATAATTGATTTGTTTATTTTAATTGATTCTTCATCGTAGAAATGTAGCCAGTGCAGAGTGCTTCACAAAACGTTTCCACGAGGAGCTCCTTCATCTTGTCCTGCGAATGTCAGTTTCGTCGGCGACTGTTGCTTCTATGGCAGCCAAGGTCTACATTACACTATCCCAGCGACAGCACCAAGAACAGGAAATAGAACAGCACATTCTGGAGACCTATGTGAAGATACCCCAAAATCCCAGAAAAAATATCACTTACGAACAGTTTCGAAATGAACTGACGCGCTATCTAAAGACTCTCATTCAGTATTTTCCCCCGCTACAGGAGTTCGACTTCTACGCCCGAGTGCTCACTGCTCGGAATGTTCGTATTGAATTGAGCCTTATTGCTGCGCAATGTGCAAGCATAATTTTTGAAATGCATATGGCAGAGTATACCTCCCTGCCGGTGGCTCGTGACCAGGTCAACGAATTACTGCGAGTCTGGTCTCGGATTTTGAAGGCCTCATCAAAACAAAATGGCACTCGACCGCTGATCTACAGTATATATGATTTGATCGATTTTGACTCAGTAGCAGAGTGTGATGCTGATGTAAGCTATAGGAGTATTCTAAAAAAATTGAATACTTATCTATTACTTCTATTGCAGTTGCTTTTAAACTTGGAGAGCAGCTGTTTGGAGAATTTCCTAAACGATGACACCATTATTGAGTCTGAGTTCCAAAGGCTCTACGTGAATATATCGCGCTCTGTGGGTGCAACAGGAAACATTCAGATACATACTACGACGTCGAGGGCTTTGCGAGATGAACAAGCTGCATTACAGCTCCGGCTGAACAACACCGACCCTGAGAGCCCGGAAATGCAGCAGCTCTTGAAGGAATATGCCTTTAGCTATATGCGCATTCATGCTGTCCTAATGGTTAATAAGCTTCATGTTCGCTATGTGGCGGACATTTACGAAACACTCGCCAAATTTGTGCTAGAAATGCCTACACTAAATGAAAATATAAGTAAGTTATGAATAGTAATAGAAATGAACACTGGAATATGGTTTTCGAATTTCAGCTCTTTATGGCTCCGAAAGTTTGGCTAACATGCTGGTTCTTTTGCACGGAGATCTCAAGGATTCCGACGGCGAGATGATCGACAAGGTATCTGGATTGGTAAAGCAGCTGCAAGACTTTTGCGTTTCTGAGTTGAGAAAGGAAAAATTAAACTTAAAAAGAGCA
1 TATGTTCATGAACGAGAACGGTAGCGGTAAAAATACAGTAAATTGAAACAAGTTTCAGAACTGAACCGACCAGTGTCGTGGTTATTGGTCACCTGTCCACCGGGCAAGAGCTCCATCGAATACTTTTCGATTACTCTCCCCCAAAAAATGTACACGTTGGCGGACGAGGGGCTTCTTTTTTTCAGGAATGGGGAGGAGCGAAGGAGTTGCTTCATGATTCGGCAACTTTCTTGCAACCTCTGCAACTAGTGGAGAGAAAAACCCGTCGCTAAATCATCTGTTCGGAGCCGCAAAAAAAAAAAAACTAAAATAAAACCCACCTGACTGCCTGACTTTGTGTGGGAGTCTGTGGTGCAAGATTTTTGCGGTGGCTTTGAAAATTGTTTGGAATTTTCCCCCCACCGTTTTGCAACACGTTGATTCCTTCTTTTTGTTTGATAAAAAGAAAGTTGACATAAATTGTTTTGTACGGTTTCTTACATTTTTTTTTGTTTTGCACATTTGAGGTAAGAAAAAAAGAGATTTGCGGTTGCCTTTTTTTGGTGGCGCACAGGAAGGAAACAAGCAAGCTTGAATCGAGTTTTTGGCAAGTTTGTTGTGGGATCTTTTGGTTTTTAGTTTTCTTTTCATTTATTTTGGTGTTGCATTTTGAAAGTTCGTGAAACAAGTTAATCGCCTCCGTCTTTGTCTTGATTTTATGGTTAGTTCAGATGCGGTTAGTTTCGAGTGACAAGGGAGTGATAAGTGGGTTGGCAGTTGATTAAGGTATTTGTCGGACTTATATAATGTTAAAGTAGTAGTTTGGTGACTAAATTTGATAATTTACTGCCCAGGCC
0.5534457531131594 CTCCTTCACCATTTTATTTAAATTACATGGCACAAACATGTTATATCCACTGTTCCGGCAGCGCCTTTGGCTTCAAGTTTCGCTTTTGGGGCACGTTTTTGTCTTTGGCCCTAATTCAGGCTTCAGCGCAGAGGCTAATCAACGCCAGCCAAGTTGGACGGGAATCGTTAGACAGACCATAAACGGAGGGCCAGCGATTTTCTGGAGTTTCTGGCTGGTTTGTTGAGGCTGGGAGGGGGTCGAAGGTCCGGAGTCAAGTCGGGGTTTTTCGGATGAGTGCGTGGCTTTTGGGGCGACCAAAGAAGACCGCTAAATTTTATTTAATTTTTGTTTAGCCGCGAAAAGTGGCGTATAAAATTTACTTTGGCTTCGAGGATAAGCGATAAAGAAAAGGAGATGAGGAGGACATAAAATAATGGAAATTGCCAAATGTGACAGCCACAAAGCTGAGGGGGGTTTGCACACAACGAGTGCAGATCGTATAATGCTCGTATAAATTTACAAAAGCAAAAAAAAATAATAAGAGCATTTTCAACGTTAATGCAGCCGCAAAATAGAATTAGCTTTTCTTTTTTGCAATTTTTGCTGCTCTGGCCTCGGCTGCTGGTAATCGCCGCCCCCATTTAAGCGGGCAATTTCAAGAGGGCGCACTAAAACCGAACCAAACTCCCATATATGAAAACGAAACCGCAACAGTTGCGCCCGCCTTTTCGGCCATTTGGGCTCTTTCAAAATTGGCGTTGCGATGGCCAAAATGGCCAACAATAAAAAAGCCGTTTGCTGCATTCTCATGCACGACCAGCCAACCAGCCAAGAAAACCAGCAACAACTTGGCGGATTATGTGGAGTGGGTCTCGTCGGGTGGTGTTCAGTGGGTGGTTGGGTGTCTGGCCACTTACACAAAACTTTGCACCACCGCAAGGAATAAAGCAAAGGAGCACCATGAGAAGTCCTCGCAGCGAAACGCATGGAAACAAACGAGCATTGAAATTGAATTTAACAGCAAACGGTTTTAAGAAGCGAAGTGGTCGCAACATATGCACCGAAAAACAAAGACAGACACAAGCCTTGGTTAATGAAAAATAAAAATAACAAAAAGCGCTAGTAACATGTCAGCACATAAGTGAAATATTATATATCTGAAAACATTCGCAACATCAAAAGTTGAGAAAAAATCAATAAAGATACGACTTCTTTGTCAGTGATACATGAAAACTAGCAGATGGAGGAGGCCAAGACATCGCCGCTGGTGGCGAACTTTGTATGCGCTAATGGAGATGGATGTGCGAAAGCCACACTGCGTATGCGTAATATATCTGTTTTGTATGTATTTGCAGTTAAAAACGAAACCGAGAAGGCGGCAATGGTAATTTTTCAATATTACAGCAAACGACAATGGCAAATTGAGTTGATCAATTCAAAACCAGAGATATATTACAGTGTTTACAAAGTGCACATAAGGAGAAACTTTAAGGACAAAGGAAAATTTAAGAAAGCAAGTTAGTTCTTTATATCACATAAATGGCAACTGTTAATCAATGCTTAGACTATTTAAATGGAGTGATATCAATAAACTTCTCATACTAAGCTGGCCATTCAATGGTGATCAGCTTCTCACGCGATACCTAGGAGTCTCTAACGCGATACCGTGGTCGATGGCAATGCTTTCTATACCCACAAAACAAGCTAATCCCCAACCCCGGGGCGAAATTCTCCTTGGAACCAATGGACTTCGAATGGAGCATACCAATTTGTACAGTGTGCAATGTTGCCTGGCTTTCTATGGGATATCAGGAGTAGCGTCATTTGCCACGTCTGCGACTTATCGCCCAAAGAAATGTGCAGCGACATAGATTTCTACAGAGGCGAGCAGCACGAATAGCAACTTATGTTGCGGATAATACAAAGGATTTCATTATTTCGGCACTTACGAGCGAATAACCACTAAGCGATTGCACCGAGCCAAGTCCTTTCGACTGAATGGAAAAACAAACTGAGGACAGTTATAGACTTTAAACCTGAACATAACCGGCAAAGAATGGAGAAA
0.9720003875976158 TTTTAAGAAAAAAAAAAAAAAAAAAACACTCCTAATCATCGATTTTCCAGCACGATCTTATCGTGGATAAACTCTTTACTGGAAATCTCGAGGAGGAATTCGGACGATTTATAATAATACCAAACGGAGATTATGCCATATACACCGATTGGGCCACAAATAAAATATCACGAGCATCAGTTAAAATTTATTTGAAGATATTGAACAGGTAAAGCTCGTCATTTTTATTCGTCCTAATAATGTTTCGAACTAGCCTATTTTATACCCTATAAAGTCATAACTGTTGTATCGATTGTGTTGCAAATTTCTTGTTTTATTAAATTTCTGCGGCGTTTAATTTAATTTACTCCGGATCAGCATTTTTCGTAGGTAACTATTCTTTTTCCAGGAACGTCTGAAAGCATCACTCGAAATAATTCATCAAAAAGCGTGCGCAAGAGTAAGGTGGGTCCATCCATTAATAATAAATTAAACATATTCCCCGGCATGCCTTTGCCAGTCCCAGCGACACCAGCTCTCCTCATCCTCCTCGTCCGTCTGGTTTCTGGGGATTCTGGAATGGTTTTTGTTGTTCCTGCTTTTGCTCGCCTAATGACCTAGAATACAAATTCAGGCTACCTCCACATCCCCATCTGCCGATTAGTGAAATCCCAGGGCTATCAAGGCTGCCAAGTCATCCACAGGCATTCGCTGAAACGGAAGCTAATCGCTTGACTAAGTTCCTTAGTGCCCACTCCCCAGCATGACCCAATCTTTAGCGGATTGCGTAATATATATACAGACGGGGTCAACATAATAGCCCAAGTTTGGAGGCAAATTAAGTGGCTGTATAAAAGGTTTAAGCATATACAAAGACAAATTTCTTTATTGGTAAGTAAATTTACATGTTTGGATTTATTACATAAAGTACTGCTATTATTAACTTTTAAGCAACCCATTGATTCTAATGCCTTTAGATATAAACTCGCTTGTAATTCTTGCTATAGCTATAAATGTTGGCTGCTATGCAAGGCAAGTTCTTAAGATGGCGTTTTCAAAGAAAGAATGAAAGATTGCATCTTAAGGTGGTCAGATCTAATCGCCTGACCGCCACTGTATACTATGTGTGCAGTGCAGATGCCGACGGTCAAGGTGGAAGCTTTGTGGCTTCGACTGTTTGTCTGTCGGATTATAAATGATTTGCCATTAATTCTACACAAATGCCAGGGGCAGGCAGACAGAAAGCAGACCGGGAGAACATTAACATTTGGCATTGGGCAGGCAGGTAGTCGTAGTCGTAGTCTGTTGTCGGCCAGTCGTCAGACAGAAGTGAATAATCAATATCATTTGATTACATTGATAACGCTTTTTTGTGCCGCTTTACTTTTTTTCCATTCCCATTTTTTTTTTTGCGGCTTTGTTCTGGGCACATACTTTATCGCACTGCGATTCCGATATCCAAATGCTTTCGTCACTGGCGGCATGGCCGAATGTCTAGACGATAGCACCATAAATGTATTATTGCCTCATTTTGCTTTTGCTTTCCAAAGCGCTACAGTCAGACGAAAGCGAATGAAGCGGGTATATCAGCTACAGCATGCTAAATGTTACAATGTGCTGGCATTTGGGCAGTATCTATAAGAAGTTACTGAATAAGAGCACTAATGTTTTTGGAATAATCTTTAAAATTTATAGGGAAGAGTATCCTGACTTGGCTATCGTATAATCATCAATTTCTTTGTATTGTAGTCGGCGCAAGATTTGTTGTTATTATTTTCGGCTAGTGATTTGAATATTATTGAGAACGTCTGGCTGACGGCGCGACGTCAGAGCTCTGACGCGTACGCGAATTGGTAGGAATAACCCATAACCCATAGCCCGTAACCAATAACCCATACCCCGTAACCAATATCCGATACCCAGCACCGAAGGCGGGCCAAAACAATGCAGCTGAAGTCGAAGGAAGCCGCAGATGATCAGAGGCCTCGAATGCCGCTGGCGACAGTTGCAGTCGATGTGGAAAGGAAGGAATAGGGTGTGCACTCGGTCAGGGGATGTGTGCCATCTT
0.8530412550570937 CTTTAAGTTTTACTCAATGGAAGTAAAATAAGTGATGAATGCTATTGAACTTTTCAAAAACTTTAATAGTTAAAACAGGATCATGATCTCATCGAACTCGTTCATAGTCCTTCAACATCCATTAAAGTGCGAACTATTAAAGTCAAAAGCTGCCTGTAACTTATTCTATTTATGAGCCCATCTTAACTAGAGAGCCCTGTTATATTCAATGGTTACTGGGTGTGGAGAACAAGTTTCGCCCGAAGTCAACGCCTGATTCCAGCATTCCACCTCCTGACAACGTGCCAAAATAGCCCTGAAGGTTTCTATGGAAGGGCCCAACTCCAAACTAATTGCCTGGGCACGCCTTTAACTTCTTCACAAAATGGGGAAGGGGATCTCATCAAGCGCCAATGCATATTCATAGTCATAACGAGATTTGAGGTCTGCCATGTTCACACAATCTTCCTCTTCTCCGCCGACTTGAGACATAACTCATAACTGCACAATTACCTGATTATTTTAATTAGCCTAAAAATAAAATTAAAATAAAAAAGTTGAGCAAGTGCAGGAAAAAATTGAGGTGACAACACATAGGAAATGTCTAAATATACGAACAAACGCTGGCGATAGCATAAATCACCGGCGAGGGGAAACAGGGAAACTGTAACTGCAAACAAGTTAATGAATGTATCTGTGGGATACATCTGCATGGAGAGAAAGACTCGACAAATAGAGTTGGCCGAAAAGCAAAAGGCGGCTATAAAAAGCGTTAACAAGACAACAACAGCAATTGGCGAACAATAAAATACACTTAGCAGCCGAAGAAGAAGCGAATAACCACTAAATTGCTGTTAACAATTCTTGGAGTGCCCAGCCAAGCCAGTCAGCAAAGGCAAATACATTTTTCTGTCTGCCAAAAGTGGGTCAGCAAGAAAAGCCTCCCCCTTTCCATTTTATAGAAGTCTTCAATGCCAGCCGCAAGCGTTTTCATCAGCCAACTCTGCAAACGCAAACTCTTTCTCTCGCGTGTTAGTTAGATTTTAACTACCGTTTAAGAAGTATCGTACGGCTACTCTCAACTCTTCGCAACTGAACTCCACTCCGCTCCGCTCCTCTTGGCGTCCATTAATCACCTTCAGTCGGTGCAAAGAGTCAATTCACCAGCGAACAGCCTGCCAAATGTGTTCCACGCAACTGCTCAATCTCCGTATCTTTTGGGTGCCTGGAACGAGGCGCACATTTGGCTTTTATCACTCGATCCGCACCAAATAAACTACAAAGCCCCTAACGCGAAAACAGAGAAAAACGTATTTGTGTTCCAGATTTTGGCGCATTTACGGCTTGCGTAAAAATTTCCGATCGGACCAGACCGAAGAAAATTCTGTTGCAGCTCTTAATGGGTTGTTGGATACAAAAACTCGGCGGGACATGAGAAAATAATCCGCACACACTGCAAATACTGCGAATAAATCACAGAAGTTGTAAACTCATTTGAAGTGCATTTGATTTGAGACAAGTAAGTCAAATATGATTCCTTTTACAAGCATAAACATTTTATTTATTCCCGTGCGATATCGATTGAGCTCTTTCCAAAATTTAACCGTGGTAGATGTGGTGTCCATAGGTGGGAACAGCGTAGGACTTC
0.2821162654038259 AAATACACATGAGTCACCCGCCGGCCGCTCAATCTCGAGCCACCTGTGCGCCAAACGACGACGTCAGTTTTTGGTTTTGGTTTGAGCTGCAACTTTTTGCTTTTGCTTTTGCCTTGCTATAGCTATTGCTTTTGCTGCTTTGGCTGCAACTTCGATTCCAGCCCAGCTCTGAGCTCTGAGCTTGAGATTTCAGTTTTAAGTTTTCAGTTTTGAGCTTAGCGCCAGGCAGCTGCACCTGCGCCAATCGAAAGCCAGCTGCTGATGTTGATGTGGCTGCTGCGCTGCTGTTGCTGTTGCTGTTGCTACTTCAATCCCACTCTCGTGGCGCCGATCTCTTTCCTTTCGAGATCGACTTTTTACTTTTTTCCATCAATTAGCCACTCGGCTTTGCATTTTGTAATTAGCCCATGACTTCGGTTTCGGTTTCGGTTTCGGCTTCGGTTTCGATCTGCTGGAATGCCTCCCCCAGACTGCGAGCCGTAACCTTTTCAATTGTTTTTCGTTTATTTCTTTTCGACTCTGGCGCAACTTTAATTTTTTTCAATTTCTTGTCGCTGCGTGTCAGTTCCGTTGGCATTTCAATTGA
0.6556950261585414 TCCCCGTTTTCGGCGTATTTCGCTTTATTTATCTGGCACATAAATAAAATATTTTCGGTACTCGCTGGTCAGCTGTTTCCCATCAACGATTCCGATTCCCATGGGTTGTCTGCAGACTCTACTCTATCTGGTTCTATCACCTCCGCGGGTCTTCACAGTGGAAGCAGCATAAAGAAGCGCTAATGTTGCATTAAATTCAGCTGAAATCAACTGTTAAGTGGCTTTCAGTGAGCTATTTAATTCTCGAACACCCAAAAAGAGCAAAGGCGATTCAGAAGCGGAATTTCATAAATAAATGTGCGTCTGCGATCCGAACTTGATATACTTGCGCCTGAAAATCCGAATGGCATGCAAGGGTATATGAGTTCTCTGTTTTTTAGGGGCAAGTAAATAACATAGAGGATGTTGTGCTTTG
0.5403842672842891 TCACCTACTTTTCCCCCGCTGATCGCAGATAGCGGCTAATTCGCGTGCTCCACCTCTTATCGCATATATTGGATATATTGGATATACCCGCCGCGGGTTAGAGATCGCGATCGGAGCCTCTGCCCATCGCCATCTCTCCTCGCAACACGTGCACATCAAACTCGTCGCTTTATAATTGGTTTGTCGAGCTGCCAGCAGTCGGAGTGTAAGCCTCGGATTCAGTCAGCCAAAGCCCGGCTCACATGTGCAAGGCCAGGAGAAGAAAAGCCGGTCGAAGACAGGCACTGGGAGAAATTATGTTGCTCATTTTACATTCATTTTGACATTGAACAGTGCTTAAATAATCATAGAAATCACTATTGAAGTTCGGAAAGATCCCTCAGCAACTGTGTGAAAAATTCGTTTAAGTAGATTTCATTTGGTTTCATTTTAGGAGTTTCCAAAGAATTTCCCTTTTGATACTTCATATGACTTTTGGCTACTAGCTGATTCCCATTTCTCCGAGTGTGTCTAAAATCAACGTCAGCAGCGATGCTAAGTGAATTAAAATAATGCTGCCGCTGCTGCATTTCACTGACGACGACGATGACGACCATGATGATGATGATGATGTTGTTGGCGATGCTGATGAGGCCGGCTCTCCCAGGAACTCCCCCTTCGGGAGGTAGCCACTCTGATGATTCTATTTATTACACGGCAGGCAATTTGCAATTTTCCGCTGCGTTTTAATTATTTGCCATGCCCGTTAGTTTTAATAAAGTTGCTAACTGTGAAAAGACGTGACTAGCGAATGGCCATTTAATTCGCACTCGCACACAGCGAAAGTGTCGGTCTAGCTCTATCCAACATCCACTGTCCACTGTCCACGATTCCATCCAGACTCCGGGTCCAGACTGGCAGACTTCTGATTAAAATCTCGGCGTGTCCGGCAGAATTTCGCAGAAAATTCTTACACGCAAGCGGCGGACAGCTGAAAAGTTGCTTCGTTAACACCCATTGCCTCCAAAGTCCGCCGATGATCGTGGGGCATTTCGTG
0.9507695551837138 TGATGATAACCGCAGAGAAGCCTCTAAACAACGCGCACTAATCCGTTTCAATGGGCTTGTCTCAGATTAATCAATTTTCGTCCTTTTTGATGGCTTGATTTCCCGTTTCCTTTTTCGCTCACTTTAGTGAATCGCAAATAAGGCGGCATTTGTGACTGACAGGAATAAGTTGGCAAGGCATCACCGAGTCCTCCGGAGGGGAGGACTTTCGCCACCCGGCACGGGGATGGATTTTGAATCAGTGTATCTGCGATGCCTTTCAGGACCTTCGGATGGCAGCCATCGCGGCCGAAGGACGACAGGACCTTCAGGACAATGCTCGCGTGGCTGGCGCACTTCTGAGACTTTTGTCGCCGATTCACTCGATCCGAAGTTTGGCCCAGGATTTGGCCTCGGATGCGTGCGCTATTTTAATTCTAAGCTGCATGGCAAACATCGATTCCCCTGGCAAAAGGCCACCCTGCTGCGACAGGATCGCCTTGGGAATACTCTCTGCACTTTCAACCATGCACTGCGAGAAAATCAATATTAGTAGCGCATTCAATTCATTGTACAATGTGTATTATAGCATTCTGGCGGAGTTAATACATTCAATTGAATATAAAGCTGAAATCTTAGATCAACTATGCAATTTGGGGGTATTTTCTTTTAGTGCTCACATTGTCAGCCCGTTTTGGGGTGGCAATCGTTGCCATGCACGTGCCTACCGTAATACAAGAACAACAACAATGGCGGCGTGTTCAACATAATATGCCATATTTTCCAAGAGCGAGAGTCCTGCGAATCCTGCGACGAAAGCCCTCGACGGGAATCGAAAGTGCATTCCTTTCATGGCAACCACTGTCGACTCAGTCAGCTCAGTCGGCTTCGCATTTCGATTACATTAATGCAAAGCACTCACACGAACGATACACGTCCAGGATACTCGCACACAGATACAGCTACCGTTACAGCGACAAGGATACGAGGATAGAAGCGATTGTGCGCCATGCTCCGCGGTGGTGAAGTTCGAAGTTCGAATCCAAGTTGTGTCTGCTAGTCTGTTAGTCTGTTACCTACCCCACCAAAAGCGAACTTGACGAGCTTAGTCGTCTGAGGCTGATAAATGCAGTGCCGCAAAGTACACATCGCGAAATTTGTGTATGAGATGTATGAAAAATGTAAAAATAGATAGCAATCCGAACTATGCCCTATGTTGATGTACTTTCCAGCCGTTATTACTTGTTACATTGTTTACTTTTATAACCATCTTGGCCAACAGCTGTTTAGCACCAAATGCCAACAAAGAAACAATTCACCTTTTGGCCCAAGGATATTCCCGATCTATTGATGAACCTTATGGTTACATGCTCAATTAACGACTCCATGGGTGTCAGCTGTTTTTTTTGGCAAAAATAAG
0.7636903355994172 GCTTGAAAAGTAAGCGATCACAAGTAAGGAGCCTCTTTTTTTCAAACGATCAAAAAAGTTATACAACCACGAGTTCTTGGAAGCAAAAAATGTATGCAAATTAGAATTTTTATTGCGATTCCTTGTGCGAAAGATTTTTCGCAGTGCCGCTGGCTGGCTTGGCATGTAAATGATATGTTCCCTTCGGCCACGTCCAAGCTCGGAAGATGGAATCGCAGAAGACGACGACATGACTGCCTTTTATTGCTCCTACGCCTCTGCCTAGCCCCTCCGTTCCCATTTTCCCACGCCCCTCCCTTTTGTTCAGCTGTCGTGGCCGTTGAACAAATGAACAACATAAATAATTGCAGAGGCACACACACTGACACACACACACACACGCGTTCTGAGGAAACTCGCACGCACACTGACAAAGAGTGGGAAAATCGCAGGACTCCCAAGGAACGTTTGCAGCCTTCGAATTGAGATTAATGAGCAGCAAAAGTGATTCAAAGTCAGCATCCTCGCCAGCAACAATTTGTGCACCAGAACGTTAAACTATGGCGCTTTATCTGAACACATTAGGTGGATTTATTGATTGCAGAGCTGAGAACTATTTCACAGAGATAGTGGTCACTTGTGGTATTTCCCATCCAAAGTATATATTGACTTCAAACTGAATGCCTATATTTACTGATAATAAGGCAACAAATTCGTTATAGTTATATCGATTGACCTTGCCTTTCAATTATAAATTATAAGCTGAATGCCAATTGGAAACTCCGATCTATAAATCATCCTATGTGACTAATGCTTACTGGCAGGGTAATAACGTATCACCAGCTGGAGTGCATATTGCTATCAACATCCACATAATTGCAAATACTCCAGAGGCACGCGCTACTGGCAACTCCCACATTCCCTCCCATACGCAACCCATTCCAATTTCGATACGATTTAATCGGCACTCGAGAGTTGACACCCCGCACACTAATTGCCGCAACACCCTCGTGGGGCATTAAGGTCTTACCTGATAACAGACCGCAATCGAAACCGAAATCGAAATGGGAATCAGAATCCGAGTCTGAATCGGAATCGGAATCGGAATCCGAGGCGAGTCACAATCAAAAGCCCGAGAGTCGCGTAATTGCAGATGCAAATGCGATTACACT
0.8888612222639665 TTTCAATGCAAGCGATTAACAAACATGATTTTTTAAATAATAATATGAACTTCGCCCATTTTCTCCCAGTGTAGTAACCTCGCCTTCAAAGAGCGAAAAACAAAAGGCAAAAAACCACAACAATGAGCAAGCAACAACTGGGAGCAGCTGAGTGTTTCTTGTTTTCGAGCTTTTTCGCGCTCACAGAAAAATTCTCACAAGTGCCGCTCACACTATTGTTGTAGTTTTGTGTTGTTCAGTGTAAATGGTTTATATCTTTATGACTTGTGCCTTAGCTCTACTACACGCGATTATTAGCCCCAGTGGAAAAAAAGTTGGGTGCTCGCGGTAGAAACGCTGGTTTTTAGTATTACTGATTCCTAGTTAATGTATCAGTTTCCTTTAAAGTATATAAGTATCTAAAATTTCAATGGAACCATTGCATTTTATATCGCAACATTGTTAAGATATCGCTTATTACAAATGAATCAAGTGCATTTAACAAGTTCCTTTCAAACTTTTACTTGGGAATTTCCCTGGAATATTCGACTTTTATCTGCAGCCTTTTTCGCGAGATATTGCATATTCCTTTTCCATATCATTGAATTAAGTGAGTCAGGGTGTAAGACATATCAATCCGAAAAATAAAAGAACTTAGTGAAATTCAAGATTAAATTTCAGGGCAAACCCAAGTTGATTGTTTGGTTCAAAGTCAACGGGCGGTGACGCACGACAGAGTGGATAACTTCACACTGGAGTAGAAGGAAGTATCTACATTTCTGCAGGCATTTCAGCATTTCATGGAGGCAGGCACCCGTCGTCTGTTATCTGGTGGCCAAAATGACGAATGCCTACTGCTGGTTGATTAATACTATAAATCGATTTATGAATTTGTTTTGCCACCTAACCAATTGTTCAGACGATAGAGATAAAAGCCAGTGCACTATGTTAAAGCGAAACACCTGACTAGACCGATTTTGAAGAGAGATGAAACACTCCTGAGATAAAAGCACAAACAAAAACAAAAAAAAACAAAAAAAACAACCACTAAAAATAGAAGAAACCTATATGAAGTAAAAATTAAAAACTATTCAGGGCTATTCCTAAATGAATTTTTTAATTATTATATTGCTTTTATCTACGAAACATTTTATGAAAACTTGCAAAACCACAAGGGTGTAATTTCTGTGGTACAAATCTAGTTTTTCCCTGATAAGCAGTTTGCACACTGAGCATTTGGGAATTGTCGAAAATATGCTCGTTTTGAAATAACTCACTTCTTATCATAACTTAATTTACTCACCCGCTGAAACCGCGACGTTTAGTGGACGATGAGAGTGCATCCGCCTTGCTGCGATTGCCTGTACAATCAGAATGATATAATTTCAGACAGGGCCATAAATGTATATAAAATCGATGCACTTACTCTGAT
1 GTTGTTTCCCAAATAAATCGCACACATTTTGTATGCAATTATTTGTTTGTTTCTTCGTTTTTATTCGCTTATTTCGTATTGCGCTGACAATGCGAAGAAAAGTTGCCTCGGCCGTTGAGATTTTCGCTGTAAAAAGTCATTTGCATAATGCAGCGCCGGAAATTGTTATTAGTAGGTTCGCTGTATCTGTGATTTTTTTTTTTTTTTGATTATTACTCTGCCATGAATTGCACTTTTAAATGCCGCCTTTGCCTCGGCGTTTATTCGAAGTTTTTGTTTATTATTGTATTGTAGACGAAATTTATTTATATGCAAATCGAAAATGCAAATGGGCTGAGTGAGAGCCAAACAATAAGTGTCTCACCGTTTTTCACATGTGATAGCGATCGCGCTCGGTTGTGACGCCTATATTTAATATTATTTTAACTCATTTATTTTTACACTAATGACACTCAATTGCCCGCTTCCTGCTGGCCCAACTCCAAATCGCGTCTTATCGCGTCTTCAAGGCCACTTTGTC
0.6597191044400642 GGATTAGCTGGAAAACGCGTTAGTCAAACTTAGAGAAGCTCCAACTTTTCCATTTAAAGTTTATCCCAATCTACATTTGTCACCGTCGAATAAAAGTTACATTTGCCATAAGATCATTAAACCCTTCCGAATTGGCTTCCTGCAATTAGTGCCTTGGTGTGTGTGTGCAGATTGCCAACGATGATTTGCACTTCGTGATTACTAGTTCGCAAACAGTTAAGAAATGCGGGCCAATAGTGGCATTTCACAAACGCCACCCACTGTTGGCACAAAATATTTCAAATAAAATTGTTAATTTTTCTCCAATTTGCCGAGCACGTAACACGGACCTTTGAAGTGTCGGACAAACAAAATGAAATGCAGTGCAATAAGCAAACAAAGAGTGCCCCACCAACCAACCAATCAAGAGGCAGTAAAAAAAAGGGGCATAGTGGGCTGCGCAGACATGTGTACATACACATAGTGACCGTAGCACTCACTAATTGTCAGCCAAGTGTTTATGGGATTTCAATTTGTTGCTGCTGCTCTTGAAGAAACAAACGAATGAAAAAAAAAGTATAGAACACGAAATGAAAAGAAAAACAAAGCATTTTGTTTGGGCCGATTTCTGTGTCTGTTTTCCTCGGATTTCCCTTTGTTCGCTTGTCACTGCAAATGAAGCTGCTGACGACCAGAGTGTCAGTGGCCCCCAAAT
0.9408829823490781 CTTAAGGCCACATTAATTGTTATGATTTACAATGGGAAAAATCATAAATTAATTATTCATGGGACGGCAAACAAGCGGAGACGGATGAAATTCCTGCCCTGGGTCAATGTTCCATTGGCTGGGCAATTTCCGCGCAGTTTCCTTCCTGGCCAGTGGCCACCAAATCGAAGTGGCAATCGGAATCGGAGGCAGATCAGCTACCAATTAGCTAACGGAACTACGTGCAAATCGTTGCATCTCGCGGCGAGGCAACCGTTCGAGAGCGGCGAAAGATACTTTTGTATCTCGACGGTAAAAGCGGGTTAATTGATGGCTTTTGCATTAAATTGCTTCACTCGACACAATCAGTAAAAGAAGCTGGGAAAAGAGAAAGAGGGGCGGTGGCAATTGACCCGCTCGGCGCTACTTGTATCTTTGAGTCTTTAGCTTCGAAGTTAATTATCACAATGTCTCGCTGAGTTCGTGCTGCAATTTCCATAGATATTTATTAGATCGGACTCGGGCGAAATTCTCATGCCATAAATCAAGCAAAAGCAGTGATCTCAGAGTGCCATCTGCTGGCCATACGTAAAAGTATCTTTGAAATTAGAGGTTTTCAGTTGGTTATCTGCACTGCTCGCAATTTATAAGCATTATATCTAAGTGAAGAGTTCGAAAATATATGTTTTGGATTACAAACGAAAATTGTATCTGCTAAATTTGTTTCGCCTGTATGTGGGTGTTTAATTGGATTCTCCTCCGTCTAGACTTTGTCTCGTGGGGCCACGCACTTAAATCGCCTGCGTGCCTAATTTATTGATATGTCATCGTCTGCCCAGCAACCACATCCAACTGCCACATTAATCCCCCCCAACATTTGGATTCTCCTTGACAATCTTTGCAGTGGCCTCAAGCCAAAGTGTTTGTCATTTCCTGGCATTCCGCAAATACTTGGGTCTAAGTCTTTCGATTTTGGCTGTGTGTAGTTTTCATTTCATTTTCATTTTCGTTTTCGTTTAGTTGCCATATTACGAAACTGGCCGCCTCCCCTTTTCGACTGGTTACTACTTGTACATATATCTCTCTGAATGTTCAATTTCCAAACTGAATGAAACTTTAGCCACGCCGATTCGATCTGCTCTGCCGTTTGCGTGATTCATTTTTCACATTTTTGGTTGCTCCGTTTTGATATGTA
0.914360904154739 TTTCTACTTGCCAGCCAAAGTGTTTCGCAATTTTCTCCATACACTTCACGCTCGCCAATTCATTCGTCTGTGCACATTTTTCTTCATTTACTTTCGAGCGAAATCTACGAAATTTCATTTGCAGTTATGTGCTGCTATTTTCCCAGCCAGCACAGCCAACGCAAAAAGCTGCAACTTTAACACGGCACACGTTCTGTCCAGTCACTACTGTCCAGCCTAAAATATTTACCCAGCACTTCACATCGGACTCATAGTCAAACAATTTGGGTCCGGGCTCGGGAGTTCCACGAAAAAGAGATGTGTACACAGTCCGAAGTTATTATTGTTGTTCCCCTGGAGAAAGTGGGGACTGCTTCTCCGATTTCTCCCCTCTTTAATGCCAGTTTACTGACTTCAATTTGGCTCTGTGTGCCTAATGCGAAAGATGTCCATTGTCCACGGGAATTTGTTGCACGCTTCACTTCTTCAGCTGAATGTTGTTGAAGACAAAATTCGAATGGCATACTTTCAGGCCATCTATTCTCGGTGATTCGAAGATATGATTTCAGCACTTACCCTATGAACTTAAAAAGTTTGGAAATAATATATTCACATTTTACAACTGATATGTTACCATGTGATTTAAAAAGCCCTAGAACTGATACCCTTCTAGATTAAGAAGTAAGAATGCTTTTCTTTAATTTATGATTACTTGTTTGGTTACTCAAAACATTTCCTGGATCTGAGATAACCTCCTTGGTTAGGGTATGGAAAACTTGCTGCTCTGCTCTGCGAACTTTTACCTTATTTTCAGACTCTTTCCGCCCCACTTCCTCATCTTTTGGGACAGGTCAATGCGTTTCGAAACTCACTTGTTATTACCCATAAAATTTTGCTTGCCCTTGGCATAAGAAAGCCGTCGAGTGGAACGAAAGGCAAAGTGAGGAGAGATATGTGTGTTAGGCAAAAGGGAAATCTGCTGCCCAGTTTCCCAGTCCATCATAGTCCATTCTCACATATTGTAATTGCATTTTAAATGGCTGCAATTGGCAGAGTGTTTGTGCGGCTGGCGTTGGTTTGGGGATAACCTCCTCAGCACGCACATGTCGCCGCATGGCCGCAAAATATGGTAAATTAATTCAATATTAAGCAATCAAATATTGTCGCCACATCATCAAATGCTGCGGCCTCGAAAGTCAATAGGCATGTGTGTTACTTGTGGTCTGGTGTTTGTATTTGCAGACGCCCTCAATTAGAATACGGCAAATTGAACAGCAGCTGAGGATTCAGCTGAGGATTCAGTGAGAGGAGAGAGCTTGTCTGGGCCTGAATGGATTGCAATCAATGCCGTAGTAGGGGTCACAGGATTCATCTAACAATGCGCAGTTGCGCATTTATTACATTCTGCTGGCGCCACGCCCACATATGATTGGCTGCCCATTTCGGCGTTCGCTGGAGCGAGCTTCCTCCTCTGCATTTTTATTAATTTT
0.856794047542626 TCAATCGCGTTGCCGCTGCTCCTGCGGTCCGGAATTTCGCCTCTGTTTGATGTTTTTGTAGCTTTAGCCCAGCTGTGCCGCCATGTTGTGCATTTAAAGTGCAGCTCATCCAGCTCGAAATCCAAGGTAGCACTTTTAAGCACGTTTCAGGATCATTTGCTCACAGTGCCGCGTATTAAGTTGTAAGTTGTAAAACATGGTGCACATAAAATAAAAACGAGGCATTGCACCTCACATCGATCAAAATAATCCAGAAAATGCATGTTTAAAAGCTTTGAGTGCGTTTTTCATGTTCGTTTTATTTTATGTACTACCATTGATTTTATGTGCAACTGCTAAGCTCACATAATTGTGCAAAAATACAAGATAAACTGGAAAAATAAAGTGGATAAAGTGGTGAGGGTCGCAATTCCCTGCCCCATTCCAGCATAGACAATTGCTGGTCATCTGCGGTAAGGAACTCATTGCAAAGTATGTCCGCTGGCGATCGAATGGGTTTGAGCATTCCGCAGTGAGCTGCGAAAGGCAACTTTAACTGCAACTTTGACTGCGGGTTACGCTTAATTAAATGGCCAAGCATCAGAGCGAAGTAAATACCGTTGTGTGATGGGTGAGTCGAGTTAGTTGCCTTTTGTTTGTTTGGAAAAAGCGCCCCTCCCCATCAGGCCCCGCTCATTGACAATGCAAGCCGGGGCTAATCAGTTGAGAAAATTTCTGTGAGATGGCTCAAAACCAAACAAAAGAGCTAAAGCTCGGACCCTTTGGGGGCTGCCTTAATTAGCGCTGCAAACAAAGGAAACTTTCCGAGTTCGAGTCCGAGAAACGTTGGGTCAAAAGTGCCAATACAATGTGTAAATATAAATGAGCAGTGGTGCAAAAGCGTTCTTAATTATTGCGCATCATTGGAGACGGGCGGAAAATGCTGGGAAAATGCCGAGGAAATTCCGGAAGAGATACCCCGAAGTCAGAGACGGTGTCGGTGATTTCCGCAAGGTAAATGACAGACGGCTTAAGTTATTAATATATTTCCGTCGACTGCGTAATTCGACATCAATCAAGCCAGTCGACGTTGGCCTTAATGCTTGCCAAATTAATCGCAATTGTATTGAGATTGATAGGAAGAGAAAATCGTTGATTTTCGAAACGGCGAAAACACGAATTTTGCCCATTTTTTATGGGCCAATTAAAATGTTTGTTGTGCATGTGCTGACAATGCTTAAAAGAGAAATTAACAGAGAAATGTGTATTCCACGCGGAAGGCAAGAGGAAGGCAAATGGATGCTGTGTAAAAAGAGGTTAACAAATAGTAACTGGAAACAATGAAAATGTTATAAATGAGGAATTGTTAAAAAACGGACAGCAAGTTTATACGCGAGACACATTGGTTTTTTAATACATCAGCGATTTTATCCGCATCTTCTGCGCAGTTAACCCTAAATAAGAGAGACTACTCGTACTATTAAATTCCTCCAACCCTAATAATCATAAGTGGTCTGGTAACTTGGAACTTCTTGAGAAACCTTTTAGGAAGCCACAACCGATGATAAAACGCCGGCTCAACCACAATAATTCAATTATGAGCGACCACATTTGCGAGCTCCTTTCTCCCAACTACAAATTGAATAAGTTGAAGGTCTTCCGGCTTGCTTGTCCTTTTGGCCAGGATTGCTAAAGCTTTCAAAAGTTCCAACTCCAGTGCTGGCCAAAGTGTTGCGGAGCATATAAAGTTATAGTAGTGAGGCAAAGTTTTTAGTGTTTTAGGCCTACGAAAGCGGCGGACAATTTAACTAAAAGCGGTCATGACCATTTAAAAGGTGTTCGCTTCTCGAATGGCCATCAGCTAGACCATTAACATTTATGCGGCTACTTGTTCGATGGCATAAAACTCACTTATTCGGAGCGCACAAATCCAATTGAAATCGTTCTGGCGCTGAATCCATTTAATAACCAACATAAATACTGTTCAAGACGCTTTACGACTTGAGTGCGCCGCAGGAAACTATTGCCAGCCATCAAGAATGAAACTTTCCCACTGGCGCACAGATAA
1 CAAGGGTTTCCTTTACCCTTCTCTCCACCTAAATTATGGTCAACTAAAAAAATGAGTTTACAAGCTTGCGGGAACAAGTGGCTCGTAAGCCGGGTTAATCTCTCCATCTAGTAGCCACTTACTTGATCCCAACCAACTCATAAATCTGCCCCATCCACCACTGCAATGGACACTGTCCACGAGCACACCTTTCTCTTGTCCCATTCTGTGAGGCATATTTAATTTTTTTGGCCCTGCCAAGTCCTGGCGCCGACATGCGTGCTTTATGGGCCATAATCCCGGCGAGGAGCAGCACTCGCACCACGGGCACTTAGCACTCCTTAAGTTTTACAACTTCACGCTCAATCAGACGCTGCCAACGGCTGCTGGCCATAAAAAAAAGGAACACCCCGAACTCGAACTTTAACCCGCAGCAAGTCCGATGCGGATGTACTTTTTTATGTGTCTTCAAGGTGGCGTTAGAACTTGGGTTGGGCTCTTCTTTTTTTCAGTCTATTGTTGTGGTTGGCAGGAGCCCAGAAAGTAAATAAATACGCCTGGGTATTCAGCTTTCCCAAATCCCCTTCCTTTATCGGTAAACCAGATACCCTTTCTTGAAATTGAGGTATATTAACGATGAAGTAAGATATGCAAAATGTAAAAACTTTTGATCACTGTTTATGGCTCCTTTACAACTCAAAAATTGTTTCCTTGCTAATAAAAACGTCGTTAAAAATTAGAATTACGATTTTCCTGAATAATATAAAACTTATCTACTTTTTATTGCTAAAAATGAGTCCTTGAAAATCCACATTTGTGCAGGCTTAAATAACGATTAAAGCCAAAGGATAAGATTTAGGAGAAATGCAATCTTACGCAAAACCACATAAACTATTATTTGGATTACTTGAGAAGGGAATTCGCCTAGTGACCATCTCCACTTCCTGTTTTCCTGTTTTTGTTTTCGTTCTGCGGTGGTTAACTATTTTGTGTTTTTTTTTTTTAAGGACTGACCGCTCTCGCGTTTCCCATGGCGATGCTTTTATCCAAATTATTTTATTTGCGCCGGCAGAAATAATAAATTATGGCAACGGAAATCAAAAGGCCACTTCAGCGATGGGAGAGTGTGGCAACCAGAACCGACATATTTGGATTTCGATATCCATTCCAGGGATACATAGTTGCCACGTCTGGGGGATTTGGAGGGTTTCCGGGTGGATATGATGGCTATAATAAAGCATAACGAGCTTAAAGCGGGTGTCAAGTGGGTGGGTGGGTTACTGCTGCTGATGGTGGTGGTGGGGCAGGTTGCTACACTCTTGAGATTGCTGCAACCGTGGCAACTACAACAACAACAACTTGGACGGGTTGTTTGCTTTGTTTTATGGCTAATTTTAGACAATTTATGAAGTGTTGGTTATGCTTGATAAGAGCCTCAAGCGGCAGTGACAACAATAACAAACTGTGGAACAATTCATGCAAATGAGCTCGACTTTAAGTCCTCGCCCTGCCACATTACGCATACGCCCCGTAATGCGCGACAAATGATAAAGCCGCGTAAGCCGCTCCTGAGATCTACATACATACATGAATGCTTTTCCACCCTTCAAGAGACACAAAGTTATCACGGCTGACATATGAAGTTGTTAATTTTCAGCAACAACAACACTCGGCTCAGAGTTCAAGATGAAAAAGCGAATGACATTAGGCATTGTTGACAAGAGTGGCTGAAATCTTCATCTGAATGTGTTCTTCTTTTTTTCAACTTCTGCAACTTGTGATATTGCCTAATGTTTCCCTGCGGGGAGGCAGGAAAATAAATTTGATGACTTTGGCAGTGGTAATTAAAAATTAACCGCGGAAATCCGAGCGCAAATTAGGATAAATTAGCGCAATGTCATAATAAATAAATAATCGCAATGAATGAAAGCTAGTCGGAAGTGCAAGTACAAAGCAATTTTTTGCATTATTTTATAATCAAATAGAGCCGAAACACTTAATAAGTGGTAATTGAAAGGTTTCTGCGGCAATTAAATCCAGCAAAAGGGAGCAAAGGGAACTAAAGGCC
0.7539200057221228 GTTGATTAAACAACGTACCTTATAGCCAAGTTCGGTTATTATTAACATTAATAACAAAAGCTTCTAATTCGGTCCACTTAAATGAAGAAATCCTTAGTAGCAGAAGATAGTTACATTTTCCCATTTTGTTTCGGCCTGTTTACCTACATTTTAACCCCATTTTTAAAGAGTTTTTCAAAGATTAAACTTAATAGCAGTGTAGGCTACGATAACATCAATAATCGTTACCTTTCTCTCTTTCTTCTTGGATGCTAATAAAAAGACTCAATCAAATTATTCATATTTCCTATATCTCAACGGGGCGGATATCTTTTCGCTGTCTATTCGGATTTGATTATTATGTCACGCCTTGTTAATTAGGTTTTGAACAATCTCTTTCGCTGCTCGGCAGCCACATCTTCATTTCGGCTTGCATTCAAACTTCCACTCACAATTATTCAAGCATAATGAAACGAAGTTGCATTTTTAAATTTGCATATTTGTCTGCTTGCCCCTCGGTTTTGTTTTTGTTTTTACTTTTATTTTGTTTTACCATTTACGAGCGTCTTCATTGCATAACTGCTTTGATTTGGGATTTGTGTTTTTAACGCTTCGTAATTGGAACAATTTGCATATAAATTTAAGTTTATTGATCAATCAATTATGTGTGTGTCCGTTTATGGAAAAGTGTTCATTTCGCACCGTTTCCAATCGAGTATTTTGAATGGCTCGATAGGCGCCTTAAATTTATGCACGGTCGTGGGAAAATGTTGGTGGAAATGGAACTGGTTCACTCACAGAAACGCTATTAACTTGGCCCAGGGGAAGGCGACCCTTCACGATGGCATCATCAGCGGTTGGCTTAGTCACAAGTCAATTATCGGTTTATTTAGCAGCAGCCTAATTCAATTTGCAAACAATCAAATTTGATTTTCGCATTTCCGTGAACATTTTCCCAGGCCCAGCCGCCAATTGCAGCAGATTTGCTTGCATTCATGAATCATTTTCCGAACGCTTTGCTATCTGCTCGTGATTTGCGCTCAATTTGCAATTCATTCATTTCATTTTTTTGTTTTTAGCTGATTAGCAACATTGTTTTAGGCAGTAACTTATAAATAAAACACGGAGATCAGAAGTTTCAAGCAGTTTGTTGAGCATTTTGATTTCACTAAAATGAATATGAATGATTTAAAGTCACTTTAATATTAACTTGATATTTTAACATAATAATACGATGGCAAGGGGACTCCTGTGCCTAAGTGCAATGCATCGCCTAGTCATCACAAAGTGCACTTTTCTCACTTTTCGTCACCTTCAAGGGCCACGTAATTTGCAACGTGCATTGACGCTGAAATTTCAATTGAAAGCAACAAAAGACGGCTCGCAGAGGGGGAAAAAACGGCCAGAAAAGCGAAAAATAAGAATGAAAATATAGCAAAAATGGTGATGGTAGTATAAACAAAATATAAAAAATAAACGTGTA
0.7073395494907453 ATAACATTTAGGTATCAAGTCCGCTGGGTTCGTCAAAATTGTTTTAAAGCTAACACTTATACTAAATTTGCAACATTTCAGTTTCAGCGCAGCAGGCAAAACGTTGGCTCAATTTGCATAAACAATCTCTCTCAGGCGGGGCGTTGTATTATTTATGTTCCTTAATTAACTTTTACTCTTGCATACCAAACCAGCAAAACTTTTTGTAATTGATTCCGAGTTTTTCATTGTTGTTCAGAGCAAAAGCTTTAAAACAATTTTGAGCGAAAGCAGTAGAGTTTACAGATGATACAGAGCAGCATT
1 AGCACTTTGTCGTTGGGGGACTAATCGTTCATACTTACTATTGTAATGTTTTGATTGTTTGTTTTTGATTGGTAATTTGTAAATTGTTAGAATATATCGTAGTGGCCATCAGCTCAAACGTTGCGGAAAGACAAAGCACAATTAAGAAGAAGAAATTTGTTTAAACATTTTGGATCTTTACTTTTTGATGTGTTCGATAAATCAGTTTTACTCAGTCATGCACTTGGTGAGAGCTTCATTACGAGCATGCAAGTTATTTTCATATTTTCAAAATTTCTCAACCAATTTTCATTGTTTACCCTCTTCATAATGAACTTTGCTCCACGTCAAAGAGATATGTTTATGCTAGAGATGTTCTATATCTTAGGGATTAGTCACATAAATACTTGGGGTTAGGAATGGGATAAAATATGCCGAAATAAAAAGTTCTAAACAAAAAACTGTACTTTACTTCTAAGCAAAAAATTTAATTTCCCTGACTTGAAAATTATTTCTTATGTTAGTATAAATCCCTTGATCGCAAGTGTTCTGATTCAATGGTTATTAAATACGTCTCAAGGTGGAATTCTAAAATTAATGACTGATAATGAACTTGTTTATGACTCTGCTATCAAACCGGAAGAACTTCGAGTTATATTTTCTTAGCCATGATTCCTAGCAGAGAAGAGATAATGGGAATGAATCGGCCCGAACAACAGAACGATACAACAAGAT
0.9036242503412132 ATCTTATCAGTTGTCCGCAACTATTGATTCATTACTCGGTGGCACAGTGGGTGTGGCAGCATCAACGATAGTGACTCATGGGTGAACTCAAAAAAGAAATGGTATGGCAATCCATTTTGATTTTTTAGTAAGGAATATATTTATAAACATACAAAACATTATTTTATATTTTATTTGAGACAATATATGTCCACTGTGCTGCCGTGTGTTTGATTACACGGTACGCATAATTGAGGTGCTCGGAATTTATGCGGCTTATCAGCCATCGATATGCGGTTAGATATAATTGCTTTGCAATAAGCGACCTTTACTGATTGCTTTCTTTTTATCTCTGGCCATAAATTGCAGCTATTGCCCCACAAAATGCTGCCAAACCACGCCTGAGCCTCAATCTCAATCTCAACCTGAACTAGGGCCAGAACCAGAACACAACTGTGATCATAGACATAACAACGATAGTGGTGCCGGAGGAAAGCCATTGGAAACCAGGAGAACCAGCGTCACAGCCAAAGATGAGGGAATCCGGGGACACAGCCAGCAGCCTGCCAGACCGCAACTGAGCGATTTATAGATCGGCAGATAATACCGCGACCGGAAACCAAAATCAATTTCCCCGGCGATAGCAATCGGCAGAGGAAAAGGGCAGGACATCGGACAACAGAG
0.8926431516063683 ATTATGTAAGGCGGTGTATTGAATTACATTTAGCACGAGTAGCCAACCAACATTCACAACTTTCACAACACGAGTTGGTCCACGCGGATACTTGACCGTATAAACTTGGCCTGCCCACATTTATTTGCTGCCATTTGTTACGTTTGTTTATCCTGGCTGGGGGATCCTTGATGTCAAACTACCACGTCTGTCGATTTTTTTGTTCTTCAAGTGTTCTTCAAGTTTGCGAGGCTATTGAAACGTTCAAAATAAATACATTAATCAAGTTAATGCCTAAATATATATTTCATTACAGCCATATTCTTGTGAGCACAAGTACTGCAAGGCACTGCGAAAAAAAATTACTATCACATTGACTTGACTGGTCATTCTAATCAGGAATACGAATAAAACATTTAATTTTGAATGCATCCTCAACCAGAGTCTTTACCACAGTTGTAACATATAGTGGAAAAAATGTTGCACTCGATAAATTTATAGCCGGATTCGCCGCCCCTGCAGCTTCAACGTATTATAAATATTTACGAGCCGCCCGCTCGGGTGGATTCCGTGGAGGATACGCACATCTTAGTCGATGACGACGACACATCCGGGGGAGCAAAATGGCCAGAGTCCATTCCCGCAGGACACACGCCATCAGCTCCTTTGCCGATCGTTTCTCCTCCCGGGGGACAGAGCGACGCAGTGCATCCGGAGGCATATTAATGATGTCTTTATGGCGGCCACATGGGCGTTGGCAAATTCCCCGGCGGAACTGGCTCACCCGCACAATTTACGAGCGTAGTGCATCCATCTAGTAATTAAAAAATAGAAAACACTTTACTCGTAAATGCTGATTTATGTGGGGATGCAACATTGCTGCACAAAATTTAGCCTCAAAAAAAGAGAAAATTTCCATACCTCCTTTTTGCAGGGTTTATTAGTACTTAGAGAGTTATAGTAAGAGTTTTTCTTAATCATTTTTAAGTATTTAATAAACTACACTTTCTATCATCAAAGTTGTAACACATTTACAGGCCCTTTAGAAAAAGCAAACATTCCCCAGTGATTATCCTTTTTTGAGTGCCCCCTTAAAGTTTTCGTTCACATACGCATTACTTATTTGGTTGCCAATCTGTCAACTGTTTTACGGCTGACTTCCTGTGGAACGTGCCACTGGAAACTTGAAATAAATCCTAGAACCACGTACCCCCCCCCCCCAACTACCCCTTCGCGTAAGTACCAAAAGAGCTCTACAAGGTAGCAGCCACAAGAAACTTCGTTAAGCTCCTCTGCCGGCAAACTCCCAATGCACATGACACTCCTCCTAATTGAGCCATAAATAAGAGCGAGGCTTTATTTCAGTATTCCAAAGGGCCAGTAGGTAGTGTGTTTAGCTGGGAGTATCCGGCTGTGCCTCGACCACAAAGTTGTAGATACCATCCTCGGTTTGCATCGGAGCCTGCTGGGTGATTTGGAAGCGCTCTGGTTTTTTGACGTCTTTAAATATTTGCACCACCTGCTGACGCAGAGGCTCCAGGGAATCGACGCCATCTTTTAATTTCCGGCCCAGCGATGGCTGGATGTTGTCCACCATGTGGGTAACCAGATCAGCGATAATCGTCTCCAAATTGGAGCTGTTCTCGCGCCCCAGCTTTCCATTGAGATACAGTAT
0.872720364169596 ATATGGCAAATTTGTTGATAAGAAAATAGAGACTTAAAAGTATGGATACAATTTGTGTTTTTAAACAAACATTTTAGTTATAATTAAACTTTTAAAGATCTTAAAACTAACCTATTAAGTTGCACACTATCCTTAAGTTAATAAGTTAAGCGGTCTGATTTTGAAGTTGAAACTAGCGTCTAAAATATACAAATACGTTACTAAGTTAGGGTATAGTTCACACTAGATCATCTTAATGAACACAAGCACTAAAATTCTGTGTGCTTTCTTTATGCTACTTATTTCTGATTATAGAAAATAAACAGCCCAGTGCATATTTCATATCAGAGCATATTTATAAACATATTGTACTGTATGTTAAGACGAAATACTAAGTAAGTACTGTGAAAATCCCCTGCCAACTGAGTAAACATTTGAATGCTCGAATCGTTTGATAGACCTCGATTACGTCTAAAAGTAATGCCCAAATCGCGACTGGAGCGTCAAGCACACGCCATGTGCTGAATCACCTTGCGTCCGCAGATAAGGCCACTTATAGTGATATCGGAACAGTGCTAGTCCGATCCCGAAAGCCGTGAATATGCATACATACATATACATATGTACTTACCGTGAAGACACTCTTGCTCTTGTGGGCTCGATTCCGTATGACCAGTCCCGCCAGCGGCTTCTTCACA
0.824650649727499 CATTAATTCTTCAGTTTTGAATATCCTTCTCCTGACTTTCTTATTTAGAATTAATATAATACTGCATACATTAATACTGTAAATATGATAAGTACCTGCAAAACACTGCAGCTCAAGTCTTAATGAGGTTCTGCGATAGCTTAGCATAATTAGTAACTTATCGCGCAGGAATTCCCTAATGTTCCCGACCTACATGTACTTCTGATAGTTGCCGAGGTCAAATGTTGTTGTATTTGTATTATACCTCAATATTGGTATATTCAATATCTAATAGTACCCAATTCAATTGCAAAGATAGTCATTAAAAAAACCTAAATCACTTGCAAATTGACTTTTCTGCCGGAAAAGCAACCTTGACACACAAAGTTAATTAGTTTATCTGGAAGTCATGTGAGAAATTTGTAAATAAATAAATAGAAAATTTTTCGCAGTAATTTAAGTGGGCCTAATCCCTTTTAAGCATCTTGGTTTTACGATGACACCGCAATAAGGTACAACTTTATATTGTTTTTGCAATCAGCTTGAGTCTTTATTAGGCATCAGTCTTTCTCTCTAAGTTTCTTCGTGCAATAAATGAGGTTCCAAACTCCGTAGATTTTTCCTTCTTTGTTGAATCCAGATCCTGCAAAGAAAAAAGAGCAAACCCCTAGGTCTGTCCAGGAATGTATTTTCGTGTTTGTCGACGGTCTGAGCTTTGGTGAAGCGTGAAAATGTGGCAGTCACTGAGTGGAATCGATGGGGGGATTGACGCGTGCCCAACTGGTGGGCCAAACACTTCGGATTGCTACGGTTCGTATTGCTATTGAGCCAAAGGGACCCGGAGCGCATCACTCCGGTCCAAAATGTAGGCGGATGTGTGTCTGTTTCGGGGAAAGATGGTCTTCTGTCGGCAAGACATATACATAGGTGTTAAATATGATTGCATTAGTTTTATACTACGTATAAGGAAGCTTTGATTGGATCGAAGCGACTGAAGGCGACCCTCGTCCTTGAAATTCGGTAGCAGTGATTATAACTCATAGCCCCCATTTGGAGCTAGGCTCCGCTCAGGTCTTTGAAAGTCTTGGGGGGCACAGTGCCCCTTTGATTTTCGGTTTGCTTTTGCTAAGTCCAACTCTCGTTTTTGGAACTTTTGGGGTGGTGGATGGAGAAGGGGGCTTTGTGGGGTTTGGCACACACGATACACACATCACTGATTGATCACTGCTCATGTTAACTTAAGTTCGTTCATGGTGTTGTTGTTGGTTGTGGTTGTTGTTGTTGGGCGTCTCTTTAAAGTCTCTTTCTCTCGCTTTCTCTCGCTACTTTTCGCTTTGGGAGGTAAATAAAGTTCACATTTTCTCTCTTTCATTTTGTATTTTTGTGGTTTAAAATATTTAATTAGCATTAAGATCTCTGCTGTATTGAAATTTGCTTAAGTCGTAAGTTTGTTTTTAATCTTAGTGTGGGTGGTGGGGGTGTTTGGTGAGCGGGACAGAGAGAAAGGGGAAAGAGAGTTGTATCGACTTTAGACGATAGCCGGTTTTATCATATTAACTTTTTGCTTATACCGTAACGCATTCAATATTTCTCTTTAGATTTTCACACGCGAGAGGATTAGGATTA
1 GTGTACTATAAAATATTATTAAGCTGAACATCTTTTTCACATTCATGTGTTCAAGTGCATACTGCGGTGCACTCTAAGAGTTCCTCTTAACAAAATCCGAGCCCAGTAATTTGATATTCAGTGAGCAACTGCGCCACAACAACAACAGCAGGAACAACAACAACAACAACAACAATGATAATAACAACAATTACAGCAACAACTCCTATTGTGAATGGGCTGCGTACAATTTTTATTCAACATTTACATTCCCATTTGCATTGATTGTGCATGACTCTATGTAATTTTAATCACAACACTCGTACTCGCACTGTAAGAGGGATTTCCTGTTATGAATATTCCATCAACATAATTATTACATACGACTTGGAATTAACTTTGGGCATGGACTTTCCGAGCCGTATACGCAATCATTTCCGCCCGTCCGCCTTCTTTTTTTTATTTTTTTTTTTATTTTTTATACGGCTTTACTGTTAACAGTTAATTAAGTTGATATTCATGGGGAGGAATGAATGTGGAAAAAATTCGGAGAAGTGAGTGTACCCAAAGTTGACTTACAAATTGACCCCTTGACCATAAAACATCGTACGGAAAAAGTGGACGGGGTGGTGTAATCTTCTTGTTCCCAT
0.5931816140267316 CTATTATTTCCTGCCTTAATGGAAACTTTCACTGGCGCGCGATAATAAACATTAGCCGTCGTTTCATTAAACAAATTTCAGGAAATATGTTTTTATATACACGAGTATCTCTCTTTTTTTGCACTCAATTCAAGTTTGGCCCTGGGGCGCGATTGGCAATTGGATTCGCGAACAATACACCATCGATTATTTAATAGCATTTCTACTATTGCTTTCTTGCCTTTCTTTCTGCCTTTTTGTCTTGGCCTAGCAATTACTGTTGGCCAACTTTGAAGGCCGCTTCTGCTTATCCGCCAGATAAATCAGACTTTGCTCTAAGCAGCCTTTTGTTGGCCTTATCACAAAAGCGAGGCTTTCATTGTTTCTGCTTTTTTTTTGCGCACTGGGTGTGTGGGGGGAAGCACTCGCACAGATGATGAACTGATATTTGGCACGTGCCGTTAATGAAGTCGGGCAATCGCTTTAGAAAGCCCGATCTTGTAAAGACTATGATATTTTGGATGTTTTTGGGAATTACAGCACCAATTAGATCGCTATCTGCGGGGCCTTTTGTGTGGGCACCATCTCTTGACATTTTATAACCCCATTCTGGTCGAACCATTTAGGCATTTAATTTATCGCTTCCCGCAGTTCAAATGCTTTTGTTATTGATATGATTTGGACCCATTTCTTACGAGTTTTATGGAGCGACATTTATGAGCGACTTTATGCGCAGCTGTCGCAGCCGCCGAGATCGAACGCAAAATGGCCAATTTTATGGCTCAATATGAAGTCAGGCTAAGAAAATGCTTCGCATTAATAGAGGTAAAAATATCAAATAAACAGTTGGCAATTTGACATCTTTTTTATATAGTAATTTTTGGCATATTGATGGTCGTTAATAGATAGAGTTAAATTGAAAAGAAATGTCAGCCGACTGAATGGTGAACGGGGCCCTCGCTGGACGGCTCTTTAAAATGCAAAACGGCTGCCGAAGTTGGTAGACGACACAGGAGAGAAACAATAAAAGTAACAACGAATATAATGGAACATCAAATTTATTAATTTTTATGGGCTTTATTTTTTCGTTTGGAGGGGTATTTGGTTGCTTCCTCGTTTGTTTCCATTTCTCACAACAAGTGCCAAATTTGGTCTGAGGTTCTTGACCACGAATACGCACGTGCGAGAGGTTTGCATGTGTAGGAAGGCGTTCGTGTGTGTGTGTGTGTGCGTGCGTATCCGACTGGCAGTGCTTTATTTTGCATATTTTGTTCGATTTTAAATGAAGTCACGTTGCACTCGTAAAGTTGATATTTATGTTTGTCATTATTTTTTATGCTTTTTGCTTGTTTTTCATATAAATATTACCTCTTTGTGTCTTGTTTTGGGAGCCACACTACATGTGTAGGTACAGCAATGTCTTTTTTTCCATGGCGGTGGCGTTAAACAATAGTTAACAACTTTATTTGTGCACTTAACGATCTTGGCCATTAAGAGCCAAGCAACTCCTCACGTTTCGGCTGCCATTCACCTGAGAAATGCCAAAGCAGCAAACTCAGTTTCAGTTGCACTTGCAATGTTGCTGCTTGCCTGTTGCAGGTTACAGTTGCAGCATCTGCGGCAGAAGCCGCCACCAGTCATCGCCATTGCCTGTCAGTCCACATAAAAGTCAGAGATGGCTATGAAAAATCACCAAAACGAATCGCTAAACAACCGCAAAATGCACTTGAATATGAGTCGCGGAATATGAGCGAATCCATTCAAATTATCCAAGTTTACTGGCGAAAACAAAGCCTTTGCATGCCCCATAAGATTGCCGACAGGTGGAACTGCAGGGAAAGTGGAACGGTGGTGGTTCCAAATCCAAAGAAAATTAAAAGTGTCAATTGTATATTTTGGGGTTAAAATCCGCTATATTAAGGTGTGAACTATGCCTTTTACGCATTATTTATAGTTAACTGACTCATAAACAATTATAGTTTTAAAATGTTTCGTTAAACACATTTCCATTTCCTACTCAAGCAAATGTAAAATCAATTGACCCTCTTAACAATTATAAGTTCTCGTA
1 TAAGCAAACAACAACAATTGGCCACGGTAGTCAGGCATTGATATTGCAATTAATAAGCAGTATATATACATGAATTAATACATATATGCGGATATAGCAGATATATATCCATTAGCCCGGCTATCACCAAAGCAAAATGCATGTGTGGGGCATTTTTTTTCATTTTTGGCTAGATGTCTGGCAAGTTTGTTGCCTGAGTCTTTTGTTTGGTGAATCAGAAAAATCTCTGAGGTCGATTATTTGATTTAATTTAGATTCCCTTTTGGGCTGAGGGCCACACAGTTGACAGTTTATCAGTCGCTGCCGGGCTGGGAAATATTCCCCTTTTGGATTTTCCAGCATTTTCCTCCCTGATTTTCCCCTTCCACTGTCAGCAAATGCTTTTTTGACGTCGCCTGTTGTCGATGCTGTGCAGCGATAAAGTTGTCAAAGCAATTTTTGGCTGGCTTGGTAAAATTTTCAGCTATATAGTGCCATACGCCATAGTGCTCCAGCTGCCTGCATTCGGGCCTGTTGAATGTCTAATGTCGTGACTCGATTAATGAAATGTTGCAGCGGTGGAAAAATGCAACGAGAATTATAAAAAGTGATATTATAAAAGCATTGACAGTCGCCTAATGGCCGTTTGTTGGCGCTTTGGTGTCAACATGGCCTGGGCAAAGTTAATGGATTGGCTAATTAGGTATGGTAACCAGCAGGCAGGATAGAAATGAAAACGAGTCAGTGGAATGTGAGCATCCCAGCGATTCCATCAAAAGTTGACAGGTCAGGCGGTTTCATAAGCTTTCGCCAAACTATTGACAACTCATTGGAGATTCGCGAGTGGGTTGCATATGATAAGCCTAATAATACAGCCATAACTATGGAGTCTCCATCAACATCTTCATAATAAAACAATCAACGCACAATCAACACCGAGATCAAGTGACTCTCCATAGACAACAGACAAGCTCAGCGGATAGTGAGCACTGGGCGAAAAAATCGGGTCGATATTAGGACTTCATTAAAGAGGTATTGAATTATTCACAGAATAGTTAAAACCCTTAAACACTTCGCCTATGGTTTTCTGAACATTTTATACCATGTTAAATTTTGTATTTTAAATGTTTTTTTTTTTTTGTTCCCCATTTTCGCTTCACTATCAATATTTTAAAAGTGTACTTGCAGTCTCCGCAGCCTCATGATCATCCTCTTCTGTTTGGTGTCTTGCTTAAAGTTGGCATTTCCTGGCATTATAAGCGTTAAATTGAGAGGTCAACAAAGTGCTGGATAGTGTGTGACTGTGTGTATCTGTGTGCCGGTATCTGTACAAGCGGTATCTGTGTGCGTTTCCTGTCTAGATTCCCGGGCCTAAAATCTTTTGGGCCTGTGCCAAAGTAATTGATGTGCACGCTTGACCTGTGGGAGGGAACTTATTGCAGATAATCTGCAACGCAGACAATTGCCTGAATGAATTTTTTATAAGCCACCGCACTCTGAATAATCCACAGGCCTTTTTCATCGGGCCCATCGAAGTGAAATGTGGCCCATTGTCTACGTCAGCCGCAGTCGAAAATATTTATTACCGCATTTATTAAACGCTTTTCACAAATCGAGAAGACACTTTGACAATGAAAGAAAACCGAAAATTCCACGCACCGCAAATTAGTCGAGCTGAGACAAAACAAAAAGCAACTTTGGAAATCGAACTCAGACGAACGTGGGCGTTCTACAGATTTATGTTGAAAAGATGCTGGCAGAAAAAAAAAATTGGTACAATGGTTGGGATGGGATCTTCAAACTCCGATCGTTGATAGCCGAAGTGAAGATGGTAGCTTTGCCTACGAAGCCAGCCAACTGAATTTCAAAGCCAAACTCTGTGTAGTTTTCGGCTATGAATGATCTAACGAGCGCTCATAAATATTTGATATGAAAAAAATTCAAATAAAATTGATACGCATCATTTGAAAACTCATCACCATCGGCTGACTTTGGATGGGAACAACATCTTGCGATCGGACAGTCTTCAGTCAGTTTGAATGTTACTTTTTGGACCGCAGCAGGCTTA
1 ATAAAATAATCTTCTGTACCTCGACTGCTACAAAAAACATAAATAATAAGATGTTGAAACGTTTTACCGCCAGTCTAAAAATATCTTTACAAAGTTACCAGCTGTCGAACCTTTCTTCGGTTATTCATTTCACCTCCTAAAGTAACAAAAGTAACAAAATAATCTCGGCTTCATTCAGTTAATTTCGTTTCATTTTGGTGTAGATAAAAACCAGTTGCTACCACAGATTTGCACAACTCCGCTTTTCTTTCTTTTTTTTTTTTGAGCCGCTAAGTCAGTGCAGTTATAACGGTGCACAATCTAGGCGCTTATTGTTTATAAACAAATTATTGTGGACCATGGCCCGGCCCAGACAATCATGTCAATCATTGTGCAAGTCGCACTCCGGCCGGAGCTGCAACCCCGGGCCCGGTCATCGAGCTCGAGAGCTCAATGGAATCGCCACGCTTTTTACTTTCCATTTCTTTTGTCAGTCGCTGGGCTGCAATTTACTGGCCTTTTTTTGTTACTGTTCATTCCGACGCTGGCGGCTTTTCCGCTGAGCTGTCGCCAGCCCTAAATCACATTTATAAAGACAATGAACCTGGCTCTAAGATGCCAACTTGCTGAACTCGAAGACAGAAGGGCAGTAAACAGGTGTACATCAGTTGAAAGTTTAGGGGGAGGCCAAGTTATTTGCTACCATTAAATCATTACTCTATTGCTGATAACCTTTTGTTTTGTAATTGTAGATAACTAATCTAATCTAAACGTTTTATCTATGTTTTAAGCAGAACAATTGAAAAAGTTCAC
0.8528574892090485 TAAAAAAGTATAGTATATTATATAGCAGAGACTAGCACGAATTTTCTGGCAACAAAACCATCTTTAATTCAATATACTTTGTCTAGACCCGACGCACTTTGAAATTACAAAAACACTGACTATTTTTAGGCCCACTCTGTAGACACAAGAAAATCCAAGTGGCTGCGAGAAAGAGCGAGGGAGATGACGGAAAAGGTGGGAGATACCATGTGGGTGGGGTGGTGTTTTTCCGAAAAAGAAATTCCCATCAAATGCAAATGTCGAAATAAATACTTAACAAAAAGCGACCGTATTTAACCAAGTTTCTGTCTGCGGTGGCGCAACATTTTACTCATTTTATATTTGGCATTTTTTGCATATGCAAAGCAACGAACGCAACGAACGGCGCATGCTTTAAATTTAATTAAAGTGAAAATCTTGGGTTCGTAAAAAAGTGGGCACTCGAAAAATGCAAAGAAAGTTTTTTTTTTCACCCATTTTTTCGTATTACCCGACGACGACTGGCGCTTGTTGGCTTTTTCTGGCCCCACAATTGACCCGCTTAGCCACGCGCTCGATCGCCGCAGTTATTAGCCAGGCCAAGAAACTGGACAGCAGGAGGGTGGAGGGGGAGGGGGCGCGGACGTAGGCTATGATTTCTGCATTATAAATGTACAATATTATTGCCTTTTTTTAAATTTTGTCCGCCTCGCTTTCCATGCACAAATTCAATTAACCGAAATCTTGCTGGTTACACTTTCTTTG
0.9401560780878059 AGAAACAATAGTGCAATAATAATAGAATTTACAATGCAAAGTTTTCCAGTTACATGCAGGTTATATAAGTATCTATCATACACCTCGGGCCTTACCATAAAGTAGAAATGAAATTTATTAAATGAATATGCAAATCACTTTTCATGGTCTGAATTTACGCCTATTGTCTGCAGCGCTGTCCACGCCATGCAATTAGTGAGTTTTTCATATAAACATGAGTAAGTCGCTCGAAACTCGAATGGAACAGTGGACACTCTGGACAGATGGACAGTTGGACAGCCCAGCTTGGCCACAATGGAAATGCATCGGCTCAGCGGTAATTTGCAAATCACGCAGCTTCGCATCTCAAGTTGAAAATTGGGTTAATGCAATGCTGGGGGGGATTGGACTGAGACCGAGTTGGAGACCGAAAAGCAGTTCCCCAAACCCCAGACAGATTACATGGAAACCCGTTCGAGGAGTGGTCCGGGATGGGTTGCGGGGTGTCATGGCGATTCGGATGGCGATGTCTTTGCAATGGGCTTTTGTCTTGCAGCCAGTACAAAATACGAAATACAAAAGACA
0.9121012526486386 ATAGATTTTCGAAGGGAATTTATAAAACTAAAATTAAGTAATTATTTGCAGACCGAAGGTTAGAGTAACAATGCCTTTAGTGGACTTAGAAATTCAATGCAATTTAATTCGTACAGAAAATATATGATACGTTTTAATAAGTTATTTGATGTTAGCATGATTCACAATTTCACAGGAATCAAAGAATTAATAAATACGTAAAAAATTGTACTGGATGTTCAAGTTTATTAATTTATAATGGGTTGGTAAAATGTATACCAAAGCCTCGCTCCATATTTGTTCACGCCAACGTATTCAGCAGAAAAGACTTACACTTTCTGACCTTGACTCATCGCTTTCTGACTAATATTATTTGTTTCCTGGCCAGCAAAAGAAAGTCATCCAAACCGAGCGCAGATGCAAATTAAGCGTAAATGCTGAAAACTTTCATCAATTCACAGAAACTTAACTTTACTTTTGCTTTCTGGCCTTTAGCCTGGTATTTGTGCTTGTATTTACACAACTTGCTGCATTCGAGACCCACACAAAGGCACTCACAGCCGCTCACACCGATACGAAAGTCAGTTCATAAATACAATTTTTAAATGCCGCCTTGGCAGAAACAAAAAAAAAAAAACTTTCTCCGCTTTCGTTGCAATTTTCTGCAGCTCTGTCTCTGTTATTTTCCCAGCTTTTTTTAGCTTCTCGCTTTCGTTTGCAGCGTGCAGTATTTGCTGCACCCTATCCATCCTGTCCCACGTTCATGGCTAAAACGTGTTTGCTTATTTCGGCTCTTTTTTTTTGGCTGTTCGTTTTTTGACTCACTGCGCTGCAGACATGCAAGACATGTTTTTTCGTATTTTTATTTTTAGTGGGATCGCCAATCGAAAGCATTTCTAATGTGAAATCGAAGCGTGCAACGCGAAAAAAAGCAGCAAATGCCGCATAGCTCCTTAACCATAACGGGGAATTCCGTTTTCTCGGGGGTGTAGTCAACATTGCTGGACTTTAAAGAAAACCCCAAAAGAAAAGCTATTTTTTAGTTGGCTTAAAGGAATACACCAGCGAACTTG
1 CAACCAGCAGGTGACTATTAATACATAAAAAAAAGCATAAAATGTATGAAATTAATTATGCGAGTGCTTGGATACTATCTCTCCAGATTTCGAGGGGTTTTGTCTTTTACTTTTGCTTATCAGCATCCATTGAACAGTATCCTATTGTTGTCATTGTTGCTGCGGGGAGGGACACTTGCTCTCTCGCTCACTCTCTTTCATGTGTGGGTAGCGTTTTTTTTTTTTGTTTTTTATATACGCATCTATCTCTTCTTTCGCTCTTTTCTTCGCCTTTAAGAGGCGTTGTTGTTGTGTGCTCTTCTTTTGTGCTTTTTTCCAACATGAATTTTCTTCGCTTTTTGTTAGCACGTCGCTGTCGCTGAGGACTGACCTTGAACAAGTTCAGGCACAGTGGCACGCATGCCTGTTTGTTGTCCTCCGTTTTGGCTCGTCTGCTCCTTTTCGCCTTTTTCAACTCGTTGTCCTTGGCCTGTCCCACTGTGCCGCCTCGCTCCGTCTCCCTCTTCCTATCTTTCTGTGCGCCTCGCTCCCGTCTGAATGTTTGCCCAAGACTGCGAGAGTGTTTACCTCATCACTTAGGTACAGTGGAAATCTCACTAGTTCCGATACACCGCTTATCAATAAAAAATAACCCATTTCTATATCAATTTTTCCTGATATCAATCAAGTCATATGTATTCAACTTATTACATATTCAATAGATTTGTTATCTGAAGAAGAAGTCGCTAAGAAGACCGTGTTCGAGTCCCACTAAGATAGCACCATATCTCTAAGGGCGATATTTTGGATCTAAATCGATTTTTGTGTGATTTTCGCTAATAGACATTTAACACGTGTACTTTAAATTAATGTTTAATTTATTGAGCACTATGGCTTATAAGGAATTACAATCATTCCGTTCAGTTTAAAGTTCATTGTTTGCATTGGCGCTTCAAATTTTCAATCACATGCTCGTTGGCGAAGCTCTGATTTTTAATTGCGCCAGCTTCCGCGAGAAGCTCTCGCTCTCTCTTTTTCCCACATTCATCTCCCCTCGATCGGCCGTCTCTGTCGAATGGGCTTTAACGCTTTTTTCAGTGGCGCAAAATAACGTTGTATACGCTTTGCTTGACTGTTTGTTTGCCTATCAGCTGCTGTCACCGCTTTTCACCCGTTTGCGCCTTCTGGCCCACTGATAACCGGCGGTGCGAGGCGTTAGACGTCGGCGGTGTTACTTTTATTGGTCCGTACAGTGACCCCGAGATTCTCCGCCGACGTAACGTCACGTCAACGTTTTCAGCTTTTTGCTTTCTCTTTTACTCCCCCTTGCCGCGCCGAAATTTTCGACACGTACGAACTGCTATTCATTATTAATACCCGAATTTCGAGCGATTTGCGATCCTAAACAGTACGTTTATGAAATAACATCCTTATGTCTCACAACTTAATCTTTCAA
0.4437896757820178 ATGATTAAACATTCAGACAGATTGAATTAAGCAAATTAATTTTATGTTGAAAACATAAAACTCTTGTCCTAAATCTTTGAATATGAACTAAATATATATCATATAAAAAGAACTGCAGATTGAACAGCACTTTCTTCAGTGTGCTCATTGTTTTCGATTAATAAAAACTGTAGGCAGCTGCACAATAACCACTATCCGCAAAATTATTAATTACGGCTCCCAAGAGTTTTTAATCTTATCGAAATCGGTATGTAAACAGCAAGTAATGAGGAAAATGGATTTCAGTGAGTTTCCTTTCAATTCGCTGAAAAGTAAAGAGTCTGCAGCAGAAACCAATTAAATCAAAGTGCTTCATGCCGCGTTGGTCATTCGCAGAGCATATGTCTATATAATAAACTTTATGTGAACGCTTAATATGCCGTTCGCAGAGTGAGACATAAATATTACATGCCTCGGCTGGGAAGGAAAAGCGACATTATCGAGGCAGCGTCCAAAAGATAGTCACCAAATAAAGTATGGAATCAAGCGGGAAAATGAACAAACCATCAGCTAAAAGGGAAAATGAAAAAGGACAAATACAAATGGGAAAACGGGAGGAGAAAAGGACAAAATG
1 TTTGGTTCTTAGTTTATTGACTTTATTTTAACATCTGAGCTCTAAATCGTTAATTATTAATTTGAATATCATTCTATGATACTAAATAATTTCACGAGCTTTATCTATATATATTTTTCAAGTTCGTGTTCAAAAGATTTTCTCTACTCGATTATTGAAAAAATATCAATCTTTCGAAAGTTGTTAATCCTGCTCAAAGGACTTTGTGGCACAGACTGGAATGTCGTTAGGGCAGCAAAAACGCAATCTAGCCCAATTCGATTTGCCGTAAGTTATATGAGTGTTAATCGTTCCCATTCCGGTACATCTGTCCGCTGGACAAGGCCGAGAAGAACACAACAATGGCCGGAACTGAAGAGCCAGAGCGGCGGCACTTCCGGAACTTAGTTGATGCCAACTTATTAGCGAACACCGTTTAATGGGCCCAATTAATGTCAACCAAGTTGGCGGCGGGTCGACCAATGATTTCTGGGCGATTTTCTGTGGGCGCCTGTGGGCCAAGAGTGAAATTCAGTCAAAACGAAAGTTTCGCTTGGCCATTGATTGGCTCGCTTCGCTGCACGCTAACAAAAACGCCAAGTCCGGATCGCAAAACTTTTTCGAATCGAACATTTGTAGAAATGCATAAAAATTAATTAACAAGCAAGCAGCTGATGCCGTACAGCGATTCAGTTTTTTTGGCTTAAAATTATTATTAGCCATTGCGAAGCTGGTGGAAAAATTAAGGCAAAAGCGTAAGAATTTTTAATTGGCTTTTCTGCTTCATCTTCTTCCTGGCTATTGTTGCCATTATTCTTGTTGTATTTGTTGTGTTTCCTACTCAATGCCGTCGTCATCGTCGACTTCTCGCACATTTAAGCCTAATTAACTTTCTACTTAGAGCTCAGTTTTCATCTTCTCGCCGCTGAGGAGAGTGGATTCACACTGGGGAAAAAACTGTAGGTAACTCAAATTGATGCTCACTCCATGAACTTATCTTTTGAAGGGCTATTTTTTATTTAAACTAGCTCTTATACTATTTTTCTATATGTTTAGGCCTTTATTTTTGTTACAGTGTAGGCCATCGTCTTCTGAATTCGCTTCGTTCCTTGGCTTTGGCTCGCTGTGCAGTTTGCATTGTTAGCTTTTTGTTTCAGCCCCTATCGTGCCGTTGTACCTTATTGTTTTGGCCGCCTTTTGGTGCTTTAGCTGCTTTTTCTACTCTTGCACTGCGTCAACTTCTAATTTCATTTGAAGCCTCCGCCGTTGGCTTTGATGATGATGCCAGGGCCAAGCGCAGAACTTGCCTGCTTTTTCTACAGCCACTACTGCTGCTGCTGCTGTTCAAACGTGCCTAACAAGGTGAAAAGTAGGTGAATGTTAAGCAGCGGCACCAACAATGTTGGGAAAAACAAAAGCAAAATGGCAACAGCACCAACAATGACAATAAGTAAACAACATTTAGCGAAAGAGCAGAGTGGAGTGGTAAAAAACACACACAAAAAACAAGACGACACACAGGCAACAAAGGCAGAAGACAAAAACGTGCCAAAAAAGGGTTAGAGCCAGAAACAAAAGACAAACAAACAAACATATTAACGTAAAATGTTGTTGGCCGCCGATGTTGCCGCTGAACATGTTGCTGTTGCTGCTGCTGATGGCACCGATAAGTTGCTGCAGCAACTCCGGCATCTCGAGCATAGTATATATCTCCGGAATTTTCATCTTTTTTTTCTCCCGCCTCGTACCGGAAGTGCACATTAAGTGTTTTTAATTTCCAGTTTCGCACAACTGCAGAACTGTTTGCGAATGAAAAGCGAAAGGCGCGGGCGTGAATGGAAAGTGTTGCTGTCGCGGCCTCGAACAAATCATTTTTGGCCATTCTTAAAGCAGTCAAAAGGAAACGGGTTACAGGGCACTGGTAAAAAATTATGACAGCGAAATACATTATGCTGGTAGCCGTAGAAAATGTATTTACATTTTTGACAAAAGCCCTTAGAAATTTAAGTTTAAGAAATTTAATCCCACACTAAAACTCCTTCTGATCATTTAATTTATTTCCATTTTC
0.9352985526933053 TTGCGCTTAACTATTCTTATTTTCAGCCTAAAACAAAGCAGCGACTGCCTCGACTATCGGGTACCCTTTAGTACAATGGAAATGCACATATGCAAGCTGCAAGCAAACTGTTTTGCAACGTGCGCTGTTTTATTTAAAAAATGTTTTGTATGTTTACAATATATATTTTAAGTTTTTACCTTAATTATCACCCCTTTGTCATACAAAATACCCCGTTGAGCCGATTTCTAAATTATTTTATACTCACGGCAATTAAAACTAGTCGCTGGCAATACGAAACGCGGTTGTTTTCAAATATTTATTTGTTAACCAAATTGAATGTGACGCATTTTAAAGTGCTTCATTTGCTGCTATCCATCGCACAAAGGTTTTCCACACGCTGCAAGCGTAACGTTTCAATTTGCTGCAACAAACGCTCATAATTTATAAATTTAAAATCTATTTTTGCCACCCAGCAGAGCAGAGAAAAGCGACCTGAATGGCGATGGAGCTTAGAGTTTGGGATTGTATTGTTGCTGATTTATCGCGAACCGCAGTCAACGTTGCCATTGTCTGCGTTTTTGGCACTGTTAACCCGATTTTCCACTTTTCATGCGACAACGATGTATGCGAGCGGGTGGTTTCTGGATGGGTGGGCTATAGATGGTTGGTGCTTGGTGGGGATGATTATGTTTACGTTGCGGCAACGCTAATGTGAAGCACGTCCCGGCCAAGTCACGTCACCTAGCCAACTCCGCGGTGCGCTTCGGTTTGGGCCAAGACAATGACAGCGGAATGGAACGCATCGGGAAACGAGATCACGTCTGGGGACCGTGCGAGATTTCTTGCAATTTCATATGGCTTGCTTTCGAGGAACTATCTTTCAATTAAATTCCTATGCGCCAAAGAGGATTCCTTTGGCTCCACTTCTCAGCTT
0.5150366082124526 GTTGGCGTGTGGCACTTCTGCACTTTGTCACTTTTGTTTTAACGCTTACGCTTTATTGAGTTAATCGCTTTATGTCCGGCATTTCTCTCCGCTGTTTGCCTTTCTGCACTTTTGCCAGCTCAGCACTTTTAATTAATCCAGCAGCCCGAGATAGTTTCTCCTGCTTTTTCCCGCTTTTACAACTTTTCCTGATTTTCCCTACCTGCATTGCTATTACAGCTGCTTCCCTCGCCGGTTTAATCGCTACGCCTTTTCGTTATTTGTCCCCTTTTTGGTAAATAAAGTTTAATGTGTTTTCATTGATTACATCAGTTCGTGTGTACGCCTCCATTTTCCTCTCTCTCTCTGTGGTCATTATATAAATATACGCGTATCCCCCAATAAACTTCTCTTTTTTTCCCTTTGGCCAGCTGGAATTTTGATTGAGCATGTTTGTTGATTTATGTGCACCAGTTGTGGAATTTATATGCGGTCATTGTGAAGTCCAGTAGAAAAAACAATAAAGGCAGCGACGAGAGTAACGAAATTAAATAAAAGTGCAACTCGCACAAATGGTATGATAAACATTTCATTTAAGAT
1 ACGACAGTAACTATGTGTAAACCATGGATACATGCAAATAATTCCCACTGCAAATGCAACAACTTTGACAGCAACCAACGGCAACAGAACCACAAACTTTGCGATTTTGCAACCGAATCAATGTGCAACGGGAAAAGTTTTAGGCCAAAAACTTGGAAACCCTTTTACCCTAACCGAAGGGCATTCGAAAATAAATATAGTTTTGATTTTAGGAAATTTAGCAATAAAATATTATAGAAGTATCTTGGAATTATTTATGAAATTTAAATAGTTATATGACATGAAGAAGAGCACAATACTATCTCTAAGTGCATTAAAGCAATCAAAATAAAACCCATTTAACACATTTAAATATATCGATTTGAACAAGTGAAAACCATAGCCTCATGCTCCATTAGGCAGCAATGTTGCCTGAGGCAGAAATGCGTTTTAAATATATTGCATTTTTATGCAATAAATTCTAGTTTGGTTGAAATTAAAGTCGAATCAAATCGTTGTTATTAAAAGTTTTTGCATTCTGGAGGAAAAAAAAAATGTAGAAAATCCAGCTAATATGCAAATGTTTGCTTTAAACCTGCAGGCGGGCATAAAACAAATATCCCAAAGAGTTTCATACTATAGATAAAACAAAACATAGGAGCGAATAAAAAAGGAGT
0.8743595834155675 TGAGTATCCCCACACCCGCTGTTTAATCAACCTGAGCTGATTCGGATTGCACCCGTCCCGCAGTGCCACCAAATATTTTGGACATTGAGAGTACGCCGTCGTCGGTGGCGGTGCGTGAAAATCAAAATATCAACATGACGTGCCGGGCCGATGGCTTCCCGGCCCCAAAAATCATTTGGCGGCGCGAGGATGGAGAGGAAATTGCCGTCGAAAAGAAGAAGAAAGGTATGTTTGATACGTAGATAATAAAAAGGTAAAAAAAAAATGACTTGTGTCTGCAAGCTTTTAAAAGGAGCATCATTTTTGGCATGACTTAAAAGCAAAGCAGTTGATTTTGTAGCATAATTTTAAGTATAGCATATACTTCAACCAGATGTTTAAGTCGGCTCCTGAATAACCCTAACCATTTTAAATTGAAATTCACAATGCTTTCAACACGCTTATTTCCATGTACTGGTTATTTACCTGCCGCCCCAAAATCGCTCATCGAAAACAACAGTTCTCGTGTACGATGCTGATGTCCTGCCTCTAACCAAAGTGAGTCGCAATGAAATGGGCGCCTATTTGTGCATCGCCACCAATGGAGTACCGCCATCGGTGTCCAAGCGGATCATTCTGGACGTGGAGTGTGAGTATTCGATTACCGGGGTGGGCGTGGGCGTTGGAGTGTGGGTGAACTCTACTAAATGAGGAATGAAAGCGGCACCAATTGAGGGGGAAATCCTTGGGATGGGTACATATTATATTAGACCCGTAGTTGGCTGCCTTTGTCAGTTTAGTTGAAACACGCGCGCGCACTTACCGGAACGCGAGGAGGCCATTCATCCAACCAGGCTATCCATCTATCTATCTACCCATCTATCTATCTATCTATCTATCTATCCGACCATCCCAGCTTACCGGCATCCATCCAGGCATCGTGCCAACCAAACACAAAACCATCCTGGGTATCTGGTTTTCGTGCCATATTCCTTCATGGAGCCGCGCATCGCCTCCTGGTTGTACCTGCTGCTCATCAATTTAACTGCACGCTCGTTGCTCCGGCAATGAGTGACAAACGCGGCTAAGCTGGCGCCATCTAATGCAGCTGGATATATAACAACGGATACATGTATAGAATACACTGAGCGAAATATT
0.9697723158343921 ATGCAGAGAGTGACAAATGTCATGAAATATTCAAATTGGCAAAAGTGTTGCTGTCGCTGTCGAAGTCACTTTGGCCCAAACACATTTTAGGCAAAACTTTTGGCACAACTTTAATTGGCACCGAGAAAAACTCCATTCCACTTCTCCGTGCCATTTATCATAGCCGAGACACCTTAACAGCTCATAATTGGCAATTGAGTACAATATAGAATATCATAAATACATAAAACTGAACCTTTTGGGGATCAGACGGGGGCACACAGCAAGCCAACATAAATCACAAGCCCCTAAGCCATGGAAAAAATGTTTGTAAGTTGAGCAAGAACCGCAAACACTTCCTCCCCGAAGAGTACACACATGGAAAACGCTTCGTTGTCATTGTGTAAATATTTAAGCAAACAATAAAATTCGAAACAGGACCAGGCCAAAAAGAGGGCGGCCAACAGTAGCAGGTGTCAAATGTTGCGGCCAAAAGGAAAAGCAAAGTCAGTTGTACTGGGAAACTCTGCCCCTCTTTTCTCCTCGAAAATTTATGACAAACTGTGGCAGACACACACAAACGTTTGAATTCGCCCATATGTTTAGAATAAAAAGGAAAAAAAAATGCTACTTGAGAAGGCTCCGATTTT
0.8500935115710608 AACAAGAAACTCTCATACCTAGATTTTTTGGTGTAGCGATTTCCGTTGAACATGCATAGGAAAAGTCAAATATGAAAACTGTCAGCAGTGCTGGAAATTTATGACTCTTTTAATACAATACCACCCCACATACTCCAAAAAACATTTACGGTCGCTCAAAAGTATGCAACAAATTTCATATTAATATGCAGCAAAGAAATAAGGAGCAACCCCACAAAAAAAAACAGAAAAACTTCACCTACGAAAATATTTCACTCACAACGAATTATCGAAAGCGGCTCAAGTTTAACGAAAGAAAATTTACTACGTGATTTTAATGGCAAAGAGCAACTTTTGCATGTGGGATGTGTTTGGCAATGAGAATGTGGGGCCCACATACATATATCATTTTTAAAATGACACTTTTATTGTCAAGCTACGCTGAGTTTAGGGAATTTTTAGATTGGGCTCACTTTTGTTGCATTTTGTTTTTAAATGGAATTTTAAACATTTTACCTGTAACATATTGGGTGATGTTAAATTTAATATGGTTACTATTCTCATAATCTTTTGGGCAAATTTGGAAAGTAATTTAACACTGAAGAAGGTATCACATTTCCTCCTTAGGGTTTTTTTCGTTTTAATTCCAACCGTGAATGTCGTTTTACGTTCTGTGTAGTATGATGTGTTGAGTTAAAAGGATCCGTGATTGATTAAAAAAGTACGTTCTTTCATCCCCGAGACAGTTTACGCAATATTTGCAAAGGAACCCCCGCATTTAACCACAGCCCGGCATTTCTCTTGCCACTTGCAGTTAATTTAAGACTTTTCCCATAATTTCCGTTTGCTATATAAACACGAGGGAGCGAGACGGCCTGAGTGCGAGCGGGAAAGGGTAGGGGGAGTGGGATAGTAGCGGTATTGCAATCGCCTTAAGAAGTTCGCTTAACAAATGTGCGAAACGTGACTTAAGCATGAATACAAAATTCCAAAGTGCATACAAAAGCACACATGAAAATCAGTGGGGTATTTGGGGCGATAAAAGTGGGCGGGGCCACACACTTGGGGCCTTGGCAAAAACTTGTGAAATGCAAAGATGGGGAAAAGAGGAATGGCTATGGGATAAATGTAATCCCTGCCTGCAAATACATTTGCAGAAATTTATAATTTATTAAAAAACGTATAGCACCAGCCACGGGCCAGCAACAAGAACAAAAGCAGCAGCAGCTGCATTACACGCCGTCATATAT
0.1692051810596926 CTAAATATCCTTTGGATATACAAGTCTTGTTTGTTGGTCAATTTGGGTTTATTTTATCCCTTTGTTGGGATCAAAGTCGGCCCTTTGCATCCTTGACAAACAGTGTTAAAAAGGTCAGTAGCCTTGACTTGAAAGAATTGCATAGGCTCTTGTTTCGCTTCGCTGCCTCCGGTCCTTTCATCTTCTCTATATAATTATTCGCAGAGAGTTTTCCCCCCTCTGCATTTTGCCACCTTTTGGCACTTTGGCTGCACATCAAAATGCATTGCAAACTTTTGCCACGAAAGCTGCTACACTTTCTGGCCTCGTTCGGCTTAAAGTTATCAGCGGCAAATGGGGGTGCAACGGGCTCCAAGGATAGGAATCAACTTTTTTCGGGGTGTCGCCGTACTTCTTGGGGCAGACTTCCTGTTAAGCTGTCAACATGTTTGGAGTGAAGTGTATCAGCTTTTCCGAAAAACTTTAAATTCCTCGGGGCGTTGAAATGCACGCGAGCATGCCCGAGAAAAACGTTTCGGTGTGAATAAAGTAATATAAAACTATGCCAATTCAATGGAATGTACTGCTCTTGAAAGACTGCTTTTAAAGACCTTTTTTTATTAAAGAAACCTTTTGGTTTTCTCTGAATTCAGCAATGAGATTTCGTTGATAAGAATATGATCTTTACTTTTATAAATACTGATTTTTTAGGATATGGTAAAACTTAAAGCAATGCTAGCAGTTTAAAAGAAGGAATCCAATCAGAACGCGTCCGTTAAAAACTGTTGTCGATTTTATGGCACGATTATAAAGAAGCGCCCAAGTCGAATTACTTGCCACAGCACACTTTTGGGGTTAATATGAAGTTCTGCTGCATTAAAAAGCACTGCGGAAATTAATGAAGATAAACCCCTGGACAAACTTTGGCAATCCACTGGCTTACACTTAAATCTGTGGCATAAAAATGCACTTAAATGCAGTCACAAAATAAGATACACAAGGCCACCGCAGCGTCCTTCCACCGCCCCACGCCCACCACGTTTTCCGAACCCCTCGCCAAGCCAGCAACATTTTCCTTGAAAAGCGTCGCCAAGGAAATGTCAAGCGGCGGTTTGTTGGCCGCAGTCGCATTCGTATTCGCAGTCGACACTTCCGCAGCGGCGACAGGTGCTGCCTGTCAGCTGCATACGAACCGCGAATTTTTCACCTCACCACCCACCGCTTTTCCGCGACACTTTTCCCTCGCCGCTCTTGGCCGTGTCAAGTTAATCAGCAAGCCATGGTTTCTGCTCTCCTTTTTTTCGGTGGCTTTTCAGCATTCCATCTTTGTTTTTTTCGGTTGTGGGAAAAAAAAAATTTCACGCCCGCAACGAAAACTTTTCATTTTCAACAAGCGAGTGAGCGAGCGTTAATAAGGTATAAAAAAAGTTAGGGGAAAAAAGGCGGAATAGCAGCCTCAGACAAAAGAGCCTCATAAAAATGGAGCTTGTTTGTTTGAGCTAGAAGCGACTGCTGCTCCTACTTCTATTTTTCCCCATTTTTCTCCCTTTTTCCTGAAAACCCGTTTATTTGTTAAAGTTTGCTGGTGTTGCTCTTGGCAGTGACTTTGGCTTCTGGCTCTTGTCAAGTAGCTAAAGACAACAAAACAGAGTCTAAATGAAAATCTGCTTTTATTCCACTCACTGGCACATACGTACACGAATGAAAAAGAGTTGTCATATACAGATTTGATAAACTATAAAAAAGGGATTTAATTTTTTTATTCAGGAAATGTATGAATTTAAGTTT
0.8804606030558415 ACCTTTGGAATGTTATATTCTTTTGATAATGTAATTGTATTATCTTTGCTAGAGCTTATCTGTAACACTTGTATTGGCGGCGATAGCAAAACCGCCGACATCGATTAGCAAAGGGGTTTTGTGATTTAATTGCATAACCCATAGTGCCCACATTCATAATTCTACCAGTTTAAACTGCGATGTGCCTATGATATGAGTAAACAGTCCGATCGTACGTGTGAACTTCCTGCCGACTCATTATGATGTCATAACAGCCGATGCACTTCCCTCAATTCAATTAAAAGGTTCGGTATTTTCAAAACAACTTCCAAACTTAATTAAAGCATGATACTTATGGAATCAAATGGAAATAAAATAAGTAAAAAAACAAAACAGCTGAAACAAAAGCGGAGAACTAAGCGAGACATGAATCAAAACGGAAATGGATTTAATGCAACAATTTTTGTTTGCTCAATTGAAGGTCGTCTTAAAGTTGAGCGGGCCCAAACAAAAGCCGTCAGTCACAATAATCTGGCCGAGACGAAGTCTAACTGGCCACAAGTTCACAGAGAAGAGCCACAGAGAACCCCCGTACCGTTTCCCATAGAAGGACAGATTTACCCATTTAATTAGCACAGCTTTCTAAAAATTATACAGCTCAAACGACACCTGTCAAGTGCCCAGGTAGGCAGGCACACATAAAACCGAATTACCCATATGACACTATCTCGTTATAAATCTAAAACATAGCCGTTCTATTAGCTTCGCAACAATCGTTGATAGATACATTTAGCAAATTGGCAATAATAAATGGCAAAAGTCCTTGAAGCAGGCCCACCACAGCAGAGCTAATTAAAACATTAAATGCGTAGCAAACTTTTAAACTGTAACAAAAAACACATAGCCAACTGAATCCAAATCAAACTGGGTGTGAAGCTCGTTTCAGAGGGTCGAACACTTAAATACACTAGGATGTTCATAAAGTCCAACCATCAGAGGAGAATAACTTTACGATGTATATCTAGTGTGAACAAACAAAACTATGATTAAATTTAAATCATCAAACTCTGAAACCGCTGAACTTCAACGGCTGTTGATCCAATTTCATTGATGATCCACATATCCCCACATGATAAAAATATCTTAATTCAAATGCATGGCAAATGTCTAATCTTATTTATGTTACATACACTTAGCAAGTGTATAATAATAATGTAATTTATAAGGCGGGATTAAACTGGTTTAAAGCAGCAGCGGTCAAGAGAACAATATTTTCGAGTGCAGTTGTAATGAGAAGCGAAATTATTTGATATGGGTGCGACTTCATAATTAATAAAAATGCATACATGCGCCGCCGCCCCCGGTGTGTAACATCTTAAATATCTTAAATTGAAAACACGAAATTTGTAAATAAATAAGATAAAAAGGCATAAACACATCCAAATATTAATTTAACAGTTAAGCTCTGAATGAAATATATGTATCCGTCTAATTGCATGCACGCACTCTTACACAGAAACACAACAATCATATGCAGAATTCAAATCGAACGCGTTCAAAATTAATTTGATGTGTAAATCTTTCAAAAGTGTGTCTCGAAAAGGAATAATGATGATTGCCAGTTTAGGAAGGAG
0.8076110811042233 GTTGGTGTGTGCAACAATGCAGTTTGGGCCATAGGGCAAATCTGCGTTAAGTTGGGTAAGTTGGCTTGGTTCTCTTATAATGTAACAAAAAAGATTTTTTGTATTTCGCCCCTAAGGTGAGGAAACCAAGCCGTACGTACGCCTTCTGCTTAGCGAACTAATGATCCTGATGAACCGGCAGGACATTCCAAAAAATCTTTCGAGGAATGCGGGTAAGTAATTTGGCCTGATTTAAAGTAATTTATTATTATTATTCTTTTTTTTAAGCAATAACACTTGGGCGCCTCGGAAATGCATGTCCAGATGAAGTGGCTCCCTATTTGCCCGAATTCCTACGCCAGTGGTATGTACACATTAAATGCTTCATTTGCTCATTTTTTAAATTATCCTTTCTTCCACGAAATGAAGGTGCTTGTTATTGCGTTACGCATATGACCACGACGAGAAGTATTTGTCTTTTATGGGAATGTGCCATATGATCAGGGAGAATCCAGGAGGCGTGGTGCCCGACTTCTTATTCTTTTGCGATGCCATTGCCTCGTGGGACAATCCTCCACAGGATCTGCGTCAGATGATTCGAAGAGTAAGTTATTTCCGGAAATTATTAATTTTCGTCTTTCAACAATACTCGTTTGTTATTCTAGATTATCGAAGGCTTTAAGAACCAAACGGGTGCGGAGAATTGGCTAATTTTTTTGGGGAAATTTCCACAACCACTGGCCTGCCGGCTAATCGAACTGTACGACATCGAATACTAATCCGAAGCTATCCAGCCAATTATGTATTGCTTCAATCATCATTCTAATTTTACTAAGTAACCAAAGCCCCAAAAAAAGTCAGCTATTGAGTAATATACGATTTTATATAATCATTTATAATATGAATAATTCAACAAAACCTGAAATATTTTTGTAAATAAAGTCTCAATAATTGTAAAAATGTATGTTACACCATTTAAAACTTATGACATAAAAAAACAAAAGTTTTAGTTTCATTAAAATGTTTATTTTATTGGTTTATTGGAATTACAAAAATGCAAGATTCTCTTAAGGAGTTTTAAAAAGGATATATAAATGTAAATGGCTTTAATAGAATTGGCACGCAGTTTGGCTTATAGTACTAGGAATATATACGACTGGCATCTTTGCTAAGGATCTATTACTTTGAAGACCTTATGACTTTTTTATGACCCGTCGATTTTGTTCGTTTGAAATTTGATCGTTCGTTGTCCTTTGATTAGCAGTTGTCGGCAAAAGAAGATTCTTCCTGGCAGTTTTTCGTAGTCGTTGTCCAAATAAATCATAGGTCCTTAAGTCGTTCCGAAGTTCTTTATTAGTTGAGGGG
0.9612158717121337 TTTGGGCCATTTCGAGGAGGCACTAAACCCAATTACGTCACAATAATTCAACCGTGGCTACTGTCCCACATCGAAACAAAAGAAAAAGTGAAATTGTTTACAAGTTTTTAATTATTCCATAACAAAAATCAGCGCACAGCCCACTACAGAAAATTGCAAAAACAAAAAGAGGAAAAGAAATAACAATAAAAGTATAAGCAATACTCATTTGCTTAATCATTTTGCCGCACTCTGTTTTCAATTTGCCATTTATGAGCGACTGAGCCAAGAGTCACGTCTGGTCGTGTGGAGTGCAGTTGAAATGGGCCAGAAAACCTGGCATTAGCTCCCCGCTGATAACCGGGCTAAAAGCGACCGCTTGAGATGCATTTCCGAATTCGAGCAAACCCAGCGCGCTGGGGTGACCATAAAAACACACACACACACACACATATACGAAACATTCAATGATAAAGCTCTACAAAAGAGGTTTCAATGTTTTCAGCTCGTATGTTTTTTTTCACGATTTTCTCATTTTTTGAACAAAAACCTGTTTTCAATTTACTTTTGCTGCTGCTGCTGCTAACTTTTGTAAATAATTGCAAGCAACGGCAGGCCCCAGACACAGATACACACACACGCACTGCACACATGCAAAAATCGCTTCTAACACACACAAGCATCGACTTCCCAAAGCCCAAGTCCAAAACTTCAATCAGCATCAGCAGCAGAAGGAAAGCCGAATAGAGATACCCTCATCTAAATCGAAATCGTAAGTTTGACTTTGGCGGGTAAATTTGAATTTCACCAGAAGTAATTAAAATTCCCTTTCGAAGATTTATCTACTTTTATAAATGGAACGCTTTTCTAAGTCGCATTTATTTAATATTTTAATAGAGTCTACTGAGACAGCTTCAAGTAAAATGTATCTAATTACACAGAATGCAAGTTCATAAATAAAGATTTATTAAGTTCGACTTTCAGTCACATGTAAATTTGTAAGACCTACTTATAATGCACTCCGACTTTTCTTAGCTAGCATCTACTGATTTCATAATTCAACAATTACACATATTTCTTGTTTTGTTTTGGTACATTCTTTTTTTTAGGGTACTCTGCAGTTCGTTTTGTTACACATTGCATTTGGCTCCTCAGTCTTTTGTTGGCTATGTAGAGAATGCCTGTTATTTTTAGCACGTGGCAGACAGACATGTTCTTTTCCTTTCAGTAGCAATCCAAGAAGTGGCTGACTCAAGCGATTATCGCCTTAAGAGTGCAAAATCTTTACTTAGTTAGCACGCTAACCCAATTAGCGAATTCAGATTTTAGCAGTCATAATACTTGGAAACCTTTGGAATTATGATTATGCATATTATCCCCTTGAACAGATACGTATAGATAAGTATCTTGCGGATGTGGGCATCCCAAAGTTTGATTTAAAAGCTGGAAAATTAAGTTTGGAAGTGGGTATTTCGATACAAAAGCCATCTGTTCCGAATTTGGTACTAATTTAATTTGGAAATTCGTGTATATATGTATCTACACCATGCTAAATGAAATTAATTGGAAATCATTCAGGTTTTTTTGTGTGAACTTCAAAAGGGGGATCTTTTTCGCAACTCTAACGCAAAATGATTGTTTTATGGTTGTATGGACCGCAGGAATTATTGCCACCACTTATTAACAATGTTTAACGGATGGCTGGCGTATAGACAATGTGCCACATCGAATTACGTCAAGATTGTGCGAATTATCTGCACTGATGACTCACCTTGATGTGTCGGTCAATTAGCCAGTTCAGCTCGATATCATCGTCATCTTCGCCAAAGGGATTGATTAGCACCTCGGCCACCTTCAGCCAGCCCACGTAGAAAACAAACTGCAAA
1 GTATTTTAACAAAGACACACCTAAACAAATTTCGTTCCGCGCTTGTTATTAAAACTTTAAACATTTTGCAACTCTCTGGAGGGAGATCGAAAAAATCTGTTCTCCGGATACTGTTAAAAAATTCTGAACTTTTGGGCTGGGTGATGTGGACAGACACACCTATACACCAGTATATACACATACACCGAGGGGCACAACAATAAGCCAGGAATGCAGGTGGGTGAGGGGTTGGGAAAGGGGGCGCAGGAGAACAGCACTGGGCGCTTTGGGCTTATCAAGTTGAGCGCATCAAATTCTCAAAAATAATATACCAAATCATAAAAGCATGACGATGAGCAATTTACCAAAGCCAAATACTCAGAGACGAAACAAACACGGGATGAAAAAAGGAAAAAAATGGGACGGCGTATGGAGGAAAAGATTCAAATCGAGAACGTGCCCCAAACGAAGAAGAAGTGCCGATTATGTACGTATAAATAGGTATACTTTCGGTTGCGCTGTAAAAACAACAAACTAAATGATTAATGATGAACCGCTTTTGTCTGCTAGCAAAGCATTTCATTTTCACTTTTCCACCGAGGCAGCTCTGGCTCACTATGAACCCCACAATTGGAAATTGAAAATGTTATTTTTCAACTTGAACTTCGATTGCTGGCATCTCGCGTCGCTTTCCACTGCTGGCCGTAATCACTTTGTCATTGCCATCATTTTTCAGCATCAATTGTTTAGCGGCTCGACATAAATTCACTTCAGAACCAAAAGCGTAGAAACACAAGAGAACGAGAACCCGCTCTGGGTCTAATGGAAATTGAGAGATACAAGAATCGAAGCCGAGCAGCTCCAAGTGGCCCGTCACAAATGTAT
1 TTTTTGTGTTTTGTGCAAGTTGCCTGTGCTGTGTGTTGCCTAGGATTTTTGCAACTTTCATGCCAGGAATTTCTCGGTCACTGACATGGCCCAAACGACAGCAACGAAACGCGGCTTTTGTTGCATGTTGCAAGTTGATTTCTTTCCTTCTCCATTTTTTTTTTCTCTAACGTTTCGATGCTGTCGTCGCCGCTGTTGTTTTCAGCTATGTTGTGGCCTGCGGCGTTCGTTGTGACAAAAAAATCTGTTTTTGGTTGACTGCCTAACATTGCTAAATGTGCATAGGGAGCGACAGCAACAACCTCAACGAAAATAGAAAAAACGCTGAATAACTAGAGCTGGTTTTCTTTTTGCGGGTGTGTTGGCCACCATTAGGAAAGAAAAACGAAATTCTAGGAATATGAGTAGAATAATTGCGAAGATTTGAATGAAGGTTTCCGCTTATAATGAGCATTGCAAAATGGAACACTATACTGTATACTATACTATACTATATTGTACATAAATGAATTTTATTATCTTAAATCTTGAAACAGCAACATCATTGATTAAAAATAAAAAAATGTAAATTTGCTTAAAATGCAACGGTTAGCAATTTGCTTTGTGTGCATAAACATTTTAGAGCTCATTTAAAACAATCACGAAAGAAGTTCCATAAATATCAGTCAATAAAATAGTAATAAAAGCCACCAAACATTTCCCCCCACACAGCCACCATACAAATAGCAACTTTCCAACGGCAAAGTCAAATTTACTTTTCATTTTCAAGAAAAACTTTTCCACTCGAAGAACTTAATTTTGCCATCGTTTTCCCGCAATTACATTGCTCCACTGTGCATCGACATTTATGCGAAAATCTGACGTCCATCCCCGAGCAATAGGAGCACATAAAAAGCTAAAAAAAAAAGCGGGAAAAGCGAAGAAAAAACTTTGCATAGCATATTTACACATGGCCTTTGGTATTGTTTTCACAGGCGGCGCGATATCAACATGCAGGTCGACTTCGTGTTGTTGCTGTTGGATGCTGTATGCTGGCTGTTGGCTGTTGGCTTTTTGGCATCCTAAAATAGTTGGCGGCCGTCTGTTGTGGTTAGCATA
0.9217469888249983 TCGATAACAGATCGCAAGAGTTTCAACTATATACGCCGTGCCAAATCCGATCTTCAGTCCGATACACCCGTCCAACTTTGTGCCAACAAAGTGGATATGGTGCACCTGCGCCAGGTGAGCCGCGACGAGGGCGAAATCCTGGCCAAGGACTTTGAGTGCAAGTTCAGCGAGGTCTCCGCCGCCGACCACGTCGACCAGGTGGCCGAGGTTTTCAACGAGCTGTGCAAAGAGGTGCTGGCCTCCAAGCGCAAGTCCAAGCAGAGTCTGCTGGAAAGGATGCTCGGTGGAGCACGACCCTACAGCCGAGGGAAGAGCGACAGCAATTTGCCAAAAGACTGATAGCGGTGATGGGATTTTTATGTAAATAAATGTACATTTTTCTATAAATCAAACGGAACAATTCTAGTTTTTCTCTTATCATCATTGTTTTGCGATATAAAATCCTTAATAATTACAGAAAAATATGTCATGCGTATCTGAAGTTAAAATGTATATTTATAACATTGTTTGTAATGATATTACATATTATTTACTCTTTTTCTAAGACGGAAATGGGTTTCCCAACTTTCAGCTTACGAGAGGCTTCAGAGACACGAAAGCTTTTTAGACAGCTTTTAAATTTAATGAGTGGCGCCACTAGTAGACTTGTGGTAAAATCAAGTTGTAAAATAATTGTAAAATACAAAA
0.516843382313772 CAAGTAGCCAAGCAGCTCCAAAGGTAACAAAATTAACAAAATATATGCCGCAAAATAAATAGCCAGAAGACGAACAGGTTTGCGGCATTAACGCGGCCTTACACTCAGATTGACTTTCCGTTGCCAAGATGTTAAGATGTTAATGCTGAAATGCCGAGATGCAGATGCATTTGCATCCCACAGATTCATGTTTGGGCTCCAAGTGAAAATACGTGTCCGTGTTTACATAAATATTAGCTAGGCAAGTGTTGCGCATAATTGTTGTGAAAGATTGGCGTGAATTATTTGCGGTGGGCGTGGCATGCGGGCATTGGGATTAGTCTAATCAGCGATTTGCATTTGAGGTTACTTTCCCACGATACCCAGGCCAAAGTGTCGCATTTTTTTGATAACGTTAATATTGCATTTACATTTTGTGCATTCTCGGAATAAAATCGCCTGCAATTTCAGTGAATCAACATTAATTCGCTGACCTTGCCATTAAATATTTTATCGTTGCTTGTGTTCCGCTTTTTTTTCGGAACTTGTTGTCATTGTTTATAAATGCAGGACAATGGCCATTGTCTCCTGTTGTTTATGCCTACGAATTGAAAATACATAAACAAAGACATTGTCTTTGATCAAAATTCTCAGTGATTGTAGTGCACTTTCGTCACCTGCGAAAGACATTTGGATATTTCCCGCTTTAATTGCGCCTTCTAATTGTCCGTGTACGATGGCAATCTGTAGTTAAATCATGTCAATTTAATTTATGCAAAACGCT
0.8385462883246088 CATTATTGATAATACTTTATAAATGTTAAACTCGCGAAAATTGTTGCTGTTGCTTAGGTTAGATTTGAAACTCGAATTTTCTAAACTTACGGAGCTGTTCTCGATTAGATTTCCGCCCTAAGGGACCAAAAATCAAGCCGAGAACAGATCTGATAAATTCGGTTTAACGCTAGAAATGTGTTTGCTTATAGTTTTTCATTTTGCCATATAGTTAACCATAGTTGGGCTTAGATTCGCTTAGATCGGTGTACAAGTGTTACAGTAGAGTTAGTTGGTATCAAGTTTGGTCAAGATTCCCTTCAATAGTTTTGATTCGGTGTATTTCTGTTCCAGTTTTGGCTGATATGCAATCTTTCGAAAGGTTTTCGTGGGCTGATAGTTGAGTTGAGTATGTGTCATAACATATGGACGACCTACTGAGGGTCAAATTTTCAAATTGGTATCTTCAACAATCAACGATAACATTAAATTAGTTCAATATAAATTCATGTAAATTCAATTGGCTAAATCTATAAATTAAATTTGAATAACAATTACGAATCCCGCAATTCCGAATACGTTTTAACATTATTGTCCTCTGCGTTTTGGTTTTTTTTTTTTGTGTGTGCGTCAAGTAAATGTGCAATTACAACGATCAGAATTACAAATGCAATTAAAATGGGAAATTGAATGCAAAACTGAAGTGGAAAAACTGAGCATCAAGTGCATATAATTATTCAGTTTGGGGACACTTGGGCAAGCAGAGGTGAGGGGCAGTCAATGCAAGTATCCCTTCAGATATTAATTATGCAATAAAATACAATTTGCGCGGCTTTTGTCATTTGTCCGTAGTTGGCGAGAAAGTGCTAAATGCATAATTAATAAATAGTTTCATCTTGAAACTACCTGACTAATCGAGTATTTACACTATA
0.7537272222902931 AAAAAATCATGAACTTGGGTGGAGCGCTGATGACACAACCTCAATGCATCAAAATCAAAGTCGAATGTTGCTCTTCGGCAAACATCAACAATGCTAAACGCCATCGAGATTGGCAACAACAACTACAACTTGTTAATTTAATCAACCCAACAATGATGATTGAAGTTACAACATTTCTTCGGCTCGAGACGCGAATCAACTTGGAATCGAAGGGCCAATGCCAATTTGCATAATACAAAACTCCCGAGCAGCAACAAATACCAGCGTGCATTTATTAATTTCTGATTGAACTTCCTCCGGTCTGAATTTATATATAGATAATACTGAACCCAGATCTGCACACTTGTAGGAAAAACTCAAGGGGTTAGCTGCTGCGATGATGCATGTGGGCGATGCGATGGCATTGACACAGAGAGAAATATTAATGCCTAAATGAAAATTAAACTGGTTTCTCACGCTTGTAAGCAAATCCGTCACAATTAGCTGGCGAAGGGGAAGTCCCTTAAAGTTTTT
0.8790182356042865 ACTACTGTTCGGATTAGAGCTACTATGCTGGGAATTATTGGTACTACTATTCTGCAACTGCTGCTTATGGAACTGTTTCTGCTGCTGTGTACTGATCGATGGCGACTTGACCAATGTGGGTATGTGGCACTGTATGGAGTCTTGCGATTTGAACGTGCTCGATATGGATTTCAGATTTCCGCCGCGCGGCGATAGAATTTTGTTCGAATTGCTGGATGTCGATGGTGTGGCTGTCGTATTGGTGGCTGTGGTGTTCGTGTTGCTGGTGGTGTTGTTGTTCATTTTGTTGCTGTTGTGGTGGCGCGGTGTGGTATTGGTGGAAAACTGATATTGCTGATGATGATACCTGGAGCGACCGCGGCGGGGCAATGATTTCTGTTCGGACATTGGTGACAGATCGGAGGAGGTGCTTGATTGTGCTCCATGGTAGATGATGCCTACGGCGGAATGGATCAACGGATCAATGGTGTATCAATCGCAGCGCAGACGGAGATGTTAGTGGGGAAGAAAAGAACAGAAAAACAAAGAGCGGGCTGATAGAGAGTTTTTTTTCTTTGGCAGGGATAGATACAATACATAGATAACAAACGTTAACAAAACTTAACAACTAACTTAGCACTATCAATTACAAAATTGGGTGTCTTAGTCTTATTGGTTGGCCTGATCTGAGTATTTCGTGTGGAGTTTTGTTTGGTGCAGTTTGGCCTACTACAGATATGTTATCGAGATATTGTGGTTTGGAAAGTGTTGTATTAGTCTAGAGTCTGCAAAAACAAAGCAACACAAAAAGAGAGTTCAGCTGGCAGAATACTTTAGGATAAAAGCCTGGGAGTTTAGAACAAAGGACGTCTGCAGTGAAAGCTATCTCTATATAACTTATATAACATAAGCAGAATTTCAGTTTTGAGAGGACGTTCACTGCAGATGAATCAAAAAGCGTGGGACTTTCTTATTATTCGTTTCAAATACAATAAAATAATATATTGAACTTTCCCCATCCCTGACTTACTGTGCTTAATCTTGCCCTCGTGCTGGTTGGAGGACTCGGTGCGACTGGAGGTGAGCTGGTCCTGGTCCGATTCCGACTCCTCGCTCTCCGGCTCCGTCTTCCTGGAGTGGCGCCTCCGATTCTTGGACTGCACATGGAACATGGAACAGCGAAAAATTAGTCTGGATCGGCATCTCAGTGCGGTGAATTTATGCAGCTAGCGACTACAAAGCGCCTGGGGTTGGAACGCTTCTCGAACAAAAGAATGGTTAACTCAAGATTGGCAGGTGACATGGATCCAGGGCGTTGAAGCCCCTTAGCATGATTTACGGCATTGCAATTAATGTGAACTGAAGGGCAAACAAATACACGAGCAACATGGAACAACATAAAAAGCACGTAGTAGTACACTCAGAAAAACACTAATGTGTGGCAGGACCACATTCGATCAATCGAAGTACTTAGTAGAAGGAGAGAGATAGAG
0.6750676280125668 ATAGGAACTGGAGATTTCGTTCCTAGCCAAAGTACTCATTAAAATAATATTATTTACTAATCTTAAAGCTCAAAAATAAACTAACTTTGTATGGTGTAAACACCTGACACAGTCATCACCACTTAAGCTGCCTTTCCGCCCAAAGAGTTGCGAATAATGGCCTGCCGAGAGTTTAAAGCGAGAAAATGGAGCAATTAGCCGGCAAGTAAATTTTGCTAATGCTACCCGACTCCAGGACTCAGCACTCAACACTTTGGCTGACAGCCCCTGGACATTTGTTAAATGCCTCGTCAGGATGGCCGGGTTGTTCGCCGGGCCGAAAAAGAGAAGAAGGGCAACGTGAGAGCATTTTTATGACAGCGCAATTAATTTGGGGCTTATGTGTGTAAGCCACTTGATGTCCTCATTAAGGACCTTTTATGGCCGCGCTAACTGGCAAATATGTGACTGATTAGTCCGGCGGGATGGCCAAGGATGCGGCACTATGCACCTATAAATGAGCCGTTATGGAAGCACTTCCGGTTGCGTTTACGGCCGTAACGTGATCTCAGCCATTAGGTGGTTCGATTTATCATTTCACTTGAGGGACATTCCGAAATTGTGATAGGAACCAGTGCTGGCAGCTGAATTGATTATATAAATGTTACAGGTATCTCATAAAGTCTACACCACATTAAACAGTTGGTAACTTCCGGATGGAAATGCACGCTTCCGGTTACATTTATTTGAGAAGTTAGGTGAGAAACACTTGCACCACTTGAACACGCCCCTTTGGGCTTGAACTAGTTCAGTCACTTCCAACGCTGCTGGCAATCTGTCATGACAACATTTTGTGGCCCTCATTAATGCTCGTTAGCTTTATGACTTTGACTTGGCCATTTGACAAATGCACAAGCTGATTAGAAACCGGCAACTGTAAAGTGCTCCGCCCCCGGCGCCGATGGCGTATTAGTTGGTATCGAAGTGACGCCACTTGCGTGGAGGTCACAATTCAATTGGGTCAACGCGTAGTACGCGGAGTTCGCATGGTTACCCGGGATCCTGGGATGGGATCGATTGGTATCCAGCTTGTTTTGTTAAACGTTCCGAGCACATTTTATGTACATATGTCTACGTTGAGGATAGTGGGTGCGTGGACCTTGGACCAGCTATTTAATGGGCAACACGTGTGCCACATACTCAATTCGATCCAAACCGATGCGTGTGGGTGTGGGTGTTGGACAAAGGTAACTAACCGAAACCGACGACTAAAAGTGATCCTAAAATCTACTCACTTGTCGAAGAGGGCATGGTAGTACGTCTGCCCCAGCTGAATGTCCGCCGTTAATGTTGTTACGAAATTCGATAATGGATTGGGCATTGACTGCGATTCCCGCATCACCGTTTGTCCCCACATCACGGACCCTTTGCGCAGGGCATTGACCACCTCGCCCCTTACGCCCTTATTGAATGGACAGACGGCGCGAAAGGCCCGCATGGAGCCGAGGAGTCCCAGGCAGCGCAGCAGGAATTCCAG
0.7731277252669538 ATCACAGCAGGAGAGAAGCAACCTTATTTTCCGCTACTAGTTGAAACTTTTGTTATGATGGCGTAACCTTGCCATCCACCCACTTTCATTCCCACTGGGTTGCTGCTCAAGTTTCATTAGTTGTGCACTGGGCGTCTAACAATTTTCTTACTGCTAAATTAAAAACGATAATTGAAAAATGAACTCGTGTTAAGCCGGGCTCGGCCATGGCAGAATTATTGGGAAATTCCTTTTGAAATGGCAATCAGAAATGAGGAGAAAAAGTAGCACATTTTTAATTGAATTTTGCTACCCTCAACAATGACTTGGGAGCTTGAGTGCTGGGAAATGGAATGAAATATCCCCATCCACCCCCTTGATTTCGTTCAATTGCAAAATCTCCAAATCCCAGAATGTGCTTCCTTGCCTTTGTGCTGCCCGAAACCCAAAGCATTAATCATTCAAATTGCAAAACGTCTCAAAGCGTAATGCCGGCGATTAAGCCTTTCAATCATGTGGTGTCCCCGC
0.5133929371871165 GCGTCGGCGGCAGCGGCAGCGGCGACACGGGCGGACCGCCGTTTTCGTCCGGCTGAATGCCCAACATGCAGTACGGATCCGAGAAACCTAGACGAGCGGACAATAAATAATTAAGTAAACATGGAACAAAGTTTTGGGTTTTGCAGAGAGATAGAGAGAGAAAGTTTCATCCAACAAAAACTTAAAAATTTGTTAGGTAGGTTAGCAAATAAAATAGTATTTAAAGGCAAGAATCAACATAAATTAGTTAATTGACAGAAATACAATAAAGCAATGTTGATGTCTTAAGCTCACAGATAGCTCCACAAGAAGATAATATAATTTTGTAATTTTTTAATCAAGTGTTGCACTTATAAAAACAATAATAATTCAATTAATGTAACTGATATTATATTTTTTATCTCCGAGCGGACCAAGATACAAAAAGATGGATGACGGCAGACAGGGGGTATAAATAATGTGGAGTGGGAAATGGTGGCGCATTAATGAAGAGGTCGCCTGATGACATTAAATGGCAATTAATGGCACTGCCGGCGGGGACAACGTGGCGCGTCAGCTGGTCCCAGTCACACATTGCGTATGATTAACATTTCATTTGCATAAAGTGACGCTCAATTATTGAGTGCCTGTGATTTACGCGTACAACGCAGAGCTCTACGCTTGCCACAGATGCCAAGATTAAGATTTTTGCACAAAGATCTACATAATTGAAACAATTACGCAGCCTTGAGGACAATTTCTCCACGCGACACGATATGATTTCAGGGCGATTAATTTAATTGGGTTCAAAGTGGACAGCAAATAAGCGTAGCAATATCCGATTGCCAATGCTGGCTGATTATGTACTAAAACGGATTCCTTCCGAATTCGATTTACATTTAGTGTGTTTTTGCGCCGGTAAATCGATTACGCCGCTGAAACGATTCATTTGAAATTCGTACTCGTACATTGAAGCCACTCATTGTAATGGCCAATTCGATTGTTGTCTTTCATGCTTGACCAGTTGCTGGAAGGGAAGGGCATCCACTGGCTGGCTGCTAATGAAAATCGAACCAAGCCGACCCGAATCGAATCGCATCGAATCGCACGGAACTGAACCTGATTCTCAGCCTTGCCAGCTTATTTGGCCCATCGAGAATGGGCCCAAACAAAAGCAGACCGCTCTCATCGGCCACGTTTCATTGGCAACGAGTTGTTTGCCATCTGCCCACGGGGCCCCGGGTCCACAAAACCGCCCATTCCATCCAAAAGGATGCCTCATTCTAGCCTATTTGCTGTGCCCCCTGCCTGCAGACGTTGGCCGTCATCATCAGTACATTTAACAGATGGCAGACGGCACACTAATACTGCACTACTTCTTCACGGATTGGGCATGGTGATGGTGATGGTGATGTGAATGGGAATGGGGATGGTGATGTGGCCACCCGGCCAGTCGAGCGATAGAAAAATGCTTCAACTGAAGCAGACGCAGACGAAGGAGCACTCAACGTATTCCTTACACATCCTTGAGCACATTAAAATGCGAAATTGCGTTGCCTTCGATGAGGCTGCTGCTGCTGCTGCTACTACACAGAGAAGAATTCCTACAATTCTTGAAATGTAAAGAAATGGTGCTAATCATTTCGTAGAAGCCATCCAATATCTAATCATTACTATAACAATTTTGTTTCAACAGAATTCAACAGAATTATTTCAAAATTTGTTAAATGAAATTAGAATGATAGCTTAAAAATGCAATAAACTTTTAGCTGAACTTCCAACTACATTGCTTGCAGAATTCCATGTAACTACCAACTTTTTTCTCGTGTTTCCGAAATAACACCTTTAGATGTAATTAAAAGTAATGCTTCACTTGCTGCCACAAACATTTCCCTCTGTGCATTTATATTTCTGGTCGTAGGGGCTTCTGGCTCTTGAGCATAATGAACAAAAATGGGAAGCATTAAATTGCAAATTTATTGAACGCACACGGAGCCGAAGGAACAAGTTGGGGCATAACCAAAACTGTAACTTTGACTTGGTCGATGGGACAGGACAGCAACACAAA
0.4414990597273535 CATTAAAAATAGAAAACAAAGCGAAGCCCATCAAAACTTGTTCTTTCACTTTCAATGTCACGCCACAGAGACCGACGAAGACCTTCAACTTTTGGACCCGCTCACCCCTGTGGGGCACTGTTTCTTCCGCCTGGGAATTAATTGCGGCATAAAGCAAACATTTTGCGAGTCAATGTACGTAATTTGAAAATCGTGCCAAAATAGATGCCAGTGTCAAACTCAATTTGCAGGCAAAAGGCTGAAGCAGGTGCATAAAGTGCGGTGGGGGGTGAGTAAAACGAAAACATAGGTAACACCCCCGCGAAAAGCCAAGCAGATATATGTCTGCTGCTGGTAGTATCCACTGTAGCCATTTGTCTGCATGTCGCTTTGTTGAATTGTCTATTTGTTTGCCAAAAAGTGCCATGAAGACAACTCGTTGTTGCCCGAAAGCAATTTCATTCGCTGCCGCCACCGCTGCTGCTGCAACAAATTACTATCATTGCTGTTAATAGTTCATTAAGTCACGGACGGGAGATGTGGATGTGGAAGCCATGTGGAATCACGGCTACGGGGAACGTGAAGCCGTAAAACGTAAAATCGAACTTCATACCGCCTGCCGCCGAGGCAGGCAACTACAAGTGGCAGAATAATTGAGTGAACGGCAAGATAAACATTTCAATTTCGTTATTAAGTCATCAATTAGAGGAACCCAAATCCTACTGCAGGGTGATTCGGTTTTGATTTGAACTCCCGGGAGACAAATTGCCTGCCATAAAAATTTTGTAATTAAAGCGTTGCAATGGCACACAACTTCTTAGTTTGTGAGATTGCACAATATTAAACAATCTATTAGTACATATATTTTTTATTTTCAGCGTAAATATGTAGGTGGAATTTATTTAGATAACCCAATGAGGCATGTGGTTATTCTATGTTATATAAAAAATATACATTTTCTTAAGTACCTAACTAAAATTTCATTTATGATATTTCGAAATGAAAGTAAAAGTAGTAGATTTGAGCAATCTTCTCAGTTATTTACGG
0.8802630569675258 ATTACAAGAAAATATAAATCATTGATTGTGATTTGTCTGTTGAGGGAAATGTTGTATAAATGGCACTTGGTAATTTCTAAGGAATTACTTATTCCTCAAGTGTATAAAAGGAAGGAAGAAGTAAGCAAACAGTCAGTGCGTTAGTATGTTTACTAATTCTTAATATTTCAAGTTTCTCTAATCTTGCCCTCACTTACCCCCAAAATTGTAGAGTCTAGACCATCGCAAATTATTTCGCTAGCTATCATCCATTGATAAGATAAGCCCTGTGGGGGCTGAGTGTTTGTTCTACTTAGGTTCAACGAATCGCTGTTCTGCTATCAACTGAACGATAAGACTTACTGTACTTAGATTTGCTATATAATTGTCAAACAATAAAAAATGCTCTGGGACATACAACACAAGGAAATGGTTTACACATGATGAGACTACACTATTCCGCATCGCTTCCATCAGCGAGTAGCTTAAGTAGACCTTTGTACCGCCTTCCAATTTTCCGGCTATTTGATGTGGTCAACATTTTGGCCTTGTCTCCAAATTGCAGCTGCCAAATGGACTGAAGTGTTTCCAGGGCTCCTGGCATGGAGAACACCTGCTCATCAACTGTTAATTCTAAGCGCCTGGGCAGCTGCTTTAGTTGTTCGAGTTTTT
0.4523533600577059 GACTCAAGCAGTGCACTTTTTGTTTTCACAATCATTGCAGATAGCAAATGAAAAACTGTTTTCCCCGACAAAGAGCGAAAAACTAAGAGAGAGACTTGAATGTGCCAATCTTTGAAAACGCAACTTTGTCGAGCGTTCATTCACATTGAAAACAGAGGCATAGCATGTGGTTTGATGTCGTAACACACACAAAGAGAACCCGAAAGAGTGGCAAAGAGAGCGCAGAAATGGAATTACCTGTCGCTGTTGAACCGCGCCTCCTTGTTTTTCCCCAAAAAAGGGTAGGTTTTTCGCGGGGGGTGCGGCGTGTACTGTTGCTCAAGAATCACACACAGACACACACACTAACACACGAAATTCTCCCTCTTCTTCTTGCAATTTATTTAAAATTTTGTTGTTGTATTTAGTTGTATATATTTTTGTTTGCCAAAAATTTATAGCCACACGCGTGCGAAAAAATCGAATTGGGG
0.5970712900524915 ATGTTTATAGAGCAAAAGGAAAATTAGAAAAGTCTAAAGAAAAGCGCACGAAAAATTATGAAAAATGAATGACGTCTAAATGTTCGCGAAGGTTAAGACAAATGGCACATGTTGTCGCCCATTTTCAGGGGGAATTGACAAAAAGTCTTAAGAGTCATTCCCTCAGTCCACTTTTCGTGTCATGAAAAATTGCGCCAAGATAAATAATTCCAAAAAGGAAAACAAATTCGTTAACAAAGGCCAAGGAAAAGAAATCAAATAGAAATGGATATCAAAGCGAATGACTCATCTGCGTTTTGCCTTTTGTGGTTTTTTGGGAGTGTAGCAGATGTTTCGGTTTTCGGAAGAAATTCGTTGAAATTTTGATGGGCTAAAATTTCATTCTGATAATTGCGCTGAGCATTTGACTCTTTAGGCATAACAAAACTTCCTCAAGGTGTTCTCCCCCTTACCCCCGTCGCCATTATCCCTTGATTTCAGTCTTTTGGTCTAGGTAAAATGTAGCTTCAGTTTTTGTGTGCATTTCTGGCCATGAGCCAAGGCGTCTGCCATCTT
1 AGCAATAAGAATCAATTGGAGCAGCCTCACGGCTCAAATTTAAAAATTGTTTAACTAAATTATTTTATAGAACCCATTTTGTCATCGTGGTAGTTTTTAAGGTAGGTTAGTTAGATAAATAGTAAAGTTTAATGTAATCCTTTCGCTAGCCTGCAGTTGTGTAGTTGCACATCGAATTATAAGTTCATACACGTATGCATTCATATAACTGCTATTAATATTCATTTGCACTTAGACCAAAGCATCGGTTTTAACGTTGACTAACGTGCCACACGATCAAGTAACTCTTATCGCCTCGATTCTCGATCGTTTGGTTTGGTTCCAGTTGAATACTGTTTTCCATGTCGTTATCGTCTGTAAAGAGTCCATTCAATTGCATTAGTTATGAAAGTTTTCAGCTGCTGTGCACAAAAATAGCCTATGTGAAAGATGAATTAGTGCTGCAATGCCAAAGTAAAGGGTATTACTAGACTTCGATCATTTACAAAGTTTATACAGGCCACACTACAGTTGGCAAAGTCTTTAGTTTCAAGTTTTAGTAAGCGTTTTGGTGAACTTTGCACAAGTTATTTATAGTTTGTACACATGTCTTTTGAAAATAAGAGTACATTTTAATATTAATATAAATAAAAATAATTAAATAATATTGTTAAGAAAATATAAAATACTTAAAAATGATTCATATACCCGATTCAAGAGTATTCTATAGGATTTCTACAAGTGGCCAACCCTGAACACAAAAATATGGTGACTATAGTTAATGTTTTGGACAAGGGACATGGAACACCAATAGATTAATTAATCTGGTGCATGGTTTTTGTGCGAAAAAATAGTTTCATGTGCTTAGACCATAGATATATAGTATGTATAATGCTTCAGAACCGAAAGACCATTGATAAATCAGTCTTTTAGCCATGAAACGCACTGCACAAGCAGTAAAACTGGTGCCGATTGGAACAGTACGGAAAAACATAAATTAAATTAAAATGGGGACTTGCGTAAACCTGCTTAGTGGGCTAGTTCAGATCAGGTCACGGCTGAGAGAAATGCTGCAATCCACTTGTGGGAC
1 ATGGGGCATTTTCTATATATATATACATATATTCTCTCTGGATTGTCAGCGCTTTAAATTTATTTACATATTCATTGCAATTGCGCTGCACGTGCCGCTGGCTTTTGCATGAGTTTTTTGTTTTGTTTCTTGTTTTATCAAGAACCTTTTGTTGTGGTCCATATTTGGTATATTTGGCATTTGCATTCAAAGTTAAAAGTCAGCGAAGAGTCTATTGCGAAAACTTGCATGTTGCTATTACATATATCGATAAATTGTCGCATACAATTCGCTGCACTCTTAAATGTCACGGTCTCTCCCCTCTAATAGTTTATATTTGCTAAATCATTTCCAGATTGGTTCAACTTCATTAGACATCAAATAGGCCGTGGGCTGTCTGCGCTGGGAAAATCTAATGCCGAAAGAGTGATGAACAGCATATATTATATAGCTGCTATCTCTGTTTATCACCCATCATCATTTCCATCAGCCTACAAGATTTCCTTTTGTGATTTTCTTCGCTTTTTTTTTTTCTTCTTTTCTACTCGCGCTTCGCTGCGTGTGAATTTCGTAATGCAATAATGAAGAGGTATAGGAAAAGTGGGCGTTATGGAGCAGACAGCTACATAGA
0.8769123745717914 TCTTGATATTTTTTGCAGTGTGACAAACTTTTTGTCCGATTGCTTTGTTTTATTTTGTTTGGCCGATGTCGCAAATGTACACCAGAAATAGCTATAGCTTCGGCTTTTGCTGTAGCGGCAGGAGGACTTCAACTGCTTTTGGCCAAGTTAATGCATGTACTAAATGTCTAACGGTAAATATGAGTTACTAGGTAATTGCTTGGCCTGCTTACCTGCAGCTGTTACATGCGCGCATGCGCATAACCAACAAAAGCAGCAACAACGCGTCTTGACTTTTCACTTTTGTGAGTGGGAATTGATTGAGTGCCCAAGTGCTCTGGGTAAAAGTAAGTCATTCCAGGCAAAAAAGAAAAATTACAGCAAAGTGAATCTAAACTATAGCTAACCAAAAAATTAACACCTGCTGGCCAGCAAAATGAAAATTTGGTGTGCAATTACAACGACAGCGAGGAAAAATAACAATTTTTGAGTCGATAAGTGGCAGCGAAATCAGACGAAAATTTGTTGCATATCACAAGACAGAAATGGGTGAAATGGCCAAAAAATGAATAGACAACATTGTATACCCTTGAGAGATTAATAGTCTACTGTTAGATGTTTTGCATGTTTAGGAATTTAGATAAGCTTATTTTTCCATTGGGTTAAAAGTACCTGATTTGCAGTACACTTACAATGTACATCCCCAACTTTCCGCCATATTCGATGGACTCTCTTTGGAAAGTTCACCAAATTGTAACTCAAAATTGTATCAGCAATGCGTTCAATTTGCGGCGCTTCGTCGAATTGCCAAATGCAGCGGCAGATACAGTGCGGTACGTGACTGTATGTCCATGGGGAATGCCGCAAAGGCGACTGCAGTCGTTTGTCGAGTGTGGCATGTTGACTTGCGTTATTTTTTTCACCTGCCGCAACGCCAACGCTCTCCAGCTAAACATATAAACATAAAACAGCAGACGTAGACCCCAAATCGTGGGCCATAATTAAGCATTTATTTTATTTGCCATATTTCTTGCGCTGCATCGGGATTTACTGCGGATTGGATTGGTAATCATCGTGGACAAAAATGTTTG
0.9933310856519061 GATGCCATAAAAAGGCCACCAATCGCCGTACGTGCCAAATCGACTATAGAATATATAAAATGCCATATGCAAAATGCAAATGCAAAAACGAGAACGAACTGCAAACATGCATAACAGTATTGTAAGTTATGTATTTCAGAATCCCTCTCGAATCAAAACAATTGAAACACCAACAAGACAAATATCAATAACGAACGCCTTGTGGGCGTTGGATGGCCACCCGGGAGCGGAGGCGTGGCAATAGCATCCCCAGCATTGCTACCTCATGCAACAAAAACAACGTGCCCGCAGGTTTCCCAACGAGTCTATAAATAGCCCGCCACATGAGGATTGCACAATTGCATATCACTTTATAGAATACATAACAATAAAAAAAATAGTGACTACCACAATGGAAACCTCCGCTGGCGGTAAATGCAATTTAATCAGCCCCATTCGTTGTTGTTGTTTTTTATCTCTGGGGTGTTGGATATCTAATTCTTGGGGCGGGCGCCAAATAAACTTACAATTAGCATTGCCCATGAAAACGCTGGGCAAACAATAAAAAGCTTTAACTCACAATTTGCATTTCTAGGCGATAAGCGTAAGGAGAAACAAATTTATTAAGTACTATACAAACAAACATGCACATTAGGTAAGCAAAAAATAATAATAATAAAAAAACAATAGTATAATAATTCTAAAGATCTGTTAATCACGTTTAAGCATTTCGTGTTTGCTTTCGCAATAATTTTATTATTCACCAAAATGGATCGAATATAACTGCCACTTGAAACTGCCGCTCAAAAACAAAAAAAAAAAAAATTCTGATAGCCGCTAATTGATGAAGAAAGTGTGTGAAGCGCGAAATGAAAACTATTTTCGTTTTCCATACGCTGCTTGCTGGCCACAATTCATTAACTTCTGTCAGGAGATCATAAATTAAAATTAATCTAAGACAATTTAAGCAGGCTGCAACAGGCTGATAAAAACTCGGGTCGAGCGCCGTTTGAAAAGCGATAAGCGAAACCCATTGAAGTCACGCGAATGGCGACAAAGTCGGCGAAATGGTAAAAATGGAAAATGGAAAACCATCGATTGCGGTGGCCAACAAAAGTGGGCGGTAGGTGGTCGAAATTGGCTTAGCTATGGCCATGAACAAATATTATTTTT
0.9614115693329411 CTTCTTTTTGTTCTAAAAGATTTCATCAGCATTCACCTAAACCATCAATATAAATATACTTAATAGTTGAAAGTAATTAAATGAACTACCAATATTTCTGGCTGTTCTATTTTATTTTATTTTTAAGAAGAGACTATTTGAACTCTTTGTTCTGCTTTCGAATCCAATAATTAGCCATCTGTTTGTAAATACCCTCTTAAATGCTAACAATTCCGATCGTTGGCTTATCTCATCGCCTGGCACCTTTAGTTCCTCAATTTAATAAACATTTACGAGAGAGTTCAGGCCAAATCGAAAGGAAGGCAGTAGGGGCTGTCGAGGGAAGCCGAAGCTTTCATTGTTGTCATGCAATGCGCAAACACAAAACTAATTGAATTTTTCGTAGCTCTTTTCCATCCTTGCCATTCTGCAAGTCAGCAGTGGCGTTGGCTGTCAGGGGGCTCGTTGGAAAATCGGTGGGAAAACAACGGGGCCTTTTGTCTATGCCGTACGTGCCACAATTCCTAGTTGACACGATGTTGTTGTTATTGTTGGTGCTGTGGGCTGCATGTTTGCTGCTGATATTGCTCGGAAACATAATCAACATATAATTAAAAGCTACTAACATGCAACACATTACACGCAAAGTATATTGTCGTTACACAATGCAAAGTGGGTAGGGTTCTTCAGCATCTAAGCCCCTAGAAATTCCATACCACCCCTTCGTTTTTTTTTTCTCTGTTGTTTATCTAGCGTCGGACTGACCCAAAAATCCACTTCACGCCCAAAGCAAAACATGCTGGGTTTTATTATATTTATTTTATTTTATTTTATTTTGGTCTTTATGCTGAGTCTGGGTCTTGGCTCCATTTTAATGGCCTGCATGGTGCGTTGCAATTATAATACGTACAACACAACCGACGACAACAAGTGCTGCTTAAGTGCTCCATGCAACAACAACAGCGGATTCGGATTGTCCAGAAATAAATGTGACCTAATTCAGTGTTTTTTGGGGGGTTTTCTGTTTCTGTTTCTGAAATATTGTAGTTGTCATAATTCACTTGGTCTGCTCCATATTTTGTGCAAGCTCTGCACTTATTTTGCTTGGCCTGTAACCTGAGTTTTCGTTCATGGGATTGGCATTACTAGAGTACGAAATACTTGAAACACGAGACAATCGCTGCGAGAGCGTAATTGTATATATATATATATATATGCATATATAGCACCGATGTCAAACAATAATACTTAATAATGCCTCGCTGGGCATGGCCCATATTTAGTAAATTGGAATCGTGGCCGGTCGTTATCAGTTGCAGCAGCTAGAACACTAGAACACTAGAACATTGGAACCCCATTAGCAACAGAGACAGCAGTCTTAAATTAAATTAAATTTAGAACATGTGCTTGAAAAATCTGTTCTGTCGGCAATAAACTTAAATGGTTAATGATCCGTGGAGCAATTAACATTTTACAGCATAAACATGAAATAGAAAAAAAACGGGGCTAGCATCATAGTACTTACTTAATCTGGCAGTTAGTATACGATTTTAATTTTCAGTTCCTGCAATTTCATCCAGGTAATCCACTTGATGGAATCATTTCCTGCACCTAGCATCATCAATTGGCTGCAATAATGCCAGATGCTGTCAGCAACACTCAATAATTTAGCTATATTACGCAGGTTTTTGCTGATAACGAACTTAATGATCCTAAATTCTTAAGTTCCCATTCTGAAAAACCTTTCCCATACGCATCACTTATAGTTACGAGCAGCCAATGGCAATCAGTAGAAATTTGCGTACATTAAGACCATGGCTTTTTGCTCTGCAATTGCCGGCATGACATTTGCCGGCTGAAACGGCCGAAACGGCTGAAAAAACAAGTTAATTACAATAGGATT
0.4501238894917015 ATTACGCAATTGGAAATGCGTAACTTTGATTTCTGGACTTAATTGCGGAGGCTAGGGAAAGTAAGGAGTATCAGCAATTAACGCAGTTACCCACTTTAATCGCTGCTCGCCCACCGAACTCGGAAGCCCCCAATTAAAAGATACATAATGTTTTCATTTGTGTTAACCATTTGTAATTGATTGATATGTCGACGTGGATCGAGTGTGCGTCTTAAGTTCATTTTGAAATCTTGTTTAGCTTTTCGTTTGACTATTTTTTTTTTGTCAGTTTTCGTAAAGAAAACAAAAGTGAAAGTCCAAATATGCAAGGCGACGTGCTGCTGCAACAATGCATATTAATTTTTGGTTTTTGTTTTTAGTTTTGTGATGGCACGCCTCTGGCTGAATTTTGGAGTTTTCTTTGCTTCGCATATGCAAAGTGATATACGCCAAAGAGCGCGTTGGCAATTGTTTGACCAATTTTAGCCCACCCTCTTGGCCAAATGCGCATGCTTGGCTCAAAGCAGAAGTAGGCAAAGGTTTACTTTAGTTGCTGCCTTTACTTTTGGATTTTTTTCAAACACTGATGCAATTGGTCTATTACGCAGAAACGGACAAGTTTTGGGATATAAAAGCACAGCAGGTGGCTGGGCCAGTTTGCTGGGGGTTTTATTTTGGAGTGTAGAGCAGTGGTTCAGTTTGCCTATTTGGTTTAGTTTTATTTGCCATCAATTTGGTCTAGTCAAGCGATTGCATAAGTTTGTTTTAAGGCCCGAAAGTTGCACTATGTAGAATACACTTTATA
0.6643267606389547 TTTAAAATCCAGGCCAATGAGGCGTGGTGAGCAACACCTATTTTTTGGGGGGCTTCTAGTTATAATACTAATTAACCGAATTCGTTGGGTTCTGGCCGACCAGCCAACTGGCCCTATTGTTATTCATATGGGCCGAAAGCAGTGTGCAGCGTCGGCAGCGACTGCGAAGTTGGCAGCGACGTCAACGGTTTTGGCTGGACGGGCAGCAAACACAGTTATGTTTCGAGCTTTTTGATTCTTTACTTATTGTGCAATGATCCGAGGCAACTTAATTGCTTTTCGTTTGGGTTTTCGGCTGCGACGAGAATAGCAGTCAGTCAGTTCAGTTTAGTTCAGTTTTGTTTTTCCACATATTTTCC
0.5095621637218278 CAACAAATTGGAAAAGTATTGAGTACGCTACGCCCGTGCGTAGCAGTGGGCGTGGCAAGTAGCAACAACAGCAACAGCGATGTCTAAATCAAAATCCAGCAGAAGCCAGAAGCAAAAAGCAAATCCCATTTTATCCGCAAACATAAATTGAAGGCGCATTGAAGTTGCACCGCCATGTCTCATGCGACATCCACCGAGAGCCAGTCGAGATTTCACCATCCTCACTCAGTTTCCTTGCTGGCTTTTCCTTGGTTTTCCGCTGCTCCTTCACATTTTCCCCCGTCGTCTATCGCCATTCTTTGTTTGCTGCGTAGCTGTAATACAAATCATCTGTCCGTCTGTCTCTGAGGCTATCTGTTTGTACGTTTCCTTCGGTCCCAAGCGCATTGAATCGTTGAGTTTTGACTCGTAAAGTTTGAGGAAAGTCCTGCGGGAGGACGCAAAGAGGAAGAGCTGGAAGAGCTGAAGCTCGAAGGCCCAGTGCTCGGTTTAAGTGCGAATGAAAG
0.822687418178728 CACAATTTACTATCCCCTATTTCTTGTCAACTTTCTCCATAAAATATGCTGCCGAATGCCTTAAGTTGTTGGCCGTGTGTGTGTGATATCTGATGTCCGCATCCGGATCCGCATCCGTATCTCTAGTCCTATCTGTGTATCTTTGCATCTGCGTGATGTGAGCCGGTGTCGCTATCAAAGGCAGCAAAACTTCATTTCCGCAAAACTAACTTTTGTTTAACATAACAAATTGTCTTGTTTACTTTTCGCATTCGAGTGAAAGTTGGGCGTGGCTCTGTGGCTGTGACAGATTTGCATAGCCACTGCATAGATAGTGGCCAAATTGAGTGGCAGCCAAAGCCCTGCAATCTTCTTCTTTAGGCACTTTTCAAATTCAATTTCGATTCACTTTTTTTTCTTTGCTACTCGAAAACAAATTGAATTTGGGCCGGTGGTTTCCGAAGAAGAAAAAAAAATATATATATAATTGAGAATTAAATTCGTTACATAAACGAAAATGAAAGAGCAACGGCCACAATTCGAAATAAAACAATAAAAATGAACGGAAATGCTCGAACACACACACACACAGATACGAAAGCGGATGGGGACTTGAATACGGATTCGGATTCGAATTGGGAATCTGGGAGGGATGCCAATTTCGAGCCATAAAGTCGATAGGCAAACGGGAAATCGGAAATCGGGAAGGTCGAATTATATGCGGCGGGGTGAGCCACAAAAATGTTTTGATATCAAAAATGAAATAAAACAAAATCCTCGGCCGCAACAGCATGCTCTTCAATTACACTTTCGATTTTCCGATTCGCACACACACACACACACACACACATAGAAACAAACGCACATACGCATACCCCAAATCCGAGCGGCAAATCTCAAATCGAAAAAAGCACAAAAATCAAATCCAAACACAAGCCATGCGAATGGAAGCGAAATGTATGGGGTTCGCTGAAGAGGAGGAAGTGCCAGCAAATGAAATTGTATAAAAGGCAAGGCAGAAAATTTATTGCACAACGAGCGGAGCGCACAAAAAATGGCCGCTCACTCATCCACACGGACACACTCACAAACACACACACGCACAAGCACACATTTAGAAGATATAGAATCGGGAGTCTCTGCATTATTCAGGACAATTTGAT
1 TGTAAGCGCTAATCAGGAGTGGAAAAGGATTATAGGGTATATACTACAGAGTAATTCGGCTTTCATCATAACTAATTCAGATAGAACAGCGCATCAATTCTAGGTCAATTGCCCATCATTTAGACAAGAAAAGAAGTACTTAAGGTTATGAATACAAATCCCATTTTAATTGCTCACTTTTTGCGAATGCAATTTTGCAGACATGCAACTGGGGCAAGTGATTTTCCATTACGCTCGAGGAAACTTTCTCCTGCATTCAATGAAAACTTTAAAGTGTGCCTCCTGGTCAGCAAACTGAAAGCCATTTTGACACAAATTTATGTAAAAATATAGTTAGGCCCTGACTTGCAACTTGACCACAGACTTTAATGTAAGCAAATTAACTTTGTTTGAAAAATATTATTGCTTTAATGCTTTAATTTTATTTAAAAGTATGTATTGATTTGAAAAAACTTTGCGAACAATGTAGAGTTGGGCCTAATATAAATTCAATATAAATTTAAATTCAGTTTTATATGACTTGTTTTGAGTTTTCCACCGGGTCCTTTAGCTGACAGCAAATATTCACCCCCCATTTCGATTCAACCATCATTCATTCACCAGTCGTAAAATTTAGTTTTACGATTTTCCAGCTCACCTTTGGGTTCATTCATTTTTAATATCTTACTAAAACCGTGTTCATTTTTAAAGAGCTATTTTTCTTTAGCTCTCTGGGGTGGTGTATGCGAAAAGTCATAAAAATGTCAAGGTGCATATTTATTTTAAAGTATGGTTTTCCACTTTTTCACTTGTTAATTAAAAGTGTTGGCCAATTCGTTAAAAGCGGGAAATAGAGTAACCGGAAAACGCAAGTCAGTTTCACAAGCTGTGCCATCCTGTCAGCGCGGCAATGAGAAAAAAGGGGCCTTGGTTAGAGTAAAATTCATATGTAAATGAAAATGAAAACTGGGGAAAAGTGAACGGCAGAAGTAGATGTACAGCAAGGATTCTTTGGCGGAAGCTGCGAGCCAAAAAGGATCAAACAGGATAAGAAAGTGTGTTCCATGCAAATGTTTACACCATGCAAATACTCGAGGTGTCCTTGTTTTGTTTGCGTGTGCAGTGGGTAAAAGGGGAAG
0.8072767802588304 CCTCGCAATTCGATTGCAAAAATGTATTTGCCACATTTGACACTACGGCAATTTGCAAATTCATTGTCGCCTAGCAAACTGAAATTCATCATTTTTGGAAAATATTCGCCATTGAGTATGCAGTGCGCACAAAATTAATTAGGAATCCTTGTCGTTGCGGCTGCCACATTTAGAAGTCGAATGTGGCTGTGGCACTTGCAGATTCAAAGGTTTTATTTACTGAAATTGCAAAATATTCTAACTATGGTATATTTTTTGAAAATTAGGTCCTTTCACATCAAGTGGGCATAAAATTTATATTAATTAGTTTGGTAATTGAAAACGCATCCAATTGAGAGGGGTTAAACATTAGTGTTTTTCAATTTATAACCGAATCATGTTTCTATATTTCTGAAATTGATTTTATACATTTTTATTCAGATTTATACATTTTGGCACGCTCCTTTGGCTTATGAAAGCTGTGCTCATTAAGTTTCTAATTTAAGCATGCTACATTTCATATCAAATCATAATTGAATAAATGTGATTTCTAGCGTATGCAACGACGCACTAAAATTCATGTTGCGTGAGCACTAATAAGCTATCAAATGGGATTTTCCCCGAATATCCTGGCCCACGAACATCCTGTTAACACGATTGTAGCACTGGCTTAAGCTGTTAAATACCCGTGCATAGCACAGCTTTATTGAAAACTGATTACTCAGGCAGCCAGGATGCGTGGTGCTGGCCAAAAGCCGTAGACAAACATATTAACGAACGGGGAGCATCGATGCCTGACTTTGACGCATATTGGCCTGGCAATTAATCCGCCTAGCCAAACAAATGGCAACATATTGTGCTCACGCACGCATGAGAATAACAAAAACATCTCAGGACCAAAAACTCCTGGCCCAAACTAAACTAATTGACCATTCGATGGAATTGTTTCGCTTCTTTTTGGTGCTTTTCCTCCACTACAACTTGATGCCCAGTAATTAGGTTTCCTTGTGGCGGTAATTTCATTTCGTTCGACGAAAACAGTTTACAATCCTTGGTGGGCAATAATTA
1 AACTATATATATTTGGATGCCATACACGCTATATATGGCGCCAAATCGAAGCAATTGAAGGCAAATCAAAAATGAAATGCAAGAGGGGCAGAGGGTAAAATGTAGCAAAAACTATATACATATATGCCAAATCAATGAATGATCGTACCTATGTGAGACCTACTATAACCTAGTCATACGTACTAATTACGCAAATCTTGATACTAAAACCAATACAATTATGAATTATCGAACTAATATTGATATATGCATAACTAATAGTACGAGTACACAAATGTTGTTTTTTTGGAGAATTTATTCAAGTCCTGTATTTGTATGTACCATAAGTGTTAATGTTGCAGCATATCTTAAAAACGTAACGAGTTATCCATACACATAGCCCAAATTGGATACTCACAGCATACTACTTACCTTTATTGTTGATTGATATTATTAATTATCTTAGTTGTTGATTTTGAATCCCTGCCCAGCAACGAAGAAGAGCAAAAACCATAACGACCATGTGATTTGTCAAACTCGTTTAGTCATTGGAATATGAAATTTTTGAGAGAATCTGCAGAATTTCCCACCCACATACAAACACTGCATGTTTGTGTGCTCAAATCCTTTATCCTTTGTCGTCCTAAAAGTCGTAATTGTAAATCCAGCAATAGTTTAGCCTAAGCACTTGCACTTTGAACTTATCGGACTTATGTCGACTTTAAGGACATTTTCCCATCTACAGGGTAGTTAGTTCGAGTTCGAAGTAATATGATATAATAGGATAGTTACCATTAGAAAACTAGCGCTTAAGTTAACGCAGTTAAGTTGCCGTATGTTGCGGAAATCAAGGTATATTGCTTTTATCATTATTATATTCCATTCATTTTGTTAAAGTTCAAAGAATTTAATTTGCTCTTTTCAAAGTTCATAAAAATATTTTTGCATGGTTTCCAAGTTTGTTCTTGTAAATTAATTTTGTTCGATTTTCCAAGCTTACTTGTATTACAAAATTATCAAAATTAAAGTTAGGTATGTGCCCTTTTTCGCAAAGATCCAAAAGTTCTTAACACAAGTTGCATGTTAAGCGAAATTGCTCCCAGGATTTTCTTAGTTTAGGTTTCACTGGACATAACAAATAACGAAGTGCTGAATCATAGGTGAAACAAAGGCTTTTTCTGTAAATTAAACGTAT
0.8850878831401967 AGTGCTTCTTTCGCCTTAAGATAAAGCCTAACGCCAATTAATTTAAGCTCACCCAAAAAAACACACTCATTTTCTTAGCAGAAGAAGCTTTTGATAGACACAAGTAAACAACAATTCGCACAACAAGGCTTCACTGTACACGGCAAAGATGTGTGTGAGTGTAAGTGAAGGGGAGCAAATCGACAGCCTACATAAAAGCGCAATTTGCGCAATTCCAACGTCAAGTTCCATTTGATTACAGCACGTTGACGAGGACATACGCACTTCTGAAGGAGATTTGGGTGGTGGGTGGATACCTACATATATGCGATATGTATGTGTCTGCAGCCGGTAAAAGCAATTTCAGCAAATCTGCAATTGTTATGTCGCCTGCTAAACAACTCACTTCGAAGGCAGCCCTCTCGCACGTCAAATATTTATATTGCATTGCTATTCCCTAACGTATTTCCCAATATCTATATATGTTTCACTAGGCCTTGTTGCTCTGGGTTTTGGATATTT
0.4089303863398155 CGCTTAGTGGTTTCAGGACCTGTTCCCGCACATCCTGGCACATCCTGGCACATCCTGCCAGACGCCGGCCGCAGCTTATGCCAGTATTATTTCCGTGTTAATAAAGTCAAGTGAATGCGCTTAATCAACACATGGTGAGAGGCATGGGTTTCTGAAAAAAAAGGATGCGCCCAACCTCCTGCCACTTGCAAAAATGCACGCCTACACAGGGTTATTTTTTCTCAAGAAAAATTAATTAAATAAACTCGTAAACTTTTGGACTCAGCGAAAAGAGAAAAGCGGACTTTTGCATATCCCTAACAAATTTTTCTGTTTCATTTTGTTCAGGATTTTTATTCGGCTTTTGGCTTGTTTTGTTTGTATTTTATACCCGTCAAAAGCCGAAAAACGCGTCAGGCTGAAAAGCCAAACTCATTGCCATTAAAAACGCATTATCCTTTGTGCCTTTTTATGACTTTTCATTTGAAGAGCCGGTGTAGAGGTCCCTGGGTGCTGGTTGCGTGTTTATTTGCTGTCGAGCCGTAAAAGGAACTCAATATGATAATGCATACATCCAGCTGGGTGAGATATTACTCCAAGGACCATATACATTCGGATAAATCTAATGAAGAGCAATCGCATAACTCAAGGGGCACAAATTCTGCGAAAGACAACATTTAAAAGCCGCTTGCCAAAAACAGAAGGCAATTCGCCTAAGAAAATGTAGCAATATTTACACAGACAAGATGAAATCTAGAAAAAATGAAGGAGAGACGGTTATTGTTGTATTTCAAGTGGGATTTGCCAATTTAGGCGCCTCTCTTGCGATTGTCTGCCAAAAAAAAGGCTTACATTGGGATTTTTATTTGATTGCTCAAATGAAAGCGGAAAGCCAAACGGAAAATTGCTTTGAATCCGAGAGGAATGTTTGCCCTCGGGGCGCTAAGGAGTGAGAATAACTGGAGTATAATCATTTACATTGATGCCCGAAATGGGATGCCATCGAGAATTGAATTATCCGCCGGGAAAGGGGATTCACTCAAGGGTGTCGTCGAATCATAGTTCCCTGATAACAGTTGACTGCTTAATGCAGTCGAGTGCACGTGCTTGAGTTGCATTAAATCGGCCATCGGCTATCTAATCTCGCGGAATATATTCTATGAAGCAATATATTCAAAAGTTAAGCACTAGAAATATTTATGATGCACTGCAAATTAAATGCTATAAAGAACTTACAATCTTTGTAATATTAGGTATCCAATAAGGCTCAAGTTTATTGCTATACTATTTCATCTGCTTAAGGATCCCAAACTAAAAATCATTCTACGTATGGATATTCCATTAAACTGACTCCCTTTTCAAAGGGGGTAAATAATCCGAGCCCTTTTGACTTCTGCCGTCATCTGGCCAAAAGGGTTCCCAAAAATATTCGGGATGGGCGGTTTCGGGTCCCTTTTAGATTACTGTTCCCATTGTAGTTTGTGTATTTATGCCAAATATTCGTTTCGGGGTCGTGGCACGTGCATTGAA
0.6515098576444267 CTCCTGGCCACACGTTCAGGCCGCAACGTTTTCAATTTATTTCGTTTTCCATGTGCGGGCGTGTTGGCAGCCATTAAATATATTGGATTGTACACAAACCGAATTAAATTCGCATTTTCCTGGCCAAGAGTGCCATGAGTACAACGAAAAATTAACATAATTTACTTCACTCTTTTATGGCCTCACTGGTTAAGTCAAGAATAATTTGTTTGTCAACAAAAGGCCAAATTCAATTACAGTGGCCCAACGACAAAGCCTCTTTCGAACTTGAGCCACAAAAGCCAAGTGAGCACAATGGGCTTAGAATATACATACGTATATATGTATATACGTATTCATGTCATATGTGAGTGGCCAGGAAAAATGTGGAAAACCGAGAGGAAAAATCGGTAGGTCTAGCCAGGATTTTGA
0.8156195873941723 TTTTGTGTCCGCAACAAAGAAATGTAGCGAATATAAAAACTAAAAGTGGCCACGTTTCTTGCCATCACTTTTGCTCCTGGCCCAAAAGTTCCTTTTAATGCGGCTGAAACACGCAAACCAATTTGTTGTTGCTATTGTTTGGTTCTTCTGTTTGTTGTTGTTCTTGTTATTGCCGCTTATTTACAACCGTGGAAAACATTTATTCTACTTCTAAGGGTTATCGCTGTTGTTATTGTTTCTGCTGGCATTCATTTCGACCTGTTTAGTGTGTGTGAAAAAACTAATAAAGAGGGCAATTTGGGCAATTCAAATTTGATCGCCTGTGGAAATATGTTCGTCGTTTTCAACGCTGCGGGTCCTGGCTTTTTTTTAAGGAATTTTTTAATGCAATTATGACAAGATTATTGAAATATACTGG
0.7108409439001049 AACCCATGATTTTATTTTAGACAAAACGCTGGCAAAGGCGATTGGGCCATTATAGAGCTGCAAGGCGACCTGGAGGTGCGGAGCAACCAGGATATGCACGGCCAGTTTATTGGCGATCTCTACTACAATAAATATGGCCAACCTGTGAGTTGTAATTGTAAAGTTATAATTTAACCAGCTCTTAAACAATCTGATTTTACTTATATCATAAGATTCTCATCATTGGACATCACATTCTTCAGGGACGTGAACAAAAGTTGGATAAACCATTTGCGGTGCTGGAAAAGTCCAAGACCAATGAGGGAGAACGACTCCTAGAAACGAGCATGGCCTCGCAGGATGTCAGTATGCTGAACGCCACCACGGGAGCGGAGCGCACAGTGCTGGATCATACGATCGCCCAGGAGCACAAGAGTCGCCAAAGAACGGAGTACACTGTGCGCGCCGTTTGCACCAAAAAATTAATCTTCAAATCGCGACCCAAACCAATTATAGCCAATGTAGCTAAATCCGTTTAGGTGTGTTTTCAAAAATATAGTTTTATTCAATTTGTATGATACGATTTTCATAAGTAGACTCGTTATCAAACAATTTCCATTTCACGCTCTATGCCCACGAACTTCAGCTGCTCCGTGGGTCCGTATCTGTAGTCAAAGAATAGCTCTTCGCCGGGCTGAATGGCCCGCTTGGCAAAGATGCCGATGCGATGATCGCCGGTGACCATCATAACCTTGGCATAGCAATTGGGATTAATGGAATGATTGGCAAACCGAATCTTGTTGCCCTTCCGAGTGGCATCCACAACAAAATCGTTGTTCAGATTGAAAAGAAATGAGCACATGTACTTGTCGTAAACCTTGCCACGGCGATCGGCTTCATCTTGGGATATGATCTCGCCACAATATTCCGAAATGAACTCATTCTTTTGCGCACCCTCCTTAAGAAAGATGCCCCAGCCGGCGATGTCAGACGGAGCCATGAGCAGGTGCTTGTCTGCAATTGAAGATTAAATTAGTTGACAGTGGCGAAGACCAATATGGATATATAAGAAGGTTTCTTACGCAGTCCTCGCTGCACGCACACGTTCTTGCACGTGATCTTGGTCAGCTTAAACTGATCCGCTCCGCAGGCCTGGCACAGATCGGGATCACACTCGCGCACTGCCAGATAGCAAGGACACTGCTTCGTATTGCACTGAGCCTTGCAGCGACAGCCGGGGAAACGATTCTGGCAATCGCTGCTGCAGTTGCAGAACTTTTCGCAGAAGTTTTGTGTCTGAATGCAGGAGCAGTTCATGTCGCATGGATGTCCGGGATGGTCGCAGGG
0.73678241903093 AACAATCATGTCCTACACTTGTTCCCATACTCCCAGCATCCGTATGCATGCATAATCGGACAGCACCAAACCGAAATGGCGAGCACGTAAACGGAAATCCAACGACAATCGCACATTTCCCAATAATTATATTTCAATGCATCAGAATTTCAGCACGACAGTTGTCTGGTTTCCGCAGGACAACAACAAATGGTGAATAATAACAACACCAGCACCAGCATCATCAGCATCATCAGCATCATCAGCATCATCATCATCATCATCATCAACATCATTGCTTTATCGTCGTTGGCAGGAAGAGCAGCAGCTGGAGCAGCAGCAGGAGCAGAGACGGAGCAGCAGCAGGAGCAGGAGCATCATCGTCATCGTCAACGCCATTGATACAGTTATGAAAGCCGGGGAGCATAACAAAAGCCTCCTGGTCAGCTCACGTCCACATGCCACACCAGCCACCCACTGAGCTACGCCCCACGAAAGTCCTTGCTGTTCTGCGGTCGGTCAGTTCAGTGGGTTGGGGGGTTTGGGGTTTGAGCTTGGTGCTCAGAATGGGTGGTGCTGGGCCTTTGTGGGCCATCCACCGGTGTGGTGTGGTTGGTCATTATCTGTTTAACAGTTCCACATTTAACGATGAAACGTCCGCTGGCACTGCCAGCTCGTCATGATATGGCCACATTTGAGTGGGCGGCTCAAACAGAATGGCTCGTATGCCTCCCACTTTCAGTAATTCCCTTACGCCAATCCGACTGCTAGAGATGGTCAAATTGAGCAAAGTTTTAATGGAATGGTAAGTTAGGTTTCGGGTTTAATGGGTTCATATCAAGCACAATTGGCTTAAGCCAAAAGTAAATTTCGGAGTAGAAAGCTCTGCGAAATCTAAGGGTT
0.7945857238729742 TGCCGAACACAAATCTCCCCCAATAAAATGGTATATACATTAACAGGAGCCTGCTGCTGCCCTTCACTTTTCGTCATCCCCACAGAATAAAGCAAAACCCAAAATATATCCAACAAGGCGAAAATTATCGAAATGACAAAATGAAAGTGAGTGAACCATCGCCCTCTAAAAACCCCACCCATTCGTGGGTGGTGGGGCCCATGACATTGTCAGCGTCTTGGCTGCTGTCTTTGTATATTGATGATTTTCCACACCCACACATACCAATACACATACAAATTGAATTATCCCAAGGACCAAATGTTTCTGTCCTTGGATGTGGAGGCTTTTGGGTGGCTGGGAGCCTTCTGTTTGTGTATCTGCGAGACGTCAAAGTATCTTAATTAAATTTCATCCCTTAGACGAAAAACAAAAACGGAAAGCAAAAGAACACATAATAAAAATGTGCAGCAATTTCTCTCTCGTTTTCTCCACTGACTAATAGACAATTTACGCCTTGCTCACAACCACACAAAACCAGAAATAACGATGGCAA
1 TCAGATCCACTTTGCTAAGTCCATTGCCATGGATGATGGAAGGCGTTGTCATGAAATCCACGTTCTGTAGAACGCCCTGATTGCTCTCGAGATCCACTTTAAGCTTCACATCGTTCTTGGCACCATGTAGGTTTTGGAATAGGCGCGATTGTACGTCCAGCTTTAAGCCCAGCTTGGCGCGTTTGGTCTCGTCAAGGAAGATCTTTGTAAAATATAGCTGATCGTCGGCAGTGTCTTCAATTGGATCCACCAGCAGAGCGAAAACTTGTGGTGCATAACCAATGAACGCGCCCGAGTTGAGGAATCTGGAGGCCTTGCCCTCCACTTCGGGATAGTCATTGGCCAGACTTTTGTCGGGCCAGCAGTATTTCTCGGCGGAGAAGAGTATCTTGGCACCAGACTCCTTGAATTTCTCAAAGATCTCATCCAGCGTGGTGGTGATAATCACATCGTAGCTAAAAAGTACACCTTAATTATTAACAACTCCTTTGGATTTTTCATTGAATTTCAAACCTGTCTGTGAAGAGTATGATTGTTTCGGGTTCATTTTTATACGGAGCAATAGCTTCGCGCAGAAGGTTGAGCTTAAATCCGCCGCCAGGCTTTTGCATATCTCCTCCTTTCCATTCCTCTCCCAAGCCAAGGGTGGTTACCTTTAAAGATTAAATATTATTTTAAATGCTAACCAGTGATCTGATGCGTATATCTTTATCACTGACAACAAACTGGACTAACAAGCTACCTAAATCTATATATTTGTTTAATCTACAAGCTCATATTATATAAAACATATACAAAGCAACCAAAAATATGACACAAAATTTAAAAGAAATCATATCTTTTCCATTAAAGGAAACCAAATCACAAATTTCATTCATTTAGCAACGCTGCGGTATTAAATATCTTGGGTCGCACAGTTCTTTAAATACAAAAAAAAAATGTACATATATAGAAATTCAAAGCAAAGGGGGAGAGATCAGGTTCAATCCATGAAAAAAAGCCGGCTAAGCGAGCTTATCAGCACATTTTATTGTCGTGCATATATATTTTTGAACAACAAAATTTCTAAGCCGGCCGACAATACAAAAAGTGTCACCGATAAGCGAAATCTCCCATCGACTTGGTGTAGAAAGTTCTAAGCTATCAATGAATCGGGAACCCAATCCCAATGTATTGTGCTAATTACCCCCGGCGACTGCACCGAATCTCCTTGGCGTACGTGATTTCAACATGTGTGCACTATATGTTGACTACATGTTGTCGTTGCCCCCACAATGTCCAGCAGCCAATCTCGGTGTTCCACATCAGAAAATCGGACGCCAACGCCGGATGCTCGGGTAGCGGCGAATAGGCACAGATATATATAGCTACTATATTATATGCTAACCAGACATTTTAATAATACAATGTTGCCTAAGTGTGCCAAGCCGCCGGGCAAGTCTTGATTCATTTAAGACAATACAATACATACTCACATCGTCCAGTTCTAATCTGTCATAAATGCTATGTTCTAGCTTATATACCAGTTTTTATGAAAATTCTATTGTCTGAGAGTGTCGTCAAATTAGAAATTCATCAATAAAAACAATCAAAACTCATTTGCATATGAAGAGTTGTTCGCAGATGTTCTATTAAACATAAAAGTTGGCCAATTTTGTTCAGGCAGAAGTATATGCATAACTGTATTTAATGTTCTCTAATTTTTATCCCAGATGGTAGAATGTCTTTCTTGATGAACTGTCAAGTTTCAAAGTTCCAACCGCTTTATAATTCTTTTTCCGCTAACCATAATACCTAACTATAGCAGCTCATAGATATTA
1 CATCTTATAAGAAAAATAATGTATATTATTTGGTTATTGCGTCGGTTTTGGCCCACTGTCAATCCTTAGGGACAACCCGCCGATGCCAATGGCGAAGCGGAAACGGAAGTTGGAACACATTTTGTTGTTTTGGTGCTTGGTGGGCACTCGTCTTTTTATTAGAATATTTGCCGGCGTAGTTGCCGTTGCGCTTTTTATGAATGCTTTGCATATCGTAAAATTAAATGAACGAAAAATGTTTACGTATTTTTGGACTCTTTTATTACACTGGTTTTTTGGAATGTCGCAGGGTGGCCGTGGTGGCACATTCTATTATCGCATTCCGGGTTGTCCCCGCTAATTTGAATATGGTGATAAACAGGGTAAAACGCACGGCGGGATGAAATCTAGCATCGCCAAAGTTTTCCACCTTGGATTCAATTAAAAGTCACCATCCCACAGGAAAATCCATTAACCCATCCATCTGTGCTGTCGCCAATCCGAAATCCTCGTGCTCCCACTTCATCCTGAGCATTGTTTACTCTGAGTGGCAGCAATTAACCAAGAGTCGATTGCTTTATTACCTTGGCTCTAAAAACATCAAGTATCCTTCTTAGCGATGGGAAAGCTTCAACATGTTTTTTACCTCAATGTGTTACAAGCAGAAACTAAATTCATGATGGAGTGAAATATTCTGGAAGCACATTATTTTAAGGCATTTATTCTGTAGCTTAGTTAACAAAGTATACATACATAAGTAAATTATAAAAAAAAATATATAAATTCATAAAGTATGTGGAAAGTACCCACACTTTTCCCATCACTGATCCTTTTCCCTTTGTACAACTGCCAGCAGAATGAGAGATAGATACTTTGTTAGTGCGCTTAGTAGTTTCGTGTTCATACATAAATTATGTTAATACCATCAAACGAGAGTAACTAGCCATAAAAACACTAAATAAAGCCCGACAGAGCGAGCAGTTAGTGGACACCAGTCACCAGTCACCAGTCACCAGGTGAGGTGATGACGGACAAAAAGGCCAACTGGAGGATGCGAACAACATGGCAAGCGGACAACATGGATGGGGAAACGCATCGCTTTATGGGGTCGTTAAAAGGTCCAGGGACATAAAACCCATGAAGGAAATTAAGTTTTGCGAGGCGGACAAAGTGAATTTCTGATCGACACTTCAAGCTGAAGCCGTTCGTTCCAGTCCATTGTACCCTTCTGATGATTTAAGTCCCAATTTAAGTCATGTAATAGCAAAAGCAAAAAGCAGAAGCCTAAAAATATTTTTGAATTATTGACGCGCTTTAAAAAATGTGTAAGCAAAATCAGTAGCCGTTATATTGAAGTAACTTCATTAATGAAACAGCCTATTTACTCTGGCCAACATTGCCAATTTCAAAAAGGACAATTTTACCTTTAAAAACTTGAG
1 TAACAAATCAACTCAACGCTAAAGCAAAAACAATTATTTTGGAACCTAAGCTCTAAAACAAAACCAAAAAAACCAAAACGAAAACAAAAACAAATCAACTGCAGTTGCAGGCAACTCAAAACTCTTATTGGACTGACTTTTTGGCTTAAACAAAAAAGGTACTTTTTGAAAAACGAAAAAAAATCGCAAAAAAAGAAGTATTGAAAACGAGGATAGAGTGAGGAGAACACAAAAAACCATAAGGAATATTCAAAATATTGTAAAACGTTAAGGCAGACAGACAAGCAGAAGAAAACTTCACTCAGTGAACGGTTGTCGGTGATCCGTTTTAAATTGAATACAAAAGTCAAAACCCCCGGATGGAAGTATAGAGTATTATCCCAATTTGTATGTATGGATGTGTGTACACCATCACCTTGTATCATCAACATAATCCAGGAATCAAATGTAGCTAATATATTATGTATAACTTCAGTGCATAATATATGGCACATGTCGTTTGTCACGATTCAATTAGGCTATTACTTCTAAATGCATGCAAACATACATACATCTATATACCGTGTATTTGAGAAACAGAAATCCAACAAATTTTCTATATATATGAGAGCAAACAATAAGAATCGGAATCGATCAATCGAGGCAGAAAGAGGAAAGTTAATAATAACAAATATAAAAACAAAGTTGATGTGATATTATATAATAATTATGAATATTGATAAACGCATACACACTCACGAATACACTCACATACATAAAGAAATCAATTGCAGAAAATTTGAATACCATGGAAATTATTTCGAAATTTTGTTTTTAATTCCGACATTTGTCAAGTCGGTGCCCAGTAATCTTACAGAAAACACAAAATTATTGCTATTAAAATAGATTCAAACAATTCTCAAAATATTTCCACCTATTTATGATTAAGCTCTGTATTATTATTTTAATTGATTATAATTAATTTCTTGTTTTTGTGCAGAGTTCCAAACTTTGCGGAGAAATTGTAGCCGAGTGGCTGAATACAATATATACATATATAGATATATATGAAAAATATTTCTAATATTTGATGTGTTTCTAATGTAAGATTTTAATATTAAACAAGCAAAACGAAAACAACAACAAGCGAAACTAAACTAAAATCCAGCCGATTTCATTCGATGTGCGTAGCTGTGTGTTTATCTGTAGATTAGTTAACAACAAACAAATGCAAACAAACAACCAACCAACCAACAATAAAAACACGATATGACAAACAAATTTGATGAGAAAGTCGATGATTATCGATAGAAAGCGGTAAAAATATTTAACTTATATACACAAATGAATACATTTTGGCTAGTTAGTTGGCAAAGAAATTGTTTTGATTAATGAATGATCTAAGCAGTAAAATTATTTATAAAAAGAGGACGCGAAAAAAATGATTAAAAAAAATGGGTAACTATTGTGAAGAGGCAGGAGCAAAAACTTTCGGAAAATATAAAGTCATCTGTGTTAATAAATTTTAAAATATTTTTTAGCGTAGAATAACAAAACCAAGAAGTGAAATTGTAAAGCAAAGCAAAATTAATTAAATCTGTTGAAAATAACAGATCTCTAAAAGCTCTCACATAAGCCACAAAAAAAAAAATACAACCGATCCCAAGTATTCGAAATGTTAATTGTAGATTTTATTCGTGCATAACCTACACACACACACACACGCAGTGGCTAACAAGAATTTATTTAAAAAAAAACCAAGAAATACAAAAAAACATTTGCAATAATATAATTTTAACTAACAAATACTTTTTCCATCAATAATCAATCCCACAAAGATCTCGACTAATAAGATGAAGAACTCATTATATGATAAATGATAGAGCGGAAGGAAAATTACACAAGAGAAGATACAATTTAGATATTTAAAACTTGCTTTAAACTTATTTAGGTTAACCCAGGTGTAAATGCCAAGAGTAAAGAGCCCTCTAACGAATAATAAATGTTTTAGCCATCTTAAACTCAAGTATCGACGTTTCCATCTCCATTCGATCACTAAACACACTCA
0.9133457106527411 CTTCTAGATTTTGTTATTACAATTGCCAGAGGCTTGCCAGAAATAGTGTAAGTAACATTAACTTGATTAATAAAACAAGTAGCCAAAGCTTTACCTTCTTATACAGAAATGTTCTACCGTTGACTACAACTATTAGCAATATTCTTGCTGTCGATGCGATCATTAGATATGGCAACTACTCAGGATTTGATAAACATGATATAGCACTGCTTAAACTTAAGCAGCCAGTCACCTTAGGTAACTATTTTCCAGAAGGTATCAAGCCAATCTGTATGCTTCAAATGCTAAGGCATCAGATGGAGGCAGAATCTACTCCGCCTTTCTCCAGATTTGTACCAGAACAAAGTGAAAATCGCATCCTCATTACTGAGCATAACGTTGAGCTAATTAGTCCCGAAGAATGTGCGAAGCAACTACATGGCGAAATCGAACAGAATCAAGTTTGTATCGCAGATTCTTTCGGAATTACTAATACAAATTATTTCAGAGGCGAAGTGTTGGGTAAAATTCTAATGTATTCGGCAAAGAAATGTGTTGCTCTGTTTGGTATTCTAAGTTATTCCACTTCAAATGTTCTAGTTTATACAAATGTTATGAGATATACGAATTGGATAGAGCAAACTGTGAACTCATATTCATAACTGTCATTAACTTCAAAAATGTTTCGAAAAGTAAAGTAACAATTTTCAATTAAATTATAAATGAAAGTAGTAATAAGTATTTTATATGTACGACTTGGCAAACGAATTAAATTGAATAATAATATTTGTATAAATAAAAAACTAAATATGTTTAAGAGTAATGTATTTGAGATCAACCAAATTGTTTCTGGTTTTAAAATTGTTCTGCTTTTTTGAGCGGCTTTGTTTATGGTTGTTCATAATTTAAACGGGAAAGTTTAATGATTTTTT
0.7108706868552009 ATTGATACAGATTGATGATCTGCATCCCACTGTTGCTGCATCGTGAGCACTTACAAAGTGGTAGACAAACAGATTGAGTGGCAATTCACTCTAAATTTGGGGATGGTCAAAAGGAATCAGGGAGTGCATACGCTAGCTGCTTCTGGCTTGCTGCAGTTTGCGGTTAAATTGATGGACATGTCGCTTTCGCGTCGACAACTGCAATTGTTCAGGCGGAAAACGAACCGCAACCATTTCATTAGCAGTGCACCCAGCATTTCAGCCAAGATCCCAACATTCAGGCACTTGGCAATCAAATGGCTTCGGCTTCAAAGGCGTCTTGAGTGGGGGGCAGAAATATATACATGTCAAAGTTCAAAAATAAGGGAATTTTACCGAAAGTTTAAGCATAAACCAATTTTAGAAAATATCAAATTTAAGGTTGGGATTGCTATATTTATGTTTTAT
1 AATAAATTTCGAGCCTGGGCCAATTTGTATGCAAGTTTATCGTCAATAGATCTCCATCGAAAACGTCCCCCACAGACCCAGAATAACTGCAATAATAATAATAATATTATTAATAGCTACTCTTTTTTCAGATTTTAATTATCTACCTATTTACTAATTTTCCCGGGCTTGTGCTGTTATCATATATGGATATACTTGGAGTTGGCCCCAGTGTATGAATAGAGATCTTTTTCCTACCGGGGAAGTCAATAAACCACTGACAAAATGTACCCCGAACGGCCGTCACATATCGCCTGCCGGGCTCATTAAGAAATCCGCCGCACTGATTAGGAACAAAATTGTATTCAAGTCGCATTCCACGACCTCCACCGGATCCGTGGAAGACCAGACTAGCCCGATTGCTATGTGACAACAGGATGAGGTTATCCGTTGATTTAACAATATGCCGCTTTTGATCCGCCGATAAATACACCTATAAGATTGATCCGTTTGTAAATATATAG
0.7290710581228071 TTAGATTGCTGCACATAAATTACCATGGACTGGCGAAGCGACAATCGCAGGCACAGACATCGAATCAGACATGGACGTGGACAACAAGGAGGACATGGAGAGATTCAGAGACAGAGACGAAGACGGAGACTCCGACAAAGACAGAGAGAGCCCATTAAAAATGAAAGTCGAGGCGATGCACCCAGCGGCAAGTGGCCATAGCAGATAAGGTCTGTACAATGGGCTATATTATTATTAACATTTTAGCCATGAATTGTTTATTTGTATGTACTAAGTATATTTGAATCTCATTGCGGAATAACTAACGAGATTTTGACCAATCACTGTTTGCAATATATTCAAATTACGAGTAATATTGATCAGTAAATTTATTAACCGTAACCATCTATATTAAATAACTTTGCTATTTCAATGTGCGGATGTCAGCCCAATAATTAAAAGCTAACAACTGTAGCAATCAATTGATTTGCACAATTTAATATAAATTACACTAATCAATTTAGTAAATTATTACAAATCCACCAGCGTTGAATATTTATTACTATGCAATATAGACCAAAAATTCAATTCAGATGCATCTCAAACCGAAGATCAGGAAATATTTTCATAGACTGCTGCTCCATCTAACTGCAATTTAATTCTGTTTACTTATTATATGCCACATATTGTTAGTATTTACATCTAATTAGCTCACATGATTTTGGGAAGCAACAATGAAAACGTTAGGAATTCAAATCTCTGTGTGTACGTCTGGCGTAATTGGTTGCTTGGCATATAAATCAATGCTGGAATTTACGTGATTTTCTCCATCCCAACCCCACTGTACAGCCGCAAGATGGCTTTCCTTCCTGCAAACTTTGCCGCCCACTGAAACACACATGGAAAATCTGCTCAAATGCCGAAAACTGGTAGGACAATACAAATAGTCCCACACGCATCCACCTACAAACACTTGCACACACTAGCATTTGGCACAAGGTTGCTCTTATTTACACAGTGGGCGGTGGGTGGTTACTGGTGACTGGTGGGTGGTGACTGGTGGGCGGTAGTTGATGGGTGGTGCAACTAACAAACTGCAATCCTGTCAGGAGCATAACCCACTCATCTCAATTCATTAGGAACTAAGATAAACTGCCGGTGTCCAAATGGGAGCTGCAGACTCGGATATAAATCGTTGTGAAATGGTGGGCGGACTTTAAGAATTGACTTTAAAGGATTCTACAATGGTACTTCTATAGCTATATTTATAAATTATTTCTACTCTTAGGAAGAAAAAAACACAAATTTTTCTAAGTGGGTAAAACAAAGCATCATCTAGTGTAGGGAATTCCATTTGTGTCGCTGCTGTTCGTGTTGTTCGTTTTAATTTGTTTTTATGGCACCCGATGCTCATTAAACTTTTACTATTTTTAATTATTTAGCACTTAGATATATTTCCCTGTGCAAAATGCCATGGGAATCATAAAACCGTAACCGTAACTCGTTTTATTGCCGCCTGATTTTGACGGCAATGGGGCGAAACGTAGTTAGCTGTGCAGTTTTGTTGGGAGTTTTGGTGGCCAACCGGCTGGCAAAGTCGTTTACACGCCTCGCTCTTTAAAATTCGATCAACAGTGCGTATGCGCAATGCTAGTCTGTCAATTACACTCGGCTGTCAAATGTACGAGTCGCGGCAGTCACGAAAATCAATTCCCCCGCCTTCGTGTCGCCATCAATGGCACTCAATCAATCATAATTAACTTTCGAGCACTTTCGCTTGAATCGCTTTTTAAATTGCCCTCAACTCAAACTGAAACTCGAACCCAAAACTCTTCTCTTCTAAACTGAACTTGGACTTTGGGGTGGGAGTTCGGTTCGGGGTTTTGGTTTAGAACCTCCTGAAGGTCGCAGCACCGGAAAGGGTTGCCATATCATGCGCAAGGCAATAAATCTCCATGTAATAAGATTAAATTAGAACAAATGAGTTCATTTGTTACCAGCGCCAGCTGACGCAGCGCGAAAGTCCTTTCAACTGAAGGCAAATGGCCAAGGTCGAGCCTTTTGAGGG
0.6827184784889314 AAATCATTAAAAAAAAGTAGTTACAAATGCAATTTATTGCATTTAACAAACAAATTTATTCATTTTTTTGCTACTAATCATTATAGCTTTCTTCTTAAGGCCATATTTAATTTTTTAAGCGTTGCTGGAACTTTTTTCTCTGCATATATTATGCAAATATTTTCACCCATTTCTCTTCATGAAAGCCGTTTCATCCAAAAGTGTCTGCATGTTTTATCACTTTTCGCACAGCCCGCAGTCAAATTAATTTCAGTCAGAAACTTTGGCCCAGCCCTTTTGGATTCTTTCTTTTTTTTTTGTTTTTGAGTTGGGTTTTTGGGTAGGTGTGTTTTAACCGCTGGCTCTTTCTTCGCCCGGCTTAATGATTAATTTGGCCACATGTATGTATGTTTTATATTTCGCATTTATTGTGCTTTGGCGTTGTGGCAAGACATCTTTTACCGCTTGTACCACCGACAATGTGGCTCATATTTCTGCTGACAAGCCAACTGATGTCCATGTCCATGTCTCTCCTTATTTCGCCCTTCGAAAGCCACTTTCTTTACATTTATCTTGGTGGAAAAATTTTAGCTGTAGCCTTTTGTTTTAATCGCTAATTGCACTTTGTGGCAGGCCACAATTTACTTGTTGGCAAATTGAAATTTGGGCCAATAAAGATAAGCCTTGTAATTTGTTGTATATATTTCTGCGTATGTGGGCAGTTTTTGGTTTATTTTCAATTTAAAATACGGGCCAGCTGAAGTCAAATCGAGTTAATGTGATGTGGGTGTGTTTATGATACGGCATGGATTTCTTTTTATCAGAATTGGTTCGTAAATTATATTTTGCCATTAATTGAAAATGGCATACAGCGGGCAATTATTTTTATTCAGTTTTATTACTCAAGAAATTGGCAGTAACGGTGGAGATAATCCATTATATAGCCACTGACAATTTAGCAGTTTCTTAACTGGATTTCCTCATTAAGATAAACTATTAATTACACTATAAATTCGAGAGCATAAAAAGTTTAGACATGAAATTTACATGGTTTTATATCGATGTATGAAAATAATTGTGTTCATGAAACAAAGCTATTATATGGTTTATGCTCTGAGTTGGTCAAAGATATATCTTCCGACTTGACCCATTCGATTGAATCAGACATTAGTGCCACGCCTCCGTTTAGTGCAAAATAGATAAATGTCAAAGAGGCGGCTAATGAACATATTTCGCGGCATTTATTGAACAATTTCAGCAATTTACGTTTATTAACGGCCCACAAGTAACTCGAGAAACTCTGCGAAGCCTTTGACTCATTTGCATTTTGCATGCAAATGTGGTCAAAACACACATACTAAGTAAGTGTTTTCCAGTGGCTCAGCTGAAGCCAATTAGCAACTTATAGTGCTGGCCTTTCAATTTCAAATCCCTGGGCAATTTTCCAACTACAAATCGCTTTGGCAAAAGCTTAAAGTTCTCTTTGTGCCAGCCTTAATTAAAGTCTAATTCTGATTCAAGATATTATGAAAATTGATAAATTGTCGGTTAGGACGGACGTTTTATACGGCGCCCAGCAGGTGGCGTTTGTGCGCGTTTTTTGTCGCCCGCAAGTCGCACCGCGAGTTCAATGGCGCGTTTGTTGCTTTGTGGAAATAATCAGTGGCTTGTTCGACATCGGATTATGTTAGTAAATGATATGTTGGCTATGGCCATTCTCAATATGCATTTAAGCCTGATTGCAGCTATTGTTGTTAGCGTAAT
0.7447394710584189 ATTTAATAAAATACTCTTCCCCTATTAAATATTAAGATTAATACAGAAGTCATGTATTAGCCTAATACAAATTCTAATGTGTGTTGTTGATACACATTTTTCAGCCTGTTGTTCTCGGCCGTTCTAATCGTTCTAATTTATATGCAAATACCTATGGCTTATTAATGTCGAGACAGTCGATTTGAAATTAATTATTTTGGCGCCACAGAGCTGTTCGAACTGTCGCAGCATAATTCACATACTTGAACAAAAAAAAAAAAAAAAAAAACATCGAAAATTCCCCAATTCCCATTAAGGCCCAGAACTTTTGTGGAACTTCTCGTTGGGCGTTTGAAATGCGGTTTTCCGGCTTAATCAATGCCTTATCATATCGAGTTTTTATTTTTAAACGACTGTAGCTGCGCTTCATTTGGCATCATATTAATGGCATGCAAATTTAATTTGACAACTTGACGTATCATGCCAATTTGAAACGAGATTCCAAGACGATTTGCTTTTTTTGACGACTTTCTTAGGTTTTTATTGGACCATTTGGATTGGCATTTCGCACGTGTTTTTTTTTTCTGGGAATTCCAATGTGCTCGGAACCGAAAACAGATACATTTTCAAGTCTGGCTTACTGGCGCCAAAAAGTTTCTTTCAATTTGAGTAACGGCTATCGAGCGATCAAGCGATCAAGCGATCAAGCGATCAAACGATCATCTTTCTTTCTTTTTTCACCCCGACTAATGATAAATGCCTTTGATGAATTTTAGCCAAATTTTGTTTGCTACACAACAGCTCATGATGTAGTCATGGGAGTTTGTTTTTGTGTGGCCCAGTATTTGGTTGTATTTTGGGAAATCCCCAAGAGCCATAAATTTCTTCTAAGCGGCTCTTTCTTCTTTCTATCTAGCTTATTTTTGTTTGCCATACCTCGCTTCCCCTTCGCGAATTAAATTAGATCCAACCGGAT
1 AGTCTTACCGAGTTTAGCAGAGTGCCACGTAGAAAGGTGGAAATTCTCGTACCATGAAAAAGCTTTTCGAGCAGGAAAATGTGTGGCCATAACTGATAAAGGAAGTGTAGCATCTTAAATACACCAACGATGGATGTGTCTACGCATAACTAATACGCTAAAAGTATTTTTATTTGCGCTTTTTATGGGTTTTCTGGCGGCCGCTGTGTCAACAGCTGACCCAAATGGAGGAAATGGGAAAACTTTCCGCGCTCCGCCGAGTGGCGTAGTAAAAACTACACAAAAACCCCCCGCGCAGAAATAACGAGAAGCGGATAATCGTCTAATGGTTGATTTTTATTAATTTCGCCTATAACTTCCAAGCCATTGCCTTCCGCCGAAACCGAAGTAAAGTGCCAGTGGCTTTTTATAGTAGAAAAATATATTTTTATAGGTCATGACTAGTAAAAGAAAGCAAGGATAATTGTGGCTTTCAATATTCTTTCTTAAATTATTTCAACTTTTCAAGTGTTTGTTCATTATTTCCATGTTGCCATTCATTAAAAATGCTCGAAAAGTTTAAAGGGCGCTCCACGCTAAAACCATGCCACACACAAGCAAGCCTTCAGCACTATTTGCGGCAAAGTTAGACAAGTTGCAACGAAAAACTTTAGACAAAAACTTGCGACAGTAAAATAAAACAAGATTGATTCATTGTGAGGGAACAACTTCAAGAACTTCCGTTCTAACCAAATTGTATTGCTCAAGTTCGTAGTTTTCACACATCGGTCAGGTGCTTGGCAATCGTTTAAGACGTTTGTAAAACTATCAGATTGTTAAAATATACATATTTGTTTGGCTTAAAGGCACGATTAAATTGACCATTTAAATTGGACACTCAGCTACGTTTAAGTTAGATTTAACAAGGATTGTTAGAGCTTACTGACTTGTT
1 AAACAAAAAAAAAAAAACTGCACAATGCGCAACTGCAGCGGCACAAAGGCACTAGTTCTCGGTTGAGGTGTTCGACTGCACATTCCTGGCACTTTTCCTCCATGAATTCTAAGAGCGTTCCCACGACATTTGGAGCATCCACTCCACTAGCCTCCACTGGTAATTATTCACGTTTGGCCCGGACCGGGCAAACTGGACTGTATAAATCAAGCGGCACAGGCAAGTCAACCGTTTGGCAATTAACCATTTTACTTCTATTAGCCCAAACATTGTTACCAACCGGTGGCATCCGGGGAAGTGCCACCACTTCAGTTGCACCTTCATAACACCTTGTTGCAGTTGTTACGCAGTAATTTTACGACTTTTCTCGGAACAAAGTCGTACAAAACGGAGCAAAGCTGCTGTTGTTTTTAAAGAGGAAATGCTCTGCATGGTACATATAACCATCAGGCGATAATGGTGTGTACATAATTTCCACTCTTTTACGGGAAGACAGCACTTATGCGTTCCTAATGGCCACATAAAAGTGTTTCATAATTCTTCTTATTTTCAGCTAGACAT
1 ATTAATGGGATCCATTAAGTTCTTTCTTTATGAAGACGAGTACCTTAGGTATAATGTTTGAGAATCGCATAGAAGGGCGATATGTTAAAATTTGAAAAAACAACTATTATTTCAACATAAACTGCTTAATGCGCATTCTTTCAGAATAAATGCATTTATTATTTAATAAAGAAGTCGAAACATTTTCATAAAATTACTAATTATTGACCAGTATTATTTAATACAGAAGTCGAAACATTTTCCTAAAATGACTAATTATTGACCAGAATTCCAATATTTACCTGAATATATTTGACTCTTTACGTCACTGCCTTGTATTCTGTTTACCTTCTAGTGCAAGATAATAAAACCAAACGAGATTAGATTACCCATTAAAACAATTGGGGTCTTCGAACAGTGGACACCGAGCAGTTCTTGACCCAATCACCTCAATCAGCCGCACCGCAGGCGAAAACTGTGTCAAAAGCGAATGGGAAAGTTGCCCCACACCTGGTCGTTGGAAAATGGAAAACT
1 ATTTATGCAATGGCCACAAGGATTTAACAAAGTGATTGCAAAGATACAAAAGTATTAAAGTTATAATGCGAAAATGAATTTGAATTTCGAGTGATGAATAAATACTTTGTCAGATCTTTTCATTTATTTTTGGGTGCAACTTCAAATATTTGTTTTATTCGGATTTGAGCCCAGATGAACCAGAATTCAATTGAAGCAATAATTGCGCACATAAATCAATTCTTGGCATTCGAAAATGATTTAAATATTGCACAAATATTTTGGACCAAAAAACAGTCCAACTAATTGGACCACCTGCCAGTTGTCAAGTCATAAAACGGAGTAAAACGCATATTGAATAAATATAAAATAAATAAATAAAATATGGTCGAAAAGTGGGCACAGCTGAATATTTTCAATATATAAATAACAACGCACAAAATAAATCAAAAACCATTCAAATTCCTCTCCATCGGTGTGAGATATATACACAAATGAAGATTCGGTCCTGGCGACTGATATAAAAATATTTTGTGCCTATTTTTTGGCACAGTGAAGTACATAGCAGCCGCTTTCGGTTTATTCATATTTGAGCCAAATGGATGAGAAACAAATTTAGGGCCAAAAATGGTTTACCATGTTTTTCCATTCTGTACACAACGTATTGATGGACACCGTTTCTGATTTGTTGATTGTGTCAATTTAAAATGGCGTAAAAAATGTTTGGCCGATTTTATTGATTGCCCTATGGACCATATGTTCTAGTTTGCGGTAAATGGAG
1 AAACTTTGACTTACACAGTGCAAATAATTATAGACATTTTTGGTGGGGAAAGCAAAAAGGGTTAAGTGCTTACCCAAACGTTTTTTGGTCTGCACATTTTCATTTTCATTTGGTTTTTTTTTTTTTTTTTATTTGGCTCTTTGCGGGAACTGTCGCATAATTTGCTTTGAATTATTTAAGAGCTCTCTGGACCAGGACCAGCCGTCCATGCCTAATTAAAAATGCCATGCGGCACTTATAGCTTTGCTGGTTCTGGTTTTCTGCTGCCTTGGCTTTCGTTTTGCGGCCATGTCTTTCATACTTTTGGGTTACTCACCAGCTCGTCCAATCAATCAATTAGCAGATTCCCTGGCCCAAGAAACCGCATAAAGGTACACAAGCCCTGACTCATCGAACACTTTCTGTCAATAAGTCTGTCAGCGAGTGATCCGCTACATTCGCAAAATTCGATAAGAGTTTCGCAAATGTACGACTTTAACATGATTTTCTCGCCACCTTCGTTATACTTTATTCAATCGATAATTAGCTTGAATGGGTCCGCAAATTTATGCATGGAATTCAAAATGATTTTATTGTTTCGCAGGAAAACTTGTCCGGCCTCGGCAGCACTTCAATGAATAAGCCCCCACATCGGACTGCTCTTAAGTTTCTTCGCACTCAGATCTTGAATTATTGTTATGATAATTGTGACTCGGAGCTGCGAAGTGGAATTGTCCAGCTGCGTGTGTTAATTTAATAAACACATTCGTTTGCTTTATTTATTTCACATTTACTTTAACGGCGGAAATGCCTTTTCGGAGAGCAAAACCCATAGATTTGTGTGCATGGTGAATCACATAGATTATGGCATACCTGTAAAACTAAGAACATTTTTTTTAGTACAAAGATATTAATTTATGTAAAAGTAAAAAAACCAAAGACATCGTTATATATTTCAAGCGCATATTCCAGTCTTAACCAAACAAAAATGTATTTAATTTTTAAGCTTGTAATAATTGTAATAATGCTCGAAAATTAAGGAAAGTACCTTGGAACATTCTTTGCAAGAAATACATTTCTCCTTCATTTTATTTCTGGCAGTGACTTGATAGTGAAACCGTTTCTGTTGCTTCAATTAAATTGAGTGAGTTTCCTGCCAGTTGTCCAGCTGTATACATCTGTCCTGCTGACCAGCTTTGCTCATCCCAACCCCATTCCCCGCCAGAAAGAGTCACCAGCTGTCCAGCTGGTCGAAAGCTCCATTCCCAACCGTGCTTAGGATGTTAGCCCTGTCGTCTGCGACTTGTGTTTTGATTTTGACAAGCCTTCTACCAGGACTCTCCTCGAACTACGGCTGTTTGTTTAGCCGGTCATCTGGGTGGGAATGGGGGTGTGGATGTGGATCTGGGGTGTCCTCCGGCCCATCGGATCCAACATTCTGTCAATGGTGAGGAACAGCCAGTGAACCAAAG
0.732268761716099 AATCCGCAGCGAAGTGACAAGTCCGAGTCTTTTGGTTTTCTTTGCACTTTAGCTAGCCCAGCGTGCAATTGTTGGACGACGGAATTTTCTTCATTCCATTATGTGTGCACATGGGACTGAGAATCGCATCTAAGCATTTCTCTATTGAGAGACGATGGATGGTGGAGGTTGCCTTGCCATGCCATGCCTGATGGGGTACAATGGATGCCTGGCTATGGGATTGGAGGGATGGGGATTGGGGTGGATGGCGACTCGAGATGGAGGGTCGGAGGAGGAGCGGCGCGGCCTTTTTGGCGCTCGTTCACACAAGAAAGTGTTGTCGTGACAGTCAGGCAGCCTTCTTTTCCGTAACTCTTTGGTATTTCGCTCAGTTTTTACTTGATTTTCCGAAATTAGTTTTTCAGCCTTTCAGCTCGGCACCTCCTTCTCCTGTACCGTCCTCTGGCTGTTGTTTTAAATAGCCATCCAAAAAATAAAGATCTGTGCTAAACGCTCTCGCCATGCTGTCTATTTTGATTTGTTGTCCAAGTGCCTGCCTTTTGTCATCCATGGCAATTCATTCCAAAGCACCTCGCAATCGTTTTCATTTCGATTTGGATTTGGCTTTGCCTTTAGCTTTGGTTCATTTCGAAGCTATTTCGTTGATGCGTAATATTTTACACATAATCACTCATACGCCTCGTTGAGAATGTCGAGGGAAGTGGATAGAAAATGAAATCATGCTTAAGCCTTCGCTGCGTTGCCTTTGTTATTGTTGTTTAACTTTCATTTGTTCCATGAAATGTGGCGCACATAAATTTGATGTCAACGCTGTTTTTTTCCGAGAGGTATTTGAA
1 GAGCTTGTTTCGGCATATGTAGTGCTATGGCGTATGGCGGTGGATTCCCGGAATCCACGGATTCCGTCGTATGCCTTTCGTTCAAATTCATCTGGCGAACTGTGGTCTGCGAAATTTGCAATTCCTCGGATGGTGTTATTACCGACGGTCTGCAACGCGACCTTCGATCCTTCAAAATGTAGCACAATATGAAAACAAAGAGCACCATTACGACAGCAAATCCGAAATAAATTAGAATTTCTGTTTTGAGATGGTGGATTTTTTTGATGTATTCCATTTCATCCAGCTCATGGGTTGTCTTTAAAATGAATTCTTTAAGTTGTTCTATTCTTTTTAAGTCATTAGGTTCCTGTTCAAGTTGGCGTTGAAGATTTTGGAGTAATCCTTCCCGAATTTGCATAGTTTGTGTATAGTGATCCATTATTTTAAACGTTTTATGTTCAAAGATGTGAATGTACTAACTTTGATGTGCTTACACTGAGCGACGCACAGTTCTTTCCAGCTATTCAAATGCTAATCTTTTGACACAAATTAAACGAAATTGCAAAAAAGTTTCTTGATAACTAAACACTTAGTCAAGAAAAGTTCTACGAATAAAAAGAGAGAACGCTATAGTCGAGTTCCTCGACTATCAGATAC
0.6905036755737592 CCGGCTCAATGGGCACGTCACGGGCTTTCGCTAGATTTACGGCCAAAGGAGCGTTATTAAACGATGCCAGTGCCGATGGCGGCCACTTGTAACGTTGTTTGTAGCCACGACAAAGGATGGGGAAAAATGGTTACCAGGGTTAGCTACTTGTATTAGCATAAATAGAACGGACTGCCGCACGCAACGCTTTACAAGACCAATAAGGGAGCGCATCCCGTCCAGGAACAGTGGGGAATTTTTAGTATTGGGGTCAAAGGGAAAAGTCAATATGCCAGGCTAACTTTCAAGTGGATTCTGGAGTGCAGCGTAGGAGGAGAAACAAGGGTGGCTGCTGCTCGAGTCAATATAATAAATTACTGTGATAGCTTCAAGAAGTTGCAAAGGTTCTGCCAATATTCAATATCGCTCCCTGAATCCACAGGGCGTGTGAAAGAAGCAATCAGCTATGGGGAGTGGGTCTGCGGGTCCAGTGAGAGATGTGCCAGACAAAAGGCAAACAAAGACATTCCAAAAGGAACCAGGGGAGTGAGTGGATTGGGGATTGAGGATTGGGGTGGCGGCTCTATCAGCATCTTTCCATGCAGCAACCCAGGAAAAATCACACGTGATGCGTCGCCATTTCTCATAAAAATTTCATTACATTGACCGAAATGTGTGGCAAGTTTAATATCGGGGCATTTCAACACATTGTTAAGGTTGCACACATAAGGGAGCATCCAACGTAATGGCTCTATGTACTTTATCAGCCCTTGCCACGCCCCAAAAAACAATTAGAACTGTGATAAACGAGCTTCGACTTAAGTTCTTTATCCATTCAGCGAGGTGAACTTCTTTATTACCAAACATTTCGTTAGAAAGAAAAAAGCGGGTCCTTAACGCAATTTTCTCTATGGCATTATTTTTAAGATGACACGAACTTAAGTTCATCCAGACAAATTAAACTTTTACATCCTTGTTATTACCGAATTCGTCTAA
0.6044019414871288 CTGACTGTCACAGTCATGCTGCCTACACTCGAGGTTGCGACATTAGTACGAGCGTCTGAAATTTAATTTCCAGAAACTTGATGCTATCAATTATCCCAGTATTAAATAATTCTCTTTGAGGCTTACCAAACACAGTTAGCCCAAATAAGATGGAAAATTTATTTGAAATTATTAATAAACGACTGCAATCTAATGACATTGTTAAAAAATAGTTGTTGATTCACCATTTCAGTAATTACCGCGAACGAACATATATTCTATATAACCACATATTTGTTTTCCAACCCATCAACTCGTTCTGTTTCTTTTTGATATAGCTATTTTATTTCGGGAGTGATTTCATCTGAAATATTGGCTTCACCCACCGCACTGCCAACTCTTAATGGCGCAATCACGAATCACAAACTCTGCCTGACTTTTCATTCACCCACCTCAGCGGGTCTCAATTAAGGCGGCCAAGAATTTTTGGGCATCCCCGCCGCCGCCGCAAGTCAACAAATAATTTCTATGCAAATATTTTACACTAATTATTTCAAATATTTTGCATGCGGCGGCGGCAACTGCCGGGTGGGCAAACAACTAAAAAGGAGTACGGTGTTCCATCCCTCTGTGTCTGTCTGCTGCCAAAAATAGTTATTTGCTCAAATTAAATATATACATTTGTGTTTCGTATTTGCACTGGGCAAATATACCTCTATCTCCGTAGTATGCGTGTGCGTTTGTGTTGAAACAAAATTATTTTATGGCGTTTGCGTTGGGCAAACACACAGATACGTTGGCAGACAGACGAAAGGCGATGGTGATTCAGTCCAACCGTCCGGCATGGAAAACTATGCAATAGAACGGGAAACTGAAAGAACGAGAAGCGAGCAATTTTCCAGCCTTTGGGCACG
1 GAGGTTACAACTGCAATGAATTTGTTCGCGATAGAAGAGAAAATAAAATAAAAATGGGAACGGGTTCCTCCATCTCGAGAACCGATGTCTGTAGTACCCCTAAGGCCACTCTTTCTTATGCAGTAGTAGTAGTGGGTTCTTTTTTATTATATTTGATTGTGTTTTTCTCATGTAATTTACTATTTTTTGCTATACGTTTTTATGACACTTATTCGAATTAATTACGACATTTTTACTATTCATAATAATTTGACTGAAACATTTTCAATGCATCGTTTAAAACGAAAAATGCCAAATGCTAATTCCCATTAATTTCAGGGTTTCATATTAATAATACTTTTCACAATACTAATAAAACATTTTAATGACGGAAACGGTAAATGATTTTATTGGAACCGTCTAATACATAAAAAAGCAAAACAAAGGGATATGAAATAAAGTGCTTGCAACATTTTTTTACTATGGATAATAAATATTTTATTCCAACGCAGTTTATTTTGTTATTCATTTATAGAAGCTTACTTTAATGGATAATTTTTTTAATGAACATGATAAACCCCTCTTAATCCAGGAATATCATTTATAATAAGAAACACAGCTAGCAAGAAGTGCCGAAGGGGCAAACACGAACCGAATGAAGGAATTGCATTGTCATTTTTTTTTTAGTATTTATTTTCTTTTTATATCGTGGAGTTCCTAGGACTATAAAATTTGCATGCAGGCAAAATTCGCATAAAATTTTATTGAAAGCGCATTAAAGTCAAACACAAGAAATGCAAACCAGACCAAAGGAGTACAGAAACCCATCCAAAGGCCACGCAAAGGACTTTATTAGCAAGCGGGGAGCAACTCCCGAGTCCTTGGAAAATACTCCTTTATACGTTTATTTTTTGAGCTAGCTGAGAACAGTTTCGCAGCAGTTAGTCTGAAGTCAGTCAGCTGCCAGTGCCGTAAAAAGGCGGACCGTAAAAATGTCAAAGCATAAAAATGCGCACAGCCACCGATAGAGGGCGGTGGACTGAGCCAAGGTGTTTGCTCTAAGTGAAATGCCGACGCACTCGCAGGAGTTTGTAGTTTTCCCACATTTTTTTCGAGGACCCACTGCACTAGGAGTAGTGTCGGCAAACAAACA
0.3702005832197135 CGACTACACTTCTTCCATTTTTCTTGGCCGTCGCACAAAAGGATAATTTAATATTCACGTCGCCTAACCTGGGTAAATTGTTGAATCATGAAATAAATAAGAAGGCAGGAATGTAAAAAAGTTGCCTGGCATAAATAAATGTAAGTGCAATGCTTGCGGGCTTCTTTGCAACCCGGCTTTTATTGTTCAAGTTATTGCAACTGAATTAATATCAGCCACACAACTTCATTGTTGTTATATTTTTAATGTGCCTCTGTCTGCAGTTGAATGGCACGCATGCACCTTCAGTCCATGTGAATATGGGGAAAATAAAAGCAAACAAAAAGCAAACTACCCACAATAACACTTAATTATTGAAATGCAAATGCAAGGACGGTTAAGAGCGGAGTCGGACTCAGAAGTCCGCCAACTTTTCATGGGGAGTCAACTTATCATAAGGAGAGGTGCCACAACAATATGAATGGCTGGGCTGCCAAAG
0.853711001915661 CTTAACCATATCATATCTTTTATATGTAGCCATGCAATGTGATCCCCACTGCTCGGACTATAAAGCCTGCACTCCTGCCTGTGCTGTGGAGACATGTGACAACTTCCTCGATCAGGGAATCGCTGAGCGCATGTGCAACCGTGAGAACTGCCTCGAGGGATGCCACATCAAGCCGTGCGAGGATGGATTCATTTACCTAAACGACACCTACCGCGATTGTGTGCCCAAGGCCGAGTGTAAGCCAGTGTGTATGGTGAGAGATGGAAAGACATTCTACGAAGGTGACATTACCTTTACGGATTCATGTGCCACCTGTCGGTGCTCCAAGCGCAAGGAGATTTGCAGCGGTGTAAAGTGTGATGTTCCTGCAACGACAGGCCTTCCGGCTCCACTAGTTGAGGGCACGACTCTACCAACGCCTCTGGCTACTCAAAATCAGACCAAGTGCGTCAAGGGATGGACTCGGTGGTGCGACAAGGATCGGGATACATCGGACAAGAGTGTGCGACTAAATGATGAGGAGAAGGTGCCACGCTACGATAGAATGGAAAATGTCTATGGCACATGCCTAAAGCAATATATGACCAAGGTGGAGTGCCGGGTGAAGGATACCCACGAGGCACCGGAGCAAATGGACGAGAATGTGGTTTGCAGTCTGGAAGAGGGTCTTCGGTGTATTGGAAAATGCCACGATTATGAACTGCGCGCCTTTTGCCAGTGCGATGAGGAACTAGAGCCCGAATTGCCCAAGCCCACTGAAAAGCCACAACTTGGTCTGGCCTGCGATGCCGCCGTTGTGGAGTACAAGGAATTCCCAGGAGATTGCCATAAGTTTTTGCATTGTCAGCCCAAGGGAGTTGAGGGCGGATGGATCTACGTGGAAA
0.9214152008275879 CACCGTCATACTGATTTGACGTGACGATTTCAATATCTGCACACATCTCTGCGTTAAGAAAAAATGTGGCAATAGAAGAGACACAAAAAAGAGAGGACAGATGCAAGCAGAACGGAACGAACCAACAAGAGAAGAGAGAAAGAGAGAGAGAGAGTGGGAAAATGGAGCAAAGTACTAAAGGAAAATTAACAAAATGAAATGGAAATTCGCCAATTGCTTGGACAAAAACGTGTACGTAACGTGGTGCCAGAATTTTCCGATATTATTAATTAACTTTTACTGTGAGCGTGTTCGTTACTCGAAATACCACCCAAAATTTCGCCTGACTTTCATTTGTCGGCGGCCTTTTGCGGTCTGATTTTGTTGTCCGTTCTCAGTGAAGCTTGCCACAATTTGCTGTCATTATTTTAATTGTTTCTGACCAAAAAACTAATGTGAGAATGTGCAAAGTTGTGTTGGTCCATGGAGAAAGGGGCTATGTGCGGGTGCTTTGTGCAAATTGGTCTGTGAATTCTCGCAGGTGTTGCCTGCTTTTAGGGGCTTCCAGGTTCGGTTAAAGTCCTAATTTTTCGGTTTGTGGTGAACTTTTCGGCCAACTGCACTTATTTTTAATAAATGTATAAGGATTATATCAAACTGAAGTGCAGCATCATAGCATTTGTGGTTAGATTCCTTGACATCCAGCAAGGATGTAAATGTGTTGTGAAATGCTTTTCAGCTCAGTTTTCTAGTTAAAAGGATGTGTGGCAGCGTTATGGAATCTTAAATTTATAAAATTCGAGCTCTCTACTGTGTTGGCAGAAACGTCAGTCCTTTGCAG
0.4879372455850357 GGAAGTCAGGATCCGGGGAGTGTGTGTGTGTGTGTGTGCCAACGAGAGACAGGACAGCCAGGACAGGCTGGCATTTCCTACAAAACGCCGAGCAGCATTTTGTCCAGTCACGAAAAGTTAGTTCTGGGCAAAAACAAAAAAGAAACCATAATATATACACACGTACCGCTGAATGGCTGGAGTTCGGGTTAGCAAGAAGCTCTCGAGTCCACAAAGTCTCAAGTTGAATGAAGAACTCACGCAACTTACACACAAACCAAAAGGTGACTGTGGGCAAACCCAACTAACATATTATTCCCGGCATGGATTCTAGTTTATGCCTGCAATGTAGCTGGGAGTACGAAATTGGTGCATTTGAAAATTGATATTTATGACTGGAATAAATAATCACACATATCACAGGTGGGGCGATGAAAGTTTGCTGATAGTGGTGTTAAATTACCATTCATCTTAATTATGAATCAATGTTATTGACAATTTTAGCCTTTGGCTTGACATTCGTTTGTCTCTGCATTAAAGTGCTGAAAGCCTTCATTGTTTTTCACATAAATCTCCTATAGAATATTCCACATAATTTGACTTGCCAAGCTGCAGCTCATAAGCCCCATAATTATTGTGTCAGCTAACTGAAAGTTAATAAACCACCCATTGTCATGAAAATAAAATCCAAAAATAAACTGCCAGACCAAATGGGGCACCAGCCAAAATCAATAATAAATACATAAACAGGTCAAACAATGCCGCAACGAAGAAAGACAGTAGGGCAGCCATTACCACAATGGGCTATGGAAAACTCTTCAATATAAGTGCAAAAACTAATAAATTCACATATATATTGAGCTTTCTGCTAGACTCCATTAAATTTAAATATTTGCTTCTATACATTTCAAAAGAATTCTCTGTCTAAAAAGCTATGTTTATTTTGAGTGGATATTGAGTAGAGCACACAAACTATATTATTTACTTCTGCAATTTTGTGAAGCTCTTTGAAGCACGCTGACTTTATCATAAACGACACACTTTATAGAAAGCCATAAAGAAAGACATTTATTATTCATCACGTTTAAACTCGCAGTTCACATTTTGGCAACCCCGCAGTGCAATAAATAATATAGCGTTTTATCAGAGTCATCATAATCGTTGAGTTGCGTGGGAAAGCCCCCGAGCCTGCACATTTCCGCCACAAATAAGGATAATAAGCCAGCAAT
0.80188377974555 CTCAATTTGGATTCAATTACTACTTCGTAAGCCCTAAAATATCTTGGCAATTTGTAAGTTCCCACAGTCGAATCAACTCATAGATTGCTCTCTTGGGGGTGGCTCTTCTTGCCCACCCAATTTCATTGGGCAAATATTGTTGTAGCATTTCATAGACTTTTGCACAAGTGATTTTCGTTGAGAATGGAAGCGGATGCCAGGTCCTTTGTCTGTGTTTAGGTGAGGTCAAAATGCAAACATTAAATGCTTATTCAAGTTCGAGTCTCCGACTGTCACTGTGAATAGGGCCAGGACACTATAAAAACGACCTTGCGGGCAACAAAAGGCACACCACAATGTCTGTGTGATTGTGAAAATGGGCAGACAGTCAACACTCAAAAAAAATTGCATAAACTT
1 CGAAAAGCAAAAAAAGGAATTATTTATGATTGAAATGAAAAGTAAATTCCTGTTCCTAAATAGTAGACTCAAAGAACATGAAAGTATAAAGGATATGATCGATAAAAGAAAGGTATTAATCAACGCTATGCGGGGCCAGTATGATATTGAAATTGCCATATTGAGCAAAAATTTAAACGACGAGTGTGCTCTTGCTACTCAATCGTCATCTGTATGTAACGATTGCTACAAAAATGGGGAAAAATACAAGAAATTGCGCCTTCTTAAGCTAAATAAAGAAGTAAGACAACTGGACATCGAAATATCAAATTTACACCGTTGCATACAAAAACGTCACCAGGCAGCTTGCAAGCTAAGAGATAATATAAGAATTCTACATAGCCGACTCAAGCAACATTTATGAAAGCCAAACAACATGGTCTATAAGTTTAAAGGTACGCATTAGTACTTAGTATATTACTAATTTTTATTTATAATTTTACTCAATTTCACATATTTCAGTTTCGAGTGGAAATTATGCCAATTTTGGTTATATATAGACTATATATACCAAGACAGTTATATTCCTCTTAACCACAGCTCATAATCGGTTAATGATTATTACATAACTGATAAAAAAAACTTGGAAATTGTCAAGCTCAAGCATCTAAAATCAGCAATGTATATTAAAAAAAATATATATATATATTATGCAGTGCCCAATTTACCAAATATATATATTTTTTGTATTATATTTTTACACGTGTTTCAATTACGCTACCTATCTCTTTTGATGCGACAAATGTTACACATCATAAAACAAAGGCCACCTCCTATTCACGCCTGCTTTTATGCTCATTCATTCTGTGGTGGTATTATGTTTTGGCTTATATCGTGGACGGGATTCGACCGAATGCATTAATTAAATTTAATTAAAATGTGTCAACTGAGCTTGTCATAACAAATTCGCCTCACATTTGAATTACATCCCACGACCTTCTTTTTAAGCCCCACATCCAAGTGAAATGCGACAGCAGGAGCGTTGTCAACAGCAACAAAATGGCTCATTAAAAACTTTTATGCTGATGAGATGGCGAGGGCTGTAAAAACTTGGCCAAGAAGTGTGGCCAAGCTGAGTATGTCTGTCTATGCGTGTGTGCGCTTAGTTAATTAGCGGCATAATAATGCACACACACACTCCGTTTCTCCAGGTAATTGAAGCTCACCTGCCCAGGTGGCACGCACATCCCATTTGGTCTCATCTTCATTCGCAATATTTTCATCAACTGTTGCTCGTTCGTTTCACCCTCTTAGGCGTTAAGTCGTTTAGAAGTATAGAAGGTCCACTTTCTGCTTTATGTGGATATAAAGTGCTGCGAAGTGAAATTACTAAGGAAATAGCGAAGGTTTTAGTTGTGTGGGAGTTATTAATGAAATGTAGCTTGTTTGGATTTCCAAACTGTACTCAGTTTGTACTTGGTTATAATATGCAGAACTACAGCTAATAACGTTTGCCCTTGAAATAGTGACTTTACACAAACCCAATCGAGTTTGAGATTTAGCTCATTTAAGTGTGACTTTCCACATCCCAGTCACAGACTGTTGCACACTTGCTGTCATTGCCTATTTACCCCGTAACTTCCATTGCCACAGGATCCCTAGCAGGATGACATCCTTCGGATAAACCTGCAACGGCACAAAAACACCCGTGGGTGTCGTTAATTGAAA
1 AAGCCGAAAGTCTGAGGAACCCATTTAAAATATATACAAGGACCCTCGGCCTGTTTAAAACAAAAAAGTACAAAGGCATAAAAGCAAATTTGGAAATGTACAAACAAAAAATTCGCTTTGGCAAACAGATTTGAAAATAGACCAAAACAAACCGAAAGCAATAAAAGAGCACGGGAAGTACGAGCAAATTGTTGAAAAATGTAACAAGTCAAAGGAATTTTTTTCAACGTCAAATTCGGTTTTCCCCCCTTATTGCCCGCATTCATTCCCATTCGCTTGGCCAAAAATTTTGCGATAATTTAAATAGAAAAAGTTAACAAAAAATGAAGAAGCAAATGTTGTTTGCTTTCGCTGAAAATGTAAATAAAACCCGAATAGTTAGAGTATACTTGCACGGATATATAGTTGTATGCATGGCGTGAAGTTTTGTGGATTTTGCACGTTGAATTTAATGGAATTTTTAGCAGGGTAAAATTAAAAAAAACCCCACATAGATTCTATCGATAAAAAGAATATTTGAATAGAGGCAAAGACGCTTGTTAAAATCATATATTCCGTTTAAATCCAACAAAACCCAGTCCAAAGTGTGTTTCACTGCGAAGTTGAGAAACTCGCAAAGATTAAAACAAATGCCAAGGAACTTTCTGGCTTTTTGATTTGGCTGATTTTCAACTTTTCTTTTAATGCCCCTCACTCCACTCACTTTTCTCCGTCAAATATGCAAATGAAATGCGTTCAAGTATTTGCTGAAAATTAAACGGAAATAATTGAATTATGCTTAAATCAAATGA
0.7236936030347662 AAAATTTCCAGTCAATAGGTTTAAGCCGTAATTAAAAGTAATAATGCGAAGGCGAGTGTTTGTCCTTCGCCGCTTGCCATTTCCATCGTCTTTGCCCATTTCGTCCTGAAACGCCAGCAGCAGACGGTGCAAAAGTTTTTGGCCCCCCAAAAAGGTCAATTAAACTGCATTAAGTTTAGTAACTTTCAGTGCCCGGAACAGTTGCGAAGCACTGCCGATTGGGGTGGGCGAAAGCTGTGGGTTCCTCGGCAGGACCAAACAGGATCAGCCTTGGCGAGCGGATTATGTAGAAAACAGACATACGAATAGAACAGATTGTGCGGCAGGCCACATGCAACGTCAACAACAAACAACACCTGTTTATGGTTTTTCGTTAGCAGAAATTTTACAACTGCCAGGACGAAAAGGACGAGGAATGCGATAGAGCACACACAAACACACACATGCCTCACGTCGCAGCGAAGTCACGTTTGTATATGTGCGACGGCGAGGCCAAAACTTTTCGTAGCCAACTAATTTTTCCTGTCAAATGCACAGACGACAACAAGGAACCCCCAAAAAAGAAGGACATAAGCGAAATATTATCTGCGATGGCCGACATTTTAATATCCTTGCTCGCCTCGTAAAGCTAGAGGAAATGCTGCAACCTTTTTCACGTTACTTGCAAATAAATGTGAAGGTACCACAAAAAGCACAAGACTTTCAAGATATATTTCAATAAAAACTATTTAAGTAATAATAGAAATGCGAGCTTACAATCATTGGAAGATGCCCTCGTGTGAAAGCATTCTAATTAGACTTTATAATCATAAATAAAATGCGATCTCAAACCTGCATAGCATATAGATCAATGCTAATTTTGGATAACCTGGATATACCCTTTTGGCAGGGTATGTGGCCCCCAAAAGGAACATTATAAAGAAGCAAGGAGGAGCAGCAAAAGGCTGACTTGGTTTTGGCTGGTTTGGTTGGCAGGCGACGCGACGTCTTGGCGGTTCGGATTCGGTGGCTGAAGGTGAAATTAAATGTAAGCAGGATATGGAGGAGGAGGGGCACCAGGGATGCG
1 CAAGAATTACTCCGATCCTGCTTAGTACTGCTGGAAGACGCTGCAAAAATGTACACAAAACAATGTTCATACTCAAAACACACTTTAAGTTTGATTTGGTTGTCATTTTGGTTGGGCTAAGTTTTGGTTTTTTGGTTTTCTGGTTTCTGGTTTTTTCTGTTTGCTATCGCTTGCTCAGTTCTCACTTAGCTGCTAATTTATTTATTGAGAGTAAGTTTAATTTGCCTGAAGGTTATAGTTTCGAATAGTTGCGTATCACTGAAATTGGGAACAATGTTCGATTCTTTTTTTGTCGTTCACGCTTTTTGTCTTGCGACTCTCTTGGATAAAAATGGGGTAATTGTATAATGCATGGGACTAAAATGCGGCATTTATTTAAGTGGCATCAACAGCTTTGTTGATTCATGAGCTCTTTAAAATGATTTTAGTTTTTAATCTCGTTACGTAACATGCCACTTAAATGAATTCCCATAAATAGGATTACATATTCGTAAATCACATCAAACAAAAATGCTTAACGTGCATTGTTAAACGATTTGATCTTAATTCGAAAAGTGCCTACGTAAAAACAAAATGCATATTTTATTGGTTTTATTTTGTATAATCAATTTTAGTTTTTGTTGTTTCATTTGCGTTAGAAAACAATGAAAACATAAATAACATACCTACCTACGGCATGTAAAATACTTCAATTATTTTATTATTATTCATTTTATGGTTGGGTTTTGTTAAGTTATTTTAAAACTAATTGGCGATGAATAAAACGCATTGTTTTCCTTACGAACGATTGTATAATACAACATTTAGAAAATAATCGAAACATAACAGAAGATGAATGTTAAGATTTCTATCAAAGAGGAAGAATTGTCTGTGGGCATTTCTCGGGGTAAATGTCACTTCATTGGATTAATAAATGCAAATGCAAATAATACAACTGAGCATCGGCACAATAAATACACATACATCGACAGTATCTTCATATAGGACAAAAAACAAAAATTCAAATCAGAAGTGTGTGGACAAAAATCAAATGTTCATTTGAGTTATTTCATTATTCTTAGGGCACACAAAGTTACGTTTACTATAGTTTCAAAAGGTTGTTATACAAAATGCTAAGTTTCGGGATTAACACAAAGTGAGTTTTTATATCGAGCATCTGGTAGTTGATAATGTAGATATGGCAATGGTTCTATTAACTAAGGACCATTAAATAAGACTGGACAGTACACGGTTATGTGATCAAAATTGGGTGT
0.2783921467667115 AAAATATTTACTTTAGAATAATTAATATAGTTTATCCTTAATATATTTGTGAATTTTGTTTTCAATGCATAACTATAGTAAAATATTTTTGACTTTATAATTCTTTGAATTTTTTCCCCGAGCAATTTCATGCTTGTCTTTGCCACTTAATATCACGCTTTGTTCGGCAACATCAATTCATAATTTTCCACCCCGTGTCGCTGTCGCTTTTCCAGCAAGTTTTTCCGACGTTTCTCCTTGTCGGCTATGCAAACAGCAAAAGGGAAATGCTGGACCAGAAAATGCTGGGGAAAGTAAATTGCAACTGCAACTTATATTAATTGCTGGACGACACTTTTGCGCCATGCAGTCAATTGGAAAAGTTCTGTTGAATTAAAAATGTAGACAAGTTGGCAAAACGAGAGGCAGTGAGCGAGAAAAGGGAAGGGTAAGACAAACAAGAGCATCCAACAAATGTTGGTCATATTGTGAAAAGTTCCTCGCTTTTTTTCCCCATACGAGCATGCATTTTGCAGCTGGCGAGGAATTGGGATATATGTACTTTGTACCTGGGCAAATATTTACATACCTACTTTCACTTTACATTTTACTCATATTCACCTATTTTCCAGCCTTCTACATTTCTTGTGCTATTTTTCATTACGGCCTCGTATGTTTGCCTGGCTAGCTTTTGGTATATATTTTGTGTGCCCTTTCCTCAAATTTTCCGCTAGCCAGCAAGCTAGCGAGCAAAAAAAAAGGTGGAAAATTGAGCAAAAGCAAGTGAAAAAGCAAAGAGAATAAAAAAATATTGCCGCTTCGCCTGTCATCTTGCTATCCCTAATGAATATGAACTTTGAGCGAAAATTTGCATTTTCTGGCGCCATTAAAGCCGCTTAGCCCGGCCTCGTCTCGTCGGATTTTGTATAAAAAATTCATTCATATTCAAATCGGGCTACAGAGCAGACACACACCTCATTGCGTACGTAATGGTCCCGTTCCGAAATATTCTTAAAGCGAAATGCATTGGTATGATGGGATCCTTGAAATCGCCATGCATAATGAAATACGTATCCGGCGTCCAGATGCTATCATGATGATGCAGAGCATTTAAGAAGTCATAATGAGACTTATTGCCATATTGCAGTCGCGGATCGTTCCATTGCTGGTTCAGCAGAAATTCAACCTCGTATTTCTGCAAGCAATCAATTCAATATAAATAAAATATTTATTACATTTTCACAATCCATCCGCAGGACTCACCAAACTGCTTTCGTCGGGCGATGCTAAGCTCAGGAGCAGCACGTTCACGTTCACCGTCAGAGTGCCTATTAAAAAAGGATTTCAATTCACACGGTTGTGGTCTACTTAACATATATTTTATTGAAGTGCCAAGTGCCAGAAAAATAAAATGTTTAACTACCCGGAGAGGCGATAAATGCAAAATGTCTACTGAAAATTTGATTATGGAAATGTACAACTTAATCATCTTTCATCAAACTAAATAAGATGGAGATTGACTGCTCCAAAGAACTCATCATTGAGTAATAAGACGAAATCTATAAAAAATCAAAAGGCAGTAAGAAAAGAAGACTTCATACTTGAAAATAAGATAGGTCATCGAATGAAAGTAAGAAGTACAGATACAAAGTGCATCTACATAATATAAAAATCCGCGAGAGTACACCAACCGCGATTGTGTGGTCTCCGTGCATTTTGATTAGTTGCCATAT
[truncated: 979,020 more chars]
