# Supplementary material for: The hourglass model of evolutionary conservation during embryogenesis extends to developmental enhancers with signatures of positive selection
Source: Genome Res. 2021 Sep;31(9):1573–81. doi: 10.1101/gr.275212.121 (PMC8415374; doi:10.1101/gr.275212.121)
Supplement: Supplemental Material [file supp_gr.275212.121_Supplemental_Code.zip › Supplemental_Code/data/svmModels/dmel68_model_gkmpredict_dmel1416_specific_enhancer_negSet.txt]

chr2R_12332387_12332668_neg_1	0.0833106
chrUextra_13267499_13268690_neg_2	-0.976448
chr3R_1748633_1750274_neg_3	-0.00246935
chr3L_5204724_5206549_neg_4	-0.403806
chrUextra_5814564_5815492_neg_5	-0.742235
chr2L_18327625_18328816_neg_6	-0.712675
chr2L_14598506_14599776_neg_7	-0.564628
chrUextra_3056378_3058227_neg_8	-1.03798
chr3L_15941727_15944068_neg_9	-0.648793
chr3L_16252500_16254409_neg_10	-1.25206
chr3L_10335245_10336131_neg_11	-0.234701
chr3R_25880165_25880790_neg_12	-0.340662
chr2R_19008938_19009516_neg_13	-0.244973
chr3R_11613626_11614055_neg_14	-0.183755
chr3L_8330009_8331740_neg_15	0.0340754
chr3R_8959781_8960972_neg_16	-0.213526
chrX_13373216_13374241_neg_17	-0.153913
chrX_5746607_5748571_neg_18	0.114731
chr2L_13313820_13315217_neg_19	-0.148509
chr2R_13686010_13687444_neg_20	-0.296545
chrU_333313_335503_neg_21	-0.459612
chr3R_9562797_9563771_neg_22	-0.487291
chr3R_3142080_3142621_neg_23	-0.0825638
chr3L_103451_105687_neg_24	-0.0426489
chr2RHet_909463_910048_neg_25	-0.0990864
chr2R_2704922_2706390_neg_26	-0.177449
chr3L_2945102_2946238_neg_27	-0.382136
chr3R_2102042_2102860_neg_28	-0.124597
chr3L_17441070_17441832_neg_29	0.119046
chr2L_21272391_21272643_neg_30	-0.0691592
chrU_2246903_2248534_neg_31	-0.00912839
chr2R_10327271_10328316_neg_32	-0.076168
chrUextra_20465264_20466799_neg_33	-0.96994
chr2R_11921445_11922349_neg_34	0.372988
chrX_437699_439167_neg_35	-0.289968
chr2L_11262498_11262880_neg_36	-0.130539
chr2R_12671033_12672408_neg_37	0.276829
chr2R_10764284_10765408_neg_38	-0.387618
chr3R_506014_506591_neg_39	-0.228745
chr3L_4736893_4738236_neg_40	0.202911
chr2R_9990261_9990985_neg_41	0.144923
chrX_12667863_12668742_neg_42	-0.17915
chr3L_20887280_20889143_neg_43	-0.257528
chr2L_21078592_21079021_neg_44	-0.628435
chrU_6135039_6136318_neg_45	-0.843577
chr3R_14146960_14148123_neg_46	-0.0676605
chr3L_10144624_10145187_neg_47	-0.640581
chrUextra_12633151_12633716_neg_48	-0.00183474
chr3R_20813944_20815209_neg_49	-0.492797
chrUextra_19984199_19985417_neg_50	-1.19143
chr2L_19607913_19608726_neg_51	-0.17762
chrU_2056050_2056613_neg_52	-0.00771639
chrX_19853081_19854726_neg_53	-0.404629
chrUextra_13279716_13282085_neg_54	-0.655915
chr3R_6516599_6517147_neg_55	-0.145828
chrUextra_4693852_4694929_neg_56	-0.570597
chr2L_5354885_5356211_neg_57	-0.229705
chrX_6081350_6083003_neg_58	0.104851
chr2R_15183050_15184721_neg_59	-0.207602
chr2R_15701693_15702561_neg_60	-0.582133
chr3R_11493551_11496687_neg_61	0.221173
chrX_9389797_9391341_neg_62	-0.0631166
chr3L_19278786_19280399_neg_63	-0.656089
chrX_22240236_22241488_neg_64	-0.172703
chr2L_18315446_18315941_neg_65	-0.658996
chrX_9652337_9655120_neg_66	0.155752
chr2L_14029591_14030382_neg_67	0.0255435
chrUextra_17716572_17717205_neg_68	-0.454793
chr3R_4096604_4097369_neg_69	0.38621
chr3R_245519_246415_neg_70	-0.803207
chr3R_13893663_13894836_neg_71	0.14226
chrX_7859745_7861306_neg_72	0.0392556
chr2L_18859701_18860417_neg_73	-0.471568
chr3R_23696214_23697174_neg_74	0.280531
chr3LHet_138252_139349_neg_75	0.0414854
chr4_1246819_1248675_neg_76	-0.33185
chr3R_6935626_6936361_neg_77	0.0702525
chrUextra_22244842_22247462_neg_78	-1.24157
chrU_8790380_8791132_neg_79	-0.192167
chrU_9391606_9394026_neg_80	-1.15523
chrU_4321185_4323935_neg_81	-0.61157
chr3R_26023525_26024259_neg_82	-0.106151
chrUextra_6863040_6864789_neg_83	-1.082
chrUextra_25566289_25566993_neg_84	-1.01512
chr3R_14005077_14006109_neg_85	-0.116759
chrUextra_15547474_15548376_neg_86	-0.283301
chr3R_2404392_2405402_neg_87	0.0472353
chr2L_6014226_6014849_neg_88	-0.0242678
chr3R_7995628_7996584_neg_89	-0.265687
chr3R_19905930_19906688_neg_90	-0.701934
chr2L_15629147_15629607_neg_91	0.141151
chr3L_6420804_6421682_neg_92	-0.411992
chr2L_20344345_20345423_neg_93	0.134952
chr3L_7988758_7991541_neg_94	-0.309861
chr3RHet_1345972_1348088_neg_95	-0.109602
chr3L_16296936_16298111_neg_96	0.0662554
chrX_2906429_2907207_neg_97	-0.288761
chr2R_16893698_16894402_neg_98	-0.427509
chr3L_3271699_3272862_neg_99	-0.251264
chrX_1890353_1891301_neg_100	-0.0328714
chr3L_14423573_14424738_neg_101	-0.253865
chrUextra_13912250_13914911_neg_102	-1.14765
chr2L_17155381_17156776_neg_103	-0.272093
chrX_8750586_8751047_neg_104	-0.200117
chr2R_7231011_7231574_neg_105	0.101297
chrUextra_21783333_21784799_neg_106	-1.1293
chr3L_14792714_14793477_neg_107	-0.296923
chrUextra_18445968_18446863_neg_108	-1.16578
chrX_18842286_18843109_neg_109	-0.128902
chr3R_6623375_6624836_neg_110	-0.307508
chrUextra_1332418_1334899_neg_111	-0.530735
chr3LHet_1569379_1571050_neg_112	-0.24723
chrUextra_21571800_21573681_neg_113	-1.18589
chr2RHet_3050132_3053599_neg_114	-1.00993
chrUextra_9638080_9638792_neg_115	0.00646405
chr3L_2320990_2322815_neg_116	0.0398897
chrX_17111413_17112462_neg_117	0.0814617
chr2R_9442746_9443614_neg_118	0.0507937
chr2LHet_49106_49738_neg_119	-0.741646
chr2R_18638630_18639252_neg_120	0.145194
chrU_6821736_6823926_neg_121	-0.0210051
chr2L_12595618_12596130_neg_122	-0.275111
chrX_21502694_21502975_neg_123	0.0594868
chr3L_9437067_9437652_neg_124	-0.563943
chr3R_3564336_3564526_neg_125	-0.626561
chr3R_7320222_7321929_neg_126	-0.0103285
chr3R_1421147_1422569_neg_127	0.1026
chr3L_8705135_8706308_neg_128	-0.462342
chrX_4671133_4671586_neg_129	-0.225213
chrU_8582869_8583497_neg_130	-0.904046
chr3RHet_1393787_1394812_neg_131	-0.551833
chrX_21888922_21889626_neg_132	-0.35197
chrUextra_11961489_11963738_neg_133	-1.29805
chrX_14858847_14859359_neg_134	-0.135424
chr2R_15382202_15383162_neg_135	0.816513
chr3L_20137864_20138760_neg_136	-0.00481814
chrUextra_14286227_14287181_neg_137	0.050359
chrUextra_18653514_18655245_neg_138	-1.03938
chr2L_17283255_17285742_neg_139	0.210943
chr3L_8064724_8064939_neg_140	0.170296
chrX_20516645_20516884_neg_141	-0.154309
chr4_210152_210345_neg_142	-0.572493
chr2R_6716267_6716450_neg_143	0.0566382
chrX_11833331_11834504_neg_144	0.142122
chr3L_8924264_8924503_neg_145	-0.263685
chr3R_8553931_8554611_neg_146	0.0664876
chrUextra_1327417_1328141_neg_147	-0.270223
chr3L_24336918_24337849_neg_148	0.109753
chrX_12535273_12536785_neg_149	-0.0370911
chr3R_10210909_10211559_neg_150	-0.175294
chrUextra_12542135_12542998_neg_151	-0.570248
chr3R_27212226_27213303_neg_152	-0.314067
chr2R_11938525_11939281_neg_153	0.0820962
chr2L_1719300_1720589_neg_154	-0.05669
chrX_1334906_1335996_neg_155	-0.0500302
chrX_5202685_5203711_neg_156	-0.415634
chr3L_21556946_21558305_neg_157	-0.440907
chr2R_18528919_18529729_neg_158	-0.529146
chr2L_1869146_1870612_neg_159	0.0663635
chr3R_27595664_27596010_neg_160	-0.0652482
chr2L_11560460_11561931_neg_161	-1.0338
chr3LHet_1304668_1306045_neg_162	-0.523189
chr3R_12215184_12218113_neg_163	0.107855
chr3R_14571762_14572550_neg_164	-0.0707522
chr4_70741_71286_neg_165	-0.42857
chr2R_15355338_15356469_neg_166	0.966419
chrU_2204407_2205500_neg_167	-0.185486
chrUextra_8049167_8050562_neg_168	-0.57136
chrX_6098007_6098790_neg_169	0.10278
chr2L_4671187_4671965_neg_170	-0.0514918
chr3L_23999067_24000260_neg_171	-0.171293
chr2R_8464802_8465349_neg_172	-0.103453
chrUextra_24408605_24409263_neg_173	-1.14869
chr3L_19380928_19381627_neg_174	0.223154
chr2L_16202645_16203867_neg_175	-0.0687133
chrX_20692410_20693122_neg_176	-0.227716
chrUextra_12721835_12722504_neg_177	0.0503157
chrUextra_14372370_14373027_neg_178	-1.06582
chr3L_17668066_17668444_neg_179	0.0738585
chrX_7667844_7668912_neg_180	0.520893
chrU_7058920_7059681_neg_181	-0.428627
chr3R_23592793_23594592_neg_182	-0.657414
chr3LHet_723423_725409_neg_183	-0.0684292
chr2L_15540_17383_neg_184	-0.687219
chr3L_21470334_21471329_neg_185	-0.578732
chr3L_12963321_12964484_neg_186	-0.310871
chr2L_8152048_8153040_neg_187	-0.0803303
chrUextra_2788046_2789443_neg_188	-0.558335
chrX_14581216_14581685_neg_189	-0.417029
chr2L_21628499_21629058_neg_190	0.199566
chr2L_8612884_8613602_neg_191	0.278165
chrXHet_55661_56523_neg_192	-0.28709
chr3RHet_189964_192341_neg_193	-0.0356869
chr2L_9804371_9805183_neg_194	0.202663
chr3L_12444748_12445357_neg_195	0.764154
chrUextra_18070776_18071848_neg_196	-1.20343
chr2L_22032072_22032807_neg_197	-0.26423
chrUextra_22785630_22786679_neg_198	-0.369952
chr3RHet_44206_45360_neg_199	0.186924
chr2RHet_720508_721091_neg_200	-0.145016
chrUextra_4901596_4902295_neg_201	0.0939881
chr3L_852023_853099_neg_202	-0.432701
chrU_7983589_7984713_neg_203	-0.393485
chr3R_16876346_16877424_neg_204	-0.2825
chr3L_14799710_14800508_neg_205	-0.426893
chr3L_10611134_10613917_neg_206	0.192039
chr2L_11447817_11448058_neg_207	0.492176
chr2RHet_638217_639627_neg_208	-0.163557
chr3L_20161990_20162596_neg_209	-0.413721
chr3R_13673699_13674259_neg_210	-0.613114
chr3R_19849044_19849556_neg_211	-0.565984
chr3R_23032197_23033217_neg_212	-0.450221
chr3L_3497836_3499161_neg_213	0.180812
chrX_5013349_5014879_neg_214	-0.264667
chr3R_22956986_22958204_neg_215	-0.0159953
chrX_3404558_3406546_neg_216	0.079405
chr2R_16440736_16442404_neg_217	0.0013102
chrX_18711215_18712095_neg_218	-0.524052
chr3R_25855093_25855692_neg_219	0.315762
chrUextra_13679175_13679545_neg_220	0.0677813
chr2L_8587092_8588503_neg_221	-0.285441
chr3R_18970495_18971426_neg_222	-0.412711
chr2L_11033066_11033613_neg_223	-0.227816
chr2RHet_946010_949107_neg_224	-0.25276
chr2L_20616484_20617880_neg_225	-0.229088
chrX_3138493_3138843_neg_226	-0.945859
chrX_8385926_8386543_neg_227	-0.503268
chr3R_25031051_25031608_neg_228	-0.0449845
chr3R_21145179_21146014_neg_229	-0.160209
chr3LHet_406485_409127_neg_230	-0.27989
chr3LHet_492737_495010_neg_231	0.0901699
chr3LHet_1958375_1958963_neg_232	-0.419283
chr2L_13413264_13414374_neg_233	-0.214222
chrUextra_11005851_11007065_neg_234	-0.389595
chrU_2140543_2141575_neg_235	-0.145237
chr3R_27482361_27483196_neg_236	0.0749633
chr3R_25462889_25464523_neg_237	0.311534
chrU_1559329_1560104_neg_238	-0.0553167
chrUextra_1855311_1856597_neg_239	-0.205071
chr3R_18524987_18526084_neg_240	0.301359
chr3L_19994954_19995846_neg_241	-0.297737
chr3R_25357390_25358102_neg_242	-0.275466
chr2L_7760020_7760909_neg_243	0.24637
chr2R_10326630_10327347_neg_244	-0.211212
chr2R_7833174_7834778_neg_245	-0.0284633
chr3R_4553395_4554879_neg_246	-0.466124
chrU_5813069_5815425_neg_247	-0.975364
chr3L_15704966_15705922_neg_248	0.0964738
chr3L_9922750_9925023_neg_249	-0.379771
chr3LHet_391415_391784_neg_250	-0.931104
chr3L_9121145_9122269_neg_251	0.016792
chr3L_14845648_14846528_neg_252	-0.700714
chrUextra_21563446_21563779_neg_253	0.201786
chrU_4548158_4549029_neg_254	-0.764072
chrUextra_18522267_18523270_neg_255	-0.558502
chr2L_18371200_18372731_neg_256	-0.0868498
chrUextra_19061689_19064045_neg_257	-0.245795
chr3L_13694880_13695704_neg_258	-0.376974
chr2L_14727334_14729418_neg_259	-0.037735
chr2R_2728353_2730850_neg_260	0.178374
chr3R_10367893_10369512_neg_261	-0.768729
chr2R_13723992_13724577_neg_262	0.108086
chr3L_12929077_12929491_neg_263	-0.403543
chr2R_17158988_17160005_neg_264	-0.13234
chrX_13146104_13147515_neg_265	0.011732
chr2L_16866473_16867623_neg_266	-0.456581
chr2L_4907220_4908613_neg_267	0.152601
chr2R_12373580_12374098_neg_268	-0.30073
chr3L_1735815_1736520_neg_269	-0.19394
chrUextra_1401739_1402932_neg_270	-0.91802
chr3R_6347381_6348849_neg_271	0.0233845
chr2R_9700681_9703464_neg_272	-0.110119
chr2R_16365869_16368011_neg_273	0.481868
chrU_8076908_8078398_neg_274	-1.42378
chr2L_3168504_3168806_neg_275	-0.190583
chr2R_2575920_2576619_neg_276	-0.861133
chrU_8267532_8268191_neg_277	-0.230527
chr3R_7444320_7445958_neg_278	0.219856
chr2L_9714337_9715008_neg_279	-0.476766
chrU_526995_528600_neg_280	-0.201045
chr3L_14150331_14150959_neg_281	-0.244304
chr3L_22899048_22902373_neg_282	-0.0655421
chr2R_16395304_16398040_neg_283	-0.480254
chrUextra_22124243_22125030_neg_284	-1.01834
chr3L_817295_818038_neg_285	0.462453
chr2R_11536891_11537445_neg_286	-0.247928
chrU_1821110_1822178_neg_287	-0.246299
chr3R_27244459_27245870_neg_288	-0.0710094
chrUextra_10294090_10294707_neg_289	-1.16097
chr3R_27243099_27245760_neg_290	-0.61666
chrU_6389797_6390725_neg_291	0.163984
chr2RHet_2997083_2997658_neg_292	-0.0278033
chr3R_2186697_2187355_neg_293	0.0438253
chr3R_7344691_7345826_neg_294	-0.270227
chr3L_9086993_9087625_neg_295	-0.337271
chrU_7058348_7059574_neg_296	-0.651763
chr3R_13356642_13358408_neg_297	-0.692137
chr3R_13548501_13550139_neg_298	-0.338198
chr3R_21264467_21265785_neg_299	-0.27711
chr3R_15829481_15831334_neg_300	-0.0268675
chr3R_21652017_21652888_neg_301	-0.443429
chrUextra_8926441_8927537_neg_302	-0.634818
chr2R_6952049_6952742_neg_303	0.0517466
chr2L_8702724_8703498_neg_304	-0.106755
chr3R_20506201_20507115_neg_305	0.0907289
chr3L_5345346_5345852_neg_306	0.128962
chrX_10648347_10649794_neg_307	0.0448564
chrX_20183777_20185268_neg_308	0.255621
chr3L_14439770_14440282_neg_309	0.405353
chr3R_6921856_6924105_neg_310	0.423343
chr3L_21901189_21902199_neg_311	-0.300734
chrU_6982955_6983618_neg_312	0.00812371
chrX_1567416_1567893_neg_313	-0.143923
chr2L_14310561_14311109_neg_314	-0.22006
chrUextra_8898291_8899363_neg_315	-0.729145
chr3L_23566550_23567148_neg_316	-0.237221
chr3R_11808894_11809945_neg_317	0.0303915
chr3R_24764823_24765988_neg_318	-0.645863
chr3L_10787697_10789578_neg_319	-0.27854
chrUextra_66310_67085_neg_320	-0.260388
chr3L_23038118_23038476_neg_321	-0.0678281
chr2L_9280596_9281102_neg_322	0.0946074
chr3R_10587357_10588500_neg_323	-0.0659531
chrX_3289673_3290777_neg_324	-0.90336
chr3L_12141150_12142196_neg_325	-0.151889
chrU_2673131_2674281_neg_326	-0.206475
chrX_21543198_21543705_neg_327	-0.301131
chrUextra_10300310_10301822_neg_328	-0.962277
chrX_12345900_12346308_neg_329	-0.040496
chr3R_972397_972814_neg_330	-0.120057
chrUextra_12565358_12566684_neg_331	-0.830212
chrU_7215135_7216016_neg_332	-1.23587
chrX_17694323_17694849_neg_333	-0.0321861
chrUextra_23619345_23621172_neg_334	-1.22847
chr3L_8328988_8330405_neg_335	-0.112511
chrU_2573608_2576614_neg_336	-0.274623
chr2L_2889713_2890609_neg_337	-0.599499
chr3L_15456489_15456928_neg_338	-0.0947784
chr3R_6916455_6916955_neg_339	-0.384665
chr2R_11580993_11583370_neg_340	-0.0345277
chrUextra_11863318_11865049_neg_341	-0.269386
chrX_16406222_16407190_neg_342	0.046842
chr3R_19805452_19806379_neg_343	0.118151
chr3R_15424054_15424623_neg_344	-0.939009
chr3R_14152508_14153020_neg_345	-0.542382
chrUextra_13606237_13606998_neg_346	-0.720398
chr3R_18060861_18062311_neg_347	-0.0717744
chrX_17712632_17713467_neg_348	-0.0362857
chrX_2168974_2169617_neg_349	-0.172775
chr2L_10009640_10010596_neg_350	0.423889
chrUextra_27119449_27120329_neg_351	-1.24426
chrU_497709_498859_neg_352	-0.384327
chr2L_21190292_21190767_neg_353	-0.259714
chrU_6353472_6354350_neg_354	-0.0801225
chr3L_8106015_8106827_neg_355	-0.371525
chr2RHet_2045439_2046662_neg_356	-0.261742
chrX_4072906_4073301_neg_357	-0.187247
chrUextra_9617225_9618931_neg_358	-1.04366
chrU_7539170_7539959_neg_359	-0.174784
chr3R_5190491_5191537_neg_360	0.0708874
chrUextra_24908003_24909262_neg_361	-1.16199
chrU_1970365_1972071_neg_362	-0.566285
chr3R_11981887_11983714_neg_363	0.173863
chr2L_12241917_12244414_neg_364	0.323071
chrUextra_1721187_1722416_neg_365	-1.03847
chr2L_11858980_11859692_neg_366	-0.0605559
chr3R_2949753_2950906_neg_367	-0.34996
chr3L_8536138_8537041_neg_368	0.206729
chr3L_19177842_19179530_neg_369	-0.107882
chr3L_6060188_6061506_neg_370	-0.0557139
chrX_9182569_9182986_neg_371	-0.154064
chr3L_16176127_16177518_neg_372	0.0296478
chr3R_10345413_10346756_neg_373	-0.384422
chr2R_1487860_1489148_neg_374	-0.39243
chrX_21284764_21285784_neg_375	-0.872801
chr3L_22228880_22229604_neg_376	-0.492121
chrUextra_3077950_3079215_neg_377	-1.16165
chrX_13836774_13837220_neg_378	0.0773027
chr2L_19028180_19029126_neg_379	-0.724233
chr2R_4418924_4420242_neg_380	-0.63729
chrX_10048979_10052578_neg_381	-0.686605
chrUextra_2596304_2596760_neg_382	-0.956457
chr2L_13532537_13534056_neg_383	-0.389347
chr2R_6329058_6329751_neg_384	-1.11971
chr2L_14860192_14861323_neg_385	0.285337
chr3L_3041479_3042026_neg_386	-0.941595
chrUextra_21823326_21824344_neg_387	-0.957831
chr2R_2749340_2749690_neg_388	0.0106853
chr2L_22729336_22730175_neg_389	-0.782226
chrU_5689908_5691267_neg_390	-0.228763
chrYHet_30519_31317_neg_391	-0.128495
chr2L_15687653_15688165_neg_392	0.244212
chr3RHet_753700_754952_neg_393	-0.348443
chrUextra_24426072_24427981_neg_394	-0.24118
chrX_17789681_17790298_neg_395	-0.168533
chr2R_19604568_19605122_neg_396	-0.344889
chr3L_21824596_21825955_neg_397	0.215392
chr3L_17496126_17497925_neg_398	-0.143223
chr2L_20353930_20354845_neg_399	-0.218895
chrX_5180916_5182366_neg_400	-0.569496
chrUextra_23141701_23143323_neg_401	-1.14392
chr2L_17887845_17888414_neg_402	0.00865761
chrUextra_3961355_3962826_neg_403	-1.18485
chr4_1040472_1041362_neg_404	-0.399588
chrX_15424440_15425815_neg_405	0.283364
chr3R_21796386_21797093_neg_406	-0.1344
chr2L_20466935_20467814_neg_407	0.201518
chrX_20882568_20882935_neg_408	-0.200481
chr2R_20190016_20191494_neg_409	-0.0855097
chr2R_17827502_17828759_neg_410	-0.040456
chr3L_14213686_14214298_neg_411	0.180325
chr3L_24274060_24275349_neg_412	-0.330477
chrUextra_17837159_17838552_neg_413	0.00987797
chrX_133464_134421_neg_414	-0.306031
chrUextra_10046033_10048223_neg_415	-1.13319
chrUextra_6552686_6554021_neg_416	-0.63921
chrUextra_12632700_12633488_neg_417	-1.19203
chrUextra_8863780_8865766_neg_418	-0.71255
chr2R_12818589_12820825_neg_419	-0.447247
chrUextra_22650843_22652410_neg_420	-0.834207
chr2R_17761166_17763653_neg_421	-0.459622
chr3R_18914277_18915413_neg_422	-0.544395
chr3R_20890186_20890733_neg_423	0.0955909
chr3R_22928421_22929006_neg_424	-0.260921
chr3R_27028303_27030122_neg_425	-0.374591
chr3R_22719982_22722231_neg_426	-0.196943
chr2R_19603989_19605152_neg_427	-0.249897
chrUextra_2471347_2474734_neg_428	-0.879362
chrUextra_6721982_6723501_neg_429	-1.26935
chr3L_15838430_15842029_neg_430	-0.161367
chr2L_855254_855903_neg_431	0.15314
chr3R_11771024_11772989_neg_432	-0.312516
chr3R_27242995_27244592_neg_433	-0.684734
chrUextra_20944698_20945189_neg_434	-0.155054
chr3R_14742714_14744096_neg_435	-0.827467
chr3L_746924_748162_neg_436	0.0495058
chr3L_3978913_3979232_neg_437	0.577049
chrX_19216906_19218136_neg_438	-0.0518448
chr3R_16746562_16748568_neg_439	0.154435
chrUextra_10978232_10980095_neg_440	-0.601863
chr2R_11163090_11164166_neg_441	-0.0528106
chr2L_964083_964740_neg_442	-0.179525
chr3L_12835579_12836342_neg_443	0.391698
chr2L_14591925_14593255_neg_444	-0.025274
chrUextra_15647227_15648914_neg_445	-0.811103
chr3R_7045553_7045880_neg_446	-0.322578
chrU_7354853_7356013_neg_447	-0.400868
chr2RHet_2860313_2861074_neg_448	-0.104007
chr3RHet_165342_166199_neg_449	-0.263173
chr2R_551609_552432_neg_450	-0.258125
chrUextra_14231129_14231746_neg_451	-0.557401
chrX_9351975_9353678_neg_452	-0.148258
chr3R_1419183_1420097_neg_453	-0.218203
chrX_66010_68387_neg_454	0.248469
chr2R_279127_279939_neg_455	-0.204634
chr2RHet_216588_217395_neg_456	-0.576063
chr3R_13717744_13719490_neg_457	-0.0407995
chrX_13005175_13006393_neg_458	0.272692
chr3R_5040132_5040478_neg_459	-0.744508
chrX_20769104_20770124_neg_460	0.0651842
chr3R_17589782_17591401_neg_461	-0.40186
chr2L_8095285_8096277_neg_462	-0.0197947
chr3LHet_989649_990810_neg_463	-0.134065
chr3R_14623665_14625307_neg_464	-0.682823
chrX_21279520_21279976_neg_465	0.00382565
chr4_23795_24593_neg_466	0.048211
chrUextra_6814046_6815480_neg_467	-0.816859
chrX_19200685_19201809_neg_468	-0.117591
chr2L_18485847_18487391_neg_469	-0.48045
chr2R_13778072_13779595_neg_470	-0.398819
chrUextra_20948965_20950156_neg_471	-0.622046
chr3L_15364100_15365726_neg_472	-0.0466287
chr2L_3827065_3828155_neg_473	0.279556
chrX_4614103_4614911_neg_474	-0.456453
chrU_4321937_4322820_neg_475	0.0118803
chrX_21996748_21998292_neg_476	0.0154697
chr2R_10694337_10695127_neg_477	-0.541023
chrX_20017026_20018094_neg_478	0.328169
chrX_15903922_15904198_neg_479	-0.731095
chr3R_2988796_2989821_neg_480	0.137837
chrX_2216546_2218756_neg_481	-0.0769326
chrUextra_2956390_2958018_neg_482	-0.239972
chrX_17890678_17891782_neg_483	-0.0299318
chrU_7721568_7722218_neg_484	0.626263
chr3R_17965336_17966204_neg_485	0.72493
chrU_3349609_3350569_neg_486	-0.140663
chr2R_8963488_8964847_neg_487	-0.601779
chr3L_4908753_4909422_neg_488	-0.199553
chr3R_10360726_10362117_neg_489	-0.0732451
chr3L_14967161_14968106_neg_490	-0.164708
chrUextra_18880344_18880970_neg_491	0.105326
chr3L_24232378_24233004_neg_492	0.0436982
chr3R_4444802_4446046_neg_493	-0.151386
chr3L_14077219_14078968_neg_494	0.0414106
chrUextra_6770194_6771065_neg_495	-0.39272
chrU_7222798_7223487_neg_496	0.147851
chr2L_22690959_22691783_neg_497	-0.217097
chr3R_18761879_18762592_neg_498	-0.300629
chrX_20837427_20837817_neg_499	0.336646
chrUextra_9254661_9256072_neg_500	-0.492778
chrUextra_24765812_24767952_neg_501	-0.94266
chrX_19703312_19703875_neg_502	-0.122175
chr2L_6162486_6163882_neg_503	-0.318491
chr2R_17739256_17739516_neg_504	-0.0569078
chr3R_3480906_3482698_neg_505	-0.847812
chrUextra_3120817_3124759_neg_506	-1.16263
chrUextra_17487074_17487877_neg_507	-1.17307
chr2L_9142633_9145053_neg_508	-0.357163
chr3L_10701744_10703194_neg_509	-0.595354
chrUextra_4736836_4737454_neg_510	-1.119
chr2L_19135016_19135729_neg_511	0.158069
chrUextra_14909333_14910423_neg_512	-1.13978
chr2RHet_2344577_2345169_neg_513	-0.263175
chrX_7525276_7526159_neg_514	0.0207463
chr3R_22631857_22632826_neg_515	-0.430396
chrUextra_5646870_5647483_neg_516	-0.146831
chr3L_6663358_6663831_neg_517	-0.186137
chr3R_10826448_10828590_neg_518	-0.20073
chr2L_21924890_21926754_neg_519	-0.0829872
chrX_8924945_8925295_neg_520	-0.227531
chrX_21805484_21806364_neg_521	-0.346787
chr3R_254847_255739_neg_522	-0.355288
chrU_1796121_1796807_neg_523	-0.0258664
chrU_2991902_2993186_neg_524	-0.394522
chr3L_7020147_7021093_neg_525	-0.721745
chr3L_22923203_22924625_neg_526	0.0459186
chr3R_20091330_20092260_neg_527	0.096098
chr2L_1025986_1026432_neg_528	-0.290769
chr2L_11012754_11013632_neg_529	-0.283965
chrX_15747118_15748461_neg_530	0.0418354
chr2L_21953247_21954175_neg_531	-0.0752541
chrU_6947199_6949123_neg_532	-0.915393
chrX_20194708_20195366_neg_533	-0.255286
chrX_1545207_1545754_neg_534	-0.0971681
chr3LHet_996617_997119_neg_535	0.0878349
chr2L_9283946_9285490_neg_536	0.0177964
chrUextra_11800896_11802493_neg_537	-0.771143
chrU_9342482_9343636_neg_538	-0.733419
chr2L_14041801_14044041_neg_539	-0.122896
chr2L_10960061_10960928_neg_540	-0.0112274
chrUextra_19189563_19191172_neg_541	-1.1064
chr2R_14975690_14977436_neg_542	-0.741889
chrX_15944767_15945324_neg_543	0.301834
chr2L_15264923_15266971_neg_544	0.341656
chr3L_8007411_8008978_neg_545	-0.358714
chr2R_11779447_11780259_neg_546	-0.315309
chr3L_2996725_2997742_neg_547	-0.765399
chrX_7167678_7168145_neg_548	0.100633
chr2L_6340592_6341633_neg_549	-0.0970718
chr3R_21554684_21555660_neg_550	-0.317911
chr3LHet_1728119_1729197_neg_551	-0.76955
chrUextra_7547629_7548802_neg_552	-0.600138
chr3L_12892032_12893670_neg_553	-0.0734509
chrX_17308952_17310300_neg_554	0.287822
chr3L_22696208_22696879_neg_555	-0.273359
chr2R_16771799_16773847_neg_556	-0.0919691
chrX_3375612_3376731_neg_557	0.0873771
chrUextra_3050923_3051578_neg_558	-0.270525
chrU_8271334_8272294_neg_559	-0.508657
chrU_1395894_1396862_neg_560	-0.00404253
chr3R_22230434_22231342_neg_561	-0.249972
chr2R_1190704_1191913_neg_562	-0.0241144
chrX_17665532_17666080_neg_563	0.0827629
chrX_13598951_13599412_neg_564	-0.459992
chrX_7205257_7206329_neg_565	-0.53591
chr2L_12471468_12474442_neg_566	0.254207
chr3R_5732826_5734345_neg_567	-0.147328
chr3L_3326292_3327499_neg_568	0.0830296
chrX_11407392_11408051_neg_569	0.0739538
chr2R_7798801_7799464_neg_570	-0.145921
chrXHet_142007_142620_neg_571	-0.306022
chr3L_6457527_6458811_neg_572	-0.242178
chrU_6881802_6882514_neg_573	-0.607642
chr3R_16153477_16153979_neg_574	0.147127
chr3R_19106093_19107386_neg_575	-0.709884
chrX_37654_39796_neg_576	-0.857941
chr3L_18019394_18019864_neg_577	0.0709328
chr2R_20911955_20913258_neg_578	-0.263116
chrX_8925808_8926499_neg_579	-0.173134
chr3L_8903291_8903817_neg_580	-0.108213
chrX_5121748_5122880_neg_581	0.157205
chrUextra_21308254_21309650_neg_582	-0.724835
chr2R_7533620_7534532_neg_583	-0.263675
chr2L_10641251_10642342_neg_584	0.23624
chrU_5060702_5060979_neg_585	-0.236211
chr2R_11460098_11461325_neg_586	-0.0705652
chr2L_19541529_19545676_neg_587	0.0621236
chr2RHet_2449950_2451657_neg_588	-0.146067
chr3L_16791032_16791271_neg_589	-0.615446
chrUextra_26942487_26943402_neg_590	-1.13408
chr2R_12510179_12510811_neg_591	-0.0816952
chr2L_13630964_13631856_neg_592	-0.724589
chr3R_14651547_14652335_neg_593	0.0579804
chr3R_27856045_27856364_neg_594	-0.3277
chr2L_20943877_20944595_neg_595	-0.216201
chrX_15788610_15790883_neg_596	-0.0290013
chr2R_18804145_18806393_neg_597	0.00458856
chr2L_6936250_6937316_neg_598	-0.505069
chr3L_5305671_5308332_neg_599	-0.458902
chrUextra_597380_599459_neg_600	-0.521963
chr2L_3692209_3692908_neg_601	-0.208084
chrX_6049092_6050803_neg_602	0.24917
chr3L_7326162_7327315_neg_603	0.029243
chr2R_13856716_13858535_neg_604	-0.186416
chr2R_14516852_14518248_neg_605	0.0743772
chrUextra_26710820_26711278_neg_606	-1.1211
chrYHet_56768_57480_neg_607	-0.165448
chrUextra_13256724_13256910_neg_608	0.636278
chrUextra_23977777_23978365_neg_609	0.507168
chrX_9916814_9917004_neg_610	-0.32546
chr2R_6394892_6395087_neg_611	-0.457026
chrU_7173844_7174804_neg_612	-0.545221
chr2L_10320577_10321307_neg_613	-0.52344
chrU_1851051_1851880_neg_614	-0.686741
chr3R_27454999_27455518_neg_615	-0.0151629
chr3R_26454549_26455137_neg_616	-0.0394351
chr3R_27285971_27287790_neg_617	-0.142803
chr2L_11593659_11594314_neg_618	-0.465506
chr3L_5610951_5611814_neg_619	-0.274453
chrX_3713712_3714607_neg_620	-0.102778
chr2L_12713217_12713631_neg_621	-0.0342376
chr2L_11903583_11904642_neg_622	-0.758834
chrU_3900164_3900620_neg_623	-0.621359
chrUextra_6514135_6515173_neg_624	-0.428969
chr2RHet_415768_416575_neg_625	-0.00573237
chr3R_20813440_20813741_neg_626	-0.0747143
chr3R_2321678_2322162_neg_627	-0.253036
chr2L_18659441_18660589_neg_628	-0.207927
chrUextra_14258007_14259521_neg_629	-0.768807
chrUextra_2622531_2623850_neg_630	-1.04275
chr3LHet_2288106_2288370_neg_631	-0.505212
chr3R_16827292_16828091_neg_632	-0.398567
chr3L_6987966_6989063_neg_633	0.0250405
chrUextra_10285854_10287197_neg_634	-1.15996
chrX_13732353_13735136_neg_635	-0.0802626
chr3R_13407663_13408836_neg_636	0.16439
chr2L_10627055_10627956_neg_637	0.131955
chr3R_27014299_27014864_neg_638	-0.132351
chrUextra_19770582_19771895_neg_639	-0.688682
chr2L_15672563_15673590_neg_640	-0.647228
chrUextra_23395077_23395603_neg_641	-0.152577
chr3L_9400121_9400706_neg_642	0.101171
chr3R_4965291_4965817_neg_643	0.124281
chr3LHet_1960099_1961332_neg_644	-0.150707
chrX_8618503_8619302_neg_645	-0.124522
chr3L_24263326_24263479_neg_646	-0.667702
chrU_8333346_8334158_neg_647	-0.0523287
chr3R_22545668_22546429_neg_648	-0.113717
chrUextra_14696625_14697882_neg_649	-1.1761
chr2L_21419941_21421279_neg_650	-0.166317
chrUextra_12892286_12892914_neg_651	-1.16946
chr2L_2720953_2721988_neg_652	-0.37606
chr3R_13393816_13394211_neg_653	-0.211627
chr2R_18998276_18999579_neg_654	0.160224
chrX_2279945_2280713_neg_655	-0.136598
chrX_6514273_6515034_neg_656	-0.415801
chrX_1453688_1454156_neg_657	-0.0662875
chrX_16519393_16520544_neg_658	0.221941
chr3RHet_153714_155132_neg_659	-0.331201
chr3L_11223783_11224390_neg_660	-0.805484
chr2L_11843118_11843565_neg_661	0.0275848
chr3L_13877888_13879102_neg_662	-0.593399
chr3LHet_1719239_1720131_neg_663	-0.613086
chrUextra_8827990_8828409_neg_664	-1.15713
chrX_19441799_19441950_neg_665	-0.163151
chr3R_13828990_13829173_neg_666	-0.18504
chrUextra_13009987_13010396_neg_667	-1.14723
chr3R_24595405_24595733_neg_668	-0.518696
chr2R_5434992_5435152_neg_669	-0.622438
chrUextra_12658389_12658550_neg_670	0.22922
chr3L_4175163_4175365_neg_671	-0.353831
