# Supplementary material for: The hourglass model of evolutionary conservation during embryogenesis extends to developmental enhancers with signatures of positive selection
Source: Genome Res. 2021 Sep;31(9):1573–81. doi: 10.1101/gr.275212.121 (PMC8415374; doi:10.1101/gr.275212.121)
Supplement: Supplemental Material [file supp_gr.275212.121_Supplemental_Code.zip › Supplemental_Code/data/svmModels/dmel1416_specific_enhancer_gkmtrain.cvpred.txt]

chr2L_2883406_2883688_pos_1	0.252911	1	3
chr2L_736239_737447_pos_2	0.265275	1	2
chr2L_1375133_1376774_pos_3	0.203894	1	1
chr2L_2292236_2294035_pos_4	0.160199	1	1
chr2L_2850785_2851699_pos_5	0.429874	1	1
chr2L_11632492_11633665_pos_6	0.485378	1	2
chr2L_13925927_13927184_pos_7	0.223439	1	2
chr2L_16579699_16581578_pos_8	0.19557	1	2
chr2L_16988160_16990516_pos_9	0.229299	1	2
chr2L_17153409_17155333_pos_10	0.246896	1	3
chr2L_201008_201910_pos_11	0.141698	1	3
chr2L_322843_323478_pos_12	0.251355	1	1
chr2L_338325_338902_pos_13	0.325394	1	2
chr2L_914417_914854_pos_14	0.29473	1	2
chr2L_1414001_1415713_pos_15	0.298514	1	1
chr2L_1464412_1465605_pos_16	-0.0495772	1	3
chr2L_1482468_1483486_pos_17	0.671066	1	2
chr2L_1598713_1600701_pos_18	0.283732	1	1
chr2L_1925614_1927030_pos_19	0.311771	1	3
chr2L_1996280_1997702_pos_20	0.30096	1	1
chr2L_2303828_2306018_pos_21	0.184268	1	1
chr2L_2345175_2346151_pos_22	-0.0488074	1	1
chr2L_2508170_2508711_pos_23	0.0491715	1	3
chr2L_2593864_2596102_pos_24	0.168994	1	3
chr2L_2602144_2602732_pos_25	0.45412	1	3
chr2L_2848520_2850011_pos_26	-0.278363	1	1
chr2L_2835554_2836678_pos_27	0.0518324	1	1
chr2L_3230905_3231712_pos_28	0.278328	1	3
chr2L_3398849_3399612_pos_29	-0.00763835	1	3
chr2L_3666567_3666819_pos_30	0.169729	1	3
chr2L_4141371_4143002_pos_31	-0.182918	1	2
chr2L_4590094_4591121_pos_32	0.526776	1	1
chr2L_4636757_4638276_pos_33	0.323615	1	1
chr2L_4717455_4718370_pos_34	0.569834	1	1
chr2L_4705356_4706803_pos_35	0.47702	1	1
chr2L_5304268_5304650_pos_36	0.0142023	1	3
chr2L_5643403_5644777_pos_37	0.280209	1	2
chr2L_5734786_5735896_pos_38	0.355253	1	1
chr2L_5958938_5959513_pos_39	0.134819	1	1
chr2L_6120996_6122355_pos_40	0.281312	1	2
chr2L_6404324_6405036_pos_41	0.200965	1	2
chr2L_6568299_6569185_pos_42	0.18136	1	3
chr2L_6579575_6581419_pos_43	0.304841	1	2
chr2L_7071197_7071626_pos_44	0.092451	1	1
chr2L_7100658_7101942_pos_45	0.217412	1	1
chr2L_7167418_7168596_pos_46	0.18404	1	1
chr2L_7284801_7285375_pos_47	0.45037	1	2
chr2L_7434296_7434853_pos_48	0.200865	1	1
chr2L_7693499_7694764_pos_49	0.053183	1	3
chr2L_7762182_7763420_pos_50	0.274339	1	3
chr2L_8339459_8340272_pos_51	0.211906	1	2
chr2L_8530142_8530707_pos_52	0.143788	1	2
chr2L_8901976_8903614_pos_53	0.231541	1	1
chr2L_8903711_8906080_pos_54	0.0685921	1	3
chr2L_9601166_9601713_pos_55	0.12181	1	3
chr2L_9735234_9736306_pos_56	-0.0215314	1	1
chr2L_10077737_10079072_pos_57	0.17907	1	1
chr2L_10192402_10194030_pos_58	-0.40049	1	1
chr2L_11256560_11258241_pos_59	0.18244	1	3
chr2L_11554022_11554887_pos_60	-0.059865	1	2
chr2L_11568984_11572120_pos_61	0.271183	1	1
chr2L_11652747_11654314_pos_62	0.182148	1	3
chr2L_11786079_11787721_pos_63	0.122087	1	3
chr2L_11869868_11871112_pos_64	0.293789	1	1
chr2L_12077657_12078148_pos_65	-0.235454	1	3
chr2L_12297631_12300367_pos_66	0.000439442	1	2
chr2L_12391297_12392100_pos_67	0.00870247	1	3
chr2L_12557640_12558273_pos_68	-0.0682131	1	2
chr2L_12635212_12635980_pos_69	0.268004	1	3
chr2L_12748509_12749418_pos_70	0.270715	1	2
chr2L_13205869_13207032_pos_71	0.139821	1	3
chr2L_13312994_13314525_pos_72	0.31737	1	2
chr2L_13473565_13474270_pos_73	0.324734	1	3
chr2L_13695078_13696026_pos_74	0.328038	1	1
chr2L_13727761_13728865_pos_75	0.479056	1	2
chr2L_13937379_13939204_pos_76	0.303635	1	2
chr2L_14008924_14009667_pos_77	0.215325	1	3
chr2L_14077191_14079810_pos_78	0.34453	1	1
chr2L_14613737_14614493_pos_79	0.164349	1	3
chr2L_14754580_14756957_pos_80	-0.209842	1	2
chr2L_14787298_14790048_pos_81	-0.333707	1	3
chr2L_14797249_14797984_pos_82	0.330973	1	3
chr2L_14824172_14825951_pos_83	-0.0152815	1	1
chr2L_14958678_14959382_pos_84	-0.101664	1	3
chr2L_15003696_15004742_pos_85	0.0720584	1	2
chr2L_15001237_15002145_pos_86	0.152309	1	1
chr2L_15155309_15156312_pos_87	0.305484	1	3
chr2L_15168609_15169222_pos_88	0.233851	1	3
chr2L_15172848_15173822_pos_89	0.579948	1	1
chr2L_15374420_15375181_pos_90	0.23494	1	1
chr2L_15455824_15456282_pos_91	0.470372	1	1
chr2L_15546264_15547144_pos_92	-0.124179	1	3
chr2L_15784481_15785553_pos_93	0.0896592	1	2
chr2L_15931226_15934009_pos_94	0.591103	1	1
chr2L_16075638_16077717_pos_95	-0.0740385	1	2
chr2L_16403680_16404860_pos_96	0.194959	1	1
chr2L_16567820_16568585_pos_97	0.095041	1	1
chr2L_16671732_16672449_pos_98	0.437765	1	2
chr2L_16986774_16987918_pos_99	0.332035	1	1
chr2L_17019681_17020626_pos_100	0.41768	1	3
chr2L_17057553_17058703_pos_101	0.237601	1	3
chr2L_17068172_17070833_pos_102	0.419504	1	1
chr2L_17307187_17308588_pos_103	0.286464	1	2
chr2L_17305631_17306098_pos_104	0.0263643	1	2
chr2L_17332302_17332871_pos_105	0.180251	1	1
chr2L_17329035_17330513_pos_106	0.286464	1	2
chr2L_17641199_17641957_pos_107	0.0595888	1	1
chr2L_17731955_17732867_pos_108	0.166928	1	1
chr2L_17971199_17972023_pos_109	-0.0297812	1	3
chr2L_18036749_18038215_pos_110	0.427257	1	1
chr2L_18071818_18074315_pos_111	-0.190368	1	1
chr2L_18225297_18226955_pos_112	0.185668	1	1
chr2L_18232436_18234299_pos_113	-0.1104	1	1
chr2L_18420677_18424144_pos_114	-0.00811279	1	3
chr2L_18482508_18483212_pos_115	0.556152	1	2
chr2L_18757520_18759314_pos_116	0.46238	1	2
chr2L_18769968_18771031_pos_117	0.55083	1	2
chr2L_18867449_18868316_pos_118	0.408877	1	2
chr2L_19177221_19177853_pos_119	-0.239015	1	2
chr2L_19276175_19276792_pos_120	0.316052	1	1
chr2L_19634712_19636871_pos_121	0.201618	1	3
chr2L_19740810_19741321_pos_122	0.185213	1	3
chr2L_20074349_20074625_pos_123	-0.0662179	1	1
chr2L_20106643_20107235_pos_124	-0.109727	1	3
chr2L_20173734_20173927_pos_125	-0.320269	1	3
chr2L_20535492_20537195_pos_126	-0.0511293	1	1
chr2L_20969458_20970909_pos_127	0.358677	1	2
chr2L_21272730_21273890_pos_128	0.0341537	1	2
chr2L_21402354_21402814_pos_129	0.0324722	1	2
chr2L_21722578_21723200_pos_130	0.233988	1	3
chr2L_21733906_21734937_pos_131	0.135396	1	2
chr2L_21889936_21890649_pos_132	-1.18511	1	2
chr2L_22304070_22306343_pos_133	-0.133711	1	1
chr2L_22398843_22399361_pos_134	0.108188	1	1
chr2R_3685992_3686970_pos_135	0.390356	1	3
chr2R_4701583_4702486_pos_136	0.463528	1	2
chr2R_8961613_8962573_pos_137	0.383142	1	2
chr2R_12041907_12043614_pos_138	-0.256725	1	3
chr2R_13121588_13124069_pos_139	0.407618	1	3
chrU_1615105_1615320_pos_140	-0.564021	1	1
chr2RHet_732496_732737_pos_141	0.321691	1	1
chrU_1960952_1961142_pos_142	-0.213919	1	2
chr2RHet_3106883_3107069_pos_143	0.249189	1	2
chr2RHet_3162032_3163195_pos_144	0.10429	1	1
chr2R_96609_96851_pos_145	0.221862	1	2
chr2R_562450_563133_pos_146	0.268288	1	3
chr2R_1974470_1975204_pos_147	0.0492783	1	3
chr2R_2491868_2492799_pos_148	0.502869	1	2
chr2R_2812531_2814066_pos_149	-0.19718	1	2
chr2R_2900482_2901145_pos_150	0.286346	1	1
chr2R_3214739_3215615_pos_151	0.334027	1	1
chr2R_3281105_3282195_pos_152	0.094324	1	1
chr2R_3872952_3873695_pos_153	0.297428	1	2
chr2R_4041700_4043013_pos_154	0.443123	1	3
chr2R_4347163_4348238_pos_155	0.16313	1	2
chr2R_4463370_4464408_pos_156	0.110637	1	2
chr2R_4472909_4474284_pos_157	0.292122	1	1
chr2R_4664566_4665364_pos_158	0.360043	1	1
chr2R_4711828_4713320_pos_159	0.0763213	1	3
chr2R_4709144_4709493_pos_160	0.0499058	1	3
chr2R_5230431_5231918_pos_161	0.369776	1	2
chr2R_5237120_5238493_pos_162	0.25323	1	2
chr2R_5266546_5269475_pos_163	0.307658	1	2
chr2R_5334075_5334860_pos_164	0.0365546	1	2
chr2R_5484546_5485091_pos_165	0.192219	1	1
chr2R_5502175_5503323_pos_166	0.330701	1	3
chr2R_5572463_5573568_pos_167	-0.0412516	1	3
chr2R_5792071_5793489_pos_168	0.301954	1	2
chr2R_5969490_5970289_pos_169	-0.142621	1	3
chr2R_6201971_6202746_pos_170	0.396405	1	3
chr2R_6245153_6246362_pos_171	-0.0312859	1	2
chr2R_6605818_6606363_pos_172	0.445745	1	3
chr2R_6647045_6647703_pos_173	0.162689	1	3
chr2R_6966510_6967222_pos_174	0.168292	1	1
chr2R_7040374_7041588_pos_175	0.352276	1	2
chr2R_7163503_7164215_pos_176	0.0537663	1	2
chr2R_7366288_7366959_pos_177	0.0177093	1	3
chr2R_7427832_7428478_pos_178	0.32374	1	1
chr2R_7871954_7872332_pos_179	0.23946	1	1
chr2R_8094316_8095384_pos_180	0.256415	1	2
chr2R_8384498_8385259_pos_181	0.0829556	1	3
chr2R_8372342_8374142_pos_182	0.209485	1	2
chr2R_8508632_8510638_pos_183	-0.602039	1	3
chr2R_9399839_9401706_pos_184	0.00250113	1	1
chr2R_9418048_9419040_pos_185	0.0531043	1	2
chr2R_9624802_9625950_pos_186	0.0479466	1	3
chr2R_9659115_9660091_pos_187	0.310108	1	2
chr2R_9700823_9702234_pos_188	-0.0895631	1	2
chr2R_9924270_9924738_pos_189	0.389713	1	2
chr2R_10105039_10105602_pos_190	0.079092	1	3
chr2R_10369262_10369978_pos_191	0.113813	1	2
chr2R_10797066_10797915_pos_192	0.282918	1	2
chr2R_12325933_12328274_pos_193	0.421652	1	1
chr2R_12345719_12346542_pos_194	-0.217564	1	2
chr2R_12389820_12390422_pos_195	0.134918	1	1
chr2R_12581113_12582181_pos_196	0.2552	1	3
chr2R_12599228_12599963_pos_197	0.0282237	1	1
chr2R_12616791_12617832_pos_198	0.564105	1	2
chr2R_12816597_12817731_pos_199	0.410687	1	2
chr2R_13071095_13071679_pos_200	0.349804	1	3
chr2R_13178094_13178798_pos_201	0.318332	1	1
chr2R_13206816_13207894_pos_202	0.425153	1	2
chr2R_13508782_13509922_pos_203	0.198619	1	1
chr2R_13522784_13523877_pos_204	0.0236942	1	1
chr2R_13535857_13536645_pos_205	0.0757723	1	2
chr2R_13791627_13794410_pos_206	0.1496	1	1
chr2R_13796427_13796666_pos_207	0.253215	1	3
chr2R_13804225_13805647_pos_208	0.27395	1	2
chr2R_13871578_13872185_pos_209	0.188376	1	1
chr2R_14534876_14535439_pos_210	0.0480973	1	1
chr2R_14662128_14662634_pos_211	-0.623174	1	3
chr2R_14699230_14700256_pos_212	0.151783	1	1
chr2R_14779690_14781015_pos_213	0.333072	1	3
chr2R_14938614_14940166_pos_214	0.591914	1	2
chr2R_14956939_14958157_pos_215	-0.149849	1	2
chr2R_14966830_14968816_pos_216	0.571046	1	1
chr2R_15101080_15102768_pos_217	0.663881	1	2
chr2R_15216970_15217837_pos_218	0.140615	1	3
chr2R_16111847_16112437_pos_219	0.534118	1	2
chr2R_16203249_16203619_pos_220	-0.011058	1	3
chr2R_16245665_16247056_pos_221	0.220297	1	2
chr2R_16323066_16323994_pos_222	0.207788	1	1
chr2R_16345559_16346107_pos_223	-0.161907	1	2
chr2R_16534370_16537467_pos_224	0.627936	1	1
chr2R_16642331_16643713_pos_225	0.304381	1	2
chr2R_17139121_17139467_pos_226	0.105927	1	1
chr2R_17162836_17163442_pos_227	-0.156921	1	3
chr2R_17267673_17268221_pos_228	-0.0251064	1	1
chr2R_17277294_17278129_pos_229	0.177258	1	2
chr2R_17294998_17297618_pos_230	-0.146164	1	3
chr2R_17400548_17402866_pos_231	0.00200717	1	3
chr2R_17688686_17689263_pos_232	-0.199499	1	3
chr2R_18323056_18324180_pos_233	0.170697	1	3
chr2R_18334545_18335775_pos_234	-0.252079	1	3
chr2R_18615021_18616053_pos_235	0.399827	1	1
chr2R_18865983_18866812_pos_236	0.0411087	1	3
chr2R_19182740_19184397_pos_237	0.484453	1	3
chr2R_19230489_19231263_pos_238	0.0162603	1	3
chr2R_19356478_19357781_pos_239	0.0745567	1	1
chr2R_19649235_19650324_pos_240	0.184371	1	3
chr2R_19680279_19681165_pos_241	0.241833	1	1
chr2R_19891352_19892071_pos_242	0.185143	1	1
chr2R_20050500_20051396_pos_243	-0.0189423	1	1
chr2R_20121176_20121894_pos_244	0.286406	1	3
chr2R_20813250_20814847_pos_245	0.283321	1	2
chr3L_916991_918475_pos_246	0.417684	1	2
chr3L_3012458_3014855_pos_247	0.098812	1	1
chr3L_3275926_3276882_pos_248	0.230327	1	1
chr3L_5366697_5368946_pos_249	0.457024	1	1
chr3L_14279884_14280251_pos_250	-0.01535	1	2
chr3L_4946927_4948073_pos_251	0.193141	1	3
chr3L_5062239_5063131_pos_252	0.108352	1	2
chr3L_8742064_8742392_pos_253	-0.000660038	1	1
chr3L_9544145_9545002_pos_254	0.00595727	1	3
chr3L_11182730_11183750_pos_255	0.0626898	1	3
chr3L_11739302_11740863_pos_256	0.0495773	1	2
chr3L_11722019_11724386_pos_257	0.0735894	1	2
chr3L_14508532_14509367_pos_258	-0.262392	1	1
chr3L_15410333_15412381_pos_259	0.440401	1	3
chr3L_16194921_16197408_pos_260	0.249103	1	2
chr3L_498499_500125_pos_261	0.23051	1	2
chr3L_779281_779866_pos_262	0.694032	1	2
chr3L_798910_799324_pos_263	0.19928	1	3
chr3L_824266_825301_pos_264	0.447563	1	1
chr3L_907295_908693_pos_265	0.204724	1	2
chr3L_957828_958978_pos_266	0.223303	1	3
chr3L_1008040_1009450_pos_267	0.195081	1	2
chr3L_1067299_1067818_pos_268	-0.262062	1	1
chr3L_1283912_1284605_pos_269	0.412378	1	3
chr3L_1377532_1378705_pos_270	0.119836	1	2
chr3L_2008969_2010437_pos_271	0.0900686	1	3
chr3L_2006112_2008947_pos_272	0.0912005	1	3
chr3L_2363989_2366131_pos_273	-0.0929517	1	3
chr3L_2422416_2423877_pos_274	0.284633	1	2
chr3L_2560660_2560962_pos_275	0.180889	1	1
chr3L_2559277_2559990_pos_276	0.110641	1	2
chr3L_2923208_2923870_pos_277	0.091092	1	1
chr3L_3023220_3024873_pos_278	0.198127	1	1
chr3L_3142218_3142894_pos_279	0.0890827	1	3
chr3L_3369939_3371543_pos_280	0.206306	1	3
chr3L_3387626_3388254_pos_281	-0.300026	1	2
chr3L_3640424_3643811_pos_282	0.376256	1	1
chr3L_3705078_3707816_pos_283	-0.228495	1	1
chr3L_4309914_4310705_pos_284	0.114337	1	3
chr3L_4358332_4359075_pos_285	0.121795	1	1
chr3L_4394921_4395484_pos_286	0.19972	1	1
chr3L_4518951_4520002_pos_287	0.161349	1	2
chr3L_4542898_4544332_pos_288	-0.216566	1	3
chr3L_4570143_4570755_pos_289	0.356898	1	3
chr3L_4712431_4715073_pos_290	0.00691837	1	3
chr3L_5003391_5004306_pos_291	0.227323	1	2
chr3L_5207810_5208388_pos_292	0.433005	1	3
chr3L_5231886_5232541_pos_293	-0.0656415	1	3
chr3L_5426328_5427464_pos_294	0.180976	1	3
chr3L_5480573_5481201_pos_295	0.198402	1	1
chr3L_5482835_5484063_pos_296	0.125089	1	1
chr3L_5990796_5992562_pos_297	0.615382	1	3
chr3L_6056417_6058029_pos_298	0.199803	1	2
chr3L_6195943_6197286_pos_299	0.221875	1	2
chr3L_6241960_6243824_pos_300	0.146801	1	1
chr3L_6342123_6342986_pos_301	0.00272429	1	1
chr3L_6503021_6504118_pos_302	-0.0774741	1	1
chr3L_6701706_6702392_pos_303	0.0648121	1	2
chr3L_6995256_6996018_pos_304	0.548689	1	3
chr3L_7052406_7053316_pos_305	0.099186	1	2
chr3L_7080100_7080612_pos_306	0.217113	1	2
chr3L_7155843_7157314_pos_307	0.163282	1	1
chr3L_7264340_7265855_pos_308	0.354457	1	1
chr3L_7271526_7272032_pos_309	0.364515	1	2
chr3L_7267687_7269897_pos_310	0.381372	1	1
chr3L_7547845_7548870_pos_311	0.456985	1	3
chr3L_7714565_7715215_pos_312	0.086105	1	2
chr3L_7801860_7802329_pos_313	0.596135	1	1
chr3L_7836736_7837290_pos_314	0.381752	1	3
chr3L_7919584_7920652_pos_315	-0.022327	1	2
chr3L_8034052_8034661_pos_316	0.0758943	1	2
chr3L_8326967_8328036_pos_317	0.203646	1	1
chr3L_8440544_8441695_pos_318	0.0126858	1	2
chr3L_8861578_8863459_pos_319	0.211426	1	3
chr3L_8910065_8910848_pos_320	0.203233	1	1
chr3L_9119144_9119502_pos_321	0.388583	1	1
chr3L_9257583_9258088_pos_322	0.503337	1	2
chr3L_9255971_9257112_pos_323	0.349642	1	1
chr3L_9648056_9649173_pos_324	-0.0341197	1	3
chr3L_9931933_9932979_pos_325	0.186717	1	2
chr3L_9955286_9956459_pos_326	0.0863882	1	2
chr3L_10000555_10001055_pos_327	0.228947	1	2
chr3L_10099704_10101212_pos_328	0.594564	1	3
chr3L_10487104_10487514_pos_329	0.184769	1	2
chr3L_10544955_10545372_pos_330	0.294015	1	2
chr3L_10627155_10628480_pos_331	0.340129	1	2
chr3L_10692325_10693206_pos_332	0.382188	1	2
chr3L_10812950_10813484_pos_333	0.407148	1	1
chr3L_11196120_11197939_pos_334	-0.19021	1	2
chr3L_11443830_11445247_pos_335	-0.426649	1	2
chr3L_11488430_11491404_pos_336	-0.299616	1	3
chr3L_11645936_11646846_pos_337	0.100738	1	2
chr3L_11656541_11656987_pos_338	0.428613	1	1
chr3L_11803766_11804268_pos_339	0.04141	1	2
chr3L_11897550_11899970_pos_340	0.305708	1	2
chr3L_12013599_12015341_pos_341	0.241087	1	3
chr3L_12187757_12188711_pos_342	0.279351	1	3
chr3L_12336176_12337106_pos_343	-0.0343895	1	3
chr3L_12663478_12664038_pos_344	0.1387	1	2
chr3L_12792795_12793307_pos_345	-0.0924785	1	1
chr3L_12933992_12934751_pos_346	-0.723823	1	3
chr3L_13184244_13185694_pos_347	-0.183598	1	1
chr3L_13414104_13414939_pos_348	0.421254	1	2
chr3L_13420855_13421493_pos_349	-0.0635088	1	3
chr3L_13451568_13452542_pos_350	0.380471	1	2
chr3L_13615414_13616306_pos_351	0.403558	1	1
chr3L_13730744_13731875_pos_352	-0.401496	1	3
chr3L_13825561_13826038_pos_353	0.541338	1	1
chr3L_13845638_13846521_pos_354	0.126527	1	2
chr3L_13880518_13881337_pos_355	0.25679	1	3
chr3L_13890901_13892108_pos_356	0.248292	1	1
chr3L_14095351_14095746_pos_357	0.367524	1	1
chr3L_14239386_14241092_pos_358	-0.020014	1	1
chr3L_14799842_14800632_pos_359	0.498584	1	2
chr3L_15480069_15481134_pos_360	0.433879	1	2
chr3L_15851212_15852464_pos_361	0.0782196	1	3
chr3L_15859413_15861124_pos_362	0.544288	1	1
chr3L_15861249_15863082_pos_363	0.0952027	1	3
chr3L_15919141_15921658_pos_364	0.105125	1	3
chr3L_15938384_15939600_pos_365	0.0214325	1	1
chr3L_15961702_15962401_pos_366	0.460092	1	1
chr3L_16078462_16079598_pos_367	0.0502264	1	3
chr3L_16173680_16174572_pos_368	0.539013	1	1
chr3L_16284313_16285984_pos_369	0.349792	1	3
chr3L_16314746_16316052_pos_370	0.371326	1	1
chr3L_16637596_16638005_pos_371	-0.0729499	1	3
chr3L_16683383_16684775_pos_372	-0.162657	1	2
chr3L_16873640_16874966_pos_373	0.154344	1	1
chr3L_16929992_16931267_pos_374	-0.264891	1	1
chr3L_17068763_17069783_pos_375	0.0716608	1	2
chr3L_17208670_17209400_pos_376	0.147401	1	1
chr3L_17766402_17767690_pos_377	0.300432	1	1
chr3L_17953413_17953859_pos_378	0.135038	1	3
chr3L_18037134_18038082_pos_379	0.151721	1	1
chr3L_18305090_18306433_pos_380	0.0773653	1	2
chr3L_18482199_18485827_pos_381	0.412248	1	1
chr3L_18492656_18493112_pos_382	-0.0846821	1	3
chr3L_18592185_18593729_pos_383	0.43043	1	2
chr3L_18642093_18642782_pos_384	0.288978	1	2
chr3L_18702309_18703463_pos_385	0.359892	1	1
chr3L_18736740_18737283_pos_386	0.168109	1	3
chr3L_18743524_18744534_pos_387	-0.635798	1	3
chr3L_18759622_18759972_pos_388	-0.269568	1	3
chr3L_18876024_18876878_pos_389	0.113463	1	1
chr3L_19353216_19354593_pos_390	0.37285	1	3
chr3L_19434889_19435685_pos_391	0.522193	1	3
chr3L_19542318_19542830_pos_392	0.326369	1	2
chr3L_19825456_19826713_pos_393	0.256351	1	3
chr3L_19940273_19942182_pos_394	0.361757	1	3
chr3L_20065150_20065778_pos_395	0.00351552	1	3
chr3L_20609415_20609969_pos_396	0.297403	1	3
chr3L_20697817_20699176_pos_397	-0.118655	1	2
chr3L_20856619_20858411_pos_398	0.28724	1	1
chr3L_21090033_21090947_pos_399	-0.00346478	1	2
chr3L_21083371_21084839_pos_400	0.431586	1	2
chr3L_21140871_21142484_pos_401	-0.0700517	1	1
chr3L_21867371_21867930_pos_402	0.414459	1	1
chr3L_21919238_21920728_pos_403	-0.270396	1	1
chr3L_22015038_22015933_pos_404	0.249282	1	1
chr3L_22217296_22218689_pos_405	0.0306177	1	3
chr3L_22245963_22246662_pos_406	0.226981	1	2
chr3L_22653341_22654219_pos_407	0.183511	1	3
chr3L_22700356_22700725_pos_408	0.142055	1	3
chr3L_22697603_22699076_pos_409	0.0493614	1	2
chr3L_22764750_22766009_pos_410	0.128431	1	2
chr3L_23174728_23175338_pos_411	0.0817284	1	3
chr3L_23227421_23228691_pos_412	0.244492	1	2
chr3L_23260657_23262027_pos_413	-0.334346	1	1
chr3L_23866919_23867884_pos_414	-0.168227	1	2
chr3L_24290759_24292940_pos_415	-0.502366	1	1
chr3LHet_688677_690009_pos_416	0.074227	1	2
chr3LHet_1181898_1182697_pos_417	0.06397	1	1
chr3LHet_2399137_2401102_pos_418	-0.254043	1	2
chr3R_17058714_17060922_pos_419	0.197481	1	3
chr3R_1231164_1232731_pos_420	0.253444	1	1
chr3R_3672758_3675291_pos_421	0.177699	1	1
chr3R_4623840_4624975_pos_422	0.145433	1	2
chr3R_6114369_6114912_pos_423	0.361085	1	3
chr3R_7589305_7589898_pos_424	0.173191	1	2
chr3R_7981363_7983206_pos_425	0.414995	1	1
chr3R_10323329_10325621_pos_426	0.303938	1	3
chr3R_12749382_12750557_pos_427	0.20455	1	3
chr3R_16239913_16243238_pos_428	0.152086	1	1
chr3R_18976114_18977626_pos_429	-0.152467	1	2
chr3R_21547979_21551578_pos_430	0.211205	1	3
chr3R_24776183_24776831_pos_431	0.696716	1	3
chr3RHet_1384804_1386768_pos_432	-0.353027	1	3
chr3RHet_1902455_1904060_pos_433	0.0859946	1	3
chr3R_277118_277602_pos_434	0.492312	1	1
chr3R_266407_267794_pos_435	0.115466	1	3
chr3R_824265_825486_pos_436	0.352317	1	2
chr3R_979405_979724_pos_437	0.0669885	1	3
chr3R_972801_974034_pos_438	0.525659	1	1
chr3R_1381403_1383409_pos_439	0.256553	1	3
chr3R_1403968_1405795_pos_440	-0.308587	1	1
chr3R_1705846_1706942_pos_441	0.411441	1	1
chr3R_1714362_1715031_pos_442	0.133609	1	1
chr3R_1743168_1743946_pos_443	0.414191	1	2
chr3R_1809387_1810735_pos_444	0.164619	1	3
chr3R_2186217_2187885_pos_445	-0.749633	1	3
chr3R_2678749_2679082_pos_446	0.521589	1	2
chr3R_2712802_2713967_pos_447	-0.56496	1	2
chr3R_2944012_2944774_pos_448	0.2103	1	3
chr3R_3027124_3027985_pos_449	-0.0122884	1	3
chr3R_3080392_3081210_pos_450	-0.0333626	1	3
chr3R_3136194_3136822_pos_451	-0.232489	1	1
chr3R_3253639_3255335_pos_452	-0.431627	1	2
chr3R_3368760_3369665_pos_453	0.257588	1	1
chr3R_3391203_3393573_pos_454	-0.149089	1	2
chr3R_3447390_3448202_pos_455	0.508415	1	2
chr3R_3461778_3462585_pos_456	0.136923	1	3
chr3R_3907936_3909667_pos_457	-0.0559451	1	1
chr3R_4284599_4285826_pos_458	0.222138	1	3
chr3R_4394700_4395040_pos_459	0.272791	1	3
chr3R_4936836_4937874_pos_460	0.413785	1	2
chr3R_5013339_5014984_pos_461	0.204487	1	1
chr3R_5006430_5007430_pos_462	0.223624	1	1
chr3R_5030606_5031776_pos_463	-0.212783	1	2
chr3R_5201927_5203549_pos_464	0.159123	1	1
chr3R_5260743_5261201_pos_465	0.316397	1	1
chr3R_5527044_5527854_pos_466	0.0530869	1	3
chr3R_6594828_6596268_pos_467	-0.246494	1	2
chr3R_6619107_6620223_pos_468	-0.0192711	1	2
chr3R_6856342_6857915_pos_469	0.178384	1	2
chr3R_6918870_6920393_pos_470	0.23938	1	2
chr3R_6942791_6943973_pos_471	0.0505814	1	2
chr3R_7003932_7005577_pos_472	0.287572	1	2
chr3R_7034063_7035139_pos_473	-0.214852	1	3
chr3R_7146244_7147047_pos_474	0.232045	1	2
chr3R_7190247_7191142_pos_475	0.329091	1	3
chr3R_7361773_7363303_pos_476	-0.0827016	1	1
chr3R_7386888_7387677_pos_477	0.31142	1	2
chr3R_7745116_7746200_pos_478	0.504408	1	1
chr3R_7782520_7782797_pos_479	-0.302652	1	3
chr3R_7912412_7913457_pos_480	0.320699	1	1
chr3R_8028123_8030371_pos_481	0.447085	1	3
chr3R_8127749_8129368_pos_482	0.243945	1	1
chr3R_8187157_8188281_pos_483	-0.304521	1	3
chr3R_8230604_8231247_pos_484	0.210958	1	2
chr3R_8412822_8413682_pos_485	0.333096	1	3
chr3R_8427092_8428060_pos_486	0.403064	1	3
chr3R_8543234_8544593_pos_487	0.123403	1	1
chr3R_8693047_8693727_pos_488	-0.0679199	1	3
chr3R_8985529_8986925_pos_489	-0.00738695	1	1
chr3R_9020748_9021708_pos_490	0.49066	1	2
chr3R_9044872_9045498_pos_491	0.0033949	1	2
chr3R_9215934_9216559_pos_492	0.311502	1	1
chr3R_9392447_9393676_pos_493	-0.218549	1	3
chr3R_9396641_9398387_pos_494	-0.167939	1	2
chr3R_9576802_9577690_pos_495	0.448837	1	1
chr3R_9599009_9599700_pos_496	0.0613896	1	2
chr3R_9608767_9609575_pos_497	-0.0342058	1	1
chr3R_9778512_9779211_pos_498	0.183386	1	1
chr3R_9800484_9800877_pos_499	0.018151	1	3
chr3R_9834624_9836035_pos_500	0.226622	1	1
chr3R_9906909_9909049_pos_501	0.201819	1	3
chr3R_10156279_10156840_pos_502	0.124537	1	2
chr3R_10251739_10253125_pos_503	0.201817	1	3
chr3R_10250162_10250422_pos_504	0.150633	1	1
chr3R_10530264_10532028_pos_505	0.151516	1	3
chr3R_10842407_10846349_pos_506	0.308086	1	3
chr3R_11072102_11072914_pos_507	0.0212747	1	1
chr3R_11214544_11216934_pos_508	0.0237325	1	2
chr3R_11354485_11355931_pos_509	0.125281	1	3
chr3R_11724404_11725027_pos_510	-0.0565223	1	2
chr3R_12362957_12363678_pos_511	0.400171	1	3
chr3R_12409843_12410934_pos_512	0.273127	1	1
chr3R_12420977_12421575_pos_513	0.00607112	1	1
chr3R_12431415_12432289_pos_514	-0.262577	1	1
chr3R_12432601_12433570_pos_515	0.314655	1	3
chr3R_12730327_12730945_pos_516	-0.243141	1	2
chr3R_13089273_13089750_pos_517	0.230252	1	1
chr3R_13164821_13166961_pos_518	0.73408	1	2
chr3R_13282980_13284829_pos_519	0.236635	1	1
chr3R_13312540_13312893_pos_520	0.408618	1	1
chr3R_13484775_13485643_pos_521	0.124512	1	2
chr3R_13740870_13741750_pos_522	0.0785182	1	3
chr3R_13852949_13853634_pos_523	-0.288465	1	1
chr3R_14291958_14293230_pos_524	0.621979	1	3
chr3R_14417968_14418896_pos_525	-0.212245	1	2
chr3R_14451568_14452963_pos_526	0.0385309	1	2
chr3R_14699026_14699940_pos_527	-0.131021	1	2
chr3R_14697887_14698326_pos_528	0.381813	1	2
chr3R_14840788_14841677_pos_529	0.49038	1	1
chr3R_14863978_14865341_pos_530	0.27206	1	1
chr3R_15353291_15354206_pos_531	0.440531	1	1
chr3R_15546288_15548212_pos_532	0.300558	1	3
chr3R_15553403_15554069_pos_533	0.581202	1	2
chr3R_15581308_15581855_pos_534	0.320914	1	3
chr3R_15575251_15575758_pos_535	0.578118	1	2
chr3R_15641786_15643305_pos_536	-0.000463876	1	3
chr3R_15789497_15791120_pos_537	0.150061	1	1
chr3R_15851979_15853121_pos_538	0.103099	1	3
chr3R_15940846_15943086_pos_539	0.148139	1	3
chr3R_16053677_16054548_pos_540	0.308245	1	2
chr3R_16068202_16069811_pos_541	0.106355	1	2
chr3R_16513869_16515618_pos_542	0.10962	1	3
chr3R_16519567_16520119_pos_543	0.0789392	1	2
chr3R_16526242_16528265_pos_544	-0.0847885	1	2
chr3R_16621740_16623315_pos_545	0.15504	1	2
chr3R_16822168_16822980_pos_546	0.405782	1	2
chr3R_16857006_16858025_pos_547	-0.0372031	1	3
chr3R_16979729_16980204_pos_548	0.339819	1	3
chr3R_17092991_17094020_pos_549	0.0812473	1	1
chr3R_17883256_17884251_pos_550	0.0861304	1	3
chr3R_17936145_17937211_pos_551	0.453773	1	2
chr3R_17947852_17949013_pos_552	0.283458	1	2
chr3R_18032402_18034036_pos_553	-0.0310389	1	1
chr3R_18529973_18531334_pos_554	0.178075	1	3
chr3R_18625178_18625847_pos_555	-0.177988	1	2
chr3R_18635313_18637397_pos_556	0.218992	1	1
chr3R_18732240_18733372_pos_557	0.390892	1	1
chr3R_19048848_19049497_pos_558	0.0401594	1	3
chr3R_19257865_19258841_pos_559	0.66847	1	1
chr3R_19355369_19356326_pos_560	0.360297	1	3
chr3R_19622049_19622953_pos_561	0.0338784	1	3
chr3R_20021777_20023003_pos_562	0.36486	1	2
chr3R_20163020_20163574_pos_563	0.27363	1	3
chr3R_20405720_20406176_pos_564	0.252121	1	1
chr3R_20518883_20519942_pos_565	0.153329	1	2
chr3R_20559682_20562688_pos_566	0.256105	1	1
chr3R_20603338_20604885_pos_567	-0.339971	1	3
chr3R_20751677_20752900_pos_568	0.152472	1	3
chr3R_21138147_21138806_pos_569	0.0901639	1	1
chr3R_21437704_21438361_pos_570	0.490512	1	2
chr3R_21485564_21486181_pos_571	0.398871	1	1
chr3R_21902044_21903330_pos_572	0.0604117	1	1
chr3R_21909579_21910303_pos_573	-0.129542	1	2
chr3R_22287960_22288455_pos_574	0.200727	1	1
chr3R_22508448_22509767_pos_575	0.403566	1	3
chr3R_22653036_22655152_pos_576	0.396975	1	1
chr3R_22857411_22857881_pos_577	0.335828	1	1
chr3R_22902148_22903441_pos_578	-0.37224	1	1
chr3R_23135360_23136049_pos_579	-0.0143825	1	2
chr3R_23203866_23204382_pos_580	0.171733	1	3
chr3R_23288487_23289606_pos_581	0.530686	1	2
chr3R_23422986_23424383_pos_582	0.158477	1	2
chr3R_23528812_23529739_pos_583	-0.268952	1	1
chr3R_23771949_23773026_pos_584	0.149516	1	1
chr3R_23840532_23840813_pos_585	0.52469	1	2
chr3R_23992466_23993688_pos_586	0.610909	1	2
chr3R_24030227_24034374_pos_587	0.492935	1	3
chr3R_24052170_24053857_pos_588	0.269471	1	1
chr3R_24128282_24128517_pos_589	0.00841286	1	1
chr3R_24178630_24179558_pos_590	0.0806294	1	1
chr3R_24557928_24558570_pos_591	0.484883	1	3
chr3R_25150010_25150889_pos_592	0.152894	1	2
chr3R_25273647_25274445_pos_593	0.0298204	1	2
chr3R_25304016_25304335_pos_594	0.46269	1	1
chr3R_25585381_25586108_pos_595	0.3585	1	1
chr3R_25798856_25801092_pos_596	0.466186	1	2
chr3R_26007283_26009549_pos_597	0.2077	1	2
chr3R_26018775_26019829_pos_598	0.0971702	1	2
chr3R_26132619_26135298_pos_599	0.111923	1	1
chr3R_26369815_26371874_pos_600	0.294533	1	3
chr3R_26390929_26391633_pos_601	0.121318	1	1
chr3R_26573979_26575701_pos_602	0.0633355	1	3
chr3R_27008930_27010083_pos_603	0.401332	1	2
chr3R_27459365_27461221_pos_604	-0.00723742	1	3
chr4_386486_387897_pos_605	0.133067	1	3
chr4_575377_575830_pos_606	0.291327	1	2
chr4_1008871_1009578_pos_607	0.498563	1	1
chr4_1298760_1298946_pos_608	-0.200342	1	1
chrU_2541365_2541950_pos_609	-0.164426	1	1
chrU_6338519_6338707_pos_610	0.16086	1	1
chrU_9944658_9944853_pos_611	-0.401323	1	1
chrX_17424116_17425062_pos_612	-0.874516	1	1
chrX_46107_46850_pos_613	-0.200655	1	3
chrX_199892_200731_pos_614	0.0190883	1	3
chrX_792217_792743_pos_615	0.100455	1	3
chrX_1180005_1180590_pos_616	0.117823	1	3
chrX_1499868_1501721_pos_617	0.249608	1	3
chrX_2685040_2685689_pos_618	0.290753	1	3
chrX_3103243_3104105_pos_619	-0.530841	1	1
chrX_3346999_3347900_pos_620	0.391812	1	3
chrX_4767431_4767850_pos_621	0.0926436	1	3
chrX_4917150_4918199_pos_622	-0.004838	1	3
chrX_5058204_5058665_pos_623	0.172289	1	3
chrX_5188030_5189068_pos_624	-0.710356	1	3
chrX_5409422_5410219_pos_625	-0.0799073	1	2
chrX_5882209_5882510_pos_626	0.266874	1	1
chrX_6486293_6486769_pos_627	-0.0170272	1	3
chrX_7864215_7865358_pos_628	0.438182	1	1
chrX_8099178_8100692_pos_629	0.00230227	1	2
chrX_8776375_8777693_pos_630	-0.477065	1	2
chrX_9482552_9482816_pos_631	0.534721	1	1
chrX_9792248_9793035_pos_632	0.118736	1	2
chrX_9915553_9916630_pos_633	-0.736206	1	1
chrX_10123754_10125092_pos_634	0.053638	1	3
chrX_11494191_11496974_pos_635	0.0889873	1	2
chrX_11894479_11895670_pos_636	0.0975062	1	3
chrX_12335779_12336675_pos_637	-0.178124	1	1
chrX_12471633_12472189_pos_638	-0.0284187	1	2
chrX_13107552_13108841_pos_639	-0.186526	1	2
chrX_13269617_13270634_pos_640	0.444092	1	3
chrX_13472059_13472578_pos_641	0.155898	1	2
chrX_13624940_13625523_pos_642	0.152253	1	2
chrX_14794578_14795102_pos_643	0.020351	1	3
chrX_15330564_15331816_pos_644	0.30314	1	3
chrX_15390489_15391301_pos_645	0.053701	1	3
chrX_15912306_15912457_pos_646	0.10618	1	1
chrX_16167691_16168497_pos_647	-0.175537	1	2
chrX_16203708_16204463_pos_648	0.174013	1	3
chrX_16214819_16216098_pos_649	0.080239	1	3
chrX_16881841_16883171_pos_650	0.0774282	1	3
chrX_17066743_17067379_pos_651	0.0611489	1	1
chrX_17202673_17203714_pos_652	0.0585188	1	2
chrX_17577612_17578002_pos_653	0.299912	1	1
chrX_17975826_17977141_pos_654	0.0789846	1	3
chrX_18009553_18010328_pos_655	0.0341629	1	2
chrX_18001409_18002161_pos_656	-0.0269861	1	1
chrX_18078744_18079217_pos_657	0.316754	1	1
chrX_18539217_18540352_pos_658	-0.733376	1	2
chrX_18705152_18706590_pos_659	0.0206752	1	3
chrX_19231736_19232335_pos_660	0.347983	1	3
chrX_20378496_20378943_pos_661	0.141726	1	2
chrX_20662405_20663624_pos_662	0.193204	1	1
chrX_21869971_21870861_pos_663	0.195839	1	2
chrU_7206028_7206454_pos_664	-0.183257	1	3
chrU_7288548_7288701_pos_665	-0.0346193	1	2
chrU_7640725_7640908_pos_666	0.214928	1	2
chrU_7753927_7754335_pos_667	-0.346261	1	3
chrU_8074547_8074874_pos_668	0.190376	1	1
chrU_8277044_8277205_pos_669	0.178605	1	2
chrU_8761439_8761599_pos_670	0.42589	1	3
chrUextra_4416618_4416820_pos_671	0.07063	1	2
chr2R_12332387_12332668_neg_1	0.411763	-1	2
chrUextra_13267499_13268690_neg_2	-0.914411	-1	3
chr3R_1748633_1750274_neg_3	0.0473701	-1	3
chr3L_5204724_5206549_neg_4	0.306724	-1	2
chrUextra_5814564_5815492_neg_5	-1.15174	-1	1
chr2L_18327625_18328816_neg_6	0.039834	-1	3
chr2L_14598506_14599776_neg_7	-0.553909	-1	1
chrUextra_3056378_3058227_neg_8	-1.3982	-1	3
chr3L_15941727_15944068_neg_9	-0.109509	-1	3
chr3L_16252500_16254409_neg_10	-0.750308	-1	3
chr3L_10335245_10336131_neg_11	-0.104125	-1	3
chr3R_25880165_25880790_neg_12	-0.597213	-1	2
chr2R_19008938_19009516_neg_13	0.326047	-1	3
chr3R_11613626_11614055_neg_14	0.233656	-1	3
chr3L_8330009_8331740_neg_15	0.0716015	-1	2
chr3R_8959781_8960972_neg_16	0.142176	-1	2
chrX_13373216_13374241_neg_17	0.0345729	-1	3
chrX_5746607_5748571_neg_18	-0.51844	-1	3
chr2L_13313820_13315217_neg_19	0.865126	-1	3
chr2R_13686010_13687444_neg_20	0.080352	-1	3
chrU_333313_335503_neg_21	-0.0192723	-1	1
chr3R_9562797_9563771_neg_22	0.348138	-1	3
chr3R_3142080_3142621_neg_23	0.14671	-1	1
chr3L_103451_105687_neg_24	0.154118	-1	3
chr2RHet_909463_910048_neg_25	0.126772	-1	1
chr2R_2704922_2706390_neg_26	0.197843	-1	2
chr3L_2945102_2946238_neg_27	0.0301705	-1	2
chr3R_2102042_2102860_neg_28	0.13966	-1	1
chr3L_17441070_17441832_neg_29	0.578035	-1	1
chr2L_21272391_21272643_neg_30	-0.428598	-1	1
chrU_2246903_2248534_neg_31	0.386339	-1	1
chr2R_10327271_10328316_neg_32	-0.145997	-1	1
chrUextra_20465264_20466799_neg_33	-1.3951	-1	2
chr2R_11921445_11922349_neg_34	0.371775	-1	1
chrX_437699_439167_neg_35	0.301864	-1	1
chr2L_11262498_11262880_neg_36	0.0317093	-1	3
chr2R_12671033_12672408_neg_37	0.414589	-1	2
chr2R_10764284_10765408_neg_38	0.119836	-1	2
chr3R_506014_506591_neg_39	-0.521992	-1	2
chr3L_4736893_4738236_neg_40	0.34339	-1	3
chr2R_9990261_9990985_neg_41	0.0593079	-1	1
chrX_12667863_12668742_neg_42	0.0124622	-1	2
chr3L_20887280_20889143_neg_43	0.189568	-1	3
chr2L_21078592_21079021_neg_44	-0.0499004	-1	2
chrU_6135039_6136318_neg_45	-0.947766	-1	3
chr3R_14146960_14148123_neg_46	0.0913776	-1	2
chr3L_10144624_10145187_neg_47	-0.0321053	-1	3
chrUextra_12633151_12633716_neg_48	-0.14637	-1	1
chr3R_20813944_20815209_neg_49	0.0244008	-1	1
chrUextra_19984199_19985417_neg_50	-1.67154	-1	3
chr2L_19607913_19608726_neg_51	0.185771	-1	2
chrU_2056050_2056613_neg_52	0.0585224	-1	2
chrX_19853081_19854726_neg_53	-0.225941	-1	3
chrUextra_13279716_13282085_neg_54	-0.317711	-1	3
chr3R_6516599_6517147_neg_55	-0.169743	-1	2
chrUextra_4693852_4694929_neg_56	-0.442349	-1	1
chr2L_5354885_5356211_neg_57	0.0667192	-1	1
chrX_6081350_6083003_neg_58	0.199538	-1	1
chr2R_15183050_15184721_neg_59	-0.20966	-1	3
chr2R_15701693_15702561_neg_60	-0.430045	-1	2
chr3R_11493551_11496687_neg_61	0.244463	-1	1
chrX_9389797_9391341_neg_62	-0.0678959	-1	3
chr3L_19278786_19280399_neg_63	-0.238628	-1	2
chrX_22240236_22241488_neg_64	-0.0302564	-1	1
chr2L_18315446_18315941_neg_65	-0.232492	-1	2
chrX_9652337_9655120_neg_66	0.0377664	-1	2
chr2L_14029591_14030382_neg_67	0.0352756	-1	3
chrUextra_17716572_17717205_neg_68	-0.457713	-1	2
chr3R_4096604_4097369_neg_69	0.163014	-1	1
chr3R_245519_246415_neg_70	0.0874139	-1	1
chr3R_13893663_13894836_neg_71	0.0330813	-1	1
chrX_7859745_7861306_neg_72	0.0594253	-1	3
chr2L_18859701_18860417_neg_73	0.197077	-1	1
chr3R_23696214_23697174_neg_74	0.237128	-1	2
chr3LHet_138252_139349_neg_75	0.191795	-1	1
chr4_1246819_1248675_neg_76	0.15819	-1	1
chr3R_6935626_6936361_neg_77	-0.0680177	-1	1
chrUextra_22244842_22247462_neg_78	-1.73474	-1	3
chrU_8790380_8791132_neg_79	-0.421447	-1	3
chrU_9391606_9394026_neg_80	-1.64506	-1	3
chrU_4321185_4323935_neg_81	-0.827082	-1	3
chr3R_26023525_26024259_neg_82	0.320265	-1	2
chrUextra_6863040_6864789_neg_83	-0.827805	-1	3
chrUextra_25566289_25566993_neg_84	-1.65599	-1	1
chr3R_14005077_14006109_neg_85	-0.0191511	-1	1
chrUextra_15547474_15548376_neg_86	-0.291042	-1	2
chr3R_2404392_2405402_neg_87	0.400639	-1	2
chr2L_6014226_6014849_neg_88	-0.132098	-1	2
chr3R_7995628_7996584_neg_89	0.26533	-1	3
chr3R_19905930_19906688_neg_90	0.456562	-1	2
chr2L_15629147_15629607_neg_91	0.242866	-1	2
chr3L_6420804_6421682_neg_92	-0.0273796	-1	3
chr2L_20344345_20345423_neg_93	-0.0790319	-1	1
chr3L_7988758_7991541_neg_94	0.124632	-1	2
chr3RHet_1345972_1348088_neg_95	-0.19509	-1	3
chr3L_16296936_16298111_neg_96	0.0102795	-1	1
chrX_2906429_2907207_neg_97	0.301431	-1	1
chr2R_16893698_16894402_neg_98	-0.078281	-1	1
chr3L_3271699_3272862_neg_99	0.46062	-1	3
chrX_1890353_1891301_neg_100	0.24512	-1	3
chr3L_14423573_14424738_neg_101	-0.140239	-1	3
chrUextra_13912250_13914911_neg_102	-1.66999	-1	3
chr2L_17155381_17156776_neg_103	0.117298	-1	2
chrX_8750586_8751047_neg_104	0.129387	-1	1
chr2R_7231011_7231574_neg_105	0.404453	-1	3
chrUextra_21783333_21784799_neg_106	-1.77353	-1	2
chr3L_14792714_14793477_neg_107	-0.504204	-1	2
chrUextra_18445968_18446863_neg_108	-1.8439	-1	1
chrX_18842286_18843109_neg_109	-0.145707	-1	1
chr3R_6623375_6624836_neg_110	-0.182707	-1	3
chrUextra_1332418_1334899_neg_111	-0.705172	-1	1
chr3LHet_1569379_1571050_neg_112	-0.0534725	-1	1
chrUextra_21571800_21573681_neg_113	-0.271152	-1	3
chr2RHet_3050132_3053599_neg_114	-0.185496	-1	1
chrUextra_9638080_9638792_neg_115	-0.105708	-1	2
chr3L_2320990_2322815_neg_116	0.269792	-1	3
chrX_17111413_17112462_neg_117	0.0937564	-1	2
chr2R_9442746_9443614_neg_118	0.385909	-1	3
chr2LHet_49106_49738_neg_119	-0.554905	-1	3
chr2R_18638630_18639252_neg_120	0.459602	-1	2
chrU_6821736_6823926_neg_121	0.0437818	-1	1
chr2L_12595618_12596130_neg_122	0.335398	-1	1
chrX_21502694_21502975_neg_123	0.345198	-1	3
chr3L_9437067_9437652_neg_124	-0.0461092	-1	1
chr3R_3564336_3564526_neg_125	-0.19033	-1	1
chr3R_7320222_7321929_neg_126	0.492323	-1	2
chr3R_1421147_1422569_neg_127	0.15216	-1	3
chr3L_8705135_8706308_neg_128	-0.188331	-1	1
chrX_4671133_4671586_neg_129	-0.131441	-1	3
chrU_8582869_8583497_neg_130	-1.07431	-1	1
chr3RHet_1393787_1394812_neg_131	0.0627146	-1	1
chrX_21888922_21889626_neg_132	-0.299547	-1	1
chrUextra_11961489_11963738_neg_133	-1.71688	-1	2
chrX_14858847_14859359_neg_134	-0.302462	-1	3
chr2R_15382202_15383162_neg_135	0.736914	-1	1
chr3L_20137864_20138760_neg_136	0.295718	-1	3
chrUextra_14286227_14287181_neg_137	-0.493659	-1	3
chrUextra_18653514_18655245_neg_138	-1.87983	-1	2
chr2L_17283255_17285742_neg_139	0.274368	-1	2
chr3L_8064724_8064939_neg_140	0.282286	-1	3
chrX_20516645_20516884_neg_141	0.385077	-1	3
chr4_210152_210345_neg_142	0.0169392	-1	1
chr2R_6716267_6716450_neg_143	-0.0237264	-1	3
chrX_11833331_11834504_neg_144	0.122374	-1	1
chr3L_8924264_8924503_neg_145	0.155363	-1	2
chr3R_8553931_8554611_neg_146	0.27833	-1	2
chrUextra_1327417_1328141_neg_147	-0.456776	-1	2
chr3L_24336918_24337849_neg_148	0.0112077	-1	1
chrX_12535273_12536785_neg_149	-0.170712	-1	1
chr3R_10210909_10211559_neg_150	0.272193	-1	2
chrUextra_12542135_12542998_neg_151	-1.16698	-1	3
chr3R_27212226_27213303_neg_152	-0.181218	-1	2
chr2R_11938525_11939281_neg_153	0.104774	-1	2
chr2L_1719300_1720589_neg_154	0.447595	-1	3
chrX_1334906_1335996_neg_155	0.118545	-1	1
chrX_5202685_5203711_neg_156	0.096804	-1	2
chr3L_21556946_21558305_neg_157	-0.149303	-1	1
chr2R_18528919_18529729_neg_158	0.0634226	-1	1
chr2L_1869146_1870612_neg_159	0.294763	-1	1
chr3R_27595664_27596010_neg_160	0.137647	-1	1
chr2L_11560460_11561931_neg_161	-0.364701	-1	3
chr3LHet_1304668_1306045_neg_162	-0.353396	-1	2
chr3R_12215184_12218113_neg_163	0.300387	-1	2
chr3R_14571762_14572550_neg_164	-0.0584261	-1	1
chr4_70741_71286_neg_165	0.0603597	-1	1
chr2R_15355338_15356469_neg_166	0.322875	-1	2
chrU_2204407_2205500_neg_167	-0.0431002	-1	1
chrUextra_8049167_8050562_neg_168	-0.581909	-1	3
chrX_6098007_6098790_neg_169	0.0198299	-1	3
chr2L_4671187_4671965_neg_170	0.240645	-1	3
chr3L_23999067_24000260_neg_171	0.000418896	-1	3
chr2R_8464802_8465349_neg_172	0.15789	-1	2
chrUextra_24408605_24409263_neg_173	-1.68466	-1	3
chr3L_19380928_19381627_neg_174	0.105572	-1	2
chr2L_16202645_16203867_neg_175	0.157299	-1	3
chrX_20692410_20693122_neg_176	-0.0419293	-1	1
chrUextra_12721835_12722504_neg_177	0.0453022	-1	3
chrUextra_14372370_14373027_neg_178	-1.64034	-1	3
chr3L_17668066_17668444_neg_179	0.547378	-1	1
chrX_7667844_7668912_neg_180	0.328449	-1	2
chrU_7058920_7059681_neg_181	-0.19469	-1	1
chr3R_23592793_23594592_neg_182	0.015959	-1	3
chr3LHet_723423_725409_neg_183	0.102187	-1	2
chr2L_15540_17383_neg_184	-0.274384	-1	3
chr3L_21470334_21471329_neg_185	-0.135497	-1	3
chr3L_12963321_12964484_neg_186	0.418514	-1	2
chr2L_8152048_8153040_neg_187	0.290504	-1	3
chrUextra_2788046_2789443_neg_188	-0.637512	-1	1
chrX_14581216_14581685_neg_189	-0.421492	-1	1
chr2L_21628499_21629058_neg_190	0.205691	-1	2
chr2L_8612884_8613602_neg_191	0.119403	-1	3
chrXHet_55661_56523_neg_192	-0.058774	-1	2
chr3RHet_189964_192341_neg_193	0.173226	-1	3
chr2L_9804371_9805183_neg_194	0.448661	-1	3
chr3L_12444748_12445357_neg_195	0.034566	-1	2
chrUextra_18070776_18071848_neg_196	-1.82097	-1	1
chr2L_22032072_22032807_neg_197	-0.163111	-1	1
chrUextra_22785630_22786679_neg_198	-0.869705	-1	3
chr3RHet_44206_45360_neg_199	0.191315	-1	3
chr2RHet_720508_721091_neg_200	-0.0146104	-1	1
chrUextra_4901596_4902295_neg_201	-0.0521735	-1	2
chr3L_852023_853099_neg_202	0.350142	-1	2
chrU_7983589_7984713_neg_203	-0.061057	-1	1
chr3R_16876346_16877424_neg_204	0.15688	-1	3
chr3L_14799710_14800508_neg_205	0.66569	-1	2
chr3L_10611134_10613917_neg_206	0.229537	-1	1
chr2L_11447817_11448058_neg_207	0.38064	-1	2
chr2RHet_638217_639627_neg_208	-0.0569064	-1	1
chr3L_20161990_20162596_neg_209	0.262221	-1	2
chr3R_13673699_13674259_neg_210	0.322414	-1	2
chr3R_19849044_19849556_neg_211	-0.141481	-1	3
chr3R_23032197_23033217_neg_212	0.105263	-1	1
chr3L_3497836_3499161_neg_213	0.304262	-1	1
chrX_5013349_5014879_neg_214	0.127293	-1	2
chr3R_22956986_22958204_neg_215	0.310134	-1	1
chrX_3404558_3406546_neg_216	0.164805	-1	1
chr2R_16440736_16442404_neg_217	-0.0798167	-1	1
chrX_18711215_18712095_neg_218	0.177632	-1	3
chr3R_25855093_25855692_neg_219	0.0721057	-1	3
chrUextra_13679175_13679545_neg_220	0.229955	-1	3
chr2L_8587092_8588503_neg_221	-0.361753	-1	2
chr3R_18970495_18971426_neg_222	0.232341	-1	3
chr2L_11033066_11033613_neg_223	-0.301703	-1	3
chr2RHet_946010_949107_neg_224	-0.749075	-1	1
chr2L_20616484_20617880_neg_225	0.224199	-1	2
chrX_3138493_3138843_neg_226	-0.330206	-1	3
chrX_8385926_8386543_neg_227	0.111198	-1	2
chr3R_25031051_25031608_neg_228	0.138588	-1	2
chr3R_21145179_21146014_neg_229	0.210188	-1	1
chr3LHet_406485_409127_neg_230	0.173722	-1	3
chr3LHet_492737_495010_neg_231	0.386572	-1	2
chr3LHet_1958375_1958963_neg_232	-0.197822	-1	2
chr2L_13413264_13414374_neg_233	-0.114025	-1	2
chrUextra_11005851_11007065_neg_234	-0.663627	-1	2
chrU_2140543_2141575_neg_235	0.329713	-1	1
chr3R_27482361_27483196_neg_236	0.255132	-1	3
chr3R_25462889_25464523_neg_237	0.316194	-1	3
chrU_1559329_1560104_neg_238	-0.0367277	-1	1
chrUextra_1855311_1856597_neg_239	-0.516323	-1	2
chr3R_18524987_18526084_neg_240	0.135103	-1	2
chr3L_19994954_19995846_neg_241	-0.205008	-1	1
chr3R_25357390_25358102_neg_242	-0.0294416	-1	3
chr2L_7760020_7760909_neg_243	0.205487	-1	2
chr2R_10326630_10327347_neg_244	0.206102	-1	3
chr2R_7833174_7834778_neg_245	0.196935	-1	1
chr3R_4553395_4554879_neg_246	0.136842	-1	3
chrU_5813069_5815425_neg_247	-1.53068	-1	1
chr3L_15704966_15705922_neg_248	0.21103	-1	2
chr3L_9922750_9925023_neg_249	-0.271122	-1	1
chr3LHet_391415_391784_neg_250	-1.05536	-1	2
chr3L_9121145_9122269_neg_251	0.0139113	-1	3
chr3L_14845648_14846528_neg_252	-0.235494	-1	3
chrUextra_21563446_21563779_neg_253	-0.0518473	-1	2
chrU_4548158_4549029_neg_254	-0.0417571	-1	1
chrUextra_18522267_18523270_neg_255	-1.54641	-1	2
chr2L_18371200_18372731_neg_256	0.361882	-1	2
chrUextra_19061689_19064045_neg_257	-0.488028	-1	2
chr3L_13694880_13695704_neg_258	0.125436	-1	3
chr2L_14727334_14729418_neg_259	-0.0822431	-1	3
chr2R_2728353_2730850_neg_260	0.267312	-1	3
chr3R_10367893_10369512_neg_261	0.168252	-1	3
chr2R_13723992_13724577_neg_262	0.0870043	-1	1
chr3L_12929077_12929491_neg_263	0.443698	-1	1
chr2R_17158988_17160005_neg_264	0.221227	-1	2
chrX_13146104_13147515_neg_265	0.484311	-1	3
chr2L_16866473_16867623_neg_266	-0.248069	-1	1
chr2L_4907220_4908613_neg_267	0.209656	-1	2
chr2R_12373580_12374098_neg_268	0.329225	-1	2
chr3L_1735815_1736520_neg_269	-0.0449175	-1	2
chrUextra_1401739_1402932_neg_270	-1.21071	-1	1
chr3R_6347381_6348849_neg_271	0.371445	-1	2
chr2R_9700681_9703464_neg_272	-0.0789427	-1	2
chr2R_16365869_16368011_neg_273	0.376391	-1	2
chrU_8076908_8078398_neg_274	-1.26643	-1	1
chr2L_3168504_3168806_neg_275	0.148101	-1	1
chr2R_2575920_2576619_neg_276	-0.521706	-1	2
chrU_8267532_8268191_neg_277	0.0685179	-1	3
chr3R_7444320_7445958_neg_278	0.154984	-1	2
chr2L_9714337_9715008_neg_279	0.11439	-1	2
chrU_526995_528600_neg_280	-0.189638	-1	1
chr3L_14150331_14150959_neg_281	0.142003	-1	2
chr3L_22899048_22902373_neg_282	0.0621613	-1	1
chr2R_16395304_16398040_neg_283	-0.188632	-1	1
chrUextra_22124243_22125030_neg_284	-1.67773	-1	2
chr3L_817295_818038_neg_285	0.193608	-1	3
chr2R_11536891_11537445_neg_286	0.343802	-1	2
chrU_1821110_1822178_neg_287	0.195042	-1	2
chr3R_27244459_27245870_neg_288	0.260097	-1	2
chrUextra_10294090_10294707_neg_289	-1.78414	-1	1
chr3R_27243099_27245760_neg_290	0.600168	-1	1
chrU_6389797_6390725_neg_291	0.0690238	-1	2
chr2RHet_2997083_2997658_neg_292	0.0186656	-1	1
chr3R_2186697_2187355_neg_293	0.819594	-1	2
chr3R_7344691_7345826_neg_294	0.414883	-1	2
chr3L_9086993_9087625_neg_295	-0.262464	-1	3
chrU_7058348_7059574_neg_296	0.0945009	-1	2
chr3R_13356642_13358408_neg_297	-0.436861	-1	2
chr3R_13548501_13550139_neg_298	0.0480971	-1	3
chr3R_21264467_21265785_neg_299	0.209124	-1	1
chr3R_15829481_15831334_neg_300	0.21477	-1	3
chr3R_21652017_21652888_neg_301	0.0213518	-1	3
chrUextra_8926441_8927537_neg_302	-0.408156	-1	2
chr2R_6952049_6952742_neg_303	0.136566	-1	2
chr2L_8702724_8703498_neg_304	-0.0426607	-1	2
chr3R_20506201_20507115_neg_305	0.111629	-1	3
chr3L_5345346_5345852_neg_306	0.378549	-1	1
chrX_10648347_10649794_neg_307	0.0516533	-1	3
chrX_20183777_20185268_neg_308	0.146149	-1	3
chr3L_14439770_14440282_neg_309	0.190173	-1	3
chr3R_6921856_6924105_neg_310	0.244202	-1	1
chr3L_21901189_21902199_neg_311	0.142044	-1	2
chrU_6982955_6983618_neg_312	-0.0694153	-1	2
chrX_1567416_1567893_neg_313	-0.0817134	-1	1
chr2L_14310561_14311109_neg_314	0.337369	-1	3
chrUextra_8898291_8899363_neg_315	-1.78225	-1	3
chr3L_23566550_23567148_neg_316	-0.0388967	-1	2
chr3R_11808894_11809945_neg_317	0.141319	-1	2
chr3R_24764823_24765988_neg_318	-1.00882	-1	2
chr3L_10787697_10789578_neg_319	-0.208042	-1	3
chrUextra_66310_67085_neg_320	0.329162	-1	1
chr3L_23038118_23038476_neg_321	0.185953	-1	1
chr2L_9280596_9281102_neg_322	0.30043	-1	1
chr3R_10587357_10588500_neg_323	0.0930887	-1	3
chrX_3289673_3290777_neg_324	-0.405305	-1	1
chr3L_12141150_12142196_neg_325	0.258469	-1	1
chrU_2673131_2674281_neg_326	-0.188913	-1	2
chrX_21543198_21543705_neg_327	0.0928041	-1	1
chrUextra_10300310_10301822_neg_328	-1.51068	-1	2
chrX_12345900_12346308_neg_329	-0.566154	-1	3
chr3R_972397_972814_neg_330	-0.123183	-1	2
chrUextra_12565358_12566684_neg_331	-1.1165	-1	3
chrU_7215135_7216016_neg_332	-1.39033	-1	3
chrX_17694323_17694849_neg_333	-0.114432	-1	2
chrUextra_23619345_23621172_neg_334	-1.56692	-1	3
chr3L_8328988_8330405_neg_335	0.275945	-1	2
chrU_2573608_2576614_neg_336	-0.446011	-1	1
chr2L_2889713_2890609_neg_337	-0.076987	-1	2
chr3L_15456489_15456928_neg_338	0.131064	-1	1
chr3R_6916455_6916955_neg_339	0.202287	-1	1
chr2R_11580993_11583370_neg_340	-0.0202412	-1	2
chrUextra_11863318_11865049_neg_341	-1.24824	-1	1
chrX_16406222_16407190_neg_342	0.126437	-1	1
chr3R_19805452_19806379_neg_343	0.179101	-1	1
chr3R_15424054_15424623_neg_344	0.0635509	-1	1
chr3R_14152508_14153020_neg_345	-0.0298501	-1	3
chrUextra_13606237_13606998_neg_346	-0.952716	-1	1
chr3R_18060861_18062311_neg_347	0.210614	-1	3
chrX_17712632_17713467_neg_348	0.0117757	-1	2
chrX_2168974_2169617_neg_349	0.178147	-1	1
chr2L_10009640_10010596_neg_350	0.196953	-1	3
chrUextra_27119449_27120329_neg_351	-1.73524	-1	1
chrU_497709_498859_neg_352	0.289462	-1	1
chr2L_21190292_21190767_neg_353	0.312489	-1	3
chrU_6353472_6354350_neg_354	-0.10363	-1	1
chr3L_8106015_8106827_neg_355	-0.273354	-1	2
chr2RHet_2045439_2046662_neg_356	-0.227944	-1	1
chrX_4072906_4073301_neg_357	-0.076213	-1	1
chrUextra_9617225_9618931_neg_358	-1.71505	-1	2
chrU_7539170_7539959_neg_359	0.381824	-1	3
chr3R_5190491_5191537_neg_360	0.22789	-1	3
chrUextra_24908003_24909262_neg_361	-1.79606	-1	1
chrU_1970365_1972071_neg_362	-0.788409	-1	1
chr3R_11981887_11983714_neg_363	0.0641801	-1	3
chr2L_12241917_12244414_neg_364	0.38462	-1	1
chrUextra_1721187_1722416_neg_365	-0.260111	-1	2
chr2L_11858980_11859692_neg_366	0.118573	-1	1
chr3R_2949753_2950906_neg_367	0.0297297	-1	2
chr3L_8536138_8537041_neg_368	0.250132	-1	3
chr3L_19177842_19179530_neg_369	0.263379	-1	2
chr3L_6060188_6061506_neg_370	0.250697	-1	1
chrX_9182569_9182986_neg_371	0.123635	-1	2
chr3L_16176127_16177518_neg_372	0.167213	-1	3
chr3R_10345413_10346756_neg_373	0.151877	-1	3
chr2R_1487860_1489148_neg_374	-0.253525	-1	2
chrX_21284764_21285784_neg_375	-0.80595	-1	3
chr3L_22228880_22229604_neg_376	-0.0849908	-1	3
chrUextra_3077950_3079215_neg_377	-1.65789	-1	3
chrX_13836774_13837220_neg_378	0.352932	-1	2
chr2L_19028180_19029126_neg_379	0.152622	-1	3
chr2R_4418924_4420242_neg_380	-0.430392	-1	2
chrX_10048979_10052578_neg_381	0.0954545	-1	2
chrUextra_2596304_2596760_neg_382	-1.61458	-1	2
chr2L_13532537_13534056_neg_383	0.17638	-1	1
chr2R_6329058_6329751_neg_384	-0.44239	-1	1
chr2L_14860192_14861323_neg_385	0.36189	-1	1
chr3L_3041479_3042026_neg_386	0.417577	-1	2
chrUextra_21823326_21824344_neg_387	-1.87825	-1	3
chr2R_2749340_2749690_neg_388	-0.0383111	-1	2
chr2L_22729336_22730175_neg_389	-0.106528	-1	1
chrU_5689908_5691267_neg_390	-0.33705	-1	3
chrYHet_30519_31317_neg_391	0.154609	-1	3
chr2L_15687653_15688165_neg_392	-0.00397647	-1	2
chr3RHet_753700_754952_neg_393	-0.0134672	-1	2
chrUextra_24426072_24427981_neg_394	-1.04883	-1	2
chrX_17789681_17790298_neg_395	-0.106982	-1	3
chr2R_19604568_19605122_neg_396	0.103551	-1	2
chr3L_21824596_21825955_neg_397	-0.00280701	-1	1
chr3L_17496126_17497925_neg_398	0.109643	-1	1
chr2L_20353930_20354845_neg_399	0.0744646	-1	2
chrX_5180916_5182366_neg_400	0.167699	-1	3
chrUextra_23141701_23143323_neg_401	-2.02335	-1	1
chr2L_17887845_17888414_neg_402	0.307249	-1	2
chrUextra_3961355_3962826_neg_403	-1.83232	-1	2
chr4_1040472_1041362_neg_404	-0.324755	-1	3
chrX_15424440_15425815_neg_405	0.296102	-1	1
chr3R_21796386_21797093_neg_406	0.349385	-1	2
chr2L_20466935_20467814_neg_407	0.396661	-1	2
chrX_20882568_20882935_neg_408	0.0769018	-1	2
chr2R_20190016_20191494_neg_409	0.0928718	-1	1
chr2R_17827502_17828759_neg_410	0.00774903	-1	2
chr3L_14213686_14214298_neg_411	0.262233	-1	1
chr3L_24274060_24275349_neg_412	0.243557	-1	1
chrUextra_17837159_17838552_neg_413	-0.880585	-1	1
chrX_133464_134421_neg_414	-0.0549222	-1	1
chrUextra_10046033_10048223_neg_415	-1.69826	-1	3
chrUextra_6552686_6554021_neg_416	-0.65891	-1	2
chrUextra_12632700_12633488_neg_417	-1.71259	-1	3
chrUextra_8863780_8865766_neg_418	-0.690621	-1	3
chr2R_12818589_12820825_neg_419	0.149434	-1	1
chrUextra_22650843_22652410_neg_420	-1.00345	-1	2
chr2R_17761166_17763653_neg_421	-0.01056	-1	1
chr3R_18914277_18915413_neg_422	-0.0532173	-1	3
chr3R_20890186_20890733_neg_423	0.023301	-1	3
chr3R_22928421_22929006_neg_424	-0.152164	-1	2
chr3R_27028303_27030122_neg_425	0.262628	-1	3
chr3R_22719982_22722231_neg_426	-0.00842222	-1	2
chr2R_19603989_19605152_neg_427	-0.0173914	-1	1
chrUextra_2471347_2474734_neg_428	-0.697013	-1	2
chrUextra_6721982_6723501_neg_429	-1.84256	-1	1
chr3L_15838430_15842029_neg_430	0.483586	-1	2
chr2L_855254_855903_neg_431	0.059889	-1	3
chr3R_11771024_11772989_neg_432	0.428397	-1	2
chr3R_27242995_27244592_neg_433	0.108654	-1	1
chrUextra_20944698_20945189_neg_434	-0.258657	-1	1
chr3R_14742714_14744096_neg_435	-0.427593	-1	3
chr3L_746924_748162_neg_436	0.284816	-1	1
chr3L_3978913_3979232_neg_437	0.0628463	-1	1
chrX_19216906_19218136_neg_438	0.0684999	-1	2
chr3R_16746562_16748568_neg_439	0.487568	-1	1
chrUextra_10978232_10980095_neg_440	-0.701823	-1	3
chr2R_11163090_11164166_neg_441	0.156285	-1	1
chr2L_964083_964740_neg_442	0.14246	-1	3
chr3L_12835579_12836342_neg_443	0.160146	-1	2
chr2L_14591925_14593255_neg_444	-0.0897666	-1	3
chrUextra_15647227_15648914_neg_445	-1.24101	-1	1
chr3R_7045553_7045880_neg_446	0.209562	-1	2
chrU_7354853_7356013_neg_447	-0.11474	-1	2
chr2RHet_2860313_2861074_neg_448	-0.158178	-1	1
chr3RHet_165342_166199_neg_449	0.386275	-1	2
chr2R_551609_552432_neg_450	-0.0695903	-1	3
chrUextra_14231129_14231746_neg_451	-0.884453	-1	3
chrX_9351975_9353678_neg_452	0.0981482	-1	1
chr3R_1419183_1420097_neg_453	0.0070917	-1	1
chrX_66010_68387_neg_454	0.185588	-1	2
chr2R_279127_279939_neg_455	-0.0111495	-1	3
chr2RHet_216588_217395_neg_456	0.0704434	-1	3
chr3R_13717744_13719490_neg_457	-0.167532	-1	2
chrX_13005175_13006393_neg_458	0.158637	-1	3
chr3R_5040132_5040478_neg_459	-0.359481	-1	2
chrX_20769104_20770124_neg_460	0.267196	-1	3
chr3R_17589782_17591401_neg_461	0.0756905	-1	1
chr2L_8095285_8096277_neg_462	-0.0918751	-1	2
chr3LHet_989649_990810_neg_463	0.0685667	-1	3
chr3R_14623665_14625307_neg_464	-0.180255	-1	3
chrX_21279520_21279976_neg_465	0.351466	-1	1
chr4_23795_24593_neg_466	0.0262348	-1	1
chrUextra_6814046_6815480_neg_467	-0.417009	-1	2
chrX_19200685_19201809_neg_468	-0.018679	-1	3
chr2L_18485847_18487391_neg_469	-0.0232344	-1	1
chr2R_13778072_13779595_neg_470	0.487774	-1	1
chrUextra_20948965_20950156_neg_471	-0.609276	-1	1
chr3L_15364100_15365726_neg_472	0.220526	-1	2
chr2L_3827065_3828155_neg_473	0.0961487	-1	1
chrX_4614103_4614911_neg_474	0.307171	-1	1
chrU_4321937_4322820_neg_475	0.148723	-1	3
chrX_21996748_21998292_neg_476	-0.0360131	-1	1
chr2R_10694337_10695127_neg_477	0.113641	-1	1
chrX_20017026_20018094_neg_478	0.498033	-1	2
chrX_15903922_15904198_neg_479	-0.157015	-1	3
chr3R_2988796_2989821_neg_480	0.471221	-1	3
chrX_2216546_2218756_neg_481	-0.00289507	-1	2
chrUextra_2956390_2958018_neg_482	-0.995101	-1	1
chrX_17890678_17891782_neg_483	0.233592	-1	2
chrU_7721568_7722218_neg_484	0.159872	-1	1
chr3R_17965336_17966204_neg_485	0.020941	-1	2
chrU_3349609_3350569_neg_486	0.213776	-1	3
chr2R_8963488_8964847_neg_487	-0.15151	-1	3
chr3L_4908753_4909422_neg_488	0.068819	-1	2
chr3R_10360726_10362117_neg_489	0.00747773	-1	3
chr3L_14967161_14968106_neg_490	0.102215	-1	2
chrUextra_18880344_18880970_neg_491	-0.220948	-1	3
chr3L_24232378_24233004_neg_492	-0.147181	-1	1
chr3R_4444802_4446046_neg_493	-0.296043	-1	2
chr3L_14077219_14078968_neg_494	-0.0352792	-1	3
chrUextra_6770194_6771065_neg_495	-0.25586	-1	3
chrU_7222798_7223487_neg_496	0.357139	-1	2
chr2L_22690959_22691783_neg_497	-0.182243	-1	2
chr3R_18761879_18762592_neg_498	-0.547846	-1	1
chrX_20837427_20837817_neg_499	0.241179	-1	1
chrUextra_9254661_9256072_neg_500	-0.616464	-1	2
chrUextra_24765812_24767952_neg_501	-0.836465	-1	1
chrX_19703312_19703875_neg_502	0.50107	-1	3
chr2L_6162486_6163882_neg_503	0.323661	-1	1
chr2R_17739256_17739516_neg_504	0.232449	-1	2
chr3R_3480906_3482698_neg_505	-0.327325	-1	1
chrUextra_3120817_3124759_neg_506	-1.92202	-1	1
chrUextra_17487074_17487877_neg_507	-1.83936	-1	1
chr2L_9142633_9145053_neg_508	0.111126	-1	1
chr3L_10701744_10703194_neg_509	0.0280982	-1	2
chrUextra_4736836_4737454_neg_510	-1.63173	-1	3
chr2L_19135016_19135729_neg_511	0.119321	-1	2
chrUextra_14909333_14910423_neg_512	-1.71751	-1	2
chr2RHet_2344577_2345169_neg_513	0.308147	-1	3
chrX_7525276_7526159_neg_514	0.0219804	-1	2
chr3R_22631857_22632826_neg_515	0.110242	-1	2
chrUextra_5646870_5647483_neg_516	0.134389	-1	2
chr3L_6663358_6663831_neg_517	0.192949	-1	1
chr3R_10826448_10828590_neg_518	0.284004	-1	1
chr2L_21924890_21926754_neg_519	0.0232457	-1	1
chrX_8924945_8925295_neg_520	0.192653	-1	3
chrX_21805484_21806364_neg_521	-0.027544	-1	3
chr3R_254847_255739_neg_522	-0.143124	-1	1
chrU_1796121_1796807_neg_523	-0.121547	-1	1
chrU_2991902_2993186_neg_524	-0.622741	-1	2
chr3L_7020147_7021093_neg_525	-0.348006	-1	1
chr3L_22923203_22924625_neg_526	0.0704408	-1	2
chr3R_20091330_20092260_neg_527	0.335442	-1	1
chr2L_1025986_1026432_neg_528	0.114301	-1	3
chr2L_11012754_11013632_neg_529	0.0868395	-1	2
chrX_15747118_15748461_neg_530	0.166172	-1	2
chr2L_21953247_21954175_neg_531	0.100221	-1	2
chrU_6947199_6949123_neg_532	-1.21415	-1	3
chrX_20194708_20195366_neg_533	0.224236	-1	3
chrX_1545207_1545754_neg_534	0.123912	-1	1
chr3LHet_996617_997119_neg_535	0.244202	-1	2
chr2L_9283946_9285490_neg_536	-0.537891	-1	2
chrUextra_11800896_11802493_neg_537	-1.1663	-1	1
chrU_9342482_9343636_neg_538	-1.22041	-1	1
chr2L_14041801_14044041_neg_539	0.86339	-1	2
chr2L_10960061_10960928_neg_540	0.234545	-1	2
chrUextra_19189563_19191172_neg_541	-1.43133	-1	2
chr2R_14975690_14977436_neg_542	-0.219408	-1	2
chrX_15944767_15945324_neg_543	0.362403	-1	1
chr2L_15264923_15266971_neg_544	-0.0256562	-1	2
chr3L_8007411_8008978_neg_545	0.0987503	-1	1
chr2R_11779447_11780259_neg_546	0.185031	-1	3
chr3L_2996725_2997742_neg_547	0.105567	-1	2
chrX_7167678_7168145_neg_548	-0.00425702	-1	3
chr2L_6340592_6341633_neg_549	0.149429	-1	2
chr3R_21554684_21555660_neg_550	0.0374661	-1	2
chr3LHet_1728119_1729197_neg_551	-0.370752	-1	3
chrUextra_7547629_7548802_neg_552	-1.09072	-1	1
chr3L_12892032_12893670_neg_553	0.426267	-1	1
chrX_17308952_17310300_neg_554	0.169034	-1	3
chr3L_22696208_22696879_neg_555	0.461142	-1	2
chr2R_16771799_16773847_neg_556	0.213097	-1	1
chrX_3375612_3376731_neg_557	0.402506	-1	2
chrUextra_3050923_3051578_neg_558	-0.345618	-1	1
chrU_8271334_8272294_neg_559	-0.840867	-1	3
chrU_1395894_1396862_neg_560	0.080253	-1	3
chr3R_22230434_22231342_neg_561	0.236405	-1	1
chr2R_1190704_1191913_neg_562	-0.102647	-1	3
chrX_17665532_17666080_neg_563	0.275425	-1	1
chrX_13598951_13599412_neg_564	0.610774	-1	2
chrX_7205257_7206329_neg_565	-0.555647	-1	3
chr2L_12471468_12474442_neg_566	-0.0546218	-1	2
chr3R_5732826_5734345_neg_567	0.100023	-1	1
chr3L_3326292_3327499_neg_568	0.234792	-1	1
chrX_11407392_11408051_neg_569	0.0580917	-1	1
chr2R_7798801_7799464_neg_570	0.35441	-1	2
chrXHet_142007_142620_neg_571	-0.011127	-1	3
chr3L_6457527_6458811_neg_572	-0.084063	-1	3
chrU_6881802_6882514_neg_573	-0.0165878	-1	1
chr3R_16153477_16153979_neg_574	0.151401	-1	3
chr3R_19106093_19107386_neg_575	-0.244354	-1	3
chrX_37654_39796_neg_576	0.1597	-1	2
chr3L_18019394_18019864_neg_577	0.0971035	-1	3
chr2R_20911955_20913258_neg_578	0.357204	-1	1
chrX_8925808_8926499_neg_579	0.18267	-1	2
chr3L_8903291_8903817_neg_580	0.224234	-1	2
chrX_5121748_5122880_neg_581	0.207731	-1	3
chrUextra_21308254_21309650_neg_582	-0.824373	-1	2
chr2R_7533620_7534532_neg_583	0.0836104	-1	1
chr2L_10641251_10642342_neg_584	0.215229	-1	1
chrU_5060702_5060979_neg_585	0.0706443	-1	3
chr2R_11460098_11461325_neg_586	0.150061	-1	3
chr2L_19541529_19545676_neg_587	0.131305	-1	3
chr2RHet_2449950_2451657_neg_588	0.179662	-1	1
chr3L_16791032_16791271_neg_589	0.151775	-1	1
chrUextra_26942487_26943402_neg_590	-1.77741	-1	1
chr2R_12510179_12510811_neg_591	0.130852	-1	2
chr2L_13630964_13631856_neg_592	-0.15036	-1	3
chr3R_14651547_14652335_neg_593	0.457512	-1	2
chr3R_27856045_27856364_neg_594	0.394004	-1	2
chr2L_20943877_20944595_neg_595	0.236287	-1	1
chrX_15788610_15790883_neg_596	0.350706	-1	2
chr2R_18804145_18806393_neg_597	-0.106421	-1	1
chr2L_6936250_6937316_neg_598	0.253011	-1	2
chr3L_5305671_5308332_neg_599	-0.123008	-1	2
chrUextra_597380_599459_neg_600	-0.647952	-1	3
chr2L_3692209_3692908_neg_601	0.131092	-1	3
chrX_6049092_6050803_neg_602	0.381913	-1	2
chr3L_7326162_7327315_neg_603	0.0633925	-1	3
chr2R_13856716_13858535_neg_604	0.102007	-1	2
chr2R_14516852_14518248_neg_605	0.138119	-1	1
chrUextra_26710820_26711278_neg_606	-1.84707	-1	1
chrYHet_56768_57480_neg_607	-0.0243143	-1	3
chrUextra_13256724_13256910_neg_608	0.0901271	-1	3
chrUextra_23977777_23978365_neg_609	0.283828	-1	3
chrX_9916814_9917004_neg_610	0.461968	-1	1
chr2R_6394892_6395087_neg_611	-0.105881	-1	3
chrU_7173844_7174804_neg_612	-0.714812	-1	3
chr2L_10320577_10321307_neg_613	-0.0846493	-1	2
chrU_1851051_1851880_neg_614	-0.508397	-1	2
chr3R_27454999_27455518_neg_615	0.422678	-1	3
chr3R_26454549_26455137_neg_616	0.0577789	-1	3
chr3R_27285971_27287790_neg_617	0.0632218	-1	3
chr2L_11593659_11594314_neg_618	0.0251379	-1	1
chr3L_5610951_5611814_neg_619	0.0534867	-1	2
chrX_3713712_3714607_neg_620	0.257756	-1	3
chr2L_12713217_12713631_neg_621	0.0114868	-1	3
chr2L_11903583_11904642_neg_622	-0.527334	-1	1
chrU_3900164_3900620_neg_623	-0.15464	-1	3
chrUextra_6514135_6515173_neg_624	-0.386285	-1	2
chr2RHet_415768_416575_neg_625	-0.0922695	-1	2
chr3R_20813440_20813741_neg_626	0.0453781	-1	3
chr3R_2321678_2322162_neg_627	-0.268188	-1	1
chr2L_18659441_18660589_neg_628	-0.122382	-1	2
chrUextra_14258007_14259521_neg_629	-0.719154	-1	1
chrUextra_2622531_2623850_neg_630	-1.56649	-1	1
chr3LHet_2288106_2288370_neg_631	0.10312	-1	2
chr3R_16827292_16828091_neg_632	-0.00268832	-1	2
chr3L_6987966_6989063_neg_633	0.217312	-1	3
chrUextra_10285854_10287197_neg_634	-1.66118	-1	3
chrX_13732353_13735136_neg_635	0.186989	-1	3
chr3R_13407663_13408836_neg_636	0.153151	-1	3
chr2L_10627055_10627956_neg_637	0.199464	-1	3
chr3R_27014299_27014864_neg_638	0.112062	-1	3
chrUextra_19770582_19771895_neg_639	-0.723172	-1	2
chr2L_15672563_15673590_neg_640	-0.121442	-1	1
chrUextra_23395077_23395603_neg_641	0.0605867	-1	3
chr3L_9400121_9400706_neg_642	0.0329617	-1	1
chr3R_4965291_4965817_neg_643	-0.0773211	-1	3
chr3LHet_1960099_1961332_neg_644	-0.0199004	-1	3
chrX_8618503_8619302_neg_645	-0.111229	-1	2
chr3L_24263326_24263479_neg_646	-0.53216	-1	1
chrU_8333346_8334158_neg_647	0.0831703	-1	3
chr3R_22545668_22546429_neg_648	0.00796289	-1	3
chrUextra_14696625_14697882_neg_649	-1.76827	-1	2
chr2L_21419941_21421279_neg_650	-0.116363	-1	1
chrUextra_12892286_12892914_neg_651	-1.72868	-1	1
chr2L_2720953_2721988_neg_652	0.0287207	-1	3
chr3R_13393816_13394211_neg_653	0.121183	-1	1
chr2R_18998276_18999579_neg_654	0.512134	-1	2
chrX_2279945_2280713_neg_655	0.00856426	-1	1
chrX_6514273_6515034_neg_656	0.175459	-1	1
chrX_1453688_1454156_neg_657	0.313941	-1	3
chrX_16519393_16520544_neg_658	0.165005	-1	1
chr3RHet_153714_155132_neg_659	-0.0958083	-1	3
chr3L_11223783_11224390_neg_660	-0.0275782	-1	3
chr2L_11843118_11843565_neg_661	0.0744024	-1	3
chr3L_13877888_13879102_neg_662	0.115254	-1	2
chr3LHet_1719239_1720131_neg_663	0.0716424	-1	3
chrUextra_8827990_8828409_neg_664	-1.6933	-1	3
chrX_19441799_19441950_neg_665	0.296157	-1	2
chr3R_13828990_13829173_neg_666	-0.0125299	-1	3
chrUextra_13009987_13010396_neg_667	-1.73568	-1	3
chr3R_24595405_24595733_neg_668	-0.444034	-1	3
chr2R_5434992_5435152_neg_669	-0.396646	-1	1
chrUextra_12658389_12658550_neg_670	-0.602123	-1	1
chr3L_4175163_4175365_neg_671	0.0975586	-1	2
