# Supplementary material for: The hourglass model of evolutionary conservation during embryogenesis extends to developmental enhancers with signatures of positive selection
Source: Genome Res. 2021 Sep;31(9):1573–81. doi: 10.1101/gr.275212.121 (PMC8415374; doi:10.1101/gr.275212.121)
Supplement: Supplemental Material [file supp_gr.275212.121_Supplemental_Code.zip › Supplemental_Code/data/svmModels/dmel1012_model_gkmpredict_dmel24_specific_enhancer_negSet.txt]

chr3R_26716352_26717224_neg_1	-0.238932
chr3R_9955048_9956364_neg_2	-0.0867763
chr2R_6891010_6892210_neg_3	0.727933
chr2L_39454_40234_neg_4	0.493137
chr2L_1535305_1536653_neg_5	0.0240281
chr2L_11429647_11430367_neg_6	-1.279
chr3R_22499010_22500035_neg_7	0.386774
chr2L_13258898_13259546_neg_8	-0.281686
chr3L_9273473_9275202_neg_9	-0.58634
chr3R_14173662_14175273_neg_10	-0.875794
chr2L_814286_816524_neg_11	-0.216852
chr3R_3674701_3678200_neg_12	-1.77167
chrX_6381375_6383082_neg_13	0.250366
chrX_20396209_20398427_neg_14	0.203886
chrX_8241007_8241483_neg_15	0.876891
chr3L_2551040_2553133_neg_16	-0.0817879
chrU_3850509_3851072_neg_17	-0.95302
chr3R_24114342_24115729_neg_18	-0.616585
chr3R_14689415_14691027_neg_19	0.568755
chr3R_14668556_14672511_neg_20	0.842467
chr3R_24818393_24820145_neg_21	-0.294392
chrX_12283986_12284603_neg_22	0.937173
chr2R_13215333_13215860_neg_23	-0.689444
chr3R_20483875_20485314_neg_24	0.253394
chr2R_5127765_5128951_neg_25	0.448392
chr2R_19631239_19631676_neg_26	0.5368
chrX_700429_702861_neg_27	-0.341124
chr2LHet_239908_240474_neg_28	0.14323
chrX_403686_404783_neg_29	-0.419088
chr3R_22298620_22299109_neg_30	0.0621334
chr3R_9347400_9348057_neg_31	0.458631
chrUextra_4994680_4995389_neg_32	-0.142478
chr3L_13385169_13385662_neg_33	0.237967
chr3L_8049901_8050921_neg_34	0.0691968
chrX_509283_510108_neg_35	-0.327952
chrX_6665337_6666413_neg_36	-0.258582
chr2R_12138101_12139341_neg_37	0.0461544
chr3L_19673501_19675073_neg_38	0.345275
chrX_2446969_2447695_neg_39	-0.161391
chr3R_5534977_5535863_neg_40	-0.376583
chr3R_19437081_19437819_neg_41	0.399667
chrU_1470992_1471966_neg_42	0.0793564
chrUextra_22268220_22269334_neg_43	-1.54895
chr2R_20997146_21000035_neg_44	0.288695
chr2L_5052238_5053319_neg_45	0.129123
chr3R_24921515_24922232_neg_46	-1.02819
chr3LHet_1505022_1506747_neg_47	-0.0994696
chr2R_3267367_3268293_neg_48	-1.22255
chr2L_16229331_16230232_neg_49	-0.128453
chr3L_20878599_20878964_neg_50	-0.893632
chr2R_18260878_18262406_neg_51	0.257569
chrUextra_1791890_1792414_neg_52	-0.0578517
chr2L_8565795_8567771_neg_53	-0.541962
chr2L_19556743_19557439_neg_54	-0.682769
chr3R_10653369_10653758_neg_55	0.0907863
chr3L_9668435_9669699_neg_56	0.205891
chrX_20558409_20559670_neg_57	-0.141032
chr3L_16034918_16035510_neg_58	-0.42402
chr3R_3226307_3228120_neg_59	-0.177592
chr2R_17028752_17029636_neg_60	0.475853
chr2L_5198732_5202400_neg_61	-0.415011
chr3LHet_2325404_2325909_neg_62	-0.576577
chr2RHet_1719789_1720731_neg_63	-0.255891
chr2R_15505516_15506318_neg_64	-0.439155
chr2L_20312780_20314044_neg_65	0.512694
chr2L_21869434_21870265_neg_66	-1.13094
chr3R_2347136_2347733_neg_67	0.498152
chr3L_13463684_13463952_neg_68	0.271006
chr3R_16743992_16744777_neg_69	0.296517
chr2R_12891701_12892732_neg_70	0.0327676
chr3R_2356975_2358566_neg_71	-0.319316
chr2R_18032381_18033504_neg_72	0.353666
chr2L_3377063_3377657_neg_73	-0.491997
chr3R_272010_273650_neg_74	-0.395408
chr3L_3198227_3199098_neg_75	-0.550338
chr2L_1744912_1745806_neg_76	-0.0863275
chr2R_15549293_15550741_neg_77	-0.869991
chr2L_12600210_12601009_neg_78	-0.411033
chr3R_24489360_24489765_neg_79	0.418002
chr3RHet_1107141_1107875_neg_80	-0.064131
chrX_3029293_3029893_neg_81	-0.130259
chr3L_13036722_13037061_neg_82	-0.0425384
chrU_7089571_7090344_neg_83	-0.73483
chr3L_9047460_9048111_neg_84	-0.65059
chr2R_14849959_14850665_neg_85	-0.0489607
chr3L_13093752_13095446_neg_86	-0.166946
chr3R_15433457_15434225_neg_87	-0.0250801
chr3R_3695550_3696143_neg_88	0.109972
chrX_10720957_10721620_neg_89	0.23652
chrX_18859821_18860386_neg_90	0.773325
chr3R_20035019_20035593_neg_91	-0.856372
chrU_158638_159370_neg_92	0.287285
chrX_9211327_9212581_neg_93	-0.536614
chrUextra_9815810_9817572_neg_94	-1.44291
chr3R_20740123_20743703_neg_95	0.0731153
chr2R_563969_564438_neg_96	-0.0494623
chr2R_889392_890609_neg_97	-0.191145
chr2R_4744767_4745389_neg_98	-0.689614
chr2L_15007680_15008372_neg_99	-0.392061
chrUextra_3173441_3174713_neg_100	-1.28627
chr2L_20289132_20289492_neg_101	0.847401
chr3R_5934399_5935380_neg_102	-0.505747
chrX_9894126_9894695_neg_103	-0.270966
chr2L_14705364_14706285_neg_104	0.449895
chr3R_8865381_8866367_neg_105	-2.41403
chrUextra_5227874_5228403_neg_106	-0.683403
chr3R_26656115_26656645_neg_107	0.414195
chr2L_11392178_11393123_neg_108	-0.212747
chr3R_23198988_23200101_neg_109	0.435238
chrX_14463634_14463894_neg_110	0.545812
chr3L_17520409_17521170_neg_111	-0.205156
chr2L_14128658_14129479_neg_112	0.262819
chr3L_19523233_19523788_neg_113	0.169922
chr2L_20331065_20331533_neg_114	0.750155
chr3R_22753274_22753961_neg_115	-0.44312
chr2R_19183235_19183662_neg_116	0.232104
chrX_16098651_16099400_neg_117	0.0814029
chr2R_8123270_8123699_neg_118	0.676324
chr3R_27114475_27115710_neg_119	-0.135957
chr2L_7440661_7441804_neg_120	-0.147306
chr3L_80090_80633_neg_121	0.0731692
chr3R_23359774_23360435_neg_122	-1.01424
chr3R_6910731_6911334_neg_123	-0.143403
chr2R_19809670_19810596_neg_124	-0.248986
chrX_20853667_20854731_neg_125	-0.228056
chr3R_19789664_19790353_neg_126	0.0481521
chr2R_1819443_1820486_neg_127	0.319762
chr2L_20588860_20589806_neg_128	0.383639
chr3L_20169515_20171043_neg_129	0.204426
chr2R_15784646_15784973_neg_130	0.115344
chr3R_22067012_22067432_neg_131	0.361289
chr2R_7763916_7764298_neg_132	-0.526982
chrX_5994083_5994928_neg_133	0.757043
chrX_18088869_18090516_neg_134	0.332481
chr3R_4336240_4337381_neg_135	-0.0478166
chrU_2314543_2316316_neg_136	0.589694
chr3LHet_692208_692855_neg_137	-0.668562
chr3R_20929686_20930392_neg_138	-0.772566
chr2R_8050030_8050612_neg_139	0.111752
chr2R_18160268_18160748_neg_140	0.16646
chrUextra_5363495_5364272_neg_141	0.135101
chrX_10262974_10263585_neg_142	-0.0820158
chrX_10490079_10490843_neg_143	-0.849373
chrUextra_8801757_8802055_neg_144	-0.813701
chr2R_10330131_10330642_neg_145	0.124974
chrX_20366717_20367589_neg_146	0.470321
chr2L_11342620_11342996_neg_147	-0.120683
chr2L_2024628_2024965_neg_148	0.158989
chr2L_3787184_3787860_neg_149	0.0540724
chrUextra_10242296_10243050_neg_150	-1.51494
chr2R_5033945_5034419_neg_151	-0.272747
chr3LHet_472048_472454_neg_152	-0.151594
chr2L_20867528_20869185_neg_153	0.87369
chr3R_13578636_13579246_neg_154	-0.0158791
chr3L_1544494_1545198_neg_155	-0.2333
chrU_8604931_8605574_neg_156	-0.0962151
chr3R_1044012_1044520_neg_157	-0.442223
chr2R_17849494_17850847_neg_158	-1.05789
chr3R_15908604_15911140_neg_159	0.219709
chr2L_14755041_14756654_neg_160	-0.330504
chrX_15594132_15595335_neg_161	-0.408608
chr2L_14930183_14930962_neg_162	-0.323563
chrX_4566492_4567216_neg_163	-0.249791
chr3R_26360685_26362938_neg_164	0.571085
chr3R_7637085_7637892_neg_165	-1.25863
chr2RHet_1661147_1662475_neg_166	-0.943364
chr2L_16112406_16113002_neg_167	0.12679
chrU_33722_34376_neg_168	-0.563987
chr2L_14118444_14120536_neg_169	0.0225847
chr2R_10512820_10513428_neg_170	-0.440061
chr2L_6234812_6235426_neg_171	0.539244
chr3L_11414924_11415547_neg_172	0.149726
chr2R_10739857_10740819_neg_173	-0.598136
chrX_19447065_19448726_neg_174	-0.390019
chr3L_5228583_5229904_neg_175	-0.430385
chr2R_14367868_14368921_neg_176	-0.386057
chr2L_21221660_21222926_neg_177	-0.174728
chrUextra_15456748_15457584_neg_178	-1.31936
chr2R_14984437_14984897_neg_179	0.388986
chr3L_16427901_16428303_neg_180	0.144339
chr3L_14634147_14634792_neg_181	-0.597624
chrX_19744035_19745020_neg_182	-0.402969
chrX_9248457_9249245_neg_183	1.24866
chr3L_7761439_7762205_neg_184	-0.546452
chr3L_7033809_7035172_neg_185	-0.0349711
chr2R_10550144_10552797_neg_186	-0.519565
chrUextra_14871861_14873980_neg_187	-1.8164
chr2R_1463855_1464550_neg_188	-0.697758
chr2L_7189404_7190050_neg_189	-0.835413
chrU_7038944_7039631_neg_190	-0.462163
chr2R_3909147_3910216_neg_191	0.438094
chr2R_3036645_3038292_neg_192	0.121481
chrUextra_3731211_3731652_neg_193	-0.407691
chrX_6852323_6852540_neg_194	-0.70373
chr3R_7473660_7474172_neg_195	0.39577
chr2L_11007429_11008391_neg_196	-0.132377
chr3L_4933841_4934273_neg_197	-0.722263
chr2L_12374531_12375269_neg_198	0.606608
chr2L_7609176_7609910_neg_199	-0.411135
chrX_14338321_14338968_neg_200	-0.413741
chr2L_13726750_13727260_neg_201	-0.549235
chr3R_952187_953707_neg_202	-0.865919
chr3R_25887925_25888267_neg_203	-0.345775
chr3L_21336420_21338411_neg_204	-0.212159
chr2L_20715611_20716200_neg_205	0.451684
chr3L_19125854_19128987_neg_206	0.463813
chr2L_12110386_12113725_neg_207	0.449359
chrUextra_21812142_21813170_neg_208	-1.22905
chrUextra_8958197_8959442_neg_209	-1.53437
chr3L_1994603_1995225_neg_210	-0.318836
chr3R_17888265_17890355_neg_211	-0.455437
chr3R_20870184_20871512_neg_212	-0.407228
chrUextra_11777036_11777874_neg_213	-0.332188
chrX_8573837_8576053_neg_214	-0.782198
chrUextra_12358486_12359145_neg_215	-0.508784
chrU_2411412_2411691_neg_216	-0.103108
chr2L_20814261_20814648_neg_217	-0.530904
chr3RHet_2174877_2176174_neg_218	-0.611927
chrX_860523_862426_neg_219	0.714067
chrU_2421681_2422050_neg_220	-0.110079
chrX_21513471_21515731_neg_221	-0.344433
chrX_15728619_15728900_neg_222	0.226201
chr2R_3505021_3507313_neg_223	0.210258
chr3R_3940708_3942502_neg_224	-0.391205
chrX_18978702_18980496_neg_225	0.130682
chr3R_3497373_3498421_neg_226	0.417677
chr2L_12145200_12146562_neg_227	0.263798
chr3RHet_1353545_1354416_neg_228	-0.542055
chr2L_6492795_6493023_neg_229	0.330782
chr3R_25989886_25992403_neg_230	-0.579385
chr3R_18561165_18561761_neg_231	-0.0852686
chr2L_374406_376109_neg_232	0.113391
chrUextra_25513266_25515602_neg_233	-1.51705
chr3R_21338771_21340411_neg_234	-0.693601
chr3L_16216425_16216839_neg_235	-0.35323
chr2R_13951443_13953594_neg_236	0.365804
chrUextra_14654059_14656039_neg_237	-1.14227
chrX_3137393_3138626_neg_238	-0.726557
chr2R_8367862_8368444_neg_239	-0.220632
chrUextra_9100239_9101331_neg_240	-0.523897
chr2L_19072465_19072787_neg_241	0.0692756
chr4_794517_795522_neg_242	-1.09584
chr2L_16351108_16352084_neg_243	0.42722
chrUextra_19055115_19056928_neg_244	-1.47114
chr2L_21083461_21086528_neg_245	-0.583072
chr2L_17759105_17759984_neg_246	-0.532995
chrX_15894304_15894793_neg_247	-1.05304
chr2L_11024379_11026599_neg_248	0.438271
chr2R_3557175_3558191_neg_249	-0.932168
chr3R_24427980_24428682_neg_250	0.190861
chrX_21452181_21455942_neg_251	0.716444
chrUextra_8438841_8441572_neg_252	-1.59237
chr3L_18152133_18155737_neg_253	0.416587
chr4_204611_208079_neg_254	-0.150099
chrUextra_11073743_11075070_neg_255	-1.55083
chrX_12250758_12252657_neg_256	0.51121
chr2RHet_2915319_2917120_neg_257	0.00425981
chr3L_22707464_22708296_neg_258	-0.243905
chr3R_8600929_8604252_neg_259	0.0638648
chr3R_26651919_26653440_neg_260	-0.324763
chr2L_16999610_17001476_neg_261	-0.345938
chr2R_13053473_13056349_neg_262	0.185113
chrUextra_2229362_2231549_neg_263	-1.65745
chr3R_14538070_14539061_neg_264	-1.05234
chr2L_11143627_11144334_neg_265	-0.179569
chr2L_1117569_1119908_neg_266	0.488741
chr2L_19812741_19813777_neg_267	-0.577374
chr3R_19052134_19052552_neg_268	0.165161
chrX_430509_432244_neg_269	0.313144
chr3L_5081459_5083136_neg_270	0.02572
chr2L_6961634_6963330_neg_271	-0.219684
chr3R_295368_298169_neg_272	-0.0974668
chr2L_487737_488790_neg_273	-0.0326229
chr2L_21168583_21169149_neg_274	-0.494041
chr2R_8073740_8073955_neg_275	-0.521419
chrU_9227049_9227802_neg_276	-1.53668
chr3RHet_1540778_1541364_neg_277	-0.234887
chr3R_8529852_8530565_neg_278	0.118751
chr3LHet_2511088_2511373_neg_279	-0.309663
chrUextra_3354898_3355815_neg_280	-0.685071
chrUextra_11022424_11024237_neg_281	-1.54346
chrUextra_2301267_2303638_neg_282	-1.44045
chr2L_21348723_21349618_neg_283	-0.615687
chr3L_7807269_7807728_neg_284	-0.580799
chr3L_14584568_14585848_neg_285	-0.102025
chr3R_17953781_17955583_neg_286	0.19006
chr3R_10973857_10976059_neg_287	0.118188
chrX_9952242_9954145_neg_288	0.201287
chr3L_63629_64657_neg_289	-1.16851
chrUextra_25760489_25761522_neg_290	-0.895372
chrXHet_54474_55179_neg_291	-0.410088
chr2L_12026864_12027385_neg_292	-0.73444
chrUextra_7394982_7396411_neg_293	-1.60813
chr3RHet_276831_279331_neg_294	-0.657919
chr3L_17277932_17279622_neg_295	0.0434379
chr2L_12044270_12045049_neg_296	-0.183407
chr2RHet_178130_179743_neg_297	-0.347713
chr2L_687657_688414_neg_298	-0.803303
chrX_8401990_8403435_neg_299	0.263331
chrUextra_22121732_22122871_neg_300	-1.40338
chr3R_19703122_19705933_neg_301	-0.408581
chr4_661257_662897_neg_302	-0.588302
chr3L_9913819_9915782_neg_303	0.0954153
chr3L_15655990_15656788_neg_304	0.245934
chr2L_15895476_15895971_neg_305	-0.653674
chr3R_3324810_3327593_neg_306	0.107441
chr3L_13696892_13698911_neg_307	-0.402919
chrUextra_4755621_4756854_neg_308	-1.50324
chrX_2531383_2533933_neg_309	-0.444726
chr2L_3084607_3085294_neg_310	0.571584
chr2L_16514928_16516763_neg_311	-0.720394
chr2L_17213292_17214564_neg_312	-0.12236
chrX_14590100_14591901_neg_313	-0.432738
chrU_9262366_9265341_neg_314	-1.72221
chr3R_10632296_10632980_neg_315	0.191435
chr3L_21652476_21654564_neg_316	0.216219
chr2R_7651645_7652880_neg_317	0.490604
chr2R_12855340_12857826_neg_318	-0.707745
chrUextra_655120_655632_neg_319	-0.208639
chrX_7341475_7341968_neg_320	0.271116
chr2R_7844453_7844683_neg_321	0.168417
chr2L_20419534_20420320_neg_322	-0.80293
chrX_4481651_4481904_neg_323	-0.221971
chr2L_18016675_18017734_neg_324	0.322144
chr3L_20717358_20717816_neg_325	-0.722329
chr3R_13485348_13486086_neg_326	-0.105427
chr3R_631633_632872_neg_327	-0.188017
chr3L_7617255_7619479_neg_328	0.681661
chrUextra_985426_986070_neg_329	-1.13319
chr3L_13054275_13054502_neg_330	0.0274983
chrX_10066476_10069798_neg_331	0.244144
chr2L_1698795_1699476_neg_332	-0.108471
chr2R_804241_805381_neg_333	-1.00791
chr2R_144332_145239_neg_334	-1.20788
chrUextra_12915473_12916568_neg_335	-1.54963
chr2R_13468560_13469332_neg_336	-0.507086
chr2L_18558337_18558801_neg_337	0.395934
chr2R_1004381_1004816_neg_338	-1.16903
chr2L_8586770_8587341_neg_339	-0.178124
chrUextra_8265115_8266188_neg_340	-1.13012
chrX_4282860_4284728_neg_341	-0.686221
chrX_17914966_17915665_neg_342	-0.0567205
chrX_6548284_6548729_neg_343	-0.497302
chrU_1939038_1939694_neg_344	-0.166928
chr3R_22793154_22795676_neg_345	-0.16795
chr3L_23276265_23277994_neg_346	-0.798644
chr3R_17494711_17494922_neg_347	-0.115439
chr2R_17347458_17349821_neg_348	0.064473
chr2L_2892570_2893167_neg_349	0.530706
chrX_12294420_12295919_neg_350	1.00158
chr3R_19938019_19938232_neg_351	-0.177531
chr3RHet_1854408_1854822_neg_352	-0.881302
chr2L_15642287_15644124_neg_353	-1.40313
chr3L_15840879_15842491_neg_354	-0.814139
chr3LHet_1741424_1742699_neg_355	-0.466017
chr3L_2886989_2887272_neg_356	-1.0038
chr3L_22063452_22064110_neg_357	-0.04468
chr3R_2843813_2844474_neg_358	0.50374
chrX_16256426_16256654_neg_359	-0.532612
chr3R_15716784_15717191_neg_360	0.355887
chr3L_21618550_21620025_neg_361	-1.15174
chr2R_12184511_12184738_neg_362	-0.591859
chr3L_3131352_3131752_neg_363	-0.212283
chrUextra_22540836_22541218_neg_364	-0.298081
chr3R_24185922_24187625_neg_365	-1.5605
chr2R_13600013_13601974_neg_366	-0.0429814
chrX_10785859_10786224_neg_367	-0.218316
chrUextra_18516288_18516914_neg_368	-0.811097
chr3R_1135351_1135623_neg_369	0.165058
chr2L_2702549_2702829_neg_370	-0.578881
chrX_12557966_12559243_neg_371	0.437056
chrX_13781467_13784534_neg_372	-0.10835
chr2L_16747047_16747706_neg_373	0.0231575
chr2L_10258953_10261287_neg_374	-0.296614
chrUextra_14379727_14380712_neg_375	-0.609167
chrU_7611654_7612486_neg_376	-0.762407
chr2R_5110533_5111609_neg_377	0.970115
chr2RHet_52873_53905_neg_378	-1.62495
chr2R_7636560_7640336_neg_379	0.381284
chr3L_4698276_4698787_neg_380	-1.27512
chrX_11857431_11859550_neg_381	0.539831
chrX_14307022_14309522_neg_382	0.0282097
chr2R_12034542_12038093_neg_383	-0.505509
chr3L_24539902_24543249_neg_384	-0.930666
chr3R_22077481_22078509_neg_385	0.218449
chr2R_10238562_10239299_neg_386	-0.396125
chr2R_17826422_17826856_neg_387	-0.467308
chr2L_7261055_7264831_neg_388	0.635209
chr2LHet_22953_24602_neg_389	-0.734379
chr3L_22066332_22068478_neg_390	-0.571666
chrX_3733143_3734038_neg_391	-0.520561
chr2RHet_492370_495364_neg_392	-0.372975
chr3R_16077750_16078731_neg_393	-0.485088
chr2R_779663_780519_neg_394	-0.749514
chr2R_532519_533980_neg_395	-1.27834
chr3R_13449224_13451095_neg_396	0.406322
chr3R_15898283_15899136_neg_397	0.557001
chr2R_6273882_6275650_neg_398	-0.531777
chr3L_23185329_23186500_neg_399	-0.147688
chr4_1311226_1314469_neg_400	-0.666122
chrX_18255828_18257012_neg_401	0.638998
chrUextra_23566068_23568232_neg_402	-1.14859
chrUextra_19707595_19709737_neg_403	-1.352
chr3L_15706560_15707398_neg_404	0.814961
chr2L_10837674_10840967_neg_405	-0.465448
chr2L_1683886_1685752_neg_406	-0.29511
chrUextra_23334393_23335197_neg_407	-1.53968
chr3R_5968879_5969147_neg_408	-0.527545
chrUextra_18792458_18793642_neg_409	-1.58211
chr2L_17219745_17220904_neg_410	0.340954
chr3R_14475845_14476374_neg_411	-0.681823
chrUextra_22214407_22215016_neg_412	-1.17136
chrUextra_16759685_16760505_neg_413	-1.61829
chr2L_3073577_3076567_neg_414	0.0425595
chr3R_10974818_10975838_neg_415	0.589143
chr2R_20701593_20702826_neg_416	0.334543
chr2R_6418882_6419299_neg_417	-0.148823
chr2L_5231170_5232229_neg_418	-0.0706629
chr3L_23027999_23029943_neg_419	-0.939642
chrX_22068716_22069644_neg_420	-0.304372
chrUextra_23835767_23837060_neg_421	-1.60219
chr2R_15868403_15869189_neg_422	-0.18985
chrUextra_16429618_16431951_neg_423	-1.52717
chrUextra_24862244_24862839_neg_424	-0.950058
chr3L_22454014_22454989_neg_425	-0.728785
chr3R_26669478_26670173_neg_426	0.182999
chr3L_13252068_13252491_neg_427	0.769605
chr3R_15255404_15256198_neg_428	-0.255235
chr2L_10973131_10973395_neg_429	-0.354096
chr3L_14323301_14324282_neg_430	-0.210466
chrX_8068774_8069223_neg_431	-0.299895
chr3L_9481370_9483347_neg_432	0.525788
chr2L_8362073_8362918_neg_433	-0.124757
chr2R_3883891_3884730_neg_434	-0.0644242
chr3R_23649852_23650290_neg_435	-0.344139
chr2L_7914519_7915578_neg_436	-0.107685
chr2L_18216186_18216920_neg_437	-0.164712
chr3L_4020400_4020889_neg_438	0.270986
chr3R_25983817_25984270_neg_439	-0.264283
chr2RHet_2847018_2851685_neg_440	0.149318
chrX_17669865_17670702_neg_441	-0.381801
chr2R_2071700_2072327_neg_442	-0.838403
chr2R_2727416_2729781_neg_443	-0.711122
chr2L_12436501_12438114_neg_444	-0.112909
chr3R_20011289_20012605_neg_445	-0.751521
chr3L_852226_852895_neg_446	-0.813961
chr2L_17919706_17920314_neg_447	0.742563
chr2L_21127797_21128299_neg_448	-0.222407
chrU_5185908_5186606_neg_449	-1.23087
chr3R_8714886_8715488_neg_450	-0.467979
chr3L_4290658_4291396_neg_451	-0.254155
chr3R_8095158_8096136_neg_452	1.19553
chrX_12817022_12817720_neg_453	0.394622
chr3R_18944371_18945320_neg_454	0.590865
chr3L_3728528_3729752_neg_455	1.07997
chr3R_23855278_23856235_neg_456	-0.160338
chr3L_11140789_11141922_neg_457	-0.227585
chr2L_639619_640630_neg_458	-0.648446
chr3R_8254871_8255360_neg_459	-0.343112
chr2L_1882090_1883180_neg_460	-0.485295
chrUextra_4113421_4115461_neg_461	-0.667084
chrX_18291197_18291833_neg_462	0.261626
chr2L_19746481_19748022_neg_463	-0.254204
chr2R_9856697_9858004_neg_464	0.300287
chrX_10836526_10836771_neg_465	-0.31744
chrUextra_8993291_8993735_neg_466	-1.56043
chr3LHet_1196858_1197551_neg_467	-0.0604477
chr3L_2026625_2027320_neg_468	0.109564
chr3L_23797303_23798047_neg_469	-1.0692
chr3R_15391469_15391822_neg_470	0.17006
chrU_1048198_1048719_neg_471	-1.18017
chrX_18947108_18947758_neg_472	0.161361
chr3L_15391487_15392051_neg_473	0.184973
chr3R_20303521_20304298_neg_474	-0.121769
chr3R_1197280_1197906_neg_475	-0.522022
chr3L_12546469_12547582_neg_476	0.409291
chr2R_6060738_6061822_neg_477	0.186907
chr2R_6119288_6120058_neg_478	0.463227
chr2R_12333234_12333680_neg_479	-0.202862
chr2R_5266477_5267013_neg_480	0.15063
chr3R_25070833_25071141_neg_481	-0.730951
chr2L_10972496_10973427_neg_482	0.320656
chr3R_17740988_17741810_neg_483	-0.922446
chr3R_12392098_12393022_neg_484	0.708532
chrUextra_14074247_14074922_neg_485	-0.517059
chr3R_11610864_11611160_neg_486	0.190823
chr3R_3633929_3634714_neg_487	-0.629798
chrX_3445961_3446963_neg_488	0.177912
chr2RHet_2160314_2161450_neg_489	-0.168768
chr3R_19938192_19938727_neg_490	-0.865255
chr3R_13815277_13815942_neg_491	-0.173873
chrX_5850437_5850826_neg_492	-0.0806273
chr2L_5285368_5286664_neg_493	-0.725145
chrX_3287886_3288911_neg_494	-0.114648
chrX_19146467_19147228_neg_495	-0.363278
chr3R_2184369_2185131_neg_496	-0.250694
chr2R_20218541_20219416_neg_497	-0.0188708
chr2R_19075483_19076658_neg_498	0.537361
chr3L_1525217_1528460_neg_499	0.0596961
chr2L_5785937_5787143_neg_500	0.217753
chrX_520365_520795_neg_501	-0.407125
chr2R_18027062_18027595_neg_502	0.101933
chr2R_16371979_16373456_neg_503	0.742472
chr3L_11166089_11166949_neg_504	-0.267949
chr2R_12424904_12425440_neg_505	0.702236
chr3L_8519334_8519842_neg_506	0.0413758
chrX_322572_324771_neg_507	-0.770289
chr2L_4854077_4855093_neg_508	-0.0234978
chr3R_9156005_9156331_neg_509	-0.654445
chrX_20778936_20780168_neg_510	0.364322
chrU_8961486_8962037_neg_511	-0.115111
chr2L_10586011_10586769_neg_512	-0.0634222
chr3RHet_1962541_1964378_neg_513	-1.19558
chr3R_13378342_13378909_neg_514	0.0577764
chr2R_4059830_4061441_neg_515	-1.58649
chrXHet_99313_99909_neg_516	-0.710401
chrU_583878_584115_neg_517	-0.458082
chrX_16055086_16055523_neg_518	-1.04694
chr2L_1642438_1643804_neg_519	0.405071
chr2R_15645111_15645684_neg_520	-0.851821
chr3L_23662946_23663806_neg_521	-0.648195
chr3R_3291027_3292150_neg_522	-0.191319
chr2L_6260802_6263326_neg_523	-0.599816
chr2R_20420217_20421828_neg_524	-0.0348965
chr2L_5960271_5962410_neg_525	-0.223194
chr3R_1317154_1319154_neg_526	-0.657818
chr3L_17698289_17698829_neg_527	-0.282775
chr2R_8874606_8875008_neg_528	0.00542344
chr3L_13857777_13858602_neg_529	-0.50303
chr3L_9748244_9748644_neg_530	0.536201
chr3LHet_1938196_1939317_neg_531	-0.157671
chr2R_11163176_11164960_neg_532	-0.18744
chr2L_12567271_12568285_neg_533	1.077
chr2R_15872288_15873737_neg_534	0.0361464
chrU_6331110_6331791_neg_535	-0.0229292
chr3R_13058051_13059343_neg_536	-1.03018
chr2L_14476562_14477105_neg_537	0.996569
chrX_10353307_10353689_neg_538	-0.327611
chrUextra_17532123_17533323_neg_539	-0.995282
chrX_16928802_16930160_neg_540	-0.765602
chr2R_19421558_19422552_neg_541	-0.442671
chr3L_21757200_21757952_neg_542	0.193088
chrUextra_21876156_21876920_neg_543	-0.601263
chr2R_11629935_11630295_neg_544	-0.213784
chrX_8713418_8713887_neg_545	1.15551
chr3L_16898763_16899577_neg_546	-0.578664
chr2R_16044068_16045416_neg_547	0.0711603
chr2R_11351978_11353417_neg_548	0.422897
chrX_4995918_4996292_neg_549	-0.326113
chr2R_20545129_20546574_neg_550	-0.0381647
chr3LHet_677603_678309_neg_551	-1.01103
chr3R_2375261_2375630_neg_552	-0.244879
chr2L_9018613_9020909_neg_553	0.27232
chr3R_1090179_1090892_neg_554	0.462134
chr3R_8767421_8768119_neg_555	0.420407
chrX_14976052_14976776_neg_556	-1.18625
chr2L_777873_778743_neg_557	-0.391223
chr3L_20375079_20376001_neg_558	-0.713581
chrU_3552680_3553117_neg_559	0.0661688
chr3L_4838083_4839360_neg_560	0.157
chr3L_2375560_2376288_neg_561	0.250164
chr2L_592341_593289_neg_562	-0.0248176
chrUextra_27301015_27301539_neg_563	-0.601518
chrX_1441571_1442142_neg_564	-0.0206049
chrX_561279_562786_neg_565	0.0317426
chrUextra_25006583_25007496_neg_566	-0.689949
chr3R_12375818_12376731_neg_567	-0.715304
chr3L_3700357_3702170_neg_568	-0.0740689
chrX_8096394_8096741_neg_569	0.498033
chr3L_20095976_20099407_neg_570	0.206682
chr3R_396716_398491_neg_571	0.546018
chrX_14539868_14540397_neg_572	0.619942
chr2R_12418671_12419244_neg_573	0.177961
chr2L_8471663_8472597_neg_574	-0.433705
chr3R_24753468_24754264_neg_575	0.118117
chr2L_7072009_7072746_neg_576	0.62049
chr2L_10244734_10247102_neg_577	-0.285823
chrU_8653518_8654368_neg_578	-1.5404
chrUextra_12901167_12901480_neg_579	-0.291837
chr2L_8006663_8007052_neg_580	-0.153914
chr3L_3313907_3314594_neg_581	-0.246739
chr3L_11053535_11053813_neg_582	-0.578821
chrX_15763196_15763569_neg_583	-0.115961
chr2R_16334703_16335259_neg_584	0.833927
chr3R_5040378_5040883_neg_585	0.0451552
chr3R_12001789_12004856_neg_586	0.467278
chr2R_13692677_13695368_neg_587	0.522437
chr2L_10572165_10574139_neg_588	-0.273217
chrX_14930036_14930406_neg_589	-0.285955
chr3R_20361220_20362516_neg_590	-0.553251
chr3R_1355692_1360175_neg_591	-0.102733
chr3L_17694021_17695523_neg_592	-0.675047
chr3R_16497523_16498719_neg_593	-0.134033
chr3R_11617384_11617894_neg_594	-0.588529
chrX_20192878_20195286_neg_595	0.353244
chr2L_19390916_19392553_neg_596	-0.513602
chr3R_1730286_1731194_neg_597	-0.0397003
chrUextra_10225760_10227259_neg_598	-0.517029
chr3RHet_728324_729638_neg_599	-0.696277
chr2L_7344824_7345573_neg_600	-0.470395
chr3R_22731761_22732742_neg_601	0.641933
chrUextra_12324374_12324916_neg_602	-0.0155738
chr3R_19889297_19889859_neg_603	-0.275895
chr3L_8990064_8990698_neg_604	0.689845
chr3L_881507_883282_neg_605	-0.550819
chr2L_3249140_3249913_neg_606	-0.167917
chr3L_13662139_13662882_neg_607	0.196263
chr2R_8867091_8868359_neg_608	-0.0316277
chr2R_19685595_19687494_neg_609	-0.1172
chr3R_4624376_4625164_neg_610	0.0289089
chrX_11227249_11227958_neg_611	0.339823
chr3R_4552410_4553264_neg_612	-0.0357037
chr3L_13587354_13587856_neg_613	-0.360984
chr3R_10707165_10708070_neg_614	-0.435663
chr3L_24091929_24092642_neg_615	-0.713893
chrX_7694942_7695552_neg_616	-0.403287
chrX_11399758_11400631_neg_617	0.0354887
chr3L_749964_752054_neg_618	0.393677
chrUextra_6215105_6216091_neg_619	-1.57492
chr2L_8742935_8745824_neg_620	0.194608
chr3LHet_2423650_2424779_neg_621	-0.987424
chr2L_17745346_17749430_neg_622	-0.143464
chrUextra_1512315_1515156_neg_623	-0.61592
chrU_4909493_4912251_neg_624	-0.149521
chr3R_19354034_19355471_neg_625	0.988392
chr2R_10496375_10497073_neg_626	0.208548
chr3L_21118997_21119390_neg_627	-0.129141
chr2L_6780196_6780935_neg_628	-0.126422
chr2L_12113911_12114518_neg_629	-0.0731118
chrX_6263751_6265967_neg_630	0.354614
chr3L_20902426_20902950_neg_631	-0.404149
chr2R_12662757_12663175_neg_632	0.077226
chr2R_16094890_16095736_neg_633	0.434735
chr3R_24691194_24691896_neg_634	-0.407187
chr3L_6455029_6456004_neg_635	-0.569964
chrUextra_10110161_10111510_neg_636	-1.01348
chr3R_22462868_22465022_neg_637	-0.0348028
chr3L_9144464_9145198_neg_638	-0.0839234
chr3L_3362322_3363094_neg_639	-0.890174
chr2R_11241080_11241447_neg_640	0.411519
chr3R_5876660_5877774_neg_641	-0.361862
chrUextra_2650307_2651069_neg_642	-0.947103
chr2R_1061815_1062764_neg_643	-0.126123
chr2L_19079227_19080105_neg_644	-0.174361
chrX_20501657_20502024_neg_645	0.437067
chr2L_15884427_15885152_neg_646	-0.370038
chr3R_10098999_10101727_neg_647	-0.364796
chr2L_14770866_14772417_neg_648	-0.51763
chr2R_2701927_2702341_neg_649	0.136939
chr3R_18301793_18302337_neg_650	0.639149
chrUextra_27998288_27998963_neg_651	-0.962584
chr2R_19048035_19048693_neg_652	-0.46537
chr3RHet_1789247_1789577_neg_653	-0.329536
chrUextra_22811671_22812527_neg_654	-1.42891
chr3L_2143010_2143686_neg_655	0.620987
chr2R_17887419_17887974_neg_656	-0.72079
chr2R_17880293_17880751_neg_657	-0.139158
chr2R_17077336_17078334_neg_658	-0.505298
chrX_20241662_20242643_neg_659	0.501685
chr3R_26557032_26559492_neg_660	0.302355
chr3R_26789789_26791468_neg_661	0.0780527
chr2L_14923279_14924188_neg_662	-0.39422
chr3L_21507318_21508071_neg_663	-0.348894
chr3R_2010373_2010738_neg_664	-0.0914464
chr2R_1811143_1813761_neg_665	0.0544567
chrX_6497715_6498416_neg_666	-0.279254
chr3L_2034356_2034645_neg_667	-0.3995
chr2R_19859278_19859759_neg_668	-0.52801
chrU_7188427_7191153_neg_669	-0.622257
chr2L_3798751_3799708_neg_670	-0.407267
chrX_9453424_9454301_neg_671	-0.570494
chr2R_3439876_3440461_neg_672	-0.067036
chr3R_20959539_20960309_neg_673	-0.105602
chr3R_26453190_26457904_neg_674	-0.739227
chr2R_12990765_12991439_neg_675	-0.540442
chr3R_5049694_5050067_neg_676	-0.188207
chr2L_20841277_20843722_neg_677	-0.246412
chr3R_3322962_3323600_neg_678	0.203551
chr3R_24022313_24023421_neg_679	0.462
chr3R_19708901_19711515_neg_680	-0.634355
chr2L_4354428_4354834_neg_681	0.115576
chr2R_3011303_3014348_neg_682	0.258647
chr3R_17361147_17361890_neg_683	-0.280979
chr3R_18858430_18859986_neg_684	-0.685049
chr2L_11867797_11869697_neg_685	-0.536177
chr2R_16673475_16673916_neg_686	-0.71068
chr3L_3244608_3245407_neg_687	-0.177502
chr2L_4288452_4288918_neg_688	-0.0505874
chr2LHet_325659_326560_neg_689	-0.594341
chr3R_11155637_11156408_neg_690	-0.0116067
chr3L_13508115_13509431_neg_691	-0.234405
chr2R_11661334_11661949_neg_692	-0.33089
chr3R_27120013_27120258_neg_693	0.0803072
chr3L_15128753_15132403_neg_694	-0.183561
chrUextra_14962969_14963918_neg_695	0.283691
chrUextra_8537984_8538920_neg_696	-0.903
chr2L_18768297_18769879_neg_697	-0.662919
chrX_7795840_7798056_neg_698	-0.360988
chr3L_24176766_24177318_neg_699	-0.0338425
chrUextra_7870848_7871601_neg_700	-1.01085
chr2R_5448414_5449300_neg_701	0.0780705
chrUextra_4024843_4025641_neg_702	-1.53956
chr3L_6432547_6433639_neg_703	0.508389
chr3L_18902165_18902846_neg_704	-0.157604
chrX_19021389_19023915_neg_705	0.0309291
chrX_2407099_2407500_neg_706	0.31746
chr2R_8909964_8911678_neg_707	0.144894
chrX_9567467_9569114_neg_708	-0.676085
chrUextra_7016241_7017154_neg_709	-1.36743
chr2R_8574606_8575631_neg_710	-0.492026
chr3R_17871710_17872459_neg_711	-0.15239
chr2R_7949397_7949830_neg_712	0.0655194
chr3R_27821093_27821911_neg_713	0.226218
chr3R_13254666_13255282_neg_714	-0.222574
chr3R_2468831_2469290_neg_715	-0.270958
chrX_17369672_17370461_neg_716	0.378891
chr3L_257446_258678_neg_717	-0.350795
chr3R_5431110_5431977_neg_718	0.128208
chr3L_739639_740695_neg_719	-0.0968006
chr3RHet_899014_899601_neg_720	-0.573444
chr3L_4061968_4062626_neg_721	0.00061394
chrUextra_13702860_13703507_neg_722	-0.728715
chr2R_1232317_1233893_neg_723	-0.530366
chr3L_2829673_2831414_neg_724	-0.0299565
chr3L_7929639_7930265_neg_725	-0.0114137
chr3RHet_2147509_2148105_neg_726	-0.188993
chr3R_21543565_21544679_neg_727	-0.151362
chrX_14989792_14990372_neg_728	-0.486899
chrX_4383757_4385251_neg_729	0.525022
chrX_5206014_5206874_neg_730	-0.704903
chrUextra_9505694_9506376_neg_731	-1.52954
chr3R_2191926_2194682_neg_732	0.0524732
chr2L_16838677_16840897_neg_733	-0.545799
chr2L_15087263_15087969_neg_734	-0.374941
chr3L_12438032_12440753_neg_735	-0.24396
chr2R_13631492_13633012_neg_736	-0.271719
chr2L_21527761_21528933_neg_737	-0.0105753
chr3R_24774161_24775147_neg_738	0.770846
chr2L_19873733_19874358_neg_739	-0.25239
chr3L_21361368_21361778_neg_740	-0.265806
chr2L_10665487_10665863_neg_741	-0.142707
chr3L_20844171_20845314_neg_742	-0.736395
chrUextra_15326284_15327208_neg_743	-0.376308
chr3R_12790284_12790787_neg_744	1.02557
chr3R_23522983_23524800_neg_745	-0.20462
chr3L_13999093_13999440_neg_746	0.147867
chrUextra_18745579_18746041_neg_747	0.113511
chr3L_17340951_17342169_neg_748	-0.0740836
chr2R_4761558_4761965_neg_749	-0.363037
chr3L_4718017_4718760_neg_750	0.0172165
chr3L_13699063_13701123_neg_751	0.208203
chrUextra_9571846_9572299_neg_752	-0.0267577
chr2R_3726636_3727432_neg_753	-0.0226353
chrX_1005080_1005440_neg_754	-0.399607
chr3R_26259395_26260175_neg_755	-0.512553
chr3R_737292_737980_neg_756	1.09547
chr2L_15511441_15511975_neg_757	-0.160483
chr3R_25341216_25341512_neg_758	-0.326467
chr4_663791_664254_neg_759	-0.541641
chr2L_17388584_17389790_neg_760	0.279229
chr2L_9473934_9474589_neg_761	0.929795
chr3L_7053682_7054595_neg_762	-0.473069
chr3R_17779568_17780430_neg_763	0.789439
chrX_1899672_1901686_neg_764	0.317496
chr2L_8868948_8870743_neg_765	0.553105
chrUextra_2950631_2951258_neg_766	-0.991657
chr2R_20493966_20497289_neg_767	-0.169564
chr3R_22229520_22230420_neg_768	-0.0186026
chr3L_5147769_5149476_neg_769	0.600914
chr2L_19112398_19113260_neg_770	-0.419175
chr3L_1420537_1421593_neg_771	0.553181
chr3L_10421455_10422125_neg_772	1.49221
chrX_437849_439507_neg_773	0.372726
chr2L_15770404_15771440_neg_774	-0.22801
chr2L_4294390_4295050_neg_775	0.0265324
chr2L_10970270_10972991_neg_776	-0.203088
chrX_3307220_3307834_neg_777	-0.16813
chr3R_25452238_25453043_neg_778	-0.0915308
chr3L_22764421_22765062_neg_779	-0.0311283
chr2L_7731857_7732839_neg_780	0.23842
chrUextra_6019988_6021312_neg_781	-1.54203
chr2R_20396220_20396570_neg_782	-0.0103998
chrU_2613226_2614282_neg_783	-0.288517
chr2L_11606030_11606574_neg_784	0.308619
chr4_121403_122478_neg_785	-0.421408
chr2L_22674998_22675601_neg_786	0.0187357
chr2R_18008198_18009043_neg_787	0.0640676
chr2L_7226824_7227638_neg_788	-0.0929982
chrU_1071403_1072864_neg_789	-0.700371
chr3R_3693873_3694353_neg_790	0.130526
chr3R_21519349_21519734_neg_791	0.136411
chr3R_22990763_22992962_neg_792	-0.451577
chr3LHet_1558029_1558452_neg_793	-0.11575
chrX_21276574_21277523_neg_794	0.232472
chr2R_15513941_15514522_neg_795	-0.70773
chr2R_5940390_5940721_neg_796	-0.88916
chr3L_19374165_19376651_neg_797	0.226196
chr2L_16435873_16436362_neg_798	0.507598
chr3L_3828715_3830063_neg_799	-1.02279
chr3L_17586804_17587924_neg_800	-0.233526
chr3L_1313022_1314648_neg_801	0.00652451
chr2L_11755748_11756409_neg_802	-0.128432
chr3R_25008667_25009055_neg_803	-0.184322
chrUextra_18555607_18556332_neg_804	-0.654878
chr2R_3925998_3926994_neg_805	0.472881
chr3R_14669052_14670063_neg_806	0.744686
chr3L_1041559_1042252_neg_807	0.18511
chr2R_2926117_2927820_neg_808	-0.874811
chr3L_8130061_8130938_neg_809	-0.941874
chrUextra_11913371_11914186_neg_810	-1.44734
chr3L_1576625_1577055_neg_811	0.471521
chr2L_15743118_15743649_neg_812	0.383197
chr3R_13424007_13426075_neg_813	-0.067108
chr3RHet_686926_689736_neg_814	-0.848749
chrX_13682850_13683599_neg_815	0.329128
chrX_1202942_1204289_neg_816	-0.344353
chr2R_19481845_19483905_neg_817	-0.313057
chrX_21285562_21287428_neg_818	0.568437
chr4_850686_853208_neg_819	-0.803933
chr3L_16682007_16683095_neg_820	0.194864
chrX_6768362_6768853_neg_821	0.559768
chr2R_18851766_18852427_neg_822	-0.0185596
chr3L_6770853_6773340_neg_823	0.223462
chrUextra_19048862_19049351_neg_824	-0.65379
chr3L_2235172_2237490_neg_825	-0.301489
chr2R_2270052_2270740_neg_826	-0.0636181
chr2L_16172618_16174150_neg_827	0.0206496
chr2L_18544631_18546139_neg_828	0.744896
chr3R_27151792_27152241_neg_829	-0.265933
chr2L_1248735_1248953_neg_830	-0.0612049
chrUextra_5330543_5332454_neg_831	-0.668258
chr3RHet_1753151_1756819_neg_832	-0.918412
chrX_11188752_11191048_neg_833	-0.599327
chr2L_17705515_17707396_neg_834	0.418178
chr3R_12359784_12361221_neg_835	-0.271783
chr3R_3589778_3591389_neg_836	-1.14741
chrUextra_1098737_1100532_neg_837	-1.27968
chr3L_20563160_20563802_neg_838	-0.53094
chr2R_1853515_1854455_neg_839	0.196508
chrX_202447_203504_neg_840	-0.717026
chrX_4986065_4986942_neg_841	0.247948
chrUextra_17204762_17206706_neg_842	-1.93163
chrUextra_1316696_1318204_neg_843	-1.74009
chr2L_6267768_6271544_neg_844	0.618312
chrUextra_822072_823018_neg_845	-0.709703
chr2L_2843611_2845268_neg_846	-1.17369
chr2L_11319081_11320095_neg_847	-0.499493
chr3R_25835271_25836400_neg_848	-0.727767
chr3R_17063338_17064978_neg_849	-0.419991
chr2R_2812675_2814651_neg_850	-0.530704
chrUextra_6644070_6646403_neg_851	-1.7511
chr3R_24657513_24659281_neg_852	-1.05893
chr3L_9048647_9048865_neg_853	0.250943
chrUextra_7486431_7487244_neg_854	-0.541353
chr2L_4800129_4801558_neg_855	-0.0634974
chr3R_16601226_16603565_neg_856	-0.210517
chrX_20162583_20162821_neg_857	-0.0360614
chr2L_17179668_17180007_neg_858	0.0635368
chrU_140711_141262_neg_859	-0.603288
chrUextra_18278788_18279215_neg_860	-1.01724
chr2R_4375913_4378669_neg_861	-0.858948
chr3L_14434815_14436492_neg_862	0.34298
chrU_3512184_3512422_neg_863	0.0948206
chr2L_18909428_18911419_neg_864	-0.611211
chr2L_9768133_9769674_neg_865	-0.847459
chr2R_13818623_13819834_neg_866	0.63667
chr3L_137980_140869_neg_867	-0.432643
chrUextra_17418116_17419091_neg_868	-1.31423
chr2L_10221566_10224153_neg_869	-0.423348
chrUextra_516986_518349_neg_870	-0.100222
chr2L_16310855_16312855_neg_871	-0.271434
chrX_22418187_22420730_neg_872	-0.116826
chr3R_18622747_18623436_neg_873	-0.0645607
chr3L_20694251_20694665_neg_874	-0.464355
chr3R_17870435_17871098_neg_875	-0.541792
chrUextra_17603926_17605046_neg_876	-0.596982
chrX_11782468_11782837_neg_877	-0.388502
chr2R_7772496_7773701_neg_878	-0.187929
chr2R_20243827_20244688_neg_879	0.0416489
chrUextra_27919361_27920396_neg_880	-1.11887
chr3L_8933372_8933737_neg_881	-0.687874
chr3L_5433624_5434958_neg_882	0.371171
chr3R_24449324_24450392_neg_883	0.237034
chr3R_15203506_15205089_neg_884	-0.446277
chrX_15409952_15410157_neg_885	-0.356571
chrUextra_20835069_20836275_neg_886	-1.51432
chrUextra_26779892_26781273_neg_887	-1.33582
chrX_16864551_16866843_neg_888	-0.627421
chrX_8241008_8241520_neg_889	0.885859
chrX_6211340_6213902_neg_890	-0.0490924
chr3L_8204083_8204468_neg_891	0.794878
chr3R_15550441_15553094_neg_892	-0.278726
chrX_4907826_4908802_neg_893	0.34796
chr3R_25680040_25680613_neg_894	-0.688388
chrUextra_13672073_13672392_neg_895	-1.54444
chr2R_8515784_8516852_neg_896	-0.852919
chrUextra_8648565_8650719_neg_897	-2.02526
chr3L_16930014_16931535_neg_898	0.259179
chrX_256666_259944_neg_899	-0.590981
chrX_11715925_11716563_neg_900	-0.138339
chrUextra_2368289_2370166_neg_901	-1.62893
chr3R_15127748_15128906_neg_902	-0.503996
chr3R_23314717_23315330_neg_903	-0.195946
chr3L_6006438_6006691_neg_904	-0.0782278
chr2R_2607116_2607824_neg_905	-0.62957
chr3L_21506071_21506638_neg_906	0.203861
chr3R_5442160_5442949_neg_907	-0.381742
chr3R_27391495_27392629_neg_908	0.0277148
chrUextra_24247975_24248346_neg_909	-0.205029
chrU_8071473_8071937_neg_910	-0.549569
chrUextra_20202457_20204349_neg_911	-0.459365
chrUextra_22257316_22258454_neg_912	-1.8215
chr3L_20128740_20129008_neg_913	-0.398437
chrX_11810111_11810343_neg_914	-0.221041
chrX_4905536_4905938_neg_915	0.231477
chr2R_1397044_1397847_neg_916	-0.207852
chr3LHet_1056308_1057383_neg_917	-0.461646
chr3R_7898976_7899669_neg_918	0.145426
chr2L_10713952_10714285_neg_919	0.275063
chr3R_4733737_4735191_neg_920	0.298968
chr3R_15802342_15803406_neg_921	-0.0883426
chrU_7730575_7730837_neg_922	0.0583756
chr3L_5543264_5543637_neg_923	-0.698569
chr3L_12189537_12190701_neg_924	-0.0918274
chr3L_5210833_5212948_neg_925	-0.327852
chr3R_6104605_6109599_neg_926	-0.0429938
chrUextra_15173485_15177508_neg_927	-1.46872
chrUextra_4153620_4154329_neg_928	-1.36306
chr2L_10447376_10449900_neg_929	-0.663204
chr2L_15104333_15105627_neg_930	-0.213372
chr3R_10135344_10136606_neg_931	-0.0483177
chrU_3126019_3126626_neg_932	-0.765934
chr2L_2222145_2223022_neg_933	-0.261671
chr2L_20420565_20421719_neg_934	0.445814
chrX_18064006_18065771_neg_935	-0.668559
chrX_17371887_17373595_neg_936	0.425405
chr3L_16677828_16678317_neg_937	-0.98208
chr2L_8712980_8715214_neg_938	-0.953282
chrX_16938752_16940596_neg_939	0.519676
chr2L_7621452_7622890_neg_940	0.345386
chr3R_26656859_26657503_neg_941	0.125318
chr2L_22347184_22349769_neg_942	-0.177686
chr3L_18592324_18594334_neg_943	-0.493242
chrUextra_4435276_4436318_neg_944	-1.66778
chrUextra_14273268_14275602_neg_945	-1.23396
chr3L_13958001_13960116_neg_946	-0.37127
chr3R_21689497_21690115_neg_947	-0.316676
chr2L_18461912_18462210_neg_948	-0.520037
chrU_2386265_2389131_neg_949	-1.38008
chr3RHet_1895190_1897354_neg_950	-0.223135
chr3R_4078637_4079106_neg_951	0.180881
chrUextra_17443403_17444925_neg_952	-1.65782
chrUextra_18181781_18182098_neg_953	-0.222227
chr3R_12698409_12700966_neg_954	0.680151
chrU_2128568_2131085_neg_955	0.140519
chr2R_14505664_14506092_neg_956	-0.323151
chrX_4032370_4033467_neg_957	0.190696
chrX_14869929_14871049_neg_958	0.255965
chrUextra_10146582_10148090_neg_959	-0.742035
chr2L_22500372_22502653_neg_960	-0.879998
chrUextra_4173453_4177413_neg_961	-1.44756
chrUextra_12886756_12889527_neg_962	-1.41499
chr3L_8057537_8058887_neg_963	0.561405
chrUextra_2616321_2620174_neg_964	-0.696822
chr2R_14886154_14887717_neg_965	-0.503401
chr3L_14199315_14200759_neg_966	0.512203
chr4_1009660_1011799_neg_967	-0.468594
chr3L_4786084_4787287_neg_968	-0.265036
chrUextra_1012038_1015450_neg_969	-1.17186
chr3R_22730233_22730961_neg_970	0.0135557
chrX_8761391_8762384_neg_971	-0.550009
chrX_4695077_4698546_neg_972	-0.862547
chr2R_20577828_20579330_neg_973	0.551372
chr2L_16247048_16249689_neg_974	-0.732257
chr3R_18167232_18168110_neg_975	0.0757789
chr2RHet_2172623_2172960_neg_976	-0.879398
chrUextra_19646822_19648201_neg_977	-0.948137
chr2R_11225694_11226894_neg_978	-0.875817
chr2L_8208504_8209525_neg_979	-0.535466
chr2R_18594423_18595564_neg_980	0.108179
chr2R_2520197_2523666_neg_981	-0.434913
chr2R_20777561_20780551_neg_982	-0.169805
chr2R_5062926_5064081_neg_983	-0.227435
chr2R_14363673_14365352_neg_984	-0.200528
chrUextra_15508034_15508295_neg_985	-0.577957
chr2RHet_2576567_2577036_neg_986	-0.576763
chrU_4803471_4803931_neg_987	-1.18076
chrUextra_27191650_27191968_neg_988	-0.496634
chr2RHet_1315511_1315987_neg_989	-0.423912
chr3R_2841640_2842147_neg_990	-0.345441
chr3L_15729638_15731775_neg_991	0.426204
chr3L_21515816_21516753_neg_992	-0.0442632
chr3L_3387279_3387746_neg_993	-0.694684
chr3R_8563438_8563736_neg_994	-1.64886
chrUextra_12439103_12440105_neg_995	-1.15423
chr2L_2007519_2008878_neg_996	-0.0956397
chrX_14668490_14669160_neg_997	-0.03713
chr4_880371_881488_neg_998	-0.695081
chr3L_13045082_13045647_neg_999	0.0218398
chr3L_7501669_7502991_neg_1000	0.475701
chr3R_13289257_13289762_neg_1001	0.056514
chr3R_2120273_2122703_neg_1002	-0.537973
chr2R_1926048_1931932_neg_1003	0.0746781
chr3L_5180108_5180900_neg_1004	-0.402382
chrX_6749659_6752221_neg_1005	0.0462219
chr2R_9224775_9225382_neg_1006	0.052942
chr3L_23084010_23085274_neg_1007	-0.273587
chr4_85669_89008_neg_1008	-0.364223
chrX_12175734_12176773_neg_1009	0.25884
chr3L_21633753_21634379_neg_1010	-0.344629
chr3R_2540863_2541730_neg_1011	-0.0132579
chrX_238079_238636_neg_1012	-0.489663
chrUextra_19395726_19397075_neg_1013	-1.49801
chrUextra_21825161_21826061_neg_1014	-1.28714
chr2L_4815773_4816803_neg_1015	-0.387223
chr2L_15208684_15208914_neg_1016	-0.55038
chrU_2801517_2802324_neg_1017	-0.502574
chr3L_3020212_3021365_neg_1018	-0.457918
chr4_934220_937824_neg_1019	-0.550812
chr3R_10963755_10965735_neg_1020	-1.03093
chr2L_20396310_20398358_neg_1021	0.273462
chr3R_2609054_2609675_neg_1022	-0.242585
chr3R_27566816_27568456_neg_1023	-0.39008
chr2R_18173290_18175641_neg_1024	-0.0414911
chr2L_7964607_7965104_neg_1025	0.0547014
chr2L_10871365_10872893_neg_1026	-0.364454
chr2R_16325124_16326018_neg_1027	-0.113203
chr2R_12281134_12281329_neg_1028	0.0215353
chr3R_15178683_15179623_neg_1029	0.222863
chr3L_18311987_18314355_neg_1030	0.983061
chrUextra_15020701_15022409_neg_1031	-1.40516
chr2RHet_3176052_3177401_neg_1032	-0.429839
chr3L_16116910_16123090_neg_1033	0.14098
chr3L_5471747_5479201_neg_1034	-0.656398
chrUextra_8201408_8204277_neg_1035	-1.57941
chrX_14313086_14318376_neg_1036	-0.132612
chr2R_12502498_12503586_neg_1037	-0.0825679
chr3R_22775069_22776099_neg_1038	-0.666973
chrUextra_23070443_23071017_neg_1039	-2.0693
chr2R_19207585_19208106_neg_1040	0.291345
chr2L_9530909_9531718_neg_1041	-0.706679
chrUextra_18343847_18350338_neg_1042	-1.55124
chr2L_22172559_22173046_neg_1043	0.0396062
chr2R_20945886_20946181_neg_1044	0.443856
chr3R_13936817_13941506_neg_1045	0.421224
chr3L_21135056_21135730_neg_1046	-0.623899
chr3L_23553216_23553438_neg_1047	-0.397358
chrX_6954858_6955296_neg_1048	0.221026
chr3R_20959517_20961478_neg_1049	-0.694611
chr3L_13814818_13817471_neg_1050	0.106542
chr3L_12345632_12346118_neg_1051	-0.285053
chr2L_13967875_13971898_neg_1052	-0.472443
chr3L_10788275_10790451_neg_1053	-0.202354
chrX_6985677_6987233_neg_1054	-0.039131
chr3R_4991924_4993378_neg_1055	-0.378979
chrU_984273_985162_neg_1056	-1.02844
chrXHet_182204_184559_neg_1057	-0.203738
chrUextra_1760677_1761768_neg_1058	-0.848489
chr2L_16999965_17001200_neg_1059	-0.425461
chr2R_8202023_8202711_neg_1060	0.123715
chr2L_20436653_20437155_neg_1061	-0.605644
chr3R_20522542_20522968_neg_1062	-0.0881958
chr3R_26205980_26209448_neg_1063	-0.775168
chr3R_16607465_16608072_neg_1064	0.520382
chr3R_15129715_15133476_neg_1065	-0.142954
chr3R_4289719_4290085_neg_1066	0.823564
chr3R_20237351_20238277_neg_1067	0.000223625
chrX_15878221_15880311_neg_1068	-0.26253
chr3R_18639443_18641702_neg_1069	-0.0999337
chr3R_24355903_24360386_neg_1070	-0.163173
chr3L_22051760_22052935_neg_1071	0.512161
chr3R_7007344_7008147_neg_1072	0.124356
chr3L_2926532_2927034_neg_1073	-0.358985
chrU_7696937_7698586_neg_1074	-0.760277
chrX_2725719_2727343_neg_1075	-0.825056
chr3R_2195728_2196968_neg_1076	-0.559958
chrX_17945325_17945637_neg_1077	-0.140898
chr2L_7846292_7848044_neg_1078	-0.136111
chr3RHet_1428448_1428989_neg_1079	0.409974
chr3L_17013204_17014180_neg_1080	-0.534755
chr2R_13355158_13356320_neg_1081	-0.25806
chr3R_23023254_23024129_neg_1082	0.477499
chrUextra_13033079_13034947_neg_1083	-0.920318
chrUextra_3881554_3882718_neg_1084	-0.869363
chr3R_14531593_14532557_neg_1085	0.943402
chr3R_23820520_23821885_neg_1086	0.603303
chr3L_5548091_5548584_neg_1087	-0.595896
chr3R_356709_357245_neg_1088	0.0695177
chr2R_8578835_8579690_neg_1089	-0.0978884
chrX_18965525_18966486_neg_1090	-0.767846
chr2L_968964_969581_neg_1091	-0.586111
chrX_5801250_5801850_neg_1092	-0.484919
chrX_18487587_18488053_neg_1093	0.283825
chr2L_11695612_11696170_neg_1094	-0.187882
chr3RHet_1791571_1793183_neg_1095	-0.893487
chr3L_13467664_13469103_neg_1096	-0.342877
chr3L_13203339_13203741_neg_1097	0.434216
chr2L_10398148_10398737_neg_1098	-0.199097
chrX_22197996_22198326_neg_1099	0.161291
chr2R_7432620_7433497_neg_1100	0.504117
chrX_20966003_20967384_neg_1101	-0.852299
chr3LHet_1172949_1173508_neg_1102	0.0231135
chrU_3528712_3529447_neg_1103	-1.60907
chrX_9591155_9592456_neg_1104	-0.403331
chr2L_12838038_12841028_neg_1105	-0.253808
chrUextra_3160012_3160879_neg_1106	-1.04382
chr2R_18800006_18800415_neg_1107	-0.461641
chrUextra_394700_395739_neg_1108	-0.74429
chrU_1706889_1707478_neg_1109	-0.339937
chr3R_24031188_24031656_neg_1110	0.349982
chrU_1214172_1215386_neg_1111	-0.510083
chr3L_6513472_6513996_neg_1112	-0.463229
chr2R_18481171_18481586_neg_1113	-0.673617
chr3L_10922119_10922505_neg_1114	0.393198
chr2R_18773695_18774393_neg_1115	-0.421894
chr2L_22592708_22595466_neg_1116	-0.2522
chr2R_7819693_7820234_neg_1117	-0.382797
chr2R_4610315_4611410_neg_1118	0.164075
chr2R_12112162_12112535_neg_1119	-0.383476
chr3R_15657808_15659465_neg_1120	-0.121473
chrUextra_17464560_17465714_neg_1121	-1.49943
chr2R_10878406_10879013_neg_1122	0.0560398
chr3L_4291078_4291644_neg_1123	-0.0145491
chr2R_13294190_13294626_neg_1124	-0.31104
chrU_2928954_2930392_neg_1125	-0.863617
chr3L_10976889_10977396_neg_1126	-0.354988
chr3R_18804163_18804820_neg_1127	0.939195
chr2R_5526149_5527851_neg_1128	0.552903
chr2L_9515089_9516353_neg_1129	-0.0585679
chr2L_3198826_3199630_neg_1130	0.424366
chr3R_22776523_22777615_neg_1131	-0.386686
chr2R_13165656_13167811_neg_1132	-0.573038
chr2L_4803160_4803441_neg_1133	0.162734
chr3R_11914828_11915608_neg_1134	-0.250248
chr3L_4654530_4655117_neg_1135	0.266633
chr2R_11134839_11135334_neg_1136	0.399666
chrU_1649958_1651570_neg_1137	-0.935212
chr3RHet_2490617_2491356_neg_1138	-0.354206
chr3R_25448497_25449261_neg_1139	0.460995
chr2R_14639282_14640619_neg_1140	-0.168719
chr2L_15271225_15271861_neg_1141	-0.133859
chr2R_7734288_7735230_neg_1142	-0.14373
chr2L_18427172_18428182_neg_1143	-0.945328
chr3L_13963872_13965749_neg_1144	0.214339
chr3R_16710117_16711268_neg_1145	0.0637613
chrUextra_20091258_20093007_neg_1146	-0.858116
chrU_6492411_6493574_neg_1147	-0.442853
chr2R_20742255_20743101_neg_1148	-0.25417
chr2L_10516454_10517196_neg_1149	-0.528686
chr3R_13161311_13163440_neg_1150	0.154622
chr3L_2485138_2485520_neg_1151	-0.0461559
chr3R_19104456_19105613_neg_1152	0.677958
chr2R_20054940_20056158_neg_1153	0.319341
chr2R_1785474_1786161_neg_1154	-0.133466
chr3L_2305117_2306216_neg_1155	0.493163
chr3L_18633868_18634529_neg_1156	-0.650086
chr3R_16206409_16207432_neg_1157	0.254983
chrX_16886245_16887980_neg_1158	0.409267
chrX_13796614_13798190_neg_1159	-0.151029
chrX_766147_767086_neg_1160	-1.04946
chrUextra_15892224_15892967_neg_1161	0.0413149
chr3L_10848711_10849482_neg_1162	-0.810258
chr2R_19048614_19050316_neg_1163	-0.293884
chr3L_8991647_8992283_neg_1164	-0.216847
chr3R_23641677_23642400_neg_1165	-0.660133
chrX_6146249_6147258_neg_1166	0.166844
chr3R_17512577_17513205_neg_1167	-0.0446599
chr3R_14022160_14022683_neg_1168	0.407779
chr3R_26175775_26176569_neg_1169	-0.149599
chr3L_19666473_19666953_neg_1170	-0.167295
chr3R_19992231_19992630_neg_1171	0.216241
chr2L_20968230_20969066_neg_1172	0.0279159
chr2L_11042254_11042900_neg_1173	-0.912604
chr3L_108868_110074_neg_1174	0.0886104
chrX_19512282_19513214_neg_1175	-1.34192
chr3R_7275940_7277541_neg_1176	-0.140363
chr2L_20413244_20414389_neg_1177	-1.4843
chr2L_4932802_4934250_neg_1178	0.15149
chr2R_16736248_16737668_neg_1179	-0.261083
chr3L_12799673_12800378_neg_1180	1.0166
chr3L_22915975_22917424_neg_1181	1.06733
chr2L_14338115_14340181_neg_1182	0.388095
chrX_524287_524537_neg_1183	-0.367162
chr3R_24270287_24270979_neg_1184	-0.432589
chr3R_18264433_18264969_neg_1185	0.293816
chr3R_22965385_22967329_neg_1186	-0.216035
chr3R_19537312_19538274_neg_1187	-0.991473
chr2R_11113751_11114183_neg_1188	0.457975
chr2L_8817640_8818392_neg_1189	-0.0111623
chr2R_16519567_16520380_neg_1190	-0.360167
chrX_3836936_3838228_neg_1191	-0.827042
chr2L_3684689_3685335_neg_1192	-0.00374723
chrUextra_16922614_16923321_neg_1193	-1.62444
chr3R_21079686_21080146_neg_1194	0.0733674
chr3L_20733632_20734263_neg_1195	-0.403619
chr3L_787592_788370_neg_1196	-0.329638
chr3R_25043221_25044121_neg_1197	-0.0762412
chr3R_18675379_18675785_neg_1198	-0.42629
chr2L_3599934_3600921_neg_1199	0.541669
chr2R_14510431_14510933_neg_1200	0.370635
chrX_4290433_4291255_neg_1201	0.455808
chr3R_4752014_4752812_neg_1202	-0.535223
chr3L_8341242_8341702_neg_1203	-0.328578
chr3L_17704148_17704811_neg_1204	0.243045
chr3R_24474601_24475932_neg_1205	0.195423
chr3R_1547883_1548820_neg_1206	-0.440406
chr2R_18316936_18318232_neg_1207	0.127187
chr3R_12563577_12565015_neg_1208	0.0874551
chr2R_10027954_10028863_neg_1209	-0.372211
chr2R_20219311_20219911_neg_1210	-0.717618
chr2R_6697806_6698561_neg_1211	-0.313203
chr2R_18979862_18980557_neg_1212	0.380161
chrUextra_2070307_2071234_neg_1213	-0.0629692
chrX_14357064_14358117_neg_1214	-0.0999352
chr3L_19493722_19494794_neg_1215	-0.804192
chr3L_13772773_13773333_neg_1216	-1.40375
chr2R_20573027_20573916_neg_1217	0.150371
chr3L_20838595_20842835_neg_1218	-0.213686
chrX_8677538_8679874_neg_1219	1.80447
chrX_3167568_3169362_neg_1220	-0.0272458
chr2R_4811758_4812419_neg_1221	0.0440887
chrX_8514762_8516084_neg_1222	-0.498098
chr3L_22842933_22843530_neg_1223	-0.430531
chr3R_20686717_20687715_neg_1224	0.228888
chrUextra_2791194_2792715_neg_1225	-0.455402
chr3R_10191244_10192416_neg_1226	0.0224313
chr3R_281394_282515_neg_1227	0.231145
chr3R_17227276_17227950_neg_1228	-0.182191
chr3R_2146200_2146764_neg_1229	0.454806
chr3R_1943618_1943936_neg_1230	-0.00528364
chr3L_9383363_9384019_neg_1231	-0.113402
chrX_11501390_11502311_neg_1232	-0.284882
chr3R_6858199_6859313_neg_1233	0.191187
chr3R_7272120_7273627_neg_1234	-0.462288
chr2L_16047801_16049149_neg_1235	-1.23548
chrUextra_24010305_24011043_neg_1236	-1.26671
chr3R_3180121_3180870_neg_1237	-0.708489
chr3L_918325_919233_neg_1238	-0.390775
chrU_5452374_5453496_neg_1239	-0.787532
chr3R_3495172_3495574_neg_1240	0.846033
chr3L_18214992_18215703_neg_1241	-0.715922
chr3R_6930552_6931323_neg_1242	0.267445
chr2R_13650090_13651852_neg_1243	-0.0699381
chr2R_20307366_20308079_neg_1244	-0.841196
chrX_9636051_9636815_neg_1245	0.490274
chr2L_21401835_21403089_neg_1246	-1.13653
chr3R_9559871_9561714_neg_1247	0.123404
chr3R_11490385_11491325_neg_1248	0.150807
chr3L_6954121_6954655_neg_1249	-0.629207
chr2L_5566139_5567017_neg_1250	-0.194781
chrX_5226177_5226965_neg_1251	0.197049
chrUextra_25493742_25494741_neg_1252	-1.56771
chrUextra_28373110_28375020_neg_1253	-1.48474
chr3R_17890606_17891343_neg_1254	0.150397
chr2R_2822377_2824630_neg_1255	-0.28204
chrX_15169284_15171203_neg_1256	0.66316
chrUextra_19086253_19087317_neg_1257	-1.3246
chrXHet_188340_189489_neg_1258	-0.0809323
chr3L_946966_947885_neg_1259	1.44816
chr2R_211094_211803_neg_1260	-1.14521
chrUextra_9695987_9696422_neg_1261	-0.135607
chr2R_11799082_11800084_neg_1262	1.01868
chr3R_11443181_11443678_neg_1263	0.125407
chrUextra_18499041_18501081_neg_1264	-2.10008
chr2L_11354985_11356568_neg_1265	0.219438
chr3L_3913131_3913880_neg_1266	-0.488035
chr2L_5494181_5494961_neg_1267	-0.259612
chrUextra_8097515_8100523_neg_1268	-0.781196
chr3R_25902595_25903210_neg_1269	-0.103267
chr2L_18778424_18779751_neg_1270	0.473598
chrX_18947894_18949495_neg_1271	0.336981
chr2R_5292054_5293058_neg_1272	-0.00124527
chr2L_12076667_12077888_neg_1273	-0.0839245
chr3L_10030432_10032045_neg_1274	-0.559255
chrUextra_1201787_1202548_neg_1275	-1.29609
chr2R_13594591_13596927_neg_1276	0.285735
chr3L_23194974_23195983_neg_1277	-0.629557
chrUextra_12526553_12527569_neg_1278	-0.90739
chr2R_19134384_19136159_neg_1279	-0.0448732
chr2R_17372803_17373730_neg_1280	-0.830242
chrUextra_4929655_4930001_neg_1281	-1.53797
chr2R_5273416_5274189_neg_1282	0.566514
chr2R_11593187_11594352_neg_1283	-0.218862
chrX_10625735_10627715_neg_1284	0.150555
chr2R_6698278_6699716_neg_1285	-0.299876
chr2R_19369676_19370548_neg_1286	-0.779022
chr3L_7391456_7391821_neg_1287	-0.571382
chrX_5984101_5986145_neg_1288	0.404739
chr2RHet_876578_877811_neg_1289	-1.04763
chr2L_6003108_6005479_neg_1290	-0.267559
chrX_21886924_21887662_neg_1291	-0.435274
chr2L_22861672_22862293_neg_1292	0.00294684
chr2L_11038326_11039472_neg_1293	-0.633402
chrUextra_16122034_16122730_neg_1294	-0.980155
chr2R_14566997_14567627_neg_1295	-0.556608
chr3R_11938697_11940498_neg_1296	-0.705137
chrX_15227699_15228417_neg_1297	0.785938
chrX_9156490_9157465_neg_1298	-0.595308
chr2L_13194847_13196308_neg_1299	-0.169495
chrX_7195465_7196164_neg_1300	0.995328
chr3LHet_1706699_1708357_neg_1301	-0.56608
chrUextra_11742245_11744762_neg_1302	-1.30037
chr2L_4073075_4074209_neg_1303	0.0809751
chr2R_8245063_8245663_neg_1304	0.0505129
chr2R_3935049_3935321_neg_1305	0.199698
chrUextra_25461964_25463286_neg_1306	-0.959384
chrX_9792811_9795652_neg_1307	0.462539
chrX_3786510_3789131_neg_1308	-0.303713
chrUextra_1585826_1586391_neg_1309	-1.41471
chr2L_1556751_1560163_neg_1310	-0.599085
chr2RHet_484795_486060_neg_1311	-0.718805
chr2R_476820_477986_neg_1312	-0.00880848
chr2R_9571626_9572107_neg_1313	-0.678391
chrU_14058_14468_neg_1314	-0.375846
chrUextra_12789798_12790514_neg_1315	-1.52946
chr2L_12500672_12501518_neg_1316	-0.759011
chrUextra_23725045_23726240_neg_1317	-1.4083
chr3L_11430913_11432560_neg_1318	-0.591498
chr3L_22178132_22178531_neg_1319	0.352112
chr2L_10341179_10342764_neg_1320	0.145154
chrUextra_15445540_15445958_neg_1321	-1.16185
chr3R_8546938_8547882_neg_1322	-0.334971
chr3R_21371779_21372754_neg_1323	-0.507399
chr3L_16209617_16210546_neg_1324	-0.313551
chr2L_16950652_16951386_neg_1325	0.296759
chrX_2632675_2636721_neg_1326	-0.331304
chrX_15537010_15538171_neg_1327	0.371602
chr3R_27768616_27769511_neg_1328	0.00481031
chrUextra_8841382_8842516_neg_1329	-0.918654
chrU_8179280_8180180_neg_1330	-1.35498
chr3R_425055_426057_neg_1331	0.0728011
chr2L_11890083_11891017_neg_1332	0.47083
chrUextra_19175536_19177379_neg_1333	-1.58186
chrUextra_9153825_9154484_neg_1334	-0.634791
chrX_14289513_14289929_neg_1335	-0.990215
chrUextra_4403308_4403569_neg_1336	-0.691615
chrUextra_13848885_13850118_neg_1337	-0.844668
chrU_9833885_9834447_neg_1338	-0.975277
chrU_8880975_8881766_neg_1339	-1.72052
chr2L_14397273_14398011_neg_1340	-0.589643
chr2L_2007116_2008440_neg_1341	-0.404253
chrUextra_1314921_1315616_neg_1342	-0.487002
chrX_12968475_12968942_neg_1343	-1.18831
chr2L_21016117_21016963_neg_1344	0.953306
chr3L_17090423_17090981_neg_1345	0.43453
chrUextra_1283393_1283643_neg_1346	-0.688687
chr3R_24278908_24279907_neg_1347	0.629978
chr2R_19838695_19838913_neg_1348	-0.532561
chr3L_2819610_2820300_neg_1349	0.143305
chr2L_11294546_11294800_neg_1350	-0.133358
chr2L_13977833_13978301_neg_1351	-0.31816
chr3L_9043340_9043767_neg_1352	0.683212
chr3R_5013398_5013695_neg_1353	0.548413
chr2R_17592087_17592302_neg_1354	0.424388
chrUextra_21368063_21368481_neg_1355	-0.704579
chrUextra_22439923_22440176_neg_1356	-1.58928
chr3L_11156450_11157041_neg_1357	0.537689
chr2RHet_3223475_3225007_neg_1358	-0.445303
chr2L_17326421_17326964_neg_1359	0.203026
chrX_9312286_9313533_neg_1360	0.269109
chr2R_20168238_20169895_neg_1361	-0.403774
chrUextra_3301346_3301846_neg_1362	-1.48158
chr2R_14754213_14756342_neg_1363	-0.452349
chr2L_18527917_18529080_neg_1364	-0.123333
chr3L_7009903_7010748_neg_1365	0.311279
chr3L_13990914_13991774_neg_1366	-0.0378535
chr3R_18216482_18217136_neg_1367	-0.489124
chrX_5806599_5807106_neg_1368	-0.447607
chr3R_26832172_26833197_neg_1369	-0.260472
chr3R_11588660_11589591_neg_1370	-0.296822
chr3L_6360619_6361027_neg_1371	-0.273929
chr3L_19385796_19386588_neg_1372	-0.923228
chrX_16495374_16495929_neg_1373	-0.349831
chr3R_18358450_18359238_neg_1374	-0.128936
chr2L_14062337_14063207_neg_1375	1.37803
chr3R_25248140_25250150_neg_1376	-0.776412
chr2R_8604437_8606526_neg_1377	0.197485
chr3L_12736887_12738450_neg_1378	-0.372107
chr2L_14330401_14331766_neg_1379	-0.0185514
chr3L_6906768_6907151_neg_1380	-0.275192
chrX_18860044_18860781_neg_1381	0.222724
chr3R_18094919_18095739_neg_1382	0.0964122
chrUextra_7719313_7720599_neg_1383	-1.52707
chrUextra_21767338_21768987_neg_1384	-1.45749
chr3R_25341088_25342260_neg_1385	-0.375688
chr3R_12334487_12334863_neg_1386	-0.134632
chr2R_11699711_11700011_neg_1387	-0.139975
chr3R_27046419_27046833_neg_1388	0.475309
chr3L_738077_739038_neg_1389	-0.36798
chr3L_22210464_22211087_neg_1390	0.703449
chr3L_15581946_15582635_neg_1391	-0.239009
chr3L_1835266_1836399_neg_1392	-0.538438
chrX_11035090_11036417_neg_1393	-0.202571
chrX_15744700_15745190_neg_1394	-0.805965
chr2R_47721_48362_neg_1395	-0.242089
chrX_4483727_4484888_neg_1396	1.16767
chr2L_13123151_13123996_neg_1397	-0.183459
chrUextra_9050981_9051983_neg_1398	-1.14553
chr2L_8097180_8097965_neg_1399	0.162651
chr3R_25189338_25190613_neg_1400	0.143381
chr3R_6790057_6790677_neg_1401	-0.146946
chr2R_2535744_2536222_neg_1402	-0.517347
chr3L_1864458_1866866_neg_1403	0.516526
chr3R_18482609_18483351_neg_1404	-0.673562
chr2L_14906243_14907031_neg_1405	0.397192
chrUextra_12723714_12726992_neg_1406	-1.57374
chr2L_9316025_9317576_neg_1407	0.506133
chr3L_2746800_2747360_neg_1408	0.8142
chr3L_10257021_10258107_neg_1409	-0.341789
chrUextra_1646585_1647551_neg_1410	-0.499326
chr3L_4801946_4802479_neg_1411	-0.0350323
chrX_10174290_10175297_neg_1412	-0.783009
chr2L_19870671_19871498_neg_1413	0.18646
chr3RHet_1701510_1702045_neg_1414	-0.18979
chr2L_19076992_19077738_neg_1415	-0.71133
chr2L_9433528_9434967_neg_1416	-0.1528
chr2R_13011547_13012521_neg_1417	-0.158648
chrX_11977831_11979064_neg_1418	0.831611
chrU_3569056_3569460_neg_1419	-0.0285046
chr2L_17105520_17107237_neg_1420	0.951179
chr2R_2285283_2285785_neg_1421	-0.837238
chr2L_20387704_20388519_neg_1422	-0.0806667
chrU_8014366_8015344_neg_1423	-1.16017
chrX_1582987_1585352_neg_1424	-0.194264
chr2R_20340925_20341953_neg_1425	-0.549448
chrX_17410633_17411207_neg_1426	-0.799837
chrX_17295213_17296118_neg_1427	-1.35606
chrX_7103444_7104065_neg_1428	1.51997
chr3R_4704217_4705413_neg_1429	0.547975
chr3R_15701564_15702521_neg_1430	-0.305235
chr3R_3837306_3838035_neg_1431	-0.723627
chrX_20090334_20091496_neg_1432	-0.670147
chr2L_1825709_1826378_neg_1433	-0.736404
chr2R_20568843_20569446_neg_1434	0.12716
chr2L_5865772_5866262_neg_1435	0.191448
chrX_16920965_16921601_neg_1436	-1.54904
chr3L_13386392_13387190_neg_1437	-0.738191
chr2R_7412775_7413177_neg_1438	-0.64489
chr3R_13779659_13780470_neg_1439	0.752436
chr2RHet_1261992_1262504_neg_1440	-0.668767
chr2R_8041974_8042509_neg_1441	-0.522564
chr2L_11272922_11274042_neg_1442	-0.526787
chr3R_9026925_9028175_neg_1443	-1.3657
chrUextra_5067181_5067952_neg_1444	-0.157752
chrX_15581133_15581479_neg_1445	-0.503343
chrX_21560117_21560995_neg_1446	-1.13682
chrUextra_2117714_2118680_neg_1447	-1.39879
chrX_8009242_8010311_neg_1448	0.234115
chr3R_19068621_19068966_neg_1449	-0.161626
chr3R_18955212_18955543_neg_1450	-0.439205
chrX_2750856_2752533_neg_1451	-0.40737
chr4_828186_829131_neg_1452	0.875592
chr3L_2277721_2278198_neg_1453	-0.0206514
chrX_21848488_21848802_neg_1454	-0.158066
chr2R_13081395_13081737_neg_1455	0.0147177
chr3L_7238601_7239128_neg_1456	0.608757
chrUextra_16180777_16181235_neg_1457	-1.57104
chr2RHet_244736_245590_neg_1458	0.011035
chr3L_18264789_18265543_neg_1459	-0.168899
chr2R_6427925_6428973_neg_1460	0.356296
chr3R_18111645_18112779_neg_1461	0.417601
chrX_16608668_16609055_neg_1462	0.150328
chr3RHet_1122987_1123587_neg_1463	-0.246286
chr3R_12098162_12098889_neg_1464	-0.83482
chr3L_4873097_4874698_neg_1465	-0.539118
chr2R_12813756_12814280_neg_1466	0.434606
chrX_10929519_10930639_neg_1467	-0.683805
chr3R_303244_303888_neg_1468	0.206348
chr3L_17961772_17963348_neg_1469	-0.085168
chr2R_19553810_19554226_neg_1470	0.0289804
chr3L_12324626_12324924_neg_1471	0.857777
chr3L_24418624_24418945_neg_1472	-0.116712
chr3L_16242002_16242980_neg_1473	0.372078
chr3L_20481448_20482107_neg_1474	-1.23087
chr3R_18071253_18072237_neg_1475	-1.08276
chrUextra_19792911_19793916_neg_1476	-1.58364
chrX_11988373_11988989_neg_1477	0.231991
chrX_20668713_20669399_neg_1478	0.469393
chrX_6157995_6158814_neg_1479	0.0472705
chr3L_20031689_20032597_neg_1480	-0.5017
chr2R_7744768_7745137_neg_1481	-0.619438
chr2L_13965266_13965626_neg_1482	-0.937595
chr2L_10294742_10296320_neg_1483	0.383044
chr2RHet_770056_770389_neg_1484	-0.135751
chr3L_8568407_8569312_neg_1485	-0.692932
chr2L_18061134_18061567_neg_1486	-0.525392
chr3L_13130672_13130950_neg_1487	0.166858
chr2L_21858219_21859736_neg_1488	-0.0241782
chr3L_10344420_10345036_neg_1489	-0.652974
chr3R_15260405_15261052_neg_1490	-0.919218
chrX_9061810_9062330_neg_1491	-0.630156
chr3R_16007411_16007978_neg_1492	-0.170177
chr2R_1556157_1556526_neg_1493	-0.151449
chrX_5168870_5169443_neg_1494	-0.0654922
chrUextra_5221096_5221379_neg_1495	-0.299584
chr3R_4932885_4933452_neg_1496	-0.34213
chrX_4849251_4850236_neg_1497	0.127657
chr2R_3390775_3391255_neg_1498	-0.353814
chr2L_898942_899410_neg_1499	-0.371186
chr2L_13879869_13880765_neg_1500	0.211855
chr2R_12043816_12044296_neg_1501	-0.190912
chr3R_14178004_14178852_neg_1502	-0.42554
chr3R_16772319_16773164_neg_1503	0.231721
chr2R_13916380_13917580_neg_1504	-0.0431954
chr2R_16046407_16047343_neg_1505	0.14513
chrX_18759866_18761002_neg_1506	0.259761
chrX_20431050_20433310_neg_1507	0.293379
chr3L_16706356_16707497_neg_1508	0.277993
chr2L_6390279_6391090_neg_1509	0.683175
chrX_5741918_5742379_neg_1510	0.339468
chr2R_2464526_2465980_neg_1511	0.633389
chr3R_23830331_23830766_neg_1512	0.20721
chr2R_18776502_18776817_neg_1513	-0.330384
chr3L_2731995_2732540_neg_1514	0.273911
chr2L_19190603_19190945_neg_1515	-0.0411068
chr2RHet_2137118_2137791_neg_1516	-0.694019
chr3R_27611468_27612188_neg_1517	-0.732979
chr3L_24053400_24054089_neg_1518	-0.377265
chr2L_13571010_13572049_neg_1519	-1.1454
chr3L_13152410_13153361_neg_1520	0.0992406
chr3L_17241934_17242908_neg_1521	0.109794
chr2RHet_1994837_1995491_neg_1522	0.633322
chr2L_18751870_18752649_neg_1523	-0.126257
chr2R_20266648_20267167_neg_1524	-0.138701
chr3R_14818467_14819931_neg_1525	0.332937
chrUextra_13782110_13782619_neg_1526	-0.197351
chrX_9544681_9545531_neg_1527	0.516175
chr3L_7116518_7117289_neg_1528	-0.312811
chr2L_3342654_3343931_neg_1529	1.04315
chr2R_19781554_19782798_neg_1530	-0.19602
chr2RHet_1962422_1962917_neg_1531	-0.11203
chr3L_15477406_15478159_neg_1532	-0.828371
chr3L_12364702_12365320_neg_1533	-0.30002
chr3L_14342633_14343320_neg_1534	-0.374637
chr2R_21123216_21125742_neg_1535	0.143782
chr2L_21321647_21322378_neg_1536	-0.608926
chr3L_14477199_14477550_neg_1537	0.157608
chr2R_9115831_9116148_neg_1538	-1.00739
chr3R_27118098_27120967_neg_1539	-0.389736
chr2L_10826588_10826835_neg_1540	0.417047
chr3L_6910835_6911517_neg_1541	-0.336975
chr2R_3862928_3863146_neg_1542	-0.668779
chr3L_7318205_7318707_neg_1543	-0.631133
chr2RHet_2371017_2371386_neg_1544	0.0253943
chr3R_12299124_12299451_neg_1545	-0.264663
chr2L_22955356_22955771_neg_1546	-0.771904
chr3R_1347069_1347373_neg_1547	-0.155318
chrUextra_1571970_1572217_neg_1548	-0.683205
chr2R_14745304_14745550_neg_1549	-0.0837367
chrUextra_17342893_17343093_neg_1550	-0.553605
chrX_19843409_19843688_neg_1551	-0.343098
chrX_19343050_19343342_neg_1552	-1.00536
chrX_7703010_7703362_neg_1553	-0.0510576
chr3L_15183198_15184542_neg_1554	0.86601
chrUextra_15702933_15703148_neg_1555	0.0806443
chr3L_12955555_12955859_neg_1556	-0.0307344
