# Supplementary material for: The hourglass model of evolutionary conservation during embryogenesis extends to developmental enhancers with signatures of positive selection
Source: Genome Res. 2021 Sep;31(9):1573–81. doi: 10.1101/gr.275212.121 (PMC8415374; doi:10.1101/gr.275212.121)
Supplement: Supplemental Material [file supp_gr.275212.121_Supplemental_Code.zip › Supplemental_Code/data/svmModels/dmel1012_model_gkmpredict_dmel1416_specific_enhancer_negSet.txt]

chr2R_12332387_12332668_neg_1	0.619077
chrUextra_13267499_13268690_neg_2	-1.09797
chr3R_1748633_1750274_neg_3	-0.0173446
chr3L_5204724_5206549_neg_4	0.00186537
chrUextra_5814564_5815492_neg_5	-1.17597
chr2L_18327625_18328816_neg_6	-0.720068
chr2L_14598506_14599776_neg_7	-0.594389
chrUextra_3056378_3058227_neg_8	-1.16799
chr3L_15941727_15944068_neg_9	-0.347922
chr3L_16252500_16254409_neg_10	-1.92359
chr3L_10335245_10336131_neg_11	-0.434801
chr3R_25880165_25880790_neg_12	-0.910947
chr2R_19008938_19009516_neg_13	0.0463279
chr3R_11613626_11614055_neg_14	-0.118817
chr3L_8330009_8331740_neg_15	-0.32293
chr3R_8959781_8960972_neg_16	0.351101
chrX_13373216_13374241_neg_17	0.53214
chrX_5746607_5748571_neg_18	-0.585718
chr2L_13313820_13315217_neg_19	0.774807
chr2R_13686010_13687444_neg_20	-0.449761
chrU_333313_335503_neg_21	-0.500181
chr3R_9562797_9563771_neg_22	-0.272775
chr3R_3142080_3142621_neg_23	-0.726016
chr3L_103451_105687_neg_24	-0.511253
chr2RHet_909463_910048_neg_25	-0.357761
chr2R_2704922_2706390_neg_26	-0.35985
chr3L_2945102_2946238_neg_27	0.170793
chr3R_2102042_2102860_neg_28	0.233885
chr3L_17441070_17441832_neg_29	0.507275
chr2L_21272391_21272643_neg_30	-0.366924
chrU_2246903_2248534_neg_31	-0.328557
chr2R_10327271_10328316_neg_32	-0.452436
chrUextra_20465264_20466799_neg_33	-1.50024
chr2R_11921445_11922349_neg_34	0.534861
chrX_437699_439167_neg_35	-0.562063
chr2L_11262498_11262880_neg_36	-0.244181
chr2R_12671033_12672408_neg_37	0.494257
chr2R_10764284_10765408_neg_38	0.188735
chr3R_506014_506591_neg_39	-0.482038
chr3L_4736893_4738236_neg_40	0.920021
chr2R_9990261_9990985_neg_41	-0.680816
chrX_12667863_12668742_neg_42	-0.607217
chr3L_20887280_20889143_neg_43	-0.436736
chr2L_21078592_21079021_neg_44	-0.440387
chrU_6135039_6136318_neg_45	-0.672439
chr3R_14146960_14148123_neg_46	0.54638
chr3L_10144624_10145187_neg_47	-0.129433
chrUextra_12633151_12633716_neg_48	-0.104031
chr3R_20813944_20815209_neg_49	-0.417079
chrUextra_19984199_19985417_neg_50	-1.49501
chr2L_19607913_19608726_neg_51	0.0826655
chrU_2056050_2056613_neg_52	-0.663869
chrX_19853081_19854726_neg_53	-0.781352
chrUextra_13279716_13282085_neg_54	-0.719024
chr3R_6516599_6517147_neg_55	0.0234119
chrUextra_4693852_4694929_neg_56	-0.739165
chr2L_5354885_5356211_neg_57	-0.259408
chrX_6081350_6083003_neg_58	0.543094
chr2R_15183050_15184721_neg_59	-0.751362
chr2R_15701693_15702561_neg_60	-0.776025
chr3R_11493551_11496687_neg_61	0.490539
chrX_9389797_9391341_neg_62	-0.434852
chr3L_19278786_19280399_neg_63	-0.475214
chrX_22240236_22241488_neg_64	-0.080665
chr2L_18315446_18315941_neg_65	-1.95128
chrX_9652337_9655120_neg_66	0.438203
chr2L_14029591_14030382_neg_67	-0.0651259
chrUextra_17716572_17717205_neg_68	-0.375421
chr3R_4096604_4097369_neg_69	0.330926
chr3R_245519_246415_neg_70	-0.734006
chr3R_13893663_13894836_neg_71	0.263643
chrX_7859745_7861306_neg_72	0.392591
chr2L_18859701_18860417_neg_73	-0.00641595
chr3R_23696214_23697174_neg_74	0.250046
chr3LHet_138252_139349_neg_75	-0.00847904
chr4_1246819_1248675_neg_76	-0.894709
chr3R_6935626_6936361_neg_77	-0.201358
chrUextra_22244842_22247462_neg_78	-1.63145
chrU_8790380_8791132_neg_79	-0.120583
chrU_9391606_9394026_neg_80	-1.56952
chrU_4321185_4323935_neg_81	-0.301858
chr3R_26023525_26024259_neg_82	-0.335603
chrUextra_6863040_6864789_neg_83	-1.33013
chrUextra_25566289_25566993_neg_84	-1.48408
chr3R_14005077_14006109_neg_85	0.0615099
chrUextra_15547474_15548376_neg_86	-0.118528
chr3R_2404392_2405402_neg_87	0.0450104
chr2L_6014226_6014849_neg_88	-0.193851
chr3R_7995628_7996584_neg_89	0.446022
chr3R_19905930_19906688_neg_90	0.119397
chr2L_15629147_15629607_neg_91	-0.0152678
chr3L_6420804_6421682_neg_92	-0.725013
chr2L_20344345_20345423_neg_93	0.0830074
chr3L_7988758_7991541_neg_94	-0.490907
chr3RHet_1345972_1348088_neg_95	-0.255452
chr3L_16296936_16298111_neg_96	-0.00751291
chrX_2906429_2907207_neg_97	-0.432902
chr2R_16893698_16894402_neg_98	-0.147669
chr3L_3271699_3272862_neg_99	0.446952
chrX_1890353_1891301_neg_100	0.258885
chr3L_14423573_14424738_neg_101	-0.202547
chrUextra_13912250_13914911_neg_102	-1.52519
chr2L_17155381_17156776_neg_103	0.606768
chrX_8750586_8751047_neg_104	0.235202
chr2R_7231011_7231574_neg_105	0.05286
chrUextra_21783333_21784799_neg_106	-1.55617
chr3L_14792714_14793477_neg_107	-0.161647
chrUextra_18445968_18446863_neg_108	-1.5181
chrX_18842286_18843109_neg_109	0.579465
chr3R_6623375_6624836_neg_110	-0.771105
chrUextra_1332418_1334899_neg_111	-0.457609
chr3LHet_1569379_1571050_neg_112	-0.45409
chrUextra_21571800_21573681_neg_113	-0.48868
chr2RHet_3050132_3053599_neg_114	-1.0199
chrUextra_9638080_9638792_neg_115	-0.607911
chr3L_2320990_2322815_neg_116	0.468823
chrX_17111413_17112462_neg_117	-0.272838
chr2R_9442746_9443614_neg_118	0.447804
chr2LHet_49106_49738_neg_119	-1.51037
chr2R_18638630_18639252_neg_120	-0.215951
chrU_6821736_6823926_neg_121	-0.386815
chr2L_12595618_12596130_neg_122	0.104144
chrX_21502694_21502975_neg_123	-0.339732
chr3L_9437067_9437652_neg_124	-0.281028
chr3R_3564336_3564526_neg_125	-0.46736
chr3R_7320222_7321929_neg_126	0.962839
chr3R_1421147_1422569_neg_127	-0.0791452
chr3L_8705135_8706308_neg_128	-0.0512099
chrX_4671133_4671586_neg_129	-0.467691
chrU_8582869_8583497_neg_130	-2.20605
chr3RHet_1393787_1394812_neg_131	-0.614585
chrX_21888922_21889626_neg_132	-0.423496
chrUextra_11961489_11963738_neg_133	-1.54025
chrX_14858847_14859359_neg_134	-0.716162
chr2R_15382202_15383162_neg_135	0.508629
chr3L_20137864_20138760_neg_136	0.444342
chrUextra_14286227_14287181_neg_137	-0.725773
chrUextra_18653514_18655245_neg_138	-1.59342
chr2L_17283255_17285742_neg_139	0.0952399
chr3L_8064724_8064939_neg_140	-0.483239
chrX_20516645_20516884_neg_141	-0.0244433
chr4_210152_210345_neg_142	-0.64021
chr2R_6716267_6716450_neg_143	-0.423128
chrX_11833331_11834504_neg_144	-0.690828
chr3L_8924264_8924503_neg_145	-0.707955
chr3R_8553931_8554611_neg_146	-0.232698
chrUextra_1327417_1328141_neg_147	-0.21255
chr3L_24336918_24337849_neg_148	-0.0552961
chrX_12535273_12536785_neg_149	0.196213
chr3R_10210909_10211559_neg_150	0.484664
chrUextra_12542135_12542998_neg_151	-0.771311
chr3R_27212226_27213303_neg_152	-0.515812
chr2R_11938525_11939281_neg_153	-0.590487
chr2L_1719300_1720589_neg_154	0.0148746
chrX_1334906_1335996_neg_155	-0.423165
chrX_5202685_5203711_neg_156	-0.703309
chr3L_21556946_21558305_neg_157	-0.534481
chr2R_18528919_18529729_neg_158	-0.637339
chr2L_1869146_1870612_neg_159	-0.457663
chr3R_27595664_27596010_neg_160	-0.330912
chr2L_11560460_11561931_neg_161	-1.03198
chr3LHet_1304668_1306045_neg_162	-1.27008
chr3R_12215184_12218113_neg_163	0.0799152
chr3R_14571762_14572550_neg_164	-0.40882
chr4_70741_71286_neg_165	0.0332477
chr2R_15355338_15356469_neg_166	0.441021
chrU_2204407_2205500_neg_167	-0.0116566
chrUextra_8049167_8050562_neg_168	-1.21352
chrX_6098007_6098790_neg_169	0.441448
chr2L_4671187_4671965_neg_170	0.118939
chr3L_23999067_24000260_neg_171	-0.502716
chr2R_8464802_8465349_neg_172	1.01362
chrUextra_24408605_24409263_neg_173	-1.54763
chr3L_19380928_19381627_neg_174	0.0330475
chr2L_16202645_16203867_neg_175	0.744479
chrX_20692410_20693122_neg_176	-0.59768
chrUextra_12721835_12722504_neg_177	-0.246529
chrUextra_14372370_14373027_neg_178	-1.57723
chr3L_17668066_17668444_neg_179	-0.151395
chrX_7667844_7668912_neg_180	-0.242498
chrU_7058920_7059681_neg_181	-0.0651151
chr3R_23592793_23594592_neg_182	-0.17561
chr3LHet_723423_725409_neg_183	-0.161726
chr2L_15540_17383_neg_184	-0.897188
chr3L_21470334_21471329_neg_185	-0.536191
chr3L_12963321_12964484_neg_186	0.693137
chr2L_8152048_8153040_neg_187	0.136886
chrUextra_2788046_2789443_neg_188	-0.349035
chrX_14581216_14581685_neg_189	-0.299728
chr2L_21628499_21629058_neg_190	0.236599
chr2L_8612884_8613602_neg_191	0.817296
chrXHet_55661_56523_neg_192	-0.907842
chr3RHet_189964_192341_neg_193	-0.204922
chr2L_9804371_9805183_neg_194	0.578222
chr3L_12444748_12445357_neg_195	-0.237246
chrUextra_18070776_18071848_neg_196	-1.54427
chr2L_22032072_22032807_neg_197	-0.534171
chrUextra_22785630_22786679_neg_198	-1.02244
chr3RHet_44206_45360_neg_199	-0.118828
chr2RHet_720508_721091_neg_200	-0.222403
chrUextra_4901596_4902295_neg_201	-0.425589
chr3L_852023_853099_neg_202	-0.803326
chrU_7983589_7984713_neg_203	-0.28494
chr3R_16876346_16877424_neg_204	-0.0895632
chr3L_14799710_14800508_neg_205	0.255833
chr3L_10611134_10613917_neg_206	0.327701
chr2L_11447817_11448058_neg_207	0.525618
chr2RHet_638217_639627_neg_208	-0.194062
chr3L_20161990_20162596_neg_209	0.152954
chr3R_13673699_13674259_neg_210	-0.175123
chr3R_19849044_19849556_neg_211	-0.228883
chr3R_23032197_23033217_neg_212	-0.620872
chr3L_3497836_3499161_neg_213	0.578833
chrX_5013349_5014879_neg_214	-0.114574
chr3R_22956986_22958204_neg_215	-0.102922
chrX_3404558_3406546_neg_216	0.383158
chr2R_16440736_16442404_neg_217	-0.493876
chrX_18711215_18712095_neg_218	0.684397
chr3R_25855093_25855692_neg_219	0.513403
chrUextra_13679175_13679545_neg_220	-0.622043
chr2L_8587092_8588503_neg_221	-0.457785
chr3R_18970495_18971426_neg_222	-0.504902
chr2L_11033066_11033613_neg_223	-0.0926178
chr2RHet_946010_949107_neg_224	-0.350537
chr2L_20616484_20617880_neg_225	-0.391247
chrX_3138493_3138843_neg_226	-0.597047
chrX_8385926_8386543_neg_227	-0.75494
chr3R_25031051_25031608_neg_228	-0.301656
chr3R_21145179_21146014_neg_229	-0.702769
chr3LHet_406485_409127_neg_230	-0.242621
chr3LHet_492737_495010_neg_231	-0.187385
chr3LHet_1958375_1958963_neg_232	-0.886203
chr2L_13413264_13414374_neg_233	-1.10194
chrUextra_11005851_11007065_neg_234	-0.957402
chrU_2140543_2141575_neg_235	-0.829028
chr3R_27482361_27483196_neg_236	0.14424
chr3R_25462889_25464523_neg_237	0.545752
chrU_1559329_1560104_neg_238	0.300124
chrUextra_1855311_1856597_neg_239	-0.223476
chr3R_18524987_18526084_neg_240	-0.699516
chr3L_19994954_19995846_neg_241	-0.501093
chr3R_25357390_25358102_neg_242	0.0307657
chr2L_7760020_7760909_neg_243	0.86895
chr2R_10326630_10327347_neg_244	-0.146465
chr2R_7833174_7834778_neg_245	-0.160635
chr3R_4553395_4554879_neg_246	-0.235859
chrU_5813069_5815425_neg_247	-1.43894
chr3L_15704966_15705922_neg_248	0.0459997
chr3L_9922750_9925023_neg_249	-0.513133
chr3LHet_391415_391784_neg_250	-1.24667
chr3L_9121145_9122269_neg_251	0.189355
chr3L_14845648_14846528_neg_252	-1.32283
chrUextra_21563446_21563779_neg_253	-1.54573
chrU_4548158_4549029_neg_254	-1.2682
chrUextra_18522267_18523270_neg_255	-1.47505
chr2L_18371200_18372731_neg_256	0.241582
chrUextra_19061689_19064045_neg_257	-0.717998
chr3L_13694880_13695704_neg_258	-0.174525
chr2L_14727334_14729418_neg_259	0.0252423
chr2R_2728353_2730850_neg_260	0.100009
chr3R_10367893_10369512_neg_261	-0.779615
chr2R_13723992_13724577_neg_262	0.122595
chr3L_12929077_12929491_neg_263	-0.0550381
chr2R_17158988_17160005_neg_264	-0.0729636
chrX_13146104_13147515_neg_265	0.619238
chr2L_16866473_16867623_neg_266	-0.988082
chr2L_4907220_4908613_neg_267	0.252066
chr2R_12373580_12374098_neg_268	-0.0907742
chr3L_1735815_1736520_neg_269	-0.488543
chrUextra_1401739_1402932_neg_270	-1.64186
chr3R_6347381_6348849_neg_271	0.419309
chr2R_9700681_9703464_neg_272	-0.567404
chr2R_16365869_16368011_neg_273	0.44554
chrU_8076908_8078398_neg_274	-2.35762
chr2L_3168504_3168806_neg_275	-0.302716
chr2R_2575920_2576619_neg_276	-1.39033
chrU_8267532_8268191_neg_277	-0.942254
chr3R_7444320_7445958_neg_278	-0.0853812
chr2L_9714337_9715008_neg_279	-0.685736
chrU_526995_528600_neg_280	-0.283567
chr3L_14150331_14150959_neg_281	-0.750775
chr3L_22899048_22902373_neg_282	-0.0298743
chr2R_16395304_16398040_neg_283	-0.705766
chrUextra_22124243_22125030_neg_284	-1.51104
chr3L_817295_818038_neg_285	0.200881
chr2R_11536891_11537445_neg_286	-0.432209
chrU_1821110_1822178_neg_287	-0.697846
chr3R_27244459_27245870_neg_288	0.607608
chrUextra_10294090_10294707_neg_289	-1.59443
chr3R_27243099_27245760_neg_290	-0.444145
chrU_6389797_6390725_neg_291	-0.163776
chr2RHet_2997083_2997658_neg_292	-0.481319
chr3R_2186697_2187355_neg_293	0.081305
chr3R_7344691_7345826_neg_294	0.293083
chr3L_9086993_9087625_neg_295	-0.561281
chrU_7058348_7059574_neg_296	-0.636678
chr3R_13356642_13358408_neg_297	-0.663819
chr3R_13548501_13550139_neg_298	-0.442845
chr3R_21264467_21265785_neg_299	-0.317639
chr3R_15829481_15831334_neg_300	-0.409652
chr3R_21652017_21652888_neg_301	-0.378289
chrUextra_8926441_8927537_neg_302	-0.542039
chr2R_6952049_6952742_neg_303	-0.175355
chr2L_8702724_8703498_neg_304	0.261875
chr3R_20506201_20507115_neg_305	0.226547
chr3L_5345346_5345852_neg_306	0.264255
chrX_10648347_10649794_neg_307	0.614006
chrX_20183777_20185268_neg_308	0.7982
chr3L_14439770_14440282_neg_309	0.143845
chr3R_6921856_6924105_neg_310	0.958672
chr3L_21901189_21902199_neg_311	-0.255992
chrU_6982955_6983618_neg_312	0.0125712
chrX_1567416_1567893_neg_313	-0.559718
chr2L_14310561_14311109_neg_314	0.53143
chrUextra_8898291_8899363_neg_315	-1.71383
chr3L_23566550_23567148_neg_316	-1.15291
chr3R_11808894_11809945_neg_317	-0.162694
chr3R_24764823_24765988_neg_318	-1.02401
chr3L_10787697_10789578_neg_319	0.345556
chrUextra_66310_67085_neg_320	-0.191732
chr3L_23038118_23038476_neg_321	-0.217459
chr2L_9280596_9281102_neg_322	0.260901
chr3R_10587357_10588500_neg_323	-0.552039
chrX_3289673_3290777_neg_324	-0.818983
chr3L_12141150_12142196_neg_325	0.0905408
chrU_2673131_2674281_neg_326	-0.887582
chrX_21543198_21543705_neg_327	-0.475135
chrUextra_10300310_10301822_neg_328	-1.28662
chrX_12345900_12346308_neg_329	-0.952084
chr3R_972397_972814_neg_330	-0.179192
chrUextra_12565358_12566684_neg_331	-1.52492
chrU_7215135_7216016_neg_332	-1.16564
chrX_17694323_17694849_neg_333	-0.502273
chrUextra_23619345_23621172_neg_334	-1.29693
chr3L_8328988_8330405_neg_335	-0.340615
chrU_2573608_2576614_neg_336	-0.204857
chr2L_2889713_2890609_neg_337	-0.374299
chr3L_15456489_15456928_neg_338	-0.277949
chr3R_6916455_6916955_neg_339	-0.446389
chr2R_11580993_11583370_neg_340	0.0796241
chrUextra_11863318_11865049_neg_341	-1.51708
chrX_16406222_16407190_neg_342	-0.395267
chr3R_19805452_19806379_neg_343	-0.229356
chr3R_15424054_15424623_neg_344	-1.60506
chr3R_14152508_14153020_neg_345	-0.674953
chrUextra_13606237_13606998_neg_346	-0.60831
chr3R_18060861_18062311_neg_347	-0.113748
chrX_17712632_17713467_neg_348	-0.293148
chrX_2168974_2169617_neg_349	-0.145404
chr2L_10009640_10010596_neg_350	0.500083
chrUextra_27119449_27120329_neg_351	-1.43944
chrU_497709_498859_neg_352	0.235208
chr2L_21190292_21190767_neg_353	-0.000178167
chrU_6353472_6354350_neg_354	-0.194566
chr3L_8106015_8106827_neg_355	-0.803427
chr2RHet_2045439_2046662_neg_356	-0.633986
chrX_4072906_4073301_neg_357	-0.516611
chrUextra_9617225_9618931_neg_358	-1.70393
chrU_7539170_7539959_neg_359	-1.26736
chr3R_5190491_5191537_neg_360	0.0198897
chrUextra_24908003_24909262_neg_361	-1.43313
chrU_1970365_1972071_neg_362	-1.29788
chr3R_11981887_11983714_neg_363	0.0587827
chr2L_12241917_12244414_neg_364	1.00097
chrUextra_1721187_1722416_neg_365	-1.06903
chr2L_11858980_11859692_neg_366	-0.442553
chr3R_2949753_2950906_neg_367	-0.497239
chr3L_8536138_8537041_neg_368	0.314213
chr3L_19177842_19179530_neg_369	-0.11098
chr3L_6060188_6061506_neg_370	-0.0781815
chrX_9182569_9182986_neg_371	-0.670434
chr3L_16176127_16177518_neg_372	0.448616
chr3R_10345413_10346756_neg_373	-0.175644
chr2R_1487860_1489148_neg_374	-1.13404
chrX_21284764_21285784_neg_375	-0.49234
chr3L_22228880_22229604_neg_376	0.371965
chrUextra_3077950_3079215_neg_377	-1.5597
chrX_13836774_13837220_neg_378	0.562028
chr2L_19028180_19029126_neg_379	-0.226321
chr2R_4418924_4420242_neg_380	-1.11067
chrX_10048979_10052578_neg_381	-0.189762
chrUextra_2596304_2596760_neg_382	-1.20899
chr2L_13532537_13534056_neg_383	-0.371065
chr2R_6329058_6329751_neg_384	-1.58335
chr2L_14860192_14861323_neg_385	0.382871
chr3L_3041479_3042026_neg_386	-0.343054
chrUextra_21823326_21824344_neg_387	-1.61471
chr2R_2749340_2749690_neg_388	0.465398
chr2L_22729336_22730175_neg_389	-1.48709
chrU_5689908_5691267_neg_390	-0.544957
chrYHet_30519_31317_neg_391	0.0642771
chr2L_15687653_15688165_neg_392	0.140459
chr3RHet_753700_754952_neg_393	-0.391846
chrUextra_24426072_24427981_neg_394	-2.13439
chrX_17789681_17790298_neg_395	-0.346243
chr2R_19604568_19605122_neg_396	-0.136299
chr3L_21824596_21825955_neg_397	-0.527551
chr3L_17496126_17497925_neg_398	0.210555
chr2L_20353930_20354845_neg_399	0.183379
chrX_5180916_5182366_neg_400	-0.239188
chrUextra_23141701_23143323_neg_401	-1.55881
chr2L_17887845_17888414_neg_402	0.291132
chrUextra_3961355_3962826_neg_403	-1.5722
chr4_1040472_1041362_neg_404	-0.725312
chrX_15424440_15425815_neg_405	0.215424
chr3R_21796386_21797093_neg_406	-0.440153
chr2L_20466935_20467814_neg_407	-0.199033
chrX_20882568_20882935_neg_408	-0.997581
chr2R_20190016_20191494_neg_409	-0.732249
chr2R_17827502_17828759_neg_410	-0.0875096
chr3L_14213686_14214298_neg_411	1.0696
chr3L_24274060_24275349_neg_412	-0.184999
chrUextra_17837159_17838552_neg_413	-1.31999
chrX_133464_134421_neg_414	-0.884694
chrUextra_10046033_10048223_neg_415	-1.51087
chrUextra_6552686_6554021_neg_416	-1.10402
chrUextra_12632700_12633488_neg_417	-1.55435
chrUextra_8863780_8865766_neg_418	-0.860498
chr2R_12818589_12820825_neg_419	-0.316568
chrUextra_22650843_22652410_neg_420	-1.54731
chr2R_17761166_17763653_neg_421	-0.285224
chr3R_18914277_18915413_neg_422	-0.378871
chr3R_20890186_20890733_neg_423	-0.371351
chr3R_22928421_22929006_neg_424	-0.255567
chr3R_27028303_27030122_neg_425	0.0277367
chr3R_22719982_22722231_neg_426	-0.658289
chr2R_19603989_19605152_neg_427	0.131236
chrUextra_2471347_2474734_neg_428	-0.742972
chrUextra_6721982_6723501_neg_429	-1.74894
chr3L_15838430_15842029_neg_430	-0.0869588
chr2L_855254_855903_neg_431	0.408308
chr3R_11771024_11772989_neg_432	-0.0837654
chr3R_27242995_27244592_neg_433	-0.878268
chrUextra_20944698_20945189_neg_434	-1.12082
chr3R_14742714_14744096_neg_435	-0.973221
chr3L_746924_748162_neg_436	0.20521
chr3L_3978913_3979232_neg_437	1.23455
chrX_19216906_19218136_neg_438	-0.224401
chr3R_16746562_16748568_neg_439	0.367805
chrUextra_10978232_10980095_neg_440	-1.04933
chr2R_11163090_11164166_neg_441	-0.112868
chr2L_964083_964740_neg_442	0.768283
chr3L_12835579_12836342_neg_443	0.501517
chr2L_14591925_14593255_neg_444	0.010965
chrUextra_15647227_15648914_neg_445	-1.16725
chr3R_7045553_7045880_neg_446	-0.370355
chrU_7354853_7356013_neg_447	-0.207207
chr2RHet_2860313_2861074_neg_448	-0.956662
chr3RHet_165342_166199_neg_449	-0.287719
chr2R_551609_552432_neg_450	0.110237
chrUextra_14231129_14231746_neg_451	-1.2583
chrX_9351975_9353678_neg_452	0.81146
chr3R_1419183_1420097_neg_453	0.0224527
chrX_66010_68387_neg_454	0.273559
chr2R_279127_279939_neg_455	0.00637591
chr2RHet_216588_217395_neg_456	-0.353304
chr3R_13717744_13719490_neg_457	-0.100752
chrX_13005175_13006393_neg_458	-0.418621
chr3R_5040132_5040478_neg_459	-1.22799
chrX_20769104_20770124_neg_460	0.239553
chr3R_17589782_17591401_neg_461	-0.179523
chr2L_8095285_8096277_neg_462	0.509235
chr3LHet_989649_990810_neg_463	-0.84663
chr3R_14623665_14625307_neg_464	-1.02176
chrX_21279520_21279976_neg_465	-0.00989385
chr4_23795_24593_neg_466	-0.357806
chrUextra_6814046_6815480_neg_467	-0.85339
chrX_19200685_19201809_neg_468	-0.491743
chr2L_18485847_18487391_neg_469	-0.837933
chr2R_13778072_13779595_neg_470	-0.465279
chrUextra_20948965_20950156_neg_471	-0.592825
chr3L_15364100_15365726_neg_472	-0.181791
chr2L_3827065_3828155_neg_473	0.407775
chrX_4614103_4614911_neg_474	-0.592766
chrU_4321937_4322820_neg_475	0.185968
chrX_21996748_21998292_neg_476	0.0255832
chr2R_10694337_10695127_neg_477	-0.569651
chrX_20017026_20018094_neg_478	-0.160515
chrX_15903922_15904198_neg_479	-1.01008
chr3R_2988796_2989821_neg_480	0.380889
chrX_2216546_2218756_neg_481	0.060126
chrUextra_2956390_2958018_neg_482	-1.45279
chrX_17890678_17891782_neg_483	0.363664
chrU_7721568_7722218_neg_484	-1.15561
chr3R_17965336_17966204_neg_485	1.01524
chrU_3349609_3350569_neg_486	0.0356129
chr2R_8963488_8964847_neg_487	0.0694706
chr3L_4908753_4909422_neg_488	-0.0913596
chr3R_10360726_10362117_neg_489	-0.196027
chr3L_14967161_14968106_neg_490	0.151559
chrUextra_18880344_18880970_neg_491	-0.908375
chr3L_24232378_24233004_neg_492	0.00494749
chr3R_4444802_4446046_neg_493	-0.0565171
chr3L_14077219_14078968_neg_494	-0.258191
chrUextra_6770194_6771065_neg_495	-0.790781
chrU_7222798_7223487_neg_496	0.131704
chr2L_22690959_22691783_neg_497	-0.398691
chr3R_18761879_18762592_neg_498	-0.0225883
chrX_20837427_20837817_neg_499	0.284284
chrUextra_9254661_9256072_neg_500	-0.568261
chrUextra_24765812_24767952_neg_501	-1.22642
chrX_19703312_19703875_neg_502	0.657332
chr2L_6162486_6163882_neg_503	-0.0054791
chr2R_17739256_17739516_neg_504	1.1143
chr3R_3480906_3482698_neg_505	-1.20638
chrUextra_3120817_3124759_neg_506	-1.53165
chrUextra_17487074_17487877_neg_507	-1.56924
chr2L_9142633_9145053_neg_508	-0.189358
chr3L_10701744_10703194_neg_509	-0.560211
chrUextra_4736836_4737454_neg_510	-1.64143
chr2L_19135016_19135729_neg_511	0.688885
chrUextra_14909333_14910423_neg_512	-1.45091
chr2RHet_2344577_2345169_neg_513	-0.820506
chrX_7525276_7526159_neg_514	0.0639633
chr3R_22631857_22632826_neg_515	-0.184468
chrUextra_5646870_5647483_neg_516	-0.132579
chr3L_6663358_6663831_neg_517	-0.266939
chr3R_10826448_10828590_neg_518	-0.294184
chr2L_21924890_21926754_neg_519	0.204992
chrX_8924945_8925295_neg_520	-0.236891
chrX_21805484_21806364_neg_521	0.303423
chr3R_254847_255739_neg_522	-0.548073
chrU_1796121_1796807_neg_523	-0.962481
chrU_2991902_2993186_neg_524	-0.802281
chr3L_7020147_7021093_neg_525	-0.844555
chr3L_22923203_22924625_neg_526	0.111385
chr3R_20091330_20092260_neg_527	0.19497
chr2L_1025986_1026432_neg_528	-0.853922
chr2L_11012754_11013632_neg_529	-0.45143
chrX_15747118_15748461_neg_530	-0.635345
chr2L_21953247_21954175_neg_531	-0.275265
chrU_6947199_6949123_neg_532	-1.19939
chrX_20194708_20195366_neg_533	-0.189751
chrX_1545207_1545754_neg_534	-0.271786
chr3LHet_996617_997119_neg_535	-0.402632
chr2L_9283946_9285490_neg_536	-0.14717
chrUextra_11800896_11802493_neg_537	-1.19181
chrU_9342482_9343636_neg_538	-1.42338
chr2L_14041801_14044041_neg_539	1.50207
chr2L_10960061_10960928_neg_540	-0.0924549
chrUextra_19189563_19191172_neg_541	-1.30525
chr2R_14975690_14977436_neg_542	-1.32277
chrX_15944767_15945324_neg_543	-0.24965
chr2L_15264923_15266971_neg_544	0.750583
chr3L_8007411_8008978_neg_545	-0.221724
chr2R_11779447_11780259_neg_546	-0.205779
chr3L_2996725_2997742_neg_547	-0.696859
chrX_7167678_7168145_neg_548	0.0951372
chr2L_6340592_6341633_neg_549	-0.0391432
chr3R_21554684_21555660_neg_550	-0.700422
chr3LHet_1728119_1729197_neg_551	-2.17507
chrUextra_7547629_7548802_neg_552	-1.33347
chr3L_12892032_12893670_neg_553	0.711997
chrX_17308952_17310300_neg_554	0.240518
chr3L_22696208_22696879_neg_555	-0.23348
chr2R_16771799_16773847_neg_556	-0.0685778
chrX_3375612_3376731_neg_557	0.0532761
chrUextra_3050923_3051578_neg_558	-0.613387
chrU_8271334_8272294_neg_559	-1.26497
chrU_1395894_1396862_neg_560	-0.964437
chr3R_22230434_22231342_neg_561	0.114402
chr2R_1190704_1191913_neg_562	-0.17089
chrX_17665532_17666080_neg_563	-0.151878
chrX_13598951_13599412_neg_564	0.610992
chrX_7205257_7206329_neg_565	-0.568296
chr2L_12471468_12474442_neg_566	-0.0263625
chr3R_5732826_5734345_neg_567	-0.340229
chr3L_3326292_3327499_neg_568	0.0362559
chrX_11407392_11408051_neg_569	-0.697063
chr2R_7798801_7799464_neg_570	0.348772
chrXHet_142007_142620_neg_571	-0.343631
chr3L_6457527_6458811_neg_572	-0.0601156
chrU_6881802_6882514_neg_573	-1.19922
chr3R_16153477_16153979_neg_574	-0.186261
chr3R_19106093_19107386_neg_575	-1.12324
chrX_37654_39796_neg_576	-0.953667
chr3L_18019394_18019864_neg_577	0.0970083
chr2R_20911955_20913258_neg_578	-0.969976
chrX_8925808_8926499_neg_579	0.0471369
chr3L_8903291_8903817_neg_580	-0.127337
chrX_5121748_5122880_neg_581	0.364874
chrUextra_21308254_21309650_neg_582	-1.53908
chr2R_7533620_7534532_neg_583	-0.146631
chr2L_10641251_10642342_neg_584	-0.177429
chrU_5060702_5060979_neg_585	-0.395186
chr2R_11460098_11461325_neg_586	-0.469064
chr2L_19541529_19545676_neg_587	-0.498083
chr2RHet_2449950_2451657_neg_588	0.138995
chr3L_16791032_16791271_neg_589	-0.273182
chrUextra_26942487_26943402_neg_590	-1.49515
chr2R_12510179_12510811_neg_591	-0.433267
chr2L_13630964_13631856_neg_592	-0.32144
chr3R_14651547_14652335_neg_593	0.498143
chr3R_27856045_27856364_neg_594	-0.00669669
chr2L_20943877_20944595_neg_595	0.885515
chrX_15788610_15790883_neg_596	-0.110811
chr2R_18804145_18806393_neg_597	-0.401623
chr2L_6936250_6937316_neg_598	-0.65494
chr3L_5305671_5308332_neg_599	-1.1291
chrUextra_597380_599459_neg_600	-0.945098
chr2L_3692209_3692908_neg_601	-0.0250115
chrX_6049092_6050803_neg_602	-0.769671
chr3L_7326162_7327315_neg_603	-0.319719
chr2R_13856716_13858535_neg_604	-0.475775
chr2R_14516852_14518248_neg_605	-0.0859957
chrUextra_26710820_26711278_neg_606	-1.56965
chrYHet_56768_57480_neg_607	-0.938711
chrUextra_13256724_13256910_neg_608	-0.514968
chrUextra_23977777_23978365_neg_609	-1.55421
chrX_9916814_9917004_neg_610	-1.03582
chr2R_6394892_6395087_neg_611	-0.682177
chrU_7173844_7174804_neg_612	-1.37396
chr2L_10320577_10321307_neg_613	-0.491389
chrU_1851051_1851880_neg_614	-1.45827
chr3R_27454999_27455518_neg_615	0.0780694
chr3R_26454549_26455137_neg_616	0.0057985
chr3R_27285971_27287790_neg_617	-0.449562
chr2L_11593659_11594314_neg_618	0.288771
chr3L_5610951_5611814_neg_619	-0.14746
chrX_3713712_3714607_neg_620	-0.206633
chr2L_12713217_12713631_neg_621	-1.00518
chr2L_11903583_11904642_neg_622	-1.67227
chrU_3900164_3900620_neg_623	-0.974416
chrUextra_6514135_6515173_neg_624	-0.0899392
chr2RHet_415768_416575_neg_625	-0.385345
chr3R_20813440_20813741_neg_626	0.172933
chr3R_2321678_2322162_neg_627	-0.496775
chr2L_18659441_18660589_neg_628	0.00983884
chrUextra_14258007_14259521_neg_629	-0.829347
chrUextra_2622531_2623850_neg_630	-1.90407
chr3LHet_2288106_2288370_neg_631	-0.557722
chr3R_16827292_16828091_neg_632	-0.562787
chr3L_6987966_6989063_neg_633	-0.482436
chrUextra_10285854_10287197_neg_634	-1.52021
chrX_13732353_13735136_neg_635	-0.278553
chr3R_13407663_13408836_neg_636	-0.530215
chr2L_10627055_10627956_neg_637	-0.562894
chr3R_27014299_27014864_neg_638	-0.589261
chrUextra_19770582_19771895_neg_639	-1.05635
chr2L_15672563_15673590_neg_640	-0.558414
chrUextra_23395077_23395603_neg_641	-0.242658
chr3L_9400121_9400706_neg_642	0.0510718
chr3R_4965291_4965817_neg_643	0.0160958
chr3LHet_1960099_1961332_neg_644	-0.952003
chrX_8618503_8619302_neg_645	-0.00758704
chr3L_24263326_24263479_neg_646	-0.539108
chrU_8333346_8334158_neg_647	-0.670412
chr3R_22545668_22546429_neg_648	0.189272
chrUextra_14696625_14697882_neg_649	-1.51999
chr2L_21419941_21421279_neg_650	-0.650797
chrUextra_12892286_12892914_neg_651	-1.43559
chr2L_2720953_2721988_neg_652	-0.368329
chr3R_13393816_13394211_neg_653	-0.614001
chr2R_18998276_18999579_neg_654	1.02376
chrX_2279945_2280713_neg_655	-0.0698509
chrX_6514273_6515034_neg_656	0.185451
chrX_1453688_1454156_neg_657	-0.394786
chrX_16519393_16520544_neg_658	-0.349712
chr3RHet_153714_155132_neg_659	-0.761834
chr3L_11223783_11224390_neg_660	-0.305426
chr2L_11843118_11843565_neg_661	0.102705
chr3L_13877888_13879102_neg_662	-0.547478
chr3LHet_1719239_1720131_neg_663	-0.760487
chrUextra_8827990_8828409_neg_664	-1.58355
chrX_19441799_19441950_neg_665	-0.40067
chr3R_13828990_13829173_neg_666	-0.591493
chrUextra_13009987_13010396_neg_667	-1.5539
chr3R_24595405_24595733_neg_668	-1.03381
chr2R_5434992_5435152_neg_669	-1.36855
chrUextra_12658389_12658550_neg_670	-0.428785
chr3L_4175163_4175365_neg_671	-0.237362
