# Supplementary material for: The hourglass model of evolutionary conservation during embryogenesis extends to developmental enhancers with signatures of positive selection
Source: Genome Res. 2021 Sep;31(9):1573–81. doi: 10.1101/gr.275212.121 (PMC8415374; doi:10.1101/gr.275212.121)
Supplement: Supplemental Material [file supp_gr.275212.121_Supplemental_Code.zip › Supplemental_Code/data/svmModels/dmel1820_specific_enhancer_gkmtrain.cvpred.txt]

chr2L_14153731_14156804_pos_1	0.0706806	1	3
chr2L_17037588_17039723_pos_2	0.189951	1	5
chr2L_767626_770443_pos_3	0.315882	1	4
chr2L_3882847_3884316_pos_4	0.501931	1	1
chr2L_8354688_8356938_pos_5	0.179236	1	3
chr2L_8617015_8618470_pos_6	-0.475186	1	1
chr2L_10682240_10683474_pos_7	-0.28686	1	2
chr2L_10810616_10813862_pos_8	0.172351	1	3
chr2L_12811558_12812609_pos_9	0.282489	1	2
chr2L_14334897_14336863_pos_10	0.167254	1	4
chr2L_14843319_14844968_pos_11	0.434986	1	1
chr2L_14826928_14829768_pos_12	-0.129096	1	4
chr2L_16611674_16614216_pos_13	-0.0144884	1	2
chr2L_18266253_18268843_pos_14	-0.0627878	1	1
chr2L_18906423_18907223_pos_15	0.0241741	1	3
chr2L_19840829_19844058_pos_16	0.665242	1	2
chr2L_20102445_20103423_pos_17	-0.0532344	1	2
chr2L_22911514_22913658_pos_18	-0.19104	1	1
chr2L_20340_20645_pos_19	0.106032	1	4
chr2L_57298_58599_pos_20	-0.332182	1	5
chr2L_125412_126339_pos_21	0.172167	1	3
chr2L_146217_147231_pos_22	0.316281	1	3
chr2L_174072_174931_pos_23	0.625394	1	4
chr2L_175666_176250_pos_24	-0.259241	1	2
chr2L_501073_501856_pos_25	0.0491111	1	1
chr2L_514019_514868_pos_26	0.258799	1	3
chr2L_698205_699101_pos_27	0.136554	1	3
chr2L_986143_987593_pos_28	0.587505	1	2
chr2L_991666_994802_pos_29	-0.0660606	1	1
chr2L_1288296_1289668_pos_30	0.170391	1	2
chr2L_1529735_1531659_pos_31	0.0294939	1	5
chr2L_1543278_1544294_pos_32	0.0295136	1	2
chr2L_1827973_1829570_pos_33	0.439955	1	3
chr2L_1907221_1907541_pos_34	0.449285	1	4
chr2L_1944198_1945292_pos_35	0.413514	1	3
chr2L_2087449_2089493_pos_36	0.584873	1	5
chr2L_2132146_2132837_pos_37	0.394715	1	3
chr2L_2313683_2314677_pos_38	0.508772	1	5
chr2L_2347690_2350653_pos_39	0.476662	1	1
chr2L_2371828_2372365_pos_40	-0.434207	1	2
chr2L_2435434_2437646_pos_41	0.71649	1	4
chr2L_2502160_2503112_pos_42	0.212742	1	3
chr2L_2541049_2543827_pos_43	-0.000624972	1	3
chr2L_2581129_2581599_pos_44	0.00183452	1	5
chr2L_2634143_2635160_pos_45	0.381509	1	1
chr2L_2705940_2707066_pos_46	0.147818	1	5
chr2L_2714493_2715571_pos_47	-0.254937	1	2
chr2L_2731497_2732413_pos_48	0.439354	1	1
chr2L_2865839_2866229_pos_49	0.107977	1	1
chr2L_2963471_2965429_pos_50	-0.142413	1	3
chr2L_3010142_3012104_pos_51	0.320071	1	5
chr2L_3262331_3264570_pos_52	0.548762	1	2
chr2L_3365801_3367180_pos_53	0.384666	1	1
chr2L_3516942_3517660_pos_54	0.357307	1	3
chr2L_3637640_3638204_pos_55	0.313325	1	2
chr2L_3876950_3877768_pos_56	0.904798	1	1
chr2L_3926687_3927751_pos_57	0.317851	1	5
chr2L_3959331_3961070_pos_58	0.188937	1	4
chr2L_4036912_4037665_pos_59	0.377348	1	1
chr2L_4040760_4041653_pos_60	0.104202	1	5
chr2L_4236874_4238205_pos_61	0.569785	1	4
chr2L_4232559_4233705_pos_62	-0.324119	1	2
chr2L_4270448_4271187_pos_63	0.356492	1	3
chr2L_4262875_4265776_pos_64	0.685067	1	5
chr2L_4302593_4303310_pos_65	0.331211	1	4
chr2L_4430477_4432136_pos_66	0.882989	1	2
chr2L_4678710_4680998_pos_67	0.269055	1	3
chr2L_4677350_4678544_pos_68	0.129789	1	2
chr2L_4691144_4691944_pos_69	0.609984	1	3
chr2L_4917774_4918179_pos_70	0.60111	1	1
chr2L_4998731_4999116_pos_71	-0.226799	1	2
chr2L_5055877_5056413_pos_72	-0.0551286	1	3
chr2L_5080766_5083398_pos_73	0.577125	1	2
chr2L_5285827_5286496_pos_74	0.394559	1	4
chr2L_5604196_5605955_pos_75	0.534142	1	4
chr2L_5683298_5685205_pos_76	0.364526	1	3
chr2L_5688004_5689367_pos_77	0.557687	1	2
chr2L_5784913_5786616_pos_78	0.397938	1	5
chr2L_5889148_5890251_pos_79	0.143677	1	5
chr2L_5944540_5946276_pos_80	0.184954	1	4
chr2L_6026107_6027565_pos_81	0.401652	1	4
chr2L_6017473_6018818_pos_82	-0.0140661	1	5
chr2L_6085757_6086074_pos_83	0.25942	1	5
chr2L_6145134_6145706_pos_84	0.206024	1	5
chr2L_6186045_6187596_pos_85	0.650315	1	1
chr2L_6188033_6189088_pos_86	0.0304544	1	2
chr2L_6256466_6257431_pos_87	0.163029	1	1
chr2L_6313929_6315088_pos_88	-0.0645295	1	2
chr2L_6379622_6380381_pos_89	0.432952	1	1
chr2L_6590509_6592470_pos_90	-0.00433371	1	3
chr2L_6757408_6758909_pos_91	-0.0549818	1	5
chr2L_6752000_6753882_pos_92	0.205548	1	4
chr2L_6777562_6779425_pos_93	-0.211958	1	1
chr2L_6889441_6890128_pos_94	0.591666	1	3
chr2L_6892293_6895557_pos_95	0.403862	1	4
chr2L_7485204_7486592_pos_96	-0.0848856	1	3
chr2L_7572792_7573129_pos_97	0.043999	1	4
chr2L_7836547_7837529_pos_98	0.699663	1	2
chr2L_7954610_7956219_pos_99	-0.115841	1	3
chr2L_7963979_7964679_pos_100	0.244278	1	5
chr2L_7972116_7975440_pos_101	0.342323	1	1
chr2L_7969666_7971365_pos_102	0.357502	1	3
chr2L_8110098_8112289_pos_103	-0.290518	1	1
chr2L_8232185_8234506_pos_104	0.20919	1	4
chr2L_8334221_8335305_pos_105	0.68906	1	4
chr2L_8397975_8398433_pos_106	0.127218	1	5
chr2L_8494680_8495419_pos_107	0.0967811	1	1
chr2L_8563839_8565361_pos_108	0.151546	1	1
chr2L_8738197_8738632_pos_109	0.463405	1	1
chr2L_8940539_8941115_pos_110	0.324181	1	4
chr2L_9021350_9022308_pos_111	0.174108	1	3
chr2L_9078688_9080030_pos_112	0.270554	1	5
chr2L_9159690_9160566_pos_113	0.119973	1	1
chr2L_9192162_9193211_pos_114	0.182212	1	3
chr2L_9230831_9231405_pos_115	0.597991	1	5
chr2L_9231614_9232217_pos_116	0.393482	1	5
chr2L_9341259_9342218_pos_117	-0.0999259	1	2
chr2L_9359318_9361463_pos_118	-0.0409521	1	5
chr2L_9399131_9401101_pos_119	0.489539	1	2
chr2L_9498094_9499176_pos_120	0.309122	1	2
chr2L_9529684_9532123_pos_121	0.130859	1	4
chr2L_9547158_9549319_pos_122	-0.0752307	1	5
chr2L_9778715_9779949_pos_123	-0.388908	1	3
chr2L_9798829_9800033_pos_124	0.0634695	1	5
chr2L_9832520_9833118_pos_125	0.950418	1	5
chr2L_10111978_10112950_pos_126	-0.0608421	1	1
chr2L_10514419_10515224_pos_127	0.459664	1	4
chr2L_10621673_10622523_pos_128	0.808479	1	1
chr2L_10666987_10667969_pos_129	0.0542276	1	5
chr2L_10921377_10922357_pos_130	0.358467	1	5
chr2L_10930429_10933584_pos_131	0.0613448	1	4
chr2L_11676658_11677852_pos_132	0.185913	1	2
chr2L_11978761_11980088_pos_133	0.34218	1	4
chr2L_12022737_12024626_pos_134	0.481049	1	4
chr2L_12021845_12022502_pos_135	0.554555	1	1
chr2L_12107023_12107571_pos_136	0.106839	1	2
chr2L_12158177_12159375_pos_137	-0.207125	1	4
chr2L_12250639_12251828_pos_138	0.284293	1	2
chr2L_12334166_12336135_pos_139	0.0354403	1	2
chr2L_12750040_12750667_pos_140	-0.306345	1	5
chr2L_12817761_12818792_pos_141	-0.265189	1	4
chr2L_12903865_12906293_pos_142	0.496907	1	1
chr2L_12983778_12986432_pos_143	0.322557	1	3
chr2L_13048659_13049831_pos_144	0.176356	1	2
chr2L_13261936_13262688_pos_145	-0.172316	1	1
chr2L_13325982_13326845_pos_146	0.0253551	1	3
chr2L_13355573_13356430_pos_147	0.346354	1	3
chr2L_13436704_13437789_pos_148	0.500123	1	2
chr2L_13487964_13489995_pos_149	0.402304	1	3
chr2L_13692310_13694625_pos_150	0.630289	1	5
chr2L_13766310_13767389_pos_151	0.099876	1	5
chr2L_13881437_13882408_pos_152	0.386094	1	5
chr2L_13897921_13899742_pos_153	0.226263	1	1
chr2L_14005589_14006470_pos_154	0.45974	1	2
chr2L_14015146_14015831_pos_155	0.19684	1	2
chr2L_14172374_14174392_pos_156	-0.125573	1	2
chr2L_14377159_14378822_pos_157	-0.177214	1	4
chr2L_14399199_14399870_pos_158	-0.46465	1	5
chr2L_14414444_14415255_pos_159	0.95069	1	1
chr2L_14458000_14458960_pos_160	-0.306532	1	4
chr2L_14607943_14609126_pos_161	-0.370218	1	3
chr2L_14750154_14751783_pos_162	0.0894499	1	4
chr2L_14878056_14878695_pos_163	0.297921	1	3
chr2L_15083783_15085594_pos_164	0.123641	1	4
chr2L_15101670_15102232_pos_165	0.59955	1	3
chr2L_15125614_15127018_pos_166	0.0741653	1	1
chr2L_15390109_15391657_pos_167	0.186456	1	4
chr2L_15422050_15422783_pos_168	-0.0983555	1	5
chr2L_15605585_15606788_pos_169	0.42129	1	3
chr2L_15652739_15653127_pos_170	0.432956	1	4
chr2L_15781667_15782342_pos_171	0.219472	1	2
chr2L_15819809_15820783_pos_172	0.254504	1	5
chr2L_15848617_15850229_pos_173	-0.230301	1	5
chr2L_15968407_15970335_pos_174	0.660699	1	1
chr2L_15984579_15986903_pos_175	0.212755	1	3
chr2L_16277746_16278430_pos_176	0.404909	1	1
chr2L_16322043_16322801_pos_177	-0.00321686	1	1
chr2L_16862271_16863309_pos_178	0.257834	1	2
chr2L_16937664_16939541_pos_179	-0.0148264	1	3
chr2L_17080494_17082060_pos_180	0.331923	1	4
chr2L_17115255_17116971_pos_181	-0.23905	1	3
chr2L_17337682_17341548_pos_182	0.107519	1	5
chr2L_17538572_17540124_pos_183	0.555749	1	4
chr2L_17637083_17638663_pos_184	0.161689	1	4
chr2L_17758538_17759364_pos_185	0.0744077	1	1
chr2L_17936618_17939221_pos_186	0.832677	1	3
chr2L_18148587_18149270_pos_187	0.372291	1	1
chr2L_18159823_18161341_pos_188	-0.206272	1	2
chr2L_18216660_18218370_pos_189	0.534753	1	2
chr2L_18246664_18249714_pos_190	0.910242	1	2
chr2L_18376261_18377884_pos_191	0.339513	1	2
chr2L_18434636_18436924_pos_192	0.279585	1	3
chr2L_18659029_18660079_pos_193	0.027884	1	3
chr2L_18818192_18818843_pos_194	0.0159795	1	2
chr2L_18955551_18956093_pos_195	0.440246	1	4
chr2L_19143840_19144260_pos_196	0.586516	1	5
chr2L_19273137_19274733_pos_197	0.309737	1	5
chr2L_19382317_19383811_pos_198	-0.558632	1	4
chr2L_19506008_19507242_pos_199	0.057577	1	1
chr2L_19561425_19561930_pos_200	0.282144	1	4
chr2L_19621866_19624387_pos_201	0.321297	1	5
chr2L_19788243_19788943_pos_202	0.324713	1	1
chr2L_19926316_19927388_pos_203	0.151285	1	2
chr2L_19998074_19999405_pos_204	0.585832	1	5
chr2L_19996214_19997475_pos_205	0.489347	1	1
chr2L_20055360_20056664_pos_206	0.652502	1	3
chr2L_20261082_20262279_pos_207	-0.355396	1	1
chr2L_20337742_20338443_pos_208	0.405683	1	1
chr2L_20389700_20390938_pos_209	0.0252729	1	5
chr2L_20391036_20391765_pos_210	0.144097	1	5
chr2L_20589651_20590882_pos_211	0.203893	1	3
chr2L_20597127_20598951_pos_212	0.211098	1	5
chr2L_20748354_20750947_pos_213	-0.109288	1	3
chr2L_20759240_20759849_pos_214	0.330106	1	3
chr2L_20911159_20911887_pos_215	0.702842	1	3
chr2L_20998645_20999480_pos_216	0.151628	1	3
chr2L_21095369_21096366_pos_217	0.0437387	1	1
chr2L_21128681_21129958_pos_218	0.147216	1	1
chr2L_21672612_21673068_pos_219	0.188435	1	4
chr2L_22044366_22045434_pos_220	0.301443	1	4
chr2L_22672400_22674715_pos_221	0.0132518	1	5
chr2LHet_175300_175954_pos_222	-0.16196	1	5
chr2R_10305353_10307154_pos_223	0.125865	1	1
chr2RHet_1559810_1560758_pos_224	0.177257	1	2
chr2R_2735603_2736666_pos_225	-0.17615	1	2
chr2R_3979913_3982747_pos_226	0.13414	1	1
chr2R_4372553_4374935_pos_227	-0.388248	1	2
chr2R_7094010_7095292_pos_228	-0.06338	1	2
chr2R_8158457_8159125_pos_229	0.76104	1	3
chr2R_8978178_8979270_pos_230	0.119031	1	5
chr2R_13286839_13288034_pos_231	0.385084	1	3
chr2R_14204697_14205781_pos_232	0.184167	1	2
chr2R_14925659_14926536_pos_233	0.219102	1	5
chr2R_15187344_15187993_pos_234	0.171653	1	2
chr2R_16907446_16908295_pos_235	0.0777572	1	2
chr2RHet_218729_219947_pos_236	0.426545	1	3
chr2RHet_498979_500953_pos_237	0.00621551	1	3
chrU_1346855_1347432_pos_238	-0.0538195	1	5
chr2RHet_1359785_1362247_pos_239	0.128132	1	5
chr2RHet_2277475_2277725_pos_240	-0.726602	1	1
chr2RHet_3136839_3138044_pos_241	-0.0819781	1	5
chr2RHet_3177048_3177421_pos_242	0.110807	1	4
chr2R_124114_125098_pos_243	0.0464786	1	3
chr2R_1373171_1374656_pos_244	-0.0631293	1	4
chr2R_1393495_1394460_pos_245	-0.278874	1	1
chr2R_1658893_1659443_pos_246	-0.0462277	1	2
chr2R_1774309_1775136_pos_247	-0.169449	1	5
chr2R_1851523_1852513_pos_248	-0.220987	1	5
chr2R_1920320_1921037_pos_249	0.418468	1	5
chr2R_1999873_2000771_pos_250	-0.0453027	1	3
chr2R_2531018_2532186_pos_251	0.213782	1	1
chr2R_2592267_2592916_pos_252	0.0551292	1	4
chr2R_2854727_2855164_pos_253	-0.0318362	1	2
chr2R_2901511_2902236_pos_254	-0.105006	1	3
chr2R_2913778_2914382_pos_255	0.368234	1	2
chr2R_2967776_2968661_pos_256	0.128977	1	1
chr2R_3415653_3416138_pos_257	0.243098	1	2
chr2R_3517143_3517669_pos_258	0.429289	1	1
chr2R_3652339_3653236_pos_259	0.0881072	1	4
chr2R_3638152_3639496_pos_260	-0.378129	1	4
chr2R_3726027_3728020_pos_261	0.121638	1	2
chr2R_3796104_3797890_pos_262	0.378119	1	4
chr2R_4305972_4306924_pos_263	-0.0377933	1	4
chr2R_4354504_4357143_pos_264	0.39231	1	5
chr2R_4402812_4406010_pos_265	0.0777683	1	4
chr2R_4411655_4414301_pos_266	-0.181399	1	1
chr2R_4451328_4452186_pos_267	0.112265	1	4
chr2R_4475580_4476243_pos_268	-0.0273831	1	4
chr2R_4561068_4562169_pos_269	0.246036	1	3
chr2R_4592311_4594500_pos_270	-0.157537	1	3
chr2R_4674651_4676766_pos_271	0.425838	1	1
chr2R_4735000_4737433_pos_272	0.516819	1	3
chr2R_4849564_4852318_pos_273	0.348416	1	5
chr2R_4919210_4920824_pos_274	0.0795622	1	5
chr2R_5213156_5213795_pos_275	0.26058	1	4
chr2R_5315341_5315851_pos_276	0.121645	1	5
chr2R_5509310_5512462_pos_277	-0.128496	1	1
chr2R_5629675_5631204_pos_278	-0.0503623	1	1
chr2R_5685196_5688667_pos_279	0.485919	1	3
chr2R_5814222_5814852_pos_280	0.527408	1	4
chr2R_5890352_5892279_pos_281	0.220926	1	3
chr2R_6060423_6061039_pos_282	0.565506	1	4
chr2R_6091987_6092445_pos_283	0.0773357	1	2
chr2R_6169856_6170857_pos_284	0.167185	1	2
chr2R_6258980_6259597_pos_285	0.223108	1	3
chr2R_6351390_6352930_pos_286	-0.209172	1	4
chr2R_6415830_6416635_pos_287	0.0134361	1	2
chr2R_6566431_6567611_pos_288	0.594817	1	5
chr2R_6623650_6624098_pos_289	0.549159	1	4
chr2R_6801497_6802583_pos_290	-0.0704491	1	5
chr2R_6888918_6889801_pos_291	0.370164	1	5
chr2R_6927998_6929744_pos_292	0.30846	1	3
chr2R_6985153_6987217_pos_293	0.57936	1	3
chr2R_7103861_7104162_pos_294	0.0311673	1	4
chr2R_7134062_7134686_pos_295	-0.518603	1	2
chr2R_7387231_7388181_pos_296	0.474129	1	1
chr2R_7555096_7556746_pos_297	0.0998074	1	3
chr2R_7575960_7576629_pos_298	0.0867627	1	2
chr2R_7673143_7674004_pos_299	-0.207686	1	5
chr2R_7671381_7672535_pos_300	-0.267331	1	4
chr2R_7704087_7705098_pos_301	0.0367646	1	2
chr2R_7733448_7734123_pos_302	-0.113659	1	4
chr2R_8017231_8018396_pos_303	0.790575	1	4
chr2R_8150687_8151468_pos_304	0.166836	1	5
chr2R_8277230_8278220_pos_305	0.0197187	1	3
chr2R_8305431_8305988_pos_306	-0.190987	1	4
chr2R_8329567_8330209_pos_307	0.570419	1	4
chr2R_8367273_8368336_pos_308	0.181879	1	2
chr2R_8487167_8488131_pos_309	-0.341841	1	1
chr2R_8626376_8629054_pos_310	0.15844	1	5
chr2R_8652327_8654353_pos_311	-0.266985	1	5
chr2R_8675048_8676748_pos_312	0.399663	1	3
chr2R_8672781_8674948_pos_313	0.108814	1	2
chr2R_9012879_9014731_pos_314	0.480385	1	1
chr2R_9131226_9132134_pos_315	0.380887	1	4
chr2R_9379671_9381382_pos_316	0.433721	1	4
chr2R_9533907_9534424_pos_317	1.00075	1	2
chr2R_9531354_9532177_pos_318	0.248217	1	3
chr2R_9585460_9585982_pos_319	0.0236163	1	4
chr2R_9751006_9753277_pos_320	0.523345	1	3
chr2R_9828342_9829134_pos_321	0.492986	1	1
chr2R_10153090_10153685_pos_322	0.551622	1	1
chr2R_10266532_10267864_pos_323	0.0335239	1	1
chr2R_10279240_10281720_pos_324	0.218012	1	1
chr2R_10446545_10448661_pos_325	0.0727615	1	2
chr2R_10548748_10549392_pos_326	0.437315	1	4
chr2R_10561688_10562176_pos_327	-0.335828	1	2
chr2R_10572859_10576299_pos_328	0.096319	1	5
chr2R_10582107_10583622_pos_329	0.0653194	1	1
chr2R_10729773_10730934_pos_330	-0.310794	1	4
chr2R_10718552_10719942_pos_331	0.106907	1	3
chr2R_11296942_11298926_pos_332	0.689688	1	1
chr2R_11294915_11295289_pos_333	0.163748	1	5
chr2R_11290370_11291589_pos_334	0.0125033	1	4
chr2R_11407862_11409984_pos_335	0.482352	1	2
chr2R_11521482_11522666_pos_336	0.378842	1	5
chr2R_11559088_11559309_pos_337	0.420479	1	5
chr2R_11625514_11626406_pos_338	0.482247	1	3
chr2R_11639016_11640421_pos_339	0.0819677	1	3
chr2R_11671783_11672635_pos_340	1.0412	1	4
chr2R_11698526_11699380_pos_341	-0.354339	1	3
chr2R_11772527_11772963_pos_342	-0.140467	1	1
chr2R_11907097_11908669_pos_343	0.206994	1	3
chr2R_12027442_12027896_pos_344	0.266513	1	5
chr2R_12263465_12263943_pos_345	-0.247686	1	1
chr2R_12310637_12311814_pos_346	0.163198	1	3
chr2R_12563882_12566032_pos_347	0.727963	1	3
chr2R_12720145_12720912_pos_348	0.316643	1	5
chr2R_12727039_12727800_pos_349	0.508844	1	2
chr2R_12765264_12766019_pos_350	-0.0609757	1	5
chr2R_12882388_12883840_pos_351	-0.264455	1	3
chr2R_12953032_12954414_pos_352	0.117538	1	5
chr2R_12997976_13000065_pos_353	0.260055	1	4
chr2R_13258599_13259746_pos_354	0.755568	1	1
chr2R_13353316_13354138_pos_355	-0.0115302	1	4
chr2R_13388318_13388851_pos_356	0.44781	1	3
chr2R_13421925_13422399_pos_357	0.382791	1	2
chr2R_13444977_13447456_pos_358	0.0333733	1	5
chr2R_13524278_13525100_pos_359	0.381362	1	2
chr2R_13534029_13535077_pos_360	0.064818	1	3
chr2R_13592724_13594082_pos_361	0.314742	1	1
chr2R_13765028_13766388_pos_362	-0.0843831	1	1
chr2R_13789216_13790516_pos_363	0.235227	1	4
chr2R_13829531_13831025_pos_364	0.406522	1	1
chr2R_13888616_13889549_pos_365	0.229227	1	1
chr2R_13929436_13930460_pos_366	-0.623928	1	3
chr2R_13998059_13999094_pos_367	0.482738	1	1
chr2R_14147532_14148568_pos_368	0.49577	1	2
chr2R_14213160_14215137_pos_369	0.22349	1	2
chr2R_14428993_14430227_pos_370	0.205365	1	3
chr2R_14438627_14439360_pos_371	0.283391	1	1
chr2R_14496904_14497398_pos_372	0.0356051	1	1
chr2R_14516676_14518362_pos_373	-0.244161	1	5
chr2R_14610832_14613219_pos_374	0.742391	1	4
chr2R_14624470_14625426_pos_375	1.03887	1	5
chr2R_14961824_14963088_pos_376	0.851289	1	1
chr2R_14969541_14970579_pos_377	0.348107	1	4
chr2R_14985313_14986746_pos_378	0.543875	1	3
chr2R_15085960_15087085_pos_379	0.582414	1	5
chr2R_15121075_15122110_pos_380	0.232214	1	3
chr2R_15108191_15109787_pos_381	-0.0493097	1	5
chr2R_15164716_15165259_pos_382	0.862398	1	2
chr2R_15194244_15195193_pos_383	-0.372674	1	2
chr2R_15226251_15227120_pos_384	0.216742	1	1
chr2R_15292662_15294589_pos_385	-0.272264	1	4
chr2R_15475245_15477525_pos_386	-0.451364	1	3
chr2R_15514116_15514549_pos_387	0.586338	1	1
chr2R_15592069_15593393_pos_388	0.330532	1	4
chr2R_15654125_15657540_pos_389	-0.0507969	1	3
chr2R_15740937_15741795_pos_390	0.804669	1	5
chr2R_15728914_15729843_pos_391	0.43997	1	4
chr2R_16026546_16027610_pos_392	0.298396	1	3
chr2R_16157697_16160002_pos_393	0.301131	1	1
chr2R_16325487_16325921_pos_394	0.644634	1	2
chr2R_16368568_16370051_pos_395	0.618512	1	1
chr2R_16539845_16540386_pos_396	0.382558	1	1
chr2R_16624189_16624898_pos_397	-0.520495	1	3
chr2R_16764652_16765228_pos_398	-0.0649623	1	5
chr2R_16893731_16895111_pos_399	0.209925	1	5
chr2R_17023729_17024400_pos_400	0.20589	1	1
chr2R_17130223_17133547_pos_401	0.5634	1	5
chr2R_17259013_17259865_pos_402	0.455626	1	2
chr2R_17286918_17287375_pos_403	0.534523	1	2
chr2R_17450889_17451849_pos_404	0.37629	1	3
chr2R_17666101_17668132_pos_405	0.421686	1	2
chr2R_17814292_17815208_pos_406	-0.748339	1	4
chr2R_17871295_17873102_pos_407	0.0386454	1	4
chr2R_17904108_17905465_pos_408	0.477655	1	5
chr2R_17915212_17916980_pos_409	0.710617	1	1
chr2R_17935757_17936945_pos_410	0.106303	1	4
chr2R_18037819_18038581_pos_411	0.160431	1	2
chr2R_18081617_18083050_pos_412	0.264979	1	1
chr2R_18240517_18240834_pos_413	-0.0559164	1	1
chr2R_18441330_18442750_pos_414	0.0361024	1	3
chr2R_18732593_18732994_pos_415	0.436986	1	2
chr2R_18729925_18730528_pos_416	0.0152026	1	1
chr2R_18790309_18791618_pos_417	0.531708	1	3
chr2R_18868013_18868851_pos_418	0.420454	1	3
chr2R_18903991_18905518_pos_419	0.267324	1	2
chr2R_18970424_18971904_pos_420	0.290048	1	4
chr2R_19063456_19064920_pos_421	0.137002	1	5
chr2R_19107418_19108890_pos_422	0.50025	1	5
chr2R_19121428_19122673_pos_423	-0.0115926	1	5
chr2R_19138576_19139515_pos_424	0.5906	1	5
chr2R_19220998_19223704_pos_425	0.319562	1	1
chr2R_19324366_19325226_pos_426	0.483524	1	4
chr2R_19378473_19380818_pos_427	0.37881	1	3
chr2R_19401048_19401724_pos_428	0.764678	1	3
chr2R_19567877_19568836_pos_429	0.582988	1	3
chr2R_19664267_19665294_pos_430	0.653248	1	2
chr2R_19898221_19899244_pos_431	0.333294	1	1
chr2R_20108973_20112100_pos_432	0.52355	1	3
chr2R_20160999_20162241_pos_433	0.993312	1	4
chr2R_20505871_20506921_pos_434	0.54393	1	2
chr2R_20521794_20522782_pos_435	0.925711	1	2
chr2R_20636016_20638112_pos_436	0.305675	1	2
chr3L_10609321_10610547_pos_437	0.574672	1	3
chr3L_16900062_16901620_pos_438	-0.0849594	1	5
chr3L_1900524_1902552_pos_439	0.376698	1	4
chr3L_3079937_3080539_pos_440	0.20039	1	2
chr3L_3260074_3260963_pos_441	0.193559	1	3
chr3L_3914284_3916503_pos_442	0.161881	1	4
chr3L_4373636_4375249_pos_443	-0.0462121	1	5
chr3L_4488091_4489943_pos_444	0.519502	1	5
chr3L_4800258_4801632_pos_445	0.124806	1	1
chr3L_6563071_6564336_pos_446	0.242325	1	2
chr3L_7742231_7743719_pos_447	0.390463	1	5
chr3L_9249957_9251402_pos_448	0.208265	1	5
chr3L_13689259_13690934_pos_449	0.273793	1	1
chr3L_15049497_15050799_pos_450	0.234177	1	5
chr3L_15541157_15542428_pos_451	0.0317032	1	1
chr3L_17129682_17130813_pos_452	0.485371	1	1
chr3L_17391976_17393636_pos_453	0.165468	1	4
chr3L_17932494_17935063_pos_454	0.545967	1	2
chr3L_21652621_21654320_pos_455	-0.117362	1	1
chr3L_21914853_21915632_pos_456	-0.546555	1	4
chr3L_95162_95971_pos_457	0.220559	1	2
chr3L_304027_307013_pos_458	0.164014	1	5
chr3L_349454_350285_pos_459	-0.129864	1	1
chr3L_467345_468017_pos_460	0.301531	1	4
chr3L_773890_775123_pos_461	0.0437624	1	5
chr3L_839306_839892_pos_462	0.218049	1	3
chr3L_952706_953111_pos_463	0.409959	1	1
chr3L_1394390_1395179_pos_464	0.355516	1	1
chr3L_1590070_1591230_pos_465	0.192196	1	2
chr3L_1715080_1716523_pos_466	-0.240817	1	2
chr3L_1788832_1789742_pos_467	-0.429412	1	4
chr3L_1823620_1824430_pos_468	0.364832	1	2
chr3L_1866534_1866872_pos_469	0.0485771	1	2
chr3L_1922992_1923226_pos_470	0.169295	1	2
chr3L_2035423_2036369_pos_471	0.547289	1	3
chr3L_2119509_2121078_pos_472	0.0720641	1	4
chr3L_2150228_2150916_pos_473	0.00791477	1	3
chr3L_2207419_2208545_pos_474	0.0286624	1	5
chr3L_2274885_2276031_pos_475	0.662704	1	2
chr3L_2314433_2316443_pos_476	0.172229	1	5
chr3L_2330545_2333479_pos_477	0.312738	1	3
chr3L_2340399_2341077_pos_478	0.584906	1	1
chr3L_2500767_2502523_pos_479	-0.110643	1	1
chr3L_2518414_2519662_pos_480	-0.0980801	1	5
chr3L_2550115_2552657_pos_481	0.516171	1	2
chr3L_2565978_2566438_pos_482	0.311702	1	5
chr3L_2575300_2575964_pos_483	0.494493	1	1
chr3L_2783397_2783803_pos_484	-0.248535	1	3
chr3L_2846238_2847670_pos_485	0.301501	1	5
chr3L_2876368_2878268_pos_486	0.687643	1	3
chr3L_2959137_2960599_pos_487	0.0246832	1	2
chr3L_3003959_3006223_pos_488	0.45577	1	2
chr3L_3261552_3262409_pos_489	-0.196162	1	3
chr3L_3347594_3348811_pos_490	0.0281475	1	1
chr3L_3386185_3387377_pos_491	0.136098	1	2
chr3L_3404906_3406147_pos_492	0.220576	1	4
chr3L_3406268_3407148_pos_493	0.501003	1	4
chr3L_3430605_3431626_pos_494	0.374801	1	1
chr3L_3479843_3480940_pos_495	0.31295	1	4
chr3L_3499181_3499846_pos_496	0.671625	1	5
chr3L_3495915_3497119_pos_497	0.432044	1	4
chr3L_3510462_3511611_pos_498	0.299686	1	1
chr3L_3547234_3547693_pos_499	0.407803	1	5
chr3L_3570364_3571161_pos_500	0.0155121	1	5
chr3L_3563098_3563540_pos_501	0.627315	1	5
chr3L_3724529_3726853_pos_502	0.452868	1	5
chr3L_3749428_3749921_pos_503	-0.195334	1	3
chr3L_3763045_3763456_pos_504	-0.0438017	1	3
chr3L_3755484_3756374_pos_505	0.374165	1	1
chr3L_3923601_3924538_pos_506	0.186942	1	4
chr3L_3920119_3921278_pos_507	0.530958	1	2
chr3L_4006663_4008100_pos_508	0.692381	1	1
chr3L_4070210_4070677_pos_509	-0.067307	1	5
chr3L_4324297_4325022_pos_510	-0.1577	1	4
chr3L_4420353_4420922_pos_511	0.0137947	1	2
chr3L_4462409_4463262_pos_512	0.410722	1	3
chr3L_4697942_4699182_pos_513	0.375806	1	1
chr3L_4805546_4807058_pos_514	0.0396862	1	4
chr3L_4846709_4849272_pos_515	0.149227	1	4
chr3L_4854149_4855617_pos_516	0.281338	1	4
chr3L_4922175_4925628_pos_517	-0.328017	1	1
chr3L_4953041_4956628_pos_518	-0.382875	1	2
chr3L_5001021_5002745_pos_519	0.322645	1	1
chr3L_5055490_5057850_pos_520	0.359007	1	2
chr3L_5164670_5166326_pos_521	0.591765	1	5
chr3L_5280434_5281886_pos_522	0.523982	1	1
chr3L_5283093_5284000_pos_523	0.335992	1	2
chr3L_5290696_5292213_pos_524	0.102983	1	5
chr3L_5365661_5366524_pos_525	0.3488	1	3
chr3L_5381604_5382263_pos_526	0.288477	1	3
chr3L_5379936_5381283_pos_527	0.226161	1	5
chr3L_5469254_5469967_pos_528	-0.0680359	1	4
chr3L_5591226_5591783_pos_529	0.373884	1	2
chr3L_5625427_5626422_pos_530	0.398786	1	2
chr3L_6279813_6280881_pos_531	0.120256	1	4
chr3L_6643327_6644422_pos_532	0.328452	1	1
chr3L_6641372_6643156_pos_533	0.376791	1	3
chr3L_6654253_6655827_pos_534	0.253371	1	5
chr3L_6751626_6752197_pos_535	0.122725	1	3
chr3L_6803764_6804684_pos_536	-0.0390354	1	3
chr3L_6927942_6928640_pos_537	0.512998	1	2
chr3L_7252836_7253932_pos_538	0.469566	1	2
chr3L_7413753_7414950_pos_539	0.01412	1	3
chr3L_7707395_7708094_pos_540	-0.315091	1	4
chr3L_7785117_7786807_pos_541	-0.00660613	1	4
chr3L_7778975_7779828_pos_542	0.633504	1	1
chr3L_7794463_7794860_pos_543	0.263389	1	5
chr3L_7804724_7805146_pos_544	-0.188482	1	5
chr3L_7853672_7854206_pos_545	0.423556	1	3
chr3L_7888624_7890062_pos_546	-0.498597	1	5
chr3L_7933337_7934164_pos_547	0.046392	1	3
chr3L_8209297_8211628_pos_548	0.513518	1	1
chr3L_8247287_8248439_pos_549	-0.441818	1	1
chr3L_8446640_8447005_pos_550	0.022455	1	2
chr3L_8486794_8488639_pos_551	0.284571	1	1
chr3L_8529194_8529809_pos_552	0.0951203	1	3
chr3L_8682696_8683149_pos_553	0.245169	1	1
chr3L_8941138_8941930_pos_554	0.305778	1	3
chr3L_9056926_9058015_pos_555	0.358444	1	3
chr3L_9111048_9112570_pos_556	0.818015	1	1
chr3L_9253985_9255461_pos_557	0.27742	1	2
chr3L_9492710_9493976_pos_558	0.432118	1	3
chr3L_9496862_9497157_pos_559	0.46806	1	1
chr3L_9524320_9525521_pos_560	0.247254	1	1
chr3L_9547046_9548113_pos_561	0.657675	1	2
chr3L_9550473_9551717_pos_562	0.51869	1	2
chr3L_9581913_9585212_pos_563	0.403214	1	4
chr3L_9645366_9648034_pos_564	-0.259647	1	3
chr3L_9890119_9890826_pos_565	0.32405	1	1
chr3L_9909435_9910544_pos_566	0.214976	1	2
chr3L_9933983_9934949_pos_567	0.718063	1	3
chr3L_9943102_9944819_pos_568	0.340733	1	1
chr3L_9981797_9984162_pos_569	0.149745	1	1
chr3L_9999583_10000369_pos_570	-0.100026	1	2
chr3L_10007457_10008758_pos_571	0.0360206	1	4
chr3L_10113426_10114634_pos_572	-0.108034	1	2
chr3L_10205645_10206284_pos_573	0.388895	1	1
chr3L_10277936_10278424_pos_574	-0.13877	1	4
chr3L_10306171_10307017_pos_575	0.293134	1	1
chr3L_10435315_10436271_pos_576	0.203283	1	4
chr3L_10475540_10476402_pos_577	0.300867	1	4
chr3L_10530699_10532150_pos_578	0.738351	1	4
chr3L_10559111_10559879_pos_579	0.108122	1	4
chr3L_10592693_10593492_pos_580	0.336571	1	1
chr3L_10579062_10579613_pos_581	-0.0052382	1	1
chr3L_10595714_10596746_pos_582	0.0833901	1	3
chr3L_10830656_10832146_pos_583	0.537367	1	5
chr3L_10997956_10998589_pos_584	0.889502	1	5
chr3L_11149231_11150538_pos_585	-0.698839	1	2
chr3L_11226593_11227112_pos_586	0.300737	1	2
chr3L_11283210_11283778_pos_587	0.00304334	1	1
chr3L_11315113_11315737_pos_588	0.053707	1	5
chr3L_11345769_11346633_pos_589	-0.0522518	1	2
chr3L_11535872_11537313_pos_590	1.08487	1	5
chr3L_11661628_11662744_pos_591	0.047057	1	4
chr3L_11709786_11710669_pos_592	0.084147	1	2
chr3L_11849411_11853130_pos_593	-0.00745509	1	4
chr3L_11888809_11891036_pos_594	0.617704	1	2
chr3L_12026973_12027426_pos_595	0.669449	1	4
chr3L_12095976_12096844_pos_596	0.104995	1	4
chr3L_12097757_12099205_pos_597	0.322489	1	2
chr3L_12220731_12223126_pos_598	0.682066	1	2
chr3L_12253278_12254006_pos_599	0.184937	1	1
chr3L_12338797_12339781_pos_600	0.227576	1	4
chr3L_12355302_12356266_pos_601	-0.0208736	1	4
chr3L_12351221_12352154_pos_602	0.500677	1	2
chr3L_12352344_12355060_pos_603	0.50844	1	3
chr3L_12375099_12376361_pos_604	0.62798	1	5
chr3L_12402281_12402948_pos_605	0.318677	1	4
chr3L_12628431_12629861_pos_606	0.905964	1	2
chr3L_12866452_12868018_pos_607	0.805294	1	2
chr3L_12978188_12980728_pos_608	0.82673	1	4
chr3L_13235868_13238031_pos_609	0.55939	1	2
chr3L_13266937_13268036_pos_610	0.301497	1	3
chr3L_13412499_13413949_pos_611	0.0969757	1	3
chr3L_13563770_13566849_pos_612	0.30431	1	4
chr3L_13588320_13589071_pos_613	0.187019	1	5
chr3L_14052239_14053323_pos_614	0.47763	1	5
chr3L_14215012_14215984_pos_615	0.248942	1	5
chr3L_14220125_14220866_pos_616	-0.0249723	1	2
chr3L_14244383_14244964_pos_617	0.287328	1	3
chr3L_14411709_14412756_pos_618	0.00767938	1	4
chr3L_14546859_14547410_pos_619	0.230497	1	3
chr3L_14551035_14551399_pos_620	0.0881068	1	2
chr3L_14675537_14676442_pos_621	0.302332	1	5
chr3L_14712663_14714188_pos_622	-0.0623643	1	4
chr3L_14709887_14710251_pos_623	0.0015256	1	4
chr3L_14897863_14899171_pos_624	0.611688	1	1
chr3L_14985999_14987058_pos_625	0.388539	1	2
chr3L_15096821_15098664_pos_626	0.764079	1	5
chr3L_15389920_15392650_pos_627	0.520942	1	2
chr3L_15399321_15400469_pos_628	-0.313201	1	1
chr3L_15414216_15415668_pos_629	0.136764	1	2
chr3L_15470712_15472207_pos_630	0.363491	1	2
chr3L_15540214_15540890_pos_631	0.430373	1	3
chr3L_15609939_15611014_pos_632	0.246239	1	4
chr3L_15608839_15609530_pos_633	0.163561	1	1
chr3L_15719490_15720746_pos_634	0.25935	1	5
chr3L_15806898_15807729_pos_635	0.516533	1	3
chr3L_15842598_15845535_pos_636	0.323879	1	3
chr3L_15874387_15876256_pos_637	0.318564	1	2
chr3L_15880725_15883849_pos_638	0.461856	1	5
chr3L_15993918_15995271_pos_639	0.347755	1	4
chr3L_15984384_15987637_pos_640	0.598779	1	2
chr3L_16095000_16095931_pos_641	-0.311222	1	1
chr3L_16175989_16176915_pos_642	0.0706084	1	4
chr3L_16183795_16184604_pos_643	0.0528266	1	4
chr3L_16231865_16233772_pos_644	0.216073	1	1
chr3L_16645116_16646564_pos_645	0.597116	1	3
chr3L_16790593_16791593_pos_646	0.188407	1	5
chr3L_16791794_16792389_pos_647	0.489521	1	3
chr3L_16882163_16883123_pos_648	0.100135	1	4
chr3L_16890772_16892058_pos_649	-0.291239	1	1
chr3L_16967588_16968812_pos_650	0.683026	1	1
chr3L_16993275_16994594_pos_651	-0.0944174	1	4
chr3L_16987763_16989172_pos_652	0.203569	1	4
chr3L_17117689_17118191_pos_653	-0.0083519	1	1
chr3L_17131345_17132441_pos_654	0.309903	1	4
chr3L_17155210_17156363_pos_655	0.32881	1	1
chr3L_17182000_17184443_pos_656	0.0794468	1	2
chr3L_17200841_17202235_pos_657	0.211365	1	2
chr3L_17302932_17304435_pos_658	0.298884	1	2
chr3L_17324515_17326308_pos_659	0.0453616	1	4
chr3L_17379413_17381117_pos_660	0.17288	1	4
chr3L_17398069_17399181_pos_661	0.0500611	1	5
chr3L_17531647_17533698_pos_662	0.174166	1	4
chr3L_17608378_17609290_pos_663	0.223214	1	4
chr3L_17698068_17699235_pos_664	0.0313342	1	1
chr3L_17735408_17736439_pos_665	-0.0396137	1	4
chr3L_17746985_17748144_pos_666	0.0481713	1	5
chr3L_17924544_17925710_pos_667	0.219775	1	3
chr3L_17938304_17939296_pos_668	0.274473	1	4
chr3L_17951260_17952265_pos_669	-0.0751665	1	5
chr3L_17994809_17995711_pos_670	-0.26734	1	2
chr3L_17984000_17984472_pos_671	0.244235	1	5
chr3L_18000426_18001311_pos_672	0.508902	1	3
chr3L_18024238_18024754_pos_673	0.257583	1	1
chr3L_18039585_18040666_pos_674	0.357016	1	5
chr3L_18174688_18175310_pos_675	0.78562	1	2
chr3L_18164578_18165759_pos_676	0.198256	1	3
chr3L_18183771_18184221_pos_677	0.49976	1	1
chr3L_18327260_18328302_pos_678	0.165403	1	3
chr3L_18350500_18351490_pos_679	0.000821325	1	3
chr3L_18569980_18570875_pos_680	0.369438	1	4
chr3L_18627570_18628542_pos_681	0.218705	1	4
chr3L_18643507_18644830_pos_682	0.553617	1	5
chr3L_18720552_18722681_pos_683	0.408579	1	1
chr3L_18870923_18872824_pos_684	0.115536	1	3
chr3L_18969206_18971240_pos_685	0.28151	1	1
chr3L_19124580_19127517_pos_686	0.211671	1	2
chr3L_19154500_19155072_pos_687	0.213601	1	5
chr3L_19282373_19282893_pos_688	0.132212	1	2
chr3L_19359828_19360796_pos_689	0.358803	1	1
chr3L_19403845_19404747_pos_690	0.387224	1	4
chr3L_19427710_19429080_pos_691	0.311371	1	5
chr3L_19454268_19456047_pos_692	-0.32328	1	4
chr3L_19507833_19508442_pos_693	0.295941	1	5
chr3L_19530257_19531758_pos_694	0.173179	1	3
chr3L_19617223_19619042_pos_695	-0.0504334	1	5
chr3L_19894616_19895173_pos_696	0.41755	1	1
chr3L_20051716_20054945_pos_697	0.152995	1	2
chr3L_20167633_20172456_pos_698	-0.0680297	1	3
chr3L_20517511_20518530_pos_699	-0.203799	1	4
chr3L_20736876_20738904_pos_700	-0.0440502	1	2
chr3L_20819970_20820382_pos_701	0.799411	1	2
chr3L_20861717_20863174_pos_702	-0.162465	1	4
chr3L_21056785_21057242_pos_703	0.699346	1	2
chr3L_21157205_21158426_pos_704	0.422106	1	3
chr3L_21418521_21419581_pos_705	0.323565	1	1
chr3L_21928288_21930292_pos_706	-0.229223	1	3
chr3L_22080548_22081337_pos_707	0.124589	1	3
chr3L_22592778_22593210_pos_708	-0.0074769	1	4
chr3L_22924301_22926099_pos_709	-0.0486036	1	5
chr3L_23065877_23066180_pos_710	-0.332537	1	4
chr3L_23073425_23074857_pos_711	-0.393246	1	4
chr3L_23191099_23192074_pos_712	-0.129084	1	2
chr3L_23541701_23541925_pos_713	-0.339829	1	4
chr3L_23980135_23980938_pos_714	-0.301806	1	3
chr3L_24221081_24222540_pos_715	-0.160079	1	5
chr3LHet_216790_220314_pos_716	-0.150624	1	3
chr3LHet_230605_232333_pos_717	-0.457196	1	2
chr3LHet_1050880_1052936_pos_718	0.105471	1	5
chr3LHet_1125458_1125711_pos_719	-0.349994	1	2
chr3LHet_1292265_1293028_pos_720	0.480918	1	2
chr3LHet_1673707_1674134_pos_721	-0.340308	1	3
chr2RHet_2893544_2896322_pos_722	-0.188092	1	5
chr3R_3425969_3428687_pos_723	0.322785	1	4
chr3R_6835329_6836672_pos_724	0.780025	1	1
chr3R_14174467_14176292_pos_725	0.369806	1	1
chr3R_24266556_24268633_pos_726	0.515838	1	2
chr3R_3409526_3411556_pos_727	0.375824	1	4
chr3R_4278502_4281231_pos_728	0.232947	1	3
chr3R_6097965_6098620_pos_729	0.476304	1	3
chr3R_6621878_6624620_pos_730	-0.0285627	1	3
chr3R_9162178_9162855_pos_731	0.503776	1	2
chr3R_9358015_9359430_pos_732	0.251041	1	2
chr3R_10160795_10161819_pos_733	-0.0966939	1	3
chr3R_10653001_10654935_pos_734	0.191208	1	1
chr3R_12111411_12111803_pos_735	0.57909	1	4
chr3R_12144071_12145064_pos_736	0.789575	1	3
chr3R_13665463_13667993_pos_737	0.864207	1	2
chr3R_14650481_14651039_pos_738	0.66722	1	3
chr3R_15516529_15519581_pos_739	0.382623	1	2
chr3R_15698650_15699986_pos_740	0.510695	1	1
chr3R_19090630_19092448_pos_741	0.169817	1	5
chr3R_19910067_19911266_pos_742	0.179428	1	5
chr3R_21236088_21240164_pos_743	0.130024	1	1
chr3R_22105526_22106732_pos_744	0.536466	1	3
chr3R_22613045_22614356_pos_745	0.354401	1	3
chr3R_22793419_22794156_pos_746	0.630289	1	4
chr3R_26854335_26857707_pos_747	0.22554	1	5
chr3R_27117735_27119847_pos_748	0.505419	1	4
chr3R_27199909_27201795_pos_749	0.50658	1	5
chr3R_27462977_27464903_pos_750	0.756545	1	3
chr3RHet_803296_805111_pos_751	-0.164053	1	3
chr3R_275096_275481_pos_752	0.375794	1	3
chr3R_343952_345414_pos_753	-0.120337	1	4
chr3R_422289_423026_pos_754	0.228795	1	4
chr3R_456142_459582_pos_755	-0.0900808	1	5
chr3R_697201_698431_pos_756	-0.3622	1	4
chr3R_870258_871403_pos_757	0.224562	1	3
chr3R_888791_889807_pos_758	0.258224	1	1
chr3R_932547_933242_pos_759	0.653917	1	1
chr3R_1220846_1221665_pos_760	0.22565	1	5
chr3R_1244257_1246604_pos_761	0.169084	1	5
chr3R_1254961_1257682_pos_762	0.0976145	1	2
chr3R_1464137_1466053_pos_763	0.135625	1	4
chr3R_1591374_1592600_pos_764	0.381953	1	1
chr3R_1769901_1771512_pos_765	-0.139693	1	2
chr3R_1811343_1813572_pos_766	0.279207	1	3
chr3R_1816843_1819328_pos_767	0.0669103	1	1
chr3R_1875786_1876892_pos_768	0.551059	1	4
chr3R_1923808_1925251_pos_769	0.261241	1	5
chr3R_1956540_1958546_pos_770	0.124375	1	5
chr3R_2088297_2089234_pos_771	0.211416	1	1
chr3R_2109331_2110443_pos_772	-0.0384583	1	1
chr3R_2847783_2850337_pos_773	0.0865692	1	5
chr3R_2991018_2992114_pos_774	-0.111458	1	2
chr3R_3015135_3015377_pos_775	0.46553	1	4
chr3R_3161812_3162985_pos_776	-0.38014	1	1
chr3R_3222300_3222997_pos_777	0.673941	1	3
chr3R_3347672_3348854_pos_778	-0.177724	1	2
chr3R_3400198_3402159_pos_779	0.1775	1	1
chr3R_3454583_3456533_pos_780	-0.152649	1	4
chr3R_3539414_3542423_pos_781	0.389571	1	4
chr3R_3592211_3595608_pos_782	0.131614	1	3
chr3R_3659730_3663906_pos_783	0.0496698	1	5
chr3R_3682157_3683554_pos_784	0.451821	1	2
chr3R_3717767_3720143_pos_785	0.76577	1	1
chr3R_3791985_3792552_pos_786	0.205797	1	4
chr3R_3886837_3889474_pos_787	0.0637915	1	2
chr3R_3940959_3941320_pos_788	0.323697	1	2
chr3R_4001535_4002580_pos_789	0.0712365	1	3
chr3R_4189425_4190847_pos_790	-0.241258	1	5
chr3R_4203613_4206099_pos_791	-0.116476	1	3
chr3R_4287970_4290991_pos_792	0.215177	1	3
chr3R_4332688_4334094_pos_793	-0.13081	1	1
chr3R_4413633_4416474_pos_794	0.129638	1	2
chr3R_4710540_4712312_pos_795	-0.117271	1	1
chr3R_4749289_4750665_pos_796	0.619918	1	5
chr3R_4932559_4933546_pos_797	0.331867	1	2
chr3R_4949076_4949714_pos_798	0.542395	1	1
chr3R_5274367_5275008_pos_799	0.551649	1	1
chr3R_5306325_5308402_pos_800	0.57199	1	3
chr3R_5956197_5957371_pos_801	0.0611361	1	1
chr3R_6010634_6012533_pos_802	-0.00607053	1	5
chr3R_6142559_6145451_pos_803	0.135757	1	2
chr3R_6284832_6286165_pos_804	0.258966	1	4
chr3R_6385800_6386728_pos_805	0.696509	1	1
chr3R_6386956_6387600_pos_806	0.543707	1	2
chr3R_6513956_6515149_pos_807	0.194411	1	1
chr3R_6542474_6544535_pos_808	-0.0770617	1	1
chr3R_6553714_6556844_pos_809	0.34496	1	4
chr3R_6563221_6563979_pos_810	-0.431397	1	3
chr3R_6777283_6778606_pos_811	0.133844	1	2
chr3R_6804106_6806238_pos_812	0.0824549	1	1
chr3R_6811943_6812999_pos_813	0.685248	1	1
chr3R_6831094_6832964_pos_814	0.789689	1	5
chr3R_6951751_6952880_pos_815	0.468951	1	5
chr3R_7162767_7163271_pos_816	0.497897	1	5
chr3R_7332763_7334556_pos_817	0.504103	1	5
chr3R_7363394_7363955_pos_818	0.259254	1	5
chr3R_7636614_7637495_pos_819	0.348229	1	1
chr3R_7626644_7628959_pos_820	-0.157831	1	5
chr3R_7680566_7682726_pos_821	0.00677694	1	1
chr3R_7795176_7795886_pos_822	0.455661	1	3
chr3R_7813464_7813707_pos_823	0.317004	1	4
chr3R_7890573_7893771_pos_824	0.0455493	1	3
chr3R_7903478_7905225_pos_825	0.312923	1	4
chr3R_7914233_7915026_pos_826	-0.177158	1	3
chr3R_7925853_7928522_pos_827	-0.269225	1	2
chr3R_7929741_7930740_pos_828	0.882309	1	3
chr3R_7978328_7978799_pos_829	-0.0756039	1	1
chr3R_8011634_8013457_pos_830	-0.28708	1	3
chr3R_8027457_8028062_pos_831	-0.320459	1	2
chr3R_8125102_8126286_pos_832	0.539547	1	3
chr3R_8216209_8216693_pos_833	-0.0282882	1	1
chr3R_8336915_8340861_pos_834	-0.0527443	1	3
chr3R_8368300_8369189_pos_835	-0.402837	1	1
chr3R_8402217_8403680_pos_836	0.561484	1	3
chr3R_8415143_8416666_pos_837	0.110288	1	1
chr3R_8428325_8430718_pos_838	0.179465	1	1
chr3R_8478361_8478912_pos_839	0.096124	1	4
chr3R_8532239_8534435_pos_840	0.0491957	1	2
chr3R_8566942_8568173_pos_841	-0.267472	1	1
chr3R_8665650_8666560_pos_842	0.0933249	1	1
chr3R_8734323_8735721_pos_843	0.474785	1	1
chr3R_8751692_8752158_pos_844	0.0373353	1	5
chr3R_9360981_9361643_pos_845	0.48434	1	5
chr3R_9428955_9429731_pos_846	0.356674	1	5
chr3R_9427229_9428615_pos_847	0.0431133	1	2
chr3R_9566544_9568884_pos_848	0.408292	1	5
chr3R_9581283_9582424_pos_849	0.320802	1	2
chr3R_9726128_9726592_pos_850	0.384434	1	3
chr3R_9798125_9799058_pos_851	0.871325	1	1
chr3R_9792340_9794395_pos_852	-0.294386	1	4
chr3R_9896024_9897581_pos_853	0.714329	1	2
chr3R_9963884_9964954_pos_854	0.193241	1	2
chr3R_9960383_9961471_pos_855	-0.102419	1	4
chr3R_10000569_10003288_pos_856	0.260283	1	2
chr3R_10059740_10061903_pos_857	-0.0583094	1	4
chr3R_10276567_10278204_pos_858	0.156966	1	1
chr3R_10331153_10332605_pos_859	0.0757726	1	2
chr3R_10536487_10537492_pos_860	0.193183	1	3
chr3R_10528321_10529885_pos_861	0.142306	1	5
chr3R_10546732_10547168_pos_862	0.419196	1	1
chr3R_10661807_10662938_pos_863	0.276788	1	5
chr3R_10757493_10759126_pos_864	0.0783909	1	5
chr3R_10801105_10803045_pos_865	0.471925	1	5
chr3R_10828435_10830115_pos_866	0.51682	1	1
chr3R_10876012_10878020_pos_867	0.452477	1	2
chr3R_10910005_10912054_pos_868	0.704531	1	4
chr3R_10918642_10919210_pos_869	0.565965	1	3
chr3R_11081692_11084156_pos_870	-0.27862	1	3
chr3R_11123575_11124533_pos_871	0.47098	1	4
chr3R_11118209_11119037_pos_872	0.368574	1	4
chr3R_11257544_11258620_pos_873	0.409447	1	2
chr3R_11254271_11257268_pos_874	0.318719	1	4
chr3R_11284811_11286549_pos_875	0.181772	1	4
chr3R_11294444_11295561_pos_876	0.380193	1	3
chr3R_11360597_11361761_pos_877	0.0338554	1	5
chr3R_11609207_11610956_pos_878	-0.190971	1	3
chr3R_11772865_11774121_pos_879	0.0458514	1	3
chr3R_11817246_11817869_pos_880	0.0905609	1	2
chr3R_11824303_11825048_pos_881	0.00449895	1	4
chr3R_11839877_11841554_pos_882	0.14429	1	2
chr3R_12040941_12041546_pos_883	0.46139	1	3
chr3R_12272233_12273916_pos_884	-0.0934367	1	2
chr3R_12649346_12651603_pos_885	0.0213181	1	2
chr3R_12836220_12837514_pos_886	-0.103057	1	2
chr3R_13184351_13185625_pos_887	0.168422	1	1
chr3R_13221704_13222089_pos_888	-0.0559645	1	1
chr3R_13348792_13350500_pos_889	-0.0331111	1	4
chr3R_13418917_13419762_pos_890	0.378315	1	2
chr3R_13563105_13563880_pos_891	0.1794	1	3
chr3R_13660946_13661630_pos_892	-0.132384	1	5
chr3R_13807839_13808934_pos_893	0.166655	1	2
chr3R_13815772_13816825_pos_894	0.436335	1	1
chr3R_13841530_13842784_pos_895	-0.27099	1	3
chr3R_13867676_13868622_pos_896	0.41853	1	2
chr3R_13979490_13980169_pos_897	0.355535	1	5
chr3R_14138357_14138567_pos_898	0.308036	1	2
chr3R_14163662_14165492_pos_899	0.443754	1	5
chr3R_14270092_14272450_pos_900	0.69023	1	1
chr3R_14293869_14295018_pos_901	0.555506	1	5
chr3R_14458489_14460092_pos_902	0.400128	1	4
chr3R_14641414_14641747_pos_903	0.356683	1	4
chr3R_14652303_14654725_pos_904	0.175764	1	4
chr3R_14663018_14666036_pos_905	0.772399	1	5
chr3R_14885483_14886374_pos_906	-0.0386654	1	1
chr3R_14890195_14891705_pos_907	0.225971	1	1
chr3R_14914514_14915413_pos_908	0.224099	1	1
chr3R_14964398_14965665_pos_909	-0.0414324	1	4
chr3R_15033124_15034336_pos_910	0.57026	1	4
chr3R_15368193_15369857_pos_911	0.651762	1	3
chr3R_15399741_15402210_pos_912	-0.018046	1	3
chr3R_15447540_15447979_pos_913	0.0753607	1	3
chr3R_15521675_15522969_pos_914	0.0882658	1	2
chr3R_15611064_15611678_pos_915	-0.0331968	1	3
chr3R_15795005_15795785_pos_916	0.0226684	1	3
chr3R_15781522_15783347_pos_917	-0.121727	1	4
chr3R_15814530_15815260_pos_918	0.053939	1	4
chr3R_15874060_15876719_pos_919	0.161796	1	2
chr3R_15908552_15910182_pos_920	0.520259	1	2
chr3R_15896421_15898013_pos_921	-0.111335	1	1
chr3R_15968550_15970148_pos_922	-0.0878918	1	2
chr3R_16058360_16059646_pos_923	0.261766	1	1
chr3R_16126101_16129984_pos_924	0.0956549	1	4
chr3R_16229530_16230360_pos_925	0.828246	1	3
chr3R_16296542_16300528_pos_926	0.126356	1	5
chr3R_16331491_16333571_pos_927	-0.179149	1	3
chr3R_16495904_16496809_pos_928	0.292534	1	1
chr3R_16670813_16672526_pos_929	0.164714	1	4
chr3R_16707351_16709099_pos_930	0.0628617	1	1
chr3R_16807327_16807621_pos_931	0.349253	1	4
chr3R_17016454_17017125_pos_932	0.242711	1	5
chr3R_17035673_17036208_pos_933	0.42798	1	2
chr3R_17073830_17075230_pos_934	0.503852	1	4
chr3R_17388665_17389426_pos_935	0.109845	1	3
chr3R_17522766_17523688_pos_936	0.359555	1	5
chr3R_17784979_17787015_pos_937	-0.338472	1	1
chr3R_18348443_18349537_pos_938	0.389015	1	5
chr3R_18366331_18368343_pos_939	0.272874	1	5
chr3R_18498176_18498572_pos_940	0.0714654	1	2
chr3R_18682531_18684315_pos_941	0.243787	1	5
chr3R_18742255_18743085_pos_942	-0.824307	1	5
chr3R_18800097_18801457_pos_943	0.506476	1	1
chr3R_18871672_18873397_pos_944	0.696073	1	3
chr3R_18904623_18907277_pos_945	0.29376	1	5
chr3R_18931011_18932229_pos_946	0.487804	1	4
chr3R_19142425_19143048_pos_947	0.204696	1	2
chr3R_19160043_19160756_pos_948	0.4786	1	4
chr3R_19161043_19161863_pos_949	0.353243	1	2
chr3R_19267132_19268526_pos_950	0.433769	1	3
chr3R_19473327_19475931_pos_951	0.396845	1	2
chr3R_19476324_19478890_pos_952	0.437927	1	1
chr3R_19539347_19541123_pos_953	-0.125492	1	4
chr3R_19550568_19550988_pos_954	0.240871	1	5
chr3R_19569770_19572352_pos_955	-0.105101	1	5
chr3R_19612431_19613121_pos_956	0.280629	1	3
chr3R_19845672_19847023_pos_957	0.10804	1	5
chr3R_19851955_19853033_pos_958	0.342034	1	5
chr3R_19913547_19914047_pos_959	0.830882	1	4
chr3R_20110995_20111857_pos_960	0.211465	1	2
chr3R_20275669_20276348_pos_961	0.566878	1	3
chr3R_20308193_20308608_pos_962	0.259796	1	2
chr3R_20351386_20352565_pos_963	0.832604	1	5
chr3R_20533830_20535907_pos_964	-0.175069	1	1
chr3R_20777804_20778395_pos_965	0.0481263	1	2
chr3R_20801851_20803894_pos_966	0.588513	1	3
chr3R_20932074_20934164_pos_967	-0.226113	1	1
chr3R_21049334_21050080_pos_968	-0.309337	1	4
chr3R_21066928_21067415_pos_969	-0.348413	1	2
chr3R_21100252_21101924_pos_970	-0.0797866	1	1
chr3R_21131443_21132173_pos_971	0.154579	1	4
chr3R_21210244_21211935_pos_972	0.916348	1	2
chr3R_21249874_21250658_pos_973	0.287903	1	5
chr3R_21354484_21357374_pos_974	0.143781	1	5
chr3R_21523031_21525757_pos_975	0.42519	1	5
chr3R_21517263_21519979_pos_976	0.790262	1	2
chr3R_21584828_21585522_pos_977	0.461515	1	2
chr3R_22070521_22072247_pos_978	-0.327742	1	3
chr3R_22068734_22070448_pos_979	0.551063	1	3
chr3R_22067965_22068384_pos_980	-0.434053	1	4
chr3R_22153424_22154766_pos_981	0.767292	1	2
chr3R_22249146_22250377_pos_982	0.486627	1	3
chr3R_22280911_22281565_pos_983	-0.06584	1	2
chr3R_22499908_22502639_pos_984	-0.109135	1	3
chr3R_22569315_22570245_pos_985	0.503845	1	4
chr3R_22722160_22723901_pos_986	-0.049737	1	3
chr3R_22755192_22756364_pos_987	0.42963	1	3
chr3R_22807139_22809504_pos_988	0.489947	1	1
chr3R_22883271_22883998_pos_989	0.028263	1	4
chr3R_22985389_22986325_pos_990	0.0370893	1	1
chr3R_23145896_23147251_pos_991	0.349718	1	3
chr3R_23159177_23159708_pos_992	0.210664	1	1
chr3R_23201656_23202818_pos_993	0.717071	1	4
chr3R_23232617_23234145_pos_994	0.546382	1	4
chr3R_23246807_23248516_pos_995	0.825067	1	4
chr3R_23537284_23539266_pos_996	0.507545	1	3
chr3R_23565744_23567609_pos_997	0.289503	1	1
chr3R_23585975_23586847_pos_998	0.149983	1	3
chr3R_23684173_23685040_pos_999	-0.332457	1	2
chr3R_23696478_23697274_pos_1000	0.723119	1	2
chr3R_23723450_23726408_pos_1001	0.383522	1	2
chr3R_23928595_23930504_pos_1002	-0.165728	1	5
chr3R_24055696_24058874_pos_1003	-0.511556	1	5
chr3R_24235900_24239312_pos_1004	-0.16606	1	4
chr3R_24470335_24471419_pos_1005	0.296791	1	4
chr3R_24571036_24572498_pos_1006	0.163403	1	3
chr3R_24566805_24568126_pos_1007	0.297355	1	2
chr3R_24613064_24615025_pos_1008	0.488756	1	1
chr3R_24703171_24703931_pos_1009	0.64847	1	4
chr3R_24723399_24724265_pos_1010	0.484351	1	2
chr3R_25005904_25006871_pos_1011	0.0737002	1	3
chr3R_25435896_25439724_pos_1012	0.387059	1	5
chr3R_25489423_25490196_pos_1013	0.654195	1	1
chr3R_25582534_25583937_pos_1014	0.375135	1	5
chr3R_25943555_25944852_pos_1015	0.240937	1	4
chr3R_26130187_26131023_pos_1016	0.248224	1	1
chr3R_26362001_26364423_pos_1017	0.874714	1	2
chr3R_26375316_26377229_pos_1018	0.0791875	1	1
chr3R_26485254_26486252_pos_1019	0.135906	1	3
chr3R_26492718_26495306_pos_1020	0.392824	1	5
chr3R_26569591_26570577_pos_1021	0.218161	1	5
chr3R_26604783_26605842_pos_1022	0.617167	1	3
chr3R_26797538_26798742_pos_1023	0.381447	1	1
chr3R_26824585_26825226_pos_1024	0.697981	1	3
chr3R_26845373_26845957_pos_1025	-0.0193285	1	5
chr3R_26998231_26999392_pos_1026	0.243252	1	4
chr3R_27048105_27048953_pos_1027	0.439658	1	3
chr3R_27252738_27253470_pos_1028	0.373909	1	5
chr3R_27425251_27426150_pos_1029	0.949601	1	3
chr3R_27682095_27683395_pos_1030	0.25631	1	3
chr3R_27739890_27741011_pos_1031	0.661456	1	4
chr3R_27757079_27757619_pos_1032	-0.117313	1	3
chr4_184013_185877_pos_1033	-0.331033	1	1
chr4_168305_169619_pos_1034	-0.160867	1	5
chr4_283353_284429_pos_1035	-0.132586	1	4
chr4_390178_391010_pos_1036	0.0819755	1	2
chr4_564141_565975_pos_1037	-0.625633	1	3
chr4_967695_970660_pos_1038	-0.212383	1	3
chr4_984008_985301_pos_1039	-0.0200836	1	1
chr4_1054887_1056297_pos_1040	-0.035177	1	4
chrX_3432582_3433399_pos_1041	-0.889239	1	4
chrX_3334551_3335179_pos_1042	-0.127128	1	5
chrX_8003603_8004242_pos_1043	-0.510841	1	3
chrX_8052217_8053704_pos_1044	-0.109216	1	4
chrX_8739685_8742055_pos_1045	0.299207	1	4
chrX_9789037_9790021_pos_1046	0.444973	1	1
chrX_11542409_11543748_pos_1047	0.574907	1	1
chrX_11771653_11772664_pos_1048	0.156802	1	4
chrX_13164719_13166024_pos_1049	0.660487	1	3
chrX_13557411_13559508_pos_1050	0.430889	1	3
chrX_14753881_14755523_pos_1051	0.41159	1	4
chrX_15506977_15508543_pos_1052	0.894039	1	5
chrX_17948818_17950772_pos_1053	0.303624	1	2
chrX_18046200_18047649_pos_1054	0.3727	1	2
chrX_404267_405576_pos_1055	0.389445	1	5
chrX_797171_797958_pos_1056	0.665792	1	5
chrX_879549_880710_pos_1057	-0.0183082	1	1
chrX_1090197_1090984_pos_1058	0.0460081	1	2
chrX_1157170_1158231_pos_1059	0.0225096	1	5
chrX_1158494_1159322_pos_1060	0.463072	1	1
chrX_1159633_1159917_pos_1061	0.409281	1	3
chrX_1176544_1177460_pos_1062	0.0313133	1	4
chrX_1345398_1346017_pos_1063	0.228104	1	5
chrX_1429171_1430128_pos_1064	0.409474	1	2
chrX_1484514_1486551_pos_1065	0.392507	1	2
chrX_1512514_1513453_pos_1066	0.126577	1	5
chrX_1628707_1629987_pos_1067	0.053017	1	1
chrX_1621149_1622495_pos_1068	-0.0693649	1	1
chrX_1722215_1722977_pos_1069	0.52626	1	4
chrX_1861232_1861606_pos_1070	0.279586	1	1
chrX_2172466_2173325_pos_1071	0.451534	1	3
chrX_2593305_2594017_pos_1072	-0.149133	1	2
chrX_2603682_2604361_pos_1073	-0.0624998	1	4
chrX_2635996_2636627_pos_1074	0.21615	1	4
chrX_2681020_2682501_pos_1075	0.763188	1	2
chrX_2818415_2818999_pos_1076	-0.10412	1	5
chrX_2851966_2852596_pos_1077	0.530395	1	2
chrX_2896327_2896831_pos_1078	0.635333	1	3
chrX_3159533_3160449_pos_1079	0.759718	1	2
chrX_3254009_3255154_pos_1080	-0.424636	1	4
chrX_3283149_3284462_pos_1081	0.341425	1	5
chrX_3293043_3294668_pos_1082	0.272027	1	5
chrX_3441591_3443619_pos_1083	0.0421154	1	5
chrX_4131074_4132126_pos_1084	0.0890416	1	4
chrX_4228274_4228884_pos_1085	0.570994	1	2
chrX_4438299_4439999_pos_1086	0.412872	1	4
chrX_4506023_4507055_pos_1087	0.492291	1	1
chrX_4520725_4521748_pos_1088	0.01214	1	4
chrX_4587963_4588724_pos_1089	0.735765	1	4
chrX_4589829_4591177_pos_1090	0.603132	1	5
chrX_4645922_4646625_pos_1091	-0.173703	1	3
chrX_4833959_4835010_pos_1092	0.204471	1	1
chrX_5079466_5081141_pos_1093	0.116447	1	4
chrX_5230697_5231751_pos_1094	0.0591692	1	4
chrX_5708466_5709483_pos_1095	0.0568203	1	5
chrX_5778465_5779108_pos_1096	0.219554	1	1
chrX_5845345_5846057_pos_1097	0.186223	1	5
chrX_5870627_5872766_pos_1098	0.628448	1	4
chrX_5956356_5957285_pos_1099	0.451246	1	4
chrX_5958396_5959799_pos_1100	-0.145592	1	5
chrX_6228355_6229103_pos_1101	0.0729265	1	3
chrX_6521692_6523022_pos_1102	-0.658733	1	1
chrX_6612973_6615479_pos_1103	0.21769	1	4
chrX_6639676_6641033_pos_1104	-0.537786	1	3
chrX_6969584_6970826_pos_1105	-0.300079	1	3
chrX_7515107_7515763_pos_1106	0.0760418	1	3
chrX_7860291_7860641_pos_1107	0.247024	1	4
chrX_8096080_8097189_pos_1108	0.845033	1	1
chrX_8169404_8170715_pos_1109	0.0845234	1	4
chrX_8235039_8236151_pos_1110	0.391607	1	4
chrX_8297954_8298714_pos_1111	-0.460076	1	1
chrX_8360692_8362082_pos_1112	0.331566	1	4
chrX_8390392_8391634_pos_1113	-0.0263189	1	5
chrX_8400854_8402755_pos_1114	0.246858	1	2
chrX_8398495_8399651_pos_1115	0.603742	1	1
chrX_8433593_8434683_pos_1116	0.127915	1	5
chrX_8679654_8680295_pos_1117	0.496733	1	5
chrX_8866524_8867824_pos_1118	0.0653239	1	3
chrX_8902896_8903894_pos_1119	0.245329	1	4
chrX_8901492_8902493_pos_1120	-0.0521627	1	1
chrX_8969096_8970108_pos_1121	0.357724	1	4
chrX_9038825_9039651_pos_1122	0.439418	1	5
chrX_9081252_9082061_pos_1123	0.332186	1	2
chrX_9237901_9239341_pos_1124	0.0803813	1	1
chrX_9239373_9241706_pos_1125	0.0725504	1	5
chrX_9300169_9302031_pos_1126	-0.25834	1	1
chrX_9470556_9471061_pos_1127	0.0696173	1	1
chrX_9507826_9508820_pos_1128	0.499416	1	5
chrX_9516703_9517314_pos_1129	0.898756	1	2
chrX_9528002_9529122_pos_1130	-0.0447409	1	1
chrX_9731969_9732409_pos_1131	0.275763	1	5
chrX_9790968_9792241_pos_1132	0.089089	1	4
chrX_9863128_9864260_pos_1133	-0.182145	1	1
chrX_10078570_10079759_pos_1134	0.142734	1	3
chrX_10143932_10145659_pos_1135	0.632372	1	2
chrX_10181761_10182898_pos_1136	0.163307	1	1
chrX_10216246_10217039_pos_1137	-0.0259038	1	3
chrX_10280803_10281248_pos_1138	0.278868	1	5
chrX_10377855_10379401_pos_1139	0.49736	1	4
chrX_10548819_10549971_pos_1140	0.184885	1	4
chrX_10642719_10643235_pos_1141	0.630166	1	5
chrX_10668557_10669671_pos_1142	0.375112	1	4
chrX_11074991_11075854_pos_1143	0.180668	1	3
chrX_11111022_11112369_pos_1144	0.0247427	1	2
chrX_11236347_11237124_pos_1145	0.717937	1	4
chrX_11279421_11280394_pos_1146	-0.176655	1	1
chrX_11313861_11314327_pos_1147	-0.105821	1	4
chrX_11358025_11358641_pos_1148	0.563049	1	1
chrX_11513762_11514798_pos_1149	0.567593	1	4
chrX_11578509_11578782_pos_1150	0.000686199	1	2
chrX_11577533_11577738_pos_1151	0.139278	1	3
chrX_11775851_11776821_pos_1152	0.169762	1	3
chrX_11778202_11778520_pos_1153	0.330874	1	2
chrX_11807149_11808358_pos_1154	0.35725	1	4
chrX_11988965_11990333_pos_1155	-0.325338	1	5
chrX_12113512_12114292_pos_1156	0.059873	1	5
chrX_12327186_12329139_pos_1157	0.337502	1	5
chrX_12398975_12399449_pos_1158	-0.0124994	1	2
chrX_12453736_12454332_pos_1159	0.163602	1	3
chrX_12575874_12576994_pos_1160	0.197913	1	1
chrX_12665477_12667424_pos_1161	-0.146998	1	1
chrX_12768876_12770408_pos_1162	0.668477	1	2
chrX_12858546_12859397_pos_1163	0.273702	1	3
chrX_13103327_13103861_pos_1164	-0.482876	1	3
chrX_13735271_13737850_pos_1165	0.698905	1	5
chrX_13772989_13774042_pos_1166	0.0834153	1	5
chrX_14069834_14070592_pos_1167	-0.0980479	1	3
chrX_14114251_14115195_pos_1168	0.193033	1	5
chrX_14152638_14153341_pos_1169	0.131985	1	4
chrX_14486354_14487342_pos_1170	0.357474	1	5
chrX_14483942_14484500_pos_1171	0.192297	1	2
chrX_14667422_14667903_pos_1172	0.162957	1	2
chrX_14802033_14802791_pos_1173	0.0133575	1	1
chrX_15095923_15096878_pos_1174	0.12534	1	4
chrX_15110122_15111216_pos_1175	0.128093	1	4
chrX_15203025_15204289_pos_1176	0.778374	1	3
chrX_15336450_15338227_pos_1177	-0.245728	1	3
chrX_15509576_15511809_pos_1178	0.470435	1	4
chrX_15996016_15997329_pos_1179	-0.27224	1	5
chrX_16384873_16385547_pos_1180	0.680452	1	2
chrX_16463970_16466126_pos_1181	-0.0475022	1	5
chrX_16466362_16467992_pos_1182	0.169167	1	1
chrX_16508250_16509127_pos_1183	0.310144	1	2
chrX_16517432_16518012_pos_1184	-0.0911443	1	1
chrX_16599284_16600059_pos_1185	-0.245602	1	2
chrX_16611120_16612201_pos_1186	-0.0414166	1	5
chrX_16651008_16652399_pos_1187	0.0134371	1	5
chrX_16772150_16773163_pos_1188	-0.0721816	1	5
chrX_16800872_16802282_pos_1189	-0.244432	1	3
chrX_16793979_16797178_pos_1190	0.360915	1	1
chrX_16815903_16817098_pos_1191	0.0620678	1	2
chrX_16812147_16814005_pos_1192	0.0419989	1	3
chrX_16933970_16935294_pos_1193	0.0546484	1	5
chrX_16987326_16989258_pos_1194	0.699427	1	1
chrX_17006518_17007220_pos_1195	0.253929	1	4
chrX_17074602_17074903_pos_1196	0.373383	1	2
chrX_17098892_17099427_pos_1197	0.0571669	1	2
chrX_17184248_17185005_pos_1198	0.218853	1	5
chrX_17183346_17183989_pos_1199	-0.832679	1	4
chrX_17369873_17371788_pos_1200	1.06996	1	2
chrX_17582449_17583272_pos_1201	-0.129365	1	5
chrX_17619775_17620678_pos_1202	0.723198	1	5
chrX_17730144_17731794_pos_1203	0.296379	1	5
chrX_17897540_17898971_pos_1204	0.429453	1	1
chrX_17929635_17930483_pos_1205	0.271304	1	2
chrX_17951211_17952734_pos_1206	0.196475	1	5
chrX_18074821_18077106_pos_1207	-0.164569	1	5
chrX_18146817_18148408_pos_1208	0.192409	1	1
chrX_18187841_18188559_pos_1209	0.0163775	1	5
chrX_18248692_18249073_pos_1210	0.362108	1	1
chrX_18289008_18289898_pos_1211	-0.00805827	1	2
chrX_18600864_18601738_pos_1212	0.113133	1	3
chrX_18799341_18800619_pos_1213	0.261756	1	2
chrX_18967865_18969352_pos_1214	-0.110147	1	1
chrX_19110552_19112120_pos_1215	0.291013	1	4
chrX_19143550_19144093_pos_1216	0.61686	1	1
chrX_19132627_19134739_pos_1217	-0.029419	1	2
chrX_19145467_19146580_pos_1218	-0.436626	1	3
chrX_19518606_19519273_pos_1219	-0.00467106	1	5
chrX_19635253_19635900_pos_1220	0.22651	1	1
chrX_19646254_19646675_pos_1221	0.119818	1	5
chrX_19724255_19725228_pos_1222	0.547645	1	2
chrX_19898152_19898859_pos_1223	0.271263	1	4
chrX_20014101_20015016_pos_1224	-0.0433923	1	5
chrX_20363655_20364241_pos_1225	0.30434	1	2
chrX_20646907_20648566_pos_1226	-0.0423404	1	1
chrX_20654364_20655057_pos_1227	0.425554	1	1
chrX_20862522_20864377_pos_1228	0.0626719	1	3
chrX_20932643_20932983_pos_1229	-0.172639	1	3
chrX_20935996_20937454_pos_1230	0.447809	1	2
chrX_21146601_21148204_pos_1231	-0.271002	1	3
chrX_21224477_21225202_pos_1232	0.65816	1	5
chrX_21270148_21270730_pos_1233	-0.0712347	1	2
chrX_22038141_22038825_pos_1234	0.111358	1	5
chrX_22397813_22398160_pos_1235	0.677389	1	3
chrXHet_78518_79346_pos_1236	-0.28191	1	2
chr2L_3556419_3559437_neg_1	-0.0042947	-1	1
chrX_7135829_7137973_neg_2	-0.58035	-1	3
chrU_6319939_6322780_neg_3	-0.140003	-1	2
chr2L_9702922_9704402_neg_4	0.360299	-1	3
chrUextra_570357_572637_neg_5	-0.253851	-1	1
chr2R_13971560_13973003_neg_6	-0.220115	-1	5
chrUextra_9283627_9284883_neg_7	-1.15938	-1	3
chrX_14533984_14537237_neg_8	-0.116516	-1	3
chr2L_16549403_16550441_neg_9	0.207582	-1	3
chrX_10303976_10305937_neg_10	0.871734	-1	4
chr2L_21011698_21013358_neg_11	0.0459456	-1	3
chr3L_10631326_10634218_neg_12	0.0705048	-1	5
chr3L_11253279_11255858_neg_13	0.174223	-1	2
chrUextra_23177048_23179614_neg_14	-1.68165	-1	2
chr3RHet_915754_916554_neg_15	-0.362458	-1	1
chr3L_3882495_3885694_neg_16	0.252406	-1	5
chrUextra_3404276_3405256_neg_17	-1.70743	-1	2
chrUextra_23167879_23170046_neg_18	-1.69286	-1	1
chr2L_20491633_20491934_neg_19	0.5109	-1	3
chr2R_14235399_14236723_neg_20	-0.0904492	-1	3
chr3R_11642748_11643658_neg_21	0.129762	-1	1
chr3R_10254312_10255313_neg_22	0.160902	-1	2
chrUextra_24320251_24321110_neg_23	-1.67446	-1	5
chrUextra_12844627_12845213_neg_24	-0.793621	-1	4
chr3RHet_1074460_1075253_neg_25	-0.241148	-1	4
chrX_4469815_4470677_neg_26	0.102401	-1	1
chr2L_3237067_3237950_neg_27	0.0849667	-1	4
chrUextra_12185256_12186705_neg_28	-0.909029	-1	1
chr2L_7823741_7826820_neg_29	0.0753854	-1	3
chr2L_16413516_16414876_neg_30	0.340186	-1	5
chrUextra_13548579_13550537_neg_31	-1.34337	-1	3
chr2R_5514982_5515993_neg_32	0.442092	-1	5
chr2L_8489804_8491407_neg_33	-0.143313	-1	3
chr2L_18982410_18982727_neg_34	0.0811437	-1	3
chr3L_9910929_9912038_neg_35	-0.379244	-1	4
chr3R_17437321_17439376_neg_36	0.360616	-1	3
chr2RHet_1465679_1466357_neg_37	0.142904	-1	2
chr3R_6048953_6049947_neg_38	0.187277	-1	4
chr2R_1877428_1880449_neg_39	-0.105505	-1	1
chr3R_25931209_25931750_neg_40	0.187225	-1	3
chr3L_4340005_4342238_neg_41	0.296427	-1	1
chr2R_19087253_19088220_neg_42	0.193658	-1	4
chr3L_10775359_10778089_neg_43	0.0335133	-1	2
chr3L_23571149_23571613_neg_44	-0.140816	-1	5
chrX_14010559_14011557_neg_45	-0.320002	-1	5
chrX_9716766_9717895_neg_46	0.291164	-1	4
chr2L_17945706_17946801_neg_47	-0.353397	-1	5
chrUextra_18079852_18080768_neg_48	-0.818617	-1	1
chr2L_17363052_17363444_neg_49	0.755647	-1	1
chr2L_8725271_8727232_neg_50	-0.196775	-1	4
chr2L_18716215_18718141_neg_51	-0.0357637	-1	3
chr2L_11950387_11952637_neg_52	-0.165378	-1	3
chrX_15816213_15817570_neg_53	-0.237397	-1	4
chr3L_7296159_7296872_neg_54	0.293677	-1	5
chr3R_4975524_4976088_neg_55	0.102382	-1	4
chrX_17883234_17884051_neg_56	0.379826	-1	2
chr3R_15269371_15270422_neg_57	-0.193251	-1	2
chrU_511909_513668_neg_58	-0.248206	-1	2
chrU_4976089_4976828_neg_59	0.00940834	-1	5
chrUextra_26707762_26708653_neg_60	-1.72289	-1	2
chr3R_19554893_19556232_neg_61	0.430173	-1	1
chr2L_5446701_5447832_neg_62	-0.211858	-1	2
chr2L_2600088_2600841_neg_63	0.168798	-1	4
chr2R_8638640_8641541_neg_64	-0.25776	-1	5
chrX_22094691_22095400_neg_65	-0.186932	-1	3
chrU_9819214_9820851_neg_66	-0.518021	-1	4
chr3R_11817259_11819516_neg_67	0.176488	-1	2
chr3L_12836227_12837422_neg_68	0.162554	-1	5
chr2L_1383671_1384480_neg_69	0.482464	-1	2
chr2R_8151112_8151517_neg_70	0.653428	-1	1
chr3L_10220767_10221152_neg_71	-0.35317	-1	1
chr3R_2452454_2452980_neg_72	-0.426795	-1	2
chrU_7634704_7637307_neg_73	-1.28954	-1	1
chrUextra_2763551_2764230_neg_74	-1.01281	-1	1
chr3L_4510956_4512680_neg_75	-0.66737	-1	1
chr3L_12291962_12293869_neg_76	-0.134061	-1	5
chrUextra_1003574_1004931_neg_77	-1.83635	-1	4
chrX_7586782_7588490_neg_78	-0.103223	-1	3
chr2L_13046317_13047442_neg_79	0.280521	-1	2
chr2L_14005541_14007266_neg_80	-0.0484004	-1	3
chr3L_21807669_21809112_neg_81	0.0681676	-1	2
chr2L_12411009_12412342_neg_82	0.193193	-1	4
chrX_483569_483889_neg_83	0.00604441	-1	1
chr3R_17749830_17750394_neg_84	-0.274485	-1	1
chr3L_22659460_22661011_neg_85	-0.040787	-1	5
chrX_17881199_17882252_neg_86	0.699917	-1	2
chrUextra_224081_225056_neg_87	-0.123116	-1	3
chrX_17198411_17199557_neg_88	-0.171853	-1	2
chr3R_18925267_18926035_neg_89	-0.195537	-1	1
chr2L_176098_178022_neg_90	-0.243004	-1	4
chr3R_21057948_21059443_neg_91	0.198107	-1	1
chr3R_1664741_1666627_neg_92	-0.28988	-1	5
chrUextra_4179629_4181515_neg_93	-0.779629	-1	5
chr3R_5737946_5738622_neg_94	0.329623	-1	5
chr3L_14431164_14434393_neg_95	0.0761085	-1	3
chr2L_22105720_22107108_neg_96	0.194219	-1	4
chr3L_7674068_7674408_neg_97	-0.305268	-1	5
chr2L_20334169_20335137_neg_98	-0.00821356	-1	1
chrUextra_2783460_2785093_neg_99	-1.08678	-1	3
chr3L_5360567_5361264_neg_100	-0.0621574	-1	2
chrUextra_757163_760487_neg_101	-1.18562	-1	3
chr2R_8504879_8506587_neg_102	-0.0989246	-1	3
chr3L_7804203_7806392_neg_103	-0.292938	-1	1
chr3L_17616250_17618538_neg_104	0.116898	-1	2
chr2L_1627953_1629043_neg_105	0.410127	-1	5
chrX_15917297_15917763_neg_106	-0.687884	-1	3
chr2R_16671651_16672383_neg_107	0.0718331	-1	4
chr3R_10515990_10517512_neg_108	0.576374	-1	1
chr2RHet_3125411_3125846_neg_109	0.420832	-1	1
chrX_14235662_14236234_neg_110	-0.68269	-1	4
chr2L_12556753_12557718_neg_111	0.137265	-1	3
chrX_11441567_11442891_neg_112	0.416246	-1	5
chr2L_16004945_16005808_neg_113	-0.119348	-1	3
chrX_3536554_3537599_neg_114	0.0787479	-1	2
chr2R_17396547_17397121_neg_115	0.367255	-1	1
chr3R_12943050_12943653_neg_116	0.0501527	-1	5
chrUextra_9530718_9531682_neg_117	-0.84554	-1	1
chr2L_20989588_20991744_neg_118	-0.140536	-1	5
chrX_6084135_6086082_neg_119	0.130868	-1	5
chr2R_2298879_2299942_neg_120	-0.183532	-1	5
chrUextra_25221049_25223482_neg_121	-1.67944	-1	3
chr3RHet_964969_967104_neg_122	-1.30205	-1	5
chrX_4109797_4111015_neg_123	0.9107	-1	1
chr2R_8441045_8442234_neg_124	-0.242514	-1	2
chrX_1728890_1729485_neg_125	0.791976	-1	1
chr3R_9896940_9897900_neg_126	0.211674	-1	4
chrX_3292577_3293386_neg_127	0.110646	-1	5
chr3R_25303795_25304662_neg_128	0.543126	-1	5
chr3L_62069_63057_neg_129	-0.0399524	-1	4
chr2L_8008747_8009712_neg_130	0.167549	-1	2
chr3R_19496290_19499488_neg_131	-0.0244926	-1	3
chrUextra_15579834_15581006_neg_132	-1.35018	-1	1
chrX_8742765_8744096_neg_133	0.169506	-1	2
chrX_3544626_3546541_neg_134	0.0564316	-1	4
chr3R_3002294_3002943_neg_135	-0.244197	-1	5
chrUextra_11033268_11033819_neg_136	-1.75751	-1	4
chr3RHet_2302597_2303792_neg_137	-0.11377	-1	5
chrX_22413143_22414349_neg_138	-0.0218326	-1	2
chrX_7858443_7860427_neg_139	-0.188215	-1	2
chr3R_23802739_23803362_neg_140	0.158877	-1	5
chrU_4814766_4815814_neg_141	-0.545665	-1	1
chrX_19215515_19217979_neg_142	0.130408	-1	2
chr3R_17531400_17534003_neg_143	-0.0744478	-1	1
chr2R_16843960_16845149_neg_144	-0.061146	-1	5
chrUextra_23125453_23126194_neg_145	-1.64305	-1	2
chrUextra_1760435_1761287_neg_146	-1.33404	-1	1
chr2R_18839033_18839891_neg_147	-0.147566	-1	3
chr3RHet_589285_590381_neg_148	-1.25354	-1	3
chr2L_22919537_22921530_neg_149	-0.306921	-1	5
chr3R_6082706_6084986_neg_150	-0.393886	-1	2
chr2L_8830819_8831909_neg_151	0.641153	-1	3
chrX_22177670_22178638_neg_152	-0.149026	-1	3
chrUextra_14192431_14194249_neg_153	-1.71076	-1	4
chr3R_24141553_24142427_neg_154	0.180908	-1	3
chr3L_18288537_18289214_neg_155	-0.214857	-1	3
chr2L_4988399_4990427_neg_156	-0.139878	-1	1
chr3LHet_227836_229496_neg_157	-0.332129	-1	4
chrX_6604752_6605435_neg_158	0.317478	-1	3
chr2R_1868221_1869047_neg_159	-0.251889	-1	5
chr2R_8927943_8928891_neg_160	-0.201246	-1	1
chr3R_24219007_24220186_neg_161	0.398809	-1	4
chr2L_5233576_5235232_neg_162	0.00309659	-1	4
chrUextra_7219391_7220018_neg_163	-0.238405	-1	3
chr2RHet_1982892_1984685_neg_164	0.00513482	-1	1
chr2R_12808611_12809173_neg_165	-0.14212	-1	2
chrU_3938944_3940338_neg_166	-0.346951	-1	2
chr2L_4691472_4692997_neg_167	0.34398	-1	4
chr3L_119230_119967_neg_168	0.682753	-1	5
chrUextra_1123443_1124662_neg_169	-0.41324	-1	3
chr3R_17726269_17726657_neg_170	0.269299	-1	5
chrX_8583_9246_neg_171	0.0317755	-1	5
chr3LHet_394450_395414_neg_172	0.0500152	-1	3
chr2L_21620026_21621649_neg_173	-0.88428	-1	3
chr2L_18567814_18569721_neg_174	0.493487	-1	1
chr3R_15515283_15517571_neg_175	0.911814	-1	4
chr2L_18950811_18951508_neg_176	-0.267549	-1	4
chr3L_22811719_22812477_neg_177	-0.0933534	-1	3
chrU_8308315_8309365_neg_178	-0.300686	-1	1
chr3RHet_1602459_1604311_neg_179	0.00485822	-1	2
chrX_13707137_13708689_neg_180	0.0524926	-1	3
chrX_18983946_18985656_neg_181	0.412635	-1	4
chr2L_10981537_10985365_neg_182	0.136553	-1	5
chr2L_9578528_9580108_neg_183	-0.138137	-1	5
chrUextra_2342815_2344407_neg_184	-0.496165	-1	5
chr3R_10900927_10901754_neg_185	0.363547	-1	3
chr2RHet_2404380_2406983_neg_186	-0.189303	-1	4
chr3R_1342081_1342769_neg_187	0.10371	-1	4
chrUextra_19246880_19248405_neg_188	-0.611985	-1	5
chrUextra_18111289_18112979_neg_189	-1.02998	-1	3
chr3R_16102999_16106051_neg_190	0.316264	-1	2
chr3L_18339468_18341093_neg_191	0.325237	-1	4
chr2L_3271460_3273775_neg_192	-0.516573	-1	1
chrUextra_8740024_8741074_neg_193	-1.63799	-1	1
chrUextra_13594925_13595569_neg_194	-1.64503	-1	2
chr3R_14758345_14758885_neg_195	0.404116	-1	3
chr3L_12565299_12565719_neg_196	-0.148837	-1	5
chr3L_8765265_8766888_neg_197	0.430061	-1	5
chr3R_26572939_26574427_neg_198	0.118622	-1	3
chrU_6578588_6579812_neg_199	0.0781287	-1	4
chr3L_21436831_21437336_neg_200	-0.0208556	-1	4
chr3R_2842315_2844794_neg_201	-0.173341	-1	4
chr3R_6876746_6877443_neg_202	0.15195	-1	5
chrUextra_27725272_27726356_neg_203	-1.48814	-1	5
chr3R_7766580_7767927_neg_204	-0.361282	-1	3
chr3R_23897954_23899218_neg_205	-0.172573	-1	2
chrUextra_5884055_5885352_neg_206	-0.230309	-1	5
chrX_15086125_15087342_neg_207	0.498938	-1	5
chrX_12772347_12773037_neg_208	-0.275609	-1	3
chr2L_12332476_12333714_neg_209	-0.0216924	-1	4
chr2L_19953978_19954696_neg_210	-0.0720212	-1	4
chr3L_10094803_10096015_neg_211	0.269203	-1	4
chr3L_4623071_4624892_neg_212	0.247309	-1	5
chrUextra_10632533_10635096_neg_213	-1.68561	-1	3
chr3R_3554000_3554611_neg_214	0.0282231	-1	3
chr2L_21062846_21063564_neg_215	0.460118	-1	5
chr3R_12319108_12319931_neg_216	0.192046	-1	5
chr3L_10203546_10204540_neg_217	0.122858	-1	4
chrX_20687292_20688578_neg_218	0.281226	-1	2
chr3R_6408297_6408750_neg_219	-0.509811	-1	3
chrU_6755731_6756795_neg_220	0.119405	-1	5
chr3L_11488315_11490655_neg_221	0.578342	-1	1
chr2R_2118808_2119449_neg_222	0.189909	-1	5
chr3L_19570890_19572709_neg_223	-0.0990316	-1	5
chr3RHet_2218483_2219413_neg_224	-0.253662	-1	5
chrX_9569972_9571024_neg_225	0.0150497	-1	4
chr3R_739123_741964_neg_226	-0.0641108	-1	2
chrX_13920583_13922923_neg_227	0.185023	-1	3
chrU_4290881_4292145_neg_228	-0.637562	-1	2
chr4_1140148_1140804_neg_229	-0.195113	-1	3
chr2R_18753995_18755094_neg_230	-0.156173	-1	4
chr3L_17671260_17672469_neg_231	-0.234694	-1	1
chr3L_8170843_8171913_neg_232	-0.288404	-1	3
chr3R_14182452_14183335_neg_233	0.224476	-1	2
chrX_11576872_11577526_neg_234	-0.0237625	-1	5
chrYHet_339137_339995_neg_235	0.0903451	-1	1
chr3R_22386655_22387852_neg_236	-0.0149385	-1	3
chrUextra_23629131_23631092_neg_237	-1.34366	-1	5
chrUextra_18420230_18420801_neg_238	-0.512078	-1	1
chrUextra_26049694_26052156_neg_239	-1.8475	-1	2
chr3R_22626343_22626596_neg_240	-0.0944887	-1	3
chrUextra_27777508_27778702_neg_241	-1.51925	-1	4
chrUextra_14700395_14700769_neg_242	-1.6213	-1	1
chr3R_12111706_12112673_neg_243	0.295927	-1	5
chrUextra_13078010_13079486_neg_244	-1.30009	-1	4
chr3R_6594940_6595918_neg_245	-0.204336	-1	4
chrU_8268669_8269227_neg_246	-0.0549115	-1	4
chr3R_22244584_22245420_neg_247	-0.0124879	-1	1
chrUextra_16353396_16354384_neg_248	-1.22662	-1	2
chrUextra_4672483_4673211_neg_249	-1.57612	-1	5
chr2R_18555926_18556819_neg_250	0.168552	-1	5
chr3R_1809342_1810494_neg_251	0.172548	-1	1
chr2R_2153582_2154241_neg_252	0.23449	-1	1
chr3L_14257042_14257482_neg_253	0.184127	-1	4
chrX_8161127_8161864_neg_254	-0.252215	-1	1
chrUextra_26201742_26202346_neg_255	-1.41704	-1	3
chrUextra_10913422_10914296_neg_256	-1.64513	-1	5
chr3R_1724178_1724659_neg_257	-0.0284518	-1	3
chrUextra_3681568_3682104_neg_258	-0.790883	-1	2
chr2R_11795095_11795978_neg_259	-0.444252	-1	2
chrUextra_2189697_2191044_neg_260	-1.61524	-1	4
chr2R_10488839_10490867_neg_261	0.117676	-1	1
chr3R_23012674_23014453_neg_262	-0.0362737	-1	5
chr3R_17355220_17356178_neg_263	0.114201	-1	2
chr3R_10496041_10498695_neg_264	0.160636	-1	4
chrX_22290909_22294087_neg_265	-0.479383	-1	4
chrX_814379_816983_neg_266	-0.0788749	-1	2
chrX_14756114_14756959_neg_267	0.328266	-1	4
chr3L_10275106_10275777_neg_268	-0.493474	-1	5
chr2L_15779969_15781058_neg_269	0.0238258	-1	5
chr2L_12555635_12557864_neg_270	0.281838	-1	1
chr3R_19714538_19716683_neg_271	0.400731	-1	2
chr3R_6099033_6101497_neg_272	0.224791	-1	5
chr2R_11076022_11078800_neg_273	0.155531	-1	3
chr3L_7744292_7745895_neg_274	0.142965	-1	3
chr3R_1723211_1723839_neg_275	0.345978	-1	1
chr3L_21744035_21744552_neg_276	0.183896	-1	1
chr3R_2408543_2411721_neg_277	0.5498	-1	4
chr2L_21340079_21341582_neg_278	-0.387255	-1	4
chrX_4065167_4068582_neg_279	0.426373	-1	4
chr3LHet_2551695_2552319_neg_280	-0.306126	-1	4
chr2L_1941418_1943346_neg_281	0.385572	-1	2
chr2R_8680187_8680802_neg_282	-0.140067	-1	1
chr2L_832941_833399_neg_283	-0.0221007	-1	1
chr3L_1766143_1767155_neg_284	-0.305507	-1	2
chr2L_18934609_18935225_neg_285	0.559984	-1	2
chrU_9730614_9732141_neg_286	-0.41182	-1	2
chrUextra_9369348_9370140_neg_287	-1.70889	-1	4
chrX_19366664_19367857_neg_288	0.135325	-1	5
chr2L_17741796_17742238_neg_289	-0.0586075	-1	2
chr2L_10829019_10830100_neg_290	-0.0338555	-1	3
chr2L_11240127_11240994_neg_291	0.510373	-1	3
chr3L_5946267_5948008_neg_292	0.0166256	-1	4
chr2R_8171678_8173755_neg_293	-0.204552	-1	3
chrX_7837708_7838011_neg_294	-0.269335	-1	4
chrUextra_367334_367956_neg_295	-0.305607	-1	1
chrUextra_22106245_22107197_neg_296	-0.701898	-1	5
chr3LHet_2249471_2251101_neg_297	-0.308462	-1	4
chr4_301671_302347_neg_298	0.0462582	-1	5
chrU_230873_231747_neg_299	0.1344	-1	2
chr3L_2539063_2540212_neg_300	0.00302466	-1	1
chr3R_6056974_6057968_neg_301	0.56382	-1	2
chr3R_6773483_6774151_neg_302	0.988372	-1	2
chr3L_3055221_3056377_neg_303	-0.149205	-1	4
chrUextra_7100482_7101258_neg_304	-0.344937	-1	5
chrU_6344505_6345503_neg_305	-0.434591	-1	1
chrX_21369919_21370486_neg_306	-0.28976	-1	1
chr3R_11326514_11327155_neg_307	0.399022	-1	4
chr3RHet_1085930_1086990_neg_308	-0.0602222	-1	1
chr3RHet_1233667_1234640_neg_309	-0.234054	-1	4
chrUextra_13205344_13208065_neg_310	-0.85781	-1	4
chrU_86394_88400_neg_311	0.0885133	-1	2
chrX_3527154_3528881_neg_312	0.321631	-1	3
chr2L_9305203_9307399_neg_313	0.480023	-1	5
chr3L_6075041_6076896_neg_314	0.389026	-1	5
chrUextra_22850360_22851265_neg_315	-1.70804	-1	4
chr2L_16612386_16614063_neg_316	0.628189	-1	5
chr2L_11131667_11132189_neg_317	0.102705	-1	2
chr3L_11449307_11450133_neg_318	0.230166	-1	1
chr2L_16486119_16486635_neg_319	0.364343	-1	4
chrUextra_10060327_10062612_neg_320	-0.89417	-1	5
chr3L_3497034_3497830_neg_321	0.00362847	-1	2
chrU_5804873_5805459_neg_322	-1.48855	-1	1
chrUextra_3108383_3109740_neg_323	-0.304953	-1	2
chr2L_1588838_1591281_neg_324	0.119307	-1	1
chr2R_49061_51183_neg_325	-0.10658	-1	4
chr3L_809699_810338_neg_326	0.367984	-1	4
chrUextra_27155115_27155609_neg_327	-1.01943	-1	2
chr2R_3615935_3619388_neg_328	0.131443	-1	5
chr2L_5841859_5843360_neg_329	0.122471	-1	4
chr2L_22919811_22920976_neg_330	-0.402709	-1	4
chrUextra_7653610_7654989_neg_331	-1.3854	-1	4
chrUextra_4802446_4804458_neg_332	-1.59109	-1	1
chrX_11663748_11664129_neg_333	0.589685	-1	1
chr3RHet_2034661_2035895_neg_334	-0.286578	-1	1
chrUextra_21466161_21468322_neg_335	-1.47182	-1	5
chr2R_32129_33313_neg_336	0.211531	-1	2
chrUextra_21770674_21770895_neg_337	0.361668	-1	2
chr2R_4141628_4142511_neg_338	-0.019924	-1	4
chr3L_15163305_15164735_neg_339	0.0116011	-1	2
chrX_19959223_19960061_neg_340	0.0357634	-1	2
chr3L_18864_19718_neg_341	0.461936	-1	2
chr2L_13607341_13607778_neg_342	-0.920271	-1	2
chr2RHet_1932731_1934277_neg_343	0.0285243	-1	2
chr2R_6048788_6049245_neg_344	0.517426	-1	1
chrX_15087520_15087992_neg_345	-0.0332067	-1	5
chrXHet_78853_80017_neg_346	0.0773769	-1	3
chr3LHet_675352_677468_neg_347	-0.751384	-1	1
chr3L_24167970_24168730_neg_348	-0.043441	-1	3
chr2R_10746137_10746895_neg_349	0.51651	-1	2
chr3R_17673222_17673984_neg_350	-0.205431	-1	1
chr3RHet_671386_672829_neg_351	0.0731516	-1	1
chrUextra_26046885_26048242_neg_352	-1.64239	-1	3
chr2L_16295805_16297921_neg_353	0.381003	-1	2
chr2R_12170272_12171398_neg_354	0.134872	-1	4
chrYHet_60602_61430_neg_355	-0.744775	-1	5
chr2L_17138328_17138861_neg_356	-0.408765	-1	5
chr3L_23714139_23714611_neg_357	-0.199896	-1	3
chrUextra_2708200_2710639_neg_358	-1.62935	-1	5
chrUextra_23498920_23499739_neg_359	-1.68876	-1	2
chr3L_10316668_10317727_neg_360	0.472924	-1	4
chr3R_2672103_2673483_neg_361	0.0306671	-1	5
chr3L_21555124_21556469_neg_362	-0.343805	-1	1
chr3R_14313801_14315112_neg_363	0.287162	-1	4
chrUextra_10384927_10386442_neg_364	-1.5906	-1	1
chrX_12617709_12618625_neg_365	0.0391398	-1	2
chr2L_8947643_8948664_neg_366	-0.00383277	-1	2
chrUextra_7976874_7977910_neg_367	-1.59281	-1	5
chr3R_24131365_24132403_neg_368	-0.303661	-1	1
chr2RHet_555185_557135_neg_369	-0.0551921	-1	4
chr3L_7418906_7420140_neg_370	0.046954	-1	1
chr2R_14724538_14725265_neg_371	0.28656	-1	2
chr3R_20655645_20656138_neg_372	0.0310391	-1	1
chrUextra_5152760_5154432_neg_373	-1.17449	-1	4
chr3R_12812326_12814684_neg_374	-0.0788959	-1	5
chr3R_12335941_12336899_neg_375	0.492933	-1	3
chrUextra_14245195_14246472_neg_376	-1.45911	-1	5
chrUextra_13831488_13832543_neg_377	-0.913277	-1	4
chr3L_2815955_2817414_neg_378	0.426361	-1	4
chr4_367567_368699_neg_379	0.361818	-1	3
chr2RHet_44734_45776_neg_380	-0.0773452	-1	1
chrUextra_18500667_18502233_neg_381	-0.528627	-1	2
chrX_7471258_7471792_neg_382	-0.00841598	-1	2
chr2R_20917274_20918210_neg_383	0.00619419	-1	3
chrX_19275741_19276610_neg_384	-0.103674	-1	5
chr2L_22900365_22902327_neg_385	-0.951238	-1	5
chrX_16395804_16398125_neg_386	0.127149	-1	4
chrX_7061833_7062266_neg_387	-0.302947	-1	1
chr3R_7878453_7879776_neg_388	0.0174814	-1	3
chr3L_11341416_11344813_neg_389	-0.186729	-1	5
chr2L_14733715_14734577_neg_390	0.00906261	-1	1
chr3R_25294177_25295114_neg_391	0.73926	-1	2
chr3R_7002471_7003521_neg_392	-0.205369	-1	4
chrX_14913952_14916299_neg_393	1.1292	-1	5
chrUextra_15079376_15079818_neg_394	-1.58139	-1	5
chrX_8621363_8622826_neg_395	0.0423013	-1	1
chr2L_17364872_17365403_neg_396	0.541828	-1	3
chrX_21175207_21175916_neg_397	0.178002	-1	1
chr3R_22804824_22805404_neg_398	-0.115907	-1	3
chrUextra_8072201_8073605_neg_399	-1.67355	-1	5
chr3R_293089_293760_neg_400	-0.0447233	-1	1
chr3L_14265184_14268483_neg_401	-0.00254371	-1	1
chr2R_21144814_21145683_neg_402	0.35578	-1	1
chr3R_5118095_5118549_neg_403	0.0186734	-1	2
chr3R_22897022_22897992_neg_404	0.0854268	-1	4
chr3R_17411190_17413246_neg_405	0.179525	-1	5
chr2L_21554607_21555523_neg_406	-0.278585	-1	4
chr3L_23230004_23231827_neg_407	0.0602863	-1	4
chr2L_1478459_1479790_neg_408	0.608984	-1	4
chr3L_18476395_18478134_neg_409	0.0531221	-1	3
chr3R_5250226_5251432_neg_410	0.538512	-1	3
chr4_689488_690250_neg_411	-0.14313	-1	3
chrUextra_20600623_20602073_neg_412	-0.285405	-1	5
chr3L_16687243_16687563_neg_413	0.328403	-1	1
chr3R_23873884_23875322_neg_414	-0.190723	-1	2
chrX_4690338_4690739_neg_415	0.37788	-1	3
chr3R_15811274_15811869_neg_416	0.0215253	-1	3
chr3R_5209908_5211209_neg_417	-0.019464	-1	5
chr2R_1018059_1018910_neg_418	0.0159531	-1	5
chrX_3780328_3781876_neg_419	0.0950287	-1	5
chrUextra_2455077_2456580_neg_420	-0.450449	-1	3
chr2L_15480053_15481503_neg_421	0.274276	-1	3
chr3R_10315299_10316786_neg_422	0.154632	-1	4
chrU_4699464_4700688_neg_423	-0.177975	-1	4
chr2LHet_157830_158782_neg_424	-0.266285	-1	3
chr3R_4054444_4057113_neg_425	0.0956542	-1	2
chr2R_20387986_20388853_neg_426	-0.0741192	-1	5
chrUextra_25344094_25346418_neg_427	-1.66016	-1	4
chr3L_2857338_2858003_neg_428	-0.382219	-1	1
chr2L_7853307_7854272_neg_429	0.182355	-1	1
chr3R_19108779_19109811_neg_430	-0.128521	-1	1
chr3R_16739149_16740163_neg_431	-0.12212	-1	2
chrX_3943141_3946277_neg_432	0.426923	-1	1
chr3R_11947603_11948845_neg_433	0.0900676	-1	1
chr3R_5928230_5929293_neg_434	0.0615355	-1	2
chr2L_19689378_19690358_neg_435	-0.307531	-1	1
chr3R_2538556_2540612_neg_436	0.509527	-1	2
chrU_1322559_1323778_neg_437	-0.21465	-1	3
chrX_18647902_18649470_neg_438	0.0663654	-1	5
chr2L_20733105_20735133_neg_439	0.0218115	-1	4
chrYHet_291995_292590_neg_440	-0.117874	-1	5
chr3L_18240358_18241255_neg_441	-0.511867	-1	5
chr3R_4076802_4079014_neg_442	0.16058	-1	4
chr2L_13477846_13479476_neg_443	0.285227	-1	2
chr2RHet_1916673_1918494_neg_444	-0.0485988	-1	1
chr3R_8583310_8584684_neg_445	0.0460109	-1	4
chr2L_22383753_22384998_neg_446	0.372794	-1	3
chr3LHet_657828_659292_neg_447	0.0805671	-1	2
chr3R_15427969_15429438_neg_448	0.0284528	-1	4
chr3L_19502210_19503869_neg_449	-0.020342	-1	5
chr3L_13458336_13459633_neg_450	0.104392	-1	3
chr3LHet_44714_45979_neg_451	-0.197505	-1	5
chrX_11442982_11444111_neg_452	-0.113898	-1	5
chrUextra_20632174_20633811_neg_453	-1.44024	-1	5
chr2R_14195495_14198099_neg_454	0.541506	-1	3
chr2R_1539412_1541123_neg_455	0.766439	-1	2
chr3R_6420880_6421648_neg_456	0.570432	-1	2
chrX_14721644_14722447_neg_457	-0.214366	-1	3
chr2L_22294702_22297660_neg_458	-0.368653	-1	4
chr3R_10512943_10513765_neg_459	0.0956255	-1	5
chr2L_2390020_2390703_neg_460	-0.180139	-1	4
chr2R_10799454_10800685_neg_461	0.299136	-1	1
chrX_15695410_15695990_neg_462	0.3183	-1	5
chr2L_12746894_12747306_neg_463	0.149365	-1	2
chr2L_11982975_11983774_neg_464	-0.0278024	-1	5
chr3L_11402648_11403793_neg_465	-0.259799	-1	3
chr2R_15504307_15505755_neg_466	-0.231377	-1	2
chr2L_6077782_6078692_neg_467	-0.0777544	-1	3
chrX_19497218_19498023_neg_468	-0.266523	-1	5
chrX_6652584_6652917_neg_469	0.248708	-1	3
chrUextra_450597_450831_neg_470	0.0811665	-1	1
chrU_8988883_8989813_neg_471	-1.64265	-1	3
chr2L_21486021_21487618_neg_472	0.305534	-1	2
chr3L_17530377_17531077_neg_473	0.0417463	-1	3
chrUextra_11587174_11588286_neg_474	-1.18744	-1	3
chrUextra_13708210_13709362_neg_475	-1.04178	-1	2
chr3R_8612075_8614087_neg_476	0.800819	-1	5
chrX_4910378_4913268_neg_477	-0.495399	-1	1
chrX_3763777_3764449_neg_478	0.232228	-1	3
chrU_6515087_6516843_neg_479	-0.349327	-1	2
chr3R_27539851_27541112_neg_480	-0.146704	-1	2
chr2R_11079151_11081672_neg_481	-0.299499	-1	1
chr3R_11676780_11677247_neg_482	-0.259067	-1	1
chrX_3663859_3664522_neg_483	0.685743	-1	1
chrX_6532703_6533115_neg_484	-0.0814626	-1	4
chrUextra_16728361_16729811_neg_485	-1.38968	-1	4
chrX_17948441_17950350_neg_486	0.401909	-1	3
chrX_21548893_21550345_neg_487	-0.742791	-1	4
chr2RHet_863246_865534_neg_488	-0.38773	-1	4
chrUextra_2005087_2005944_neg_489	-1.5834	-1	4
chrU_5321442_5322639_neg_490	-0.175724	-1	2
chr3L_11107461_11108665_neg_491	0.444664	-1	5
chr3L_9981615_9982833_neg_492	0.117989	-1	4
chr2L_4998223_4999113_neg_493	0.700125	-1	5
chrX_982198_983217_neg_494	-0.100112	-1	1
chr3RHet_151184_152296_neg_495	-0.749093	-1	5
chr3L_18168174_18168849_neg_496	-0.0542887	-1	4
chr3LHet_1314736_1315928_neg_497	-0.11218	-1	4
chr3R_7004216_7005348_neg_498	0.0770838	-1	3
chr2L_9032434_9032887_neg_499	0.101844	-1	5
chr2R_20945705_20946498_neg_500	0.164563	-1	2
chrUextra_8086699_8087149_neg_501	0.136301	-1	2
chr3R_6676152_6678517_neg_502	-0.047494	-1	2
chrX_15931624_15932111_neg_503	-0.567238	-1	3
chr2L_14460879_14461291_neg_504	-0.219083	-1	5
chr2RHet_345725_346606_neg_505	-0.346721	-1	3
chr3R_23466367_23467294_neg_506	0.43561	-1	4
chr2L_9409633_9410785_neg_507	-0.198131	-1	3
chr3LHet_151270_152722_neg_508	-0.507232	-1	1
chr3L_7750947_7751419_neg_509	-0.309807	-1	5
chr2R_17338919_17339652_neg_510	0.372881	-1	3
chr3L_11960273_11960842_neg_511	0.0691793	-1	3
chrU_1862630_1863475_neg_512	0.0986188	-1	2
chr3R_15369930_15371161_neg_513	0.121092	-1	5
chr3L_11863015_11864530_neg_514	-0.029881	-1	4
chr3L_13715515_13718069_neg_515	0.339242	-1	1
chr2R_5273283_5274764_neg_516	0.3004	-1	3
chr3R_12433454_12436907_neg_517	0.110603	-1	5
chrX_7011019_7014543_neg_518	-0.0962009	-1	5
chr3R_132643_134381_neg_519	0.0958505	-1	2
chrX_5235304_5237637_neg_520	0.352823	-1	4
chrUextra_10936279_10937929_neg_521	-1.4374	-1	3
chrUextra_14255935_14257383_neg_522	-1.60211	-1	3
chr4_1067496_1068412_neg_523	-0.1789	-1	3
chr3R_23787402_23788903_neg_524	-0.00752296	-1	2
chrUextra_21025050_21025922_neg_525	-1.25516	-1	4
chr2R_10209588_10210256_neg_526	0.043526	-1	5
chr3L_18972990_18974322_neg_527	-0.135098	-1	3
chr3R_17843980_17844692_neg_528	0.0625436	-1	4
chrUextra_26199822_26200372_neg_529	-0.624532	-1	3
chr3R_8634692_8635686_neg_530	0.147748	-1	1
chr2R_12136484_12137543_neg_531	0.693342	-1	4
chrX_4176359_4177443_neg_532	0.249096	-1	3
chr3L_11735367_11737182_neg_533	0.112188	-1	5
chr2L_9383238_9384836_neg_534	0.370522	-1	4
chr3L_23099667_23100243_neg_535	-0.363118	-1	5
chr3L_12048052_12048983_neg_536	-0.142711	-1	3
chrU_3293132_3293823_neg_537	-0.235604	-1	2
chrUextra_26873839_26874955_neg_538	-0.67593	-1	1
chrUextra_15266385_15267565_neg_539	-1.6555	-1	3
chr3R_21600330_21601018_neg_540	-0.0916576	-1	2
chr3RHet_2113421_2115138_neg_541	-0.371925	-1	2
chrX_4735107_4735970_neg_542	0.549687	-1	3
chr3R_26832735_26833127_neg_543	0.0678016	-1	5
chrUextra_11020130_11020549_neg_544	-0.140188	-1	2
chr3L_22692668_22693204_neg_545	0.0649259	-1	2
chr4_386566_388029_neg_546	-0.169346	-1	4
chr2L_6161834_6162661_neg_547	0.375453	-1	1
chr3L_16687935_16690256_neg_548	-0.327071	-1	4
chr2R_16402143_16403310_neg_549	0.103555	-1	4
chrUextra_18041441_18041805_neg_550	-0.657154	-1	4
chr3R_18491074_18492926_neg_551	-0.0347461	-1	4
chr2L_6168069_6168678_neg_552	-0.0873776	-1	4
chr3LHet_2121790_2122243_neg_553	-0.255584	-1	1
chrUextra_21641263_21642047_neg_554	-1.3269	-1	5
chr3L_18438707_18439808_neg_555	0.0477308	-1	5
chr3R_6733658_6735180_neg_556	-0.327289	-1	4
chr3L_139689_141161_neg_557	0.31895	-1	5
chrUextra_22661149_22662391_neg_558	-1.709	-1	2
chr3L_9767946_9768241_neg_559	0.35869	-1	1
chr2L_8535296_8536493_neg_560	0.395828	-1	1
chrX_5302847_5303925_neg_561	0.24598	-1	3
chr2R_18767703_18768959_neg_562	-0.151252	-1	3
chr2L_21759941_21763265_neg_563	-0.44661	-1	4
chr3R_13402297_13405013_neg_564	-0.318811	-1	1
chrX_2943834_2944552_neg_565	0.0658923	-1	4
chr3R_2725853_2726979_neg_566	-0.0494451	-1	1
chr3R_22870964_22871934_neg_567	0.0902793	-1	1
chrUextra_23159671_23161412_neg_568	-1.42659	-1	2
chr2L_21999871_22002253_neg_569	-0.0205468	-1	4
chrX_14890699_14891491_neg_570	0.106	-1	5
chrX_12333878_12335171_neg_571	0.0574375	-1	2
chrX_17205516_17206722_neg_572	-0.0455184	-1	1
chrX_11172583_11173230_neg_573	0.0743176	-1	5
chr3R_20351005_20351498_neg_574	-0.300857	-1	5
chr2R_2025049_2025910_neg_575	0.202326	-1	4
chrUextra_10634304_10635254_neg_576	-1.73412	-1	2
chrX_14532933_14533790_neg_577	0.15603	-1	4
chr3L_12029732_12031175_neg_578	-0.130175	-1	3
chr3L_3687352_3688128_neg_579	0.620593	-1	3
chr3R_8701335_8702128_neg_580	0.273554	-1	2
chr3LHet_1107199_1107756_neg_581	-0.574564	-1	1
chrX_9464603_9465645_neg_582	-0.147377	-1	5
chr3R_16812539_16814042_neg_583	-0.244162	-1	1
chr2L_19295015_19295656_neg_584	-0.186366	-1	1
chr2R_17902517_17903803_neg_585	0.207186	-1	1
chr3L_21717064_21717574_neg_586	0.0513551	-1	5
chrX_12044875_12045433_neg_587	0.175927	-1	3
chrUextra_4208891_4209505_neg_588	0.29395	-1	1
chr3L_3985582_3986433_neg_589	-0.00754899	-1	1
chrUextra_609899_611361_neg_590	-0.884556	-1	1
chr2L_13947539_13948665_neg_591	-0.279994	-1	5
chr2L_14055960_14056832_neg_592	0.707948	-1	5
chr3L_1987901_1991620_neg_593	-0.379077	-1	2
chr3R_3098574_3100786_neg_594	-0.310601	-1	3
chr3L_8202435_8202880_neg_595	-0.108684	-1	1
chr2R_7816145_7816997_neg_596	-0.216879	-1	5
chrUextra_25352675_25354133_neg_597	-1.40244	-1	1
chrX_15273459_15275824_neg_598	-0.226477	-1	1
chrU_6025116_6025844_neg_599	-0.146512	-1	2
chr2L_10946476_10947458_neg_600	-0.145432	-1	1
chr2RHet_825034_825998_neg_601	-0.416006	-1	4
chrUextra_8037475_8038401_neg_602	-1.52324	-1	2
chrX_16033991_16036722_neg_603	0.0573126	-1	3
chrX_10404944_10406218_neg_604	0.641172	-1	5
chrX_2893237_2893916_neg_605	0.498275	-1	5
chrUextra_4172101_4173551_neg_606	-1.43595	-1	3
chr2L_3828509_3830073_neg_607	-0.114695	-1	4
chrX_4032893_4035414_neg_608	0.305271	-1	2
chr3L_10786003_10788166_neg_609	-0.0440367	-1	2
chrX_10306141_10307226_neg_610	-0.471374	-1	2
chrX_501202_502654_neg_611	-0.042892	-1	2
chr3L_22181900_22185024_neg_612	0.043446	-1	3
chrX_16072682_16073434_neg_613	-0.0199328	-1	2
chrUextra_20076475_20077570_neg_614	-1.35738	-1	1
chrUextra_15294391_15295363_neg_615	-1.49513	-1	1
chr2L_14046274_14047013_neg_616	-0.243218	-1	1
chr3R_22501062_22501648_neg_617	0.387662	-1	4
chrX_18303836_18304871_neg_618	0.320202	-1	3
chr2L_18048781_18049332_neg_619	0.582788	-1	1
chr3L_24254560_24254924_neg_620	-0.484071	-1	5
chr2L_13131605_13132507_neg_621	0.108548	-1	4
chrX_9889516_9891048_neg_622	0.424233	-1	1
chrX_7792275_7792640_neg_623	-0.02611	-1	4
chrUextra_19526681_19528008_neg_624	-1.67367	-1	3
chr3R_5034545_5035609_neg_625	0.0787368	-1	2
chr2L_13982728_13984593_neg_626	-0.15309	-1	2
chr3R_12920850_12923566_neg_627	0.135101	-1	3
chrU_3897099_3898231_neg_628	-0.939126	-1	4
chrUextra_7452457_7453894_neg_629	-0.835342	-1	2
chr3LHet_1608013_1609508_neg_630	-0.52657	-1	1
chrUextra_24503514_24504198_neg_631	-1.59454	-1	2
chrX_4168609_4169668_neg_632	0.0752499	-1	2
chr3L_11631519_11632219_neg_633	0.0777879	-1	1
chrX_10149646_10150891_neg_634	0.345435	-1	1
chrUextra_2853409_2854227_neg_635	-0.914111	-1	4
chrX_6339861_6342798_neg_636	-0.495605	-1	1
chr3L_24358088_24359950_neg_637	0.00846327	-1	4
chrX_16412530_16415603_neg_638	0.155635	-1	1
chrX_9521818_9523157_neg_639	-0.0670674	-1	4
chrUextra_10785223_10788476_neg_640	-1.61657	-1	3
chr3L_10914294_10915221_neg_641	0.200216	-1	1
chr3L_8895628_8896557_neg_642	0.00685634	-1	4
chr2R_12298932_12299741_neg_643	0.721732	-1	1
chrUextra_13840987_13842894_neg_644	-0.84493	-1	5
chrU_1848938_1850383_neg_645	-0.402111	-1	5
chrUextra_17122664_17123646_neg_646	-1.00422	-1	2
chr3L_11249778_11250362_neg_647	0.0784699	-1	5
chr2L_14297773_14298733_neg_648	0.272905	-1	3
chr2R_20617255_20618555_neg_649	-0.189496	-1	2
chr3RHet_908623_909841_neg_650	0.340842	-1	1
chrX_9599128_9600422_neg_651	-0.131732	-1	3
chr2RHet_1372092_1373525_neg_652	0.249747	-1	5
chrX_12368320_12368822_neg_653	-0.931618	-1	3
chr2R_9315574_9316660_neg_654	0.598644	-1	1
chr2L_16710859_16712005_neg_655	-0.322621	-1	4
chr2RHet_3048072_3050536_neg_656	-0.870606	-1	1
chr2L_3541316_3542725_neg_657	0.0503392	-1	3
chr2L_5637935_5639418_neg_658	-0.0255875	-1	2
chr2R_1825972_1827790_neg_659	-0.227589	-1	2
chr3L_12226070_12227780_neg_660	0.405032	-1	3
chr2L_15991750_15992862_neg_661	0.362459	-1	5
chr2RHet_2167417_2169448_neg_662	-0.0546051	-1	1
chr2R_9202509_9203431_neg_663	0.00619546	-1	1
chr3L_17988262_17989423_neg_664	0.442341	-1	4
chrUextra_15781892_15782943_neg_665	-0.680659	-1	1
chr2L_19867978_19869127_neg_666	-0.191795	-1	3
chr2R_8617948_8619112_neg_667	-0.1281	-1	4
chr3R_2706354_2707341_neg_668	-0.0161233	-1	3
chr3L_9308869_9309869_neg_669	0.509536	-1	4
chr2RHet_1341585_1342501_neg_670	-0.762743	-1	3
chr2R_14647367_14647838_neg_671	0.193884	-1	5
chr2R_20396623_20397512_neg_672	0.332291	-1	4
chrUextra_19003628_19004145_neg_673	-1.57437	-1	2
chr3L_7996783_7997843_neg_674	0.0446986	-1	1
chr3L_1813792_1814423_neg_675	0.329892	-1	4
chr2L_4338260_4339444_neg_676	0.482186	-1	2
chr2L_3757749_3758205_neg_677	0.265019	-1	2
chr3R_20406720_20407776_neg_678	-0.484794	-1	4
chr2L_4009467_4010457_neg_679	-0.254706	-1	3
chr3R_15281125_15282018_neg_680	0.547817	-1	2
chr2L_11141956_11142920_neg_681	0.241957	-1	2
chr2R_6413828_6415175_neg_682	0.153926	-1	2
chrX_20877681_20879844_neg_683	0.640954	-1	4
chrUextra_28304153_28306022_neg_684	-1.33784	-1	3
chr3L_20494815_20496841_neg_685	-0.820482	-1	1
chr3L_2529520_2532412_neg_686	0.428967	-1	4
chrX_17733225_17733799_neg_687	-0.417064	-1	1
chr3R_21914452_21914968_neg_688	-0.033141	-1	3
chrX_12920751_12921722_neg_689	0.451782	-1	3
chrUextra_3438126_3439042_neg_690	-1.39646	-1	2
chr2L_43848_45194_neg_691	-0.00380977	-1	1
chr2L_22401231_22403015_neg_692	0.239075	-1	3
chr3L_13025226_13025824_neg_693	0.251451	-1	1
chr2RHet_148381_149908_neg_694	-0.344038	-1	2
chr2L_15908245_15910100_neg_695	0.0663585	-1	3
chrX_12511328_12511896_neg_696	0.530751	-1	1
chr3RHet_1632949_1636178_neg_697	-0.419602	-1	2
chr3R_26859638_26864461_neg_698	0.464395	-1	2
chr3RHet_1146675_1147692_neg_699	-0.231754	-1	2
chr2L_14647983_14649995_neg_700	-0.173611	-1	2
chrUextra_15820747_15821166_neg_701	-1.58747	-1	1
chr2R_19757388_19758856_neg_702	0.538111	-1	1
chr3R_4858006_4858466_neg_703	-0.242923	-1	1
chr2R_530824_532041_neg_704	-0.316577	-1	1
chr3R_14888555_14889631_neg_705	0.0508314	-1	3
chr2L_18478002_18480028_neg_706	0.322945	-1	2
chr3L_7549100_7549889_neg_707	-0.0241443	-1	4
chrU_9339066_9339500_neg_708	-0.594508	-1	1
chr3R_4960592_4962376_neg_709	0.718621	-1	4
chrUextra_13300108_13300409_neg_710	-1.62959	-1	3
chrUextra_26745184_26746604_neg_711	-1.96099	-1	3
chr4_311842_312802_neg_712	-0.681895	-1	5
chr3L_17914297_17914518_neg_713	0.112134	-1	3
chrUextra_22767140_22767933_neg_714	-1.62792	-1	3
chrUextra_7327253_7328722_neg_715	-1.45102	-1	5
chrUextra_14626138_14629725_neg_716	-0.74627	-1	4
chrUextra_20645250_20646998_neg_717	-1.50467	-1	3
chr2R_10472982_10475059_neg_718	0.928536	-1	3
chrUextra_27827091_27827341_neg_719	-0.916884	-1	1
chrUextra_2284325_2285086_neg_720	-1.5615	-1	1
chrX_9440921_9441356_neg_721	-0.143743	-1	5
chrUextra_14715945_14718674_neg_722	-1.69287	-1	2
chr2L_18533793_18536471_neg_723	0.182398	-1	2
chr2R_4518959_4520278_neg_724	-0.124306	-1	4
chr3R_894873_896692_neg_725	-0.238558	-1	1
chr2L_5839261_5841373_neg_726	0.631907	-1	2
chrX_14750996_14753002_neg_727	-0.0403443	-1	5
chr3R_6838629_6841360_neg_728	0.0555381	-1	5
chr3L_12380792_12381434_neg_729	-0.255366	-1	1
chrUextra_8809368_8812094_neg_730	-0.922277	-1	4
chrUextra_1540311_1540982_neg_731	-1.54328	-1	3
chr3L_10235899_10237331_neg_732	-0.0724432	-1	1
chr3R_26334652_26335675_neg_733	-0.325138	-1	4
chr2L_13627342_13629268_neg_734	0.715384	-1	2
chr3R_8997042_8997427_neg_735	0.0503925	-1	2
chrX_8305982_8306994_neg_736	0.57435	-1	4
chrU_8042238_8044759_neg_737	-0.992231	-1	5
chr2R_11376624_11377175_neg_738	0.143817	-1	3
chr2L_10164576_10167585_neg_739	0.353135	-1	4
chr2R_8031863_8033184_neg_740	0.0763069	-1	3
chr2L_8230152_8231945_neg_741	0.468835	-1	5
chr2R_8128430_8129634_neg_742	0.175196	-1	5
chr3L_24438132_24442208_neg_743	0.0459592	-1	1
chr3L_12255324_12256550_neg_744	0.137627	-1	5
chr3R_16430666_16431966_neg_745	0.177243	-1	1
chrX_22298054_22298787_neg_746	0.0126608	-1	4
chr3L_18697612_18700936_neg_747	0.0594898	-1	5
chrX_3700925_3703075_neg_748	-0.0500306	-1	5
chr3R_23943678_23945560_neg_749	0.0176956	-1	4
chr2R_4922055_4924017_neg_750	0.0495097	-1	2
chrUextra_6338137_6339916_neg_751	-1.93486	-1	2
chr3R_1069345_1069730_neg_752	0.0193323	-1	3
chr2L_202501_203988_neg_753	-0.080496	-1	3
chr3R_17235175_17235916_neg_754	-0.0765179	-1	2
chr3R_2235268_2238721_neg_755	0.384367	-1	5
chr2L_13654104_13655349_neg_756	0.308652	-1	3
chrUextra_16972743_16973869_neg_757	-0.676118	-1	5
chr2L_22224393_22225409_neg_758	-0.0871883	-1	3
chrX_1054568_1055266_neg_759	0.218054	-1	1
chr2L_10568940_10569762_neg_760	0.0359776	-1	3
chr2RHet_849294_851627_neg_761	-0.8761	-1	1
chrX_18191897_18194626_neg_762	0.372729	-1	2
chr2R_14871140_14873039_neg_763	0.363432	-1	5
chrUextra_4507582_4508800_neg_764	-0.736021	-1	4
[truncated: 472 more rows]
