# Supplementary material for: The hourglass model of evolutionary conservation during embryogenesis extends to developmental enhancers with signatures of positive selection
Source: Genome Res. 2021 Sep;31(9):1573–81. doi: 10.1101/gr.275212.121 (PMC8415374; doi:10.1101/gr.275212.121)
Supplement: Supplemental Material [file supp_gr.275212.121_Supplemental_Code.zip › Supplemental_Code/data/svmModels/dmel68_model_gkmpredict_dmel1012_specific_enhancer_negSet.txt]

chrX_14455090_14455999_neg_1	0.247241
chr3R_11055989_11056900_neg_2	0.210125
chr2L_20379029_20379596_neg_3	-0.0550444
chr2L_6702092_6704199_neg_4	0.0573935
chr2L_16696964_16697578_neg_5	-1.06209
chr3R_22083351_22086699_neg_6	0.124281
chr2L_9099251_9099744_neg_7	-0.259732
chr2L_572004_572797_neg_8	0.218085
chrX_15678770_15679625_neg_9	0.264031
chrX_1242858_1246819_neg_10	0.115309
chr2L_22954719_22956525_neg_11	0.0325842
chr3L_11074971_11077462_neg_12	-0.0197906
chr3R_1940799_1941589_neg_13	-0.37602
chr2L_8397343_8398598_neg_14	-0.0837083
chrX_18663663_18664313_neg_15	-0.123009
chrX_14067192_14067975_neg_16	-0.0797052
chr3LHet_1565609_1567118_neg_17	-0.640747
chr2R_4969730_4971317_neg_18	0.177715
chrX_15817095_15819488_neg_19	-0.10226
chr3R_16928815_16931089_neg_20	0.210152
chr3R_12992039_12994631_neg_21	-0.141159
chr2R_14616907_14617616_neg_22	-0.422746
chr2R_8037032_8038231_neg_23	0.0783013
chr3R_9815767_9817977_neg_24	-0.12785
chrUextra_16625219_16625583_neg_25	-0.168768
chr3R_15420281_15422488_neg_26	-0.149905
chr3R_20661052_20662304_neg_27	0.0148648
chr4_533571_534769_neg_28	0.0540782
chrU_6973341_6975141_neg_29	0.0633921
chr3R_26845692_26846639_neg_30	-0.171898
chr3R_10277017_10278549_neg_31	-0.197155
chrUextra_3294641_3295763_neg_32	-1.20568
chrUextra_13883013_13884160_neg_33	-1.2001
chr3R_3875406_3875947_neg_34	-0.00678391
chr3L_12117351_12117875_neg_35	0.377902
chr3R_14198812_14200612_neg_36	0.381869
chrX_7892621_7894982_neg_37	-0.0498074
chr2L_14527271_14528854_neg_38	-0.30272
chrX_9959558_9962666_neg_39	-0.115987
chr3R_12831495_12832292_neg_40	-0.336925
chrX_3352410_3353414_neg_41	0.0737135
chr2L_20584558_20584925_neg_42	0.00387826
chr3R_12593023_12593792_neg_43	-0.105013
chr3LHet_2141074_2141924_neg_44	-0.265253
chr2R_20628721_20629179_neg_45	0.351369
chrX_6386781_6388124_neg_46	-0.230412
chr2L_21717301_21717938_neg_47	0.0193829
chr3L_6623254_6623813_neg_48	-0.085612
chrX_9524933_9525409_neg_49	-0.231377
chr2L_18399591_18400177_neg_50	0.0360786
chr2L_7654965_7656839_neg_51	-0.301825
chr3R_8482005_8482733_neg_52	0.313058
chr2R_2838626_2839636_neg_53	0.17136
chr2R_20545312_20548118_neg_54	-0.258534
chr3L_1125379_1128571_neg_55	0.0217622
chr3L_3524789_3525868_neg_56	0.113373
chr3L_20508736_20509729_neg_57	0.153301
chr2LHet_42623_43354_neg_58	0.300188
chr3R_3626648_3627743_neg_59	-0.211577
chr2R_15389924_15391026_neg_60	-0.119323
chrUextra_20239498_20240363_neg_61	-0.390539
chr3R_24615364_24617846_neg_62	0.230988
chrX_2351767_2353119_neg_63	0.109888
chrUextra_20117834_20119581_neg_64	-0.71182
chr2R_7438395_7440258_neg_65	0.250539
chrX_21581765_21583103_neg_66	-1.13907
chr3L_10373480_10374998_neg_67	0.0560083
chr2L_7502374_7503998_neg_68	-0.222428
chrX_18795191_18798998_neg_69	-0.207684
chr2R_5007829_5008912_neg_70	0.105084
chr3L_10235670_10237009_neg_71	-0.362061
chrX_20482692_20484716_neg_72	-0.713845
chr3L_6615790_6617434_neg_73	-0.287293
chr3R_16296021_16297878_neg_74	-0.110091
chr3L_22880556_22881098_neg_75	0.0882277
chr3L_5091556_5093041_neg_76	-0.01048
chr2L_20912678_20913359_neg_77	-0.167563
chrX_8312711_8316430_neg_78	0.795354
chr3L_15402144_15402816_neg_79	-0.207766
chr2L_13494825_13495348_neg_80	-0.198923
chrUextra_5582982_5584010_neg_81	-1.14534
chr3R_27306630_27307546_neg_82	0.124993
chr3L_20006580_20007627_neg_83	-0.118755
chrUextra_2073675_2073956_neg_84	-0.0300545
chr3R_22340411_22340768_neg_85	-0.473923
chr2L_14731048_14731456_neg_86	-0.384426
chr3R_18736150_18737586_neg_87	-0.355893
chrUextra_9945829_9946846_neg_88	-0.32384
chr3L_6651111_6651926_neg_89	0.104723
chrUextra_26486206_26486721_neg_90	-0.00895295
chr3L_15676179_15677273_neg_91	-0.0631352
chr3L_15460335_15461639_neg_92	-0.796181
chr3LHet_837260_837743_neg_93	-0.280353
chr3R_5021813_5022547_neg_94	0.0154107
chr2L_4439772_4440099_neg_95	-0.204562
chrU_313778_315739_neg_96	-0.128212
chr3R_6824047_6824649_neg_97	0.110547
chrX_16430492_16431207_neg_98	-0.260635
chr3R_22126994_22129117_neg_99	-0.0715884
chr2RHet_236505_236810_neg_100	0.301938
chrUextra_10101235_10102174_neg_101	-1.17291
chrUextra_8257021_8257852_neg_102	-0.372034
chr3R_14024095_14025092_neg_103	0.926317
chr3L_8206652_8207843_neg_104	0.109537
chrUextra_986608_988512_neg_105	-0.634853
chr2R_19924137_19925619_neg_106	0.196615
chr2R_8892988_8894466_neg_107	-0.20789
chr2L_2164020_2166006_neg_108	0.355281
chr3R_3066011_3067271_neg_109	-0.199727
chr3L_17328773_17330200_neg_110	0.216955
chrX_3359206_3360476_neg_111	0.631764
chrX_6366158_6367327_neg_112	-0.153536
chrU_29193_29510_neg_113	-0.431374
chr3L_22760032_22760666_neg_114	-0.0982664
chr3R_25304596_25305354_neg_115	-0.231281
chrUextra_27437029_27437808_neg_116	-1.10971
chrX_2550688_2551893_neg_117	0.00128503
chrX_8123302_8123874_neg_118	-0.309659
chrUextra_28563567_28564460_neg_119	-1.10446
chr3R_24158988_24159929_neg_120	-0.0212121
chr3R_2381021_2381941_neg_121	-0.244226
chrU_9558328_9559165_neg_122	-0.962443
chr2L_14813637_14814316_neg_123	-0.047801
chr2L_278226_278878_neg_124	-0.0202129
chrX_10446287_10446967_neg_125	-0.350528
chrUextra_16252315_16252689_neg_126	-0.164207
chr3L_4948582_4949208_neg_127	-0.36053
chr3R_2790588_2791311_neg_128	-0.13189
chrUextra_11977814_11978519_neg_129	-0.443984
chrUextra_8498252_8499971_neg_130	-0.621637
chr2R_20233002_20233628_neg_131	-0.318011
chr2R_8626376_8627122_neg_132	0.00419898
chr3L_20797613_20799015_neg_133	0.0893182
chrX_12545513_12547179_neg_134	0.0339896
chr3L_518995_519698_neg_135	-0.164171
chr3R_19602684_19604067_neg_136	-0.566289
chr2R_13560980_13561609_neg_137	-0.29483
chrX_12683660_12685248_neg_138	1.12124
chr3R_16326476_16328135_neg_139	-0.295171
chr3L_13130490_13131662_neg_140	-0.283474
chr3R_23364406_23365027_neg_141	0.266769
chr2R_13914469_13915390_neg_142	0.0608277
chr2R_17426044_17426488_neg_143	0.00609554
chr2L_15189039_15190236_neg_144	-0.0608215
chr3R_20889467_20890565_neg_145	-0.266797
chrUextra_28192876_28193288_neg_146	0.0418906
chr3L_22932918_22934364_neg_147	-0.312943
chr3L_4304271_4306475_neg_148	-0.483129
chr2L_20106796_20107599_neg_149	-0.230761
chr2R_10128907_10129495_neg_150	-0.0867283
chr2R_13878684_13879785_neg_151	0.8371
chr2RHet_23601_23880_neg_152	-0.112706
chrX_8602938_8603999_neg_153	-0.116783
chr2LHet_278807_280912_neg_154	-0.294798
chrX_4532678_4533751_neg_155	-0.467877
chrX_12201549_12203208_neg_156	-0.264883
chr2R_12296651_12297877_neg_157	-0.140959
chr3L_21100364_21101751_neg_158	-0.202607
chr2L_14956840_14957534_neg_159	-0.176528
chr3R_9361456_9361909_neg_160	0.162706
chrX_15842418_15842740_neg_161	0.556861
chrUextra_838025_839460_neg_162	-1.17196
chr2R_11063831_11064221_neg_163	0.0250189
chr2L_15928961_15930441_neg_164	-0.653437
chr3R_21976260_21976651_neg_165	-0.0460597
chrUextra_4993054_4993391_neg_166	-1.03291
chr2R_15201844_15202565_neg_167	0.166017
chr2R_16808064_16808621_neg_168	0.133269
chr3R_27507230_27509324_neg_169	0.376921
chrUextra_11274065_11274849_neg_170	-1.16837
chrX_19271418_19272028_neg_171	-0.0355232
chrUextra_2454192_2454708_neg_172	0.0584789
chr3R_8939037_8940716_neg_173	-0.0225525
chr2R_19319393_19319889_neg_174	0.0411962
chr3R_7287155_7288114_neg_175	0.0681367
chr2L_10045399_10045938_neg_176	0.243409
chr3L_23341177_23341713_neg_177	-0.517048
chr2L_1293339_1295339_neg_178	-0.412654
chr3L_2479340_2480310_neg_179	0.049646
chr3R_767951_770075_neg_180	-0.54447
chr2L_3934245_3934971_neg_181	-0.13252
chr3L_4741148_4742515_neg_182	-0.242889
chr2L_3765872_3767782_neg_183	-0.275105
chr3RHet_666035_666673_neg_184	0.00974519
chrX_14329382_14331686_neg_185	0.0613743
chr2L_20378807_20379473_neg_186	-0.46977
chrX_13939608_13941472_neg_187	-0.45641
chr2L_18762468_18764337_neg_188	0.116726
chr2R_576810_577326_neg_189	0.0934594
chr3LHet_2491240_2492238_neg_190	-0.107004
chr2L_16826926_16829235_neg_191	0.103373
chr3R_25219477_25221638_neg_192	-0.0887347
chrX_17239661_17241767_neg_193	-0.570894
chrUextra_7197170_7200164_neg_194	-1.17425
chr3L_17396397_17399434_neg_195	-0.2583
chr3R_16243978_16244877_neg_196	-0.224125
chr3L_9843641_9844234_neg_197	0.121928
chrUextra_581528_583229_neg_198	-0.636616
chr2L_15978927_15979607_neg_199	0.15081
chrX_15211058_15212055_neg_200	0.0834665
chr2R_4029457_4029821_neg_201	0.237383
chrX_6780686_6782712_neg_202	-0.212281
chr2L_17122121_17122474_neg_203	-0.176192
chrX_14608487_14609508_neg_204	-0.517429
chrX_18589324_18589847_neg_205	0.502683
chr3L_9941817_9942278_neg_206	-0.117753
chrX_4701242_4702620_neg_207	0.097443
chrUextra_22172220_22173178_neg_208	-1.05443
chr3L_4901835_4902554_neg_209	-0.08539
chr3L_8171000_8172270_neg_210	-0.694317
chr4_1111168_1112717_neg_211	0.0992506
chr2R_19089574_19090083_neg_212	0.339217
chrX_18560142_18561188_neg_213	-0.185037
chr3R_13967188_13968647_neg_214	-0.203693
chrUextra_17644559_17645491_neg_215	-0.195747
chr2R_745414_746910_neg_216	-0.104195
chr3RHet_520823_521568_neg_217	-0.0907324
chr2R_15996505_15998028_neg_218	-0.193823
chr2L_917490_918498_neg_219	-0.0290658
chr2L_381880_383014_neg_220	0.245305
chr3RHet_2221856_2222565_neg_221	-0.0452727
chrUextra_17457720_17458510_neg_222	-0.563454
chr2R_2659944_2660329_neg_223	0.511007
chr3R_14686785_14687717_neg_224	-0.101684
chrUextra_637912_639528_neg_225	-0.466134
chr3L_15945604_15947310_neg_226	-0.0500705
chr2L_9178680_9179202_neg_227	-0.351198
chr3R_13671107_13672144_neg_228	0.364075
chr3R_4891574_4892828_neg_229	-0.472059
chr2L_19476326_19476617_neg_230	-0.28616
chr3RHet_894290_894622_neg_231	0.322743
chr2L_21427811_21428438_neg_232	-0.245606
chrUextra_1540651_1541413_neg_233	-0.597424
chr3R_2400193_2400503_neg_234	-0.0963342
chr3R_20690778_20691194_neg_235	0.148125
chr2R_3364557_3365077_neg_236	-0.205121
chrX_11258894_11259205_neg_237	0.475916
chr3L_16686935_16687844_neg_238	0.0942464
chr3L_3708900_3709787_neg_239	-0.98693
chr3R_13701168_13701584_neg_240	-0.00206005
chrX_12277113_12278023_neg_241	-0.0317618
chr2L_4360339_4360886_neg_242	0.104252
chr2RHet_1378037_1378830_neg_243	-0.169591
chr2L_12330501_12331015_neg_244	0.125841
chr3L_6821228_6823252_neg_245	-0.120703
chr2R_19756589_19757538_neg_246	-0.5809
chr3RHet_1913178_1914222_neg_247	0.0997816
chr3RHet_2028707_2029490_neg_248	-0.0956592
chr2R_7338850_7339905_neg_249	-0.241571
chr3LHet_948917_949250_neg_250	0.0172992
chr2R_10675582_10676039_neg_251	0.0282369
chr2R_14223655_14224333_neg_252	-0.712674
chr3R_6734676_6735130_neg_253	-0.124058
chr3R_12809164_12809590_neg_254	-0.119865
chrX_523437_524194_neg_255	-0.277604
chr2L_2678892_2679451_neg_256	-0.0200245
chrUextra_17577200_17577882_neg_257	-1.28676
chrX_9318862_9319219_neg_258	-0.409946
chrX_17299728_17300769_neg_259	-0.215989
chr3L_2021044_2021812_neg_260	-0.0701251
chr2R_18988189_18989205_neg_261	-0.0759935
chrX_19872744_19874174_neg_262	0.257823
chr2R_14085839_14086899_neg_263	-0.276736
chr3L_21419902_21421119_neg_264	-0.0384493
chr2L_2442292_2442804_neg_265	0.0505578
chr2R_15762865_15763532_neg_266	0.352812
chr2L_7331335_7331898_neg_267	-0.0816525
chr3L_12971307_12972962_neg_268	-0.215812
chr2R_7883363_7883735_neg_269	-0.0738168
chrX_14336034_14337193_neg_270	-0.0819109
chr3L_22242065_22242415_neg_271	-0.543498
chr3R_15524637_15525511_neg_272	-0.409193
chrX_6818794_6819751_neg_273	-0.0941157
chr3R_14071709_14072518_neg_274	0.031868
chrX_7499565_7500247_neg_275	-0.258638
chr2L_4489115_4490057_neg_276	0.0247485
chr2L_9298380_9299302_neg_277	-0.352239
chr2L_21626157_21627689_neg_278	-0.196654
chr2R_3676037_3676671_neg_279	-0.275642
chr3L_13297871_13298379_neg_280	-0.0241566
chrUextra_24054249_24055451_neg_281	0.19705
chrX_5257133_5258387_neg_282	0.0256886
chr2L_6154110_6154934_neg_283	-0.0934972
chr2R_4980582_4982566_neg_284	-0.020242
chrX_5945273_5946941_neg_285	0.0669534
chrX_12429124_12429868_neg_286	-0.0253473
chr3L_6303095_6303643_neg_287	-0.322653
chr3L_3557246_3558367_neg_288	0.0794197
chr3L_3168005_3169528_neg_289	-0.221996
chr2RHet_611586_613277_neg_290	-0.235903
chrU_3001955_3002865_neg_291	-0.662677
chr3L_10827594_10829798_neg_292	-0.152374
chr3L_5283057_5283422_neg_293	-0.15232
chrX_82372_82889_neg_294	0.0608696
chr2L_6202645_6203212_neg_295	0.252678
chr2R_929773_930098_neg_296	0.165742
chr3LHet_489936_490251_neg_297	-0.276634
chr2L_11057099_11058305_neg_298	-0.416877
chr3R_11249894_11250321_neg_299	0.9838
chr3R_21630486_21633256_neg_300	-0.571813
chrU_6318747_6319201_neg_301	0.26528
chr3L_1710657_1711065_neg_302	-0.0105582
chr3R_16981408_16982475_neg_303	-0.612541
chr2L_8915718_8916401_neg_304	0.125606
chr2R_11533639_11534432_neg_305	-0.12386
chr2L_1673159_1674213_neg_306	-0.0479754
chr3L_10126535_10127121_neg_307	-0.724742
chr3R_17748703_17749506_neg_308	-0.499196
chr2L_11555556_11556413_neg_309	-0.123166
chr3R_17819304_17819589_neg_310	0.129596
chr3L_11597403_11597773_neg_311	0.664234
chr3L_19693680_19694622_neg_312	-0.0654444
chr3RHet_1022985_1023341_neg_313	-0.153285
chr2L_14915043_14915376_neg_314	-0.00531721
chrX_21882034_21883435_neg_315	-0.0345532
chrUextra_8724950_8727224_neg_316	-1.152
chr3L_1400940_1401406_neg_317	-0.200962
chr3R_22881909_22882754_neg_318	-0.338764
chr4_571408_571815_neg_319	0.1697
chr3R_20766787_20767290_neg_320	0.199344
chrX_19730305_19731028_neg_321	-0.112288
chrU_2574982_2575797_neg_322	-0.197825
chr3R_16405493_16406039_neg_323	-0.481797
chr3L_11987725_11988227_neg_324	0.0158802
chrUextra_11790028_11790601_neg_325	-0.944603
chr4_921526_922665_neg_326	-0.293198
chr2R_19379790_19380519_neg_327	-0.106909
chr2R_7012050_7012480_neg_328	0.0130421
chr2L_17964978_17967519_neg_329	-0.0173963
chr3L_16353959_16354699_neg_330	0.27959
chr3R_8298576_8300065_neg_331	-0.0247852
chr3R_25436281_25437350_neg_332	0.167064
chr3R_19245015_19246863_neg_333	0.0465526
chrX_18081501_18081781_neg_334	0.045988
chr3R_4741388_4742641_neg_335	-0.218476
chrX_10797306_10799169_neg_336	-0.353379
chr3L_21031286_21032835_neg_337	-0.263435
chr3L_17071919_17072747_neg_338	0.0671438
chrU_354667_355507_neg_339	-0.831688
chrX_18575155_18575769_neg_340	0.547062
chrXHet_166071_166626_neg_341	-0.117232
chrX_17978761_17979312_neg_342	-0.000302374
chr2L_5434871_5435313_neg_343	0.0814181
chrX_21455711_21456118_neg_344	0.0511059
chr2L_1471837_1472805_neg_345	-0.200481
chr2L_5502596_5506776_neg_346	0.289075
chr3L_4246606_4247985_neg_347	0.458415
chr3LHet_63152_63950_neg_348	0.0889609
chr2L_21158511_21159697_neg_349	0.137442
chr3LHet_1452789_1453622_neg_350	0.412742
chr3R_19035742_19036440_neg_351	-0.496572
chr3LHet_1152762_1153767_neg_352	-0.483147
chrUextra_15430669_15432682_neg_353	-0.67885
chrUextra_5126241_5127472_neg_354	-0.669525
chrU_5109297_5110300_neg_355	-0.183697
chrX_7704720_7706169_neg_356	-0.122312
chrX_7659462_7659892_neg_357	0.291026
chr3R_1224874_1225592_neg_358	-0.258655
chr3R_20972154_20974064_neg_359	0.137244
chrUextra_16749778_16750559_neg_360	-0.232206
chr3L_10701200_10701732_neg_361	0.29449
chr2R_12594401_12594792_neg_362	-0.152751
chrX_1596659_1597214_neg_363	-0.0980173
chr3R_24306960_24307627_neg_364	0.0892297
chrX_14225592_14226055_neg_365	-0.0210083
chr3L_7419077_7420386_neg_366	-0.0335416
chr3R_21104176_21104856_neg_367	-0.187725
chrUextra_16318741_16320512_neg_368	-1.06075
chr3L_3857897_3858731_neg_369	-0.00963416
chrUextra_20662272_20662550_neg_370	0.165816
chr3R_16713466_16715033_neg_371	-0.655478
chr2R_8349851_8350755_neg_372	-0.0760086
chr2R_13214128_13214642_neg_373	-0.264352
chr3L_10681560_10682516_neg_374	0.257054
chr2R_512124_512868_neg_375	-0.0723383
chrX_17774499_17775996_neg_376	-0.0615186
chr2L_17165158_17166644_neg_377	0.193754
chr3R_5318330_5320389_neg_378	-0.58196
chr3LHet_1715894_1716922_neg_379	-0.463492
chrUextra_7319622_7320473_neg_380	-0.026893
chr2R_15136268_15137118_neg_381	-0.22447
chrU_8989000_8989889_neg_382	-1.10664
chr2R_17537001_17537842_neg_383	0.359825
chr3L_14322153_14322709_neg_384	-0.0361836
chr3LHet_1429283_1429816_neg_385	0.00304998
chr2R_18364640_18365265_neg_386	0.190927
chr3L_710738_711742_neg_387	0.00645977
chr2L_7731038_7732024_neg_388	0.358511
chr2L_8653637_8655864_neg_389	-0.117118
chr2L_4169948_4171046_neg_390	0.135083
chr2L_22038473_22038863_neg_391	-0.392481
chr3R_8470731_8471442_neg_392	-0.0429271
chr2L_15531070_15531748_neg_393	-0.0425573
chr3R_2832613_2835080_neg_394	0.289962
chr3L_9360131_9360693_neg_395	-0.56566
chr2R_19836659_19837203_neg_396	-0.299185
chr3L_8357055_8357424_neg_397	0.0165147
chr3R_3167652_3168342_neg_398	0.426491
chr3R_22540393_22540834_neg_399	-0.421471
chrUextra_213327_213616_neg_400	0.0119287
chr2R_20727728_20728070_neg_401	0.154551
chr2RHet_990663_991070_neg_402	0.0562171
chrX_18889768_18890395_neg_403	-0.152496
chr3R_24291868_24292239_neg_404	-0.314784
chr3R_11346811_11347182_neg_405	-0.0129442
chr2L_11337278_11337649_neg_406	0.328391
chr3R_18191569_18192294_neg_407	-0.433126
chr3L_1049766_1050545_neg_408	-0.0460943
chr3L_4969800_4970508_neg_409	0.113415
chrX_19026662_19027177_neg_410	-0.296758
chr3L_20273592_20275626_neg_411	0.293054
chr3R_624800_625525_neg_412	-0.531519
chrX_15063165_15063633_neg_413	-0.251683
chr3L_4644114_4644785_neg_414	0.112579
chr2L_14380952_14381939_neg_415	0.0569401
chr3L_23698327_23698792_neg_416	0.0891719
chrX_4197187_4198015_neg_417	0.388471
chr2L_17723440_17724570_neg_418	0.409438
chr3R_7129448_7129862_neg_419	-0.0806609
chr3L_10782182_10783187_neg_420	-0.0439704
chr3LHet_1062415_1064654_neg_421	0.594922
chrX_2566316_2567069_neg_422	-0.0879189
chr3R_5794927_5796124_neg_423	0.225131
chrX_6115946_6116513_neg_424	0.354573
chrU_3549874_3551204_neg_425	0.110498
chrX_11754237_11755072_neg_426	-0.631252
chr3L_4507022_4507495_neg_427	0.16418
chrUextra_1495600_1495912_neg_428	-0.0132186
chr3R_11621722_11623080_neg_429	0.209489
chr3LHet_1494820_1495720_neg_430	-0.720557
chr2L_7395935_7397447_neg_431	-0.140986
chrX_9588499_9589339_neg_432	1.34626
chrX_6233395_6234227_neg_433	0.00689495
chr2L_14814189_14815242_neg_434	-0.340487
chrU_491991_492437_neg_435	-0.255978
chr2L_13907466_13907894_neg_436	-0.0731561
chr2R_13166786_13167271_neg_437	-0.427515
chr3L_11377743_11378200_neg_438	-0.230851
chr3RHet_1623273_1624249_neg_439	0.098656
chr2L_12774456_12775595_neg_440	-0.275291
chr2L_3186385_3186820_neg_441	-0.317613
chr3L_15215350_15216129_neg_442	-0.00104214
chr2R_16280795_16281720_neg_443	-7.40636e-05
chrUextra_17365588_17366532_neg_444	-1.18701
chr3R_1817364_1819563_neg_445	-0.0657713
chr3R_23754996_23756143_neg_446	-0.266635
chrXHet_94162_95424_neg_447	-0.208867
chr2L_16706190_16706973_neg_448	0.388399
chrX_9112940_9114024_neg_449	-0.00254015
chrUextra_15649307_15650190_neg_450	-1.13011
chrU_6000859_6002858_neg_451	0.450989
chrUextra_6902559_6903184_neg_452	-0.942409
chr3L_10755221_10756094_neg_453	-0.386316
chrU_412838_414584_neg_454	-0.439391
chrX_21540733_21541702_neg_455	-0.0662556
chr3L_21400177_21401381_neg_456	-0.277875
chrX_22245708_22246226_neg_457	-0.454639
chrX_1867166_1867855_neg_458	0.131144
chr2R_14978896_14979562_neg_459	-0.0493994
chrX_5305360_5305807_neg_460	0.00729524
chr3L_9778288_9778630_neg_461	-0.263018
chr3R_7999707_8000508_neg_462	0.145745
chrU_3556659_3557285_neg_463	-0.423647
chr3L_3860565_3861463_neg_464	0.0800241
chrU_6158796_6159717_neg_465	0.156953
chrUextra_4635474_4635978_neg_466	-0.741299
chr3L_13875647_13876583_neg_467	0.32633
chr2R_5979732_5980412_neg_468	0.206058
chr3R_3044749_3046521_neg_469	-0.344767
chrX_20387913_20388679_neg_470	-0.104918
chr3R_26069021_26069659_neg_471	0.100336
chrUextra_1347363_1348015_neg_472	-0.187486
chrUextra_9448851_9449386_neg_473	-0.180341
chr3L_16907558_16908876_neg_474	-0.763845
chr2L_17675991_17676663_neg_475	-0.233477
chrUextra_18975029_18975535_neg_476	-0.193587
chr2L_506672_507090_neg_477	-0.128719
chr3R_26030046_26031261_neg_478	-0.46516
chr2R_11986514_11987319_neg_479	0.215377
chr3R_23277182_23277849_neg_480	-0.198368
chr3L_22632067_22633492_neg_481	-0.254175
chr3R_21326120_21326872_neg_482	-0.0742974
chr3R_10809990_10810505_neg_483	-0.173773
chrUextra_3975192_3976338_neg_484	-0.36074
chr2R_2675434_2676400_neg_485	0.00130404
chr2R_10201201_10203466_neg_486	-0.344763
chrX_13718849_13719501_neg_487	-0.0581439
chrX_10579392_10580157_neg_488	0.0333484
chr3R_17466578_17467481_neg_489	0.239524
chr3L_5677257_5677604_neg_490	0.165018
chr3R_7339148_7339638_neg_491	-0.353889
chr3LHet_307045_307440_neg_492	0.153227
chr2R_10214508_10214809_neg_493	0.249842
chrUextra_6539624_6540181_neg_494	-0.0374699
chr2L_5330010_5330601_neg_495	-0.0254695
chr3R_2454234_2454543_neg_496	-0.474283
chr2R_19366425_19366980_neg_497	0.199708
chr2L_20727753_20728286_neg_498	0.0190934
chr2R_9245684_9246939_neg_499	-0.315445
chr3R_10887302_10888497_neg_500	-0.481214
chr3R_9773823_9774329_neg_501	-0.722254
chr3R_9528317_9529100_neg_502	0.0394212
chrX_8474930_8475537_neg_503	-0.151292
chr3R_6551937_6552521_neg_504	-0.0493679
chr2R_11503946_11504835_neg_505	-0.119432
chrX_14400485_14401441_neg_506	0.197384
chrX_11110081_11111312_neg_507	-0.567698
chrX_2934350_2936044_neg_508	-0.300699
chr3L_1161781_1162112_neg_509	-0.140916
chr2R_2942818_2943262_neg_510	-0.100816
chr2L_22675294_22676724_neg_511	-0.260484
chr2L_5839274_5839957_neg_512	-0.404369
chr2R_9225077_9226005_neg_513	0.264623
chrU_5692611_5694670_neg_514	-0.336556
chrUextra_3716306_3717626_neg_515	-1.18266
chrUextra_402682_404078_neg_516	0.067043
chr3R_10791295_10794966_neg_517	-0.223739
chr3R_25440750_25441260_neg_518	-0.353398
chrX_16708959_16709685_neg_519	-0.26541
chrU_5879848_5880834_neg_520	-0.119122
chrU_8411515_8412164_neg_521	-0.305729
chr3R_12013152_12013993_neg_522	0.176014
chr2L_11641590_11642477_neg_523	-0.491901
chrUextra_16371100_16371467_neg_524	-1.12333
chr2R_7621043_7621340_neg_525	0.12217
chr2L_18504060_18506184_neg_526	-0.246088
chr3L_6116881_6117445_neg_527	-0.483142
chr3L_316292_316663_neg_528	0.0601416
chr3L_3859391_3862775_neg_529	-0.274151
chrX_3468862_3469434_neg_530	-0.556562
chr3L_15289832_15290850_neg_531	-0.233854
chr2RHet_2269146_2269656_neg_532	-0.288725
chrX_9465292_9465849_neg_533	-0.458655
chr3L_13684079_13684538_neg_534	0.0686292
chr3RHet_2288797_2289500_neg_535	-0.418536
chr3R_11161347_11162215_neg_536	-0.0499329
chr3LHet_2098265_2099387_neg_537	-0.627514
chrUextra_14858561_14860255_neg_538	-0.189623
chr3R_16248947_16249561_neg_539	-0.224253
chrUextra_400077_400922_neg_540	-1.17682
chrU_1896264_1896922_neg_541	-0.184503
chr3R_23943683_23944500_neg_542	-0.266222
chrUextra_27023769_27024159_neg_543	-1.2235
chrX_16064261_16064910_neg_544	-0.190041
chrX_2918017_2918758_neg_545	-0.0077878
chrUextra_306438_306803_neg_546	0.0621277
chr3L_11873500_11874468_neg_547	0.0748121
chrX_41097_41828_neg_548	-0.029676
chr2L_19304314_19305186_neg_549	0.168363
chr2R_8093673_8094408_neg_550	-0.0350969
chrUextra_12021727_12023615_neg_551	-1.28158
chrU_1838428_1839379_neg_552	0.118177
chrUextra_23109458_23110339_neg_553	-0.843038
chrUextra_6828384_6832345_neg_554	-0.0364029
chr2L_8867078_8868437_neg_555	0.260627
chr2R_15153151_15154753_neg_556	0.0864883
chrX_20499941_20500861_neg_557	-0.267707
chrUextra_18015778_18017964_neg_558	-0.282424
chr3R_8643125_8644173_neg_559	-0.204556
chr3L_18712872_18713410_neg_560	-0.27345
chr3L_1046287_1048511_neg_561	-0.466684
chr3R_10971319_10972424_neg_562	-0.414383
chr2R_15418848_15419722_neg_563	-0.336399
chrU_1428527_1428954_neg_564	-0.0496613
chrX_11560354_11560814_neg_565	-0.104179
chr3L_18096049_18097618_neg_566	-0.142125
chr3L_17536294_17536777_neg_567	0.334618
chr2R_10573777_10574622_neg_568	-0.362025
chr3R_10864605_10865343_neg_569	0.360703
chr3L_17167376_17167949_neg_570	0.171951
chr2R_13034192_13034894_neg_571	-0.271456
chrX_20600713_20601368_neg_572	-0.236771
chrUextra_4651069_4652627_neg_573	-0.874193
chr3L_2917384_2920732_neg_574	-0.533602
chr3L_19638904_19640056_neg_575	-0.3032
chr2R_12354091_12354923_neg_576	-0.643124
chrX_5054084_5055883_neg_577	-1.00501
chr2R_13875186_13875895_neg_578	-0.0571694
chr2L_17548489_17549198_neg_579	-0.115746
chr3LHet_1811204_1812064_neg_580	-0.452493
chr3R_27863199_27864301_neg_581	0.087476
chr3R_13915173_13916358_neg_582	-0.0855396
chr3R_21033333_21034265_neg_583	-0.864617
chr3R_27237474_27238116_neg_584	0.241001
chr3L_22168339_22169568_neg_585	0.20605
chr2R_7513261_7514263_neg_586	-0.564842
chr2R_16282169_16282975_neg_587	0.208843
chr3L_19483329_19483843_neg_588	-0.209363
chrUextra_23727172_23727935_neg_589	-0.34984
chr3R_21681764_21682398_neg_590	-0.286059
chrYHet_279782_280875_neg_591	-1.10724
chr3L_10600984_10601206_neg_592	0.449171
chrX_16056879_16057524_neg_593	-0.162057
chrU_6094153_6094923_neg_594	0.128741
chr3R_10030189_10030601_neg_595	0.0606797
chrUextra_13370371_13371568_neg_596	-1.13454
chr2L_12621839_12624947_neg_597	-0.330924
chr3R_7505278_7506453_neg_598	0.00433801
chr3L_5891186_5891580_neg_599	-0.249044
chr3L_9253179_9255771_neg_600	0.205394
chr3R_6754097_6755302_neg_601	0.750937
chrX_4350637_4350922_neg_602	0.340957
chr3L_17262416_17263363_neg_603	0.267003
chr3L_2041440_2042132_neg_604	-0.025259
chrX_17690666_17692016_neg_605	0.321693
chr2RHet_150045_150904_neg_606	0.284637
chr3R_25424350_25425680_neg_607	0.196455
chr2RHet_2392691_2393642_neg_608	0.188063
chrUextra_28466762_28467215_neg_609	0.13725
chr3L_14398213_14398675_neg_610	0.298463
chr2L_11520914_11521466_neg_611	0.0624136
chr3R_5637288_5637952_neg_612	0.0481378
chr3L_22534753_22534977_neg_613	0.20875
chr2L_4250434_4251446_neg_614	-0.608695
chr2R_2425795_2426243_neg_615	-0.0208589
chrUextra_2546478_2547092_neg_616	-0.333332
chrUextra_15372141_15372859_neg_617	-0.218088
chrUextra_5435105_5435784_neg_618	-0.482528
chr2R_18707981_18708556_neg_619	0.275354
chr3R_5161227_5162400_neg_620	-0.0509533
chr2L_7922183_7923113_neg_621	-0.0245882
chr2R_16821531_16823040_neg_622	-0.364574
chr2L_19104029_19104889_neg_623	0.0415272
chr3LHet_2005675_2006549_neg_624	0.0344649
chrX_3330243_3330753_neg_625	-0.223144
chr3R_8136660_8137098_neg_626	-0.144876
chr2L_21013651_21014210_neg_627	0.0359052
chr3R_19210033_19211280_neg_628	-0.0224865
chr2L_18810073_18810718_neg_629	0.58332
chr2R_907751_908250_neg_630	-0.18077
chrUextra_4188384_4188810_neg_631	-0.31553
chr2L_4947583_4948546_neg_632	-0.148098
chr3R_17749366_17750760_neg_633	-0.198855
chrX_15205359_15207040_neg_634	0.352502
chr2R_6024278_6024883_neg_635	-0.124633
chr2L_3110392_3110896_neg_636	-0.143449
chr2R_362567_363273_neg_637	-0.336702
chr2R_20892679_20893704_neg_638	-0.319494
chr2RHet_250403_251949_neg_639	0.136995
chrX_10403105_10403860_neg_640	-0.0579885
chr3LHet_1418289_1418864_neg_641	-0.137133
chr2R_19808350_19809589_neg_642	-0.294992
chr2L_6199480_6200339_neg_643	-0.112253
chr3R_23905069_23906067_neg_644	-0.0615166
chrUextra_9798177_9799189_neg_645	-0.376874
chr3R_19835850_19836706_neg_646	-0.0345932
chr3L_8998806_8999579_neg_647	0.0557169
chr3L_20763975_20765542_neg_648	-0.0731323
chr3RHet_615146_616571_neg_649	-0.354063
chr2R_1704421_1704829_neg_650	0.203714
chr2R_12314260_12315110_neg_651	-0.115713
chr2R_15092669_15093318_neg_652	-0.039266
chr2R_8083045_8084870_neg_653	-0.0884563
chr2L_2801283_2803255_neg_654	-0.396815
chr3L_5712215_5713434_neg_655	-0.0599264
chrUextra_6560876_6563038_neg_656	-1.10484
chr3L_8159692_8160696_neg_657	0.320907
chr2L_10707582_10708217_neg_658	0.112607
chr3L_4963052_4963779_neg_659	-0.470502
chr3R_8778992_8780720_neg_660	-0.607476
chr2L_15285012_15285755_neg_661	0.132348
chr2L_6819173_6819684_neg_662	0.177876
chrX_12714831_12716210_neg_663	0.0454932
chrUextra_8629709_8630996_neg_664	-1.16464
chrUextra_24889826_24890519_neg_665	-1.16043
chr3L_21885043_21885891_neg_666	-0.0944846
chr3L_19295046_19296015_neg_667	-0.212391
chrU_5950062_5951045_neg_668	-0.33702
chr3L_18366144_18367356_neg_669	-0.203903
chr3L_15038665_15039154_neg_670	0.139241
chr3L_10355418_10355927_neg_671	-0.656241
chr2L_947020_948232_neg_672	-0.111444
chrUextra_27900504_27901369_neg_673	-0.936434
chrUextra_11523833_11524676_neg_674	-0.425575
chrX_17068354_17068681_neg_675	0.236567
chrUextra_18077000_18077625_neg_676	0.842196
chrU_4510969_4511983_neg_677	-0.016555
chr2R_671030_671794_neg_678	0.0632244
chrX_19153922_19154837_neg_679	0.454965
chr3R_26270228_26270834_neg_680	0.215461
chr2R_19372280_19373372_neg_681	0.0515941
chr2R_11378146_11379105_neg_682	0.0675281
chr3R_19200177_19201419_neg_683	-0.476765
chrX_16817055_16818581_neg_684	-0.398369
chr2R_17736202_17736957_neg_685	-0.215969
chr3L_521896_523085_neg_686	0.206114
chrX_609057_610609_neg_687	0.0151157
chr3R_23055335_23055797_neg_688	0.448106
chr3R_25588145_25590444_neg_689	0.00715668
chr2R_11737130_11737726_neg_690	0.0977541
chr3L_21389411_21390069_neg_691	-0.160317
chr2L_3251941_3252250_neg_692	-0.328618
chr2R_4089496_4091546_neg_693	0.0839399
chr3L_17527842_17528763_neg_694	-0.333045
chr2RHet_2416302_2417312_neg_695	-0.794816
chr3R_12805415_12806924_neg_696	-0.738479
chr2R_12986530_12988019_neg_697	-0.671369
chr3R_456783_457341_neg_698	-0.451445
chrX_13093417_13096455_neg_699	-0.0211423
chrX_5624009_5624827_neg_700	-0.0219731
chr3R_26627050_26628033_neg_701	0.3204
chr2R_7264503_7266404_neg_702	0.103934
chrX_5202586_5203313_neg_703	-0.0888737
chr2R_9468182_9469109_neg_704	0.154517
chr2R_19850451_19851009_neg_705	0.129392
chr3R_10457748_10459352_neg_706	-0.196068
chr3R_5699442_5701592_neg_707	-0.500393
chr2R_11778690_11781413_neg_708	0.150765
chr3L_12250730_12252301_neg_709	-0.00451505
chr3L_16545709_16546459_neg_710	-0.606116
chr2R_2369636_2372382_neg_711	-0.0559279
chr2L_20438008_20438750_neg_712	-0.0474585
chrX_22195099_22195462_neg_713	0.0429968
chr3R_15770211_15773017_neg_714	-0.371094
chr3R_14972934_14974147_neg_715	0.0858973
chr3R_5755714_5756579_neg_716	0.0672142
chr3L_2011468_2012538_neg_717	-0.0323368
chr3L_9254926_9256726_neg_718	-0.20042
chr2R_3068735_3070351_neg_719	0.0513225
chrUextra_14302344_14302916_neg_720	-1.08374
chrUextra_20123756_20124215_neg_721	-0.277711
chrU_8960051_8960251_neg_722	0.655119
chrUextra_1993486_1993855_neg_723	-1.11393
chrU_2666811_2667352_neg_724	-1.25368
chr2R_7134337_7135351_neg_725	0.0874746
chr2L_18996790_18997485_neg_726	-1.02407
chr2R_55476_56804_neg_727	0.0709954
chr2L_17158749_17159918_neg_728	-0.191231
chrUextra_10400943_10402914_neg_729	-1.15138
chrX_15375763_15377121_neg_730	-0.269478
chrU_7243621_7245421_neg_731	-0.862818
chr3L_13995431_13996741_neg_732	0.116275
chrUextra_18224324_18225754_neg_733	-0.679979
chr3L_7429779_7430075_neg_734	-0.487136
chrX_7694684_7695050_neg_735	0.296161
chr2RHet_1326131_1326721_neg_736	-0.346208
chrUextra_1595335_1597364_neg_737	-0.802419
chr2R_10211410_10211860_neg_738	0.13481
chr2R_14647211_14647853_neg_739	0.0305471
chr2L_1749534_1750582_neg_740	0.363053
chr3L_8697962_8698677_neg_741	0.182827
chrX_3841264_3842202_neg_742	-0.22183
chr3R_20832423_20833443_neg_743	0.237313
chr3L_10976921_10979667_neg_744	-0.402088
chr3L_2533295_2534086_neg_745	0.0683218
chr3L_9879482_9881792_neg_746	0.173736
chrX_6531853_6534840_neg_747	-0.259743
chr2L_6902917_6903448_neg_748	-0.790469
chr2R_8760381_8762663_neg_749	-0.0357586
chr2L_8054326_8056070_neg_750	0.226843
chr3L_18954758_18956124_neg_751	-0.0622141
chr3R_24099092_24100940_neg_752	-0.20151
chrX_14464458_14464999_neg_753	0.129123
chrUextra_11170665_11170997_neg_754	-0.630303
chr2L_8959417_8960142_neg_755	-0.063157
chr4_1126321_1126894_neg_756	-0.534816
chrU_862101_862767_neg_757	-0.501742
chr3R_12300496_12301578_neg_758	-0.0833166
chr3R_10891213_10892658_neg_759	0.163786
chr2R_18901069_18901841_neg_760	0.611055
chr2L_3322278_3322919_neg_761	-0.220958
chr3L_16214759_16215277_neg_762	0.180166
chr3R_10622019_10623109_neg_763	0.119274
chr2L_10133974_10135423_neg_764	-0.232672
chr3L_18577849_18578734_neg_765	-0.0599266
chr3L_1279398_1281448_neg_766	-0.047611
chr2L_4339659_4340479_neg_767	0.13037
chr2R_5973592_5976949_neg_768	-0.247304
chr3R_17044390_17045069_neg_769	-0.149024
chrU_2710210_2710893_neg_770	-0.346413
chr3L_10953948_10954946_neg_771	-0.222891
chr2R_9296083_9297245_neg_772	0.122714
chrX_17987548_17988013_neg_773	-0.0215266
chr2R_4190691_4190990_neg_774	-0.156171
chrU_1040255_1041535_neg_775	-0.0868464
chr2L_15240432_15241217_neg_776	0.0924265
chr2R_9040276_9043270_neg_777	0.137308
chrU_3295427_3296065_neg_778	0.150299
chr3R_18322886_18323495_neg_779	0.156941
chr2RHet_1260644_1261254_neg_780	-0.317744
chr3R_12564159_12566500_neg_781	-0.336555
chr2R_10387266_10387582_neg_782	0.0743228
chrUextra_25669791_25670481_neg_783	-1.1133
chr2RHet_1137844_1138483_neg_784	-0.08844
chrX_525782_526796_neg_785	0.28306
chr3R_12526833_12528357_neg_786	-0.453693
chr2L_18692123_18693087_neg_787	0.0740481
chrUextra_13157125_13157792_neg_788	-1.15949
chr2R_13522662_13523003_neg_789	0.0338054
chr3R_13123733_13126298_neg_790	-0.109572
chr3R_4614280_4615254_neg_791	0.257984
chrX_15120410_15120982_neg_792	0.0758111
chr2L_12618009_12618894_neg_793	0.855894
chr2L_21921533_21921966_neg_794	0.00589225
chr3R_20476458_20476715_neg_795	0.180719
chr2L_16558425_16559130_neg_796	0.209077
chr2L_22790103_22790968_neg_797	0.217122
chr3R_20183061_20183355_neg_798	0.0712478
chrUextra_26888652_26889750_neg_799	-1.18586
chr3R_18298359_18300245_neg_800	0.018276
chr3L_9572767_9573979_neg_801	-0.0568965
chrUextra_14330073_14330921_neg_802	-0.929897
chr2L_4595961_4598300_neg_803	0.0704508
chr3L_6696166_6697610_neg_804	0.178154
chr3RHet_1068117_1068738_neg_805	-0.0530191
chrX_1694914_1695231_neg_806	0.3107
chr3L_7297449_7298381_neg_807	-0.193725
chrUextra_1239795_1240534_neg_808	-0.115812
chr3L_16571732_16573112_neg_809	0.11206
chr2LHet_176628_178244_neg_810	0.241467
chrX_18442213_18443078_neg_811	0.0725978
chr2R_10320473_10321318_neg_812	-0.110713
chr3R_7887718_7889006_neg_813	-0.249545
chr3R_5728350_5728661_neg_814	-0.327731
chrU_2766331_2767732_neg_815	-0.0408081
chr3L_20626052_20626679_neg_816	-0.0744588
chr3R_20904156_20904847_neg_817	0.11649
chr3R_6751661_6752630_neg_818	0.888656
chr3R_13620924_13622845_neg_819	0.0740322
chr2L_9908838_9910513_neg_820	0.0644728
chr3L_10974911_10975729_neg_821	-0.0101275
chr2L_6872508_6873036_neg_822	-0.0173206
chr2R_9055593_9055977_neg_823	-0.287603
chrUextra_18903284_18903786_neg_824	0.713171
chr2L_8281679_8281920_neg_825	-0.0636411
chr3R_23906764_23908260_neg_826	-0.0727853
chr3R_12048208_12049013_neg_827	-0.0910512
chr2L_13038725_13039823_neg_828	0.0841486
chr3R_19740406_19740992_neg_829	0.100427
chr2L_20876670_20878216_neg_830	0.0115885
chr3R_20862373_20863420_neg_831	-0.14509
chr3R_16771924_16773568_neg_832	0.169489
chr3L_17065872_17066841_neg_833	-0.165375
chrU_7457396_7458022_neg_834	-0.335868
chr3L_8774926_8776206_neg_835	-0.118511
chr2R_5060928_5061690_neg_836	-0.208729
chr2R_1828835_1829533_neg_837	0.17259
chr2L_20573938_20574633_neg_838	-0.130505
chrUextra_18998980_19000331_neg_839	-0.462323
chr2L_16476724_16477300_neg_840	0.25003
chr2R_9943132_9944152_neg_841	0.895343
chr2R_3760457_3761184_neg_842	0.112039
chr2R_2155352_2156184_neg_843	-0.374688
chrUextra_21671716_21672310_neg_844	-1.08549
chr2L_14169469_14170797_neg_845	-0.00441332
chr3L_17348398_17349023_neg_846	-0.310902
chrX_16112950_16114026_neg_847	0.204636
chr3R_11908848_11909861_neg_848	-0.326049
chr2R_3900405_3901372_neg_849	0.457716
chr3R_18098996_18099737_neg_850	0.10868
chr3R_19061309_19062371_neg_851	-0.302525
chrX_2094596_2095229_neg_852	0.247095
chr3R_27298258_27299048_neg_853	0.206734
chrX_5710051_5710812_neg_854	0.081666
chrX_13590804_13591682_neg_855	0.218363
chr3L_3949095_3950006_neg_856	0.0641625
chr2R_6565643_6566235_neg_857	0.0551785
chr3R_14718629_14719199_neg_858	-0.296503
chr3R_23292125_23292492_neg_859	0.362256
chr3R_19617502_19617837_neg_860	0.00440087
chr2R_20278168_20279035_neg_861	-0.0891951
chr3R_137475_139365_neg_862	-0.0123525
chr2R_10966492_10967290_neg_863	-0.272537
chrX_17018469_17018911_neg_864	-0.07934
chr3RHet_2044973_2045875_neg_865	-0.553028
chr3L_16528044_16528824_neg_866	-0.104177
chr3R_26510777_26512311_neg_867	-0.195654
chr3L_15396992_15397984_neg_868	-0.0716824
chr3L_147093_147540_neg_869	0.160491
chr2R_1273100_1273623_neg_870	0.0487111
chr2R_8258624_8259283_neg_871	-0.00333537
chr3L_2292219_2293213_neg_872	-0.134259
chr2R_11490054_11491577_neg_873	-0.121639
chrXHet_102284_103015_neg_874	-0.606921
chr2L_730001_730975_neg_875	-0.0595961
chr3R_27510069_27510634_neg_876	0.366216
chr2R_15302398_15303265_neg_877	-0.310255
chr2R_7079113_7080694_neg_878	0.475882
chr2L_8767608_8768600_neg_879	-0.32836
chr3L_536866_537914_neg_880	-0.0120145
chrX_6735713_6737296_neg_881	0.190407
chr3L_6067027_6067550_neg_882	-0.0802088
chrU_1944679_1945160_neg_883	0.0375095
chr3L_10128583_10129580_neg_884	-0.0800967
chrU_4923514_4924950_neg_885	-0.807115
chrUextra_24610705_24611631_neg_886	-0.582141
chr3R_24387598_24387960_neg_887	0.0750653
chrX_12649115_12650998_neg_888	-0.297294
chr3L_8453904_8455003_neg_889	-0.256329
chrUextra_1357374_1357722_neg_890	0.801529
chrU_5774403_5776429_neg_891	0.144364
chrUextra_19149960_19151427_neg_892	-0.582928
chr3R_13073883_13074453_neg_893	0.115114
chr3LHet_489657_490454_neg_894	-0.262097
chr3R_2137566_2138269_neg_895	0.207519
chr3R_21412816_21413673_neg_896	-0.0356497
chr2R_16026797_16027299_neg_897	0.178457
chrU_1422784_1423114_neg_898	0.0573933
chr2L_12954136_12954925_neg_899	-0.10069
chrX_21605209_21605696_neg_900	0.00128669
chr2L_17395950_17396907_neg_901	-0.122874
chr2R_520387_520860_neg_902	-0.494076
chr2R_6207231_6208720_neg_903	-0.218758
chr2L_14071114_14072090_neg_904	-0.150081
chr3L_23358617_23359428_neg_905	-0.320862
chr3R_10363217_10363794_neg_906	-0.0700834
chr2R_6848095_6849354_neg_907	-0.310777
chrU_3758565_3760575_neg_908	-1.182
chr3R_26115998_26116682_neg_909	-0.0818248
chrX_17999456_18000312_neg_910	-0.151306
chr2L_19394685_19395097_neg_911	0.139258
chr2R_14073152_14073546_neg_912	-0.277889
chr2L_22180380_22181379_neg_913	-0.158048
chr2R_11953399_11954419_neg_914	0.284924
chr2R_9168998_9169204_neg_915	0.11259
chrX_18772029_18772562_neg_916	1.10769
chrU_9137275_9138817_neg_917	-0.170297
chr2L_3008372_3009313_neg_918	0.0570807
chr3L_16543928_16544806_neg_919	-0.66893
chr3L_6851842_6852159_neg_920	0.168653
chr3R_3123856_3125585_neg_921	-0.217858
chrX_482820_483709_neg_922	-0.106644
chr2L_5057473_5058578_neg_923	0.0416436
chr3L_7290211_7292219_neg_924	-0.0376304
chr3L_13262435_13263204_neg_925	0.088818
chr3L_23511483_23512839_neg_926	-0.0449717
chrX_21187209_21187838_neg_927	-0.389203
chrX_3895744_3896770_neg_928	-0.457744
chr2L_3028710_3029859_neg_929	-0.356398
chr3R_4586131_4586794_neg_930	-0.466169
chr3R_12218708_12220445_neg_931	-0.450893
chr3R_10870776_10871229_neg_932	-0.0547869
chr3L_20023455_20024681_neg_933	-0.237775
chr2R_10993959_10994684_neg_934	-0.142679
chr3L_21256377_21257207_neg_935	0.217604
chr3L_12125130_12125376_neg_936	0.182473
chr2L_18550927_18551435_neg_937	0.182819
chr2R_10407687_10408247_neg_938	-0.152801
chr3L_21896497_21897062_neg_939	-0.143293
chr3R_26823694_26825594_neg_940	-0.282482
chr3R_24979036_24979566_neg_941	-0.315155
chr2L_16192290_16193521_neg_942	-0.348827
chrX_20981764_20982837_neg_943	-0.221165
chrU_392996_393571_neg_944	0.251865
chr2R_5172788_5173246_neg_945	-0.105492
chr3L_17298153_17299372_neg_946	-0.143777
chr3L_14043276_14044350_neg_947	-0.110631
chr3R_13285403_13286227_neg_948	-0.141561
chrUextra_418992_420005_neg_949	-0.0629985
chr3R_1003618_1005456_neg_950	0.208249
chr3R_20235550_20236083_neg_951	0.00221968
chr2R_10710504_10711045_neg_952	0.276656
chr3L_11925094_11925807_neg_953	0.0763438
chr3L_6544302_6545804_neg_954	0.18334
chr3L_12043509_12044189_neg_955	-0.417962
chr3L_1578168_1578546_neg_956	-0.0980198
chrX_8167123_8167805_neg_957	-0.1918
chr3R_26784231_26784940_neg_958	0.0717802
chr3L_1415361_1415933_neg_959	-0.0425293
chr2R_8622928_8623452_neg_960	-0.135494
chr2R_5088700_5089694_neg_961	0.227132
chr2L_15221690_15222536_neg_962	0.0443584
chr2L_12759119_12760186_neg_963	-0.089714
chr2L_5139786_5141182_neg_964	-0.0835084
chr2L_7529550_7530396_neg_965	-0.23752
chrUextra_9099270_9099971_neg_966	-0.127494
chr3L_2015105_2015785_neg_967	-0.00253226
chr3R_17652484_17655850_neg_968	-0.383818
chr2RHet_552259_552922_neg_969	-0.16981
chr2L_16025928_16028872_neg_970	-0.127062
chr2R_8605980_8606604_neg_971	0.177846
chr3L_16614107_16615154_neg_972	-0.156376
chrUextra_22970620_22971153_neg_973	-0.663548
chrUextra_26087713_26091077_neg_974	-0.384565
chrX_6786322_6787340_neg_975	0.360044
chr3R_17696462_17699088_neg_976	0.0581697
chr3L_18150927_18151456_neg_977	0.0899711
chr3L_7052806_7054012_neg_978	0.168614
chr2L_19228565_19229220_neg_979	-0.0675833
chr2L_3375756_3377173_neg_980	-0.263214
chrX_3908031_3908431_neg_981	-0.247714
chr2R_18397627_18398124_neg_982	0.310206
chrX_1051152_1051790_neg_983	-0.0794586
chr3L_18974319_18975407_neg_984	-0.151617
chr3R_11311181_11311581_neg_985	-0.277452
chr2R_8213148_8213743_neg_986	0.02453
chr2R_10634107_10635037_neg_987	0.290161
chr3L_7235996_7236803_neg_988	-0.0350946
chr2L_11092024_11092527_neg_989	-0.258649
chr3R_25697731_25697976_neg_990	0.153504
chr2R_16371035_16371844_neg_991	-0.319546
chrU_9116828_9117563_neg_992	-0.488307
chr2R_19379394_19380215_neg_993	-0.125931
chr3R_21010702_21011083_neg_994	0.273763
chrX_1927011_1927504_neg_995	-0.0225054
chr2R_14639694_14640675_neg_996	-0.316964
chrX_871609_871899_neg_997	0.15146
chrUextra_13574264_13574731_neg_998	-1.09394
chr3R_20031403_20031810_neg_999	0.207099
chr2L_1772179_1772589_neg_1000	0.422512
chr3R_4867451_4869966_neg_1001	-0.128005
chr3R_20662071_20662737_neg_1002	-0.0910739
chrX_10263382_10264605_neg_1003	0.121034
chr3R_7985861_7987160_neg_1004	-0.112397
chr2R_18972593_18973272_neg_1005	-0.146957
chr2R_3563435_3564547_neg_1006	-0.247298
chr3R_23892724_23893446_neg_1007	-0.226126
chr2L_9023163_9024287_neg_1008	-0.0360187
chr2R_4635729_4637639_neg_1009	0.12494
chr2R_6485855_6487300_neg_1010	-0.241632
chr3R_2854883_2855278_neg_1011	0.490318
chr2R_16331449_16332629_neg_1012	0.140032
chr2L_15637727_15638670_neg_1013	-0.28783
chrU_3332432_3333004_neg_1014	-0.166695
chrUextra_23402866_23403785_neg_1015	-0.825993
chr3R_1766000_1766874_neg_1016	0.0665213
chr2R_15984659_15985303_neg_1017	0.548343
chr2R_12299575_12301628_neg_1018	0.56787
chr3RHet_1518802_1519078_neg_1019	-0.446315
chr3L_23525214_23526281_neg_1020	-0.518992
chrU_2659833_2660674_neg_1021	0.0265434
chrX_20703803_20705135_neg_1022	-0.0259766
chr3R_25128543_25129473_neg_1023	-0.414665
chr2L_7616562_7617390_neg_1024	-0.0531597
chr3L_10205362_10206624_neg_1025	-0.0127229
chr2L_1687860_1689167_neg_1026	0.268637
chr2L_6901948_6902531_neg_1027	-0.34005
chr3LHet_2275998_2276430_neg_1028	-0.00254839
chrUextra_22466773_22467074_neg_1029	-0.468205
chrX_20994586_20995104_neg_1030	-0.0852832
chrU_1270138_1270682_neg_1031	-0.0151162
chr2L_10457426_10458186_neg_1032	-0.252281
chr2R_996186_997031_neg_1033	-0.0656709
chr2L_7207901_7208371_neg_1034	-0.291921
chr2R_11984799_11985203_neg_1035	0.457276
chrU_8119254_8119785_neg_1036	-1.12635
chrX_17285346_17286388_neg_1037	0.474235
chrUextra_20811442_20812462_neg_1038	0.213061
chr3L_3182813_3183424_neg_1039	-0.0252501
chr3L_11631061_11631475_neg_1040	0.0998542
chr3L_6814906_6815441_neg_1041	0.218654
chr3R_24216205_24218689_neg_1042	0.131446
chrU_4582012_4583503_neg_1043	-0.0175649
chr3R_530885_532419_neg_1044	-0.0427688
chr3R_18610005_18610773_neg_1045	0.0631156
chrX_503065_503632_neg_1046	-0.265073
chrX_12983727_12984254_neg_1047	0.799452
chr3R_22558243_22558972_neg_1048	0.309203
chr2L_11783948_11784363_neg_1049	0.229951
chrU_2077627_2078013_neg_1050	-0.943272
chr2R_7880620_7881270_neg_1051	-0.059674
chr2L_21653255_21653971_neg_1052	0.134924
chr3L_5950774_5953227_neg_1053	-0.490837
chr2R_10165383_10166374_neg_1054	0.0855606
chr3R_16255020_16255623_neg_1055	-0.248976
chr3L_559951_561574_neg_1056	-0.0987955
chr3L_13339662_13340157_neg_1057	0.0546373
chr3L_19031115_19032825_neg_1058	-0.0461308
chrX_4323802_4324657_neg_1059	-0.310868
chr2R_8570734_8571594_neg_1060	-0.0765399
chr2R_6433921_6434814_neg_1061	0.128174
chr3L_13825812_13826543_neg_1062	-0.328609
chr2L_2217255_2218996_neg_1063	0.129329
chr2R_2560769_2561816_neg_1064	-0.0118701
chr3L_19273357_19274291_neg_1065	0.39988
chr2L_9826125_9827694_neg_1066	0.298158
chr2L_2259973_2261097_neg_1067	0.0890258
chr3R_20312536_20313125_neg_1068	-0.623364
chr3R_14893420_14895023_neg_1069	-0.0905021
chrU_8065617_8065994_neg_1070	0.259333
chr3L_1079720_1080803_neg_1071	0.102297
chr2R_15383801_15385262_neg_1072	-0.365616
chrX_12734956_12735625_neg_1073	0.716919
chr2R_4377336_4377953_neg_1074	-0.366423
chr3RHet_1499583_1500146_neg_1075	0.243727
chr3R_26691208_26691768_neg_1076	0.012551
chr2RHet_3192968_3193702_neg_1077	-0.0167237
chr2L_15894381_15894788_neg_1078	-0.0783471
chr3R_1266820_1267419_neg_1079	0.261854
chr3L_17542527_17545479_neg_1080	0.231307
chr3R_2620941_2621700_neg_1081	0.453313
chr3R_12050900_12051658_neg_1082	-0.374043
chr2R_2135279_2137888_neg_1083	-0.322226
chrX_1154478_1155078_neg_1084	-0.344273
chr4_1086948_1087340_neg_1085	-0.188038
chr3R_8028788_8029408_neg_1086	-0.0658303
chr2R_1027423_1028189_neg_1087	-0.119159
chr2R_6496857_6498366_neg_1088	0.153836
chr3R_20328915_20329744_neg_1089	-0.346403
chr2R_11236906_11237623_neg_1090	0.107457
chr3R_2508910_2509361_neg_1091	0.0633296
chr3L_12042936_12044321_neg_1092	-0.0223882
chr2L_13419305_13420236_neg_1093	-0.592026
chr3R_8145221_8145929_neg_1094	0.227063
chr2L_14565645_14566156_neg_1095	-0.334566
chr3R_8045103_8045581_neg_1096	-0.0717084
chr2L_15211521_15212367_neg_1097	0.0928984
chr3L_364950_365465_neg_1098	-0.0639938
chrX_15916617_15917004_neg_1099	0.136129
chr3L_10093280_10093744_neg_1100	-0.136371
chr2L_20002579_20003329_neg_1101	-0.502194
chr2R_19056987_19057608_neg_1102	-0.160937
chrX_2792752_2793773_neg_1103	0.503097
chr3L_2166074_2167303_neg_1104	-0.205998
chr3R_27283880_27284849_neg_1105	-0.0034868
chr2R_18243093_18243607_neg_1106	0.0906585
chr3RHet_2501883_2502814_neg_1107	-0.211848
chr2L_17548293_17549345_neg_1108	-0.216487
chr3R_17932133_17934243_neg_1109	-0.319197
chrX_6852566_6853335_neg_1110	-0.113373
chr3L_22728994_22729938_neg_1111	-0.748805
chr2L_16812247_16813481_neg_1112	-0.0868952
chr3L_13556730_13558955_neg_1113	0.203152
chr3R_6294887_6295861_neg_1114	0.174444
chr2RHet_1634015_1634753_neg_1115	0.167065
chr2R_17792642_17793321_neg_1116	-0.15492
chr3LHet_595422_597572_neg_1117	-0.0727013
chr2L_4388232_4389319_neg_1118	0.152667
chr3RHet_1204691_1205237_neg_1119	0.119286
chr2L_12265858_12268423_neg_1120	-0.945257
chrX_17143473_17144099_neg_1121	-0.13084
chrX_19824938_19826069_neg_1122	-0.0288133
chr3R_13859205_13859840_neg_1123	-0.206359
chr2L_991744_992298_neg_1124	0.396528
chr3R_17227301_17228596_neg_1125	0.208408
chr3L_21531678_21533884_neg_1126	-0.604752
chrX_21859878_21861536_neg_1127	-0.487254
chr2L_2432733_2434607_neg_1128	-0.0754182
chrX_19918904_19919823_neg_1129	-0.194982
chrX_15789982_15791368_neg_1130	-0.335773
chr3R_27553840_27554645_neg_1131	0.00141896
chrX_6303185_6304033_neg_1132	0.150738
chr3L_4627215_4627870_neg_1133	-0.349195
chr3L_15899859_15900696_neg_1134	-0.16783
chr3R_8762554_8763595_neg_1135	-0.00602587
chr3L_4463855_4464442_neg_1136	0.376161
chrUextra_7874859_7875914_neg_1137	-0.694546
chrX_3938400_3939369_neg_1138	0.695995
chr2R_3507420_3508482_neg_1139	0.0964317
chr3R_11546752_11548147_neg_1140	0.155945
chr2L_18185747_18186959_neg_1141	-0.37114
chr3R_18599776_18601386_neg_1142	-0.0906969
chr3L_13973710_13976192_neg_1143	-0.417878
chr2L_858018_859152_neg_1144	0.186829
chrX_15721991_15723392_neg_1145	-0.202653
chr2R_6879781_6881051_neg_1146	-0.300281
chrUextra_10193166_10193871_neg_1147	-0.642589
chr3R_22233845_22236454_neg_1148	0.138497
chrUextra_25911712_25912502_neg_1149	-0.296208
chr2R_9626412_9627288_neg_1150	0.0211515
chr3L_16128701_16130064_neg_1151	-0.115303
chr3R_16932245_16932907_neg_1152	-0.0963655
chr3R_12029350_12031320_neg_1153	-0.562104
chr3R_21466769_21467117_neg_1154	-0.119638
chr3R_6607578_6608404_neg_1155	0.0980654
chrUextra_4459583_4460452_neg_1156	-0.908606
chr3L_14776260_14776587_neg_1157	0.0203753
chrUextra_17557883_17559239_neg_1158	-1.1341
chr2L_19787108_19787555_neg_1159	-0.299198
chr3R_6004499_6005878_neg_1160	-0.405837
chrUextra_16963372_16965239_neg_1161	-0.945851
chr3L_6042557_6043673_neg_1162	-0.0201393
chrU_9850139_9851163_neg_1163	-1.13093
chr3LHet_590638_592492_neg_1164	0.0412732
chr2L_22499809_22501663_neg_1165	-0.294721
chr3R_21364715_21365767_neg_1166	0.229921
chr2L_8238605_8239232_neg_1167	-0.206034
chr2R_9961234_9962159_neg_1168	-0.270083
chr2R_9837828_9838144_neg_1169	0.210648
chr2L_18988023_18988464_neg_1170	0.059328
chrUextra_2057673_2057967_neg_1171	-0.312067
chr3L_10764298_10767660_neg_1172	-0.028092
chr2L_22077853_22078370_neg_1173	0.250236
chrX_11928768_11930096_neg_1174	-0.793131
chr3L_5478016_5478578_neg_1175	-0.120258
chrU_9309728_9312032_neg_1176	-1.14936
chrUextra_14896078_14897968_neg_1177	-1.21149
chr2RHet_316242_317305_neg_1178	-0.163558
chr3LHet_888981_889779_neg_1179	-0.305358
chr2R_11454928_11456041_neg_1180	-0.4126
chr3R_7236636_7237851_neg_1181	0.0262351
chr2L_6875298_6875755_neg_1182	-0.064675
chrX_10774829_10776000_neg_1183	-0.370767
chr3L_19191357_19191812_neg_1184	-0.0646485
chr3R_12515218_12516449_neg_1185	0.30449
chrUextra_17030071_17031133_neg_1186	-1.16335
chr2R_17946860_17947985_neg_1187	-0.443814
chr2R_19112509_19113379_neg_1188	-0.0182036
chr2L_10475518_10476513_neg_1189	0.341198
chr2L_19484474_19485161_neg_1190	-0.038996
chr3L_17123079_17123638_neg_1191	0.230066
chrUextra_2707610_2708376_neg_1192	-0.0199049
chr3L_8250054_8251765_neg_1193	-0.366371
chr2R_157787_158516_neg_1194	0.0966322
chr2R_7741313_7742671_neg_1195	0.0095292
chr2L_21633737_21634339_neg_1196	-0.264751
chr3LHet_2522172_2522861_neg_1197	0.384236
chr2L_6078798_6079779_neg_1198	0.354936
chrX_8697952_8699437_neg_1199	0.006138
chr2L_6338927_6339842_neg_1200	0.941783
chr2R_9207271_9207698_neg_1201	0.317568
chr2R_20470431_20472455_neg_1202	0.0547816
chr3R_23542761_23545609_neg_1203	-0.010915
chr3R_24426618_24427179_neg_1204	-0.101532
chr3L_18351950_18352666_neg_1205	-0.151169
chr2R_644162_644543_neg_1206	-0.207883
chr3L_7658534_7659200_neg_1207	0.0803593
chrX_20943245_20943855_neg_1208	-0.0182622
chr3R_26581062_26581944_neg_1209	0.0514519
chr2R_15914266_15915808_neg_1210	0.42071
chr2R_7687835_7689004_neg_1211	-0.420569
chrX_16309292_16309811_neg_1212	0.0805765
chrX_17118469_17119038_neg_1213	0.427385
chr3R_9372029_9372667_neg_1214	0.351164
chr2L_15461592_15463017_neg_1215	0.0375838
chr3R_2696067_2696657_neg_1216	-0.520679
chr3L_11052826_11054013_neg_1217	0.129335
chrX_6671608_6672764_neg_1218	0.0124226
chr3R_3786217_3786970_neg_1219	-0.423904
chr2R_5355312_5355617_neg_1220	0.13137
chrUextra_2166904_2169164_neg_1221	-0.417515
chr4_1141405_1141922_neg_1222	-0.584012
chrUextra_24885956_24886325_neg_1223	-0.115862
chrU_493477_494544_neg_1224	0.193033
chrX_19971755_19972148_neg_1225	0.198172
chr2L_1307867_1308500_neg_1226	-0.031934
chrU_425095_425531_neg_1227	-0.438405
chrUextra_20921566_20922794_neg_1228	-1.17171
chr2R_11821540_11822495_neg_1229	0.00148221
chrX_15517335_15517554_neg_1230	-0.655429
chr3L_17537980_17539000_neg_1231	-0.338002
chr2R_3488339_3488973_neg_1232	0.230332
chr3L_10808186_10810049_neg_1233	-0.157002
chr2R_18627175_18628316_neg_1234	0.215533
chr2L_20829429_20830214_neg_1235	0.293179
chr3L_4915563_4916574_neg_1236	-0.405103
chr2R_2620679_2621584_neg_1237	0.177067
chrX_8696352_8696974_neg_1238	0.598498
chr2R_18474982_18475770_neg_1239	-0.115298
chr3R_21834704_21835750_neg_1240	0.364187
chrX_12794248_12795484_neg_1241	0.132696
chr3L_9981249_9981957_neg_1242	-0.228944
chr3L_4440134_4440449_neg_1243	-0.248869
chr2L_15531286_15532099_neg_1244	0.0727778
chr2L_13917338_13918962_neg_1245	-0.630491
chrX_11882570_11883646_neg_1246	-0.327249
chr3R_1010711_1011300_neg_1247	-0.429505
chrX_5778845_5780140_neg_1248	-0.168897
chrX_7347999_7348915_neg_1249	-0.137738
chr3R_1048847_1051657_neg_1250	-0.278975
chr2R_17420472_17421615_neg_1251	-0.275428
chrX_12157392_12158627_neg_1252	-0.417132
chr3L_11688648_11689977_neg_1253	-0.380365
chr3R_7802452_7803178_neg_1254	-0.162709
chr3L_13637717_13639670_neg_1255	0.294672
chr2L_14765799_14766954_neg_1256	0.116506
chr2L_9443605_9445135_neg_1257	0.199693
chr3R_19126152_19129808_neg_1258	0.269034
chr3R_4143530_4145637_neg_1259	0.147821
chr3L_3707271_3709227_neg_1260	-0.206835
chr2R_6364261_6364992_neg_1261	0.112009
chrUextra_17024971_17026665_neg_1262	-1.18153
chr3L_12976692_12977167_neg_1263	-0.264836
chr2R_11593544_11593854_neg_1264	-0.503357
chrUextra_10473633_10474350_neg_1265	-0.325903
chr2L_11818481_11820574_neg_1266	-0.032077
chrX_3644900_3646295_neg_1267	-0.389229
chr3R_25783792_25784281_neg_1268	-0.225022
chrX_8243360_8244403_neg_1269	-0.700117
chrUextra_8121567_8122161_neg_1270	0.0393709
chr2R_10263135_10266591_neg_1271	-0.234302
chr2L_19528338_19528805_neg_1272	-0.297528
chrUextra_9537945_9539297_neg_1273	-1.10863
chr3R_27464856_27465803_neg_1274	-0.0583692
chr4_71381_72593_neg_1275	-0.0489775
chr2L_19339471_19339960_neg_1276	-0.194285
chr2R_2422934_2423701_neg_1277	-0.970415
chr2L_19856278_19856933_neg_1278	0.249109
chr3RHet_1389302_1390241_neg_1279	0.0519053
chr3L_1729417_1731145_neg_1280	0.299652
chr2R_16799339_16801138_neg_1281	-0.203154
chr2R_10746546_10747496_neg_1282	0.102515
chr3L_19863725_19866026_neg_1283	0.066788
chr2R_4241017_4243358_neg_1284	-0.0538197
chr3R_8845541_8846069_neg_1285	0.183947
chrUextra_22391785_22393074_neg_1286	-0.702566
chrX_20833259_20833590_neg_1287	-0.243483
chrX_14671468_14672173_neg_1288	-0.0135898
chr2L_8142834_8143462_neg_1289	-0.196375
chr3LHet_797603_798647_neg_1290	-0.504603
chr3R_2624606_2626498_neg_1291	-0.348372
chr3R_17196597_17197710_neg_1292	-0.086472
chr3R_4932252_4933528_neg_1293	0.143045
chr3L_1573323_1573869_neg_1294	0.150329
chr3R_24597595_24598073_neg_1295	0.289008
chr3R_23906449_23908235_neg_1296	-0.412756
chrUextra_9090190_9091722_neg_1297	-0.174022
chrUextra_4083264_4083704_neg_1298	0.16172
chr3R_5858982_5860077_neg_1299	-0.363576
chrUextra_25382422_25383196_neg_1300	-0.422996
chrUextra_10715215_10715882_neg_1301	-1.02779
chr2L_20799766_20800234_neg_1302	0.142418
chrX_16665406_16665948_neg_1303	-0.0985372
chr2RHet_3186182_3187247_neg_1304	-0.198024
chr2L_15192408_15192726_neg_1305	0.344947
chr2R_9285542_9285880_neg_1306	0.426881
chrU_6942244_6943513_neg_1307	-0.243362
chr3L_160812_161447_neg_1308	-0.0165017
chr2R_16879771_16881196_neg_1309	0.140034
chr2R_1501401_1501869_neg_1310	-0.31524
chr2L_13742979_13743391_neg_1311	0.419754
chr3L_9113792_9114601_neg_1312	0.311466
chr3L_7443383_7444243_neg_1313	-0.12979
chr3LHet_2318815_2320538_neg_1314	0.0254773
chrU_7458287_7458908_neg_1315	0.108589
chr2RHet_3046282_3047761_neg_1316	-0.243681
chr3L_13784797_13786028_neg_1317	0.366793
chr3L_17038269_17038939_neg_1318	0.136759
chr2L_7658333_7659420_neg_1319	-0.65348
chr2L_396442_397453_neg_1320	-0.0285697
chr2R_12309411_12309979_neg_1321	0.174377
chr3R_13731537_13732163_neg_1322	-0.156233
chrUextra_13652689_13653045_neg_1323	0.265618
chr2R_19039417_19040272_neg_1324	0.167053
chr3R_8790832_8791292_neg_1325	-0.240278
chr2R_9788702_9788948_neg_1326	0.00534251
chrUextra_55354_56780_neg_1327	-1.09539
chr2L_12014579_12014876_neg_1328	0.0183323
chrUextra_20037259_20037678_neg_1329	0.20756
chr3R_14764210_14764743_neg_1330	-0.0178487
chr2L_7339854_7340322_neg_1331	0.0590298
chr2R_6818230_6818766_neg_1332	-0.0347083
chr2L_8127118_8127877_neg_1333	0.0903613
chrU_7513990_7517630_neg_1334	0.0102091
chr3L_15258285_15261210_neg_1335	-0.0471376
chr3L_18436661_18437894_neg_1336	-0.0849825
chr2L_12656259_12657589_neg_1337	-0.270627
chrX_8273563_8274145_neg_1338	0.126051
chrU_2798000_2799702_neg_1339	-0.155357
chrX_4708622_4709773_neg_1340	-0.445814
chr2RHet_44414_45348_neg_1341	-0.145086
chr2R_6976072_6976895_neg_1342	0.177535
chrX_8681701_8682312_neg_1343	-0.28968
chr3L_858527_859310_neg_1344	0.171151
chr3R_14378911_14380602_neg_1345	-0.450173
chr2L_19803272_19803689_neg_1346	-0.144345
chr3R_24290573_24291717_neg_1347	-0.104131
chr2L_11859907_11861136_neg_1348	-0.200865
chr2RHet_1012509_1013046_neg_1349	-0.35583
chr3L_1336966_1337939_neg_1350	0.0919511
chr3L_18115504_18117092_neg_1351	-0.725154
chrX_9563077_9566641_neg_1352	0.511388
chr3L_2992752_2993206_neg_1353	-0.16119
chr3L_23884822_23885391_neg_1354	-0.255602
chr2R_6650997_6652011_neg_1355	-0.363461
chr2L_11829820_11830308_neg_1356	0.350963
chr3R_1659891_1660704_neg_1357	-0.025766
chr3RHet_1127169_1127358_neg_1358	0.0188979
chr2L_11484205_11485794_neg_1359	-0.108357
chr3R_378841_380179_neg_1360	-0.084183
chrUextra_330986_332352_neg_1361	-0.420217
chrUextra_15868444_15868812_neg_1362	-1.04337
chr3L_11441794_11442188_neg_1363	0.177831
chr2R_12627948_12629036_neg_1364	0.298901
chr3L_16653272_16654148_neg_1365	-0.322296
chr2L_20637951_20638799_neg_1366	0.107001
chr2L_3841938_3844784_neg_1367	0.141558
chr3L_23306362_23307430_neg_1368	-0.0332453
chr2L_1755865_1757254_neg_1369	-0.115372
chrUextra_1479755_1481342_neg_1370	-1.24438
chrX_9285031_9286957_neg_1371	-0.187696
chr3R_24098240_24098779_neg_1372	-0.199349
chrX_8160176_8161012_neg_1373	0.105099
chrX_2711074_2711504_neg_1374	-0.0201247
chrUextra_346514_347820_neg_1375	0.114575
chr2L_3655951_3656314_neg_1376	0.408893
chr3L_18010366_18011513_neg_1377	-0.18256
chr2R_1766960_1767898_neg_1378	-0.271112
chr2R_18143972_18144309_neg_1379	0.387227
chrU_3571812_3572896_neg_1380	0.0347746
chr2L_2561619_2562233_neg_1381	-0.0686898
chr3RHet_1213404_1214021_neg_1382	0.28853
chr3L_16741974_16742393_neg_1383	-0.0325319
chr3R_16455808_16456433_neg_1384	-0.0608088
chr2L_10074226_10074970_neg_1385	-0.412506
chrUextra_4482893_4483799_neg_1386	-1.00723
chr3R_22225012_22225576_neg_1387	-0.071924
chr3R_14090578_14091032_neg_1388	0.073829
chrX_18483613_18484090_neg_1389	0.127654
chr3R_916579_918019_neg_1390	-0.123268
chrX_20112799_20114034_neg_1391	0.0406234
chr3L_8297873_8298147_neg_1392	-0.0993687
chr2R_18106951_18107315_neg_1393	0.204978
chrX_22209536_22210692_neg_1394	0.204226
chr3R_3438280_3439213_neg_1395	-0.182059
chr3L_14887365_14888449_neg_1396	-0.294046
chr2L_458105_458773_neg_1397	0.305255
chr2R_9235564_9236844_neg_1398	-0.247466
chr2R_11070886_11071263_neg_1399	-0.363601
chr2R_17513095_17513731_neg_1400	-0.597826
chr3R_26957848_26958573_neg_1401	0.0905703
chrU_1672079_1674367_neg_1402	0.00936927
chrX_15053494_15055616_neg_1403	-0.256793
chr2L_9981206_9981852_neg_1404	-0.0897491
chr2R_19529349_19529908_neg_1405	0.215549
chrUextra_24166872_24168084_neg_1406	-1.02719
chrX_13838297_13839316_neg_1407	-0.423671
chrX_2822167_2822766_neg_1408	-0.358937
chr2L_4763269_4764216_neg_1409	0.123931
chr3R_5677935_5678316_neg_1410	0.118554
chrUextra_27502487_27503652_neg_1411	-1.16454
chrX_312660_315113_neg_1412	0.208307
chrUextra_11831775_11833826_neg_1413	-1.16944
chr2L_5347200_5347909_neg_1414	-0.200837
chr2L_10662934_10664168_neg_1415	-0.191621
chr3L_13722560_13723033_neg_1416	0.109725
chrX_7609958_7611523_neg_1417	-0.0864957
chr2R_20152133_20154033_neg_1418	-0.169247
chr3R_7328925_7329481_neg_1419	0.274358
chr2L_4349130_4350365_neg_1420	0.154787
chr3R_26087668_26089240_neg_1421	-0.176484
chr3R_17516144_17516884_neg_1422	0.629232
chrX_7497096_7498408_neg_1423	-0.535557
chrX_1689737_1690318_neg_1424	-0.0989821
chr2R_11329434_11329620_neg_1425	-0.227691
chr3R_25354677_25356338_neg_1426	-0.175753
chr3R_13343039_13343594_neg_1427	-0.100819
chrX_13096790_13098732_neg_1428	-0.44591
chrX_15255365_15257120_neg_1429	0.163414
chrU_10013946_10014621_neg_1430	0.180401
chrUextra_8188302_8189427_neg_1431	-1.11139
chrUextra_1625852_1626396_neg_1432	-1.17214
chr3L_8006458_8007007_neg_1433	-0.221808
chrX_22371532_22371891_neg_1434	-0.0880753
chr3R_18082513_18082922_neg_1435	-0.258219
chr3L_22366271_22368581_neg_1436	0.530439
chr3R_1988015_1988422_neg_1437	0.12821
chrX_21672835_21673446_neg_1438	-0.225864
chrX_12902384_12902929_neg_1439	-0.511177
chr3R_22249464_22250117_neg_1440	-0.421299
chrX_7316044_7316836_neg_1441	0.0966049
chr3R_8005667_8005977_neg_1442	-0.0710933
chr2L_7989140_7989587_neg_1443	0.247881
chr3R_5100617_5101090_neg_1444	-0.073881
chr2R_19162514_19162979_neg_1445	-0.2674
chrX_12787917_12788419_neg_1446	0.0900785
chr2L_5175981_5177767_neg_1447	0.0874703
chrU_5035357_5035656_neg_1448	-0.171155
chr2L_3552607_3553712_neg_1449	0.156139
chr3R_18872900_18873382_neg_1450	-0.21192
chr2L_6121411_6121826_neg_1451	0.0378215
chrX_18366248_18366927_neg_1452	-0.179687
chr3L_7212501_7214501_neg_1453	0.351985
chr3L_5496236_5497575_neg_1454	-0.255206
chr2L_1762344_1763030_neg_1455	-0.378697
chr2L_22385769_22386278_neg_1456	-0.612893
chrX_18406958_18408686_neg_1457	-0.0873905
chrX_3345046_3346048_neg_1458	-0.0282826
chrX_7079818_7081438_neg_1459	-0.718514
chrX_4242848_4243514_neg_1460	0.796184
chr3L_10425762_10427923_neg_1461	-0.293817
chrX_13144728_13146315_neg_1462	0.14972
chrUextra_25295410_25296072_neg_1463	-1.206
chr3L_15091940_15095285_neg_1464	0.279385
chr2R_10572669_10574076_neg_1465	-0.176408
chrX_20715675_20716612_neg_1466	-0.193106
chr2L_5353234_5355406_neg_1467	0.152332
chrU_4715189_4715841_neg_1468	-1.1541
chr3R_24512576_24513889_neg_1469	0.00724014
chrX_17575850_17577008_neg_1470	0.238385
chr3LHet_282707_283097_neg_1471	-0.314878
chrX_20087676_20088285_neg_1472	0.0759488
chr2R_11949695_11950086_neg_1473	0.0104094
chr3L_9010782_9011340_neg_1474	0.196417
chrX_7703513_7703856_neg_1475	-0.299516
chr3R_1721471_1722289_neg_1476	-0.348121
chr3R_24141648_24142617_neg_1477	-0.397329
chr3L_16153269_16153941_neg_1478	-0.0831633
chr2R_20251318_20251902_neg_1479	-0.143331
chrUextra_16687944_16688243_neg_1480	0.077814
chr3L_11836969_11837615_neg_1481	-0.284062
chr3L_12788418_12790364_neg_1482	0.0850138
chr2R_1878664_1879300_neg_1483	0.24007
chr3R_11986373_11988012_neg_1484	-0.0251532
chr2L_21187676_21188207_neg_1485	-0.10382
chr2R_12893726_12895082_neg_1486	-0.0769998
chr3L_10902854_10905798_neg_1487	-0.165417
chr3R_12086556_12088363_neg_1488	-0.320942
chr3R_17184692_17185065_neg_1489	0.0204238
chr3L_15584799_15585898_neg_1490	0.325197
chrX_11280739_11282667_neg_1491	-0.0335913
chr3R_14182469_14183543_neg_1492	-0.309199
chr2L_7785097_7785607_neg_1493	0.0322926
chr3R_11039545_11040367_neg_1494	-0.0507303
chr2R_11018654_11019062_neg_1495	0.365337
chr2L_8494211_8494946_neg_1496	0.0776622
chr3R_3030875_3033492_neg_1497	-0.0997424
chr3L_8905764_8906306_neg_1498	-0.25233
chr2R_11676243_11676858_neg_1499	-0.339826
chrX_11252919_11254820_neg_1500	-0.16741
chr3L_20765653_20766124_neg_1501	-0.047176
chrUextra_4129762_4130468_neg_1502	0.0364511
chr3R_24809645_24812008_neg_1503	-0.533839
chrX_21104413_21105308_neg_1504	-0.125671
chr3L_20639260_20639578_neg_1505	-0.0881421
chr3R_7107682_7108308_neg_1506	0.759608
chr3RHet_2355531_2358536_neg_1507	-0.220547
chr3R_6681241_6683701_neg_1508	0.198726
chrUextra_1075247_1075647_neg_1509	-1.0656
chrU_7165519_7166939_neg_1510	-0.346211
chr3R_11925324_11925745_neg_1511	0.869651
chrU_3838961_3841096_neg_1512	-0.248012
chr3R_20719945_20720482_neg_1513	-0.280513
chr3L_8153949_8154320_neg_1514	0.935264
chr2R_225869_226667_neg_1515	0.00267303
chr2L_7309647_7310219_neg_1516	0.134212
chrX_20774889_20775448_neg_1517	0.109974
chr2R_5025785_5026450_neg_1518	0.452015
chr3LHet_1107635_1108431_neg_1519	-0.213633
chr3R_8967875_8968656_neg_1520	-0.338895
chr2R_1295181_1296256_neg_1521	-0.158817
chr3R_10612083_10612551_neg_1522	0.00443574
chrX_1877413_1877908_neg_1523	-0.00694019
chrX_7893062_7893780_neg_1524	0.293464
chr2R_6849373_6850428_neg_1525	0.120373
chr2L_15279224_15281430_neg_1526	-0.206443
chrUextra_8230537_8232517_neg_1527	-0.539381
chr3L_12998368_12999461_neg_1528	-0.0756835
chr3R_4522171_4523781_neg_1529	0.134476
chr3R_4864872_4865984_neg_1530	-0.396355
chr3R_7203495_7204717_neg_1531	0.048983
chrX_4096684_4097491_neg_1532	-0.348476
chr2R_16835551_16836454_neg_1533	0.786408
chrX_18330917_18331445_neg_1534	0.0366483
chr3RHet_1709205_1713750_neg_1535	-0.320887
chr2L_10237535_10238005_neg_1536	0.188263
chrUextra_22248649_22249185_neg_1537	-1.16585
chr2R_9330199_9330582_neg_1538	-0.243394
chr2L_55458_55938_neg_1539	-0.0246883
chrUextra_9965378_9966006_neg_1540	-1.10503
chr3R_20957894_20958537_neg_1541	-0.347507
chr3L_3667643_3668252_neg_1542	0.544158
chr2R_5699569_5700798_neg_1543	0.101504
chrU_2179521_2180164_neg_1544	0.877155
chr2L_7245553_7246515_neg_1545	-0.357955
chr2R_12277448_12278274_neg_1546	0.474253
chr3R_11485913_11487763_neg_1547	-0.529823
chr3R_4126868_4127414_neg_1548	-0.0279998
chr3L_9369028_9369943_neg_1549	-0.36707
chr2L_19914200_19914778_neg_1550	-0.3436
chr3L_3693045_3693477_neg_1551	-0.107146
chr3R_1776703_1777162_neg_1552	-0.118965
chr2L_21198440_21198818_neg_1553	0.0268326
chr3R_18933931_18934266_neg_1554	0.288895
chr2R_13660676_13660995_neg_1555	0.00997025
chrUextra_20540654_20541192_neg_1556	-0.622581
chrU_5445180_5445745_neg_1557	-0.186975
chrUextra_19695047_19696911_neg_1558	-0.461679
chr3L_2941370_2941694_neg_1559	0.36517
chr3L_6834057_6834346_neg_1560	0.427856
chr3L_5261297_5262218_neg_1561	-0.500001
chrX_3257434_3257967_neg_1562	-0.450022
chr2R_5134890_5135662_neg_1563	-0.212129
chr2R_18372922_18373198_neg_1564	0.0497347
chr3L_10040395_10041040_neg_1565	-0.0203721
chrX_3143011_3143320_neg_1566	0.249833
chrX_20614853_20615936_neg_1567	0.114686
chr3R_7452738_7453241_neg_1568	0.0593087
chr2L_12757833_12758450_neg_1569	-0.795573
chrX_10917523_10918398_neg_1570	0.215171
chrX_10532935_10533613_neg_1571	-0.444174
chrUextra_5204032_5204487_neg_1572	0.0330659
chrX_10267569_10268174_neg_1573	0.352148
chr3L_3189442_3192787_neg_1574	-0.114348
chrUextra_3472380_3472861_neg_1575	-1.17316
chrX_18626824_18627162_neg_1576	0.366249
chr3L_15552826_15553204_neg_1577	0.202876
chr3R_23245580_23246342_neg_1578	-0.0147525
chrX_9768346_9768640_neg_1579	-0.0648047
chr2L_278160_278381_neg_1580	0.0197071
chrU_7499739_7499985_neg_1581	0.123321
chr2L_20315908_20317044_neg_1582	0.0594164
chr2L_17375159_17377063_neg_1583	-0.165043
chr2R_16763674_16764478_neg_1584	-0.22815
chr2R_19229014_19229425_neg_1585	-0.248603
chr3R_3739679_3740142_neg_1586	0.189482
chr2R_8395630_8396489_neg_1587	0.137691
chr2R_7717344_7717816_neg_1588	0.502656
chrUextra_13068691_13070077_neg_1589	-1.01383
chrUextra_4951490_4952707_neg_1590	-0.476446
chr3L_4153888_4154320_neg_1591	0.14091
chrX_2319797_2320496_neg_1592	-0.0767308
chr2L_8681724_8682078_neg_1593	-0.03254
chr2L_21980410_21981286_neg_1594	-0.23594
chr2RHet_1011854_1012155_neg_1595	0.403362
chrU_8618732_8619513_neg_1596	-0.154237
chr3L_10929499_10930407_neg_1597	0.244344
chr3L_5653559_5654108_neg_1598	0.0548257
chr3L_15402655_15403250_neg_1599	-0.292315
chr2R_17660708_17661245_neg_1600	-0.110283
chr2L_6749813_6751136_neg_1601	-0.298593
chr2R_12416776_12417381_neg_1602	0.136236
chr2R_15610751_15611209_neg_1603	-0.0673879
chr3R_13206220_13207025_neg_1604	-0.101218
chrX_18179126_18181374_neg_1605	0.049466
chr3R_25792327_25793040_neg_1606	0.0206368
chrUextra_22959537_22960404_neg_1607	-1.08766
chrX_16005366_16006478_neg_1608	-0.342722
chr2R_18921824_18922491_neg_1609	0.162617
chr3L_22967026_22968923_neg_1610	0.0405665
chrX_4330510_4331833_neg_1611	0.108108
chr3R_8672531_8672972_neg_1612	0.210991
chr2L_15039756_15040522_neg_1613	1.05185
chr2RHet_1309715_1310543_neg_1614	0.0526046
chr2R_19102703_19103989_neg_1615	0.204009
chr2R_4744758_4745397_neg_1616	-0.152796
chr3R_27701584_27702788_neg_1617	0.023585
chr3LHet_1267858_1269017_neg_1618	-0.297283
chr3R_11705075_11706060_neg_1619	0.209283
chr2R_6592852_6593694_neg_1620	-0.115087
chr2L_19651117_19651829_neg_1621	0.56724
chr3R_5442761_5444299_neg_1622	0.0664345
chr2L_14263564_14264479_neg_1623	0.11081
chr2L_4173315_4173854_neg_1624	0.272755
chrX_3166466_3167139_neg_1625	-0.289695
chr2R_18227515_18227850_neg_1626	-0.664145
chr2R_3863927_3864554_neg_1627	0.110441
chr2L_10674658_10675209_neg_1628	-0.295644
chr2R_5846713_5847103_neg_1629	0.125177
chrX_5457859_5458198_neg_1630	0.181268
chr2L_15857758_15858546_neg_1631	-0.00143111
chr3RHet_445385_445752_neg_1632	0.0323905
chr2R_12954259_12954873_neg_1633	1.02535
chrX_12360045_12360490_neg_1634	-0.188645
chr2L_2172912_2174950_neg_1635	-0.0417334
chr2RHet_1013784_1014404_neg_1636	0.0699063
chrX_5436935_5437622_neg_1637	0.311578
chr2L_19990156_19990797_neg_1638	-0.194179
chr3R_1905347_1906186_neg_1639	0.420299
chr3L_24354366_24355093_neg_1640	0.0750852
chr3R_17423122_17423782_neg_1641	-0.0874164
chr2L_20453182_20453532_neg_1642	-0.100606
chr3R_23846997_23847729_neg_1643	-0.0407424
chr3R_22995296_22995833_neg_1644	0.27309
chr3R_16318772_16320304_neg_1645	0.250042
chrX_3250371_3250730_neg_1646	0.0310737
chr3R_26971267_26971486_neg_1647	-0.351048
chrX_17190515_17191060_neg_1648	0.473841
chrX_4754263_4755651_neg_1649	0.263109
chr3R_3404231_3405155_neg_1650	-0.136615
chr2R_8163268_8163993_neg_1651	-0.140387
chr3L_3702799_3704178_neg_1652	-0.0446608
chr2L_19460399_19460917_neg_1653	0.0542544
chrX_20847578_20848251_neg_1654	0.253719
chr2R_9916922_9917337_neg_1655	0.00551707
chr2L_5695897_5697223_neg_1656	-0.315409
chrUextra_24372424_24372720_neg_1657	-1.09557
chr2L_18828664_18829314_neg_1658	-0.0303336
chr2L_18240163_18240894_neg_1659	-0.11988
chr3L_2073985_2074307_neg_1660	0.144885
chr3R_14423056_14424268_neg_1661	-0.0536334
chr2L_9267274_9268472_neg_1662	-0.316086
chr3R_21166860_21167871_neg_1663	-0.254283
chr3LHet_447606_450090_neg_1664	0.153564
chr3LHet_1755159_1756136_neg_1665	-0.213066
chr3R_23032423_23033836_neg_1666	0.313238
chr3R_5277383_5278003_neg_1667	-0.100961
chr2L_9810814_9811586_neg_1668	-0.186511
chr3R_12599939_12600559_neg_1669	-0.238105
chrU_608147_609550_neg_1670	0.276411
chr3L_7888246_7889029_neg_1671	-0.179479
chrUextra_14912314_14912754_neg_1672	-0.00928485
chr3R_4045572_4046529_neg_1673	-0.146864
chr3R_26292776_26295267_neg_1674	-0.0725806
chr2R_10525816_10526753_neg_1675	-0.261717
chr3LHet_1142095_1142799_neg_1676	0.0190989
chrUextra_6164966_6165878_neg_1677	-0.398399
chrUextra_20103437_20105053_neg_1678	-1.16163
chr2L_18418030_18418398_neg_1679	0.0837709
chr2R_8604215_8604627_neg_1680	0.473536
chr3L_21627885_21629087_neg_1681	-0.251593
chr3L_16116086_16116687_neg_1682	-0.0389959
chr2R_13568252_13570723_neg_1683	0.0266193
chr3R_6424067_6425063_neg_1684	0.060935
chr3L_1853227_1853771_neg_1685	-0.0304786
chr2R_13977227_13977961_neg_1686	0.29559
chr2R_2210684_2211124_neg_1687	-0.403137
chrUextra_14266840_14267510_neg_1688	-0.62268
chr2L_22695817_22696846_neg_1689	0.00358836
chr3L_21812665_21813111_neg_1690	0.202994
chr3R_12791567_12792321_neg_1691	-0.22204
chr2L_13158073_13158878_neg_1692	0.452374
chrX_17124753_17125864_neg_1693	0.0164163
chr2L_17793061_17793867_neg_1694	-0.197693
chr3R_15274798_15275444_neg_1695	-0.0949721
chrUextra_2524860_2526012_neg_1696	-0.309622
chr3L_2454779_2455699_neg_1697	-0.140023
chrX_17610743_17611262_neg_1698	-0.506659
chr3RHet_1317538_1318551_neg_1699	0.393398
chr3R_8177975_8178635_neg_1700	-0.0154178
chr3R_27505543_27506877_neg_1701	-0.525024
chrUextra_10476661_10477618_neg_1702	-0.541507
chr2L_17180729_17181200_neg_1703	0.186292
chr2L_11424289_11424761_neg_1704	-0.106738
chr2L_22631340_22631935_neg_1705	0.110955
chr2R_19028922_19029740_neg_1706	-0.0956317
chr2R_17122530_17123395_neg_1707	0.0517374
chr2R_13804422_13804877_neg_1708	-0.214441
chr2R_5110838_5112337_neg_1709	-0.425744
chrUextra_3999990_4001866_neg_1710	-0.593215
chr3R_5991012_5991683_neg_1711	0.477923
chr3R_13811364_13811940_neg_1712	1.15235
chr2L_22861884_22863440_neg_1713	0.00860048
chr2L_20129245_20130476_neg_1714	-0.0593834
chrU_1867350_1867953_neg_1715	0.0153037
chrX_14500917_14501389_neg_1716	-0.139784
chrUextra_18394764_18396067_neg_1717	-0.60616
chrUextra_15841441_15842040_neg_1718	-0.605863
chr3L_14430349_14431247_neg_1719	-0.695742
chrX_13264785_13265407_neg_1720	0.0908562
chrX_17263067_17263959_neg_1721	-0.480887
chr3R_18043854_18044511_neg_1722	0.0170438
chr2L_3498959_3499463_neg_1723	0.627301
chr3L_820292_821128_neg_1724	0.0720129
chr3RHet_1973699_1974392_neg_1725	0.0151648
chr3L_13037306_13037838_neg_1726	0.173585
chr3R_27133701_27134128_neg_1727	0.14077
chrX_19585793_19586256_neg_1728	-0.0918474
chr2R_15790657_15791414_neg_1729	0.17078
chr2R_9051405_9051850_neg_1730	0.313915
chrUextra_2920086_2920888_neg_1731	0.0101471
chrU_8127469_8127918_neg_1732	-0.197314
chr2RHet_1552705_1553251_neg_1733	-0.156718
chrX_4738054_4738573_neg_1734	-0.426861
chrUextra_12661435_12662415_neg_1735	-0.524916
chrX_20044729_20045709_neg_1736	-0.0843206
chr3R_2041548_2043057_neg_1737	0.0520287
chrX_6837714_6838125_neg_1738	-0.0667681
chr2RHet_2329086_2329487_neg_1739	-0.154187
chr3R_4323119_4323403_neg_1740	0.0794654
chrUextra_25866148_25867079_neg_1741	-1.12099
chrX_21825270_21825978_neg_1742	-0.454677
chr3R_868979_869712_neg_1743	0.684265
chr2R_11651297_11651697_neg_1744	0.218368
chr3L_2194025_2195191_neg_1745	-0.0837465
chr2R_20840099_20840672_neg_1746	-0.0752098
chrX_17420053_17420858_neg_1747	-0.219926
chrUextra_16155811_16158050_neg_1748	-0.998733
chr3L_1279903_1280267_neg_1749	-0.101435
chr3L_10811712_10812493_neg_1750	-0.0789788
chr3R_8225013_8225462_neg_1751	0.1105
chr3R_4162542_4162950_neg_1752	0.300295
chrU_2490109_2490577_neg_1753	-0.111292
chr3R_5972438_5973908_neg_1754	-0.399778
chrUextra_14624349_14624887_neg_1755	-0.463504
chr3L_14680634_14681868_neg_1756	-0.471665
chr2L_15083477_15083764_neg_1757	0.153385
chr3R_12829646_12830906_neg_1758	-0.171495
chr2R_14104372_14105136_neg_1759	-0.114939
chrX_3230444_3231436_neg_1760	0.169707
chr3R_21170574_21170811_neg_1761	0.121349
chr3R_3709301_3710931_neg_1762	-0.0319125
chr3R_12823215_12823550_neg_1763	0.0545761
chrUextra_9708957_9709364_neg_1764	0.0541695
chr2L_17177184_17178823_neg_1765	-0.620704
chr3R_5305721_5306758_neg_1766	0.299047
chr3R_21722561_21723865_neg_1767	-0.227442
chr3R_866328_867267_neg_1768	-0.155149
chrUextra_25626342_25627082_neg_1769	-1.02857
chr3R_26090364_26090940_neg_1770	0.427971
chrX_1668977_1670098_neg_1771	-0.461012
chrX_3792564_3794061_neg_1772	0.192998
chr2L_1024950_1025581_neg_1773	0.0367492
chrX_8261800_8263264_neg_1774	-0.300718
chrX_17256402_17257197_neg_1775	-0.252742
chrUextra_23386884_23387105_neg_1776	0.158694
chr2R_17898942_17900139_neg_1777	-0.407966
chrUextra_1120742_1121770_neg_1778	-0.759277
chrX_6671627_6672139_neg_1779	0.409525
chr2L_20592617_20594198_neg_1780	-0.535028
chr3L_9254137_9254705_neg_1781	-0.0408321
chr2R_127960_129029_neg_1782	-0.421872
chr3R_21692083_21692971_neg_1783	-0.460164
chrUextra_9494942_9496091_neg_1784	-0.881264
chr2R_18462407_18463448_neg_1785	-0.0959244
chr2R_17528023_17528881_neg_1786	-0.165705
chrX_5667777_5668144_neg_1787	0.165901
chrX_18087719_18088808_neg_1788	-0.148708
chr3R_4574646_4575190_neg_1789	-0.0209254
chr3R_6384762_6385209_neg_1790	-0.0988203
chr3R_22687294_22688113_neg_1791	0.339576
chr3R_23609766_23611288_neg_1792	0.128275
chrX_9816169_9816810_neg_1793	0.0183397
chr2R_19271972_19272710_neg_1794	-0.0596931
chr2R_20825122_20827011_neg_1795	0.104266
chr3R_5518794_5519960_neg_1796	0.0460542
chr3R_25782414_25783548_neg_1797	0.281977
chr3L_9450402_9452097_neg_1798	0.0212591
chrX_7468426_7469819_neg_1799	-0.0236329
chr2R_12262607_12263090_neg_1800	0.145938
chrU_6621810_6622389_neg_1801	-0.0357569
chr3L_23466698_23467152_neg_1802	0.114675
chr3R_26303719_26305327_neg_1803	-0.21406
chrU_8832295_8832969_neg_1804	0.283906
chrX_4386034_4386544_neg_1805	-0.236355
chr3RHet_2269720_2270167_neg_1806	0.361632
chr3R_27270748_27271474_neg_1807	-0.0449031
chrX_22228304_22229438_neg_1808	0.658041
chr3R_22929963_22930691_neg_1809	-0.101983
chr2L_1473665_1474547_neg_1810	0.296222
chrX_3963210_3964126_neg_1811	-0.0930294
chr2R_2656486_2657033_neg_1812	-0.218006
chr2L_5176001_5176243_neg_1813	0.106228
chr3L_11358067_11359459_neg_1814	0.304792
chrX_15902177_15902692_neg_1815	0.0819871
chr3R_16415395_16415717_neg_1816	0.0719258
chrU_7174969_7175380_neg_1817	0.148844
chr2L_17939079_17939883_neg_1818	-0.164172
chrX_16506686_16507393_neg_1819	-0.289937
chr3R_232421_234087_neg_1820	0.274066
chr2R_145196_145816_neg_1821	-0.0308213
chr2R_7663377_7663618_neg_1822	0.0804942
chrUextra_21273574_21273948_neg_1823	0.303351
chr3LHet_1750317_1750939_neg_1824	-0.210382
chrX_18041885_18042433_neg_1825	-0.159339
chr3R_14594746_14595748_neg_1826	0.111493
chr2L_14817965_14818290_neg_1827	0.0410722
chr2R_14407688_14408499_neg_1828	-0.0308337
chrX_18341522_18341872_neg_1829	-0.153966
chr2L_386774_387364_neg_1830	0.244771
chrX_5707890_5708185_neg_1831	-0.245436
chr2L_11060367_11060784_neg_1832	0.322721
chr3RHet_1415200_1415854_neg_1833	0.107999
chr3L_23934398_23934757_neg_1834	0.107346
chr2R_1496193_1496705_neg_1835	-0.237215
chr3R_27196696_27198231_neg_1836	-0.47996
chr3L_18362904_18364212_neg_1837	-0.909468
chr2L_1926430_1926997_neg_1838	0.228406
chrX_4652757_4653329_neg_1839	-0.223634
chr3L_4092441_4093229_neg_1840	-0.44108
chr2L_7812915_7813580_neg_1841	-0.0223963
chr3R_18063430_18063926_neg_1842	0.217644
chr3L_7952847_7953725_neg_1843	-0.248657
chr2L_15497906_15498621_neg_1844	0.00223204
chrXHet_2943_3489_neg_1845	-0.508912
chr2L_9762177_9763515_neg_1846	0.217983
chr2R_2656648_2657778_neg_1847	0.0701043
chr3L_18049409_18050167_neg_1848	-0.951227
chr3L_24484853_24487894_neg_1849	-0.0398975
chrX_12345950_12348632_neg_1850	-1.12669
chr3R_7999484_7999778_neg_1851	0.0366004
chr3L_7279873_7280661_neg_1852	-0.138785
chr2R_8289339_8290021_neg_1853	0.427958
chr3R_8254954_8255941_neg_1854	-0.0437784
chrX_10408767_10409281_neg_1855	0.0667095
chr2L_597704_598909_neg_1856	-0.158644
chr2L_14855194_14855683_neg_1857	0.0804161
chr3L_11753607_11754028_neg_1858	-0.346102
chrU_2615357_2616239_neg_1859	-0.280184
chr3R_14682799_14684493_neg_1860	-0.672155
chrUextra_14996169_14996685_neg_1861	-1.17328
chr2R_196583_197349_neg_1862	-0.196862
chr2L_16057478_16057851_neg_1863	0.1583
chrUextra_10587480_10588090_neg_1864	-1.08049
chr3R_1042300_1043058_neg_1865	0.022511
chr3R_7752759_7753562_neg_1866	0.176231
chrUextra_16899924_16900503_neg_1867	0.743862
chrX_5099848_5100850_neg_1868	-0.125194
chr2L_12193468_12195444_neg_1869	-0.195419
chrX_5933857_5934506_neg_1870	0.00957562
chr2L_5899340_5900025_neg_1871	0.170674
chr2L_14411839_14412554_neg_1872	-0.397715
chrUextra_18501499_18502409_neg_1873	-1.00181
chr4_96075_96733_neg_1874	-0.0917145
chr2RHet_157219_157807_neg_1875	0.0950739
chr3R_11858006_11859622_neg_1876	0.226437
chr2L_9803310_9805065_neg_1877	-0.205767
chr2L_21288427_21288675_neg_1878	0.264446
chr3L_23986323_23987189_neg_1879	-0.112275
chr3R_9344222_9345510_neg_1880	-0.237573
chrU_7730052_7730703_neg_1881	-0.0454478
chr3LHet_511565_512951_neg_1882	-0.046254
chr2L_4432599_4433521_neg_1883	0.214373
chr2L_8994843_8995429_neg_1884	0.0239522
chr3RHet_792325_793555_neg_1885	-0.152097
chrX_5975451_5976801_neg_1886	-0.650426
chr2R_13561697_13562608_neg_1887	-0.019399
chrX_20838546_20839405_neg_1888	-0.413739
chr2L_11458965_11460662_neg_1889	-0.0461478
chr3R_27253678_27254232_neg_1890	0.252292
chr3R_27097460_27098218_neg_1891	-0.0845476
chr3R_27650378_27650717_neg_1892	0.118945
chrX_20827916_20828822_neg_1893	-0.250824
chr2R_7281431_7281903_neg_1894	-0.484795
chrX_21045795_21047806_neg_1895	0.193313
chr2L_5059376_5060289_neg_1896	-0.238934
chr2L_11300932_11302244_neg_1897	0.0577392
chr3R_4574930_4576409_neg_1898	-0.297884
chrUextra_13675626_13676240_neg_1899	0.0661422
chrX_8776921_8777548_neg_1900	-0.255756
chr2L_1446906_1447245_neg_1901	0.0419689
chr3L_1523863_1525280_neg_1902	0.214742
chrX_16420571_16421068_neg_1903	-0.325143
chr2R_10225879_10226458_neg_1904	-0.403772
chrUextra_492686_494212_neg_1905	-1.02779
chr3L_18920113_18921343_neg_1906	-0.0120334
chrYHet_162509_163144_neg_1907	-0.442883
chr3R_10653014_10653881_neg_1908	0.17391
chrUextra_1848538_1849014_neg_1909	-0.536798
chrUextra_1141710_1142352_neg_1910	-0.262275
chr3R_11517898_11519117_neg_1911	0.206502
chr2R_4901314_4902473_neg_1912	-0.185066
chr3R_5681534_5682280_neg_1913	0.239687
chr2L_5493712_5494443_neg_1914	-0.1091
chrX_20234623_20235477_neg_1915	0.263235
chr2R_10282636_10283855_neg_1916	-0.22089
chr2L_5196803_5198738_neg_1917	-0.0963867
chr2R_6183229_6183650_neg_1918	0.0343434
chr2R_18993348_18993915_neg_1919	-0.234468
chr2L_12813591_12814634_neg_1920	-0.247855
chrX_17719745_17720437_neg_1921	-0.26911
chr3R_17680683_17681566_neg_1922	-0.430464
chr3L_10509835_10510157_neg_1923	-0.0556119
chr2R_20476062_20476850_neg_1924	0.28516
chr2L_22254590_22255050_neg_1925	-0.108291
chr2R_4946583_4947227_neg_1926	-0.0532744
chr3R_26490209_26491068_neg_1927	-0.553961
chr3R_6690728_6691251_neg_1928	-0.00505709
chr2L_2733278_2734164_neg_1929	0.0290062
chr2R_19466133_19466746_neg_1930	-0.0349152
chr3L_3332738_3334112_neg_1931	-0.371307
chr2L_6232923_6233607_neg_1932	-0.0355053
chr2RHet_1842409_1844409_neg_1933	0.0882274
chr3R_17060403_17060993_neg_1934	0.294968
chr2L_7382503_7383589_neg_1935	-0.174302
chr2R_6578744_6579265_neg_1936	-0.224009
chr2L_10596796_10599734_neg_1937	0.334931
chr3R_2514384_2515699_neg_1938	-0.170326
chr3R_27268683_27269462_neg_1939	0.0219875
chr2R_19856857_19857465_neg_1940	0.144506
chrU_9325896_9328235_neg_1941	-1.17245
chr2R_10771012_10771572_neg_1942	-0.442652
chr2R_16291733_16294224_neg_1943	-0.33757
chr2L_19058787_19060512_neg_1944	0.0382181
chr2L_18314214_18316391_neg_1945	0.163884
chr3L_17071706_17074322_neg_1946	-0.491363
chr2R_8151823_8154333_neg_1947	-0.259377
chr3RHet_1197957_1200214_neg_1948	-0.0443467
chr2R_17145213_17145939_neg_1949	-0.0584509
chr3L_5675637_5676506_neg_1950	-0.193642
chr3L_19853203_19854437_neg_1951	-0.256411
chr2R_18885564_18887319_neg_1952	0.297321
chr3R_15838616_15840974_neg_1953	-0.257583
chr2L_717595_718205_neg_1954	0.122445
chr2L_19061014_19061799_neg_1955	0.162943
chr2L_3654460_3655788_neg_1956	-0.270365
chr2L_19420105_19421564_neg_1957	0.209364
chr2L_20429761_20430440_neg_1958	-0.115205
chr2R_10239843_10240578_neg_1959	0.14185
chr2RHet_2640295_2640638_neg_1960	0.264288
chr3R_12075949_12076861_neg_1961	0.228938
chr2R_15798310_15799515_neg_1962	0.0173732
chr2L_5617404_5617950_neg_1963	-0.495728
chr3R_11183832_11184308_neg_1964	-0.00114694
chr2R_18006935_18008367_neg_1965	0.341373
chr2L_16085111_16087626_neg_1966	-0.150348
chr3L_3949150_3950629_neg_1967	0.487819
chr3L_5798542_5800636_neg_1968	-0.133297
chr2R_7434855_7437176_neg_1969	0.408249
chrX_17368759_17369322_neg_1970	0.390152
chr3R_4506780_4507769_neg_1971	0.174893
chr2R_659650_661518_neg_1972	0.0796203
chr3RHet_2324196_2324569_neg_1973	0.19675
chr3L_3385211_3385583_neg_1974	0.022337
chr2R_17635274_17635998_neg_1975	-0.436704
chrUextra_3180710_3183941_neg_1976	-1.13577
chrX_9522884_9525698_neg_1977	-0.12835
chr3R_22030725_22033488_neg_1978	-0.43286
chr2L_15391710_15393620_neg_1979	-0.346684
chr2R_10325672_10326174_neg_1980	-0.277608
chr3R_26919077_26920909_neg_1981	-0.0928456
chrX_14799032_14799755_neg_1982	-0.314742
chr2R_531187_531640_neg_1983	-0.331389
chrX_17150500_17152261_neg_1984	-0.294147
chr3R_8007046_8008468_neg_1985	-0.33718
chrUextra_247405_250510_neg_1986	-0.0864344
chrUextra_2091472_2092584_neg_1987	-1.16128
chr3LHet_2312415_2313239_neg_1988	-0.673933
chr3R_22148603_22149011_neg_1989	-0.221171
chr2RHet_1673279_1675789_neg_1990	-0.800339
chrU_7567561_7567956_neg_1991	-0.343689
chrUextra_11520561_11521221_neg_1992	-0.855627
chr3RHet_2484328_2484994_neg_1993	-0.469331
chr3L_10507138_10508349_neg_1994	-0.168272
chr3L_24322263_24322898_neg_1995	-0.403371
chr2R_17631296_17631960_neg_1996	-0.118488
chr2L_20841705_20842121_neg_1997	-0.243171
chr2L_18157195_18158077_neg_1998	0.13317
chr3L_24152809_24153753_neg_1999	-0.0669308
chr2L_9002822_9003089_neg_2000	-0.221231
[truncated: 1,332 more rows]
