# Supplementary material for: The hourglass model of evolutionary conservation during embryogenesis extends to developmental enhancers with signatures of positive selection
Source: Genome Res. 2021 Sep;31(9):1573–81. doi: 10.1101/gr.275212.121 (PMC8415374; doi:10.1101/gr.275212.121)
Supplement: Supplemental Material [file supp_gr.275212.121_Supplemental_Code.zip › Supplemental_Code/data/deltaSVM/dmel68_specific_enhancer_dm3_deltaSVM_highertailTest.txt]

chr2L_13237813_13239474_pos_1	-5.655869412	20	0.963103689631037
chr2L_1385612_1387811_pos_10	-1.476529545	44	0.273272672732727
chr2L_20017671_20018094_pos_100	2.72874494	5	0.0002999700029997
chr2L_21105023_21105508_pos_101	-1.290353942	12	0.198180181981802
chr2L_21656406_21657104_pos_102	2.685838471	10	0.0160983901609839
chr2L_21881095_21882626_pos_103	3.2992622357	28	0.0095990400959904
chr2L_21878556_21880240_pos_104	0.6045478004	35	0.130686931306869
chr2L_21951461_21951831_pos_105	4.097113415	9	0.0002999700029997
chr2L_22009572_22010773_pos_106	-1.599942091	23	0.331866813318668
chr2L_22036693_22037385_pos_107	1.9970469592	14	0.0095990400959904
chr2L_22080880_22081690_pos_108	6.258770306	16	0.0001999800019998
chr2L_22811797_22812287_pos_109	1.99424488	8	0.0315968403159684
chr2L_1444921_1445955_pos_11	2.623431585	16	0.0108989101089891
chr2R_7290687_7291656_pos_110	-0.580242777	15	0.214978502149785
chr2R_20265616_20267099_pos_111	0.232452346	13	0.126287371262874
chr2R_5995652_5996559_pos_112	0.310851097	2	0.227777222277772
chr2R_8780781_8782042_pos_113	0.200942358000003	28	0.152384761523848
chr2R_10665151_10665936_pos_114	-0.907766472	5	0.597440255974403
chr2RHet_2574906_2575100_pos_115	5.08375166	9	9.99900009999e-05
chr2RHet_2585832_2586408_pos_116	8.928370331	46	9.99900009999e-05
chr2RHet_3197140_3198829_pos_117	7.03931852009999	66	0.0152984701529847
chr2R_1891761_1892686_pos_118	-1.7008104	12	0.606439356064394
chr2L_1455870_1457317_pos_12	0.612319295	17	0.16008399160084
chr2R_2449363_2451133_pos_120	1.100563887	26	0.101089891010899
chr2R_2517382_2519330_pos_121	6.2108417758	36	0.0013998600139986
chr2R_2542288_2543014_pos_122	4.722529971	13	0.0005999400059994
chr2R_2647268_2648703_pos_123	1.938972375	20	0.0314968503149685
chr2R_2871519_2872509_pos_124	5.562685467	22	0.0002999700029997
chr2R_3058071_3058990_pos_125	2.27448067	12	0.0204979502049795
chr2R_3142569_3144370_pos_126	-3.829421116	55	0.523647635236476
chr2R_3134103_3134782_pos_127	0.513751456	14	0.0774922507749225
chr2R_3219139_3221542_pos_128	-3.6238469013	51	0.722527747225277
chr2R_3320316_3321086_pos_129	-0.71483926	3	0.67023297670233
chr2L_1554039_1554593_pos_13	0.601781959	9	0.0652934706529347
chr2R_3923809_3924721_pos_130	1.17168567813	18	0.0473952604739526
chr2R_3946339_3946958_pos_131	1.770762474	9	0.0186981301869813
chr2R_4132078_4132991_pos_132	0.13248797	11	0.157184281571843
chr2R_4612846_4613637_pos_133	3.651777361	12	0.0010998900109989
chr2R_5036934_5038773_pos_134	8.25271981082	53	9.99900009999e-05
chr2R_5114822_5115261_pos_135	2.3504320726	13	0.0018998100189981
chr2R_5192056_5193193_pos_136	2.758468029	22	0.0134986501349865
chr2R_5427947_5428203_pos_137	0.81075509	4	0.0270972902709729
chr2R_5566077_5566778_pos_138	1.0084912163	11	0.036996300369963
chr2R_6157616_6158001_pos_139	2.625119148	8	0.0001999800019998
chr2L_1776183_1776445_pos_14	0.85477773	4	0.0151984801519848
chr2R_6964032_6965252_pos_140	2.17512783	12	0.0202979702029797
chr2R_7219088_7220045_pos_141	2.157953227	20	0.0084991500849915
chr2R_7270025_7271087_pos_142	-0.171577776900001	27	0.102389761023898
chr2R_7379475_7380604_pos_143	5.395184154	18	9.99900009999e-05
chr2R_7407625_7409058_pos_144	0.761584730399999	16	0.181981801819818
chr2R_7422522_7423201_pos_145	-0.0896322499999997	5	0.300869913008699
chr2R_7502469_7502966_pos_146	0.343027382	5	0.186481351864814
chr2R_7642489_7643595_pos_147	2.902973926	14	0.0083991600839916
chr2R_7674392_7674964_pos_148	0.723772678	6	0.0760923907609239
chr2R_7904904_7905563_pos_149	-0.61936073	9	0.252574742525747
chr2L_2127437_2127809_pos_15	-1.25653754	7	0.492550744925507
chr2R_8333148_8334107_pos_150	4.875772688	22	0.0015998400159984
chr2R_8341571_8341919_pos_151	2.832057119	8	0.0007999200079992
chr2R_8479776_8479986_pos_152	2.1012603	6	0.0022997700229977
chr2R_8898586_8899398_pos_153	0.4349868563	9	0.147885211478852
chr2R_9169536_9171503_pos_154	-0.150427692	46	0.233176682331767
chr2R_9890637_9890980_pos_155	4.26676779	6	9.99900009999e-05
chr2R_9886166_9886440_pos_156	0.3462012	2	0.0527947205279472
chr2R_9899148_9899934_pos_157	0.60016636	7	0.0768923107689231
chr2R_10102038_10102530_pos_158	2.178103443	11	0.0027997200279972
chr2R_10194376_10195205_pos_159	2.062240739	16	0.0288971102889711
chr2L_2445582_2446132_pos_16	-0.73692	2	0.674332566743326
chr2R_10303651_10304907_pos_160	-0.5514760359	16	0.318568143185681
chr2R_10800106_10800913_pos_161	3.438784428	21	0.0012998700129987
chr2R_10851467_10852648_pos_162	0.900480274	20	0.0492950704929507
chr2R_10896526_10896900_pos_163	0.96441619	4	0.0188981101889811
chr2R_11807621_11808341_pos_164	0.912451986999999	4	0.0550944905509449
chr2R_11886041_11887412_pos_165	0.717424094	28	0.102889711028897
chr2R_12105638_12106227_pos_166	2.195063257	10	0.0073992600739926
chr2R_12404466_12404887_pos_167	2.84351655	8	0.0013998600139986
chr2R_12524685_12525206_pos_168	-3.40920523	9	0.869013098690131
chr2R_13536882_13537444_pos_169	2.45798702	8	0.0037996200379962
chr2L_2470156_2471393_pos_17	-2.01235106	11	0.610938906109389
chr2R_13903608_13905068_pos_170	-1.085366507	30	0.306069393060694
chr2R_14117981_14118254_pos_171	0.86095333	5	0.0664933506649335
chr2R_14178919_14179303_pos_172	0.81551905	6	0.0460953904609539
chr2R_14459527_14460636_pos_173	-3.9112813453	22	0.616738326167383
chr2R_14561977_14562539_pos_174	4.15280299	9	9.99900009999e-05
chr2R_14553578_14554302_pos_175	-5.07633034	9	0.985401459854015
chr2R_14561470_14561770_pos_176	3.24658189	10	0.0001999800019998
chr2R_15030431_15031019_pos_177	-1.07541112	8	0.403659634036596
chr2R_15168377_15170465_pos_178	0.3198928077	40	0.0768923107689231
chr2R_15224773_15226106_pos_179	2.755544736	13	0.050994900509949
chr2L_2483557_2484856_pos_18	4.651307249	21	0.0008999100089991
chr2R_15300737_15301384_pos_180	4.18949427	14	0.0013998600139986
chr2R_15355437_15356332_pos_181	-1.138163567	7	0.603139686031397
chr2R_15538269_15539422_pos_182	5.660682893	22	0.0023997600239976
chr2R_15949092_15951434_pos_183	-3.812398651	26	0.657834216578342
chr2R_15985890_15986754_pos_184	-0.036193474	11	0.155084491550845
chr2R_16010660_16011302_pos_185	1.94147714	6	0.00999900009999
chr2R_16038880_16039522_pos_186	0.39720146	7	0.185381461853815
chr2R_16409607_16410531_pos_187	0.112992513	7	0.227077292270773
chr2R_16442122_16442663_pos_188	0.0166373299999999	6	0.228477152284772
chr2R_16454113_16456269_pos_189	5.380318306	26	0.0024997500249975
chr2L_2485562_2486390_pos_19	-0.11290787	5	0.280871912808719
chr2R_16731698_16732159_pos_190	2.372117374	9	0.0024997500249975
chr2R_16841055_16841928_pos_191	1.83168132	10	0.0557944205579442
chr2R_17269721_17270364_pos_192	5.421147537	15	0.0002999700029997
chr2R_17761273_17761899_pos_193	2.02967653	7	0.0126987301269873
chr2R_18040513_18041229_pos_194	1.624820889	8	0.0131986801319868
chr2R_18059012_18059832_pos_195	-1.3682727192	16	0.363363663633637
chr2R_18130251_18130889_pos_196	1.279084404	4	0.0305969403059694
chr2R_18397774_18398511_pos_197	0.411935787	5	0.138786121387861
chr2R_18531986_18532699_pos_198	-2.3917302865	12	0.672832716728327
chr2R_19108957_19109845_pos_199	5.785601121	18	9.99900009999e-05
chr2L_16252771_16253240_pos_2	4.4195292962	13	0.0003999600039996
chr2L_2530083_2531671_pos_20	4.088999884	21	0.0030996900309969
chr2R_19466697_19467151_pos_200	2.84810477	6	0.0017998200179982
chr2R_19521657_19522265_pos_201	0.63564678	5	0.0914908509149085
chr2R_20893553_20894457_pos_202	3.921926073	12	0.0002999700029997
chr2R_20946480_20947320_pos_203	4.1059907836	23	0.0003999600039996
chr3L_6153193_6153630_pos_204	1.479066277	5	0.0086991300869913
chr3L_12444880_12445273_pos_205	0.760434599	9	0.0293970602939706
chr3L_441405_442548_pos_206	-1.754793314	28	0.54954504549545
chr3L_10936686_10938331_pos_207	2.451295025	11	0.0314968503149685
chr3L_16917410_16918037_pos_208	0.0836831210000003	4	0.200679932006799
chr3L_18195577_18196628_pos_209	5.033006909	38	0.0008999100089991
chr2L_3150693_3151547_pos_21	6.03636831199999	22	9.99900009999e-05
chr3L_18375343_18375975_pos_210	-0.97754466	4	0.546445355464454
chr3L_22224844_22226800_pos_211	2.63674989532	32	0.0094990500949905
chr3L_136441_136988_pos_212	0.452127521	10	0.143685631436856
chr3L_381086_381539_pos_213	1.550587263	6	0.0125987401259874
chr3L_551422_552634_pos_214	-2.906183394	22	0.519348065193481
chr3L_645335_645776_pos_215	0.49202888	6	0.0527947205279472
chr3L_715719_716659_pos_216	7.0951426687	31	9.99900009999e-05
chr3L_741999_743052_pos_217	0.72068467	7	0.118888111188881
chr3L_1091006_1091769_pos_218	0.3952578	6	0.150684931506849
chr3L_1120866_1122223_pos_219	2.19044074	7	0.0093990600939906
chr2L_3497018_3497820_pos_22	-7.49943325	12	0.996500349965003
chr3L_1351924_1352610_pos_220	-3.1566843614	21	0.565943405659434
chr3L_1403970_1404997_pos_221	2.06752032	16	0.0118988101189881
chr3L_1843094_1845476_pos_222	-2.192016507	28	0.571242875712429
chr3L_1915850_1916275_pos_223	-1.04871438	4	0.572442755724428
chr3L_2152788_2153291_pos_224	1.11644588	2	0.0345965403459654
chr3L_2537033_2537872_pos_225	-2.1751789447	19	0.474552544745525
chr3L_2815864_2816254_pos_226	0.611166381	4	0.0556944305569443
chr3L_2881278_2882107_pos_227	-0.8193289432	13	0.254174582541746
chr3L_3035918_3036761_pos_228	4.01342624	16	0.0002999700029997
chr3L_3073928_3074463_pos_229	0.251316792	8	0.094990500949905
chr2L_3600023_3601675_pos_23	-1.2631364025	30	0.291570842915708
chr3L_3074919_3075225_pos_230	1.36774123	4	0.0013998600139986
chr3L_3107343_3107801_pos_231	-0.6413029493	5	0.360863913608639
chr3L_3339029_3339601_pos_232	1.598495322	13	0.0197980201979802
chr3L_3394827_3395919_pos_233	2.752727014	22	0.008999100089991
chr3L_3391804_3392469_pos_234	3.223030371	11	0.0008999100089991
chr3L_3542426_3542943_pos_235	1.755845866	5	0.0353964603539646
chr3L_3623351_3623868_pos_236	0.64488597	3	0.0417958204179582
chr3L_3661250_3661796_pos_237	1.332505064	10	0.0223977602239776
chr3L_3802220_3802799_pos_238	2.29399199	14	0.0030996900309969
chr3L_4624058_4625162_pos_239	0.385137006	19	0.29027097290271
chr2L_3804348_3805181_pos_24	0.312426296	18	0.166183381661834
chr3L_4993822_4995430_pos_240	2.2988167261	46	0.044995500449955
chr3L_5345569_5346429_pos_241	5.3246839785	16	9.99900009999e-05
chr3L_5974654_5975532_pos_242	0.720467402	11	0.0854914508549145
chr3L_6273535_6274976_pos_243	1.8271415748	11	0.0202979702029797
chr3L_6858753_6859220_pos_244	1.49982992	5	0.0116988301169883
chr3L_6915723_6917325_pos_245	2.515728247	24	0.0340965903409659
chr3L_6934553_6935120_pos_246	0.0781445240000001	7	0.163583641635836
chr3L_7364518_7364975_pos_247	1.192254349	11	0.0253974602539746
chr3L_7854539_7855735_pos_248	3.084517079	24	0.0192980701929807
chr3L_7949023_7949457_pos_249	2.07868762	5	0.0013998600139986
chr2L_3818601_3820777_pos_25	-0.388010552299998	36	0.167883211678832
chr3L_8444819_8445754_pos_250	-0.806634342	12	0.282471752824718
chr3L_8454417_8455198_pos_251	2.078436105	8	0.0043995600439956
chr3L_9345713_9346713_pos_252	1.5576305142	18	0.0181981801819818
chr3L_9787495_9788421_pos_253	2.762524376	20	0.0058994100589941
chr3L_9825835_9826864_pos_254	2.279177163	11	0.0154984501549845
chr3L_10290448_10291813_pos_255	-0.337544283000001	14	0.339466053394661
chr3L_10372282_10372990_pos_256	2.27199695	8	0.01999800019998
chr3L_10766004_10766231_pos_257	0.74913354	3	0.0101989801019898
chr3L_10968245_10969534_pos_258	0.988362821000001	12	0.077992200779922
chr3L_11137947_11138552_pos_259	3.50304363	11	0.0004999500049995
chr2L_3853128_3853531_pos_26	1.85636098	4	0.0070992900709929
chr3L_11278853_11280729_pos_260	9.2160541845	39	0.0007999200079992
chr3L_12360664_12361642_pos_261	3.043586391	28	0.0085991400859914
chr3L_12364652_12365946_pos_262	2.092885833	14	0.033996600339966
chr3L_12399924_12401344_pos_263	1.9678244644	21	0.0472952704729527
chr3L_12498716_12500442_pos_264	-0.0452805119999991	41	0.294370562943706
chr3L_12562720_12563196_pos_265	0.07048739	2	0.218278172182782
chr3L_12601092_12601644_pos_266	-0.293408712	11	0.25017498250175
chr3L_12823487_12824531_pos_267	5.6872951071	13	0.0003999600039996
chr3L_13069206_13069901_pos_268	-0.71114472	10	0.332966703329667
chr3L_13127883_13129094_pos_269	5.60827048	17	0.0001999800019998
chr2L_3917971_3920309_pos_27	-3.338617471	57	0.668933106689331
chr3L_13249304_13249959_pos_270	1.90022692	8	0.0102989701029897
chr3L_13350659_13351770_pos_271	3.533334426	28	0.0065993400659934
chr3L_14456278_14456997_pos_273	0.31468845	11	0.144285571442856
chr3L_14460696_14461474_pos_274	-0.714166924	14	0.353064693530647
chr3L_14515580_14516551_pos_275	0.983653274	17	0.0827917208279172
chr3L_14568696_14569113_pos_276	1.04134148	5	0.0318968103189681
chr3L_14588160_14588711_pos_278	0.721490108	5	0.0570942905709429
chr3L_14616793_14617135_pos_279	1.116337641	8	0.0064993500649935
chr2L_4346474_4347219_pos_28	0.3078634415	17	0.13958604139586
chr3L_14945334_14945968_pos_280	0.948268571	8	0.0718928107189281
chr3L_15007531_15009239_pos_281	5.6399143937	27	0.0172982701729827
chr3L_15073327_15073582_pos_282	2.0602863	4	9.99900009999e-05
chr3L_15238016_15239791_pos_283	0.456715339999999	27	0.167483251674833
chr3L_15257390_15257776_pos_284	0.778402569999999	5	0.0451954804519548
chr3L_15286818_15287585_pos_285	4.7958355067	11	9.99900009999e-05
chr3L_15810666_15811324_pos_286	0.59228361	7	0.054994500549945
chr3L_16337216_16338211_pos_287	-0.748133547	12	0.379162083791621
chr3L_16487583_16488103_pos_288	7.0789854668	13	9.99900009999e-05
chr3L_16653145_16653515_pos_289	0.27114786	2	0.144385561443856
chr2L_5106895_5108012_pos_29	-0.511181395	22	0.266673332666733
chr3L_16903287_16903827_pos_290	1.1427863	9	0.0203979602039796
chr3L_17436660_17437013_pos_291	3.61639904	7	0.0007999200079992
chr3L_17783151_17783663_pos_292	0.3156716	6	0.0805919408059194
chr3L_17866898_17867544_pos_293	3.547102396	28	0.0125987401259874
chr3L_18318312_18318818_pos_295	1.09668817	6	0.0205979402059794
chr3L_18386368_18387153_pos_296	0.080928522	8	0.187281271872813
chr3L_18417008_18417752_pos_297	4.57323656	12	9.99900009999e-05
chr3L_18438565_18439104_pos_298	2.03547876	12	0.0044995500449955
chr3L_18445774_18446164_pos_299	0.262627161	10	0.0940905909409059
chr2L_326727_328767_pos_3	7.356306508	47	0.0002999700029997
chr2L_5239491_5240208_pos_30	-2.049959444	6	0.776122387761224
chr3L_18542436_18542909_pos_300	3.553504793	18	0.0117988201179882
chr3L_18793085_18793677_pos_301	-0.92198922	6	0.421357864213579
chr3L_18989450_18990419_pos_302	2.184400194	21	0.0292970702929707
chr3L_19296261_19297472_pos_303	-1.398227257	25	0.780721927807219
chr3L_19338271_19338706_pos_304	1.928663527	11	0.0016998300169983
chr3L_19888491_19889096_pos_305	3.55920278	11	0.0021997800219978
chr3L_19890011_19891190_pos_306	-0.422991879839999	16	0.181081891810819
chr3L_20435837_20436754_pos_308	5.7118172623	23	0.0008999100089991
chr3L_20533812_20535117_pos_309	2.620792865	46	0.181381861813819
chr2L_5296800_5297338_pos_31	1.41210965	16	0.0156984301569843
chr3L_20667954_20668892_pos_310	2.8368106593	8	0.002999700029997
chr3L_20732805_20733441_pos_311	1.24808062	13	0.0241975802419758
chr3L_21059378_21060228_pos_313	0.774780296	12	0.0433956604339566
chr3L_21455418_21455974_pos_314	0.41888215	10	0.0527947205279472
chr3L_21441062_21441915_pos_315	0.50105958	9	0.0805919408059194
chr3L_21692776_21693828_pos_316	-2.10114548	11	0.693930606939306
chr3L_21731986_21732727_pos_317	4.907415177	26	0.0018998100189981
chr3L_23942137_23942820_pos_318	1.45116313	20	0.0505949405059494
chr3L_24360627_24362059_pos_319	2.69354933120999	129	0.0140985901409859
chr2L_5398977_5399592_pos_32	2.48589298	8	0.0042995700429957
chr3R_11815843_11816963_pos_320	6.060665987	19	0.0001999800019998
chr3R_2607953_2608990_pos_321	3.641492061	19	0.0097990200979902
chr3R_7523587_7525141_pos_322	1.860644557	19	0.0695930406959304
chr3R_9473394_9473827_pos_323	-0.818190692	9	0.274672532746725
chr3R_9767376_9768865_pos_324	-0.44622191	24	0.190580941905809
chr3R_10619108_10620898_pos_325	2.4344942786	22	0.0405959404059594
chr3R_17337826_17339266_pos_326	-0.910460549	32	0.267873212678732
chr3R_19270718_19271919_pos_327	6.235724842	12	0.0002999700029997
chr3R_23988899_23992116_pos_328	-9.71483654	44	0.99030096990301
chr3R_25202002_25202671_pos_329	0.572668924000002	32	0.0295970402959704
chr3R_27528479_27529236_pos_330	-1.06407456	11	0.3996600339966
chr3RHet_2508003_2509502_pos_331	4.279624295	43	0.0040995900409959
chr3R_70109_71718_pos_332	3.1703190015	40	0.044995500449955
chr3R_186024_187824_pos_333	0.754520170600001	33	0.135286471352865
chr3R_667433_667948_pos_334	-1.76374705	15	0.298870112988701
chr3R_779903_780499_pos_335	1.153583137	8	0.0204979502049795
chr3R_881117_882342_pos_336	-0.6670439698	19	0.195080491950805
chr3R_1040906_1041422_pos_337	-1.75846672	7	0.615638436156384
chr3R_1554807_1555656_pos_338	0.908406380000001	14	0.0828917108289171
chr3R_2586506_2587646_pos_339	2.906991278	23	0.0120987901209879
chr2L_5456061_5456746_pos_34	3.914534847	8	0.0012998700129987
chr3R_2610761_2612286_pos_340	-0.149021188	22	0.292570742925707
chr3R_2692279_2692871_pos_341	0.769804812999999	16	0.0685931406859314
chr3R_2704455_2704768_pos_342	-0.2168321	6	0.102089791020898
chr3R_2739947_2740739_pos_343	1.57839286	17	0.0253974602539746
chr3R_2772577_2773628_pos_344	4.50504421600001	31	0.0055994400559944
chr3R_2963510_2964371_pos_345	2.463355062	11	0.0044995500449955
chr3R_2966779_2967085_pos_346	4.380878852	6	9.99900009999e-05
chr3R_2959413_2960015_pos_347	1.30352224	12	0.0646935306469353
chr3R_2960432_2960803_pos_348	1.634891485	7	0.0454954504549545
chr3R_2999821_3001439_pos_349	-4.70384422	32	0.687631236876312
chr2L_5481304_5481981_pos_35	0.7497335	4	0.0581941805819418
chr3R_3013624_3014503_pos_350	4.746886466	23	0.0007999200079992
chr3R_3770327_3770900_pos_351	1.616173484	14	0.0265973402659734
chr3R_3766691_3767110_pos_352	1.193016402	5	0.0144985501449855
chr3R_3779960_3780791_pos_353	-0.172558319	11	0.242275772422758
chr3R_4014647_4015285_pos_354	1.932124959	5	0.0152984701529847
chr3R_4041015_4041839_pos_355	0.248003638	6	0.131186881311869
chr3R_4096306_4097167_pos_356	3.310096882	17	0.0024997500249975
chr3R_4097420_4098055_pos_357	1.531086589	11	0.0253974602539746
chr3R_4161611_4161903_pos_358	1.05377139	5	0.0268973102689731
chr3R_4156085_4156903_pos_359	5.929508992	17	0.0003999600039996
chr2L_5770587_5771629_pos_36	7.1377243122	27	0.0010998900109989
chr3R_4506125_4506804_pos_360	1.886191336	9	0.0058994100589941
chr3R_4507590_4508363_pos_361	0.123960123	6	0.172282771722828
chr3R_4972185_4972980_pos_362	-3.964128443	15	0.780521947805219
chr3R_5051888_5052201_pos_363	0.22954753	6	0.1000899910009
chr3R_5178260_5179149_pos_364	2.3463376723	17	0.0283971602839716
chr3R_5487225_5488132_pos_365	3.243108352	24	0.0017998200179982
chr3R_5994344_5995297_pos_366	1.934799488	14	0.0515948405159484
chr3R_6005183_6007187_pos_367	3.75911002	27	0.0344965503449655
chr3R_6077513_6079149_pos_368	2.188662989	33	0.0217978202179782
chr3R_6200929_6201938_pos_369	1.693193675	12	0.0315968403159684
chr2L_6184301_6185659_pos_37	-3.43322794	24	0.797020297970203
chr3R_6478750_6479505_pos_370	0.25098498	6	0.148885111488851
chr3R_7022404_7022852_pos_371	1.286045492	20	0.0085991400859914
chr3R_7355077_7358093_pos_372	-2.381962112	43	0.546945305469453
chr3R_8151076_8152239_pos_373	2.3396453096	20	0.0328967103289671
chr3R_9685665_9686450_pos_374	1.06368774	9	0.0786921307869213
chr3R_9711195_9712070_pos_375	2.387909897	9	0.0106989301069893
chr3R_9773046_9773818_pos_376	-1.598786403	13	0.435356464353565
chr3R_10414952_10415933_pos_377	1.23393778	10	0.0813918608139186
chr3R_10421085_10421697_pos_378	1.35606383	5	0.0236976302369763
chr3R_10409140_10410271_pos_379	-1.6049981399	13	0.453754624537546
chr2L_6366928_6367312_pos_38	1.2716223952	6	0.0244975502449755
chr3R_11244874_11245509_pos_380	-1.231496643	4	0.793320667933207
chr3R_11434755_11435726_pos_381	2.829828338	14	0.0344965503449655
chr3R_12142349_12142960_pos_382	0.0732601299999999	7	0.204679532046795
chr3R_12367915_12368949_pos_383	0.3708097303	14	0.177782221777822
chr3R_12512801_12513833_pos_384	0.91760304	6	0.103589641035896
chr3R_12615828_12616966_pos_385	2.525828961	17	0.0150984901509849
chr3R_12677669_12678082_pos_386	3.82494362	21	0.0003999600039996
chr3R_12676295_12676828_pos_387	-1.37554644	6	0.623637636236376
chr3R_12691735_12692999_pos_388	-0.483582137999999	20	0.179082091790821
chr3R_12759142_12759402_pos_389	0.52567959	5	0.0352964703529647
chr2L_6797420_6797924_pos_39	3.962898169	14	0.0017998200179982
chr3R_13803630_13805063_pos_390	-1.71436479833	24	0.401059894010599
chr3R_13822554_13823856_pos_391	-3.346899195	17	0.705529447055295
chr3R_13873445_13874204_pos_392	-0.056967555	8	0.216778322167783
chr3R_14566986_14567492_pos_393	-1.370385855	10	0.311368863113689
chr3R_14880445_14881628_pos_394	-0.731255236	12	0.301369863013699
chr3R_14888581_14889297_pos_395	-1.297513175	9	0.545745425457454
chr3R_15072125_15073273_pos_396	4.4712408698	38	0.0083991600839916
chr3R_15079580_15080269_pos_397	1.257099475	10	0.0938906109389061
chr3R_15171894_15172678_pos_399	-1.084252873	8	0.539046095390461
chr2L_3719165_3720251_pos_4	4.837552162	20	0.0006999300069993
chr2L_6846541_6847174_pos_40	1.73836264	7	0.0126987301269873
chr3R_15180093_15180704_pos_400	1.698290908	4	0.0064993500649935
chr3R_15311206_15312342_pos_401	3.2117642727	27	0.0262973702629737
chr3R_15611933_15612669_pos_402	0.253998742	8	0.084991500849915
chr3R_15613096_15614279_pos_403	2.335253228	23	0.0191980801919808
chr3R_15762434_15762937_pos_404	2.017637694	9	0.0056994300569943
chr3R_16613639_16615032_pos_405	4.73857403	23	0.0031996800319968
chr3R_17208019_17208746_pos_407	-0.72474387	11	0.316868313168683
chr3R_17280372_17281369_pos_408	0.531631377	10	0.176882311768823
chr3R_17365352_17365740_pos_409	1.814197354	6	0.0014998500149985
chr2L_7192845_7193586_pos_41	0.84943517	9	0.0545945405459454
chr3R_18001704_18003573_pos_410	3.283461552	12	0.0040995900409959
chr3R_17995768_17996770_pos_411	3.796991623	8	0.0006999300069993
chr3R_18857188_18857738_pos_412	0.91483804	5	0.0377962203779622
chr3R_18868240_18869042_pos_413	2.736621375	12	0.0083991600839916
chr3R_18974228_18975323_pos_414	-5.5768897527	18	0.934106589341066
chr3R_19124412_19124874_pos_415	0.727093500000001	7	0.0274972502749725
chr3R_19498864_19500125_pos_416	0.9248675172	18	0.117488251174883
chr3R_19643164_19643975_pos_417	3.082201083	12	0.0028997100289971
chr3R_20337250_20337947_pos_418	1.28619215	7	0.0267973202679732
chr3R_20440222_20440733_pos_419	0.708681076	7	0.0387961203879612
chr2L_7314891_7315928_pos_42	3.746455	15	0.0040995900409959
chr3R_20885699_20886485_pos_420	-2.599299616	14	0.714828517148285
chr3R_20947531_20947995_pos_421	1.528275576	13	0.0252974702529747
chr3R_21352044_21353320_pos_422	2.930405361	23	0.0388961103889611
chr3R_21455276_21456091_pos_423	-4.1406413294	13	0.883511648835116
chr3R_21853503_21854081_pos_424	-2.581316	6	0.92040795920408
chr3R_21926282_21926593_pos_425	1.761547614	7	0.0001999800019998
chr3R_21993010_21994138_pos_426	-3.1264085332	18	0.933306669333067
chr3R_22429861_22431706_pos_427	2.341537072	16	0.0240975902409759
chr3R_22710065_22710790_pos_428	-2.30363056	8	0.722227777222278
chr3R_23243674_23244286_pos_429	-1.465141293	3	0.867113288671133
chr2L_7316633_7317818_pos_43	4.0563069491	16	0.0060993900609939
chr3R_23271871_23273213_pos_430	5.1748281574	26	0.0010998900109989
chr3R_23909781_23911175_pos_431	2.05816535	17	0.0654934506549345
chr3R_24211691_24212946_pos_432	-3.513652315	18	0.84001599840016
chr3R_24912650_24913406_pos_433	0.53624128	7	0.145385461453855
chr3R_24936117_24936868_pos_434	0.36912318	18	0.0620937906209379
chr3R_25365438_25366064_pos_435	2.5533673561	7	0.0023997600239976
chr3R_26046804_26048006_pos_436	0.0785122520000009	16	0.216078392160784
chr3R_26054799_26055895_pos_437	2.415006944	17	0.0247975202479752
chr3R_26219201_26220362_pos_438	2.05515768	18	0.0326967303269673
chr3R_26603772_26604223_pos_439	0.331596757	10	0.0297970202979702
chr2L_7332221_7333293_pos_44	-0.752710819	3	0.707629237076292
chr3R_26732156_26733102_pos_440	2.7668654279	20	0.0211978802119788
chr3R_26743015_26743618_pos_441	-0.31873758	3	0.423957604239576
chr3R_26890139_26890667_pos_442	2.552693652	12	0.0054994500549945
chr3R_26985368_26987229_pos_443	4.382808724	32	0.0047995200479952
chr3R_27206634_27207434_pos_444	2.163639889	26	0.045995400459954
chr3R_27350033_27350943_pos_445	2.310708981	29	0.0224977502249775
chr3R_27431769_27432789_pos_446	-2.294284362	26	0.464453554644536
chr3R_27529446_27529848_pos_447	2.16107257	9	0.0042995700429957
chr3R_27607022_27608338_pos_448	3.544918493	28	0.0037996200379962
chr4_507053_507701_pos_449	10.100460547	25	9.99900009999e-05
chr2L_7361135_7361818_pos_45	-0.44343184	3	0.499150084991501
chr4_821684_822971_pos_450	-1.944306141	26	0.377962203779622
chr4_1107643_1108182_pos_451	0.86466643	2	0.0253974602539746
chrU_2157705_2158479_pos_452	4.248443936	26	0.0005999400059994
chrU_6010572_6011719_pos_456	0.978241721	2	0.0155984401559844
chrU_9353901_9354313_pos_458	5.11166699	12	0.0008999100089991
chr2L_7454832_7455899_pos_46	0.2332698398	29	0.119088091190881
chrX_13263256_13264083_pos_460	1.8703088	11	0.0205979402059794
chrX_1040716_1043237_pos_461	-0.849857373	43	0.269173082691731
chrX_4283486_4284951_pos_462	-2.59865841052	27	0.511448855114489
chrX_20924031_20924593_pos_464	2.543515339	15	0.0003999600039996
chrX_286285_286746_pos_465	4.387320096	12	0.0022997700229977
chrX_271521_272954_pos_466	-4.1864676281	20	0.869213078692131
chrX_297434_298694_pos_467	5.324354103	30	0.0020997900209979
chrX_291567_292533_pos_468	7.478117662	32	0.0003999600039996
chrX_312755_313873_pos_469	-2.495461074	5	0.952704729527047
chr2L_7536974_7537687_pos_47	1.11364158	4	0.0292970702929707
chrX_306050_307562_pos_470	-0.0103306850000034	27	0.177682231776822
chrX_481512_482200_pos_471	0.29171529	8	0.0896910308969103
chrX_997830_998287_pos_472	2.91079416	8	0.0015998400159984
chrX_1348900_1350341_pos_473	-1.906459115	32	0.410558944105589
chrX_1444759_1448002_pos_474	-0.4795925491	4	0.636636336366363
chrX_1551486_1552278_pos_475	2.142711665	15	0.0133986601339866
chrX_2148888_2149835_pos_476	-2.328502113	13	0.635136486351365
chrX_2975317_2977879_pos_477	-4.616832323	31	0.787321267873213
chrX_3019110_3020375_pos_478	1.92525166	12	0.0643935606439356
chrX_3288542_3289196_pos_479	3.747142023865	22	0.0063993600639936
chr2L_7808977_7810126_pos_48	-2.727842074	21	0.634836516348365
chrX_3906655_3907467_pos_480	1.683385824	23	0.0092990700929907
chrX_4059698_4060554_pos_481	0.630617792	19	0.122887711228877
chrX_4102941_4103701_pos_482	-0.24911386	12	0.255274472552745
chrX_4314221_4314493_pos_483	-3.06515037	4	0.934006599340066
chrX_4328462_4330031_pos_484	3.064917454	21	0.0244975502449755
chrX_4380671_4381139_pos_485	1.22297157	5	0.0246975302469753
chrX_4455911_4457404_pos_486	4.8342497096	21	0.0007999200079992
chrX_4804035_4805322_pos_487	-3.99765618	19	0.697030296970303
chrX_5065821_5066834_pos_488	-3.672347561	11	0.885611438856114
chrX_5311864_5312299_pos_489	0.18275946	2	0.221477852214779
chr2L_8299503_8299918_pos_49	2.92766894	8	0.0027997200279972
chrX_5492603_5493464_pos_490	2.2604881459	6	0.0134986501349865
chrX_5483791_5484329_pos_491	1.82079602	8	0.0208979102089791
chrX_5910206_5910995_pos_493	0.330784769	11	0.117288271172883
chrX_6492931_6493638_pos_494	0.404102845699999	21	0.124487551244876
chrX_6960364_6961235_pos_496	0.1160271577	31	0.149285071492851
chrX_7118761_7119325_pos_497	0.66225473	2	0.0610938906109389
chrX_7263560_7264287_pos_498	1.6846710221	8	0.0194980501949805
chrX_7452994_7454078_pos_499	-0.158539	3	0.452054794520548
chr2L_7371933_7373465_pos_5	3.309658328	22	0.0055994400559944
chr2L_8295738_8296112_pos_50	1.74386271	6	0.0023997600239976
chrX_7463489_7464618_pos_500	2.08246017	10	0.0161983801619838
chrX_7519523_7519861_pos_501	-0.87670947	2	0.759024097590241
chrX_8564825_8565670_pos_502	-1.135018889	21	0.228877112288771
chrX_8971486_8972045_pos_503	-1.382827763	13	0.403359664033597
chrX_9654101_9654688_pos_504	0.203147839999999	7	0.07999200079992
chrX_9669078_9670179_pos_505	2.187597331	12	0.0493950604939506
chrX_10151126_10153103_pos_506	2.497537484	12	0.0242975702429757
chrX_11407125_11407829_pos_507	1.29265992	12	0.0406959304069593
chrX_12094566_12095428_pos_508	0.88239795	6	0.0560943905609439
chrX_12112495_12113082_pos_509	0.77391728	4	0.133186681331867
chr2L_8421965_8422435_pos_51	3.023738183	6	0.0010998900109989
chrX_12125030_12125999_pos_510	6.014122816	17	0.0013998600139986
chrX_12470350_12470759_pos_511	2.15247664	2	0.000999900009999
chrX_12507078_12507497_pos_512	-0.133528147	14	0.0883911608839116
chrX_13745802_13747837_pos_513	-1.496278513	11	0.664733526647335
chrX_13959203_13960021_pos_514	-2.9888061	9	0.865013498650135
chrX_14601840_14602857_pos_515	-1.5571151594	19	0.389461053894611
chrX_15246386_15247661_pos_516	0.121245521	7	0.213878612138786
chrX_15381563_15382547_pos_517	3.487891012	15	0.0053994600539946
chrX_15560056_15561059_pos_518	0.384901729	14	0.0878912108789121
chrX_15624172_15625311_pos_519	1.27340471	19	0.0625937406259374
chr2L_8533602_8535305_pos_52	2.994370534	25	0.0310968903109689
chrX_16250211_16251058_pos_521	3.353671963	8	0.0011998800119988
chrX_16665951_16666507_pos_522	0.25122808	9	0.13968603139686
chrX_16670009_16670371_pos_523	-0.41654085	3	0.338866113388661
chrX_16844234_16844745_pos_524	0.0680720108999999	12	0.0933906609339066
chrX_17067709_17068277_pos_525	-2.28753403	6	0.843715628437156
chrX_17221938_17222631_pos_526	2.189952447	9	0.0112988701129887
chrX_17222879_17223575_pos_527	-0.673371725	5	0.43025697430257
chrX_17429580_17430510_pos_528	-0.32392777	13	0.223877612238776
chrX_17925555_17926970_pos_529	9.888706297	30	9.99900009999e-05
chr2L_8760552_8762259_pos_53	-1.2441819649	23	0.327767223277672
chrX_18023089_18023873_pos_530	4.37667083	20	0.0030996900309969
chrX_18157859_18158772_pos_531	4.27311212	11	0.0007999200079992
chrX_18163651_18165442_pos_532	2.421769394	12	0.0077992200779922
chrX_18430895_18431854_pos_533	-0.7681365916	11	0.302769723027697
chrX_19189822_19190462_pos_534	1.076680332	11	0.0186981301869813
chrX_19647425_19648600_pos_535	1.366379871	15	0.0291970802919708
chrX_20504292_20505051_pos_536	3.693522032	13	0.0002999700029997
chrX_20903489_20903769_pos_537	1.215996013	13	0.0176982301769823
chrX_21248905_21249967_pos_538	3.2137340864	28	0.0195980401959804
chrX_22410478_22411106_pos_539	2.3032466559	23	0.0042995700429957
chr2L_8762475_8762932_pos_54	-0.839895312	4	0.513748625137486
chrU_6303546_6304613_pos_541	20.8984206634	67	9.99900009999e-05
chrU_9600485_9600760_pos_543	6.185334023	13	9.99900009999e-05
chrU_9877439_9877760_pos_544	5.028331477	12	9.99900009999e-05
chrU_7176458_7177196_pos_547	3.824920064	21	0.0010998900109989
chr2L_9073978_9074742_pos_55	2.121837286	14	0.0250974902509749
chr2L_9095553_9097206_pos_56	-0.818563014000001	24	0.433456654334567
chr2L_9602575_9603188_pos_58	0.84277348	6	0.0668933106689331
chr2L_9905704_9907959_pos_59	6.4362533367	29	0.0005999400059994
chr2L_13204602_13205673_pos_6	-2.32552334	13	0.690630936906309
chr2L_10334360_10335406_pos_60	-0.63596256	6	0.486151384861514
chr2L_10689778_10691041_pos_61	1.9517574	16	0.0187981201879812
chr2L_10747253_10747740_pos_62	-0.368792447	4	0.334166583341666
chr2L_10795431_10796850_pos_63	6.3089916337	32	0.0001999800019998
chr2L_11459400_11459819_pos_64	0.89778652	6	0.0360963903609639
chr2L_12487236_12487776_pos_65	3.379485383	12	0.0012998700129987
chr2L_12608261_12609267_pos_66	0.4807051066	10	0.15958404159584
chr2L_12622023_12622300_pos_67	0.91448908	4	0.0155984401559844
chr2L_13157276_13158509_pos_68	0.899023596999999	17	0.0842915708429157
chr2L_14368159_14369139_pos_7	2.1360716848	11	0.0178982101789821
chr2L_13850354_13851721_pos_70	2.416917501	19	0.0260973902609739
chr2L_13888917_13889976_pos_71	4.50263949	13	0.0005999400059994
chr2L_13929515_13930161_pos_72	2.634353011	9	0.0094990500949905
chr2L_14343369_14344822_pos_73	-3.195309555	27	0.729027097290271
chr2L_14428740_14429451_pos_74	0.800512165	9	0.0743925607439256
chr2L_14621818_14623000_pos_77	2.621972063	10	0.0056994300569943
chr2L_14726760_14727991_pos_78	3.9983972763	33	0.0002999700029997
chr2L_14972821_14973943_pos_79	2.7888004996	18	0.0493950604939506
chr2L_373563_374215_pos_8	2.020399446	12	0.007999200079992
chr2L_15024239_15024992_pos_80	1.047925414	11	0.0775922407759224
chr2L_15413684_15414622_pos_81	2.789432661	10	0.0040995900409959
chr2L_15741170_15742318_pos_82	0.352436383999999	13	0.151684831516848
chr2L_15738620_15739488_pos_83	0.793889369	11	0.129087091290871
chr2L_15955411_15956019_pos_84	1.33556522	5	0.0132986701329867
chr2L_16435260_16435648_pos_85	-1.030128884	6	0.37976202379762
chr2L_17029844_17030497_pos_86	4.362256042	11	0.0010998900109989
chr2L_17264123_17264563_pos_87	-0.58963024	7	0.208779122087791
chr2L_17287567_17288311_pos_88	2.271473217	12	0.0331966803319668
chr2L_17440881_17443015_pos_89	-1.069466104	31	0.321967803219678
chr2L_485784_486349_pos_9	4.1925913697	14	0.0003999600039996
chr2L_17796182_17797037_pos_90	3.439820061	11	0.0008999100089991
chr2L_18151134_18151896_pos_91	-0.31014226	12	0.180881911808819
chr2L_18540341_18541102_pos_92	2.132102336	15	0.0094990500949905
chr2L_18555753_18557226_pos_93	2.36877903609999	34	0.0214978502149785
chr2L_18821752_18823125_pos_94	2.650105785	41	0.0122987701229877
chr2L_18892613_18893283_pos_95	1.0925694	2	0.0155984401559844
chr2L_18965249_18966220_pos_96	-2.0006307116	12	0.517648235176482
chr2L_19287095_19288034_pos_97	2.253836257	12	0.0074992500749925
chr2L_19324669_19325088_pos_98	2.62346229	5	9.99900009999e-05
chr2L_19935981_19937109_pos_99	1.186183228	25	0.0785921407859214
