# Supplementary material for: The hourglass model of evolutionary conservation during embryogenesis extends to developmental enhancers with signatures of positive selection
Source: Genome Res. 2021 Sep;31(9):1573–81. doi: 10.1101/gr.275212.121 (PMC8415374; doi:10.1101/gr.275212.121)
Supplement: Supplemental Material [file supp_gr.275212.121_Supplemental_Code.zip › Supplemental_Code/data/deltaSVM/dmel24_specific_enhancer_dm3_deltaSVM_highertailTest.txt]

chr2L_376295_377184_pos_1	-1.045597523	12	0.570642935706429
chr2L_21544556_21546180_pos_10	0.811461820000001	76	0.215078492150785
chr2L_10835410_10836706_pos_100	1.009041381	23	0.271872812718728
chrU_594842_596179_pos_1000	5.8423205	5	0.0006999300069993
chrU_1664190_1664702_pos_1001	1.99948650449	8	0.0565943405659434
chrU_1636780_1639201_pos_1002	2.241304814	105	0.177982201779822
chrU_382141_388025_pos_1003	9.77764800950002	248	0.0341965803419658
chr3RHet_785746_786524_pos_1004	1.0112192	12	0.151184881511849
chr3RHet_799975_802534_pos_1005	11.89645090351	178	0.0158984101589841
chr3RHet_811853_812463_pos_1006	3.195268	7	0.0084991500849915
chr3RHet_836438_837713_pos_1007	-3.680647066	16	0.789021097890211
chr3RHet_869700_873056_pos_1008	20.1942437	75	0.0004999500049995
chr3RHet_912603_913628_pos_1009	1.5125549	15	0.052994700529947
chr2L_11052771_11053131_pos_101	2.76993278	5	0.0161983801619838
chr3RHet_900396_901265_pos_1011	2.71112537	17	0.0566943305669433
chr3RHet_949070_949634_pos_1012	2.24820571	39	0.0122987701229877
chr3RHet_1017012_1018359_pos_1013	-12.47817875	17	0.999100089991001
chr3RHet_1096060_1096952_pos_1014	7.12010067	13	0.0002999700029997
chr3RHet_1103073_1104085_pos_1015	1.35334125	16	0.177882211778822
chrUextra_13795_14599_pos_1017	-1.473589394	28	0.388961103889611
chrUextra_11583_12714_pos_1018	19.405257319	76	9.99900009999e-05
chr3RHet_1403118_1406784_pos_1019	-5.21600463	60	0.733926607339266
chr2L_11184450_11185420_pos_102	-0.26368599	8	0.38026197380262
chr3RHet_1425139_1427139_pos_1020	-1.895725124	62	0.445655434456554
chr3RHet_1441160_1443204_pos_1021	-1.810354295	108	0.428757124287571
chr3RHet_1437797_1438410_pos_1022	3.32909389	18	0.0440955904409559
chr3RHet_1515885_1517543_pos_1023	4.16093822	24	0.0258974102589741
chr3RHet_1565441_1567794_pos_1024	7.44131611	40	0.0088991100889911
chrU_902244_902735_pos_1025	7.78847208	15	9.99900009999e-05
chrU_5639512_5641011_pos_1026	5.50384874	44	0.0148985101489851
chr3RHet_2183750_2184650_pos_1027	8.93302114	26	0.000999900009999
chr3RHet_2169892_2170087_pos_1028	2.7662097	6	0.0225977402259774
chr3RHet_2125670_2126594_pos_1029	9.60529395600001	38	0.0003999600039996
chr2L_11190759_11191321_pos_103	0.457613	5	0.208379162083792
chr3RHet_2119053_2121404_pos_1030	12.5881169517	69	0.0034996500349965
chr3RHet_1998568_2000245_pos_1031	-6.93469921	30	0.903309669033097
chr3RHet_2000523_2001886_pos_1032	11.38899326	45	0.0025997400259974
chr3RHet_1968636_1974816_pos_1033	10.184242845	480	0.075992400759924
chr3RHet_1924211_1931665_pos_1034	23.2569121010001	344	0.0115988401159884
chr3RHet_1889833_1892702_pos_1035	-7.58636774230001	65	0.744325567443256
chr3RHet_1834527_1839817_pos_1036	-3.62888367200001	75	0.661133886611339
chr3RHet_1821709_1822797_pos_1037	6.67593939	45	0.0296970302969703
chr3RHet_1815228_1816259_pos_1038	5.64177123	32	0.117288271172883
chr3RHet_1809000_1809574_pos_1039	-1.71498532	14	0.454054594540546
chr2L_11214057_11214974_pos_104	-1.04663873	5	0.591140885911409
chr3RHet_1799622_1800151_pos_1040	0.186146749999999	16	0.236476352364764
chr3RHet_1759545_1760361_pos_1041	1.660572686	60	0.0346965303469653
chr3RHet_1732188_1738679_pos_1042	22.8736879027	257	0.103689631036896
chr3RHet_1739074_1739563_pos_1043	4.42865569	10	0.0094990500949905
chr3RHet_1693214_1697881_pos_1045	4.02368427	15	0.0833916608339166
chr3RHet_1611668_1612329_pos_1046	2.49938301	13	0.0924907509249075
chrUextra_455935_456153_pos_1047	20.26515162	53	9.99900009999e-05
chrU_3880811_3881257_pos_1048	-0.4565069	3	0.425057494250575
chr3RHet_2480169_2482132_pos_1049	0.842250620000007	36	0.320967903209679
chr2L_11455203_11456199_pos_105	1.47879758	5	0.116488351164884
chr3RHet_2493355_2496028_pos_1050	-6.67504882	57	0.84051594840516
chr3RHet_2500545_2501025_pos_1051	-3.439889084	12	0.655534446555344
chr3R_27679_31634_pos_1052	4.229513973	68	0.123587641235876
chr3R_37853_40055_pos_1053	5.556746195	53	0.102389761023898
chr3R_94856_96417_pos_1054	-4.03710323	23	0.894310568943106
chr3R_103906_105363_pos_1055	8.301360115	34	0.0167983201679832
chr3R_173838_174743_pos_1056	2.38152954	20	0.0792920707929207
chr3R_189707_192046_pos_1057	10.02942879	47	0.0057994200579942
chr3R_233031_234110_pos_1058	2.46638306	26	0.156984301569843
chr3R_238529_239746_pos_1059	-1.35934968	26	0.471652834716528
chr2L_11482342_11482866_pos_106	4.8506977958	14	0.0121987801219878
chr3R_284048_284741_pos_1060	2.945696831	20	0.0723927607239276
chr3R_371413_371910_pos_1061	0.3468657	5	0.185981401859814
chr3R_415814_419283_pos_1063	-4.5459342328	63	0.61003899610039
chr3R_613481_617295_pos_1065	7.79966003999999	61	0.0730926907309269
chr3R_671179_671548_pos_1066	0.61474907	11	0.278172182781722
chr3R_748236_749174_pos_1067	-1.31655683	16	0.508449155084492
chr3R_753058_755148_pos_1068	5.5144353	27	0.0170982901709829
chr3R_766391_768683_pos_1069	-0.983310011	27	0.665133486651335
chr2L_11756673_11757194_pos_107	-1.1838689	2	0.811218878112189
chr3R_758533_763094_pos_1070	6.5176359	62	0.128687131286871
chr3R_785378_786533_pos_1071	9.68804173	26	0.001999800019998
chr3R_1146323_1146825_pos_1073	3.29219072	7	0.0301969803019698
chr3R_1160575_1162194_pos_1074	5.288998032	26	0.0507949205079492
chr3R_1205226_1206838_pos_1075	-2.9667727	12	0.874612538746125
chr3R_1233010_1234254_pos_1076	0.919908234	25	0.318068193180682
chr3R_1544944_1545255_pos_1077	3.5106687	12	0.0086991300869913
chr3R_1581832_1583584_pos_1078	2.05375138	36	0.2001799820018
chr3R_1734690_1735224_pos_1079	2.471588643	7	0.0243975602439756
chr2L_11965098_11966050_pos_108	6.08583956	16	0.0190980901909809
chr3R_2031069_2032031_pos_1080	9.6628079356	27	0.0018998100189981
chr3R_2161573_2162716_pos_1081	0.779550979999999	15	0.266773322667733
chr3R_2432532_2433417_pos_1082	-2.3918177	25	0.472152784721528
chr3R_2441554_2443460_pos_1083	4.25507155	29	0.108689131086891
chr3R_2470693_2471844_pos_1084	-0.1481662	6	0.384461553844616
chr3R_2505118_2506098_pos_1085	0.478681969999999	16	0.260873912608739
chr3R_2540297_2541656_pos_1086	0.14481172	18	0.531546845315468
chr3R_2581138_2581627_pos_1087	1.65314539	14	0.140685931406859
chr3R_2616401_2616942_pos_1088	1.8526199	6	0.0380961903809619
chr3R_2630080_2630940_pos_1089	-0.0822858518000002	11	0.393160683931607
chr2L_11981925_11983028_pos_109	4.82524567	36	0.0547945205479452
chr3R_2682807_2683762_pos_1090	2.80648578	16	0.0426957304269573
chr3R_2693803_2694425_pos_1091	1.4009052	7	0.0877912208779122
chr3R_2701023_2701619_pos_1092	0.77015022	6	0.212878712128787
chr3R_2714422_2714883_pos_1093	4.739280498	5	0.0001999800019998
chr3R_2742342_2742894_pos_1094	1.319721	8	0.105989401059894
chr3R_2766769_2768369_pos_1095	2.646600856	32	0.212378762123788
chr3R_2832089_2833512_pos_1096	-4.31237442	33	0.714628537146285
chr3R_2822704_2823113_pos_1097	-1.8219744	3	0.867813218678132
chr3R_2861463_2862044_pos_1098	2.63085901	9	0.0191980801919808
chr3R_2859338_2859671_pos_1099	-4.65839685	5	0.987901209879012
chr2L_21592855_21595094_pos_11	-2.65282007	18	0.851114888511149
chr2L_11995997_11996259_pos_110	1.8813991	5	0.0122987701229877
chr3R_2936933_2937801_pos_1100	1.41085851	8	0.156184381561844
chr3R_3021136_3022523_pos_1101	3.57773097	19	0.0526947305269473
chr3R_3088266_3088826_pos_1102	0.0868047109999999	6	0.357264273572643
chr3R_3167477_3168208_pos_1103	2.57888619	12	0.0608939106089391
chr3R_3359051_3360343_pos_1104	3.922570796	28	0.123687631236876
chr3R_3570467_3573481_pos_1105	2.507058298	55	0.328167183281672
chr3R_3788983_3789860_pos_1106	1.67057549	20	0.185381461853815
chr3R_3853229_3853642_pos_1107	1.470720278	14	0.0894910508949105
chr3R_3926433_3927469_pos_1108	4.340787892	23	0.0264973502649735
chr3R_3934412_3935006_pos_1109	-0.15564537	15	0.202579742025797
chr2L_12080918_12081677_pos_111	3.58302769	10	0.006999300069993
chr3R_3941901_3942367_pos_1110	1.3977065	5	0.0512948705129487
chr3R_3990895_3992128_pos_1111	5.21332735654	12	0.003999600039996
chr3R_4018795_4019310_pos_1112	1.52760444	4	0.0675932406759324
chr3R_4065151_4065566_pos_1113	0.65193321	8	0.164483551644836
chr3R_4100663_4101056_pos_1114	0.9056126	6	0.0766923307669233
chr3R_4259962_4260651_pos_1115	-3.44056517	13	0.768023197680232
chr3R_4446785_4449568_pos_1116	8.71233014599999	56	0.0853914608539146
chr3R_4515239_4515781_pos_1117	3.03544299	11	0.0526947305269473
chr3R_4526287_4527380_pos_1118	-3.20971785	7	0.935806419358064
chr3R_4676338_4676704_pos_1119	-1.305235657	2	0.875612438756124
chr2L_12087092_12087899_pos_112	-3.33291333	14	0.772522747725227
chr3R_4708321_4709971_pos_1120	8.96871736	23	0.0088991100889911
chr3R_4801414_4802560_pos_1121	0.981071429999999	17	0.209479052094791
chr3R_4791146_4791762_pos_1122	4.37148614	8	0.0051994800519948
chr3R_4943071_4943648_pos_1123	0.507413559	8	0.218078192180782
chr3R_5042035_5042470_pos_1124	1.60235895	11	0.110788921107889
chr3R_5217396_5218816_pos_1125	3.700802977	17	0.0641935806419358
chr3R_5372542_5373049_pos_1126	0.137732499999999	10	0.186481351864814
chr3R_5520501_5521160_pos_1127	2.6835678	7	0.0166983301669833
chr3R_5542320_5544034_pos_1128	1.92570161	12	0.123987601239876
chr3R_5928275_5929537_pos_1129	-0.99674554	9	0.540845915408459
chr2L_12082425_12082970_pos_113	1.4977179	2	0.0196980301969803
chr3R_5981195_5982005_pos_1130	0.4095527	9	0.265073492650735
chr3R_5990450_5991530_pos_1131	-5.741108741	16	0.977902209779022
chr3R_6149981_6152116_pos_1132	2.735152986	24	0.139386061393861
chr3R_6166997_6167280_pos_1133	2.6568673	8	0.0040995900409959
chr3R_6289423_6290204_pos_1134	1.6563984	9	0.160983901609839
chr3R_6373960_6374539_pos_1135	1.542776632	3	0.0682931706829317
chr3R_6749206_6749703_pos_1136	5.18641618	12	0.0020997900209979
chr3R_7071335_7072942_pos_1137	4.37297201	33	0.193980601939806
chr3R_7103103_7103853_pos_1138	7.630600863	23	0.0087991200879912
chr3R_7144483_7145242_pos_1139	0.1133902	4	0.302969703029697
chr2L_12364396_12364872_pos_114	0.928575716	3	0.117888211178882
chr3R_7221213_7222561_pos_1140	-0.121949315000001	20	0.377462253774623
chr3R_7219434_7220060_pos_1141	0.0583234699999994	7	0.428957104289571
chr3R_7396604_7397541_pos_1142	0.778566590000001	17	0.158984101589841
chr3R_7485297_7486299_pos_1143	3.17412473	13	0.0702929707029297
chr3R_7510510_7512420_pos_1144	12.67305515	50	0.0011998800119988
chr3R_7738995_7740141_pos_1145	3.51811507	20	0.0736926307369263
chr3R_7939267_7941029_pos_1146	6.800924497	31	0.015998400159984
chr3R_7948525_7949690_pos_1147	3.564511313	10	0.0294970502949705
chr3R_7967201_7968047_pos_1148	0.90312726	12	0.291870812918708
chr3R_8073798_8074552_pos_1149	0.90554118	7	0.191480851914809
chr2L_12466395_12467091_pos_115	-2.95029357	11	0.774422557744226
chr3R_8144008_8146125_pos_1150	3.703623357	19	0.0874912508749125
chr3R_8183512_8183900_pos_1151	1.59112173	3	0.061993800619938
chr3R_8471495_8472657_pos_1152	1.7888653028	18	0.0804919508049195
chr3R_8861602_8862805_pos_1153	2.5892567853	28	0.155084491550845
chr3R_8895776_8896450_pos_1154	1.8102185	8	0.114388561143886
chr3R_9041148_9042265_pos_1155	1.6281407	12	0.176382361763824
chr3R_9185605_9186272_pos_1156	2.79155725	11	0.0211978802119788
chr3R_9247734_9248754_pos_1157	4.08873657	18	0.0442955704429557
chr3R_9460612_9462364_pos_1158	13.05595452	9	9.99900009999e-05
chr3R_9495805_9497363_pos_1159	-1.715204234	14	0.721827817218278
chr2L_12478397_12478823_pos_116	0.8729253	11	0.0878912108789121
chr3R_9585798_9586736_pos_1160	3.35451391	11	0.0552944705529447
chr3R_9614172_9614907_pos_1161	-0.73574422	15	0.525347465253475
chr3R_9631706_9632476_pos_1162	3.07904147	8	0.0417958204179582
chr3R_9667706_9669402_pos_1163	2.679591801	17	0.184881511848815
chr3R_9705128_9705762_pos_1164	0.23311237	8	0.362763723627637
chr3R_9725175_9725908_pos_1165	0.20311097	2	0.3003699630037
chr3R_9736493_9737486_pos_1166	1.6180942	6	0.140685931406859
chr3R_9751400_9752025_pos_1167	3.290104513	7	0.0133986601339866
chr3R_9796478_9797002_pos_1168	-1.2508717	3	0.777422257774223
chr3R_9795430_9796233_pos_1169	-0.251344195	12	0.349065093490651
chr2L_12501497_12502246_pos_117	-0.84415008	12	0.541945805419458
chr3R_9863057_9863537_pos_1170	-1.13181937	4	0.691930806919308
chr3R_10154718_10155120_pos_1171	3.761613	6	0.0002999700029997
chr3R_10269647_10270483_pos_1172	0.18962414	7	0.479352064793521
chr3R_10328216_10328860_pos_1173	-2.28902343	9	0.6997300269973
chr3R_10395968_10397192_pos_1174	1.396849433	20	0.179282071792821
chr3R_10454263_10455190_pos_1175	5.23989316	23	0.0147985201479852
chr3R_10465417_10466999_pos_1176	4.12758851	32	0.0453954604539546
chr3R_10598769_10599933_pos_1177	-1.1795299205	11	0.628437156284372
chr3R_11150999_11152438_pos_1178	-3.926133539	24	0.805619438056194
chr3R_11579348_11580757_pos_1179	10.87635482	21	0.0005999400059994
chr2L_12543873_12544302_pos_118	1.13661167	3	0.112588741125887
chr3R_11813814_11814508_pos_1180	-2.8048609	8	0.82011798820118
chr3R_11854228_11855676_pos_1181	1.507185823	26	0.136086391360864
chr3R_11886449_11888517_pos_1182	3.016994406	21	0.155084491550845
chr3R_12262726_12262972_pos_1183	3.90575412	7	9.99900009999e-05
chr3R_12331804_12332485_pos_1184	0.35559322	7	0.255074492550745
chr3R_12340061_12340605_pos_1185	4.335854133	8	0.0207979202079792
chr3R_12510485_12512391_pos_1186	5.82939123	14	0.00999900009999
chr3R_12526390_12527344_pos_1187	2.64490358	11	0.0545945405459454
chr3R_12557125_12557552_pos_1188	1.2133022	5	0.0814918508149185
chr3R_12618348_12619094_pos_1189	0.889501818	18	0.211478852114789
chr2L_12606737_12607971_pos_119	3.277377435	19	0.0843915608439156
chr3R_12636305_12637112_pos_1190	8.13161507	11	0.0001999800019998
chr3R_12689986_12691287_pos_1191	1.543696746	15	0.238276172382762
chr3R_12685269_12685913_pos_1192	-0.7265376	2	0.722027797220278
chr3R_12704090_12704805_pos_1193	-0.5668982	3	0.622637736226377
chr3R_12741167_12741789_pos_1195	-0.0709168500000017	10	0.318068193180682
chr3R_12761813_12762598_pos_1196	3.8461936	15	0.0327967203279672
chr3R_12923230_12924138_pos_1197	3.50013205	14	0.110988901109889
chr3R_13355791_13356197_pos_1198	-1.338820849	4	0.627037296270373
chr3R_13373504_13374509_pos_1199	4.87160451	14	0.0058994100589941
chr2L_21919641_21923109_pos_12	7.79655581700001	44	0.0518948105189481
chr2L_12600418_12601584_pos_120	-1.4898311	3	0.903709629037096
chr3R_13386288_13386798_pos_1200	-0.70822746	6	0.406259374062594
chr3R_13600759_13601597_pos_1201	-0.657093554	18	0.366763323667633
chr3R_13641891_13642696_pos_1202	4.695192748	11	0.013998600139986
chr3R_13656639_13657100_pos_1203	1.132798157	8	0.133786621337866
chr3R_13760848_13761504_pos_1204	1.00914161	11	0.243175682431757
chr3R_13899969_13901327_pos_1205	6.38263486	18	0.0265973402659734
chr3R_14106147_14107086_pos_1206	6.77441986	22	0.0083991600839916
chr3R_14421711_14422988_pos_1207	4.37721501	27	0.016998300169983
chr3R_14469187_14470626_pos_1208	3.33474373000001	36	0.169383061693831
chr3R_15164545_15165471_pos_1209	-0.65819717	17	0.348265173482652
chr2L_12616553_12617104_pos_121	0.0362917794	8	0.223977602239776
chr3R_15167374_15167983_pos_1210	-0.156487326	15	0.303469653034697
chr3R_15319341_15320094_pos_1211	-3.160693163	12	0.770522947705229
chr3R_15315445_15316153_pos_1212	-1.375587106	23	0.336566343365663
chr3R_15331577_15332517_pos_1213	3.730051	15	0.0325967403259674
chr3R_15356782_15357836_pos_1214	7.399717797	15	0.0058994100589941
chr3R_15697146_15698205_pos_1215	0.549180350000001	8	0.357864213578642
chr3R_16173904_16174468_pos_1216	0.5612111	5	0.223477652234777
chr3R_16423196_16424072_pos_1217	1.3898298	7	0.126587341265873
chr3R_16437242_16441482_pos_1218	10.216415385	101	0.113988601139886
chr3R_16453980_16456312_pos_1219	2.8112955	44	0.171782821717828
chr2L_12647573_12648230_pos_122	2.53734619	7	0.0365963403659634
chr3R_16482822_16484623_pos_1220	3.207237367	23	0.11028897110289
chr3R_16594635_16595296_pos_1221	7.16283078	18	0.0001999800019998
chr3R_16588991_16590336_pos_1222	6.20923064	17	0.0097990200979902
chr3R_16618621_16619229_pos_1223	4.95514643	9	0.0033996600339966
chr3R_16674632_16675631_pos_1224	-1.893660862	21	0.4000599940006
chr3R_16907008_16908555_pos_1225	4.68969092	24	0.0283971602839716
chr3R_16995089_16996275_pos_1226	1.473629489	30	0.255674432556744
chr3R_16997860_16998998_pos_1227	5.798401254	32	0.0151984801519848
chr3R_17205453_17206130_pos_1228	0.0955798739999999	7	0.431556844315568
chr3R_17216652_17217221_pos_1229	1.8667835	8	0.0292970702929707
chr2L_12679234_12679837_pos_123	0.53908172	6	0.208679132086791
chr3R_17238902_17239216_pos_1230	0.877664	4	0.087991200879912
chr3R_17254571_17255232_pos_1231	5.285368796	10	0.0015998400159984
chr3R_17283855_17284786_pos_1232	-3.2870896	7	0.934306569343066
chr3R_17373814_17374911_pos_1233	5.472441647	14	0.007999200079992
chr3R_17492744_17494232_pos_1234	4.02463558	28	0.0831916808319168
chr3R_17885632_17886960_pos_1235	1.35224688	13	0.177082291770823
chr3R_17895524_17896263_pos_1236	1.77387384	12	0.143885611438856
chr3R_18158693_18159454_pos_1237	0.0227473699999999	15	0.319168083191681
chr3R_18200225_18201120_pos_1238	3.797106124	20	0.0371962803719628
chr3R_18295616_18296724_pos_1239	1.996629339	13	0.13968603139686
chr2L_12723702_12724636_pos_124	-1.90236239	10	0.782021797820218
chr3R_18493591_18493998_pos_1240	-0.445003429	4	0.535446455354465
chr3R_18526146_18526852_pos_1241	5.97422796300001	18	0.0052994700529947
chr3R_18579104_18579868_pos_1242	2.221937073	18	0.0797920207979202
chr3R_18613822_18615571_pos_1243	6.19082052	29	0.0203979602039796
chr3R_18971104_18971817_pos_1244	2.74003442	10	0.028997100289971
chr3R_19021218_19021984_pos_1245	2.29986406	17	0.0833916608339166
chr3R_19089085_19090346_pos_1246	2.20006139	20	0.185581441855814
chr3R_19186746_19188559_pos_1247	10.161541095	32	0.0063993600639936
chr3R_19253385_19254336_pos_1248	-1.47588703	10	0.649335066493351
chr3R_19554580_19555107_pos_1249	-3.91623658	8	0.922707729227077
chr2L_12753874_12754958_pos_125	5.72450999	9	0.004999500049995
chr3R_19705549_19706419_pos_1250	1.752647967	27	0.134086591340866
chr3R_19786136_19786927_pos_1251	4.22942104	8	0.0116988301169883
chr3R_19890801_19891817_pos_1252	-1.01188379	6	0.659434056594341
chr3R_19908040_19909988_pos_1253	4.729897203	26	0.0820917908209179
chr3R_20128815_20129558_pos_1254	6.9577375	13	0.0013998600139986
chr3R_20136964_20139224_pos_1255	8.101376604	48	0.0158984101589841
chr3R_20280650_20282569_pos_1256	10.72716903	36	0.0243975602439756
chr3R_20522966_20524030_pos_1257	5.58493747	14	0.021997800219978
chr3R_20795616_20796750_pos_1258	11.222036639	22	0.0006999300069993
chr3R_20917576_20918483_pos_1259	2.05761797	3	0.0273972602739726
chr2L_12968245_12968924_pos_126	1.53444822	4	0.0904909509049095
chr3R_20911342_20912052_pos_1260	0.1009713	13	0.384261573842616
chr3R_20922012_20922447_pos_1261	-0.25729652	5	0.40975902409759
chr3R_20988923_20989925_pos_1262	4.6555578	12	0.0287971202879712
chr3R_21412274_21412778_pos_1263	2.1973618	7	0.0430956904309569
chr3R_21427145_21429189_pos_1264	-2.082582698	33	0.574042595740426
chr3R_21442017_21443618_pos_1265	9.49036241	30	0.0057994200579942
chr3R_21852360_21853114_pos_1266	-0.66921019	8	0.476852314768523
chr3R_22110170_22110962_pos_1267	3.20660519	10	0.0243975602439756
chr3R_22469561_22472536_pos_1268	7.56308321	38	0.0400959904009599
chr3R_22481112_22481724_pos_1269	5.09902392	12	0.0088991100889911
chr2L_13507369_13508395_pos_127	-2.26960195	11	0.791720827917208
chr3R_22634772_22636125_pos_1270	3.43539007	13	0.0367963203679632
chr3R_22671596_22673222_pos_1271	3.502794106	27	0.0903909609039096
chr3R_22765555_22766565_pos_1272	3.95664239	16	0.0580941905809419
chr3R_24140584_24141816_pos_1273	0.0281924500000003	12	0.372562743725627
chr3R_24204832_24206417_pos_1274	-0.821091659999999	30	0.371462853714629
chr3R_24457152_24457914_pos_1275	2.60939042	16	0.0484951504849515
chr3R_24826634_24829005_pos_1276	-1.18330891	26	0.579142085791421
chr3R_24898329_24899336_pos_1277	4.27971896	16	0.0311968803119688
chr3R_25114685_25115706_pos_1278	2.33417618	12	0.102289771022898
chr3R_25132164_25133967_pos_1279	2.0212706933	24	0.152984701529847
chr2L_13520986_13521914_pos_128	-5.24363454	20	0.909109089091091
chr3R_25123325_25124259_pos_1280	-1.2427572	6	0.751124887511249
chr3R_25145857_25146202_pos_1281	-0.59481538	7	0.475052494750525
chr3R_25285273_25286061_pos_1282	3.6398554	11	0.0176982301769823
chr3R_25373586_25374742_pos_1283	4.9374388	21	0.0252974702529747
chr3R_25422561_25424541_pos_1284	-0.776960050600001	22	0.508449155084492
chr3R_25533863_25535305_pos_1285	6.3356912063	19	0.066993300669933
chr3R_25554009_25554865_pos_1286	2.488551946	13	0.100989901009899
chr3R_25596652_25597023_pos_1287	4.10373738	7	0.0016998300169983
chr3R_26056539_26058575_pos_1288	2.446017134	20	0.14958504149585
chr3R_26220647_26221868_pos_1289	-0.37125074	17	0.548645135486451
chr2L_14062214_14063734_pos_129	1.41794287	16	0.287571242875712
chr3R_26410142_26412489_pos_1290	5.359454154	56	0.139186081391861
chr3R_26501379_26502111_pos_1291	-0.3724973	8	0.407459254074593
chr3R_26587787_26588403_pos_1292	-0.1358631	7	0.377662233776622
chr3R_26580379_26581524_pos_1293	-3.618110183	23	0.729027097290271
chr3R_26675211_26675895_pos_1294	0.0433340311	12	0.335266473352665
chr3R_26682041_26682679_pos_1295	0.565655161000001	8	0.218178182181782
chr3R_26867347_26869177_pos_1296	-2.64411638	33	0.61033896610339
chr3R_27312487_27313215_pos_1297	-2.8063468	13	0.794420557944206
chr3R_27347374_27348365_pos_1298	-0.43354328	20	0.376362363763624
chr3R_27611910_27613376_pos_1299	-0.32058251	26	0.438556144385561
chr2L_21937004_21938739_pos_13	-1.17966763	23	0.477952204779522
chr2L_14367032_14367359_pos_130	0.9092929	2	0.0822917708229177
chr3R_27695176_27695868_pos_1300	0.587017199999999	5	0.24017598240176
chr3R_27735776_27737413_pos_1301	0.0596387599999993	31	0.323467653234677
chr3R_27820014_27822567_pos_1302	5.40240188699999	78	0.177782221777822
chr4_953369_954518_pos_1303	4.84663447	19	0.0053994600539946
chr4_61792_62399_pos_1304	7.75906719999999	21	0.0098990100989901
chr4_93708_93976_pos_1305	1.99181204	7	0.0135986401359864
chr4_116554_117898_pos_1306	-0.115071549999999	14	0.478852114788521
chr4_127315_130125_pos_1307	5.417654633	31	0.108289171082892
chr4_137230_139883_pos_1308	12.864218623	48	0.0032996700329967
chr4_136223_136797_pos_1309	6.751433637	16	0.0021997800219978
chr2L_14447525_14447953_pos_131	-0.6983933	3	0.612338766123388
chr4_218470_221928_pos_1310	-6.325339932	49	0.876212378762124
chr4_275969_277250_pos_1311	3.434693392	31	0.102089791020898
chr4_293153_294307_pos_1312	9.6217032383	18	0.0011998800119988
chr4_324315_324792_pos_1313	8.34271463	12	0.0005999400059994
chr4_419188_419601_pos_1314	-1.3337166	9	0.391560843915608
chr4_513193_513911_pos_1315	1.384080033	6	0.0864913508649135
chr4_530083_530936_pos_1316	5.97524838	23	0.017998200179982
chr4_625154_626368_pos_1317	0.99194172	14	0.152184781521848
chr4_705093_706744_pos_1318	1.5385280301	24	0.249275072492751
chr4_738300_738702_pos_1319	2.5047135	6	0.0326967303269673
chr2L_14489131_14489514_pos_132	-0.7562826	8	0.347865213478652
chr4_801284_802901_pos_1320	-4.120214683	49	0.338066193380662
chr4_870835_871253_pos_1321	2.34215729	7	0.0393960603939606
chr4_895413_896339_pos_1322	4.28368164	9	0.0120987901209879
chr4_911503_912484_pos_1323	5.46196888	26	0.0086991300869913
chr4_919129_920069_pos_1324	5.608555884	28	0.0167983201679832
chr4_948044_948782_pos_1325	1.89721705	9	0.090990900909909
chr4_1036780_1040803_pos_1326	13.095498875	65	0.0054994500549945
chr4_1042869_1044022_pos_1327	1.35521558	13	0.20977902209779
chr4_1100897_1101798_pos_1328	0.994002028999999	17	0.249375062493751
chr4_1147510_1148663_pos_1329	2.668428974	29	0.05999400059994
chr2L_14557584_14558420_pos_133	-2.3283891	7	0.838016198380162
chr4_1165011_1165919_pos_1330	13.19570358	33	0.0026997300269973
chr4_1189851_1190835_pos_1331	1.896417358	21	0.356564343565643
chr4_1196349_1197293_pos_1332	8.140470047	54	0.0012998700129987
chr4_1191021_1192856_pos_1333	11.730199295	53	0.0083991600839916
chr4_1237530_1238195_pos_1334	6.911656096	31	0.0277972202779722
chr4_1238320_1238733_pos_1335	-0.24341994	8	0.287871212878712
chrU_4701217_4702471_pos_1337	1.535729113	17	0.18018198180182
chrU_4693788_4694350_pos_1338	-0.0225981499999997	12	0.0784921507849215
chrU_4702643_4703448_pos_1339	6.00086863	23	0.008999100089991
chr2L_14585060_14586707_pos_134	4.788271048	22	0.077992200779922
chrU_2612731_2614037_pos_1341	6.697372099	167	0.0584941505849415
chrU_2158722_2159409_pos_1342	0.27863203	3	0.20987901209879
chrU_2161273_2161732_pos_1343	0.923463160000001	29	0.0573942605739426
chrU_2150549_2151410_pos_1344	-0.942772439999999	16	0.44045595440456
chrU_6121590_6121843_pos_1346	1.54043063	4	0.0636936306369363
chrU_6449701_6450710_pos_1347	-1.34581695	14	0.506549345065493
chr2L_14661315_14662479_pos_135	2.64109281	13	0.0574942505749425
chrU_7888259_7888719_pos_1351	0.88136043	3	0.128087191280872
chrU_9607415_9607667_pos_1356	-1.1230886	6	0.377762223777622
chrX_16670832_16671423_pos_1357	1.8759847	4	0.0278972102789721
chrX_941733_943240_pos_1358	-1.53736144	9	0.761123887611239
chrX_2335063_2335609_pos_1359	0.8847699	6	0.190880911908809
chr2L_14724797_14726581_pos_136	3.372535782	52	0.158684131586841
chrX_6938568_6939832_pos_1360	-3.62216865	26	0.659234076592341
chrX_8118737_8120394_pos_1361	-2.22857409	20	0.41975802419758
chrX_13606113_13608259_pos_1363	2.375740166	21	0.147185281471853
chrX_15540491_15541642_pos_1364	1.81346505	12	0.102789721027897
chrX_175243_176105_pos_1365	-0.895199085	16	0.444055594440556
chrX_269044_269917_pos_1366	1.12086732	17	0.0996900309969003
chrX_274398_275045_pos_1367	3.69685338	12	0.0174982501749825
chrX_293599_294107_pos_1368	1.1610293	2	0.0482951704829517
chrX_310996_312021_pos_1369	1.292436324	17	0.241375862413759
chr2L_14814905_14815550_pos_137	1.7686353231	13	0.146485351464854
chrX_347828_348772_pos_1370	3.389356205	13	0.025997400259974
chrX_347115_347531_pos_1371	0.8386445	3	0.107689231076892
chrX_480004_480561_pos_1373	2.85174902	10	0.0374962503749625
chrX_486643_487419_pos_1374	2.1884763	8	0.0301969803019698
chrX_575271_576157_pos_1375	7.512209423	21	0.0007999200079992
chrX_610272_612247_pos_1376	-0.193927909999998	54	0.412458754124588
chrX_635299_637392_pos_1377	7.335465153	37	0.0251974802519748
chrX_856327_857918_pos_1378	-0.753890092	36	0.345965403459654
chrX_969648_970997_pos_1379	5.22837691	20	0.0173982601739826
chr2L_15016928_15017634_pos_138	2.401758307	10	0.0780921907809219
chrX_1037058_1037440_pos_1380	0.911668480000001	9	0.118688131186881
chrX_1036052_1036781_pos_1381	1.17378297	12	0.223777622237776
chrX_1102009_1102822_pos_1382	1.36814861	23	0.15998400159984
chrX_1549736_1551030_pos_1383	0.64831761	2	0.15988401159884
chrX_1691320_1692940_pos_1384	0.130116359999999	15	0.398160183981602
chrX_1753460_1754628_pos_1385	12.179992758	23	0.0001999800019998
chrX_2027920_2028302_pos_1386	-1.29455204	6	0.556044395560444
chrX_2162048_2162353_pos_1387	-0.79999985	7	0.425257474252575
chrX_2190602_2191022_pos_1388	1.487318	8	0.0907909209079092
chrX_2332206_2333155_pos_1389	-0.5947736	4	0.567243275672433
chr2L_15042065_15042647_pos_139	-1.08157882	6	0.509149085091491
chrX_2331050_2331681_pos_1390	1.5088046	3	0.0440955904409559
chrX_2563435_2564116_pos_1391	-0.29559098	5	0.388061193880612
chrX_2570492_2571628_pos_1392	5.35060535	14	0.0171982801719828
chrX_3245390_3246717_pos_1393	6.07933058000001	57	0.022997700229977
chrX_3287910_3288404_pos_1394	5.38431642	11	0.0072992700729927
chrX_3342002_3342644_pos_1395	-0.32389948	4	0.448055194480552
chrX_3368969_3370110_pos_1396	5.424025318	26	0.0996900309969003
chrX_3450602_3451457_pos_1397	4.79834296	21	0.0628937106289371
chrX_3656483_3657479_pos_1398	-1.359068438	7	0.587241275872413
chrX_3691363_3692139_pos_1399	6.08216715	23	0.0036996300369963
chr2L_22451909_22454133_pos_14	-2.96975289	49	0.550944905509449
chr2L_15219550_15220030_pos_140	-0.23097341	3	0.509249075092491
chrX_3700957_3702225_pos_1400	9.940674823	23	0.0005999400059994
chrX_3741092_3741709_pos_1401	4.716282826	14	0.013998600139986
chrX_3737712_3738194_pos_1402	3.5641391	7	0.0012998700129987
chrX_3826987_3829417_pos_1403	1.61697211	30	0.295670432956704
chrX_4105078_4105833_pos_1404	6.88650222	13	0.000999900009999
chrX_4248034_4248809_pos_1405	-2.03440284	4	0.889411058894111
chrX_4426884_4430207_pos_1406	-6.000929438	42	0.813718628137186
chrX_4462927_4464478_pos_1407	10.1202838569	23	0.0001999800019998
chrX_4507459_4508018_pos_1408	1.892612437	8	0.0686931306869313
chrX_4840306_4841373_pos_1409	2.500243318	34	0.119088091190881
chr2L_15313472_15314236_pos_141	-6.3388184	7	0.993900609939006
chrX_5406833_5407815_pos_1410	0.274113000000001	13	0.286771322867713
chrX_5427366_5427898_pos_1411	1.48616374	11	0.255174482551745
chrX_5462780_5463785_pos_1412	3.574678295	15	0.0764923507649235
chrX_5499095_5499930_pos_1413	-0.23728201	10	0.31976802319768
chrX_5563738_5564280_pos_1414	-0.084864099	5	0.400659934006599
chrX_5638359_5639120_pos_1415	-2.11728347	12	0.695130486951305
chrX_5686813_5688242_pos_1416	-0.704691660000001	41	0.357964203579642
chrX_5891514_5892735_pos_1418	1.92057138	20	0.15998400159984
chrX_5961232_5961640_pos_1419	-0.171174675	12	0.307369263073693
chr2L_15323193_15323793_pos_142	0.4743155	2	0.214078592140786
chrX_6011043_6011551_pos_1421	0.5468713	7	0.27997200279972
chrX_6598918_6599740_pos_1422	2.76305803	5	0.0190980901909809
chrX_6751149_6752130_pos_1423	9.75502302	14	0.0011998800119988
chrX_6771777_6774113_pos_1424	-0.0829075699999994	27	0.482751724827517
chrX_6930881_6931911_pos_1425	3.73496682	19	0.0602939706029397
chrX_6928611_6929196_pos_1426	2.61263373	7	0.0644935506449355
chrX_6952604_6953499_pos_1427	0.627873789999999	11	0.277372262773723
chrX_7062999_7064183_pos_1429	11.690222353	25	0.0001999800019998
chr2L_15319562_15320314_pos_143	2.4943082	5	0.0295970402959704
chrX_7115046_7116018_pos_1430	1.8525338	4	0.0826917308269173
chrX_7124554_7125293_pos_1431	1.29426115	5	0.122787721227877
chrX_7223696_7224856_pos_1432	4.61162863	37	0.0378962103789621
chrX_7243732_7244401_pos_1433	13.10087466	13	9.99900009999e-05
chrX_7450582_7451196_pos_1434	3.130008228	11	0.0503949605039496
chrX_7476301_7476791_pos_1435	1.9983552	2	0.0098990100989901
chrX_7932007_7932634_pos_1436	-0.46005617	4	0.425457454254575
chrX_8104599_8105410_pos_1437	-1.44858039	7	0.661433856614339
chrX_8114325_8114725_pos_1438	3.61557412	6	0.0066993300669933
chrX_8199572_8200370_pos_1439	2.30428857	12	0.159084091590841
chr2L_15330696_15330994_pos_144	4.6829992	8	0.0003999600039996
chrX_8312256_8312758_pos_1440	-0.852592520000001	9	0.476452354764524
chrX_8547908_8549030_pos_1442	5.90785897	12	0.0010998900109989
chrX_8568118_8569355_pos_1443	8.07906923	23	0.0028997100289971
chrX_8723394_8724165_pos_1444	0.710973700000001	8	0.283171682831717
chrX_8722819_8723166_pos_1445	0.30624607	9	0.22007799220078
chrX_9067195_9068073_pos_1446	1.362360387	16	0.224377562243776
chrX_9066026_9066977_pos_1447	2.367095248	6	0.0958904109589041
chrX_9187974_9189027_pos_1448	5.310211979	16	0.0104989501049895
chrX_9248548_9248894_pos_1449	-1.46959952	4	0.731126887311269
chr2L_15359561_15360080_pos_145	-0.8533146	4	0.726827317268273
chrX_9348023_9348354_pos_1450	1.7718111	2	0.0161983801619838
chrX_9561638_9563332_pos_1451	-0.17062574	7	0.475452454754525
chrX_9610391_9611338_pos_1452	0.385584790000001	9	0.262473752624738
chrX_9652489_9652975_pos_1453	3.2442086	6	0.0048995100489951
chrX_9661567_9661879_pos_1454	0.8564169	3	0.10968903109689
chrX_9660935_9661280_pos_1455	1.8977947	7	0.0531946805319468
chrX_9763458_9763920_pos_1457	0.280500542	5	0.335466453354665
chrX_10275822_10276678_pos_1458	1.24747682	13	0.181381861813819
chrX_10614509_10615258_pos_1459	1.536575172	13	0.0642935706429357
chr2L_15438351_15439223_pos_146	-1.33540361	9	0.596540345965404
chrX_10645684_10646750_pos_1460	0.86724225	4	0.167683231676832
chrX_10832528_10833682_pos_1461	3.84973077	24	0.0640935906409359
chrX_11188465_11188852_pos_1462	4.43980768	11	0.0076992300769923
chrX_11692403_11693014_pos_1463	2.04727024	15	0.13018698130187
chrX_11801522_11802247_pos_1464	3.76196442	8	0.017998200179982
chrX_11887327_11888905_pos_1465	5.693378691	29	0.0837916208379162
chrX_12170260_12171394_pos_1467	-3.15479308	21	0.798020197980202
chrX_12534671_12535315_pos_1468	-1.63983635	4	0.768023197680232
chrX_12601067_12602643_pos_1469	0.948133030000001	52	0.0811918808119188
chr2L_15482006_15482387_pos_147	1.89149873	5	0.0195980401959804
chrX_12641950_12642373_pos_1470	2.85442576	18	0.073992600739926
chrX_13912776_13913073_pos_1471	0.98758484	9	0.0351964803519648
chrX_14721811_14722795_pos_1473	-1.17802521	13	0.51034896510349
chrX_14820704_14821360_pos_1474	4.5331625	8	0.0143985601439856
chrX_14879024_14879998_pos_1475	7.5824735183	26	0.0106989301069893
chrX_15389172_15389859_pos_1478	4.705091208	7	0.0053994600539946
chrX_15518337_15519152_pos_1479	8.4540373	9	0.0017998200179982
chr2L_15475752_15476094_pos_148	2.09110891	3	0.0391960803919608
chrX_15578114_15579023_pos_1480	8.6308254394	24	0.0025997400259974
chrX_15574717_15575086_pos_1481	0.6360952	2	0.149485051494851
chrX_15574007_15574367_pos_1482	-0.0806779800000001	2	0.405359464053595
chrX_15846938_15848494_pos_1483	-2.89020203	10	0.84961503849615
chrX_15966301_15966637_pos_1484	3.30843339	13	0.0150984901509849
chrX_15987941_15988842_pos_1485	3.97054703	20	0.0236976302369763
chrX_16039137_16039564_pos_1486	10.7660891	9	0.0003999600039996
chrX_16093536_16093818_pos_1487	3.13165301	5	0.0004999500049995
chrX_16135615_16137121_pos_1488	1.9461849	30	0.142185781421858
chr2L_15782649_15783335_pos_149	3.1770426	11	0.0473952604739526
chrX_17065680_17066326_pos_1490	1.4489761	5	0.1001899810019
chrX_17209530_17210050_pos_1491	1.66937239	4	0.0448955104489551
chrX_17215913_17216484_pos_1492	1.2921418	4	0.0736926307369263
chrX_17236866_17237239_pos_1493	0.691321230000001	7	0.136986301369863
chrX_17389596_17390161_pos_1494	-7.77346688	16	0.969303069693031
chrX_17376823_17377102_pos_1495	0.1921974	2	0.236476352364764
chrX_17388841_17389413_pos_1496	-1.43859735	5	0.710928907109289
chrX_17591520_17592496_pos_1497	1.99029223	5	0.0778922107789221
chrX_17759090_17759579_pos_1498	4.5186132	7	0.0047995200479952
chrX_17778606_17779083_pos_1499	5.4182573	16	0.000999900009999
chr2L_22895446_22895913_pos_15	0.6000037	8	0.120787921207879
chr2L_15777818_15778562_pos_150	-0.4667213417	8	0.432656734326567
chrX_18004565_18005478_pos_1500	-0.78451779	15	0.445955404459554
chrX_18106280_18106758_pos_1501	2.83881747	10	0.0377962203779622
chrX_18181353_18182185_pos_1502	-0.85224301	6	0.562343765623438
chrX_18184696_18185541_pos_1503	4.01632962	7	0.0036996300369963
chrX_18197478_18198672_pos_1504	2.78851989	8	0.0398960103989601
chrX_18478909_18479855_pos_1505	-0.7417077	14	0.435356464353565
chrX_18692967_18694100_pos_1506	4.02482994	21	0.0438956104389561
chrX_18871020_18873273_pos_1507	-0.842699219999999	24	0.506749325067493
chrX_18869178_18870337_pos_1508	-1.7254812	18	0.514248575142486
chrX_19116277_19117099_pos_1509	1.09503788	9	0.183381661833817
chr2L_16248490_16248966_pos_151	0.78362856	14	0.263273672632737
chrX_19442327_19442785_pos_1510	4.09303678	13	0.0211978802119788
chrX_19478137_19479601_pos_1511	18.794074505	54	9.99900009999e-05
chrX_19605935_19606370_pos_1512	0.817620740000001	9	0.21037896210379
chrX_19657723_19658042_pos_1513	3.74650913	6	0.0060993900609939
chrX_19680705_19681248_pos_1514	5.1639916	10	0.0012998700129987
chrX_19743316_19743653_pos_1515	1.3600833	4	0.0652934706529347
chrX_20510188_20510914_pos_1517	0.693261040000001	16	0.175482451754825
chrX_20512717_20513406_pos_1518	3.677614321	12	0.0568943105689431
chrX_20533919_20534952_pos_1519	3.649653024	10	0.0271972802719728
chr2L_16263628_16264034_pos_152	4.434918817	9	0.0007999200079992
chrX_20538111_20539056_pos_1520	1.16252984	3	0.0986901309869013
chrX_20550890_20551868_pos_1521	2.353960713	12	0.0865913408659134
chrX_20562541_20563195_pos_1522	1.9407327	14	0.11978802119788
chrX_20552413_20553193_pos_1523	1.6677675	2	0.0418958104189581
chrX_20569098_20569627_pos_1524	-0.35491027	12	0.305969403059694
chrX_20588027_20589466_pos_1525	-1.1369655	11	0.621337866213379
chrX_20584310_20584821_pos_1526	0.90936197	7	0.15978402159784
chrX_20605186_20606036_pos_1527	2.17654604	13	0.0924907509249075
chrX_20622465_20623248_pos_1528	2.371761799	9	0.07999200079992
chrX_20617617_20618904_pos_1529	6.11238286	29	0.0250974902509749
chr2L_16319047_16320696_pos_153	2.37312281	22	0.145885411458854
chrX_20623951_20625183_pos_1530	5.377412273	19	0.017998200179982
chrX_20670828_20671315_pos_1531	-1.5306023	5	0.62043795620438
chrX_20669652_20670397_pos_1532	-4.819469476	9	0.940505949405059
chrX_21295559_21296180_pos_1533	2.70880842	2	0.007999200079992
chrX_22239173_22239848_pos_1534	6.6606595	9	0.000999900009999
chrXHet_24633_27195_pos_1535	8.215525907	30	0.0101989801019898
chrXHet_23573_24315_pos_1536	9.830351887	21	9.99900009999e-05
chrXHet_130745_131092_pos_1537	4.932542986	19	0.005999400059994
chrUextra_275017_277842_pos_1539	3.8466390794	38	0.116588341165883
chr2L_16371445_16372067_pos_154	1.32066643	5	0.124087591240876
chrUextra_3119661_3119911_pos_1540	0.3355036	4	0.16028397160284
chrU_5898750_5899439_pos_1541	8.435118171	16	0.0002999700029997
chrU_6910380_6910749_pos_1544	0.11747307	5	0.251074892510749
chrU_9184285_9184530_pos_1549	2.16474323	7	0.033996600339966
chr2L_16439239_16439934_pos_155	1.1234955	7	0.161683831616838
chrU_2938334_2938612_pos_1551	1.0802659	2	0.0514948505149485
chrU_5751496_5751847_pos_1553	7.23574917	24	0.0005999400059994
chrU_9735331_9735633_pos_1556	1.73849832	4	0.0157984201579842
chr2L_16582582_16583232_pos_156	8.08173805	24	0.0258974102589741
chr2L_16746174_16746684_pos_157	1.356796939	6	0.0632936706329367
chr2L_16750536_16751863_pos_158	0.21260527	16	0.295470452954705
chr2L_16757087_16759674_pos_159	5.48470579	55	0.0454954504549545
chr2LHet_169535_171628_pos_16	7.163533483	76	0.0352964703529647
chr2L_16770050_16771666_pos_160	1.40027982	17	0.205479452054795
chr2L_16908386_16909604_pos_161	1.88856392	16	0.110888911108889
chr2L_17213179_17213950_pos_162	-0.0569141409999995	12	0.523847615238476
chr2L_17376010_17376740_pos_163	1.8032542	7	0.0780921907809219
chr2L_17462195_17464491_pos_164	7.075964881	33	0.0332966703329667
chr2L_17551553_17552347_pos_165	4.0309602	18	0.0310968903109689
chr2L_17666110_17667423_pos_166	0.263886872	26	0.455654434556544
chr2L_17748625_17749226_pos_167	-1.65094188	6	0.765223477652235
chr2L_17756825_17757480_pos_168	-1.19609119	28	0.302969703029697
chr2L_17854276_17856405_pos_169	4.023760998	23	0.118888111188881
chr2L_6364_6938_pos_17	17.646324314	45	9.99900009999e-05
chr2L_18124384_18124986_pos_170	3.45188218	20	0.070992900709929
chr2L_18301873_18302493_pos_171	-1.969663894	8	0.789121087891211
chr2L_18486632_18487255_pos_172	3.709407552	10	0.0064993500649935
chr2L_18597833_18598794_pos_173	-1.1411397	5	0.671432856714329
chr2L_18719932_18721593_pos_174	3.8969311845	19	0.0618938106189381
chr2L_18894632_18895966_pos_175	12.91142793	32	0.0003999600039996
chr2L_18916981_18918038_pos_176	2.36244763	13	0.0915908409159084
chr2L_18976182_18977427_pos_177	2.660313827	33	0.0730926907309269
chr2L_18992527_18993359_pos_178	12.935050585	29	9.99900009999e-05
chr2L_89116_90495_pos_18	-0.632997178999998	50	0.341565843415658
chr2L_19162375_19162782_pos_180	0.44217472	4	0.214378562143786
chr2L_19172566_19173202_pos_181	-0.11126316	5	0.373862613738626
chr2L_19308928_19309916_pos_182	1.0264321	8	0.209079092090791
chr2L_19462508_19463307_pos_183	2.47926738	9	0.0926907309269073
chr2L_19475179_19475934_pos_184	2.5196673	4	0.024997500249975
chr2L_19596639_19598020_pos_185	4.970694901	14	0.0038996100389961
chr2L_19712760_19715466_pos_186	-7.93466500399999	31	0.974402559744026
chr2L_19775885_19777971_pos_187	1.06036986	39	0.33956604339566
chr2L_19921284_19921985_pos_188	-1.60577748	11	0.674932506749325
chr2L_19918589_19919235_pos_189	1.1549668	7	0.132186781321868
chr2L_209015_210655_pos_19	6.355556745	29	0.0291970802919708
chr2L_19937761_19938436_pos_190	2.48016388	11	0.0446955304469553
chr2L_20062499_20063568_pos_191	4.780579925	19	0.0067993200679932
chr2L_20109385_20111042_pos_192	-4.7235879167	24	0.922407759224078
chr2L_20128385_20128832_pos_193	0.667083689999999	8	0.238776122387761
chr2L_20423070_20423582_pos_195	-0.97308918	6	0.53984601539846
chr2L_20768362_20769328_pos_196	4.69211954	24	0.0068993100689931
chr2L_20799003_20799441_pos_197	6.111988088	14	0.0006999300069993
chr2L_21011345_21012079_pos_198	2.1633742	2	0.0280971902809719
chr2L_21109759_21110501_pos_199	-8.48051798	15	0.974502549745025
chr2L_671172_672488_pos_2	-0.58854826	4	0.584541545845416
chr2L_234137_238097_pos_20	0.523262520099997	58	0.449055094490551
chr2L_21293062_21293703_pos_200	0.624795086000001	20	0.232176782321768
chr2L_21301330_21301830_pos_201	4.28187062	12	0.0026997300269973
chr2L_21407167_21408661_pos_202	16.378994212	71	0.0002999700029997
chr2L_21621266_21621610_pos_203	1.7984552	8	0.0580941905809419
chr2L_21644979_21646989_pos_204	5.205620754	76	0.112288771122888
chr2L_21803026_21803623_pos_205	-0.01067619	9	0.356464353564644
chr2L_21809090_21812223_pos_206	11.328391754	64	0.0044995500449955
chr2L_21835207_21838554_pos_207	8.33145074900002	64	0.0494950504949505
chr2L_21876773_21877787_pos_208	2.174722011	19	0.127587241275872
chr2L_21912531_21913779_pos_209	7.689702576	24	0.0153984601539846
chr2L_582211_583952_pos_21	4.99663673	23	0.0747925207479252
chr2L_21925521_21926148_pos_210	0.97588064	9	0.236576342365763
chr2L_21946246_21948306_pos_211	-4.801730925	40	0.680531946805319
chr2L_21979907_21981235_pos_212	2.008647713	16	0.154184581541846
chr2L_22011092_22011931_pos_213	5.22681442	18	0.0303969603039696
chr2L_22039492_22041668_pos_214	-1.448911222	15	0.628237176282372
chr2L_22112664_22113335_pos_215	-0.12697223	5	0.414958504149585
chr2L_22132916_22133302_pos_217	7.25323048	10	0.0003999600039996
chr2L_22214647_22215927_pos_218	7.880276207	18	0.0070992900709929
chr2L_22226775_22228643_pos_219	5.021650515	239	0.136186381361864
chr2L_600355_600981_pos_22	4.74961079	11	0.0083991600839916
chr2L_22237450_22237826_pos_220	3.71912524	8	0.0066993300669933
chr2L_22256271_22258574_pos_221	2.11625705	51	0.131886811318868
chr2L_22279817_22280098_pos_222	5.974650834	24	0.0040995900409959
chr2L_22290054_22292388_pos_223	-4.173018956	64	0.791120887911209
chr2L_22298648_22300461_pos_224	-3.616326343	49	0.425157484251575
chr2L_22319138_22320955_pos_225	10.688937703	163	0.0656934306569343
chr2L_22343431_22344459_pos_226	2.09212267	5	0.0511948805119488
chr2L_22450344_22451688_pos_227	2.161588702	74	0.123987601239876
chr2L_22446010_22446864_pos_228	2.4897093869	35	0.103389661033897
chr2L_22479272_22479499_pos_229	0.3101203	11	0.10968903109689
chr2L_615988_616524_pos_23	-1.72135957	5	0.698230176982302
chr2L_22491310_22493827_pos_230	4.301247326	18	0.0476952304769523
chr2L_22519141_22519737_pos_231	3.89113536	7	0.0033996600339966
chr2L_22548520_22550216_pos_232	3.454657973	11	0.0408959104089591
chr2L_22606673_22609006_pos_233	-1.165940819	51	0.303469653034697
chr2L_22625509_22627136_pos_234	12.63113182	54	0.000999900009999
chr2L_22650810_22651228_pos_235	5.525581384	24	0.0053994600539946
chr2L_22654727_22656869_pos_236	10.466628296	92	0.0037996200379962
chr2L_22819865_22821840_pos_237	7.211407643	33	0.0262973702629737
chr2L_22822841_22824081_pos_238	5.5132897506	20	0.0096990300969903
chr2L_881101_882552_pos_24	-0.93496311	26	0.505449455054495
chr2L_22869827_22870922_pos_240	6.84798201	36	0.0138986101389861
chr2L_22941425_22941743_pos_241	0.6894862	5	0.111188881111889
chr2LHet_22374_23372_pos_242	-0.33380759	12	0.452854714528547
chr2LHet_213582_214548_pos_243	0.399544851000002	15	0.183881611838816
chr2LHet_245167_247010_pos_244	10.28746597	42	0.0002999700029997
chr2LHet_248136_251181_pos_245	5.97911217400001	60	0.0543945605439456
chr2LHet_244031_244906_pos_246	4.41726416	17	0.0060993900609939
chr2R_1260068_1262267_pos_248	0.903254900000004	64	0.254274572542746
chr2R_1391905_1392937_pos_249	-1.43936133	15	0.484051594840516
chr2L_1478057_1479232_pos_25	7.22685602	19	0.003999600039996
chr2R_9256355_9257057_pos_250	0.13116014	9	0.311968803119688
chrU_33786_37497_pos_251	11.474404496	173	0.0365963403659634
chr2RHet_206354_209085_pos_252	25.532425326	265	0.0017998200179982
chr2RHet_401137_404688_pos_253	1.588666006	116	0.292470752924708
chrU_1193893_1195242_pos_255	15.492553773	130	0.0006999300069993
chrU_1343278_1345149_pos_256	1.387345408	41	0.207379262073793
chr2RHet_1641686_1643460_pos_257	3.743347896	14	0.0721927807219278
chr2RHet_3135208_3136035_pos_258	-0.28012372	6	0.334466553344666
chr2R_520873_524249_pos_259	2.24905096	47	0.172082791720828
chr2L_1508190_1508635_pos_26	3.06814493	9	0.0055994400559944
chr2R_588267_589784_pos_260	9.214592695	55	0.0302969703029697
chr2R_916337_918240_pos_261	6.37314904000001	114	0.0878912108789121
chr2R_1046123_1048994_pos_262	2.9580371535	112	0.205679432056794
chr2R_2653090_2655310_pos_263	9.97004219	37	0.014998500149985
chr2R_5864540_5865525_pos_264	-0.64427459	7	0.505949405059494
chr2R_7306687_7307395_pos_265	3.878516884	11	0.0171982801719828
chr2R_11122776_11125120_pos_266	5.8045716	23	0.0275972402759724
chr2R_14581264_14582312_pos_267	1.85473588	14	0.125587441255874
chr2R_15581020_15581434_pos_268	1.391856	3	0.0528947105289471
chr2R_17103081_17104789_pos_269	-2.41573317	31	0.687031296870313
chr2L_1508885_1511330_pos_27	14.480705491	55	0.0020997900209979
chr2R_17464326_17465973_pos_270	4.78614594	18	0.0188981101889811
chr2R_19413716_19415433_pos_271	6.43100782	27	0.0246975302469753
chr2R_20610957_20613768_pos_272	2.5032581534	53	0.13048695130487
chr2R_20938232_20939297_pos_273	5.96662971	22	0.0227977202279772
chrU_1552660_1552876_pos_275	7.49755299	37	0.0002999700029997
chrU_3305814_3306578_pos_276	-5.55636811	33	0.63043695630437
chrU_3292843_3293433_pos_277	-2.528112103	40	0.386061393860614
chrU_3294559_3295274_pos_278	-0.7036239223	17	0.418358164183582
chrU_2662703_2662986_pos_279	0.918658	3	0.0457954204579542
chr2L_1870400_1870956_pos_28	-0.527475030000001	17	0.442755724427557
chrU_2651819_2652735_pos_280	-0.834799200000001	9	0.490850914908509
chrU_103322_105131_pos_281	-0.620965289999999	19	0.31036896310369
chrU_121055_123418_pos_282	4.421498028	31	0.118288171182882
chrU_177938_178834_pos_283	11.996797925	36	9.99900009999e-05
chrU_196583_197041_pos_284	-0.91576715	12	0.346665333466653
chrU_247210_248507_pos_285	5.26165052	24	0.0186981301869813
chr2RHet_55113_56881_pos_286	13.9730089	59	0.0013998600139986
chr2RHet_88811_90984_pos_287	4.1156114	24	0.0603939606039396
chr2RHet_93857_95779_pos_288	42.348307313	126	9.99900009999e-05
chr2L_2456363_2457444_pos_29	0.22399095	11	0.229377062293771
chr2RHet_214163_215191_pos_290	1.03071135	31	0.171982801719828
chr2RHet_318613_319305_pos_291	0.648051012999999	19	0.265473452654735
chr2RHet_392850_393375_pos_292	-0.2440457	8	0.308369163083692
chr2RHet_440263_441712_pos_293	3.3517338	29	0.0944905509449055
chr2RHet_478908_481430_pos_294	9.139460674	79	0.0302969703029697
chr2RHet_495785_497482_pos_295	-3.1142586608	62	0.486351364863514
chr2RHet_494662_495444_pos_296	0.12185279	12	0.302169783021698
chr2RHet_521595_523218_pos_297	24.385694346	68	9.99900009999e-05
chr2RHet_520021_521451_pos_299	6.437116811	55	0.0335966403359664
chr2L_2867033_2868241_pos_3	-0.413040200000002	27	0.437156284371563
chr2L_2444091_2444580_pos_30	2.05722115	3	0.0181981801819818
chr2RHet_563827_564986_pos_300	4.5560198183	17	0.0578942105789421
chr2RHet_576259_579060_pos_301	2.91074961	127	0.33966603339666
chrU_1053816_1055429_pos_302	7.22872114	34	0.0225977402259774
chrU_1106270_1108218_pos_303	1.088222987	196	0.0724927507249275
chrU_1185477_1186269_pos_304	7.54033939	18	0.0002999700029997
chrU_1215323_1215828_pos_305	7.37717947	34	9.99900009999e-05
chrU_1338406_1341162_pos_306	6.10372939999999	80	0.0307969203079692
chrU_1352683_1354674_pos_307	3.86666754	72	0.193380661933807
chrU_1366354_1367587_pos_308	-0.364430524	14	0.441355864413559
chrU_1362569_1365154_pos_309	-3.02947473	75	0.515348465153485
chr2L_2828368_2829027_pos_31	0.31946193	10	0.436656334366563
chrU_3692682_3693375_pos_310	8.895891056	23	0.0011998800119988
chr2RHet_663203_665006_pos_311	2.37407035	23	0.102289771022898
chr2RHet_665049_666326_pos_312	-6.88944559	28	0.941705829417058
chr2RHet_727795_729624_pos_313	3.081989766	29	0.0663933606639336
chr2RHet_754980_757961_pos_314	8.63798306099999	93	0.135386461353865
chr2RHet_798647_800739_pos_316	-7.675559121	54	0.826717328267173
chr2RHet_816591_817826_pos_317	8.5623754306	70	0.0236976302369763
chr2RHet_836355_838891_pos_318	3.898900955	39	0.107189281071893
chr2RHet_890657_891176_pos_319	5.55322402	21	0.0036996300369963
chr2L_2919858_2920556_pos_32	0.496615064500003	24	0.401159884011599
chr2RHet_1111648_1112150_pos_320	0.47409157	3	0.174482551744826
chr2RHet_1122123_1122355_pos_321	1.6314221	12	0.0211978802119788
chr2RHet_1268809_1269581_pos_322	10.65892603	17	0.0008999100089991
chr2RHet_1333118_1334171_pos_324	3.55507594	39	0.0075992400759924
chr2RHet_1338237_1338686_pos_325	2.92621	21	0.0568943105689431
chr2RHet_1334557_1335294_pos_326	0.0202622099999995	32	0.322367763223678
chr2RHet_1364444_1365705_pos_327	-1.27956809	11	0.460853914608539
chr2RHet_1415858_1418092_pos_328	1.32412	10	0.164483551644836
chr2RHet_1420893_1421541_pos_329	13.40949187	29	9.99900009999e-05
chr2L_2957964_2958458_pos_33	5.530454083	10	0.0035996400359964
chrU_1951001_1954279_pos_331	7.73354165799999	125	0.120687931206879
chr2RHet_1551131_1551819_pos_332	1.055200725	20	0.110988901109889
chr2RHet_1544065_1545210_pos_333	9.23942390599999	33	0.0158984101589841
chr2RHet_1572646_1573540_pos_334	9.6176234083	33	0.0005999400059994
chr2RHet_1591061_1592174_pos_335	10.14797151	47	0.0055994400559944
chr2RHet_1607112_1607898_pos_336	11.6843295779	34	9.99900009999e-05
chr2RHet_1604946_1605402_pos_337	5.8376565	9	0.0003999600039996
chr2RHet_1605747_1606314_pos_339	-0.8590266	2	0.691730826917308
chr2L_2966681_2967692_pos_34	0.54940298	5	0.322167783221678
chr2RHet_1630995_1632086_pos_340	10.3128110544	22	0.0020997900209979
chr2RHet_1638420_1640286_pos_341	-5.79159723	24	0.863013698630137
chr2RHet_1643687_1644374_pos_342	16.57991979	139	9.99900009999e-05
chr2RHet_1661565_1662009_pos_343	3.53762	15	0.0252974702529747
chr2RHet_1680992_1681648_pos_344	2.09304752	4	0.0173982601739826
chr2RHet_1720890_1723433_pos_345	-3.0424100459	152	0.239276072392761
chr2RHet_1734322_1736025_pos_346	15.133312068	83	0.0264973502649735
chr2RHet_1754105_1754314_pos_347	5.825031633	11	9.99900009999e-05
chr2RHet_1743498_1745891_pos_348	7.65814795300001	106	0.0681931806819318
chr2L_3078282_3079096_pos_35	0.0016627400000001	5	0.373662633736626
chr2RHet_1929485_1931013_pos_350	-5.11869424	18	0.935806419358064
chr2RHet_2313757_2314173_pos_352	3.88383009	19	0.0456954304569543
chr2RHet_2346176_2348007_pos_353	-0.484452934999999	57	0.408359164083592
chr2RHet_2358682_2360295_pos_354	2.865423182	12	0.0971902809719028
chr2RHet_2356353_2357646_pos_355	9.811427395	35	0.0046995300469953
chr2RHet_2405141_2405420_pos_356	0.526114849999999	5	0.328967103289671
chr2RHet_2584842_2585511_pos_357	-2.58700748	21	0.536446355364464
chr2L_3602398_3603457_pos_36	3.9976198	4	0.0013998600139986
chr2RHet_3133456_3133871_pos_360	1.0863701	3	0.0603939606039396
chr2RHet_3169735_3171209_pos_361	3.25571892	25	0.0430956904309569
chr2RHet_3229398_3229803_pos_363	2.82903978	8	0.0218978102189781
chr2R_61764_62140_pos_364	7.81351191	15	0.0002999700029997
chr2R_67923_69652_pos_365	2.7331679763	73	0.132786721327867
chr2R_88787_90750_pos_366	4.7557543	21	0.046995300469953
chr2R_109570_109939_pos_367	-2.245160037	5	0.775822417758224
chr2R_146981_147253_pos_369	-0.41282715	7	0.212078792120788
chr2L_3588662_3589909_pos_37	2.741323841	15	0.154484551544846
chr2R_136164_136439_pos_370	2.54930906	6	0.0356964303569643
chr2R_208553_209839_pos_371	4.302287345	45	0.0225977402259774
chr2R_198255_201346_pos_372	9.69637758999999	109	0.0035996400359964
chr2R_211520_212178_pos_373	2.67512339	6	0.0185981401859814
chr2R_232108_234461_pos_374	20.85363894	48	9.99900009999e-05
chr2R_265944_266792_pos_376	9.1442109	15	0.0034996500349965
chr2R_283876_284940_pos_377	-7.87475346	46	0.702629737026297
chr2R_313629_314668_pos_378	3.289147672	37	0.106789321067893
chr2R_315614_319410_pos_379	6.32300264799999	125	0.024997500249975
chr2L_3614188_3615760_pos_38	-0.0682000599999999	9	0.396560343965603
chr2R_436991_437498_pos_380	2.1085839	19	0.0753924607539246
chr2R_437756_439844_pos_381	-14.576998561	43	0.992800719928007
chr2R_453531_456081_pos_382	11.660636554	101	0.006999300069993
chr2R_469587_473167_pos_383	-3.04783545	115	0.485251474852515
chr2R_498690_502012_pos_384	24.139190455	158	9.99900009999e-05
chr2R_517339_518378_pos_385	1.640236588	27	0.306969303069693
chr2R_528484_529236_pos_386	1.16236677	29	0.0933906609339066
chr2R_584912_585345_pos_387	7.52871441	31	0.0128987101289871
chr2R_574738_578499_pos_388	5.867209442	48	0.0587941205879412
chr2R_579262_580919_pos_389	11.146219109	30	0.0016998300169983
chr2L_3610541_3611278_pos_39	-0.976093712000001	6	0.599340065993401
chr2R_594667_596818_pos_390	21.005940181	66	9.99900009999e-05
chr2R_603557_604447_pos_391	6.742353493	21	0.0048995100489951
chr2R_632725_635666_pos_392	4.57811832699999	61	0.0385961403859614
chr2R_623489_624464_pos_393	7.99139007	26	0.0016998300169983
chr2R_744222_745093_pos_394	0.70823441	4	0.205079492050795
chr2R_742173_743617_pos_395	-0.785526826000001	36	0.429457054294571
chr2R_764705_766605_pos_396	-10.3549665626	218	0.466153384661534
chr2R_830627_831475_pos_397	-0.38733915	25	0.357964203579642
chr2R_962718_964513_pos_398	4.553141727	28	0.0836916308369163
chr2R_1005881_1007056_pos_399	-1.59581965	10	0.550644935506449
chr2L_3833723_3834500_pos_4	4.67242015	7	0.0037996200379962
chr2L_3667220_3668091_pos_40	1.399752881	21	0.233276672332767
chr2R_1024556_1027799_pos_400	22.045456647	61	9.99900009999e-05
chr2R_1016433_1017605_pos_401	1.44952201146	37	0.312368763123688
chr2R_1019919_1022083_pos_402	0.807523093	43	0.403459654034597
chr2R_1036640_1038801_pos_403	14.998591725	44	0.0011998800119988
chr2R_1059698_1060537_pos_404	2.972437338	28	0.0778922107789221
chr2R_1110568_1113820_pos_405	-6.565980139	55	0.905609439056094
chr2R_1128257_1130149_pos_406	1.344260603	36	0.273872612738726
chr2R_1127255_1128073_pos_407	10.265655905	48	0.0076992300769923
chr2R_1114569_1114834_pos_408	0.73952312	4	0.0976902309769023
chr2R_1153592_1154758_pos_409	2.666987563	53	0.215978402159784
chr2L_3822316_3823047_pos_41	0.3700488	2	0.283971602839716
chr2R_1151862_1153033_pos_410	7.53054368	11	0.0002999700029997
chr2R_1169930_1170463_pos_411	2.981506438	16	0.106289371062894
chr2R_1196100_1196721_pos_412	0.90542628	7	0.16978302169783
chr2R_1226291_1227122_pos_413	0.246945449999999	19	0.466453354664534
chr2R_1212968_1215976_pos_414	7.400727433	44	0.0462953704629537
chr2R_1253995_1255006_pos_415	2.0966715	25	0.0484951504849515
chr2R_1252163_1253382_pos_416	8.19809283	46	0.0027997200279972
chr2R_1305085_1305495_pos_417	1.84824217	7	0.0643935606439356
chr2R_1318993_1320069_pos_418	11.728546912	78	0.0126987301269873
chr2R_1332966_1334931_pos_419	-1.62371595	30	0.510948905109489
chr2L_3842235_3843216_pos_42	1.2057292323	11	0.164583541645835
chr2R_1508093_1509394_pos_421	9.46019193	45	0.0262973702629737
chr2R_1560362_1561145_pos_422	6.36175615	18	0.0018998100189981
chr2R_1837453_1839818_pos_423	-2.434903033	57	0.47045295470453
chr2R_2035408_2036003_pos_424	6.60547326	11	0.0010998900109989
chr2R_2032951_2033937_pos_425	4.18403374	13	0.0312968703129687
chr2R_2054173_2054877_pos_426	1.74145761	5	0.0753924607539246
chr2R_2074018_2074435_pos_427	2.60346967	5	0.0118988101189881
chr2R_2081298_2082107_pos_428	-0.67411853	12	0.321867813218678
chr2R_2087304_2087564_pos_429	1.29158578	10	0.0620937906209379
chr2L_4169790_4170910_pos_43	5.698496566	17	0.0248975102489751
chr2R_2142320_2143306_pos_430	-0.00515908800000048	29	0.356964303569643
chr2R_2172079_2172532_pos_431	0.4859648	5	0.14968503149685
chr2R_2213798_2215771_pos_432	-0.953883795999999	24	0.498850114988501
chr2R_2323568_2324409_pos_433	15.50068004	31	9.99900009999e-05
chr2R_2415193_2416022_pos_434	1.1655677	8	0.157984201579842
chr2R_2414051_2414495_pos_435	1.05906813	6	0.118888111188881
chr2R_2453785_2454852_pos_436	5.656122651	17	0.0184981501849815
chr2R_2485132_2485861_pos_437	2.9917526	8	0.0201979802019798
chr2R_2514704_2515197_pos_438	-0.3052049	4	0.501149885011499
chr2R_3380673_3381133_pos_439	-0.90251937	7	0.615238476152385
chr2L_4207801_4210642_pos_44	5.365009776	58	0.105889411058894
chr2R_3461119_3465808_pos_440	10.993100774	110	0.108189181081892
chr2R_3479941_3480778_pos_441	-0.79183633	16	0.507149285071493
chr2R_3492396_3493022_pos_442	3.90704989	13	0.0326967303269673
chr2R_3728242_3730650_pos_443	0.82965617	11	0.325967403259674
chr2R_3735613_3737214_pos_444	8.2868058	14	0.0017998200179982
chr2R_4016547_4017854_pos_445	3.9105026031	25	0.0541945805419458
chr2R_4037907_4038589_pos_446	5.0209873	21	0.0178982101789821
chr2R_4135457_4136072_pos_447	0.739192029	8	0.194680531946805
chr2R_4575652_4576160_pos_448	2.20264714	11	0.0891910808919108
chr2R_4753473_4754178_pos_449	2.01898228	18	0.0381961803819618
chr2L_4202646_4203710_pos_45	-0.0258788210000001	24	0.301969803019698
chr2R_4924866_4925458_pos_450	5.24884998	15	0.0041995800419958
chr2R_5145105_5145843_pos_451	2.984035674	14	0.0565943405659434
chr2R_5322695_5323668_pos_452	0.536370117	23	0.314168583141686
chr2R_5329557_5330259_pos_453	-1.40384078	18	0.573342665733427
chr2R_5404667_5405631_pos_454	2.048862759	11	0.0770922907709229
chr2R_5454405_5455644_pos_455	0.36390802	5	0.3997600239976
chr2R_5587365_5588305_pos_456	1.09350969	14	0.207979202079792
chr2R_5608587_5609707_pos_457	11.892663031	18	9.99900009999e-05
chr2R_5627068_5628074_pos_458	-0.760506972000001	27	0.35966403359664
chr2R_5741008_5741503_pos_459	5.4832376	9	0.0003999600039996
chr2L_4354721_4355445_pos_46	1.989517574	14	0.144285571442856
chr2R_5873074_5874160_pos_460	-0.26105253	8	0.355164483551645
chr2R_5882572_5884638_pos_461	4.2809921769	28	0.0690930906909309
chr2R_6052115_6052753_pos_462	-1.08365623	14	0.371162883711629
chr2R_6095297_6096819_pos_463	0.0953979251000009	11	0.416358364163584
chr2R_6146486_6147790_pos_464	-1.6048451	34	0.481651834816518
chr2R_6174539_6174786_pos_465	0.0687086	2	0.243375662433757
chr2R_6381453_6381889_pos_466	-3.696933	5	0.92020797920208
chr2R_6379455_6380148_pos_467	2.59769553	9	0.0506949305069493
chr2R_6398001_6398699_pos_468	3.7752385	11	0.03999600039996
chr2R_6391116_6391858_pos_469	-1.521681586	8	0.611338866113389
chr2L_4547516_4549241_pos_47	-0.364776444	10	0.522347765223478
chr2R_6436993_6437346_pos_470	0.820638251	5	0.205779422057794
chr2R_6440287_6440811_pos_471	-4.96950482	17	0.850614938506149
chr2R_6449002_6449661_pos_472	0.533876219999999	22	0.206179382061794
chr2R_6746156_6746711_pos_473	6.6146174	15	0.0014998500149985
chr2R_6742181_6742960_pos_474	0.36862084	7	0.326367363263674
chr2R_6872736_6873364_pos_475	1.14293502	9	0.131186881311869
chr2R_6881178_6882301_pos_476	-1.39870598	10	0.65003499650035
chr2R_6886726_6887794_pos_477	9.598922805	13	9.99900009999e-05
chr2R_7153565_7154327_pos_478	-2.75185856	20	0.541345865413459
chr2R_7287889_7288339_pos_479	0.572620013	7	0.122087791220878
chr2L_4823398_4824330_pos_48	5.539030241	24	0.0134986501349865
chr2R_7342986_7343521_pos_480	1.1391422	4	0.0933906609339066
chr2R_7412265_7412573_pos_481	2.25112556	6	0.013998600139986
chr2R_7424821_7425742_pos_482	2.02567083	5	0.0370962903709629
chr2R_7443299_7444136_pos_483	1.12011129	10	0.21997800219978
chr2R_7465337_7466266_pos_484	0.63083385	5	0.234376562343766
chr2R_7596866_7597162_pos_486	-0.7891416	3	0.566743325667433
chr2R_7687412_7688201_pos_487	0.786253	2	0.135686431356864
chr2R_7998587_7999599_pos_488	4.51830344	16	0.0538946105389461
chr2R_8095754_8096875_pos_489	1.09601001	19	0.240575942405759
chr2L_5186357_5187241_pos_49	-0.874893500000001	7	0.623637636236376
chr2R_8206932_8207463_pos_490	3.36811194	12	0.0621937806219378
chr2R_8342287_8342961_pos_491	1.3831579	10	0.196880311968803
chr2R_8345611_8345996_pos_492	2.50050947	4	0.0150984901509849
chr2R_8461330_8462636_pos_493	5.234296987	26	0.0332966703329667
chr2R_8590919_8591958_pos_494	3.68273331	18	0.103689631036896
chr2R_8663173_8663946_pos_495	3.6204701	12	0.0123987601239876
chr2R_8657786_8658559_pos_496	2.04930729	15	0.066993300669933
chr2R_8801917_8802782_pos_497	1.4515049	4	0.111088891110889
chr2R_8942612_8943808_pos_498	-0.48596363	10	0.45045495450455
chr2R_9029210_9032503_pos_499	-0.0960704270000004	67	0.53994600539946
chr2L_4357242_4358566_pos_5	0.333305753000002	26	0.3998600139986
chr2L_5315389_5315756_pos_50	-1.1302389	2	0.746625337466253
chr2R_9032790_9033995_pos_500	-0.962595429999999	10	0.58024197580242
chr2R_9082464_9082893_pos_501	-1.9125123	8	0.660833916608339
chr2R_9195357_9195881_pos_502	-1.71871351	14	0.682631736826317
chr2R_9229788_9231290_pos_503	-5.8457720073	26	0.857314268573143
chr2R_9334972_9335822_pos_504	1.04733811	15	0.224977502249775
chr2R_9350262_9350806_pos_505	0.40325518	12	0.284271572842716
chr2R_9376072_9376577_pos_506	-1.6216807	8	0.716728327167283
chr2R_9702921_9705159_pos_507	5.62316464	51	0.0992900709929007
chr2R_9787527_9788562_pos_508	-2.700509812	21	0.642335766423358
chr2R_9831538_9831860_pos_509	4.3066152	4	0.0002999700029997
chr2L_5363435_5364944_pos_51	4.05739466	15	0.0375962403759624
chr2R_9956096_9957329_pos_510	3.31173129	14	0.0417958204179582
chr2R_10055006_10055550_pos_511	-0.1091025	7	0.369263073692631
chr2R_10149144_10149901_pos_512	-2.8956461182	10	0.859414058594141
chr2R_10187426_10189255_pos_513	-0.241896831999998	70	0.267173282671733
chr2R_10198845_10199408_pos_514	2.8844107	6	0.0023997600239976
chr2R_10379831_10381432_pos_515	3.258268983	22	0.149385061493851
chr2R_10687471_10688074_pos_516	5.54071454	14	0.003999600039996
chr2R_10723070_10723309_pos_517	0.449362871	3	0.181681831816818
chr2R_10883501_10883938_pos_518	-0.13619844	5	0.38036196380362
chr2R_10945712_10947060_pos_519	4.4309356	31	0.0986901309869013
chr2L_5464540_5465071_pos_52	6.5055716	7	0.0020997900209979
chr2R_10944762_10945335_pos_520	1.03026977	6	0.137686231376862
chr2R_11016827_11017683_pos_521	4.394786851	13	0.0344965503449655
chr2R_11082519_11083626_pos_522	4.6351472644	22	0.0360963903609639
chr2R_11142928_11145470_pos_523	6.73109352	56	0.0691930806919308
chr2R_11150558_11152198_pos_524	6.570780746	30	0.0071992800719928
chr2R_11740163_11742302_pos_525	-0.840817901	23	0.457354264573543
chr2R_11752489_11754508_pos_526	1.61675625	37	0.304469553044696
chr2R_11793891_11794434_pos_527	-0.707521500000001	7	0.452554744525547
chr2R_11846722_11847547_pos_529	0.460107557000001	6	0.290770922907709
chr2L_5755698_5757712_pos_53	7.8642947247	40	0.0305969403059694
chr2R_12210864_12211971_pos_531	-0.000721371999999804	21	0.382461753824618
chr2R_12366366_12368160_pos_532	8.598885986	20	0.0070992900709929
chr2R_12395895_12396911_pos_533	1.778820124	12	0.131186881311869
chr2R_12442498_12443961_pos_534	9.49269269	34	0.0035996400359964
chr2R_12522259_12522930_pos_535	-4.01755212	13	0.818618138186181
chr2R_12649673_12650943_pos_536	-4.693170115	29	0.872712728727127
chr2R_12761797_12762333_pos_537	-1.31357878	10	0.472752724727527
chr2R_13227294_13227679_pos_538	-2.5275993	6	0.822417758224178
chr2R_13233001_13234212_pos_539	-6.51196832	16	0.944505549445055
chr2L_5789141_5789825_pos_54	9.46058158800001	15	9.99900009999e-05
chr2R_13369840_13371190_pos_540	0.638206226000001	61	0.294870512948705
chr2R_13386116_13387122_pos_541	4.87055666	18	0.0161983801619838
chr2R_13485725_13486464_pos_542	4.38860847	21	0.011998800119988
chr2R_13739762_13740523_pos_543	0.0150786999999998	2	0.344865513448655
chr2R_13784260_13784616_pos_544	4.42604018	9	0.0026997300269973
chr2R_14090827_14091296_pos_545	-1.509151	3	0.795420457954205
chr2R_14142300_14143127_pos_546	3.446349567	10	0.0334966503349665
chr2R_14148629_14149975_pos_547	10.20923641	28	0.0014998500149985
chr2R_14157898_14159343_pos_548	3.57746271	18	0.072992700729927
chr2R_14192308_14192685_pos_549	2.88631284	5	0.0070992900709929
chr2L_5983408_5983797_pos_55	2.88923819	7	0.0066993300669933
chr2R_14449000_14450438_pos_550	1.59401968	11	0.212978702129787
chr2R_14541285_14541994_pos_551	3.21958607	10	0.0658934106589341
chr2R_15150046_15150419_pos_552	2.22250487	5	0.0278972102789721
chr2R_15370720_15372973_pos_553	-3.899306084	18	0.876912308769123
chr2R_15493433_15494159_pos_554	-0.1279322	3	0.444155584441556
chr2R_15587620_15588315_pos_555	0.68756877	11	0.228377162283772
chr2R_15598708_15599421_pos_556	3.08276808	10	0.0321967803219678
chr2R_15688668_15689535_pos_557	1.879845495	13	0.195380461953805
chr2R_15750328_15751238_pos_558	0.1541964	5	0.387561243875612
chr2R_15819601_15820036_pos_559	0.3511066	5	0.241675832416758
chr2L_6155958_6157208_pos_56	7.75683541	20	0.0125987401259874
chr2R_15922131_15923395_pos_560	1.88662392	5	0.0474952504749525
chr2R_15920949_15921668_pos_561	0.4425417	3	0.245675432456754
chr2R_15939070_15940002_pos_562	0.949825843	6	0.213678632136786
chr2R_15946994_15947523_pos_563	0.47183216	10	0.195380461953805
chr2R_15941727_15942294_pos_564	2.70937004	4	0.0061993800619938
chr2R_16044215_16045747_pos_565	1.95402405	12	0.195480451954805
chr2R_16061021_16061925_pos_566	3.06683989	11	0.0868913108689131
chr2R_16117981_16118909_pos_567	-0.69610775	7	0.485051494850515
chr2R_16183005_16184842_pos_568	3.16767001	20	0.114288571142886
chr2L_6361133_6362398_pos_57	1.431211	18	0.212478752124788
chr2R_16445102_16448514_pos_570	14.76977661	65	0.0064993500649935
chr2R_16838346_16840123_pos_571	6.480057047	26	0.050994900509949
chr2R_16849633_16850153_pos_572	-3.8775062	5	0.981201879812019
chr2R_16879085_16879650_pos_573	2.0827551	9	0.0963903609639036
chr2R_16910405_16911353_pos_574	-4.7025184	16	0.877712228777122
chr2R_17117269_17118067_pos_575	1.60640248	9	0.112788721127887
chr2R_17302414_17303142_pos_576	0.3348191	16	0.264173582641736
chr2R_17340684_17343050_pos_577	4.6073143294	33	0.108589141085891
chr2R_17348741_17349588_pos_578	4.72393146	23	0.0326967303269673
chr2R_17364793_17365108_pos_579	1.6058641	2	0.0231976802319768
chr2L_6362488_6363072_pos_58	2.12803104	8	0.0767923207679232
chr2R_17353947_17354336_pos_580	2.60506864	6	0.0204979502049795
chr2R_17479523_17480218_pos_581	2.3185102	5	0.0386961303869613
chr2R_17536449_17536730_pos_582	1.550008	5	0.0385961403859614
chr2R_17734372_17734743_pos_583	2.13067745	10	0.050994900509949
chr2R_18125780_18126337_pos_584	2.282627	12	0.129087091290871
chr2R_18579364_18579876_pos_585	4.99369372	8	0.0012998700129987
chr2R_18633215_18636282_pos_586	-4.15066934999999	37	0.786621337866213
chr2R_18975870_18978511_pos_587	1.71769171699999	50	0.354164583541646
chr2R_19047484_19049428_pos_588	1.281605018	59	0.555944405559444
chr2R_19124500_19124870_pos_589	0.9147986	11	0.173682631736826
chr2L_6390305_6392107_pos_59	-2.355660385	28	0.803119688031197
chr2R_19405904_19407224_pos_590	0.44006703	20	0.330666933306669
chr2R_19622249_19626732_pos_591	0.757214328999999	61	0.513248675132487
chr2R_20444322_20445799_pos_592	3.25915993	15	0.0575942405759424
chr2R_20532520_20533727_pos_593	-0.00461552000000157	23	0.487951204879512
chr2R_20559450_20559966_pos_594	0.112282800000001	9	0.270872912708729
chr2R_20604883_20607290_pos_595	3.34659165999999	33	0.0985901409859014
chr2R_20694895_20696506_pos_596	3.65832969	18	0.0825917408259174
chr2R_20944174_20945090_pos_597	2.21124188	19	0.0441955804419558
chr2R_21050824_21052327_pos_598	1.78529879	35	0.262173782621738
chr2R_21090583_21091907_pos_599	7.492079645	38	0.0196980301969803
chr2L_9715056_9715768_pos_6	1.1512838	3	0.0937906209379062
chr2L_6543461_6544337_pos_60	-1.18953471	16	0.463853614638536
chr2R_21098902_21099660_pos_600	1.19381116	20	0.11998800119988
chr2R_21097397_21098359_pos_601	-0.36766642	15	0.371162883711629
chr2R_21110371_21110911_pos_602	-1.62265537	8	0.597440255974403
chr2R_21105418_21105973_pos_603	1.9941848	12	0.0375962403759624
chr3L_9036518_9037148_pos_604	0.643197500000001	10	0.134386561343866
chr3L_12705424_12707177_pos_605	-5.2321477	15	0.958704129587041
chr3L_278269_279037_pos_606	3.34530682	20	0.0366963303669633
chr3L_753488_754226_pos_607	3.69511999	12	0.0218978102189781
chr3L_3701537_3702809_pos_608	3.99741069	6	0.0103989601039896
chr3L_3865192_3867091_pos_609	3.83952375	14	0.0437956204379562
chr2L_6736320_6739924_pos_61	13.662566575	81	0.0252974702529747
chr3L_5268375_5269169_pos_610	2.61205343	11	0.0811918808119188
chr3L_11445458_11446165_pos_611	3.5154989	11	0.0426957304269573
chr3L_13984330_13985170_pos_612	-3.54764162	16	0.732926707329267
chr3L_14492634_14493127_pos_613	4.47357964	10	0.0017998200179982
chr3L_14574451_14575373_pos_614	-3.580817859	10	0.876412358764124
chr3L_15033404_15034104_pos_615	-1.598616877	12	0.564043595640436
chr3L_15803545_15804145_pos_616	4.51696951	7	0.002999700029997
chr3L_20455991_20456879_pos_617	0.46913992	14	0.261873812618738
chr3L_23601504_23603594_pos_618	0.11249724	9	0.43025697430257
chr3L_23733352_23734328_pos_619	6.74158292	19	0.02999700029997
chr2L_6926933_6927442_pos_62	-0.149368094	5	0.398260173982602
chr3L_23946222_23949098_pos_620	17.849247399	123	0.0090990900909909
chr3L_24158687_24159828_pos_621	8.41225856	27	0.0118988101189881
chr3LHet_1152912_1156958_pos_622	1.55065136400001	200	0.179482051794821
chr3LHet_1252981_1255834_pos_623	8.46755585999999	92	0.06999300069993
chr3LHet_2253394_2256160_pos_624	4.57744574	98	0.123287671232877
chr3L_239178_240616_pos_625	-2.494809881	13	0.763323667633237
chr3L_299569_300275_pos_626	2.57017224	11	0.0413958604139586
chr3L_374731_375130_pos_627	1.16390243	7	0.125587441255874
chr3L_390099_390852_pos_628	2.134987989	10	0.0915908409159084
chr3L_396687_397300_pos_629	0.1930049	8	0.361263873612639
chr2L_7096112_7097061_pos_63	-2.979201297	23	0.598540145985402
chr3L_613003_615221_pos_630	2.2371503286	44	0.238176182381762
chr3L_618699_619117_pos_632	-0.20750434	2	0.498650134986501
chr3L_717287_718133_pos_633	-0.25244206	8	0.457054294570543
chr3L_744051_744764_pos_634	0.80570254	5	0.248575142485751
chr3L_759855_760831_pos_635	6.8244322	16	0.0034996500349965
chr3L_885506_886829_pos_636	4.205246264	20	0.0981901809819018
chr3L_1108222_1110341_pos_637	-4.314234105	36	0.588941105889411
chr3L_1344067_1344794_pos_638	0.1655381	8	0.332166783321668
chr3L_1484992_1485768_pos_639	1.4714868	5	0.108089191080892
chr2L_7247413_7248204_pos_64	-0.967268949999999	9	0.47015298470153
chr3L_1486892_1487261_pos_640	2.92576119	4	0.0018998100189981
chr3L_1821831_1822935_pos_641	4.3827137	18	0.0807919208079192
chr3L_1899217_1899989_pos_642	2.3969711	9	0.0501949805019498
chr3L_2476518_2477474_pos_643	9.354228531	23	0.0001999800019998
chr3L_2830389_2831256_pos_644	0.4015862001	14	0.415358464153585
chr3L_2880483_2880848_pos_645	0.0190397	3	0.33986601339866
chr3L_2893237_2893954_pos_646	1.565674439	19	0.14008599140086
chr3L_3043458_3046216_pos_647	-8.8798083308	78	0.925607439256074
chr3L_3154365_3155916_pos_648	1.2981706089	15	0.325867413258674
chr3L_3188229_3188643_pos_649	2.21580935	11	0.02999700029997
chr2L_7304001_7305272_pos_65	0.65073005	5	0.271272872712729
chr3L_3304619_3305161_pos_650	1.61193124	13	0.114388561143886
chr3L_3678344_3679017_pos_651	3.05552367	8	0.0130986901309869
chr3L_3747434_3748092_pos_652	-0.95739075	14	0.441955804419558
chr3L_3791106_3791433_pos_653	1.17314968	5	0.054994500549945
chr3L_3848503_3849348_pos_654	3.2369932	7	0.0196980301969803
chr3L_3876669_3877357_pos_655	-2.5638421	3	0.946505349465053
chr3L_3926095_3926660_pos_656	-1.13311392	13	0.506749325067493
chr3L_4097998_4098461_pos_657	-1.8766929	3	0.906209379062094
chr3L_4175301_4176305_pos_658	-0.567027239999999	17	0.494450554944506
chr3L_4189503_4190504_pos_659	0.0397203000000006	6	0.382261773822618
chr2L_7592471_7593292_pos_66	1.017648795	7	0.248575142485751
chr3L_4326344_4328776_pos_660	10.4065853002	50	0.0126987301269873
chr3L_4645161_4646808_pos_661	0.22286206	26	0.464053594640536
chr3L_4643404_4644323_pos_662	2.396327	7	0.0324967503249675
chr3L_4679374_4680132_pos_663	2.80843512	11	0.0710928907109289
chr3L_5618263_5618628_pos_664	0.81145788	7	0.155484451554845
chr3L_5826826_5829440_pos_665	-0.975737120000001	13	0.691430856914309
chr3L_5951181_5951892_pos_666	4.778455335	14	0.0095990400959904
chr3L_5947225_5947510_pos_667	1.81686524	2	0.0147985201479852
chr3L_5949566_5950040_pos_668	-1.71178117	3	0.821617838216178
chr3L_5997650_6000371_pos_669	-1.00970784	37	0.666933306669333
chr2L_7594569_7595155_pos_67	-0.3276065	4	0.35956404359564
chr3L_6060729_6061677_pos_670	2.913380407	16	0.0383961603839616
chr3L_6311966_6312838_pos_671	0.225576341	5	0.397760223977602
chr3L_6350437_6351026_pos_672	0.914247704	10	0.215678432156784
chr3L_6384705_6385482_pos_673	1.33669357	5	0.084991500849915
chr3L_6589823_6594537_pos_674	-7.098701113	104	0.869413058694131
chr3L_6813957_6814641_pos_675	1.2484207	7	0.170682931706829
chr3L_7624661_7625035_pos_676	0.5538501	2	0.192480751924808
chr3L_7995221_7997707_pos_677	6.66745203	49	0.117488251174883
chr3L_8032167_8032810_pos_678	0.361364249	12	0.313768623137686
chr3L_8182246_8183376_pos_679	5.538020415	18	0.0122987701229877
chr2L_7832903_7833171_pos_68	1.94953	3	0.0040995900409959
chr3L_8426507_8429172_pos_680	4.762456695	28	0.0813918608139186
chr3L_8447457_8447861_pos_681	-1.33555085	7	0.619138086191381
chr3L_8471814_8474808_pos_682	1.370038264	39	0.409159084091591
chr3L_8490417_8491151_pos_683	-3.73048101	18	0.759224077592241
chr3L_8658479_8660062_pos_684	-3.43195184	17	0.721027897210279
chr3L_8679414_8681296_pos_685	-6.52563354	29	0.895810418958104
chr3L_8906860_8907304_pos_686	5.20229299	7	0.0008999100089991
chr3L_9003366_9004181_pos_687	1.34919148	8	0.141885811418858
chr3L_8995620_8996079_pos_688	2.59886344	8	0.0343965603439656
chr3L_9013703_9014601_pos_689	1.417116655	15	0.195980401959804
chr2L_7901768_7902560_pos_69	-0.107323869400001	17	0.161983801619838
chr3L_9006613_9007384_pos_690	0.0613875199999996	7	0.34046595340466
chr3L_9022071_9023393_pos_691	6.38227773	13	0.0034996500349965
chr3L_9032042_9032657_pos_692	0.1751586	10	0.222577742225777
chr3L_9052826_9053072_pos_693	1.0930522	2	0.0425957404259574
chr3L_9077762_9081412_pos_694	4.595656677	69	0.134686531346865
chr3L_9145610_9146567_pos_695	2.3087162	11	0.147485251474853
chr3L_9383076_9384012_pos_696	5.434415299	18	0.0191980801919808
chr3L_9628538_9630121_pos_697	7.92961735	26	0.0052994700529947
chr3L_9775893_9778095_pos_698	3.03614219999999	52	0.219178082191781
chr3L_9822829_9823374_pos_699	5.333315539	5	0.0102989701029897
chr2L_11108141_11109184_pos_7	2.09728616	22	0.237776222377762
chr2L_8188206_8189217_pos_70	-1.61107318	14	0.651834816518348
chr3L_10021170_10021932_pos_700	-2.23330501	6	0.82961703829617
chr3L_10440425_10441310_pos_701	0.5868681	12	0.290670932906709
chr3L_10575670_10576464_pos_702	-0.0510230799999997	3	0.433256674332567
chr3L_10756194_10757293_pos_703	-3.23676178	24	0.768723127687231
chr3L_10914131_10914807_pos_704	2.70477327	7	0.0386961303869613
chr3L_10982492_10985018_pos_705	2.08531615	34	0.264773522647735
chr3L_11011162_11011564_pos_706	1.36519761	4	0.0328967103289671
chr3L_11022646_11024336_pos_707	0.992494376	11	0.324967503249675
chr3L_11125753_11127422_pos_708	-0.280557283	22	0.516548345165483
chr3L_11311730_11312629_pos_709	2.44131823	19	0.147485251474853
chr2L_8182064_8183627_pos_71	3.47252901	33	0.169383061693831
chr3L_11349706_11350732_pos_710	-0.2273838702	15	0.451554844515548
chr3L_11426839_11427583_pos_711	8.233585192	18	9.99900009999e-05
chr3L_11869007_11869441_pos_712	-3.457129104	5	0.927407259274073
chr3L_12015786_12016592_pos_713	2.12937913	5	0.0460953904609539
chr3L_12021636_12022247_pos_714	1.975180735	8	0.0513948605139486
chr3L_12164358_12165140_pos_716	-6.11776364	17	0.951604839516048
chr3L_12235351_12236605_pos_717	-0.515662163999999	25	0.370862913708629
chr3L_12536263_12537142_pos_718	-4.439931575	16	0.824617538246175
chr3L_12584640_12585708_pos_719	-3.73381822	12	0.84991500849915
chr2L_8208810_8209950_pos_72	-5.19713431	32	0.833516648335166
chr3L_12626395_12626975_pos_720	4.831003048	13	0.0045995400459954
chr3L_12676274_12676943_pos_721	1.5719144	5	0.112188781121888
chr3L_12716342_12716989_pos_722	7.860220156	7	0.0042995700429957
chr3L_12767242_12768798_pos_723	0.0988719229999997	43	0.369163083691631
chr3L_12815824_12817597_pos_724	13.600780772	34	0.0008999100089991
chr3L_13049922_13050550_pos_725	4.75836401	11	0.0033996600339966
chr3L_13070340_13070933_pos_726	1.7088638	3	0.0402959704029597
chr3L_13179069_13180184_pos_727	12.37728863	29	0.0014998500149985
chr3L_13293674_13294254_pos_728	-5.68079469	17	0.851414858514149
chr3L_13339399_13340907_pos_729	5.444056727	24	0.0415958404159584
chr2L_8322286_8322883_pos_73	0.0630062800000002	10	0.233676632336766
chr3L_13392094_13392954_pos_730	1.5535052	11	0.215478452154785
chr3L_13383644_13384333_pos_731	-0.1613509	6	0.331566843315668
chr3L_13455267_13458038_pos_732	-5.576547011	61	0.839216078392161
chr3L_13531095_13533282_pos_733	-5.503274748	27	0.833116688331167
chr3L_13549844_13550564_pos_734	-2.2916397	3	0.946105389461054
chr3L_13680256_13682947_pos_735	-2.440005054	26	0.772822717728227
chr3L_13709356_13710857_pos_736	9.83392684000001	24	0.0006999300069993
chr3L_13933451_13934620_pos_737	0.88087284	10	0.347965203479652
chr3L_14119472_14120448_pos_738	3.67572535	9	0.0126987301269873
chr3L_14148142_14148769_pos_739	1.92534748	4	0.0354964503549645
chr2L_8317142_8318753_pos_74	6.351287569	49	0.0557944205579442
chr3L_14178190_14178599_pos_740	1.2695373	3	0.101889811018898
chr3L_14187319_14187692_pos_741	2.30990921	8	0.0860913908609139
chr3L_14218796_14219937_pos_742	1.428383497	16	0.230676932306769
chr3L_14331592_14332518_pos_743	6.015877914	19	0.0335966403359664
chr3L_14350099_14350594_pos_744	-0.851099390000001	10	0.548445155484452
chr3L_14408494_14410297_pos_745	3.970877168	18	0.0588941105889411
chr3L_14412986_14413338_pos_746	1.9809225	4	0.0146985301469853
chr3L_14447889_14448353_pos_747	0.4837137	4	0.181881811818818
chr3L_14484914_14486120_pos_748	3.97488088	16	0.0943905609439056
chr3L_14540085_14540485_pos_749	-0.1520344	4	0.398060193980602
chr2L_8386743_8387613_pos_75	-0.11605544	6	0.443655634436556
chr3L_14549186_14549922_pos_750	13.124799436	22	9.99900009999e-05
chr3L_14741016_14743076_pos_751	-1.17349159	23	0.455654434556544
chr3L_14911612_14912059_pos_752	0.1155547	5	0.248975102489751
chr3L_15018750_15019549_pos_753	2.10900203	16	0.146685331466853
chr3L_15162964_15163317_pos_754	2.20660177	8	0.041995800419958
chr3L_15174371_15175150_pos_755	3.629786788	6	0.002999700029997
chr3L_15316166_15316844_pos_756	-0.5027025	7	0.403159684031597
chr3L_15531349_15531892_pos_757	4.09672773	3	0.0005999400059994
chr3L_15724838_15725130_pos_758	2.6405347	5	0.0088991100889911
chr3L_15828973_15829430_pos_759	0.7691301	9	0.177582241775822
chr2L_8510326_8511226_pos_76	1.31657533	14	0.107789221077892
chr3L_15856072_15857267_pos_760	6.90145514	13	0.0020997900209979
chr3L_16062885_16063786_pos_762	1.05612368	25	0.161683831616838
chr3L_16059697_16060575_pos_763	5.16076614	22	0.0332966703329667
chr3L_16071164_16073204_pos_764	3.08692989	37	0.174982501749825
chr3L_16430414_16432187_pos_765	6.08052629	29	0.0435956404359564
chr3L_16478218_16478846_pos_766	-0.3212698	2	0.551844815518448
chr3L_16617775_16621114_pos_767	-3.554293224	56	0.743325667433257
chr3L_16624292_16625205_pos_768	-1.96272333	20	0.525647435256474
chr3L_16794168_16795847_pos_769	0.20815296	33	0.482451754824518
chr2L_8796213_8797673_pos_77	1.56156641	11	0.206779322067793
chr3L_16844520_16845367_pos_770	1.90027748	3	0.0342965703429657
chr3L_16934190_16935265_pos_771	7.6820677217	21	0.0068993100689931
chr3L_16964265_16964940_pos_772	-0.357736	9	0.398560143985601
chr3L_17021837_17023476_pos_773	-5.005232153	32	0.883711628837116
chr3L_17045726_17046768_pos_774	-1.5093256758	25	0.48975102489751
chr3L_17493450_17494120_pos_775	-0.660946399999999	8	0.530546945305469
chr3L_17534469_17537179_pos_776	1.75906371	63	0.285071492850715
chr3L_17758271_17758880_pos_777	-4.17731298	8	0.894010598940106
chr3L_17824584_17825376_pos_778	-1.02527659	5	0.622037796220378
chr3L_17979325_17979964_pos_779	2.28065224	7	0.0240975902409759
chr2L_8811192_8811980_pos_78	0.0846510399999994	10	0.343265673432657
chr3L_18005832_18006807_pos_780	-0.43667359	10	0.272972702729727
chr3L_18137494_18138808_pos_781	0.68681727	19	0.250774922507749
chr3L_18225742_18226092_pos_782	3.4224533	7	0.0045995400459954
chr3L_18270821_18271883_pos_783	4.56285986	9	0.0082991700829917
chr3L_18311444_18311979_pos_784	1.26368019	7	0.142485751424858
chr3L_18321789_18322879_pos_785	2.01030532	19	0.175782421757824
chr3L_18334338_18334941_pos_786	0.209969	11	0.320967903209679
chr3L_18349090_18349925_pos_787	1.25452952	12	0.123787621237876
chr3L_18380834_18381659_pos_788	1.910402	7	0.056994300569943
chr3L_18459860_18461321_pos_789	3.4289161083	24	0.170682931706829
chr2L_8822101_8822504_pos_79	-0.4115945	4	0.454054594540546
chr3L_19051893_19052374_pos_790	3.0788787	3	0.0070992900709929
chr3L_19169819_19170207_pos_791	4.81024309	8	0.0002999700029997
chr3L_19364950_19367166_pos_792	1.17030862	32	0.234676532346765
chr3L_19645247_19645663_pos_793	4.84450895	12	0.0078992100789921
chr3L_19821293_19822250_pos_794	-0.60238895	5	0.583741625837416
chr3L_20175883_20176464_pos_795	4.54240356	7	0.0051994800519948
chr3L_20333574_20333906_pos_796	5.173777575	22	0.0073992600739926
chr3L_20562077_20564537_pos_797	9.08914844699999	50	0.0676932306769323
chr3L_20616245_20616740_pos_798	-0.1054763	7	0.336866313368663
chr3L_20663481_20664819_pos_799	1.41289226	26	0.395160483951605
chr2L_12500375_12501031_pos_8	-1.5339196	14	0.441855814418558
chr2L_8875732_8876458_pos_80	-0.14152301	8	0.384361563843616
chr3L_20689713_20690852_pos_800	3.57589694	16	0.0497950204979502
chr3L_21073013_21074649_pos_801	5.93742398	26	0.0572942705729427
chr3L_21137854_21138508_pos_802	6.788269017	16	0.0114988501149885
chr3L_21137149_21137531_pos_803	-1.87213836	5	0.753724627537246
chr3L_21442250_21442984_pos_804	-2.571155775	12	0.722327767223278
chr3L_21460530_21461508_pos_805	3.37470491	22	0.0514948505149485
chr3L_21464363_21465393_pos_806	-1.399287457	17	0.544245575442456
chr3L_21474864_21475559_pos_807	1.12302209	5	0.147285271472853
chr3L_21711994_21713674_pos_808	8.98943898	31	0.0138986101389861
chr3L_21862398_21863274_pos_809	1.314844859	20	0.109189081091891
chr2L_8872302_8872891_pos_81	-2.046771857	8	0.620637936206379
chr3L_21883671_21884491_pos_810	-2.5681516758	16	0.706729327067293
chr3L_21982670_21983097_pos_811	-2.61810544	9	0.710728927107289
chr3L_22071243_22071764_pos_812	-0.56650009	8	0.374562543745625
chr3L_22212112_22214201_pos_813	7.35050999	37	0.0287971202879712
chr3L_22247937_22250803_pos_814	7.96544785899999	70	0.127987201279872
chr3L_22317162_22317897_pos_815	-4.19298728	13	0.947205279472053
chr3L_22328834_22330160_pos_816	4.13629995	23	0.0723927607239276
chr3L_22498949_22500997_pos_817	1.43310215	72	0.288771122887711
chr3L_22677025_22678880_pos_818	6.9441310823	30	0.022997700229977
chr3L_22976654_22979141_pos_819	1.398950576	23	0.245175482451755
chr2L_8920012_8920351_pos_82	0.64657721	4	0.214078592140786
chr3L_23013766_23014854_pos_820	8.25100298999999	38	0.0277972202779722
chr3L_23015366_23015859_pos_821	8.91190382	25	0.0003999600039996
chr3L_23018602_23019262_pos_822	-1.12154726	13	0.405159484051595
chr3L_23031852_23034312_pos_823	9.25441655	53	0.0126987301269873
chr3L_23042747_23043237_pos_824	2.88952177	18	0.0221977802219778
chr3L_23052505_23054806_pos_825	14.856808572	47	0.0001999800019998
chr3L_23075830_23076522_pos_826	-0.4707904	19	0.297070292970703
chr3L_23097577_23099102_pos_827	7.105646165	76	0.0202979702029797
chr3L_23138497_23139981_pos_828	5.70778545	23	0.0415958404159584
chr3L_23158556_23158997_pos_829	1.46236171	23	0.141685831416858
chr2L_9061391_9062171_pos_83	2.130112741	14	0.0796920307969203
chr3L_23185742_23185964_pos_830	-2.565263399	9	0.860813918608139
chr3L_23197138_23199060_pos_831	8.4159497	56	0.0306969303069693
chr3L_23221317_23224985_pos_832	-2.414070727	82	0.333666633336666
chr3L_23210631_23212949_pos_833	1.970544056	46	0.229477052294771
chr3L_23230180_23232091_pos_834	2.020967271	95	0.253274672532747
chr3L_23310334_23311771_pos_835	3.98387333	18	0.0142985701429857
chr3L_23315319_23316910_pos_836	17.527062993	58	0.0006999300069993
chr3L_23335543_23337337_pos_837	-7.12499262	45	0.575542445755424
chr3L_23396830_23397463_pos_838	2.52577872	6	0.0134986501349865
chr3L_23438811_23439751_pos_839	4.11508973000001	18	0.0723927607239276
chr2L_9069837_9070488_pos_84	-0.550514149999999	8	0.454854514548545
chr3L_23546194_23547071_pos_841	7.94607832000001	28	0.0005999400059994
chr3L_23561340_23563317_pos_842	4.78562723	38	0.127887211278872
chr3L_23583387_23584908_pos_843	6.20403175	47	0.0835916408359164
chr3L_23591686_23595462_pos_844	3.402854813	61	0.167083291670833
chr3L_23612839_23613779_pos_845	3.365673393	34	0.164683531646835
chr3L_23671157_23672785_pos_846	10.385339431	75	0.002999700029997
chr3L_23697602_23698628_pos_847	0.0482919901999997	6	0.342765723427657
chr3L_23714173_23715287_pos_848	6.83245707499999	110	0.0595940405959404
chr3L_23710246_23711903_pos_849	11.82782674	38	0.0015998400159984
chr2L_9149799_9150508_pos_85	-0.663059409999999	10	0.544145585441456
chr3L_23722207_23724181_pos_850	-2.34963921	18	0.668033196680332
chr3L_23904691_23905493_pos_854	9.4174759	33	0.0034996500349965
chr3L_23930429_23931866_pos_855	5.2673585	10	0.0137986201379862
chr3L_23956117_23958472_pos_856	22.692510455	240	0.0062993700629937
chr3L_23974320_23974657_pos_858	-2.2992555	3	0.956904309569043
chr3L_24014012_24014563_pos_859	10.28798116	20	0.0002999700029997
chr2L_9270206_9271908_pos_86	17.02461163	41	0.0001999800019998
chr3L_24015438_24015868_pos_860	8.4832104	14	0.0001999800019998
chr3L_24031240_24033968_pos_861	8.75589669000001	75	0.0206979302069793
chr3L_24052824_24054474_pos_862	6.63829089000001	53	0.112788721127887
chr3L_24062008_24062246_pos_863	7.680525601	32	0.0006999300069993
chr3L_24081261_24083237_pos_864	-1.773983202	90	0.428157184281572
chr3L_24203263_24206152_pos_867	22.505451716	108	0.0002999700029997
chr3L_24201385_24202366_pos_868	0.368806860000001	39	0.150684931506849
chr3L_24280454_24283075_pos_869	11.63695504	59	0.0004999500049995
chr2L_9582848_9583623_pos_87	2.34073127	10	0.0565943405659434
chr3L_24275026_24276388_pos_870	10.026788746	46	0.0044995500449955
chr3L_24499959_24501920_pos_871	-1.46134567	21	0.481251874812519
chr3L_24497251_24499751_pos_872	-10.30934283739	35	0.995800419958004
chr3L_24510599_24511297_pos_873	0.1343377	6	0.345165483451655
chr3LHet_256468_256882_pos_874	1.9302716	4	0.0334966503349665
chr3LHet_303072_303735_pos_875	6.6961398337	45	0.0092990700929907
chr3LHet_394739_395868_pos_876	4.70526051	29	0.0345965403459654
chr3LHet_420766_421966_pos_878	-2.54236584	47	0.432556744325567
chr3LHet_481175_482020_pos_879	7.919021655	35	0.0087991200879912
chr2L_9577127_9577723_pos_88	-0.11710281	8	0.322067793220678
chr3LHet_493062_494105_pos_880	5.9532921	23	0.0158984101589841
chr3LHet_542328_542694_pos_881	0.583656344	3	0.148985101489851
chr3LHet_577887_579208_pos_882	-0.331942	3	0.501849815018498
chr3LHet_590684_591759_pos_883	3.65526591	21	0.0764923507649235
chr3LHet_602652_604211_pos_884	0.486153716000001	23	0.36966303369663
chr3LHet_619434_619639_pos_885	2.2545841	8	0.0058994100589941
chr3LHet_661189_662406_pos_886	3.505537547	21	0.0456954304569543
chr3LHet_674649_676018_pos_887	2.36931462829999	73	0.165083491650835
chr3LHet_693443_695724_pos_888	-3.115520084	72	0.567643235676432
chr3LHet_704315_704818_pos_889	0.1117933	4	0.326267373262674
chr2L_9584898_9585563_pos_89	1.3968518	10	0.206779322067793
chr3LHet_719728_722252_pos_890	4.686268653	159	0.237476252374763
chr3LHet_764173_764555_pos_891	3.118640148	19	0.0035996400359964
chr3LHet_768996_771614_pos_892	1.8451204	6	0.0982901709829017
chr3LHet_826632_827197_pos_894	2.209795575	15	0.0966903309669033
chr3LHet_909646_910718_pos_896	0.512746343999997	50	0.201379862013799
chr3LHet_930046_932201_pos_897	-8.726103209	98	0.876112388761124
chr3LHet_993838_995380_pos_898	-0.917648190000001	23	0.464853514648535
chr3LHet_1007536_1010815_pos_899	20.261845003	213	0.0125987401259874
chr2L_12729281_12731041_pos_9	0.199757743000002	36	0.323867613238676
chr2L_9728722_9729289_pos_90	0.15709652	4	0.234376562343766
chr3LHet_1016193_1016844_pos_900	4.76372451	31	0.0063993600639936
chr3LHet_1017218_1019099_pos_901	-7.834495403	59	0.774722527747225
chr3LHet_1085357_1086514_pos_902	-0.47199711	60	0.266173382661734
chr3LHet_1134753_1135360_pos_903	2.36918879	20	0.0662933706629337
chr3LHet_1246891_1247144_pos_904	4.08614366	32	0.0212978702129787
chr3LHet_1258660_1259376_pos_905	0.21172228	16	0.212178782121788
chr3LHet_1277028_1277599_pos_906	3.08094918	20	0.0288971102889711
chr3LHet_1304592_1305369_pos_907	13.97628138	25	0.0005999400059994
chr3LHet_1342520_1343669_pos_908	3.951893358	40	0.0515948405159484
chr2L_9804372_9804936_pos_91	4.08473094	10	0.0068993100689931
chr3LHet_1395078_1395542_pos_910	10.70831135	44	0.0125987401259874
chr3LHet_1389589_1391466_pos_911	9.9607735864	73	0.0390960903909609
chr3LHet_1397373_1398531_pos_912	15.48044957	60	0.0192980701929807
chr3LHet_1563284_1563517_pos_914	1.1527417	2	0.012998700129987
chr3LHet_1578118_1578521_pos_915	7.131190618	22	9.99900009999e-05
chr3LHet_1610944_1611763_pos_916	8.224777015	68	0.0038996100389961
chr3LHet_1628703_1629795_pos_917	-0.0284029800000002	4	0.398060193980602
chr3LHet_1672495_1673176_pos_918	0.731181768	12	0.237776222377762
chr3LHet_1689438_1689768_pos_919	4.43957567	33	0.0200979902009799
chr2L_9970362_9971085_pos_92	4.97565638	9	0.0126987301269873
chr3LHet_1757942_1759396_pos_920	1.98075895	11	0.0903909609039096
chr3LHet_1848319_1849375_pos_921	4.15240233	20	0.0302969703029697
chr3LHet_2108302_2108562_pos_922	2.22754933	23	0.0227977202279772
chr3LHet_2107083_2107450_pos_923	1.10535989	15	0.0738926107389261
chr3LHet_2145649_2146812_pos_924	9.83630506	16	0.000999900009999
chr3LHet_2195005_2197120_pos_925	1.91788978	45	0.231776822317768
chr3LHet_2209409_2214403_pos_926	7.11785949570002	100	0.0837916208379162
chr3LHet_2230647_2234731_pos_927	4.300465908	23	0.121787821217878
chr3LHet_2267575_2270132_pos_929	11.105208257	46	0.0045995400459954
chr2L_10188456_10189722_pos_93	0.0408542500000014	28	0.414558544145585
chr3LHet_2256446_2257734_pos_930	4.04003803	21	0.0851914808519148
chr3LHet_2266057_2267310_pos_931	3.16051875	3	0.0031996800319968
chr3LHet_2274575_2275446_pos_933	-0.41671187	10	0.377962203779622
chr3LHet_2386475_2387636_pos_934	6.022373925	16	0.0275972402759724
chr3LHet_2383514_2385273_pos_935	-3.0698975917	21	0.721127887211279
chr3LHet_2389661_2391378_pos_936	6.846012868	45	0.0324967503249675
chr3LHet_2377542_2378022_pos_937	-1.11664303551	7	0.473052694730527
chr3LHet_2420671_2422930_pos_938	17.683443115	55	0.0010998900109989
chr3LHet_2414520_2416364_pos_939	5.136327877	177	0.0791920807919208
chr2L_10214064_10215839_pos_94	3.562422613	29	0.0888911108889111
chr3LHet_2417570_2419013_pos_940	5.33753977	47	0.0095990400959904
chr3LHet_2446069_2446712_pos_941	-1.483398744	24	0.449255074492551
chr3LHet_2462887_2465425_pos_942	8.69468416600001	125	0.0161983801619838
chr3LHet_2456040_2458031_pos_943	14.064528001	59	0.0008999100089991
chr3LHet_2458307_2459343_pos_944	16.794670981	40	0.0004999500049995
chr3LHet_2475471_2477777_pos_945	9.39698406000001	57	0.0266973302669733
chr3LHet_2504070_2506207_pos_946	7.88549782999999	45	0.0196980301969803
chr3LHet_2507161_2507779_pos_947	1.54755996	43	0.0365963403659634
chr3LHet_2518867_2521736_pos_949	-13.30504665	209	0.787421257874213
chr2L_10282028_10285668_pos_95	1.62874739299999	34	0.309069093090691
chr2RHet_3015955_3018109_pos_950	31.7817556301	279	0.0054994500549945
chr2RHet_3018424_3018896_pos_951	3.42560925	16	0.0278972102789721
chr2RHet_2883935_2885476_pos_952	-0.37218922	15	0.291670832916708
chr2RHet_2890398_2890713_pos_953	-0.5572527	4	0.383461653834617
chr2RHet_2818419_2820960_pos_954	-1.035278623	41	0.51044895510449
chr2RHet_2772862_2775334_pos_955	6.226496969	90	0.210978902109789
chr2RHet_2640975_2641401_pos_956	2.89838576	14	0.0291970802919708
chr2RHet_2618634_2619748_pos_957	10.08441513	40	9.99900009999e-05
chr3R_674477_675591_pos_958	3.150624247	18	0.0312968703129687
chr3R_412065_413568_pos_959	10.606167347	60	0.0263973602639736
chr2L_10547235_10547712_pos_96	1.3186632	8	0.116688331166883
chr3RHet_569948_572224_pos_960	23.67567487749	107	0.0002999700029997
chr3RHet_219874_223816_pos_961	21.452395607	146	0.0047995200479952
chrU_1655661_1658387_pos_962	14.196757877	140	0.0012998700129987
chrU_452439_453770_pos_963	14.234122042	39	0.0002999700029997
chrUextra_2463_6316_pos_964	6.814812591	127	0.023997600239976
chrU_2214181_2215737_pos_965	3.3176747	35	0.0556944305569443
chr3RHet_2122816_2124279_pos_966	-3.950319667	22	0.777122287771223
chr3RHet_2154581_2156696_pos_967	3.0641845589	87	0.022997700229977
chr3RHet_1949474_1950680_pos_968	-0.9264877	2	0.750524947505249
chr3RHet_2488298_2491690_pos_969	1.67112534	11	0.243775622437756
chr2L_10535191_10536395_pos_97	9.622040775	33	0.0015998400159984
chr3R_4410558_4411300_pos_970	5.58962976	14	0.0015998400159984
chr3R_4524820_4525814_pos_971	-0.3324737	7	0.449055094490551
chr3R_5736831_5740330_pos_972	-2.18104699	45	0.656534346565343
chr3R_8849973_8851448_pos_973	-1.56941484	2	0.912208779122088
chr3R_12125210_12127822_pos_974	6.1942241	34	0.0551944805519448
chr3R_12651704_12652574_pos_975	2.3397074	14	0.0628937106289371
chr3R_15715629_15715966_pos_976	1.58524891	6	0.0904909509049095
chr3R_16878731_16880097_pos_977	-6.473836103	32	0.87001299870013
chr3R_18386469_18387669_pos_978	0.607121200000001	9	0.323267673232677
chr3R_20171982_20172992_pos_979	-4.894664349	13	0.949505049495051
chr2L_10611277_10611904_pos_98	5.118456	12	0.0058994100589941
chr3R_20892667_20893801_pos_980	3.271204765	16	0.0506949305069493
chr3R_23792866_23796310_pos_981	9.50814182	49	0.0062993700629937
chr3R_27329193_27332183_pos_982	8.946739529	26	0.004999500049995
chr3R_27839479_27840641_pos_983	3.12720473	52	0.0922907709229077
chrU_2011859_2013517_pos_984	2.75147911	11	0.0486951304869513
chrU_1996281_1996545_pos_985	5.303443027	9	0.0011998800119988
chrU_1997054_1997518_pos_986	12.88876139	16	0.0001999800019998
chrU_1819642_1820114_pos_989	4.1069849	12	0.0220977902209779
chr2L_10660956_10661646_pos_99	4.245878676	11	0.0112988701129887
chr3RHet_639470_641640_pos_991	0.90487849	33	0.0804919508049195
chr3RHet_557142_558073_pos_992	5.681239496	28	0.0033996600339966
chr3RHet_393720_394729_pos_995	3.686081536	12	0.0263973602639736
chr3RHet_165349_166710_pos_996	3.3138731	36	0.0341965803419658
chr3RHet_17261_17924_pos_997	-2.18568909	28	0.307969203079692
chr3RHet_10333_11449_pos_998	5.622686974	62	0.0098990100989901
chr3RHet_12044_12610_pos_999	3.757363417	34	0.0260973902609739
