# Supplementary material for: The hourglass model of evolutionary conservation during embryogenesis extends to developmental enhancers with signatures of positive selection
Source: Genome Res. 2021 Sep;31(9):1573–81. doi: 10.1101/gr.275212.121 (PMC8415374; doi:10.1101/gr.275212.121)
Supplement: Supplemental Material [file supp_gr.275212.121_Supplemental_Code.zip › Supplemental_Code/data/deltaSVM/dmelT5Enh_deltaSVM_dm6.txt]

chrX	13270685	13271991	12.576887	27	0.00935291086275988
chrX	2741962	2742594	11.71981402	13	0.00935291086275988
chrX	6745642	6747000	8.74624242200001	22	0.00935291086275988
chrX	19624572	19625240	7.210580275	13	0.00935291086275988
chr2L	21672611	21673068	6.22073388	17	0.00935291086275988
chr2R	2784803	2785752	9.32900278499999	57	0.00935291086275988
chr2R	12417925	12418483	9.311947508	20	0.00935291086275988
chr3L	12260177	12260906	7.302872148	14	0.00935291086275988
chr3L	19537156	19538658	14.29599313	39	0.00935291086275988
chr3L	22599677	22600110	5.640728346	10	0.00935291086275988
chr3R	18348744	18350570	17.7845909909	45	0.00935291086275988
chr3R	15783484	15785234	13.54604124	40	0.00935291086275988
chr3R	17010497	17011792	12.5256856968	37	0.00935291086275988
chr2L	12158176	12159375	8.453732951	28	0.0101323201013232
chr2L	18818191	18818843	12.968418074	28	0.0101323201013232
chr2L	20998644	20999480	7.424609604	25	0.0101323201013232
chr3L	1394389	1395179	6.78371548	14	0.0101323201013232
chr3L	16182888	16183815	10.070395889	18	0.0101323201013232
chr3L	19289272	19289793	6.033646581	15	0.0101323201013232
chr3R	7022060	7024615	13.926008329	52	0.0101323201013232
chr3R	7165295	7166392	11.212576995	29	0.0101323201013232
chr2L	6256465	6257431	8.21864181499999	29	0.0101323201013232
chr3R	19785341	19785956	7.449789996	13	0.0101323201013232
chr3R	25223611	25224358	8.19267961	12	0.0101323201013232
chrX	9896934	9898208	9.052872009	16	0.0130272687017013
chr2R	13492165	13493877	9.48133276700001	40	0.0130272687017013
chr2L	5604195	5605955	8.858885781	32	0.0130272687017013
chr3R	14702598	14704163	8.60247541	22	0.0130272687017013
chr3R	28745313	28746776	11.175056369	28	0.013816800138168
chrX	2709648	2710328	5.313618699	11	0.013816800138168
chrX	14907999	14908758	6.075646549	18	0.013816800138168
chr2L	146216	147231	7.00189333	23	0.013816800138168
chr2L	991665	994802	9.913116696	48	0.013816800138168
chr3R	4630419	4633860	18.731853262	75	0.013816800138168
chr3R	17358628	17359903	6.030454612	9	0.013816800138168
chrX	6334321	6335070	7.7764126462	19	0.013816800138168
chr2L	9341258	9342218	9.44071208599999	23	0.013816800138168
chr2R	6704761	6705411	6.28570342	16	0.013816800138168
chr3L	17124588	17125091	6.39406464	14	0.013816800138168
chr3R	5944178	5945790	7.72361224	28	0.013816800138168
chr3R	11810891	11811773	6.11084445	11	0.013816800138168
chr2L	6017472	6018818	7.60689764	21	0.013816800138168
chr3R	14836084	14837216	8.018714086	21	0.013816800138168
chr3R	25305720	25306451	6.116152794	25	0.013816800138168
chr3R	30304464	30305301	7.46737101401	24	0.0155218520701121
chr2R	19299838	19300488	3.967088259	13	0.0155218520701121
chr3R	24482470	24482886	5.641219769	6	0.0155218520701121
chr3L	9260884	9262361	7.140091396	21	0.0173696916022683
chr3R	26896437	26898179	10.5619071493	35	0.0173696916022683
chr2L	19926315	19927388	6.758518475	20	0.0183528816929628
chr2R	7014005	7014731	6.72349122499999	19	0.0183528816929628
chr3L	10442214	10443171	5.627512999	8	0.0183528816929628
chr3R	25241205	25241693	5.42461707	10	0.0183528816929628
chr2R	16139936	16140391	5.74764414	17	0.0202646402026464
chr2L	9359317	9361463	9.02270806000001	60	0.0209634208992894
chr3R	14827278	14829213	9.7864441172	32	0.0209634208992894
chr3R	7713691	7716701	11.2362574129	63	0.0209634208992894
chr3R	12152605	12153077	4.29571856	6	0.0209634208992894
chr3L	3763044	3763456	7.964684034	16	0.022291104222911
chr3R	7856434	7857832	8.185875721	20	0.022291104222911
chr2L	13048658	13049831	6.164477509	24	0.0239189195834515
chr3L	17398875	17400536	8.387180599	30	0.0243175682431757
chr3R	6262574	6263512	8.548127889	29	0.0243175682431757
chr3R	10951560	10952884	8.119430369	24	0.0243175682431757
chr3R	23724845	23725266	4.341326332	10	0.0243175682431757
chrX	22995976	22996324	5.6517042947	20	0.0246699967684391
chr2R	16019591	16021164	4.915256719	22	0.0246699967684391
chr3R	12925969	12926436	3.188549199	6	0.0246699967684391
chr3R	26929469	26930642	7.97994859	29	0.0246699967684391
chr3L	19161399	19161972	5.58998544	8	0.0260545374034025
chr2R	11216355	11216657	2.25441483	3	0.0287082402870824
chr3L	27863706	27866485	13.8980922985	147	0.0287082402870824
chr3R	23264907	23266726	7.313490494	33	0.0299805635874769
chrX	5185432	5187108	9.106289463	28	0.0303969603039696
chr3L	18650406	18651730	8.02917753100001	33	0.0303969603039696
chr3R	14134660	14135749	5.721622552	24	0.0303969603039696
chr2L	8494679	8495419	4.611118885	14	0.0307817319533869
chrX	4611989	4613022	6.43661708	21	0.0307817319533869
chrX	17836110	17837761	7.164224227	27	0.0307817319533869
chr2L	15984578	15986903	10.096997231	40	0.0311383495796762
chr3L	21063684	21064142	3.72085971	5	0.0311383495796762
chr3L	25668180	25670237	14.402236925	103	0.0311383495796762
chr2R	9427835	9428346	4.5727125985	15	0.0336930162405446
chr3L	1823619	1824430	4.96596428	18	0.0347393832045367
chrX	3547557	3549586	9.865915283	50	0.034939034832149
chrX	18354658	18355040	3.89038778	7	0.034939034832149
chr2L	5688003	5689367	7.65119268683	26	0.034939034832149
chrX	16756974	16758366	7.927720872	23	0.0355200435012678
chr3R	18312634	18312845	3.00533177	3	0.0355200435012678
chr2L	15652738	15653127	3.12226951	6	0.0360755133277881
chr3R	16446510	16448194	6.53524446	27	0.0360755133277881
chrX	985515	986677	6.379512399	22	0.0366070919789741
chr2R	19405156	19407084	8.88241178700001	31	0.0366070919789741
chr2R	9031704	9033319	5.90259914800001	26	0.0371162883711629
chr2R	19338745	19339615	5.19575089	7	0.0371162883711629
chr3L	11290109	11290678	4.61679837	16	0.037604486973983
chr3R	19138675	19139943	6.671524523	21	0.037604486973983
chrX	18293807	18294526	4.026024039	12	0.0397021522337562
chr3L	12362201	12363166	4.628345064	16	0.0417574404175744
chrX	16569936	16572093	6.48558785219999	42	0.0420880988824194
chr2L	6313928	6315088	6.56280868	18	0.0420880988824194
chr2L	9159689	9160566	5.354149079	14	0.0420880988824194
chr3L	4488090	4489943	6.0894991289	23	0.0420880988824194
chr2L	6188032	6189088	6.165113858	21	0.0420880988824194
chrX	1967198	1967573	2.28956161	7	0.0424410389149764
chr3R	13740821	13743162	6.398001132	50	0.0424410389149764
chr3L	19434609	19435980	5.618231588	33	0.0431807286561064
chr3R	11126028	11127158	7.4881557348	45	0.0435039064900849
chr3R	18015807	18017062	6.634849907	19	0.0435039064900849
chrX	13209293	13209828	2.37531621	2	0.0442137604421376
chr3L	7785874	7786728	5.348934683	12	0.044910824232892
chr3L	4420352	4420922	3.037185369	4	0.0455954404559544
chrX	17112484	17113187	5.340093745	10	0.0462234768258711
chr2L	15819808	15820783	5.310031391	12	0.0462234768258711
chr2R	8466998	8469638	7.00745812099999	45	0.0462234768258711
chrX	1618480	1619420	3.05384254	6	0.0462234768258711
chr2L	19506007	19507242	4.439316923	10	0.0462234768258711
chr3L	21659520	21661220	11.01131283614	55	0.0462234768258711
chr2L	2865838	2866229	2.301680172	9	0.0462234768258711
chr3R	10796155	10798898	17.45706593327	111	0.0462234768258711
chr3R	14174846	14177566	7.081188103	49	0.0462234768258711
chr3L	23987034	23987838	13.2240514	45	0.0468412175175925
chr2L	23319784	23320439	4.093950306	19	0.0480468082224036
chr3R	10130474	10131649	5.429101632	23	0.0480468082224036
chrX	9144791	9145618	6.97309157	23	0.049214126206427
chr3R	14450844	14452482	3.24878503986	28	0.049214126206427
chr2L	22044365	22045434	5.69746091	12	0.0513370885133709
chr2L	4917773	4918179	4.693165171	10	0.0513370885133709
chr3R	19872927	19874264	4.330796338	19	0.0513370885133709
chr2L	10111977	10112950	5.523851149	23	0.0513370885133709
chrX	3359975	3361121	11.133237212	34	0.0513370885133709
chr2R	1372345	1374320	14.17485038	55	0.0513370885133709
chr3L	21921752	21922532	3.907997696	11	0.0513370885133709
chr3L	26326352	26326780	4.847183649	21	0.0513370885133709
chr3R	21697043	21697966	5.10539581	17	0.0513370885133709
chr2L	14607942	14609126	3.84582789	11	0.0523626469469841
chr3L	18877822	18879724	5.628245273	21	0.0523626469469841
chr2L	3516941	3517660	3.759834284	12	0.0524839602370698
chr2L	5055876	5056413	2.8932742	8	0.0524839602370698
chrX	12504941	12505416	4.293221692	12	0.0527947205279472
chr2L	15422049	15422783	4.614502603	13	0.0527947205279472
chr3L	2518413	2519662	7.125293541	23	0.0527947205279472
chrX	11419827	11420294	3.265353045	8	0.0527947205279472
chr2L	19561424	19561930	4.06525301	24	0.0527947205279472
chr3R	13601506	13602893	3.834730748	20	0.0527947205279472
chrX	8785620	8786262	2.78308558	3	0.0527947205279472
chrX	17688415	17689239	3.64875712986	26	0.0527947205279472
chr2R	24010697	24011721	3.82376854	13	0.0527947205279472
chr3L	2207418	2208545	5.19279309	20	0.0527947205279472
chrX	9343867	9345308	5.482088918	34	0.0527947205279472
chr3L	18634469	18635442	6.057163369	16	0.0527947205279472
chr3R	18337939	18339770	5.725221582	38	0.0527947205279472
chr2R	15520356	15522479	6.837071453	34	0.0548337323130432
chr3L	20524410	20525430	6.859647927	25	0.055267200552672
chr3R	13900405	13900870	2.32199441	7	0.0554744525547445
chr2L	6026106	6027565	6.161728445	32	0.0554744525547445
chrX	9345339	9347673	7.6936227815	49	0.0554744525547445
chrX	12219478	12220259	3.82708206	6	0.0554744525547445
chr2R	10282350	10283352	2.89197476	12	0.0554744525547445
chr2R	11499725	11500676	6.3081650136	27	0.0554744525547445
chr2R	6032814	6033532	4.594707253	21	0.0558850947203416
chr2R	11097647	11099712	6.0872986101	26	0.0567409925674099
chr2R	6848097	6849161	5.4710112878	22	0.0567409925674099
chr2R	12738870	12741549	6.457733972	49	0.0567409925674099
chr3R	22672453	22672850	2.620738171	4	0.0567409925674099
chr2R	16877758	16878514	4.712567291	24	0.056883200568832
chr3R	21209950	21210486	3.46137371	14	0.056883200568832
chrX	1263136	1264198	3.43378519	19	0.056883200568832
chrX	5884431	5885075	2.40183875	20	0.056883200568832
chr2L	6757407	6758909	4.691305036	34	0.056883200568832
chr3R	19207401	19208614	5.37808452	23	0.056883200568832
chr4	1034260	1035671	7.569023874	32	0.0576312310965435
chr3L	8948037	8948830	3.243099783	10	0.0576312310965435
chr3L	3923600	3924538	2.6618349	20	0.0579987978213673
chr3L	16652015	16653464	5.666790273	40	0.0583621637836216
chr2L	14750153	14751783	5.673722707	24	0.0594122405941224
chr3L	15991283	15994537	6.83243171	25	0.0597635151739063
chr2L	9529683	9532123	8.451745068	57	0.0607939206079392
chr2L	20389699	20390938	3.5823041822	21	0.0607939206079392
chr3R	8884817	8886590	8.35477687	50	0.0607939206079392
chrX	16878116	16879130	8.1330162008	17	0.0611297986223477
chr2L	17538571	17540124	4.626900603	22	0.061779767969149
chr3R	23713624	23715401	7.693753146	35	0.061779767969149
chr3L	12359243	12361960	7.072090252	52	0.061779767969149
chr3R	10184911	10186811	4.110169504	31	0.061779767969149
chr3L	16238764	16240672	5.380546729	26	0.0627137286271373
chrX	5814432	5815450	3.583357345	32	0.0627137286271373
chrX	16490839	16491514	4.814464654	8	0.0627137286271373
chr2L	9498093	9499176	4.484294068	11	0.0627137286271373
chr3R	26455188	26455843	3.408313344	21	0.0627137286271373
chr3L	20174532	20179356	7.94212515	83	0.0629988814590043
chr2L	2371827	2372365	3.16309749	11	0.0629988814590043
chr3R	20505768	20507849	6.57360436	20	0.0629988814590043
chrX	9633968	9635089	4.652034248	27	0.0642233212576178
chr2R	7838521	7840515	3.634246489	34	0.0642233212576178
chr2L	13881436	13882408	3.9676976331	13	0.0657566896371587
chr2R	19198454	19199580	4.97498173	22	0.0666572936614968
chr4	963381	964675	4.69576461486	30	0.0672093594660634
chr3L	11156130	11157438	3.760159454	32	0.0672093594660634
chr3L	10602613	10603646	3.7637465491	13	0.0674812518748125
chr3L	1715079	1716523	7.8707084965	42	0.0677504388864596
chr3R	20048337	20050997	6.81348813300001	63	0.0679461465618144
chr3R	30743868	30744855	4.38014979	22	0.0679461465618144
chr3R	8115236	8115598	2.335218857	10	0.0679461465618144
chr2L	6145133	6145706	3.640431171	7	0.0682078133650049
chr2R	9325650	9326290	2.422255105	6	0.0690571719527076
chr3L	4324296	4325022	2.947369747	8	0.0693109433018051
chr3L	2565977	2566438	2.2620889846	16	0.0707313883996216
chr3R	31914167	31915289	4.543826396	21	0.0707835319754409
chr3R	28410177	28413590	4.5068958486	27	0.0707835319754409
chr2L	8738196	8738632	1.934757741	6	0.0707835319754409
chr2R	22016602	22017960	4.1852129463	19	0.0707835319754409
chr3R	25424151	25424936	4.501118907	21	0.0707835319754409
chr2R	3493807	3494058	5.03704208	10	0.0711597043060671
chr2R	12764821	12766848	6.021134835	35	0.0711597043060671
chr3R	12201734	12202340	5.571406062	16	0.0711597043060671
chr3R	12706516	12708713	6.412591437	49	0.0711597043060671
chrX	14220217	14221162	4.033630481	27	0.0719487684259097
chr3L	14557934	14558299	2.63374627	5	0.0732858221027212
chr2L	10666986	10667969	3.09685111	13	0.0742731156748578
chr2R	15671582	15671804	1.18295386	3	0.0742731156748578
chr2L	16937663	16939541	5.033367863	30	0.0743639921722113
chr3R	7892044	7894421	8.289183502	39	0.0743639921722113
chr3R	12741219	12742451	7.59947479	43	0.0743639921722113
chrX	2957932	2958563	4.616041	11	0.0745738759457387
chr2L	17037587	17039723	3.928110693	59	0.0753199016381548
chr2L	9547157	9549319	8.39658225510001	36	0.0760593544169812
chr2L	14015145	14015831	3.826555199	29	0.0761245614568978
chrX	10386769	10387215	2.425308212	10	0.0761245614568978
chr2R	3940889	3941263	4.38383102	12	0.0761245614568978
chr3R	29180181	29181149	2.533600786	17	0.0765164862824062
chr2R	6112367	6113266	4.29778453	13	0.0765164862824062
chrX	11385387	11386361	3.986147491	17	0.0767099255739662
chr3L	14221911	14222884	3.6110671	10	0.0787331102955278
chr3L	2035422	2036369	3.73051756	13	0.0787331102955278
chr3L	2575299	2575964	3.2347204	9	0.0787331102955278
chrX	3538548	3539366	2.70703407	21	0.0787331102955278
chr2L	501072	501856	2.364575616	8	0.0787331102955278
chr3L	9256856	9258302	4.133680783	24	0.0787331102955278
chrX	14258604	14259308	2.848154596	16	0.0787331102955278
chr2R	14685353	14688794	5.2660699287	46	0.0787331102955278
chr3L	9063825	9064915	5.165182308	37	0.0787331102955278
chr2R	14391734	14394215	5.159939334	39	0.0787331102955278
chr2R	22842401	22843005	2.314800662	9	0.0787331102955278
chr3L	7801362	7801760	1.658233904	21	0.0790815227420347
chr3L	16798693	16799289	2.902405653	12	0.0790815227420347
chr3R	15431821	15432898	3.042748987	9	0.0812226469660726
chr3L	17704967	17706135	3.33086498	20	0.0813854098461122
chr3R	7766488	7769886	8.10495567	47	0.0815468653937819
chr3R	31028612	31031985	5.599885452	56	0.0817070292970703
chr2L	6085756	6086074	1.70811367	6	0.081865916993958
chr2L	698204	699101	3.138169582	10	0.0820235436773783
chrX	9576522	9577028	2.283836745	16	0.0821799243000601
chr3R	29756811	29758215	5.447030556	35	0.0823350735792562
chr2L	20597126	20598951	5.6611601866	46	0.0824890060013606
chr3L	17386312	17388017	3.666816798	29	0.084685694854639
chr3R	6050063	6051170	4.519392872	19	0.084685694854639
chr2R	11783875	11785030	3.73743897592	27	0.086242538536844
chrX	18057177	18058701	4.14439105	11	0.0864521912827728
chr2R	12599661	12600626	3.7230099372	20	0.0864521912827728
chr2R	7750646	7751991	3.892413205	12	0.0864521912827728
chrX	18252783	18254375	5.566094777	32	0.0864521912827728
chr2R	15407409	15407784	2.220089822	7	0.0864521912827728
chr3L	95161	95971	5.35669667	28	0.087506400875064
chr2L	14334896	14336863	3.160026151	63	0.0877626523061979
chrX	12559702	12560299	2.16785519	9	0.0877626523061979
chr3L	15421115	15422568	3.600036431	26	0.0888001087531696
chr3R	27711561	27713544	4.379774833	27	0.092098252861281
chr3L	2876367	2878268	4.5252115935	30	0.0922078795837888
chr2L	19788242	19788943	2.29707569	7	0.09366767027001
chrX	6064362	6065766	5.03790965200001	54	0.0946680239725105
chr2L	4302592	4303310	1.46334368	3	0.0947669938888464
chr2R	7908598	7910385	4.82732790599999	34	0.0950595849505958
chr2R	15751510	15752916	3.805598466	31	0.0950595849505958
chr3L	1922991	1923226	1.179026651	3	0.0950595849505958
chr3R	5765651	5766878	6.19029841	33	0.0951557018211222
chrX	16899945	16903145	6.116240309	65	0.0962205937679613
chr2R	7528147	7528633	2.3665162	8	0.0962205937679613
chr2L	13355572	13356430	3.09641362	11	0.0964017883925893
chr2R	14674182	14674671	4.425608225	15	0.0964017883925893
chr2L	18159822	18161341	4.4086993601	17	0.096491418473811
chr3R	15534874	15536039	2.933113928	36	0.0965804128806977
chr3L	5297595	5299113	3.649135996	31	0.0973538384993116
chr3R	8377890	8380377	4.662098557	48	0.0973538384993116
chrX	17204858	17205394	2.28758671	6	0.0973538384993116
chr2R	7629637	7630164	3.64476343	15	0.0973538384993116
chr3R	17395981	17396367	1.64642197	11	0.0973538384993116
chr2R	8515306	8518505	12.444115884	83	0.0973538384993116
chr3L	17188899	17191343	3.09266638299999	37	0.0973538384993116
chrX	11877619	11878631	3.09410929	10	0.0973538384993116
chr2R	13090672	13091765	4.0072982667	24	0.0973538384993116
chr3L	8216196	8218528	4.36007957	25	0.0978532283757925
chr3R	20403807	20404638	1.981566822	6	0.0979342338803662
chr2R	14831046	14832437	2.765869224	22	0.0980146883270857
chr3R	31019650	31020235	1.994624303	13	0.0993310838407685
chr3L	22087447	22088237	3.461289492	19	0.0998170453224948
chrX	3389115	3390429	4.102528206	50	0.102882019490359
chr2R	8092407	8095242	6.83734836900001	46	0.102882019490359
chr3L	7792016	7793707	4.13182130700001	30	0.102882019490359
chr3L	8254186	8255339	3.186471864	10	0.103349665033497
chr3R	27159666	27160603	2.7202382321	23	0.103814203297278
chr2R	13643848	13644672	2.873575354	13	0.103989601039896
chr3L	10284835	10285324	3.02872831	9	0.103989601039896
chr3R	7966262	7966830	0.90736165	12	0.103989601039896
chr2R	9621804	9624957	4.507381689	49	0.104047300188014
chr2R	19233569	19234605	2.5156349176	12	0.10489931399017
chr3R	11987741	11987985	1.008587823	3	0.105349725613758
chr3R	25691540	25694257	7.9107726351	71	0.105797212486544
chr2L	12250638	12251828	5.023969864	35	0.105899087510604
chr3L	9950001	9951719	4.50204627	35	0.105899087510604
chr3L	7895523	7896962	3.97073552000001	20	0.105949533663997
chrX	20120067	20120983	4.61576514	20	0.106779065683175
chr2R	21399412	21399870	1.991167839	10	0.107214837621669
chr2L	2705939	2707066	3.0114437761	11	0.107260611518466
chrX	2699271	2699984	3.429555698	16	0.107736061836854
chr3L	15849497	15852435	6.56704191	27	0.107736061836854
chr2L	12107022	12107571	2.460249	5	0.108163316160497
chr2L	15101669	15102232	2.45638097	10	0.109352586753903
chr3R	13532292	13533708	3.223383433	21	0.109390941783565
chr3R	31931356	31931897	2.404503655	7	0.109429057094291
chr3R	30659531	30660530	2.24806726	9	0.10984571324799
chr4	163386	165251	6.9346878789	63	0.109918419922714
chr2R	14265584	14266180	1.42010411	21	0.109918419922714
chr3R	28229973	28233152	4.501394701	39	0.1099544366551
chr2R	10913991	10915078	4.040362056	13	0.112983163222139
chr2L	3876949	3877768	2.484388843	8	0.113382526777997
chr3R	18468146	18469296	3.172764544	20	0.114894932525096
chr3L	8536093	8536709	1.636529839	10	0.115286032372372
chr3L	773889	775123	2.92835391	13	0.115674754712979
chr3L	15056396	15057699	3.905005672	39	0.11679801716798
chr3L	16797492	16798493	2.390257288	27	0.116812487935496
chr3L	3261551	3262409	2.572539877	20	0.116826871529714
chr2L	7572791	7573129	1.34582047	2	0.117936554692879
chr3R	17990049	17991103	2.635857186	17	0.118311522141199
chrX	5951311	5952024	2.148498365	22	0.119410148537385
chr3L	18171477	18172659	1.90454846	22	0.119429477170626
chrX	14773388	14773870	1.380470614	7	0.119429477170626
chr3L	24747272	24749001	7.746202803	40	0.119429477170626
chr2R	22027706	22029475	3.15938106	21	0.120153176422771
chr2L	5944539	5946276	2.6746469263	28	0.120157396025103
chr2L	5683297	5685205	3.250331584	33	0.120161590879035
chr2R	5771387	5771938	1.999191467	15	0.120165761201658
chr3L	8453539	8453905	1.43625843	5	0.12016990720753
chr2R	20652339	20652881	1.32317821	2	0.120885021324457
chr3L	9940882	9941849	2.158692543	22	0.120885021324457
chr3R	23650601	23653168	3.38459957	41	0.120885021324457
chr3L	1590069	1591230	2.667839041	16	0.122636012260843
chrX	3440517	3441146	2.6307350399	15	0.122636012260843
chr2L	12817760	12818792	4.504861506	19	0.122981398135258
chr2R	18541487	18542722	2.194341308	21	0.123660361236604
chrX	4695795	4697144	1.85540307	21	0.123660361236604
chr2R	10172917	10173534	1.795069337	14	0.123660361236604
chrX	9622669	9623281	1.96138399	5	0.123998931551604
chr3L	10120325	10121534	3.1363462361	17	0.124335589039966
chr2L	5784912	5786616	4.38063493	32	0.125313373955084
chr2L	20339	20645	1.557071661	11	0.125313373955084
chr2L	1543277	1544294	2.2741032	13	0.125313373955084
chrX	8539559	8540650	2.639850309	13	0.125313373955084
chr2R	21563383	21564344	1.8742354	7	0.125313373955084
chrX	16921869	16923065	2.4102514078	23	0.126316257263163
chr2L	2347689	2350653	3.027324239	60	0.127633645475231
chr2R	18001110	18002044	3.359575877	12	0.127633645475231
chr3R	14234017	14236181	2.631080244	47	0.127951943097701
chrX	1264460	1265289	2.1029336313	8	0.129582658172539
chr2R	17705218	17706577	1.784584552	28	0.129582658172539
chr2R	12479767	12480831	2.508116879	18	0.130532995746747
chr2R	22553824	22555245	3.482670328	23	0.130532995746747
chr2L	10621672	10622523	2.6035120994	12	0.133120563282425
chr2R	16839533	16840295	2.319982924	16	0.133120563282425
chr3R	19064472	19065983	2.845780263	21	0.134697042425138
chr2R	24618347	24619398	2.61833802	15	0.134697042425138
chrX	18180787	18183073	4.8014436311	40	0.134988651672467
chrX	9406135	9407998	3.51778811	38	0.137842900201958
chrX	20492627	20493214	1.764445157	7	0.137842900201958
chr3L	16101899	16102831	2.23030243	17	0.138726552876627
chrX	12094931	12096300	3.801979756	32	0.138726552876627
chr3R	14335072	14336097	2.7146256	17	0.138911702497296
chr2R	7080270	7081156	1.631070743	19	0.138911702497296
chr3L	17742307	17743339	3.34569818	30	0.138911702497296
chr2L	8940538	8941115	2.101421789	12	0.13982601739826
chr3L	10616220	10617447	2.98871162	15	0.140902576409026
chr3L	5372560	5373424	1.72875822	4	0.140902576409026
chrX	4939925	4940977	2.08879589	6	0.140902576409026
chr3R	15459088	15460827	4.8574321962	23	0.140902576409026
chr3L	11856310	11860030	2.77062415800001	68	0.14148403341484
chr2L	20391035	20391765	2.0774737433	20	0.143322455319235
chr2L	16611673	16614216	7.5930441929	45	0.143580473993944
chr3R	10272242	10272898	3.958962806	17	0.145404016299401
chr2R	5964017	5965008	3.428737266	19	0.145593645763629
chr2R	1092014	1093233	3.91070663	19	0.145593645763629
chr2R	1756285	1756863	4.70470044	29	0.145781340233324
chr3L	3724528	3726853	2.360899342	50	0.145781340233324
chr3L	7811623	7812046	1.36982313	4	0.145967129175407
chr3L	9499609	9500876	1.144619131	35	0.145967129175407
chr3R	15255969	15258434	4.190132602	33	0.146828861417656
chr2L	1288295	1289668	1.963963981	26	0.148300321483003
chr3R	12100130	12102800	3.363355385	55	0.148539302241061
chr2L	14457999	14458960	1.61397011	17	0.149082579179268
chr2L	18906422	18907223	1.41967467	10	0.149249075092491
chr2R	13125373	13127226	4.160960453	43	0.149249075092491
chrX	1282510	1283427	1.537312038	12	0.14973872070921
chr3L	18181587	18182210	2.049551927	16	0.14973872070921
chr2L	6186044	6187596	2.721784173	17	0.14973872070921
chr2R	18629170	18630857	4.269926212	37	0.14973872070921
chr3L	23548600	23548825	3.0582548	12	0.14973872070921
chr2L	18955550	18956093	1.46164554	4	0.14973872070921
chr4	262726	263803	3.029986595	67	0.150565778802955
chr2L	174071	174931	2.800666138	29	0.152207762108875
chr3L	4462408	4463262	2.75535035	28	0.152207762108875
chrX	16906838	16908249	2.788969533	31	0.152726190795555
chr3R	15050289	15052298	3.541940228	49	0.15405061435604
chr3R	24976128	24978172	3.03323088581	23	0.15405061435604
chr3L	1866533	1866872	0.73830156	3	0.156032822867834
chr2L	19382316	19383811	4.2536178029	42	0.157711765055378
chr3L	2330544	2333479	2.9224033082	48	0.158210684955601
chr3L	11352668	11353533	2.255545569	16	0.158707206202457
chr3L	24227980	24229440	4.727970712	84	0.158909768495572
chrX	19741219	19741867	0.91014206	3	0.1604844254911
chr3L	9531219	9532421	1.755787589	28	0.1604844254911
chr3R	19955799	19957625	2.9689321556	24	0.1604844254911
chr3R	26743592	26744523	1.94797425	12	0.1604844254911
chr2L	9192161	9193211	2.955537551	17	0.1604844254911
chr2L	4236873	4238205	2.582697064	14	0.161161242366329
chr2R	8962058	8964813	2.918294258	58	0.161161242366329
chr2R	10736144	10736593	0.463015508	11	0.161354217519424
chr3L	4922174	4925628	3.46369235	69	0.162687956556457
chrX	17039936	17041261	2.5322088455	26	0.163064067425033
chr3R	22540608	22542621	3.844775718	39	0.163064067425033
chrX	19216518	19218087	2.441705191	29	0.16400220443072
chr3R	5418534	5420882	2.736251484	60	0.16400220443072
chr2R	21778595	21780627	2.669983373	27	0.164468007955585
chr3L	952705	953111	1.31764509	10	0.165776014991093
chr2R	17399333	17400529	1.052649425	21	0.167813633383205
chr3L	4805545	4807058	2.382562009	26	0.167813633383205
chr3L	15813797	15814629	3.376580192	19	0.167986879472972
chr3R	19574018	19576488	2.982537129	32	0.168330992987658
chr3R	10737498	10738257	2.51729586	14	0.168330992987658
chr3L	16906961	16908520	2.200780873	20	0.16850187127406
chrX	3002293	3002798	1.0885432557	7	0.17188099371881
chr3L	3404905	3406147	1.67381933	7	0.17188099371881
chr3R	9480602	9482680	3.774040752	33	0.171928508506615
chr3R	12652638	12653190	1.346267967	12	0.171928508506615
chr3R	25106351	25108442	7.746875106	80	0.172363801994518
chr2R	7026272	7026877	1.526640533	12	0.173344827679394
chr2L	8563838	8565361	2.201872152	11	0.174748444438067
chrX	10287727	10288865	2.638931506	18	0.174748444438067
chrX	19251433	19252547	3.59131975	15	0.175325324610396
chr3L	16994662	16996072	2.609043653	23	0.175325324610396
chr3L	12358120	12359054	1.7172980456	27	0.176018032940581
chr3L	2500766	2502523	1.570947457	23	0.177394233969064
chr3R	16318348	16319342	2.631538873	18	0.177394233969064
chr3R	25528761	25531652	1.348342011	49	0.17861576674191
chr3R	5063068	5064085	1.8820551957	20	0.178835449788355
chrX	9187218	9188028	1.742312	3	0.178835449788355
chr3L	11542771	11544213	3.331997083	29	0.178835449788355
chr3L	4854148	4855617	1.77246937	20	0.178835449788355
chr2R	18041930	18042955	3.999586853	37	0.178835449788355
chr3R	13336455	13337133	2.099378477	24	0.178835449788355
chr3L	20868616	20870074	2.259420048	30	0.178835449788355
chr3R	15092919	15093488	1.6977164	11	0.178835449788355
chr3R	12077755	12079503	2.469057311	40	0.178835449788355
chr2L	3926686	3927751	2.996564538	33	0.178835449788355
chr2L	20759239	20759849	1.422325183	11	0.178835449788355
chr2R	20877146	20877723	1.110746373	9	0.178835449788355
chr2R	24273475	24274718	1.68222307	6	0.178835449788355
chr3L	2783396	2783803	1.614831518	13	0.178835449788355
chrX	15308991	15310256	1.970621603	28	0.178835449788355
chr3L	21935187	21937192	3.27810066600001	41	0.178835449788355
chr2R	8704805	8706995	1.928631484	47	0.178835449788355
chr3R	7834007	7838184	0.375959213000003	85	0.178835449788355
chr2L	16862270	16863309	1.5013601208	14	0.178835449788355
chr3L	19624122	19625942	3.0192458063	30	0.178835449788355
chr3R	23335320	23336141	1.11683555	12	0.178835449788355
chr2L	18376260	18377884	1.705926538	39	0.178835449788355
chr3R	12589420	12590944	0.175411739999999	24	0.178835449788355
chr3L	19461167	19462947	2.48885525	35	0.178835449788355
chrX	21061615	21061956	1.8968108958	8	0.178835449788355
chr2R	19587739	19590020	1.87347296	37	0.178835449788355
chr3L	23197998	23198974	3.49302918	15	0.178835449788355
chr3R	7396577	7397275	0.943273748000001	11	0.178835449788355
chr2L	4040759	4041653	2.187359033	17	0.17998033876446
chrX	8496358	8497601	1.2320633276	24	0.181120477163902
chr2L	4036911	4037665	1.0143529377	13	0.182507110113731
chrX	12681840	12682961	2.64935468	16	0.182507110113731
chr3R	12511192	12515139	3.883194267	70	0.182507110113731
chr3L	14553758	14554310	1.302057396	7	0.18363266554003
chr2L	16277745	16278430	1.364475152	6	0.183971944857828
chr3L	16000817	16002171	2.115060633	19	0.183971944857828
chrX	4544265	4545966	1.790857805	31	0.183971944857828
chr2R	23233904	23235150	1.730290162	19	0.183971944857828
chr3R	10978383	10980516	0.6785132975	35	0.183971944857828
chr3L	304026	307013	5.627403684	56	0.183971944857828
chr2L	8354687	8356938	1.7095236837	47	0.183971944857828
chr3R	10560077	10561006	1.99561105	8	0.183971944857828
chr3L	10837555	10839046	3.111134751	21	0.183971944857828
chr3R	20232637	20233924	3.104994888	28	0.183971944857828
chr3L	14716786	14717151	0.36767255	8	0.183971944857828
chrX	2786986	2788468	1.9980071035	26	0.18408399160084
chr3L	13595219	13595971	1.069921471	7	0.18408399160084
chr3R	6283608	6284721	3.0800973545	17	0.18408399160084
chr2L	8334220	8335305	1.9793390501	26	0.185517956140894
chr3L	15396819	15399550	2.1731572	48	0.185517956140894
chr2R	19306738	19307688	2.153127026	17	0.185517956140894
chr2R	20437981	20438416	1.4889507	5	0.185517956140894
chr3L	10566010	10566779	1.25907547	9	0.185632129856321
chr2L	23018781	23020926	1.153102012	109	0.185986144468557
chr2L	15848616	15850229	1.262980646	53	0.187298035482448
chr2L	7963978	7964679	0.276026630000001	16	0.18751759401663
chr3L	12409180	12409848	1.04047911	8	0.18751759401663
chr2L	4691143	4691944	1.48083703	9	0.187822462889898
chr3R	27333454	27333986	0.41569985	12	0.187822462889898
chr2L	14826927	14829768	-0.294762532000001	64	0.187822462889898
chr3L	17000174	17001494	2.091969229	14	0.187822462889898
chr3R	11969453	11970164	1.117355709	16	0.187822462889898
chr2R	2589121	2591584	4.762470608	95	0.18840213066072
chr3L	1788831	1789742	1.1221313	17	0.188719352003024
chrX	8275370	8276682	2.10567615	17	0.188719352003024
chr2R	24748492	24750589	-0.823908257999999	47	0.188719352003024
chr2L	17337681	17341548	3.454258061	68	0.1895270973866
chrX	15615542	15617776	0.508941099800002	51	0.190097913285595
chr3L	17138244	17139341	3.990577046	17	0.190433163977268
chr2R	19766619	19770035	4.213729289	72	0.190767130183533
chr2R	14694601	14696117	1.13269451	25	0.191197452759432
chr2L	14172373	14174392	2.9442423	35	0.191197452759432
chr3L	7259735	7260832	1.4555674949	18	0.191197452759432
chr2L	1907220	1907541	0.69156231	6	0.191197452759432
chr3L	17331414	17333208	1.85061204	37	0.191197452759432
chr2R	22048251	22049440	1.451111327	21	0.191197452759432
chr3R	19621817	19622257	1.113438002	6	0.191197452759432
chrX	16717086	16718168	0.0881206760000009	28	0.191197452759432
chr2L	6892292	6895557	3.49761992	49	0.191197452759432
chr2R	15811020	15811875	1.39961052	4	0.191295156198666
chr2R	16832639	16833407	0.97840498	5	0.191392493020867
chr3L	20826869	20827282	1.56195698	7	0.192400235631868
chr3R	17835223	17835908	1.128994156	10	0.194495261833221
chrX	4626691	4627715	2.370240529	16	0.194495261833221
chrX	6627658	6628989	2.057881421	36	0.194495261833221
chrX	10748685	10749202	1.01391391	3	0.195263745000965
chr2R	17465810	17466633	1.66901136	12	0.196116684627833
chr2R	17500812	17501346	1.28692362	9	0.196116684627833
chr2L	13436703	13437789	1.95007616	20	0.196877909251589
chr3R	20845090	20846804	2.046554677	39	0.196963329497309
chr3L	10599592	10600392	2.041216063	25	0.198168028501017
chr2R	7764833	7765731	1.12652441	9	0.198250763158978
chr3L	4070209	4070677	0.565130776999999	8	0.198659915429222
chr2R	19038153	19039031	1.14225193	18	0.198659915429222
chr3L	12381998	12383261	2.045053795	16	0.198659915429222
chr2L	20911158	20911887	1.3058281	9	0.198659915429222
chr3L	6810663	6811584	1.90481221	12	0.198659915429222
chrX	20004118	20004826	1.021836832	8	0.199042164749042
chr3L	25909565	25910329	4.419645029	42	0.199042164749042
chr3L	13242767	13244931	2.10836382	26	0.200443723743568
chrX	21353449	21354175	1.691009595	18	0.200740866238873
chr3L	3755483	3756374	0.070532115999999	24	0.201112861686804
chr3R	22856808	22858593	0.381289685	24	0.201112861686804
chr2L	2502159	2503112	1.69001577	10	0.203883381859301
chr3L	18031137	18031654	0.991939207000001	15	0.203883381859301
chr3R	5106824	5107520	0.828124696000001	12	0.204825395596641
chr3R	30549593	30551507	0.288376300000001	36	0.205233377371483
chr2R	14661242	14661887	0.93277556	4	0.205233377371483
chr2R	17636772	17637595	1.34862913	4	0.205233377371483
chr3L	15881286	15883156	2.043489903	40	0.205233377371483
chr3L	17538546	17540598	1.623843876	33	0.205233377371483
chr3R	5044535	5045681	1.099289975	37	0.205233377371483
chr3R	27421084	27422794	0.712352965000002	22	0.205515731612679
chr3R	14931770	14933404	1.25889435	23	0.205797088135709
chr3R	20981604	20981899	0.716624347	3	0.20586301158244
chr3R	23786708	23787399	0.5419022	10	0.206570892206554
chr2R	11001412	11002296	0.112054800000001	15	0.206699330066993
chr3L	467344	468017	0.917956805	18	0.206699330066993
chr2R	12270951	12271620	1.48278891	7	0.207189088446672
chr2R	13646401	13646919	0.50152895	8	0.20725200207252
chr3R	12908600	12909999	2.24430291	19	0.207290382072904
chr3R	10459109	10460443	2.012161139	18	0.207290382072904
chrX	6718939	6721446	0.964916756	43	0.207290382072904
chrX	16623398	16623979	1.23577973	6	0.207290382072904
chr3L	15406220	15407369	1.647900428	23	0.207476316271654
chrX	8466658	8468049	2.287669534	35	0.207476316271654
chr2R	11040492	11042239	1.364662213	22	0.207476316271654
chr2R	15738008	15738901	1.395894374	8	0.208376403738936
chr3L	9588812	9592112	1.3839725138	59	0.20843629922722
chr3L	2550114	2552657	2.6324091227	47	0.208495988889084
chrX	17289312	17289956	2.002627571	16	0.20918114020502
chrX	1196163	1196951	1.377015177	11	0.210752258107523
chrX	11881817	11882788	1.258124866	18	0.210752258107523
chr2R	13697954	13698477	1.1011830582	7	0.212726938549756
chr3L	17958159	17959165	0.293117701	17	0.212726938549756
chr2L	6751999	6753882	1.6045448457	32	0.213449622779658
chr2R	21983789	21985597	2.150323308	25	0.213449622779658
chr3R	26674185	26676917	1.958141585	58	0.217003384407323
chr3R	23316702	23317326	-0.38419773	22	0.218076331114773
chr2L	2963470	2965429	0.855450554	21	0.219431255527646
chr3R	31427015	31427748	-0.0805491020000015	21	0.219431255527646
chr2R	11845942	11846618	0.723836973	10	0.219431255527646
chr3L	17945203	17946196	-0.238064884999999	20	0.220492908692324
chr3R	6098085	6099529	0.963312749700001	24	0.222571031487455
chr3L	3479842	3480940	1.243636547	20	0.223147069652436
chr2R	9797690	9801162	0.972728604999997	65	0.223147069652436
chrX	8202046	8203156	1.38119473	6	0.223147069652436
chr2L	20055359	20056664	2.499109259	25	0.223147069652436
chr3R	18041953	18042900	0.9499243	5	0.223147069652436
chrX	18394974	18395865	0.93805919	9	0.223415137756539
chr3R	4871478	4872709	0.54347978	21	0.223415137756539
chrX	12874842	12876375	0.693283395	30	0.223649158262982
chr3R	12088510	12089304	0.8075337968	16	0.225088234978155
chrX	18054784	18056739	2.1288545184	39	0.225147831180639
chrX	11619728	11620765	1.419539821	16	0.225147831180639
chr3L	4800257	4801632	1.5474088817	41	0.226577342265774
chr3L	12985087	12987628	2.432601239	54	0.226604597339939
chr3L	14904762	14906071	2.554539653	25	0.229422303671272
chr2R	21019940	21020790	1.16082217	23	0.230148413730055
chr3R	30117832	30119130	0.569731009999999	25	0.230148413730055
chr2R	19626610	19627044	0.53436723	5	0.230148413730055
chr2R	14559039	14561156	1.534582348	37	0.230148413730055
chr3L	349453	350285	1.7519775948	17	0.230148413730055
chr3R	19969282	19970063	0.6303323	23	0.230148413730055
chr3R	28877448	28878209	2.096893962	12	0.230366590569468
chr3R	13972402	13973336	1.760562739	13	0.230744976620548
chr2R	18609398	18609893	0.261490012999999	10	0.230744976620548
chr2L	15083782	15085594	1.241267595	67	0.230744976620548
chr3L	11668527	11669644	2.5096815062	27	0.230744976620548
chrX	8504461	8505618	1.24221612	18	0.230744976620548
chr4	369551	370384	1.423229977	4	0.230744976620548
chrX	14592320	14593309	1.364239992	18	0.230744976620548
chr2R	11816581	11817593	0.42038029	15	0.230744976620548
chr3L	11716685	11717569	1.127756282	10	0.230744976620548
chr2L	2541048	2543827	1.8707533528	46	0.230764802307648
chr2L	4270447	4271187	0.81621722	4	0.230784564855617
chr3R	23045949	23047675	0.851593416	19	0.231770781586388
chr3R	15002712	15004393	1.19830606	35	0.232753867470395
chr2R	8673562	8674664	0.700070276999999	20	0.233348455962645
chr3L	5055489	5057850	-0.116087946999999	40	0.234325934495158
chrX	12771443	12773391	1.426550926	46	0.234916160832574
chr2L	20337741	20338443	0.425604633	6	0.237038756692153
chrX	7075550	7076793	2.651688094	12	0.237431374972739
chrX	21275573	21277177	1.062355418	28	0.237640286206859
chr2L	17936617	17939221	1.4835166551	54	0.237640286206859
chr3R	7583803	7585834	0.458302693	35	0.238411268591009
chr3R	29610173	29614002	-0.327103393699997	73	0.238418724637709
chr2R	11688454	11689124	0.907558917	10	0.240515948405159
chr3R	12839927	12840838	0.208489171999999	19	0.243744736290802
chr3R	27897727	27900686	-1.778672096	70	0.246762901349616
chr2L	8110097	8112289	2.2162948103	16	0.246762901349616
chrX	8506820	8508722	0.289388829999999	51	0.246762901349616
chr2R	12785275	12787443	0.374443390000001	28	0.249545461478506
chrX	16572328	16573959	-0.702721927000001	27	0.249545461478506
chr3R	24708107	24710185	1.122606159	17	0.249545461478506
chrX	1535137	1536095	0.579125731	4	0.249545461478506
chr3L	10212544	10213184	0.515127013	14	0.249545461478506
chrX	12433152	12435106	1.951146637	32	0.250096836470199
chrX	15612943	15614510	0.670134239999999	18	0.250272975774619
chr3L	17939393	17941963	1.12386795	31	0.250448574774425
chrX	5976593	5978733	1.40627484	25	0.250809834789874
chr3L	24733457	24736982	7.229829439	122	0.251355904164936
chrX	13878955	13880009	1.287274253	18	0.251714675860657
chr2R	23513524	23514201	1.34239344	15	0.252045312186107
chr2R	10528324	10529130	1.080677111	19	0.252045312186107
chr2L	22779667	22781983	8.03908040888999	154	0.252045312186107
chr3L	4953040	4956628	1.573867324	44	0.252880736022783
chrX	3399009	3400635	1.235485051	40	0.252880736022783
chr2L	19621865	19624387	1.441240705	22	0.252880736022783
chrX	7966257	7966608	-0.174662947	4	0.252880736022783
chr2R	5886803	5887631	0.966230513	10	0.252880736022783
chr2R	22902785	22904095	0.903841145000001	11	0.252880736022783
chr3R	8587910	8590752	-0.369531408500002	52	0.253597497393117
chr2L	9078687	9080030	1.3739184235	33	0.254460781466763
chrX	19238593	19240706	-0.0971801730000019	52	0.254460781466763
chr2R	8524149	8526796	0.414689386000001	34	0.254460781466763
chr2R	24221449	24224577	0.934439559699998	40	0.256261369378757
chr2L	1529734	1531659	-0.015302029	39	0.257875108011587
chr2R	17877522	17878883	2.135780549	45	0.259591844969805
chrX	15201889	15202845	-0.700744488999999	27	0.259591844969805
chr2R	21136223	21136895	-0.79053907	18	0.259591844969805
chr2L	1827972	1829570	1.175679537	40	0.259591844969805
chr2L	10921376	10922357	0.778477290000001	10	0.261368826080355
chrX	9969094	9970227	0.500053395	9	0.262665498156067
chr2R	17557471	17559951	0.755720286800003	41	0.262665498156067
chrX	14589908	14590467	-0.609876894	14	0.262665498156067
chr2L	12334165	12336135	1.566499744	24	0.262665498156067
chr2R	18551121	18551855	0.06779652	7	0.262665498156067
chr3L	19131479	19134417	-1.19524311300001	65	0.263618082636181
chr3R	14975382	14977323	1.3905553265	45	0.263618082636181
chr2R	17901710	17903011	1.1602156466	20	0.263618082636181
chr3R	27760252	27761125	0.66213517	8	0.263618082636181
chr2L	10682239	10683474	1.80178305	37	0.264298241708676
chr3L	12104656	12106105	0.754522622	23	0.265652619599758
chr3L	23072776	23073080	0.68292959	7	0.265652619599758
chr3R	2100768	2102584	-0.959616866000005	97	0.266822664613075
chr3R	15468721	15469839	0.88277728	11	0.266822664613075
chr3R	8175812	8176858	-0.13698778	19	0.268374321988092
chr3R	24087824	24088325	0.8248328948	11	0.27005854327862
chrX	10483821	10485368	1.471218125	14	0.27005854327862
chr3L	3510461	3511611	0.871788245	18	0.271774265574885
chr3L	2274884	2276031	1.033709617	23	0.27208345447876
chr2R	14379026	14380359	0.0549712450000005	20	0.272741646698639
chr3L	1900523	1902552	1.921716621	43	0.273223252387406
chr3R	19690806	19693859	0.949660186000004	33	0.274924587885544
chr3L	18727451	18729581	-0.114425804999999	36	0.27509032263678
chr2R	17942025	17943520	-0.165769173	36	0.27509032263678
chr3L	14682436	14683342	0.39360507	7	0.27509032263678
chr2L	3010141	3012104	0.121260134999998	27	0.27509032263678
chr3R	7521949	7523132	1.399128396	36	0.275391264292374
chr3R	27858450	27859318	0.950974547	17	0.275472452754725
chrX	19073831	19075319	0.0556037840000011	21	0.275472452754725
chr2R	17065526	17066909	0.0991681390000005	32	0.277323756986003
chr3L	10006482	10007269	-0.33896772	10	0.282269790018165
chr3L	6569970	6571236	1.27741269	24	0.282386471395294
chrX	8845651	8848022	1.77927448	40	0.283189760120033
chr3R	23105288	23106507	0.906343777000001	15	0.284848242961318
chr2L	18266252	18268843	-1.2993260963	46	0.289584562670494
chr2R	18260026	18261063	0.822584850000001	24	0.29003231884969
chr2L	19840828	19844058	0.640359100599998	39	0.29041247347916
chr2R	23219894	23221367	1.103794714	22	0.29041247347916
chr3R	14138161	14139232	0.606759431999998	31	0.290450395519888
chr3R	18153767	18154447	0.405834710000001	11	0.290450395519888
chr3L	5598125	5598683	0.207092462000001	28	0.291573077329138
chr3L	13570669	13573749	0.278433768	36	0.292692627529436
chr2L	7954609	7956219	-0.0466504777999991	24	0.296876978968769
chr3R	31292012	31294125	0.523078502	18	0.296876978968769
chr2L	2714492	2715571	0.383566884999997	18	0.296876978968769
chr3L	16190694	16191504	0.478201520000001	12	0.297645686194211
chr3L	7749130	7750619	0.921868564	16	0.298075455612333
chr2L	14377158	14378822	1.59353954	34	0.30094670091002
chr2L	767625	770443	-1.552655727	49	0.30094670091002
chr3R	7189412	7189655	0.0926010440000001	6	0.303047212520127
chrX	18706830	18707705	-1.1229912755	17	0.30614679578874
chr3L	14719562	14721088	-1.369525948	32	0.306394670024057
chr2L	17758537	17759364	0.237763102999999	15	0.311318318717579
chr2R	23082900	23084381	0.397497029999999	48	0.311891993242377
chr3R	26967696	26968434	0.4723905	6	0.312297537369552
chr3R	31856372	31857673	0.5341742784	25	0.313533626117553
chr2L	5080765	5083398	-1.39554747817	62	0.314600233965675
chr3L	17990899	17991372	-0.01171335	7	0.316659193562226
chr3L	18001708	18002611	0.400601198	8	0.317552985845829
chrX	10322212	10323006	0.00527718000000037	14	0.31827892040728
chr3R	21562942	21563704	-0.998431814000001	16	0.322306899744808
chr3L	17207740	17209135	0.71036275	16	0.324398996414721
chr3R	17737382	17738158	0.445857940000001	17	0.324398996414721
chr4	947068	950034	3.13212021199999	69	0.324782677347963
chrX	8109569	8110209	0.4620529	6	0.325001013412172
chr3R	22522720	22523815	-0.399122584000004	20	0.327023707885622
chrX	4237040	4238093	-0.205774719	18	0.329040950352404
chr3R	28102872	28104782	-0.394713918	32	0.329416318125927
chr2L	13766309	13767389	1.146031485	21	0.329463827810767
chrX	8158183	8159671	-2.3235368095	46	0.334080954320675
chr3R	26787322	26788634	-0.132244935	21	0.334204012753804
chr3R	14505430	14506883	0.444745197	17	0.334204012753804
chr3R	7628860	7630811	0.515486267	52	0.334204012753804
chr3R	18444369	18446728	-2.167506278	35	0.334244813168883
chr2L	13325981	13326845	-2.762696088	30	0.334933973269339
chr2L	14153730	14156804	-1.006877937	36	0.338049816855864
chr2R	21242717	21246042	-1.9770994979	60	0.338408712320258
chr3R	20142827	20144426	-1.116491764	35	0.338766654543045
chr3R	11800921	11803237	0.933640583999999	26	0.339607418568487
chr2L	12021844	12022502	0.41930644	7	0.339673969111026
chr3L	12102875	12103744	0.6209641	7	0.339673969111026
chr3R	21190731	21191403	-0.104499328	8	0.339740168463364
chr3R	15084282	15086332	0.174912773000004	33	0.339740168463364
chr3R	27057548	27058276	-0.103212662000001	24	0.339773137310775
chr2R	13940836	13941629	0.30967696	8	0.344605539446056
chr2R	24634270	24635259	0.0819975455000001	5	0.345271123347587
chr3R	4518229	4519692	0.771905416999999	11	0.345775396213659
chrX	18905307	18906586	-0.00449738309999967	16	0.34627834726357
chrX	2924381	2924966	-7.83599999985146e-06	8	0.346461688909643
chr2L	13487963	13489995	0.777405624	17	0.346485612876621
chr2R	16676376	16678527	1.918179207	43	0.34698566696855
chr3R	23078900	23081555	-0.395755319999999	51	0.349386704093607
chr2R	23251052	23251992	-0.08151411	14	0.349742919076103
chr3R	13603232	13604009	0.0308017089999996	21	0.349742919076103
chrX	4334240	4334851	0.33611281	3	0.350078238929353
chr2L	7836546	7837529	-0.47753216	17	0.350728091911951
chr3L	15887624	15890749	-0.462805851399999	44	0.351550873373207
chr2R	12442061	12442704	0.14606034	8	0.351550873373207
chr3L	11322012	11322637	0.16418008	6	0.353295936556215
chr2R	17534419	17534894	0.074696539	3	0.355036496350365
chr2L	18148586	18149270	-0.758126178999999	15	0.357085940890447
chr3R	17982116	17983212	0.00897335999999938	14	0.358512220757359
chr3R	12542577	12543467	0.92275438	22	0.358512220757359
chrX	9008862	9009861	-3.9841700703	31	0.358520245536421
chr3R	5429238	5431960	-0.839342250000001	63	0.360087068216255
chrX	20775879	20777539	-0.688447549	31	0.360715785015608
chr4	147678	148993	1.6727686541	50	0.360886360343557
chr3R	15947142	15948399	-0.125851783000001	28	0.360886360343557
chr3R	11537671	11538233	-0.0228323810000001	9	0.360886360343557
chr3R	11507040	11508834	-1.399209751	32	0.362285300132407
chr2R	4236608	4237593	-0.417679410000003	18	0.362288453088534
chr3L	3495914	3497119	0.474212273299999	18	0.365535020102051
chr2R	3900680	3901886	0.335958154550003	26	0.365535020102051
chrX	4693929	4694691	0.52593055	7	0.365840884266003
chr3L	5476153	5476867	0.41942396	8	0.365840884266003
chr2L	21095368	21096366	-0.50260766	16	0.36676180675232
chr3L	10537598	10539050	-2.2377921891	36	0.367526883675269
chr3L	10313070	10313917	0.61722353	9	0.368290031022119
chr2L	18216659	18218370	-1.545766138	35	0.370276322493695
chr3R	11005371	11007242	0.107665870599998	36	0.371942705226965
chr2R	11667590	11669241	-2.5295921421	40	0.371942705226965
chr3R	10716751	10718813	-1.851741822	61	0.374222050818758
chr3R	17523069	17524778	-2.141495661	34	0.374667295175244
chr3L	2119508	2121078	-0.61393036	27	0.375402459754025
chr3R	5985620	5987850	-0.467656923	48	0.375402459754025
chrX	8341005	8342118	0.7259999901	20	0.375679140315395
chr3L	15615738	15616430	0.194528453	12	0.375679140315395
chr2R	17110470	17112560	-1.249978004	30	0.376119797733801
chr2R	22194111	22195545	-0.77966231	24	0.38045227735291
chr3L	8689595	8690049	-1.064557588	10	0.38045227735291
chr3R	12185911	12187735	0.0572550489999996	26	0.38045227735291
chr2R	23436842	23437703	-0.932941044	14	0.380785566763521
chr2L	175665	176250	-0.555805043000001	16	0.380785566763521
chr2R	10002846	10004774	-1.709866094	33	0.380785566763521
chr2R	8418466	8419419	-1.174269554	18	0.380785566763521
chr2R	12787542	12789243	-1.565799146	30	0.380785566763521
chr3R	29663700	29664474	0.444089517	21	0.380785566763521
chr2L	20102444	20103423	-0.534457669999999	21	0.384205613878956
chr2R	8485047	8487430	0.778984689	32	0.385227324933354
chrX	9895003	9895988	-1.547045572	22	0.385773187387143
chr3R	15998580	15999326	-1.10603054	23	0.385773187387143
chr3L	17136581	17137713	-0.115442960000001	12	0.387830984343425
chr2R	23490949	23493295	-1.197227888	43	0.388843267262515
chr2L	20748353	20750947	-0.266911582	26	0.38893281403567
chrX	16705250	16706026	0.369894699999999	20	0.38893281403567
chr2L	19998073	19999405	-1.4456363	21	0.389051472441062
chr2R	19074318	19075583	-0.11816348	25	0.39138859836644
chr3R	11009606	11010950	0.0349075580000006	14	0.392685883295024
chr2L	17115254	17116971	0.0365336984000012	23	0.393537345294596
chr3R	24084344	24085544	-1.9670325541	30	0.393909277353136
chr3L	8493693	8495539	-0.228438163	16	0.393909277353136
chr2R	9926716	9927347	-0.883889368	11	0.394756171299437
chr2L	7485203	7486592	-1.0213179531	28	0.395013638732745
chr2L	19996213	19997475	-0.042937839999999	27	0.397177170099636
chr2L	15390108	15391657	0.277070719	19	0.398310048513221
chr2L	11978760	11980088	1.212928177	29	0.39881396475737
chrX	17725741	17726645	0.178142700000001	10	0.39881396475737
chr2L	10514418	10515224	-0.16537976	18	0.399065015467241
chr3R	25697308	25700035	-1.380116021	34	0.399461252915476
chr3R	30998862	30999504	0.123126699	2	0.401603911465141
chrX	8972490	8973791	-1.12451236	40	0.401996164019962
chr2L	21128680	21129958	-1.743490767	31	0.403113810482752
chrX	15216088	15217183	-1.383966404	16	0.404424319472815
chr2R	11246556	11247181	-0.666539708	14	0.404424319472815
chr3R	20670181	20671087	0.0403174859999996	12	0.404424319472815
chr2R	23680353	23681313	-0.9520721834	23	0.404474516918854
chr2L	4430476	4432136	-2.727817253	38	0.404474516918854
chr3R	8452779	8455509	-3.368397597	46	0.405676967848238
chr3L	7420652	7421850	-1.266640278	19	0.405676967848238
chr2L	9798828	9800033	-0.371915802	15	0.40706745893458
chr2L	14843318	14844968	1.21528507117	36	0.407736058545445
chr2L	3262330	3264570	0.0512536764999989	38	0.407972425897906
chr3R	18824758	18825317	-0.0332358179999999	5	0.408197958112531
chr2L	2634142	2635160	0.435249742	13	0.408197958112531
chr2R	14842267	14843429	0.779269958	21	0.408197958112531
chr2L	9021349	9022308	-0.13820725	10	0.408197958112531
chr3R	8061114	8063752	-3.362457521	75	0.408432396197
chrX	22636304	22636989	-0.43101923	8	0.411517113235921
chr2R	11206504	11207787	-1.386669248	16	0.413170860899859
chrX	11180957	11181821	-0.611071874	17	0.41837594018376
chr3R	31637254	31639181	-1.936201922	38	0.418597392597188
chr3R	14721009	14721446	-0.950824805999999	13	0.418960204329626
chrX	20991494	20993350	-0.315170151999999	22	0.421240297390516
chr3R	31374186	31376073	-0.743342281999999	26	0.421240297390516
chr3R	18632766	18634370	-0.555551175	21	0.421881532776955
chr3L	4373635	4375249	-1.9814438	29	0.422380061645403
chr3R	8923566	8924943	-1.129115736	23	0.424287965634991
chr2R	8787145	8789261	-1.1100292715	24	0.425909668592817
chr3L	3347593	3348811	0.0833006300000002	13	0.426049418179569
chr3R	15991523	15992147	-1.245322382	12	0.426049418179569
chr3R	19088791	19089691	-1.162169529	13	0.427310440812896
chr3L	23080324	23081757	3.744462109	64	0.427310440812896
chr3R	26279803	26281010	-0.0587707609999988	18	0.427586240225229
chr3L	13696158	13697834	-0.522897082000001	31	0.427586240225229
chr2R	20481062	20482546	-1.5564251534	19	0.427721177365616
chr3R	8462247	8465269	-3.106843273	63	0.427721177365616
chr2R	18110553	18111589	-0.703188207999999	15	0.427927849416893
chr2L	9231613	9232217	-0.542419023	9	0.432312324323124
chr3R	23744047	23746630	-3.52139486900001	49	0.43271375719571
chr2R	6967221	6967659	-1.07419021	12	0.43271375719571
chr3R	27740021	27741887	-3.538792417	32	0.433607780774434
chr3R	20881628	20883377	-0.2245690287	27	0.433945202971151
chr3R	17593194	17594040	-0.367850167	12	0.435309370086882
chr3L	11895708	11897936	-2.205847292	40	0.435309370086882
chr2L	8397974	8398433	-1.966393684	12	0.435920044359201
chr3L	15477611	15479107	-3.058879701	27	0.435977287628785
chr3R	15292486	15293315	-0.689389859	11	0.436148240379582
chr2R	23776743	23777771	-0.0925963912	17	0.436148240379582
chr3R	24019949	24021301	0.0861354199999998	11	0.436148240379582
chr2L	17637082	17638663	-2.999334536	40	0.436204967073915
chr3R	10316836	10319729	0.730488271000006	54	0.436398798043446
chr3R	17839740	17842271	-1.42269456354	43	0.43659219196457
chr3R	7336089	7337263	-0.40810577	10	0.43692207355841
chrX	20783336	20784030	-0.431972732	13	0.437114443786217
chr3R	12104018	12105018	0.078999160000001	23	0.437989459481018
chr3R	24952081	24952673	-0.0209100900000001	4	0.440772982185508
chr2R	22845069	22845471	-0.831950457	9	0.442732408373512
chr3L	3920118	3921278	-2.202122419	22	0.443598193372152
chr3L	9916334	9917444	-2.703906159	19	0.444190032898276
chrX	21064968	21066427	-0.716533256	30	0.444419843729913
chr2L	20589650	20590882	-1.3138293	16	0.444419843729913
chr2R	20736683	20737393	-0.3185992	14	0.445550985592633
chr2R	8563822	8564681	-1.321143517	28	0.446273412747812
chr3L	18357399	18358390	-0.520697530000001	22	0.446588489093249
chr3L	5388503	5389163	-0.69086882	7	0.447848548478486
chr2L	2581128	2581599	-0.61261617	7	0.448431072542025
chr3L	9557372	9558617	-0.51810498	16	0.449001729661288
chrX	17093292	17095225	-1.761451743	34	0.449001729661288
chr2L	18434635	18436924	-3.692912871	38	0.449001729661288
chr2R	21371507	21372360	-0.70299112	8	0.449001729661288
chrX	9837935	9838376	-0.837437021	7	0.450384983576697
chr3L	18046484	18047566	-1.648176674	15	0.45337384673881
chrX	11342313	11343091	-0.548606109	12	0.455686589931316
chr3L	6286712	6287781	-0.900635930000001	9	0.456656644566567
chr2L	14878055	14878695	-0.73765266	11	0.458025406250583
chr3R	10688233	10689427	-0.0449917349999991	17	0.460325427391399
chr3L	3079936	3080539	-1.569922496	18	0.461020564610205
chr3L	12227630	12230026	-1.0945738	34	0.461314657143268
chr2L	2731496	2732413	-0.75535439	14	0.463204445419791
chr2R	6643512	6644681	-0.227471809	12	0.463761274145809
chrX	14175800	14176559	0.278732570000001	21	0.463884046377971
chr3R	18815691	18816025	-1.65501892	8	0.463884046377971
chr3L	9553945	9555013	-1.2285397151	15	0.463884046377971
chr2L	7972115	7975440	-2.76950182597001	65	0.463884046377971
chr3R	9106836	9107824	-0.42730568	15	0.463884046377971
chr2R	8588074	8588738	-1.581754569	16	0.464832561260704
chr3L	2959136	2960599	-1.258510744	26	0.466702136727759
chr3L	21164104	21165326	-3.2966385784	39	0.469094585666027
chr3R	31599528	31600428	-0.771735755	21	0.470183468139672
chr3R	20070698	20072291	-3.0985796471	38	0.470183468139672
chr2L	18246663	18249714	-2.4315075264	42	0.470726145527996
chr2L	12750039	12750667	-1.039063319	17	0.472054628409867
chr3R	26327701	26329044	-0.566441999	14	0.475476590272007
chr3L	22931200	22932999	0.469787479999999	35	0.475488296165002
chr3L	9117947	9119470	-1.6466446161	14	0.475499976884032
chrX	2278432	2279292	-1.470610677	24	0.477993017024828
chr2L	4677349	4678544	-0.824796399	18	0.480089330122782
chr3L	14227024	14227766	-2.05196732	17	0.480486999531558
chr2L	5285826	5286496	-0.330702474	9	0.481144176802876
chr3L	18576879	18577775	-1.08666843	14	0.483620514953852
chr3R	12064850	12068049	-3.9732243194	77	0.485052349465909
chr3R	14710764	14711770	-0.24467975	7	0.485053735821722
chrX	3265499	3266416	-3.663111957	21	0.48518474378575
chrX	17475839	17477755	-1.722215862	24	0.485185986193713
chr2R	10678925	10680106	0.0476156600000002	9	0.485577741271471
chr2L	12022736	12024626	-1.32805090383	32	0.485577741271471
chr3R	12576494	12577958	-1.864334989	17	0.485577741271471
chrX	6062322	6063252	-0.65170848	12	0.485577741271471
chr2L	15125613	15127018	-3.808875264	34	0.485578560787989
chr2R	8847494	8849928	-1.5541894907	37	0.485581008952959
chrX	903137	903925	-0.57876895	8	0.485581008952959
chr2L	20261081	20262279	-1.31266331	16	0.485581008952959
chr2R	20139040	20140105	-0.679422777	9	0.488015198480152
chr3L	17753884	17755044	-0.985575577000001	19	0.488015198480152
chr2R	21006225	21007606	-0.18033913	4	0.488015198480152
chr3L	11233492	11234012	-1.68147869	14	0.488392713719184
chr3L	17931443	17932610	-1.879358843	15	0.488392713719184
chr2L	986142	987593	-1.991150704	34	0.488392713719184
chr2R	9742169	9743699	-3.093390072	31	0.49017488188288
chr3L	6758525	6759097	-1.46695714	10	0.4936084402031
chr2L	125411	126339	-1.083863236	11	0.497797918952875
chrX	11648375	11649715	-2.218298037	19	0.497913009117061
chr3R	28644612	28645697	-0.36159533	5	0.500312390472853
chr3R	28897676	28898543	-0.577704620000001	13	0.500424618643453
chrX	21399120	21399703	-2.23900043	15	0.501803153018032
chr2L	5889147	5890251	-3.118058881	25	0.511072544197863
chr3R	20082829	20084460	-2.102429493	24	0.511072544197863
chr3R	20470819	20474806	-7.3758514679	97	0.511072544197863
chr2L	3959330	3961070	-3.646015868	37	0.511072544197863
chr2R	19097807	19099241	-2.645715847	29	0.512936892839214
chrX	14859847	14861490	-1.711459366	27	0.514419779554135
chrX	8403920	8404681	-1.236133989	14	0.515145176278649
chrX	16918113	16919972	-1.896713637	16	0.523203762098017
chr2R	15784277	15785130	-0.533675452	10	0.523203762098017
chr3R	6130817	6132824	-2.424492848	43	0.523203762098017
chr3L	6650226	6651322	-0.951101988	7	0.523666685854587
chr3L	15726389	15727646	-1.5683037	16	0.524589678750521
chr3L	5632326	5633322	-1.555326126	10	0.524589678750521
chr2L	12811557	12812609	-0.4776771771	16	0.525299420776608
chr3R	4596566	4597304	-1.316207938	21	0.525633590487106
chrX	13841237	13843817	-3.960379312	49	0.525842497717441
chr3L	19514732	19515342	-0.77745136	6	0.525926527101639
chr3R	24449946	24450626	-1.542386923	17	0.52932316574267
chr4	543514	545349	0.490976329000002	49	0.52932316574267
chr2L	10930428	10933584	-4.7561535739	56	0.530395939997838
chr2L	6889440	6890128	-1.111887335	8	0.531003664638623
chr2L	6379621	6380381	-1.13728585	10	0.531003664638623
chr3L	5001020	5002745	-3.700895052	37	0.531003664638623
chr3R	24026232	24027311	-1.426921325	15	0.533800278508734
chr2R	12389724	12390715	-1.5463420121	27	0.533875546455507
chr2L	15781666	15782342	-0.752268	5	0.534813861413047
chr3L	17404968	17406081	-2.058044624	24	0.539199575483181
chr3R	12390486	12390971	-3.046652736	19	0.540499796174229
chr3L	3499180	3499846	-1.372634204	14	0.540636037406361
chrX	1828181	1828944	-1.128120883	12	0.540636037406361
chr3L	2340398	2341077	-1.45367901	9	0.541440104223685
chr3L	14251282	14251864	-0.41449011	3	0.542487686715199
chr3R	5395123	5395943	-0.59340714	10	0.546716728125778
chr3L	13419398	13420849	-0.289522758	3	0.550937260398709
chr3R	26242242	26242662	-0.933051516	7	0.551295874428621
chr3R	30779060	30780120	-1.663033251	11	0.551295874428621
chr2L	15968406	15970335	-1.677500534	20	0.553303947438756
chr2R	19841408	19842338	-0.18661902	3	0.55494250174181
chr2L	9230830	9231405	-1.391715606	7	0.555482389698968
chr3R	26243011	26244726	-2.227207846	35	0.558187694204631
chr3L	3547233	3547693	-1.7919246	9	0.558187694204631
chr3R	14070301	14071859	-1.07452132	15	0.558187694204631
chr3L	6934841	6935540	-2.173811216	16	0.562358918644526
chr2R	16375959	16376438	-1.5142311634	12	0.562525420764697
chr3L	3749427	3749921	-0.66741464	4	0.563417489096861
chr3R	23647604	23650209	-3.33690760499999	47	0.563824333272439
chr2R	15402864	15404084	-1.415451135	20	0.566162251699358
chrX	11216988	11218336	-3.834149511	22	0.567530548532449
chr2L	2435433	2437646	-3.434101957	30	0.569980662984247
chr2L	6777561	6779425	-1.78283736	26	0.571583237715832
chr3R	8506965	8508372	-2.430765868	24	0.571655087455681
chr3L	17162109	17163263	-2.5989351129	22	0.571655087455681
chr2L	13897920	13899742	-1.96756789	21	0.580480019059238
chrX	11913115	11914325	-2.569541791	17	0.580480019059238
chr3R	19695952	19697247	-1.098632774	8	0.581585191234572
chrX	16614216	16615094	-1.603046351	10	0.582927534018252
chrX	9007458	9008460	-2.858170337	22	0.584267236993114
chr3R	10561233	10561878	-1.795701576	13	0.587873629140033
chr3L	15548056	15549328	-1.3308312914	15	0.588967207302822
chr3L	13273836	13274936	-2.99846274	17	0.596972459616783
chr3L	4846708	4849272	-3.438338093	37	0.599603115104749
chr2L	9778714	9779949	-2.614231189	27	0.606035678232569
chr2R	13243720	13244629	-1.503762344	10	0.606156393158338
chr2R	18736964	18737921	-2.38070299	12	0.609125428920523
chr3R	5638414	5640331	-1.548366334	26	0.609125428920523
chr3L	15547113	15547790	-1.721464521	13	0.609598299429317
chr3R	25410365	25414442	-7.40975033800001	82	0.61504268268402
chr2R	19704563	19705888	-2.360366863	19	0.618938884321685
chr2R	23016467	23017995	-1.826936132	11	0.619400839313542
chr2L	9399130	9401101	-3.9777532638	45	0.620322060907391
chr2L	4262874	4265776	-3.466115841	45	0.620322060907391
chrX	18035601	18036450	-2.176076088	18	0.620781332719441
chr3L	10014356	10015658	-3.054894772	27	0.621357418953167
chr3L	12873351	12874918	-3.0416079658	22	0.626518392648162
chr2R	5485665	5487151	-1.9366524618	24	0.627890878865781
chr2R	16423131	16424309	-1.98837981	12	0.627890878865781
chrX	12964512	12965364	-2.62426374	11	0.628457887094608
chrX	9075062	9076075	-1.353762597	15	0.628555256227749
chr3R	16215218	16215824	-0.94334057	5	0.629588629202527
chr3R	11854843	11857004	-2.8011799258	42	0.632022951550998
chr2R	15409436	15411421	-5.8298520597	31	0.632467012664728
chr3L	17309831	17311335	-3.36263264	37	0.637199559046971
chr3R	25274529	25276202	-4.264464891	42	0.637199559046971
chr3L	18334159	18335202	-4.05902227	27	0.639151410529445
chrX	18152166	18153616	-4.6320411636	33	0.640835342851948
chrX	17290214	17290972	-1.623327235	8	0.640835342851948
chr3L	5386835	5388183	-3.046705327	15	0.64564535912821
chr3L	7860571	7861106	-1.983692846	9	0.64564535912821
chr3R	15297852	15298811	-2.633575034	18	0.649666205924689
chr2L	14414443	14415255	-2.972411827	14	0.649818177078581
chr2L	3637639	3638204	-2.2358117018	15	0.649818177078581
chr3R	8363702	8365125	-4.386559603	32	0.653592435433263
chr3R	30666995	30669584	-3.785367941	43	0.65424188825182
chr3R	22916532	22917363	-1.97514337	14	0.654659391745835
chr3L	6661152	6662727	-1.692802737	11	0.655076103764032
chr2R	20270191	20272497	-3.633690708	44	0.655952586559525
chr3L	3386184	3387377	-1.992799308	11	0.659243063394701
chr3R	28741082	28742404	-4.027587925	18	0.666209605454549
chr3L	9897018	9897726	-3.625128962	19	0.666209605454549
chr2L	19273136	19274733	-3.506713544	33	0.666209605454549
chr3L	839305	839892	-1.692588594	7	0.666727672190368
chr3L	3563097	3563540	-1.46091036	5	0.66993413546698
chr3R	30536278	30538701	-4.339837272	46	0.66993413546698
chr3L	11004855	11005489	-0.431470868	2	0.672618452440471
chr3L	16897671	16898958	-4.361509216	26	0.673699390624318
chr3L	10482439	10483302	-2.897641017	16	0.677401678218669
chr3L	18007325	18008211	-2.111592302	10	0.677499291269375
chr2L	4232558	4233705	-2.701936997	20	0.677499291269375
chr3L	6648271	6650056	-2.88980294	19	0.677889180212007
chr2R	12129725	12130891	-2.69977531	15	0.679301041858431
chr2L	57297	58599	-3.266156337	40	0.679347938222051
chr2R	15885021	15885458	-2.0369571	7	0.680415540535498
chr3R	19059760	19060652	-2.616120133	11	0.680461310812069
chr2L	17080493	17082060	-5.8927951215	34	0.686846771561205
chr2R	11785637	11786499	-4.598641138	32	0.689788031410415
chr2L	6590508	6592470	-7.408445567	45	0.689788031410415
chr2R	16994882	16996335	-2.351424506	27	0.689788031410415
chrX	1265599	1265884	-0.67165923	2	0.690312433075507
chrX	23099699	23100528	-2.013009046	16	0.690312433075507
chrX	10249898	10251626	-4.800675544	25	0.692037462920374
chr2L	7969665	7971365	-3.414653137	21	0.697275928599377
chr3L	5287333	5288786	-5.1583872641	30	0.697275928599377
chr3L	5171569	5173226	-5.016486449	27	0.698316133298951
chr2L	3365800	3367180	-7.30095019692	30	0.698569257465397
chr2R	12263181	12263963	-1.592395992	9	0.698933977569985
chr3L	18976105	18978140	-4.083295334	49	0.699521944674777
chr3R	16285688	16286081	-1.60810544	6	0.700359375827123
chr3R	15428548	15431546	-4.166787276	30	0.700359375827123
chr3R	12602602	12604996	-5.21590611	33	0.704070639767979
chr3R	27406894	27408423	-6.074965566	31	0.705878769921173
chr3R	13966617	13968673	-2.06661521	14	0.70668056933995
chr2R	18325654	18327632	-6.950259252	34	0.706743219645129
chr2L	2313682	2314677	-3.0767444411	15	0.706743219645129
chr2L	12903864	12906293	-5.02156833000001	39	0.706743219645129
chr3R	9448644	9449286	-1.497745047	6	0.713344891581944
chr2R	5505989	5506955	-2.7354607198	16	0.713344891581944
chr3R	16014154	16015832	-8.602491201	45	0.713344891581944
chr3R	9123353	9123992	-1.5914308	5	0.715685079943736
chr3L	20058615	20061845	-8.715055784	62	0.718021009545997
chr3R	18837295	18840314	-4.997926079	38	0.719136813591368
chr3R	27870755	27871552	-2.4815769	11	0.719817673405074
chr3L	2314432	2316443	-5.2522909843	44	0.719817673405074
chr3L	3003958	3006223	-5.4131535951	33	0.721700450081918
chr2L	14399198	14399870	-4.6416441484	14	0.727324369012374
chr3L	21425420	21426481	-5.216484206	27	0.727656465122719
chr3R	18826580	18829003	-10.539255578	63	0.728207830211554
chr2L	14005588	14006470	-1.444249581	20	0.728977870054006
chr2L	8617014	8618470	-3.15442439	15	0.733145080442361
chrX	4751888	4752592	-4.756623286	18	0.733145080442361
chr3R	22974374	22975735	-5.041250871	25	0.73522305427115
chr3R	5991120	5993606	-7.71012184099999	52	0.736421767364217
chr3L	3570363	3571161	-3.239585003	11	0.737283324677415
chr3R	11337044	11337549	-0.6963196	2	0.737283324677415
chr2R	19082035	19083074	-3.125790213	11	0.737494652689129
chr3L	3260073	3260963	-2.912967152	18	0.738351971254487
chr2R	18317191	18318276	-2.99005508	13	0.738351971254487
chr3L	5289992	5290900	-3.56755436	17	0.743786677733301
chr2L	18659028	18660079	-6.922647545	26	0.745078980474046
chr3L	14418608	14419656	-3.755167571	22	0.74593434311618
chr3R	24285272	24286135	-1.9251833483	8	0.747965881377963
chr2R	17371093	17372241	-1.723815014	13	0.747965881377963
chr3L	4697941	4699182	-2.69990491	17	0.748166181599309
chr2L	514018	514868	-1.5602299375	5	0.749863803655222
chr3R	28440833	28442911	-3.822659026	23	0.749863803655222
chrX	18003506	18004938	-5.2709076776	27	0.751250741592507
chrX	1734673	1735954	-3.09727002	13	0.755203982707319
chr2R	14417847	14419649	-4.137700349	21	0.755203982707319
chr3R	24525663	24526843	-3.975788804	18	0.755935753942336
chrX	10184536	10185726	-2.51716583	10	0.756666228859842
chrX	15442416	15444194	-3.51493306	24	0.757908294051231
chr2L	8232184	8234506	-6.4933209692	45	0.757908294051231
chr3L	3914283	3916503	-3.22504474	17	0.762716661196071
chr2R	23333474	23336181	-6.614707338	40	0.764726351724933
chr2L	13261935	13262688	-2.17827847	6	0.769413005789369
chr2L	13692309	13694625	-8.749089852	49	0.771948884406713
chrX	9613792	9614787	-2.94841354	9	0.772018572790609
chr3R	27320173	27321529	-3.33914175	22	0.775082386220481
chr3R	25759105	25759800	-4.7351210931	17	0.775683415841192
chr3L	14059138	14060223	-2.22221992	8	0.778738631843577
chr3R	23441409	23442804	-5.285000552	25	0.780615271806153
chr3R	31172508	31173670	-3.0248206	13	0.781742684627243
chr3L	3406267	3407148	-4.20091034	17	0.783826345911819
chr3L	20743775	20745804	-5.608659498	29	0.787395626141673
chr3L	14992898	14993958	-3.20769826	12	0.788726721733421
chr2L	19143839	19144260	-1.63594688	4	0.795365004984218
chr3R	7574475	7576437	-3.18651953	21	0.798172189761827
chrX	17180568	17180870	-2.55001334	5	0.80224654082107
chr3L	17615277	17616190	-2.263178237	5	0.804936927909996
chr3L	16889062	16890023	-2.0069143447	5	0.807486931584861
chr3L	16974487	16975712	-3.38316172	16	0.807486931584861
chr2L	11676657	11677852	-3.448102398	14	0.807486931584861
chr3L	7940236	7941064	-2.58777068	8	0.808263618082636
chr3R	30971815	30973020	-4.522676492	22	0.811464386952459
chr2L	4678709	4680998	-8.4994523916	48	0.817504384743501
chr3L	19901515	19902073	-2.945692229	7	0.82208526552189
chr3R	25384521	25386213	-11.4387536606	60	0.82208526552189
chr3L	9652265	9654934	-7.818780366	52	0.826146893507371
chr3L	12635330	12636761	-4.078721104	18	0.826146893507371
chr3R	10986220	10987277	-4.13667087	19	0.826146893507371
chr2L	12983777	12986432	-7.984247434	43	0.827216588685959
chr3R	26981416	26983782	-6.959056164	37	0.828912802087578
chr3L	3430604	3431626	-2.876978579	11	0.834268380390877
chr3R	26244798	26246525	-9.00143381660001	46	0.83449195923056
chr2L	2087448	2089493	-7.0900204115	32	0.834924067730684
chr2R	10463884	10465425	-2.45658875	6	0.855185211092625
chr3R	13535258	13535921	-2.963042248	6	0.856954441777091
chr3L	19366727	19367696	-6.8603387551	28	0.858303886834967
chr3R	27375933	27377096	-5.14124022	15	0.859539708988896
chr3R	21959256	21961293	-7.597128227	35	0.859539708988896
chr2L	9832519	9833118	-3.076052987	9	0.861507011691993
chr2R	19853431	19854290	-2.661951843	7	0.865937617661934
chr3L	15616838	15617914	-4.720490669	18	0.865937617661934
chrX	510233	511543	-4.314289419	15	0.865937617661934
chr2R	19220685	19222282	-2.7068611	6	0.869964110914292
chr3R	13755560	13756702	-4.955944139	19	0.871810691271299
chr3L	7714294	7714994	-3.43672943	10	0.874584650378499
chr3R	31222382	31223231	-5.66507141999	17	0.874977922768471
chr2R	18723326	18725714	-9.1004207909	37	0.877618769081531
chr2R	21926786	21927703	-4.013513914	9	0.877618769081531
chr3L	2846237	2847670	-3.457644152	13	0.87811151088281
chr3L	12345696	12346681	-5.033841241	20	0.880147717658378
chr3R	12299379	12300564	-2.92482377	8	0.887632387353481
chrX	10774523	10775638	-6.109508283	21	0.89006822056594
chr2R	22980489	22981328	-5.313123336	14	0.892602631628729
chr3R	20300378	20304262	-9.95483281	54	0.892875438194577
chr2R	10371474	10372092	-5.63048408	13	0.89591580470958
chr2R	23175932	23177397	-5.937600271	28	0.899258347122322
chr3R	26423423	26424655	-3.240159645	10	0.904437502377708
chr3R	21248107	21249508	-6.974677548	21	0.906846909926333
chr2R	22150313	22151076	-3.204104136	8	0.913543603622831
chrX	11463991	11464608	-5.14412721	9	0.913593275433162
chr3L	2150227	2150916	-3.11953318	6	0.922109131368742
chr2L	10810615	10813862	-9.72510872300001	54	0.929358444908647
chr3L	19410744	19411647	-8.3436872	31	0.929358444908647
chr3R	23334320	23335034	-2.85355245	4	0.929358444908647
chr2R	15633976	15635161	-5.46792622	15	0.935901058723559
chr3L	4006662	4008100	-6.45227176	24	0.939791735112203
chrX	19830221	19831195	-5.45705147	9	0.941138607341269
chr3L	18190670	18191121	-4.76298947	8	0.941164932714402
chr3R	7600246	7602965	-12.402166053	47	0.944838849448389
chr2L	1944197	1945292	-4.59738834	16	0.946583110215207
chr3L	15103720	15105564	-8.789490082	27	0.948627932547843
chr3L	12033872	12034326	-3.11673863	3	0.956632516299493
chr2R	19277210	19277754	-2.43759842	2	0.957857702601833
chr2L	4998730	4999116	-6.40271694	12	0.963116966311668
chrX	16101982	16103296	-4.18046414	4	0.966361641981497
chr2L	2132145	2132837	-4.187570989	5	0.966361641981497
chr2L	3882846	3884316	-6.23856049714001	17	0.966361641981497
chr2R	13863500	13865772	-10.5656050308	27	0.970892488914881
chr3R	28787341	28789303	-9.9458314788	22	0.985866372040482
chrX	10654785	10655938	-8.151940737	19	0.990830735707319
chrX	1590480	1592518	-5.655125686	6	0.990830735707319
chr2L	16322042	16322801	-6.2929740721	7	0.990830735707319
chr3L	9988696	9991062	-13.890514128	34	0.990830735707319
chr3R	16823623	16825881	-12.481297735	30	0.99511892432156
chr3R	10727991	10731122	-23.936141742	74	0.998600139986001
