# Supplementary material for: The hourglass model of evolutionary conservation during embryogenesis extends to developmental enhancers with signatures of positive selection
Source: Genome Res. 2021 Sep;31(9):1573–81. doi: 10.1101/gr.275212.121 (PMC8415374; doi:10.1101/gr.275212.121)
Supplement: Supplemental Material [file supp_gr.275212.121_Supplemental_Code.zip › Supplemental_Code/data/deltaSVM/dmelT4Enh_deltaSVM_dm6.txt]

chr2L	20535491	20537195	10.863659263	41	0.00226529071230808
chr2L	21733905	21734937	15.047980438	28	0.00226529071230808
chr2R	7798486	7799465	5.135640164	21	0.00226529071230808
chr2R	1989425	1989667	5.908753511	13	0.00226529071230808
chr2R	3870724	3870911	4.56041482	9	0.00226529071230808
chr2R	4209103	4209346	8.04297479	30	0.00226529071230808
chr2R	8585403	8586779	7.959768885	32	0.00226529071230808
chr2R	8824322	8825815	7.444127649	32	0.00226529071230808
chr2R	17621276	17622417	7.36673405	9	0.00226529071230808
chr2R	23342965	23343740	5.518439614	13	0.00226529071230808
chr2R	24003828	24004548	6.306949126	14	0.00226529071230808
chr3L	5062238	5063131	13.664529454	21	0.00226529071230808
chr3L	5489734	5490963	12.5061730725	26	0.00226529071230808
chr2L	5958937	5959513	8.116666224	17	0.00226529071230808
chr3L	22252862	22253562	6.085876444	14	0.00226529071230808
chr3L	22707255	22707625	9.18582267	9	0.00226529071230808
chr3L	25799198	25799998	13.023642062	34	0.00226529071230808
chr3R	11561165	11561955	7.0926525271	30	0.00226529071230808
chr3R	14081186	14083327	8.7637874201	40	0.00226529071230808
chr3R	17457257	17459107	8.638906944	28	0.00226529071230808
chr3R	18027226	18027912	6.769746	7	0.00226529071230808
chr3R	26083856	26084581	6.77161499	9	0.00226529071230808
chr3R	28302559	28302795	3.84207519	7	0.00226529071230808
chrUn_CP007086v1	17082	17668	15.089162902	26	0.00226529071230808
chrX	149719	150463	9.61902538619999	25	0.00226529071230808
chrX	19337702	19338302	7.7104751707	17	0.00226529071230808
chrX_DS484354v1_random	311	495	5.4182558	7	0.00226529071230808
chrY_CP007114v1_random	29937	30140	5.60181827	15	0.00226529071230808
chr2L	16579698	16581578	11.9891523031	51	0.00226529071230808
chr2R	20315743	20316114	4.771778385	6	0.00355099625172618
chr3L	6202842	6204186	13.775259926	51	0.00355099625172618
chr3L	7086999	7087512	2.93194925	6	0.00355099625172618
chr3L	7271239	7272755	5.702076119	21	0.00355099625172618
chr3L	17215569	17216300	6.896634511	22	0.00355099625172618
chr3R	5153682	5154002	3.9481962	7	0.00355099625172618
chr3R	13773286	13773978	6.20493896	14	0.00355099625172618
chrX	1285971	1286557	3.94594138	8	0.00355099625172618
chr2R	4674944	4675628	5.36008683	45	0.00458326260397216
chr2L	1996279	1997702	6.403811938	21	0.00458326260397216
chr3R	11956797	11957075	5.01777932	8	0.00458326260397216
chr3R	14426016	14427403	6.568193979	29	0.00458326260397216
chr3R	24196054	24197281	6.408396675	24	0.00458326260397216
chrX	5988175	5988477	3.10979377	6	0.00458326260397216
chr2L	19740809	19741321	4.1060875006	34	0.00536272903321913
chr2R	14481756	14482473	6.9687118132	19	0.00536272903321913
chr2R	21251615	21251962	6.56311983	17	0.00536272903321913
chr3L	22021937	22022833	8.20661729360001	27	0.00536272903321913
chr2L	6568298	6569185	4.592111626	10	0.00536272903321913
chr3R	12601369	12602338	4.684893435	13	0.00536272903321913
chr3L	2560659	2560962	3.052961621	5	0.0072992700729927
chr3L	19549217	19549730	3.510883501	13	0.0072992700729927
chr3R	25659841	25660459	4.292012521	13	0.0072992700729927
chrX	18115519	18116295	3.595995793	10	0.0072992700729927
chr2L	14787297	14790048	10.6299988034	60	0.0072992700729927
chr3L	11189629	11190650	6.61924219	23	0.00806761429120246
chr3R	20688146	20689896	7.319316148	34	0.00806761429120246
chr2L	16567819	16568585	5.21366644	18	0.00806761429120246
chr2R	18647370	18647934	5.093104831	14	0.00875912408759124
chr2R	23295216	23296874	5.827533791	37	0.00875912408759124
chrX	14900544	14901069	3.158560406	11	0.00875912408759124
chr3L	8748963	8749292	4.03794531	14	0.00909601347557552
chr3L	824265	825301	4.416261382	16	0.00909601347557552
chr2L	3398848	3399612	4.8100443378	26	0.00909601347557552
chr3L	18311989	18313333	5.592323619	24	0.00909601347557552
chr3R	13783044	13783853	4.288915467	17	0.00909601347557552
chr2L	3230904	3231712	4.142234912	13	0.00938477580813347
chr3L	16180579	16181472	3.81090848	8	0.00938477580813347
chr3R	28014809	28015091	1.94023991	4	0.00938477580813347
chr3R	30565206	30565911	3.809484958	5	0.00938477580813347
chrX	22468134	22469025	5.2221711077	16	0.00938477580813347
chr2R	21801180	21801758	3.53494223	7	0.0098990100989901
chr3L	4394920	4395484	2.65615806	5	0.0098990100989901
chr3R	12404881	12405525	6.351366137	24	0.0098990100989901
chr2L	5734785	5735896	4.5230659868	18	0.0113868613138686
chr3R	23223125	23223775	5.554694493	31	0.0113868613138686
chr2L	19634711	19636871	9.58906801589999	45	0.0117911285794497
chr2R	14036764	14037233	3.0568569	2	0.0117911285794497
chr3R	13570918	13572665	6.074972927	21	0.0117911285794497
chr3R	13566724	13567954	5.790260852	23	0.0124734362006837
chr2L	322842	323478	1.893051524	24	0.0129764801297648
chr3L	18648992	18649682	4.156336167	12	0.0129764801297648
chr3L	907294	908693	3.77713380698	17	0.0144205091685953
chr2R	21389788	21390624	3.1646071532	26	0.0152775420132405
chr2R	23761711	23762801	3.00903404	14	0.0152775420132405
chr3L	11810665	11811168	2.6870034184	17	0.0152775420132405
chrX	5164170	5164632	2.705349747	14	0.0152775420132405
chr3L	13852537	13853421	2.561153823	12	0.0156768414067684
chr2L	12635211	12635980	3.0883325	10	0.0156768414067684
chr3L	10699224	10700106	4.435378967	17	0.0162388255556467
chr2R	20224341	20224932	3.022042995	6	0.0164233576642336
chr2L	7100657	7101942	5.05923253	25	0.0164233576642336
chr2L	15003695	15004742	2.815014294	6	0.0164233576642336
chr2R	8575864	8576903	5.326812449	15	0.0172877449097196
chr3L	14102250	14102646	2.49841618	5	0.0172877449097196
chr3R	7254669	7255488	5.8256591348	20	0.0172877449097196
chr3L	1067298	1067818	4.36604872	13	0.0176085484235082
chr3L	18743639	18744183	5.955715684	24	0.0176085484235082
chr2L	9735233	9736306	6.469416415	28	0.0179163901791639
chr2L	15784480	15785553	3.842968206	45	0.0179163901791639
chr2L	2303827	2306018	4.966347025	55	0.0182120401821204
chr3R	30748256	30749979	5.587976932	33	0.0182120401821204
chr2R	7012976	7013640	2.4007990682	18	0.0191340089292042
chr2R	11152868	11154083	5.2953249575	30	0.0191340089292042
chr3R	7543037	7543943	6.189098823	24	0.0193952033368092
chr3R	20693844	20694397	2.5176315575	11	0.0193952033368092
chr2L	1925613	1927030	4.985139409	27	0.0198319790662443
chrUn_DS483918v1	602	791	4.2051112	8	0.0200729927007299
chr2L	13312993	13314525	7.2062856454	36	0.0200729927007299
chr2L	2345174	2346151	4.433235976	24	0.020122312093115
chr2R	21513042	21515361	7.4176600048	24	0.020122312093115
chr2L	15168608	15169222	5.4007761364	17	0.020122312093115
chr3R	8458876	8460104	3.944035771	16	0.020529197080292
chr3L	13427754	13428393	3.479537642	18	0.020564900031736
chr3R	26682725	26684045	3.954875729	22	0.020564900031736
chr2L	15546263	15547144	5.084364067	21	0.020564900031736
chr2L	21272729	21273890	4.876167779	27	0.0209539390888497
chr2R	10314465	10315241	2.40793175	5	0.021336327905671
chr3L	7926483	7927552	5.18732675	16	0.0215297797951297
chr3R	13219149	13219776	3.325340451	6	0.0215297797951297
chr3L	3640423	3643811	5.6556740361	27	0.0224452554744526
chr2R	10759539	10760198	4.55227362	20	0.0231542419528539
chr3L	9962185	9963359	5.27861998	23	0.0231542419528539
chr3R	12717511	12718871	5.679690762	25	0.0233105721685896
chr3R	29478293	29478613	1.9744629328	6	0.0233105721685896
chr3L	14806741	14807532	4.26364865	6	0.0237944709466061
chr3R	16923659	16924835	4.107659858	23	0.0237944709466061
chrX	20791377	20792597	4.591590063	47	0.0237944709466061
chr2L	8339458	8340272	4.116502625	25	0.0246350364963504
chr2L	18071817	18074315	5.767208377	47	0.0247613700168445
chr2R	8821638	8821988	1.8338076933	7	0.0247613700168445
chr2L	17329034	17330513	4.6437294162	23	0.0248838752488388
chrX	5023116	5024166	5.300883706	33	0.0248838752488388
chrX	5515388	5516186	3.486858651	17	0.0251907140113056
chr3L	6248859	6250724	3.389191295	26	0.0254929730907506
chr2R	9684957	9686063	3.681527053	32	0.0257907542579075
chr2L	11632491	11633665	4.316129821	20	0.0265671962215543
chr3R	9180707	9181708	3.250423616	24	0.0271342430974294
chrX	6592259	6592736	3.090476193	13	0.0271342430974294
chr2L	2883405	2883688	1.24260817	12	0.0277577876015215
chr2L	9601165	9601713	1.78423723	4	0.0277577876015215
chr2L	10192401	10194030	4.3742088731	28	0.0277577876015215
chrX	20507468	20507916	3.00359805	4	0.0277577876015215
chr3R	20227954	20228826	3.313952884	11	0.0280230718186923
chr3R	5405441	5407009	5.62434766786	29	0.0283471652834717
chrX	12577599	12578156	2.56903689	10	0.0283471652834717
chr2L	14958677	14959382	3.201209715	11	0.0283471652834717
chr3R	3618199	3619805	5.2926728739	29	0.028601221510502
chr2R	23792755	23793642	2.686981903	24	0.0290991035124675
chr3L	23873818	23874784	7.892189946	42	0.0290991035124675
chrX	16273657	16274464	2.932785569	15	0.0297810218978102
chr3L	21874270	21874830	2.52089489	17	0.0304539082515589
chr2R	9597040	9597586	1.895923315	13	0.0306857472147522
chr3L	7162742	7164214	3.25474468	14	0.0307138117357095
chr2L	11554021	11554887	2.84416041	8	0.0307138117357095
chr2R	17183589	17184174	1.92174353	2	0.0307411566535654
chr3L	7721464	7722115	2.677663576	15	0.0307411566535654
chr3R	5147078	5148312	3.495635809	18	0.0307678092950199
chr2L	7071196	7071626	2.36083609	7	0.0307678092950199
chr3L	15866312	15868024	5.4173142515	28	0.0318137997521003
chr3R	8082213	8083945	4.262205597	42	0.0324361313868613
chr2L	2508169	2508711	2.81423296	8	0.0332424588866415
chr3L	20704716	20706076	4.1334273885	22	0.0332424588866415
chrX_DS484965v1_random	670	831	3.35787284	7	0.0332424588866415
chr3L	9938832	9939879	4.416301243	25	0.0332424588866415
chr3R	11919393	11920478	3.312652643	20	0.0332424588866415
chr3R	13390211	13390837	2.560935624	8	0.0332424588866415
chr2R	17319310	17320389	3.489621056	14	0.033429793115363
chr2R	21380167	21380716	1.74442601	8	0.033429793115363
chr3L	12343075	12344006	3.106968868	14	0.033429793115363
chr2L	6120995	6122355	4.993501142	49	0.0336195792185487
chr2L	12297630	12300367	4.632883144	40	0.0341913177103342
chr3R	27031688	27032159	1.167219014	12	0.0347564080801222
chr3R	19816063	19817583	3.367105753	15	0.0349352348002194
chr3R	8568977	8569318	2.984150447	10	0.0354895544928266
chr2L	17307186	17308588	3.7500685742	19	0.0364129301355579
chr3R	11208340	11209417	3.480493281	14	0.0380723291307233
chr2L	14077190	14079810	4.8571776	31	0.0389706792032661
chr3R	5578245	5580073	5.548092806	37	0.0391208070204216
chr3R	6853026	6853360	2.178616022	6	0.0394160583941606
chr2L	12557639	12558273	2.4882142989	4	0.0394160583941606
chr2L	17019680	17020626	3.4457997	13	0.0397048207267185
chr2R	16458213	16459037	2.86816551	12	0.0397048207267185
chr3R	11030619	11032193	4.947388586	34	0.0398468349886323
chr3L	15868148	15869982	6.352134058	46	0.0404813572696784
chr3R	9435020	9435479	2.06720787	11	0.0404813572696784
chr2L	7434295	7434853	1.790340426	13	0.0409700965387332
chr2L	1414000	1415713	3.510405083	17	0.0411023068816113
chr3R	9701321	9702132	3.04738995	12	0.04123311073148
chr3L	11450729	11452147	4.0718290222	25	0.0413625304136253
chr3L	24297658	24299840	10.270772068	58	0.0418363426815213
chr3L	7278425	7278932	1.96466573	8	0.0423051935644132
chr3L	4309913	4310705	1.875123464	10	0.0441377737226277
chr3L	7843635	7844190	2.92630533	12	0.0442425145240578
chr2L	21722577	21723200	2.06383893	4	0.0442425145240578
chr3L	14286783	14287151	1.405305724	9	0.0442425145240578
chr3L	16201820	16204308	5.03805628130001	48	0.0442425145240578
chr3L	5238785	5239441	2.49523907	4	0.0443514024232095
chr2R	8814077	8814981	3.419322596	18	0.0447909754479098
chr3R	16904604	16905223	2.84419839	4	0.0458863661372556
chr2L	12748508	12749418	3.709450388	27	0.0466423357664233
chr3R	5983664	5985013	3.0288871974	27	0.0467371173330428
chr2L	7167417	7168596	3.229633916	23	0.0471069966174114
chrX_DS484657v1_random	1259	1421	1.86185908	5	0.0471069966174114
chr3R	26462237	26462733	3.5179496	12	0.0471069966174114
chrX	2791006	2791656	2.2252189221	14	0.0471069966174114
chr2R	17984072	17984680	1.9522777	17	0.0472865756902571
chr3R	27378143	27378660	1.33933057	6	0.0472865756902571
chr3L	20616314	20616869	2.06858235	12	0.0474627178430482
chr3R	23796326	23797231	2.652827589	12	0.0474627178430482
chr2R	7327233	7328110	2.316875412	9	0.0509906152241919
chr3L	957827	958978	2.268383637	25	0.0511293210301611
chrX	11600157	11602941	5.9035945868	46	0.0511293210301611
chr2L	736238	737447	3.7566153585	24	0.0511976971316953
chr2R	16502314	16502917	2.0789069	8	0.0521863701480319
chr2L	22304069	22306343	11.1304452501	135	0.0541362530413625
chr3L	25203198	25204531	4.800106719	46	0.0541362530413625
chr2L	201007	201910	2.82337768	15	0.0554004507383363
chr2L	17305630	17306098	2.03103424	6	0.05544766624255
chr2L	5643402	5644777	2.936802311	15	0.0557944205579442
chr3R	12867324	12868005	3.0087937238	18	0.0558394160583942
chr2L	18420676	18424144	5.047191452	46	0.0570730257291013
chr2L	11568983	11572120	3.193633261	42	0.0574077727362399
chr3L	1377531	1378705	0.82935972	20	0.0577395175280678
chr3R	30193052	30194107	2.338735884	13	0.0577750260688217
chr3L	23181627	23182238	1.860719686	10	0.0581021897810219
chr3L	12194656	12195611	2.71933648	11	0.059007816032556
chr3L	15417232	15419281	3.596413322	26	0.0599308490203611
chr3L	11663440	11663887	1.570193959	11	0.0599308490203611
chr3R	22809590	22811675	3.5550161909	35	0.0614460105713567
chr3L	3142217	3142894	2.97657329	17	0.0614460105713567
chr2R	13074107	13075068	1.9236187107	12	0.0614460105713567
chr2R	8459657	8460733	1.4258537715	29	0.0614460105713567
chr2R	8154194	8155508	2.023725096	18	0.0614642398421102
chr3R	16537234	16537956	1.91004883	11	0.0617630544637844
chr3L	5373596	5375846	3.141352502	39	0.0628979655225967
chrX	18184710	18185184	2.30317181	9	0.0629098107138439
chrX	16320785	16322065	6.910097662	33	0.0640303058301765
chr3L	5433227	5434364	1.9799461831	16	0.0662454762927069
chr2R	20358159	20359551	2.296865823	23	0.0667929022997282
chrX	16018272	16018424	0.6080252	3	0.0678741254505255
chr3R	5555680	5557687	2.2561770395	45	0.0678741254505255
chr2R	9379040	9381970	3.283385886	38	0.0686794956867949
chrX	3452965	3453867	2.408121908	7	0.0689375506893755
chr3L	4518950	4520002	3.348992938	16	0.0724243149455546
chr3R	16606878	16607848	2.857630211	20	0.073469387755102
chr3R	15528762	15530209	1.287947049	35	0.0757593595479162
chr3L	4542897	4544332	2.33274605	37	0.0757593595479162
chr3L	11728918	11731286	3.6295038833	58	0.0757593595479162
chr2R	14217533	14218097	1.748454352	12	0.0773019083633805
chr2R	17916719	17918142	3.2282898614	36	0.0787278415015641
chr3L	1283911	1284605	1.491201387	11	0.0787278415015641
chrUn_DS485915v1	46	242	2.08488183	10	0.0787278415015641
chr3R	17263550	17264028	1.371241431	4	0.0789359799197946
chr3L	10634054	10635380	2.5276427073	25	0.0835392838668889
chr2L	12077656	12078148	1.884151143	6	0.084939552919708
chr3R	17915147	17916028	2.193649882	20	0.084939552919708
chr2R	3925873	3927037	2.32218346	48	0.0851202817461445
chr2R	14909560	14910410	2.406596899	19	0.0873366151756917
chr2R	16693607	16694676	2.2463304685	21	0.0875066933461094
chr3R	16605692	16606567	2.689920298	30	0.0876754632229085
chr2L	12391296	12392100	2.516530137	19	0.0887613528723463
chrX_DS484215v1_random	1940	2094	0.83961762	5	0.0887613528723463
chr3L	9126043	9126402	0.91995353	2	0.0889234270489301
chr2L	2835553	2836678	1.9282759	18	0.0907313042280678
chr3L	7059305	7060216	1.028752695	15	0.0907313042280678
chr3L	13458467	13459442	1.56702177	12	0.094835629219033
chr3R	7847035	7849569	3.4131550486	50	0.0951588664662945
chr2L	11652746	11654314	3.4002335072	44	0.0951588664662945
chr2R	52386	52602	3.805472063	19	0.0951588664662945
chr3R	22057533	22058529	1.651289729	19	0.0951588664662945
chr2L	1482467	1483486	1.189498331	12	0.0951588664662945
chr3L	15858111	15859364	2.494970979	16	0.0951588664662945
chr2R	7985446	7986190	1.06470752	9	0.0963823325696627
chr3L	12020498	12022241	2.080827348	27	0.0963823325696627
chr3R	14704541	14706306	2.3037450405	30	0.0988984737889847
chr3R	21232991	21235200	3.048735927	37	0.100206283719454
chr3R	29447924	29448723	1.0496145526	16	0.101741811378429
chr3R	7565480	7567851	3.21202567000001	58	0.103738906684871
chrX	17530082	17531029	3.004425302	16	0.104308923946315
chr3L	13897800	13899008	2.575438912	24	0.104640250260688
chr3R	20996445	20997258	1.833256523	15	0.106371925085072
chr2L	16986773	16987918	1.310822796	32	0.107392452244137
chr2R	17904121	17906905	2.8942734569	26	0.109102163988548
chr2R	22435550	22436675	2.1884752997	16	0.109411946129331
chr3R	15898681	15899305	1.057707	15	0.110180560891279
chr3R	17486817	17487171	0.59654494	2	0.111015030901091
chr3R	22799455	22800125	0.764516132	12	0.111015030901091
chrX	8882341	8883660	2.8103278606	21	0.11154197080292
chr3L	20072049	20072678	1.55623595	7	0.111610638244134
chr3R	11320521	11321325	1.95741808	9	0.111790176914512
chr3R	16595254	16595853	0.928432551000001	19	0.111790176914512
chr3L	18499555	18500012	1.50273364	6	0.111790176914512
chr2L	2292235	2294035	2.0718188209	44	0.111790176914512
chr2L	16988159	16990516	4.1038589388	42	0.111790176914512
chr2L	13205868	13207032	1.7675829675	25	0.111790176914512
chr3R	18466235	18467508	1.6811084135	26	0.112744130992306
chr2R	11275997	11276710	0.784534557000001	15	0.113912851139129
chr3R	5880123	5881220	1.998008792	29	0.115073727526576
chr3R	13195025	13195986	2.072233377	13	0.116226838854576
chr3R	18625845	18627241	1.609028881	24	0.119601328903654
chrX	4873397	4873817	0.38319551	9	0.119601328903654
chr2L	19276174	19276792	0.9213258026	6	0.120727993425823
chr3L	19441788	19442585	2.12991418	23	0.121511378273937
chr3L	6349022	6349886	1.0799688612	3	0.121511378273937
chr3R	6887079	6888245	1.56541639	10	0.121511378273937
chr4	365859	367271	2.702996807	21	0.121511378273937
chr2R	10718312	10718858	1.03023586	6	0.122399486435721
chr3R	19963774	19965398	2.317121227	23	0.123095457444547
chr3R	14008901	14010313	1.500626632	32	0.123095457444547
chr2L	16403679	16404860	1.24981447389	16	0.123122203908641
chr2L	20074348	20074625	0.36136842	5	0.127175743964065
chr3R	24733959	24736966	1.070660415	61	0.127175743964065
chr2R	11984448	11984827	0.975064353999999	9	0.128028730673259
chr2R	24233652	24234371	2.25590893	11	0.129294713840718
chr3L	5997695	5999462	2.62161923	29	0.129931627090455
chr3R	31183207	31184361	1.058663215	18	0.129931627090455
chr2R	9349614	9350988	1.865023879	20	0.132215800501969
chr3L	8333866	8334936	0.549282226999999	20	0.133039526236056
chr2L	14008923	14009667	0.872409538999999	19	0.134887765141981
chr3L	13887417	13888237	1.061926214	7	0.13713503649635
chr2R	17648351	17649140	2.060646295	15	0.137303350410301
chr3L	18489098	18492727	5.468940907	92	0.137303350410301
chr3L	18882923	18883778	2.17571735	16	0.137633782634006
chr3R	4451395	4451880	1.03957713	5	0.137633782634006
chr3R	11093147	11094671	1.3608827479	32	0.137633782634006
chr3R	17339098	17341239	2.340802148	41	0.137633782634006
chr2L	914416	914854	0.0885375799999997	8	0.140427241679502
chr3R	9204883	9206054	1.41636697	16	0.140800249243368
chr3R	12587099	12587960	1.002281369	16	0.140942269409423
chr3R	19755585	19756133	0.7183735	3	0.140942269409423
chr2L	14824171	14825951	1.9678040312	24	0.142039850069047
chr3L	18709208	18710363	1.8688768051	21	0.142039850069047
chr3L	10551854	10552272	1.06731899	5	0.142039850069047
chr3L	9264482	9264988	0.72315269	4	0.144171510992613
chr3R	28732205	28732848	0.56597908	2	0.14432944765225
chr3R	12361434	12362559	0.591853224000001	29	0.145617189022937
chr3R	28226447	28228135	2.401128549	29	0.145617189022937
chr3L	10007454	10007955	0.743428939000001	10	0.146028212428024
chr2L	20969457	20970909	1.149212074	23	0.146028212428024
chr2R	20435560	20436489	1.642438516	14	0.146028212428024
chrX	18645183	18646319	1.534889902	15	0.146028212428024
chr3L	22660240	22661119	0.115887685999999	23	0.146325892192122
chr3L	12799694	12800207	0.61176031	16	0.146325892192122
chr3R	22206679	22208314	0.7731989288	25	0.146664403327109
chr3L	22704502	22705976	1.487748953	32	0.148905109489051
chr2R	18811724	18812751	-0.0731701409999989	28	0.149044344120501
chr2R	17290588	17291293	0.920344473	12	0.149182776246871
chr3L	4358331	4359075	1.33402091	5	0.149697961238359
chr2R	9446569	9447355	1.157704583	17	0.149833727228996
chr3R	18873303	18874218	1.7040172123	10	0.152102687458527
chr3L	7002155	7002918	0.673479265399998	19	0.152102687458527
chr3R	12086689	12087735	1.425934939	13	0.152102687458527
chrX	18811118	18812557	1.534635014	29	0.152788403879159
chrX	12000445	12001637	0.885591001999999	24	0.153957509277005
chrX	16987807	16989138	1.509413108	14	0.153957509277005
chr3R	20115123	20117364	1.727260274	90	0.153957509277005
chr3L	2422415	2423877	1.6079681077	27	0.153957509277005
chrX	13578025	13578545	0.51039266	6	0.153957509277005
chr3R	13952789	13953489	1.1200851999	6	0.154260618506394
chr3L	2923207	2923870	0.629544871	6	0.15529197080292
chr3R	20796017	20797593	1.329932615	11	0.156863538022929
chr3L	16690282	16691675	0.501664641	19	0.158063475420414
chr3L	8868477	8870359	1.9919066671	35	0.159256801592568
chr3R	7427916	7429613	2.445921281	39	0.159284071592841
chr2L	11786078	11787721	2.564918307	33	0.159284071592841
chr2L	1598712	1600701	0.892603734	30	0.159669046719306
chr2L	7693498	7694764	1.188208157	22	0.159669046719306
chr3L	21147770	21149384	3.56257766219999	49	0.160663281497937
chrX	305858	306698	3.1223032139	32	0.16236425137974
chr3L	8447443	8448595	1.783207553	28	0.162635628329059
chr3L	6063316	6064929	1.012352074	22	0.164056981398634
chrX	10229720	10231059	2.316132601	20	0.164056981398634
chr2L	6404323	6405036	1.271032736	12	0.167649635036496
chr3L	13737643	13738775	1.444978831	20	0.167649635036496
chr3L	22224195	22225589	-0.321780907999999	37	0.167649635036496
chr3L	3012457	3014855	2.145755834	48	0.168426774343842
chr2L	8530141	8530707	-0.44493573	17	0.16885128463281
chr3L	2006111	2008947	-0.305888784999999	49	0.169099756690998
chr3R	20700519	20702543	0.97138678	50	0.169346917550989
chr3L	16085361	16086498	0.801124739999999	13	0.173568958893585
chr3L	7808759	7809229	0.78106788	2	0.17363066842922
chr3R	23150391	23151904	2.71793157	21	0.176154447218463
chr2R	12206810	12207879	0.600581320000001	10	0.176154447218463
chr3R	11117068	11118251	0.0864746720000004	11	0.177235401459853
chr2L	15931225	15934009	2.36777257	53	0.18319662879073
chr3L	10819849	10820384	0.555388657	5	0.18319662879073
chr3L	23234320	23235591	1.833998821	13	0.18319662879073
chr2L	17971198	17972023	0.723574861	11	0.18319662879073
chr2L	17641198	17641957	0.84486119	5	0.183570074869119
chr2L	17153408	17155333	0.950620375999999	42	0.184278495227401
chr3L	5003390	5004306	1.1059806265	18	0.185044854293196
chr2L	13473564	13474270	0.65927551	13	0.185044854293196
chr3R	19038255	19039619	0.69282017	4	0.185044854293196
chrX	898183	898710	0.00477089400000008	10	0.186768918044905
chr2L	14754579	14756957	0.763881465000001	51	0.186768918044905
chr2R	11079004	11079717	-0.996449378	22	0.188641085513615
chr3L	3705077	3707816	1.1934975381	27	0.188641085513615
chr3L	13191143	13192594	0.704626266000001	13	0.194934526647838
chr2R	13530542	13531535	1.016374773	15	0.194945255474452
chr2R	10357647	10358857	0.843212110500001	20	0.194945255474452
chr2L	5304267	5304650	-0.29610536	7	0.195278227788194
chr3R	11364524	11365420	0.301843736	11	0.195936376511602
chr3R	20242479	20244089	-0.162978089000001	32	0.196267254462672
chr3L	11652835	11653746	0.328152705000003	33	0.196267254462672
chr2R	23468954	23470258	-0.942969440999999	30	0.196431467964315
chr2R	18774622	18775129	1.445163134	6	0.197080291970803
chrX	10021519	10022597	1.169791873	12	0.197080291970803
chr3R	22906517	22907650	-0.181086416	23	0.201105624731644
chr3R	29324287	29325167	0.6104372665	5	0.204611002314402
chr2L	1464411	1465605	0.571071952	24	0.204611002314402
chr2L	14613736	14614493	0.542022457	15	0.204912355479781
chr3R	2818169	2820134	3.8435883339	57	0.208691963733409
chr3L	8040951	8041561	0.0935340599999997	8	0.208691963733409
chr2L	16671731	16672449	0.159035110999999	17	0.20913995556966
chr3R	25611981	25612639	0.0917703600000005	11	0.210976979225154
chr3L	798909	799324	0.10329914	7	0.210976979225154
chr3L	12940891	12941651	1.2532954066	14	0.213936879693325
chr2L	2602143	2602732	0.193826277	15	0.216521784575719
chr3R	19727680	19728347	0.58484332	8	0.216521784575719
chr3R	27076425	27077719	0.7883635634	16	0.217570385818561
chr2R	9904565	9905984	0.104431962	34	0.218667494952632
chr2R	19069433	19070652	1.031587414	20	0.218667494952632
chr2L	17057552	17058703	0.855487989	9	0.218667494952632
chr3L	14246285	14247992	1.796854782	23	0.220165955102603
chr2R	16154401	16156109	2.752486792	30	0.220982831294336
chr3L	8916964	8917748	0.82888497	8	0.220982831294336
chr3R	10793384	10794501	0.9830056545	20	0.221485094481207
chr3L	498498	500125	0.646451898	26	0.221485094481207
chr3L	18044033	18044982	1.48351337	11	0.222229749182854
chr2R	21275330	21275937	-0.18534745	14	0.222229749182854
chr3R	11178209	11179855	1.313819135	32	0.222229749182854
chr4	988244	988952	0.837360999	8	0.222931873479318
chr2R	12484836	12486637	0.859293004	37	0.223720945877762
chr3R	7118289	7119052	0.359326573	22	0.223720945877762
chr3L	16644495	16644905	-0.028912684	8	0.22456581928014
chr3R	21154006	21154482	0.34420035	4	0.226461528159111
chrX_DS484402v1_random	1382	1791	1.363226474	7	0.226694950642235
chr3R	24579997	24580454	0.45703229	7	0.226859318623946
chr3L	19947172	19949082	1.448450274	42	0.226859318623946
chr3L	15945283	15946500	0.639601197	18	0.230524220305243
chr3L	12670377	12670938	0.113797979	5	0.231710539353304
chrX	17308639	17309681	0.2344603968	9	0.231710539353304
chr2R	20646864	20649962	1.384644883	36	0.232966996754049
chr3R	30544092	30546152	-0.0598095420000006	29	0.235845334385481
chr3R	7310471	7311100	0.21778583	8	0.236053473304355
chr3L	3023219	3024873	0.3043426766	41	0.237789643854406
chr3R	22122129	22123291	-0.483747492999996	38	0.237789643854406
chr3R	8798117	8799253	0.0907473809999997	16	0.238725234619395
chr2L	4141370	4143002	-0.095975202	32	0.240388210622145
chr3R	24337297	24337852	-0.136972233	10	0.240583941605839
chr3L	6708605	6709292	0.2100109477	14	0.241798436564326
chr3L	2363988	2366131	0.447255110900001	40	0.243734254893094
chr2R	7393599	7394690	0.79087244	6	0.245661526562576
chr2L	20173733	20173927	0.275199500000001	3	0.246169888505656
chr2R	19051108	19052661	1.08015381	36	0.246169888505656
chr3R	7621667	7622480	0.44848252	6	0.249951978486363
chr2L	338324	338902	-0.27246511	12	0.250986279927805
chr2L	14797248	14797984	0.1487907855	12	0.251585758454723
chr3R	11763582	11764176	0.53337272	6	0.253470731358237
chr2L	18225296	18226955	-0.0182724740000002	35	0.255347508727388
chr3R	4440684	4442072	-0.0554428230000003	35	0.259226561145181
chr3L	16291212	16292884	0.0456124889999997	31	0.259226561145181
chr2L	11256559	11258241	-0.168858081	25	0.259226561145181
chr3L	3275925	3276882	-0.238322305999999	18	0.259383093948669
chr3R	14330556	14331118	0.0772261427999996	9	0.259383093948669
chr3R	21267268	21268298	-1.060323962	26	0.261786911437611
chrX	12441745	12442642	-0.414444975999999	20	0.262773722627737
chr3L	21090270	21091739	-0.549214841999999	26	0.264177428411005
chr2L	15155308	15156312	0.399313071	19	0.266555647207135
chr3L	27268600	27270566	-0.0336274550000003	55	0.274768701473802
chr3L	10494003	10494414	0.1726526	3	0.274768701473802
chr3L	15926040	15928558	-1.1794129955	43	0.277666089323272
chr3R	5917445	5918224	-0.0234786939999993	17	0.279440132096727
chr3R	27309637	27310327	0.104577929	14	0.281483876928763
chr2L	18232435	18234299	-0.700660734000002	39	0.28545524394929
chr3R	24925954	24927178	-0.631913079999999	40	0.2865996419226
chr3L	5487472	5488101	-0.514049227	9	0.2865996419226
chr3R	28204504	28208652	-0.731852318	48	0.287786702501299
chr3R	13751079	13751968	-0.988338943	22	0.294180394069153
chr3L	1008039	1009450	-0.198690497500001	42	0.295620437956204
chr3L	6509920	6511018	-0.684548332	17	0.298556838702824
chr3R	7201401	7202263	0.1926723276	14	0.298891480146592
chr3R	23432142	23433119	0.32064216	12	0.302761028245001
chr3L	10106603	10108112	0.0281012120000005	36	0.303085600530856
chrX	17172709	17173346	0.121863402	7	0.307201444803973
chr2R	21407492	21410113	-0.186052731999998	50	0.319680994863477
chrX	13730906	13731490	-0.00706760099999958	7	0.325499482905919
chr3R	14497606	14499899	0.0698101440000015	34	0.331294124685892
chr3R	11536050	11537581	0.0987659609999996	16	0.336796381711522
chr3R	18592245	18593174	-1.00770994	24	0.337413209898522
chr2L	20106642	20107235	-0.20884839	9	0.337413209898522
chr2L	8903710	8906080	-0.657655955999999	38	0.337413209898522
chr3L	13421003	13421839	0.0971315	2	0.337661568528746
chr3R	29973133	29975370	-0.169585505000002	29	0.339105765536807
chr3R	20414190	20417516	-1.9178940213	61	0.339482415394824
chr2L	4590093	4591121	0.0522663630000001	9	0.348599011066636
chr3L	2559276	2559990	0.0891202010000001	4	0.351598642952606
chr2L	6579574	6581419	-1.649848989	44	0.359668241592675
chr2L	7762181	7763420	-0.29264056	23	0.359668241592675
chrX	8205144	8206659	-3.0676845084	24	0.36341605839416
chr3R	9187616	9189262	-3.2303583854	45	0.366624415402771
chr3R	20026256	20027399	-0.754110993000001	30	0.368352450469238
chr3R	10769105	10770546	0.0766573799999994	15	0.368352450469238
chrX	13213518	13214808	1.364958718	34	0.368352450469238
chr2L	2848519	2850011	-0.0998384980000003	38	0.37061501770615
chr3R	6360494	6362163	0.504260834	30	0.370921208274429
chr2R	11478782	11479454	-0.33798692	6	0.372133200881096
chr2L	18757519	18759314	-0.444636579999999	18	0.373211104086441
chr3L	18766521	18766872	-0.3559653	3	0.38939458995277
chr2R	6925025	6926561	0.144929211499999	23	0.38939458995277
chr3L	9551044	9551902	-1.859160453	23	0.392103646778179
chr2R	20458053	20458602	-0.847062988	7	0.39300581660584
chr3R	16584120	16585212	-1.288308091	18	0.396081444487131
chr3R	28352907	28353836	-0.987442402	13	0.396839345191695
chr3L	18599084	18600629	-0.672553059000001	28	0.396839345191695
chr2L	13727760	13728865	-0.66440549	15	0.398226715046097
chr2R	11540326	11540973	-0.644517421	9	0.398226715046097
chr3L	21096932	21097847	-0.674419936999999	15	0.401769861623876
chr2L	10077736	10079072	-1.596699517	22	0.402767815703979
chr2L	13925926	13927184	-1.286136776	21	0.406414935429534
chrX_DS484552v1_random	1109	1437	-0.831288390000001	11	0.406769687714529
chr3R	30306896	30309576	-0.436588971800002	51	0.409233646425032
chr3L	11203019	11204839	0.017959234600001	43	0.409233646425032
chr3R	27462764	27463884	-0.48430824	12	0.410207834178414
chr3L	4712430	4715073	-1.54475104454	35	0.415057351407716
chr2R	16729285	16730327	-0.583137805999999	12	0.418967021703902
chrX_DS484185v1_random	1651	2078	-0.332510591999999	13	0.418967021703902
chr3L	779280	779866	-0.0553345200000001	3	0.423274717982747
chr3L	19832355	19833613	-1.103293	26	0.432533495232708
chr3R	17659052	17659921	-0.14378999	4	0.433328742597438
chr3L	7554744	7555770	-1.217624767	19	0.435358159099344
chr2L	1375132	1376774	-1.5492293964	23	0.43552768783272
chr3L	11746201	11747763	-1.250933503	29	0.437833182973837
chr3L	2008968	2010437	-1.842964484	28	0.437833182973837
chr3R	18872164	18872604	-0.48750693	4	0.443031584691998
chr3R	24693160	24694220	-1.29902671	12	0.443308094563678
chr3R	24777615	24779163	-2.080801072	26	0.445051584227052
chr3R	25312424	25313084	-1.7868848105	16	0.4511844354598
chr2L	15455823	15456282	-0.501032805	5	0.451931801254012
chr3R	27703089	27704017	-0.576865786	14	0.453406326034063
chr2R	19079324	19081311	-1.155796332	25	0.453539673759057
chr2R	22978459	22979289	-0.798406391	13	0.455611818891911
chr3R	28166743	28167966	-0.798559595	8	0.457313384683631
chr2R	12496992	12497754	-2.50137326	16	0.458166476930289
chr2R	6086964	6087699	-0.15738396	7	0.458166476930289
chr2R	19329464	19330332	-0.6524867385	12	0.458891473490014
chr3R	29759658	29760386	-1.930128423	15	0.470662805748675
chr3R	22110422	22111489	-1.525600623	24	0.471242474292717
chr2L	17731954	17732867	-0.876254802999998	10	0.472179011607035
chr3R	15246379	15247192	-1.00501241	12	0.484220305242204
chrX	18081792	18083108	-0.555769074	12	0.486322148184455
chr2L	17068171	17070833	-1.982684161	39	0.487889547392457
chr3L	13622313	13623206	-0.477619112	8	0.487889547392457
chr3L	13832460	13832938	-0.14082647	2	0.488972183862695
chr3R	5888639	5889309	-1.287622477	9	0.488972183862695
chr3L	11495329	11498304	-0.208129706100001	24	0.49659980045161
chr3L	15968601	15969301	-0.7129788	11	0.508241111372733
chr3R	30181560	30183827	-3.291361973	52	0.508241111372733
chr2L	15001236	15002145	-1.591129309	20	0.511822210636079
chrX	13375583	13376601	-1.511912364	15	0.511822210636079
chr2L	21889935	21890649	-0.685172753	10	0.51336898395722
chr2L	11869867	11871112	-1.283062883	15	0.515027144972335
chrX	5293996	5295035	-1.654025494	27	0.51527920032153
chr3R	22704250	22705612	-1.108687666	17	0.517510482994254
chr2R	18892184	18893510	-1.856415356	24	0.518351345077506
chr3R	7636055	7636863	-2.001363035	14	0.518351345077506
chr3L	4946926	4948073	-1.655344481	14	0.519754373768972
chr2R	8777060	8777859	-1.288648402	11	0.522424694150303
chr2L	8901975	8903614	-2.5998848943	35	0.525662899439406
chr2R	9342925	9344413	-1.806013552	27	0.533730311179409
chr3L	22771649	22772909	-1.559731102	34	0.536132026026819
chr3L	11904449	11906870	-2.518859526	44	0.539903527129805
chr3L	3369938	3371543	-0.89185872	17	0.546986662590285
chr2R	24925726	24927324	-2.6196567736	43	0.551069457514179
chr3L	18750423	18751434	-0.466137306	8	0.562335766423358
chr2L	7284800	7285375	-0.549909468	5	0.564599172665056
chrX	16309674	16310430	-0.2162782	2	0.564599172665056
chr2L	18482507	18483212	-1.39312421	13	0.564758922031672
chr3L	21926137	21927628	-1.0936846252	30	0.566704775305602
chr3R	12155640	12157484	-1.8420176027	24	0.566704775305602
chr3R	13159806	13161203	-2.217870775	20	0.566704775305602
chr3L	9262870	9264012	-3.293865836	19	0.57171344721198
chr2L	4705355	4706803	-2.763562451	30	0.571767865802857
chr3L	16321645	16322952	-1.34862882	22	0.571767865802857
chr3R	4998542	4999764	-2.5551747184	22	0.571767865802857
chr3L	14515431	14516267	-0.97172677	5	0.571767865802857
chr3R	9376204	9377827	-3.141644534	29	0.571767865802857
chr2R	16438427	16440769	-2.143093176	23	0.577275435721734
chr2R	13813317	13814729	-0.116565648999999	26	0.581537431995341
chr2L	16075637	16077717	-3.44674248354	35	0.601373252505258
chr2L	17332301	17332871	-1.1692280374	5	0.603579235985031
chr2R	17234082	17236564	-2.40934471800001	32	0.611326198461235
chr3L	16936891	16938167	-1.76970756	15	0.620930318435273
chr3R	27946226	27947304	-2.364873226	20	0.626852466268524
chr2L	18867448	18868316	-3.109397314	13	0.639048027970312
chr3R	19749528	19750036	-0.67314133	3	0.657705873707931
chr3R	15388821	15391212	-2.116218187	18	0.662546308183252
chr2L	13937378	13939204	-3.84959012528	41	0.66470802919708
chr2L	2593863	2596102	-4.6269097456	37	0.66470802919708
chr2L	4636756	4638276	-1.028081837	7	0.66470802919708
chr3R	23529646	23530604	-2.07417606	12	0.669067369469376
chr2L	4717454	4718370	-1.7472229485	13	0.673140136317494
chrX	3209209	3210072	-3.107488512	20	0.673140136317494
chr3L	916990	918475	-2.954854411	29	0.673140136317494
chr3L	5214709	5215288	-1.53367959	7	0.674633528382699
chr3R	9111113	9112152	-3.2330219624	22	0.683341550523696
chr2L	2850784	2851699	-2.367136623	16	0.683341550523696
chr4	554750	555204	-1.17070947	5	0.689244310863031
chr3L	16880539	16881866	-3.6583022044	28	0.689244310863031
chr3R	26076321	26077608	-1.16580367	6	0.689244310863031
chr3R	26827313	26829430	-5.002270864	43	0.689244310863031
chr2R	10081984	10082784	-2.508935562	16	0.689244310863031
chr3R	21031283	21032303	-1.497836907	12	0.689407156845291
chr3R	31633642	31635499	-3.3508090417	16	0.689407156845291
chr3L	19360115	19361493	-3.4417790633	32	0.689407156845291
chr3L	20863518	20865311	-4.431180124	46	0.690634183334913
chr3R	15016684	15020627	-6.33352418099999	78	0.697074376841084
chrX	18107375	18108128	-0.55141494	2	0.701899227552973
chr3R	28950460	28951109	-1.243159383	5	0.72220322394255
chr3R	27597263	27598661	-2.785759191	16	0.735024723334118
chr3L	17773301	17774590	-2.51883007156	18	0.73521633343912
chr3R	12202400	12204649	-3.4526494989	27	0.737601199751614
chr3R	19015065	19015955	-3.391240505	17	0.737601199751614
chr2L	13695077	13696026	-1.3264613392	7	0.740419708029197
chr2R	22727515	22728548	-1.89624905	9	0.740496350364964
chr3L	17075662	17076683	-1.18972188	5	0.75033231501131
chr3R	10288646	10289190	-3.7649994029	12	0.765166067125345
chr3R	25722256	25725856	-10.2256384136	78	0.773048491329211
chr3L	15486968	15488034	-1.48858501	7	0.780279205783714
chrX	9898214	9899002	-2.38452289	8	0.781438998957247
chr2R	9614669	9615818	-3.149320265	20	0.783011556213634
chr3R	19527568	19528484	-3.203899895	15	0.786242261849765
chr2R	16711722	16712458	-2.312176558	6	0.78749091915453
chr3L	7274586	7276797	-4.68891533	34	0.789148801655267
chr2R	12621126	12623133	-3.066589436	21	0.789148801655267
chr2R	13512333	13514201	-3.3063565087	23	0.794828536014324
chr2L	18036748	18038215	-3.914299949	22	0.806265684263599
chr2R	13737296	13738445	-3.251889838	11	0.807885042216781
chr2L	15374419	15375181	-1.21901158	3	0.827060819659064
chr3L	9654955	9656073	-6.897716021	30	0.827060819659064
chr2R	6604362	6605294	-2.86081667	15	0.827060819659064
chrX	7970181	7971325	-3.59451789	13	0.865355144112338
chrX	17683578	17683969	-1.73493744	4	0.865355144112338
chr2R	13771609	13772586	-5.607166876	19	0.867173686358072
chr2R	20754825	20756208	-4.458364353	16	0.885995586487863
chrX	15436530	15437783	-4.944927457	14	0.886149465548801
chr2R	19213574	19215263	-6.342758891	32	0.911585193876284
chr3R	19720565	19722490	-5.5107249318	22	0.912307380373074
chr3L	23267556	23268927	-4.312668681	20	0.929830283535591
chr3L	4570142	4570755	-4.13271542	9	0.941538461538461
chr2L	18769967	18771031	-1.43064411	2	0.947055064078846
chr3R	12302026	12303646	-6.67428421	24	0.947718418342214
chr2L	19177220	19177853	-2.95818824	5	0.961256860531405
chr2R	16929091	16930226	-5.977865053	13	0.967220250452019
chr2R	17635278	17636372	-4.296381745	7	0.986304117679835
chr2L	15172847	15173822	-5.534768654	7	0.995716129606552
chr3L	3387625	3388254	-5.514422	4	0.999100089991001
