# Supplementary material for: The hourglass model of evolutionary conservation during embryogenesis extends to developmental enhancers with signatures of positive selection
Source: Genome Res. 2021 Sep;31(9):1573–81. doi: 10.1101/gr.275212.121 (PMC8415374; doi:10.1101/gr.275212.121)
Supplement: Supplemental Material [file supp_gr.275212.121_Supplemental_Code.zip › Supplemental_Code/data/deltaSVM/dmelT1Enh_deltaSVM_dm6.txt]

chr3R	2464662	2465794	19.405257319	76	0.00488951104889511
chr3R	3107921	3108413	7.78847208	15	0.00488951104889511
chr3R	3962016	3962235	20.26515162	53	0.00488951104889511
chr3R	13634889	13636642	13.05595452	9	0.00488951104889511
chr3R	16437003	16437250	3.90575412	7	0.00488951104889511
chrX	7349698	7350368	13.10087466	13	0.00488951104889511
chrX	19584103	19585568	18.794074505	54	0.00488951104889511
chrX	23044754	23045497	9.830351887	21	0.00488951104889511
chr2L	6363	6938	17.646324314	45	0.00488951104889511
chr2L	18992526	18993359	12.935050585	29	0.00488951104889511
chr2R	600804	601701	11.996797925	36	0.00488951104889511
chr2R	967142	969065	42.348307313	126	0.00488951104889511
chr2R	1394961	1396585	24.385694346	68	0.00488951104889511
chr2R	1627005	1627511	7.37717947	34	0.00488951104889511
chr2R	2650228	2650877	13.40949187	29	0.00488951104889511
chr2R	2832106	2832893	11.6843295779	34	0.00488951104889511
chr2R	2868720	2869408	16.57991979	139	0.00488951104889511
chr2R	2979135	2979345	5.825031633	11	0.00488951104889511
chr2R	4344602	4346956	20.85363894	48	0.00488951104889511
chr2R	4611184	4614507	24.139190455	158	0.00488951104889511
chr2R	4707161	4709313	21.005940181	66	0.00488951104889511
chr2R	5137050	5140294	22.045456647	61	0.00488951104889511
chr2R	6436062	6436904	15.50068004	31	0.00488951104889511
chr2R	9721081	9722202	11.892663031	18	0.00488951104889511
chr2R	10999220	11000289	9.598922805	13	0.00488951104889511
chr2L	5789140	5789825	9.46058158800001	15	0.00488951104889511
chr3L	11433738	11434483	8.233585192	18	0.00488951104889511
chr3L	14556085	14556822	13.124799436	22	0.00488951104889511
chr3L	26231567	26231971	7.131190618	22	0.00488951104889511
chr3L	28101420	28102535	10.08441513	40	0.00488951104889511
chr3R	6888699	6889161	4.739280498	5	0.00715538202277333
chr3R	16810582	16811390	8.13161507	11	0.00715538202277333
chr3R	20768912	20769574	7.16283078	18	0.00715538202277333
chrX	1859426	1860595	12.179992758	23	0.00715538202277333
chrX	4568893	4570445	10.1202838569	23	0.00715538202277333
chrX	7168965	7170150	11.690222353	25	0.00715538202277333
chr3L	2476517	2477474	9.354228531	23	0.00715538202277333
chr3L	23059404	23061706	14.856808572	47	0.00715538202277333
chr2L	9270205	9271908	17.02461163	41	0.00715538202277333
chr3L	24022337	24022768	8.4832104	14	0.00715538202277333
chr3R	103304	103769	12.88876139	16	0.00715538202277333
chr3R	2386134	2387027	7.12010067	13	0.00785814275715285
chr3R	14328995	14329398	3.761613	6	0.00785814275715285
chrX_DS483818v1_random	287	977	8.435118171	16	0.00785814275715285
chr2L	21407166	21408661	16.378994212	71	0.00785814275715285
chr2L	23389998	23391842	10.28746597	42	0.00785814275715285
chr2R	114829	115046	7.49755299	37	0.00785814275715285
chr2R	1597159	1597952	7.54033939	18	0.00785814275715285
chr2R	4174258	4174635	7.81351191	15	0.00785814275715285
chr2R	5264356	5265528	7.53054368	11	0.00785814275715285
chr2R	13944032	13944355	4.3066152	4	0.00785814275715285
chr3L	19176718	19177107	4.81024309	8	0.00785814275715285
chr3L	24020911	24021463	10.28798116	20	0.00785814275715285
chr3L	24210162	24213052	22.505451716	108	0.00785814275715285
chr3R	933356	935633	23.67567487749	107	0.00785814275715285
chr3R	1916407	1917739	14.234122042	39	0.00785814275715285
chr3R	3354970	3355895	9.60529395600001	38	0.00916783321667833
chr2L	15330695	15330994	4.6829992	8	0.00916783321667833
chrX	16145103	16145531	10.7660891	9	0.00916783321667833
chr2L	18894631	18895966	12.91142793	32	0.00916783321667833
chr2L	22132915	22133302	7.25323048	10	0.00916783321667833
chr2R	2829939	2830396	5.8376565	9	0.00916783321667833
chr2R	9853502	9853998	5.4832376	9	0.00916783321667833
chr3L	23022265	23022759	8.91190382	25	0.00916783321667833
chr3R	2167170	2170527	20.1942437	75	0.0107856861372686
chrX	16199502	16199785	3.13165301	5	0.0107856861372686
chr3L	24287353	24289975	11.63695504	59	0.0107856861372686
chr3L	27335321	27336358	16.794670981	40	0.0107856861372686
chr3R	15753625	15755035	10.87635482	21	0.0115804209052779
chr4	303688	304166	8.34271463	12	0.0115804209052779
chrX	3806923	3808192	9.940674823	23	0.0115804209052779
chrY_DS483790v1_random	1555	1907	7.23574917	24	0.0115804209052779
chr2R	2797639	2798534	9.6176234083	33	0.0115804209052779
chr3L	15538248	15538792	4.09672773	3	0.0115804209052779
chr3L	23553093	23553971	7.94607832000001	28	0.0115804209052779
chr3L	25921892	25922670	13.97628138	25	0.0115804209052779
chr3R	1512816	1514154	5.8423205	5	0.0123710520514214
chr3R	24969893	24971028	11.222036639	22	0.0123710520514214
chr2L	20799002	20799441	6.111988088	14	0.0123710520514214
chr2R	1605575	1606925	15.492553773	130	0.0123710520514214
chr3L	13716255	13717757	9.83392684000001	24	0.0123710520514214
chr3L	23322218	23323810	17.527062993	58	0.0123710520514214
chr3L	24068907	24069146	7.680525601	32	0.0123710520514214
chrX	681237	682124	7.512209423	21	0.0138056782557038
chr2L	16263627	16264034	4.434918817	9	0.0138056782557038
chr2R	2498145	2498918	10.65892603	17	0.0148333481258616
chr3L	8913759	8914204	5.20229299	7	0.0148333481258616
chr3L	12822723	12824497	13.600780772	34	0.0148333481258616
chr3L	27333054	27335046	14.064528001	59	0.0148333481258616
chr3R	3283597	3284498	8.93302114	26	0.0154405612070372
chrX	4211044	4211800	6.88650222	13	0.0154405612070372
chrX	17884572	17885050	5.4182573	16	0.0154405612070372
chrX	22837336	22838012	6.6606595	9	0.0154405612070372
chr2L	22732776	22734404	12.63113182	54	0.0154405612070372
chr3L	26863317	26864481	9.83630506	16	0.0154405612070372
chrX	8653874	8654997	5.90785897	12	0.016464680062606
chr2R	6147902	6148498	6.60547326	11	0.016464680062606
chr3L	27290134	27292394	17.683443115	55	0.016464680062606
chr3R	11684787	11686698	12.67305515	50	0.0169252305538677
chr4	272526	273681	9.6217032383	18	0.0169252305538677
chrX	6857115	6858097	9.75502302	14	0.0169252305538677
chr2R	1835701	1836395	8.895891056	23	0.0169252305538677
chr2R	5149134	5151296	14.998591725	44	0.0169252305538677
chr3R	104277	104542	5.303443027	9	0.0169252305538677
chr4	1175722	1176667	8.140470047	54	0.0174945808171476
chrX	3843678	3844161	3.5641391	7	0.0174945808171476
chrX	19786671	19787215	5.1639916	10	0.0174945808171476
chr2R	22691858	22692371	4.99369372	8	0.0174945808171476
chr3R	1686414	1689141	14.196757877	140	0.0174945808171476
chr3R	24303092	24303836	6.9577375	13	0.0183356664333567
chr2R	928398	930167	13.9730089	59	0.0183356664333567
chr2L	3602397	3603457	3.9976198	4	0.0183356664333567
chr2R	10858650	10859206	6.6146174	15	0.0191328693217635
chr2R	18261123	18262470	10.20923641	28	0.0191328693217635
chr3L	13185968	13187084	12.37728863	29	0.0191328693217635
chr3R	21428848	21429510	5.285368796	10	0.0197223975081483
chr3L	23717145	23718803	11.82782674	38	0.0197223975081483
chr2L	10535190	10536395	9.622040775	33	0.0197223975081483
chr3R	8584835	8585578	5.58962976	14	0.0197223975081483
chr3R	29770929	29771301	4.10373738	7	0.0204397593027582
chr2R	4691756	4693414	11.146219109	30	0.0204397593027582
chr2R	4735983	4736959	7.99139007	26	0.0204397593027582
chrX	15624303	15625119	8.4540373	9	0.0209550473524076
chr2R	1079639	1082371	25.532425326	265	0.0209550473524076
chr2R	7848107	7849709	8.2868058	14	0.0209550473524076
chr3L	14499533	14500027	4.47357964	10	0.0209550473524076
chr3R	6205346	6206309	9.6628079356	27	0.0216048162625598
chr2R	5672856	5673640	6.36175615	18	0.0216048162625598
chr3L	1486891	1487261	2.92576119	4	0.0216048162625598
chr3R	4959655	4960811	9.68804173	26	0.0225669740718236
chr3R	10923483	10923981	5.18641618	12	0.0228177182281772
chr2L	1508884	1511330	14.480705491	55	0.0228177182281772
chr2R	2856028	2857120	10.3128110544	22	0.0228177182281772
chr2L	5464539	5465071	6.5055716	7	0.0228177182281772
chr3L	15862971	15864167	6.90145514	13	0.0228177182281772
chr4	115596	116171	6.751433637	16	0.023728509501991
chr2R	14311339	14311903	2.8844107	6	0.0256967004029524
chr3R	3486279	3487643	11.38899326	45	0.0274375440153826
chrX	15684080	15684990	8.6308254394	24	0.0274375440153826
chr4	1144384	1145293	13.19570358	33	0.0278908728845425
chr2L	21301329	21301830	4.28187062	12	0.0278908728845425
chr2R	17896754	17897111	4.42604018	9	0.0278908728845425
chr2R	5364657	5365877	8.19809283	46	0.0287216033641391
chrX	8674084	8675322	8.07906923	23	0.029540795920408
chr3L	15810444	15811045	4.51696951	7	0.0299357819320109
chr3L	15181270	15182050	3.629786788	6	0.0299357819320109
chr3L	23678056	23679685	10.385339431	75	0.0299357819320109
chr3L	27158692	27159946	3.16051875	3	0.0317157473441845
chr4	116603	119257	12.864218623	48	0.0324873552913165
chr3R	20792898	20793507	4.95514643	9	0.0324935860844295
chr2L	22626408	22627005	3.89113536	7	0.0324935860844295
chr3L	13056821	13057450	4.75836401	11	0.0324935860844295
chr3R	947507	948439	5.681239496	28	0.0324935860844295
chr3R	3360160	3362512	12.5881169517	69	0.0324935860844295
chr2R	4378438	4379287	9.1442109	15	0.0324935860844295
chr3L	759854	760831	6.8244322	16	0.0324935860844295
chr3L	9028970	9030293	6.38227773	13	0.0324935860844295
chr3L	23911590	23912393	9.4174759	33	0.0324935860844295
chr2L	2957963	2958458	5.530454083	10	0.0325967403259674
chr2R	4310749	4313841	9.69637758999999	109	0.0325967403259674
chr2R	16554992	16556456	9.49269269	34	0.0325967403259674
chr3L	25278694	25279077	3.118640148	19	0.0325967403259674
chrX	3797329	3798106	6.08216715	23	0.0328930743289307
chrX	18290662	18291508	4.01632962	7	0.0328930743289307
chr2R	2147597	2148117	5.55322402	21	0.0328930743289307
chr2L	22761994	22764137	10.466628296	92	0.033377500573296
chr2L	3833722	3834500	4.67242015	7	0.033377500573296
chr2L	19596638	19598020	4.970694901	14	0.0338504611077354
chr3L	26263583	26264403	8.224777015	68	0.0338504611077354
chr3R	8165172	8166406	5.21332735654	12	0.0341128677829891
chr2L	1478056	1479232	7.22685602	19	0.0341128677829891
chr2R	14799965	14800569	5.54071454	14	0.0341128677829891
chr3R	10341274	10341558	2.6568673	8	0.0343662776579485
chr2L	22279816	22280098	5.974650834	24	0.0343662776579485
chr2L	7832902	7833171	1.94953	3	0.0343662776579485
chr2R	9037360	9037953	5.24884998	15	0.0350044541000445
chr3L	12723241	12723889	7.860220156	7	0.0356354195088966
chr2L	21809089	21812223	11.328391754	64	0.0368762006480916
chr3L	24281925	24283288	10.026788746	46	0.0368762006480916
chr3L	12633294	12633875	4.831003048	13	0.0370743145465673
chr3L	18232641	18232992	3.4224533	7	0.0370743145465673
chr3L	27160210	27162768	11.105208257	46	0.0370743145465673
chr2R	3558595	3559889	9.811427395	35	0.0376732818521427
chrX	17865056	17865546	4.5186132	7	0.0380588968130214
chr3R	1210567	1214510	21.452395607	146	0.0380588968130214
chrX	9758455	9758942	3.2442086	6	0.0384362633255391
chr2R	4716051	4716942	6.742353493	21	0.0384362633255391
chr2L	12753873	12754958	5.72450999	9	0.0388056432451993
chr3R	31503470	31506461	8.946739529	26	0.0388056432451993
chr3R	8965423	8966040	4.37148614	8	0.039935273488358
chr3L	20182782	20183364	4.54240356	7	0.039935273488358
chr3R	22700423	22701130	5.97422796300001	18	0.0402814640815711
chr3L	9635437	9637021	7.92961735	26	0.0402814640815711
chr4	932742	933892	4.84663447	19	0.0404133056082147
chrX	15495138	15495826	4.705091208	7	0.0404133056082147
chr2L	22758077	22758496	5.525581384	24	0.0404133056082147
chr4	1016153	1020177	13.095498875	65	0.0407459254074592
chr3L	27715390	27717545	31.7817556301	279	0.0407459254074592
chr2L	1508189	1508635	3.06814493	9	0.0410718928107189
chr2R	2816055	2817169	10.14797151	47	0.0410718928107189
chr3R	4363984	4366324	10.02942879	47	0.0420118182356522
chr3R	25616294	25617896	9.49036241	30	0.0420118182356522
chr3R	17547781	17548787	4.87160451	14	0.0420118182356522
chr3R	19531059	19532114	7.399717797	15	0.0420118182356522
chr3L	25133977	25134183	2.2545841	8	0.0420118182356522
chr2L	10611276	10611904	5.118456	12	0.0420118182356522
chrX	23151926	23152274	4.932542986	19	0.0425174873816966
chrX	19763689	19764009	3.74650913	6	0.0428124651649667
chr2L	23388862	23389738	4.41726416	17	0.0428124651649667
chr2R	20054221	20054789	2.70937004	4	0.0433070978616424
chr3L	23963016	23965372	22.692510455	240	0.0435904522755272
chr3R	27967143	27970588	9.50814182	49	0.0435904522755272
chr3R	23361023	23362837	10.161541095	32	0.0438685103452272
chr3L	25633493	25634145	4.76372451	31	0.0438685103452272
chr2L	18486631	18487255	3.709407552	10	0.0441414191914142
chr2R	20557596	20561009	14.76977661	65	0.0441414191914142
chrX	8220291	8220692	3.61557412	6	0.0448763342843798
chr2L	22237449	22237826	3.71912524	8	0.0448763342843798
chr2L	5983407	5983797	2.88923819	7	0.0448763342843798
chr2L	20062498	20063568	4.780579925	19	0.045339102453391
chr2L	20768361	20769328	4.69211954	24	0.0453869411265152
chr3L	16941089	16942165	7.6820677217	21	0.0453869411265152
chr2L	9804371	9804936	4.08473094	10	0.0453869411265152
chr2L	12080917	12081677	3.58302769	10	0.0454788582277143
chr2R	4566025	4568576	11.660636554	101	0.0454788582277143
chr2L	22214646	22215927	7.880276207	18	0.0454788582277143
chr2R	16478860	16480655	8.598885986	20	0.0454788582277143
chr2R	18304802	18305180	2.88631284	5	0.0454788582277143
chr3L	19058792	19059274	3.0788787	3	0.0454788582277143
chr2R	15263052	15264693	6.570780746	30	0.0459188863722323
chrX	3393876	3394371	5.38431642	11	0.0463551047492653
chr3L	20340473	20340806	5.173777575	22	0.046787562623048
chr2R	2562454	2563508	3.55507594	39	0.0478458591909049
chrX	11294431	11294819	4.43980768	11	0.0480628532891392
chr2R	5239749	5240568	10.265655905	48	0.0480628532891392
chr3L	19652146	19652563	4.84450895	12	0.0491022931605144
chr3R	21548091	21549189	5.472441647	14	0.0493059937703709
chrX	21424531	21425153	2.70880842	2	0.0493059937703709
chr3L	18277720	18278783	4.56285986	9	0.0509155696000648
chr3R	18280424	18281364	6.77441986	22	0.0509155696000648
chr4	1170394	1172230	11.730199295	53	0.0509155696000648
chr2L	600354	600981	4.74961079	11	0.0509155696000648
chr3R	2109325	2109936	3.195268	7	0.0513096838464302
chr3R	5719221	5719533	3.5106687	12	0.0520119302810755
chr4	890876	891858	5.46196888	26	0.0520119302810755
chr3R	11277380	11278131	7.630600863	23	0.0520119302810755
chr3L	24997845	24998691	7.919021655	35	0.0520119302810755
chr3R	2999588	3001942	7.44131611	40	0.0520119302810755
chr3R	8882598	8884249	8.96871736	23	0.0520119302810755
chr3R	26655389	26656002	5.09902392	12	0.0520119302810755
chr3L	15731737	15732030	2.6405347	5	0.0520119302810755
chrUn_CP007085v1	18879	19685	6.00086863	23	0.052387618381019
chr3L	23953121	23955998	17.849247399	123	0.0527603366145599
chr3L	24819739	24820403	6.6961398337	45	0.0537076213638479
chr3R	3819333	3819823	4.42865569	10	0.0546474764288277
chr3L	5958080	5958792	4.778455335	14	0.0547929642833382
chr3L	27287033	27288477	5.33753977	47	0.0547929642833382
chr2L	22930108	22931349	5.5132897506	20	0.0551491362491658
chr3R	20763268	20764614	6.20923064	17	0.0554269000580858
chr4	41165	41773	7.75906719999999	21	0.0554269000580858
chrX	7582267	7582758	1.9983552	2	0.0554269000580858
chr3R	1444683	1445800	5.622686974	62	0.0554269000580858
chr3R	16684762	16686669	5.82939123	14	0.0557738902915792
chrX	23045814	23048377	8.215525907	30	0.0566738780667388
chr3L	9829728	9830274	5.333315539	5	0.057013543928626
chr3L	3701536	3702809	3.99741069	6	0.0573506559118524
chrX	9293940	9294994	5.310211979	16	0.0576852427116839
chrX	14984990	14985965	7.5824735183	26	0.0585646659214675
chr2L	10660955	10661646	4.245878676	11	0.0616187451886782
chr3L	21144753	21145408	6.788269017	16	0.0624770856247708
chr3R	3590594	3598049	23.2569121010001	344	0.0627878171592435
chr3R	23960413	23961205	4.22942104	8	0.0630962639030214
chr2R	6186512	6186930	2.60346967	5	0.0637064030823195
chr3L	24165586	24166728	8.41225856	27	0.0637064030823195
chr2R	17598219	17598959	4.38860847	21	0.0640081446400814
chr4	874786	875713	4.28368164	9	0.0643076996648161
chr2L	11482341	11482866	4.8506977958	14	0.0644367706086534
chr3R	2253941	2254506	2.24820571	39	0.0644367706086534
chr2L	11995996	11996259	1.8813991	5	0.0644367706086534
chr3L	8189145	8190276	5.538020415	18	0.0644367706086534
chr2R	12775667	12776441	3.6204701	12	0.0644603359733231
chr2L	6155957	6157208	7.75683541	20	0.0644603359733231
chr3L	25624836	25628116	20.261845003	213	0.0644603359733231
chr3L	26012378	26012843	10.70831135	44	0.0644603359733231
chr2R	5431487	5432564	11.728546912	78	0.0644603359733231
chr3L	4326343	4328776	10.4065853002	50	0.0644603359733231
chr3L	14126371	14127348	3.67572535	9	0.0644603359733231
chr3L	23038751	23041212	9.25441655	53	0.0644603359733231
chr2L	9970361	9971085	4.97565638	9	0.0644603359733231
chr2R	4697406	4697840	7.52871441	31	0.0652496819283589
chr3L	26216741	26216975	1.1527417	2	0.0655295295212747
chr3L	3678343	3679017	3.05552367	8	0.0658074603498554
chr3R	13925677	13926303	3.290104513	7	0.0670847591008817
chr2L	4823397	4824330	5.539030241	24	0.0671271855865261
chr3L	23403729	23404363	2.52577872	6	0.0671271855865261
chr4	73081	73350	1.99181204	7	0.0673959631063921
chr3L	23937328	23938766	5.2673585	10	0.0679998225343029
chr2L	22977094	22978190	6.84798201	36	0.0679998225343029
chr3L	21718893	21720574	8.98943898	31	0.0679998225343029
chr3R	17816168	17816974	4.695192748	11	0.0679998225343029
chrX	3847058	3847676	4.716282826	14	0.0679998225343029
chr2R	11524759	11525068	2.25112556	6	0.0679998225343029
chr3L	23317233	23318671	3.98387333	18	0.0692277306922773
chrX	14926670	14927327	4.5331625	8	0.0694825254316674
chr3L	14419885	14420238	1.9809225	4	0.0706975204118932
chr3R	14628540	14629468	5.23989316	23	0.0707147526289716
chr3L	5954124	5954410	1.81686524	2	0.0707147526289716
chr3R	3224451	3225951	5.50384874	44	0.0709614103524712
chr2R	6765584	6767805	9.97004219	37	0.0712064715858511
chrX	16072267	16072604	3.30843339	13	0.0712202091687937
chr2R	12458105	12458491	2.50050947	4	0.0712202091687937
chr3R	21172137	21173276	5.798401254	32	0.0714620845607747
chr2L	21912530	21913779	7.689702576	24	0.0721710576546179
chr3R	2097447	2100007	11.89645090351	178	0.0733426657334266
chr3R	24311241	24313502	8.101376604	48	0.0733426657334266
chr2R	2769059	2770204	9.23942390599999	33	0.0733426657334266
chr3L	25009732	25010776	5.9532921	23	0.0733426657334266
chr3R	12113544	12115307	6.800924497	31	0.0735697328100007
chr2L	11052770	11053131	2.76993278	5	0.0735697328100007
chrX	9453989	9454321	1.7718111	2	0.0735697328100007
chr2R	17498610	17499617	4.87055666	18	0.0735697328100007
chr3L	27339901	27342440	8.69468416600001	125	0.0735697328100007
chr3R	9694778	9695438	2.6835678	7	0.0755924407559244
chr3R	4278183	4279641	8.301360115	34	0.0755924407559244
chr4	898502	899443	5.608555884	28	0.0755924407559244
chr3R	18595988	18597266	4.37721501	27	0.0762584292029513
chr3R	4927335	4929426	5.5144353	27	0.0764541727645417
chrX	2676458	2677595	5.35060535	14	0.0764541727645417
chr2R	11419181	11419890	3.878516884	11	0.0764541727645417
chrX	1075614	1076964	5.22837691	20	0.0768772520338328
chr2R	2906022	2906679	2.09304752	4	0.0768772520338328
chrX	380364	381012	3.69685338	12	0.077086885906004
chr3R	29459550	29460339	3.6398554	11	0.0777344421246498
chr2R	8150401	8151084	5.0209873	21	0.0781164487101586
chr4	509456	510310	5.97524838	23	0.0781164487101586
chrX	11907488	11908214	3.76196442	8	0.0781164487101586
chrX	20752923	20754156	5.377412273	19	0.0781164487101586
chr2L	2444090	2444580	2.05722115	3	0.0787514168937088
chr2R	6566279	6567347	5.656122651	17	0.0798140774157878
chr2R	4324014	4324673	2.67512339	6	0.0800101808001018
chr2R	670076	671374	5.26165052	24	0.0802051373809987
chr2R	21576820	21578468	4.78614594	18	0.0808266112164294
chr2L	11965097	11966050	6.08583956	16	0.081163065249671
chrX	6704884	6705707	2.76305803	5	0.081163065249671
chr3R	7035740	7036322	2.63085901	9	0.081163065249671
chr3L	9389975	9390912	5.434415299	18	0.081163065249671
chr3L	26014673	26015832	15.48044957	60	0.0813513476238583
chr2L	15482005	15482387	1.89149873	5	0.0818612189772524
chr2L	12082424	12082970	1.4977179	2	0.0818612189772524
chr2R	25203059	25204384	7.492079645	38	0.0818612189772524
chr3L	3848502	3849348	3.2369932	7	0.0818612189772524
chr3L	27381084	27383222	7.88549782999999	45	0.0818612189772524
chr3L	26342077	26342408	4.43957567	33	0.0832874339684676
chr2R	6597626	6598356	2.9917526	8	0.0834660195952236
chr3L	23104476	23106002	7.105646165	76	0.0836436019319416
chr3R	22788099	22789849	6.19082052	29	0.0838201894096305
chr2R	21466441	21466831	2.60506864	6	0.0839957903650976
chr3L	24038139	24040868	8.75589669000001	75	0.0845790072803305
chr3R	16514338	16514883	4.335854133	8	0.0847515248475152
chr3R	13359882	13360550	2.79155725	11	0.0856674663112201
chrX	19548293	19548752	4.09303678	13	0.0856674663112201
chr2R	2354702	2354935	1.6314221	12	0.0856674663112201
chr3L	25864191	25864445	4.08614366	32	0.0858350978089004
chr2R	4044132	4044538	2.82903978	8	0.0877707311236089
chr3L	753487	754226	3.69511999	12	0.0877707311236089
chr3R	24697243	24698308	5.58493747	14	0.0879312613697758
chr3R	545088	545561	4.1069849	12	0.0880909191689526
chr3L	23049646	23050137	2.88952177	18	0.0882497116142044
chr3R	3298159	3298355	2.7662097	6	0.0891152820201851
chr2R	1477491	1479105	7.22872114	34	0.0891152820201851
chr2R	4321047	4322334	4.302287345	45	0.0891152820201851
chr2R	25050708	25051774	5.96662971	22	0.0894231432471726
chr3L	26825970	26826231	2.22754933	23	0.0894231432471726
chrX	3351356	3352684	6.07933058000001	57	0.0894897247675763
chr3L	22683924	22685780	6.9441310823	30	0.0894897247675763
chr3R	3324870	3326986	3.0641845589	87	0.0894897247675763
chr2R	21477287	21477603	1.6058641	2	0.0900290923288623
chrX	16093907	16094809	3.97054703	20	0.0914853251516954
chr2R	2073530	2074766	8.5623754306	70	0.0914853251516954
chr3R	2471060	2474914	6.814812591	127	0.0924002087980178
chr3L	17986224	17986864	2.28065224	7	0.0925423164489834
chr3R	5908967	5909502	2.471588643	7	0.0929642100724992
chr3R	24454927	24456847	10.72716903	36	0.0929642100724992
chr3R	26284447	26285240	3.20660519	10	0.0929642100724992
chr2R	23526192	23527910	6.43100782	27	0.0938634115863025
chr2L	4169789	4170910	5.698496566	17	0.0941913422870911
chr2L	19475178	19475934	2.5196673	4	0.0941913422870911
chr2R	4428108	4431905	6.32300264799999	125	0.0941913422870911
chrX	20746589	20747877	6.11238286	29	0.0941913422870911
chrX	741265	743359	7.335465153	37	0.0941913422870911
chr3R	29547863	29549020	4.9374388	21	0.0941913422870911
chr2R	2886598	2887043	3.53762	15	0.0941913422870911
chr2L	6736319	6739924	13.662566575	81	0.0941913422870911
chr3R	2950539	2952198	4.16093822	24	0.0959381334593813
chr2L	16582581	16583232	8.08173805	24	0.0959381334593813
chrX	453794	454739	3.389356205	13	0.0960659601546143
chr3R	1443522	1444089	3.757363417	34	0.096193144504645
chr2L	22927132	22929108	7.211407643	33	0.0962168634621686
chr2R	5620587	5621889	9.46019193	45	0.0962168634621686
chr3R	4586342	4587846	10.606167347	60	0.0962168634621686
chr3R	1049389	1050399	3.686081536	12	0.0962168634621686
chr3R	8100710	8101747	4.340787892	23	0.0962168634621686
chr2R	2959352	2961056	15.133312068	83	0.0962168634621686
chr3R	18074246	18075605	6.38263486	18	0.0963414769634148
chr3L	27352485	27354792	9.39698406000001	57	0.0964654766050488
chrX	20662891	20663925	3.649653024	10	0.0980304917911157
chr3R	25091853	25092761	2.05761797	3	0.0985092667203868
chr2R	15235270	15237615	5.8045716	23	0.0986149577813303
chr3L	27255938	27257100	6.022373925	16	0.0986149577813303
chr4	1233803	1234469	6.911656096	31	0.0986149577813303
chr3L	23020665	23021754	8.25100298999999	38	0.0986149577813303
chrX	16776798	16777390	1.8759847	4	0.0986149577813303
chr2R	19262540	19262914	2.22250487	5	0.0986149577813303
chr3L	27714603	27715076	3.42560925	16	0.0986149577813303
chr2L	21011344	21012079	2.1633742	2	0.0990831205341004
chr3R	21081285	21082833	4.68969092	24	0.0999008012867778
chr3R	25163200	25164203	4.6555578	12	0.100824285113255
chr3L	22219011	22221101	7.35050999	37	0.100824285113255
chr3L	25894328	25894900	3.08094918	20	0.100933478080763
chr3R	23145381	23146095	2.74003442	10	0.101042152316835
chr2L	209014	210655	6.355556745	29	0.101257959310452
chr3L	28079767	28080194	2.89838576	14	0.101257959310452
chr3R	21390929	21391499	1.8667835	8	0.101365099339123
chr3R	12122802	12123968	3.564511313	10	0.101816877135816
chr2L	15319561	15320314	2.4943082	5	0.101922202145983
chr3R	3736083	3737172	6.67593939	45	0.102027033830575
chr3L	23740251	23741228	6.74158292	19	0.102409344319024
chr3L	3188228	3188643	2.21580935	11	0.102409344319024
chr3R	5320600	5321103	3.29219072	7	0.102409344319024
chrX	592609	593386	2.1884763	8	0.102409344319024
chr2R	4700761	4702279	9.214592695	55	0.102409344319024
chr2R	1352274	1354797	9.139460674	79	0.102409344319024
chr3L	26569739	26570796	4.15240233	20	0.102409344319024
chr2L	22011091	22011931	5.22681442	18	0.102511128197525
chr2L	5755697	5757712	7.8642947247	40	0.102948879423984
chr3L	23204037	23205960	8.4159497	56	0.10304896283827
chr2R	1747836	1750593	6.10372939999999	80	0.103148589250664
chr2L	17551552	17552347	4.0309602	18	0.103874454183541
chr3R	29072606	29073614	4.27971896	16	0.103874454183541
chr2R	6145445	6146432	4.18403374	13	0.103874454183541
chr3R	4848754	4849869	3.150624247	18	0.103874454183541
chr2R	19711202	19711916	3.08276808	10	0.106620037770489
chr3L	4643403	4644323	2.396327	7	0.106828738061606
chr3L	27259124	27260842	6.846012868	45	0.106828738061606
chr3R	19505854	19506795	3.730051	15	0.106828738061606
chr4	717673	718076	2.5047135	6	0.106828738061606
chr2R	7604890	7605517	3.90704989	13	0.106828738061606
chr2R	21461235	21462083	4.72393146	23	0.106828738061606
chr3R	16936090	16936876	3.8461936	15	0.106917308269173
chr3L	11018061	11018464	1.36519761	4	0.107005485704201
chr2L	17462194	17464491	7.075964881	33	0.107590782771943
chr2R	12573824	12575131	5.234296987	26	0.107590782771943
chr3L	16066596	16067475	5.16076614	22	0.107590782771943
chr2R	18254794	18255622	3.446349567	10	0.107611946228958
chr3L	24773135	24773550	1.9302716	4	0.107611946228958
chr2R	1393387	1394818	6.437116811	55	0.107611946228958
chr3L	14338491	14339418	6.015877914	19	0.107611946228958
chr3R	1844602	1850487	9.77764800950002	248	0.108820788203175
chr3R	1267673	1269035	3.3138731	36	0.108820788203175
chr3L	16851419	16852267	1.90027748	3	0.108902746089027
chr3L	9002519	9002979	2.59886344	8	0.108984349945135
chr2R	15129321	15130178	4.394786851	13	0.109065602060484
chr3L	24911406	24912536	4.70526051	29	0.109146504704368
chr3R	3798519	3799336	1.660572686	60	0.109227060126605
chrX	14018742	14019040	0.98758484	9	0.11056367596645
chr2L	23314019	23316113	7.163533483	76	0.110640858991024
chr3L	14155041	14155669	1.92534748	4	0.111030474777682
chr2R	4248658	4248934	2.54930906	6	0.111418432624823
chr2R	15195013	15196121	4.6351472644	22	0.11242761074211
chr2L	12647572	12648230	2.53734619	7	0.113263357208583
chr2R	456665	460377	11.474404496	173	0.113263357208583
chr3L	27384175	27384794	1.54755996	43	0.113263357208583
chr3L	278268	279037	3.34530682	20	0.113333719259653
chr3R	26809049	26810403	3.43539007	13	0.113403785671853
chr2R	11537315	11538237	2.02567083	5	0.114088591140886
chr3R	22374502	22375398	3.797106124	20	0.114156785158304
chrX	585970	586528	2.85174902	10	0.11466462501359
chr2L	5363434	5364944	4.05739466	15	0.11466462501359
chr2R	25217894	25218450	1.9941848	12	0.11466462501359
chrX	18212246	18212725	2.83881747	10	0.115035384428362
chrX	7329662	7330823	4.61162863	37	0.115100912269022
chr3R	6790678	6791220	1.8526199	6	0.115469238200147
chr2R	8865967	8866673	2.01898228	18	0.115533601279047
chr3L	6067628	6068577	2.913380407	16	0.115851476076882
chr2R	4745219	4748161	4.57811832699999	61	0.115851476076882
chr2R	21648943	21649225	1.550008	5	0.115851476076882
chr2R	21592017	21592713	2.3185102	5	0.115851476076882
chr3L	10921030	10921707	2.70477327	7	0.115851476076882
chr3L	26006889	26008767	9.9607735864	73	0.116810518540814
chr2L	15475751	15476094	2.09110891	3	0.116871239705298
chr4	850208	850627	2.34215729	7	0.117229250705761
chrX	18303444	18304639	2.78851989	8	0.118476613877074
chr2R	10510495	10511194	3.7752385	11	0.118533601185336
chr3R	26643838	26646814	7.56308321	38	0.118590358706065
chr3L	13077239	13077833	1.7088638	3	0.118942029338314
chr2L	22655787	22657484	3.454657973	11	0.120470483072175
chr3L	299568	300275	2.57017224	11	0.121698852158872
chr3L	13346298	13347807	5.444056727	24	0.121798598583255
chr3L	23145396	23146881	5.70778545	23	0.121798598583255
chr3R	13805983	13806754	3.07904147	8	0.121897551795516
chr2R	14068590	14069824	3.31173129	14	0.121897551795516
chrX	20681385	20682166	1.6677675	2	0.121946733898039
chr3L	15169863	15170217	2.20660177	8	0.121995721219957
chr3L	9059725	9059972	1.0930522	2	0.123296528614855
chr3R	6857084	6858040	2.80648578	16	0.123296528614855
chr3L	11452357	11453065	3.5154989	11	0.123296528614855
chr3R	25586551	25587056	2.1973618	7	0.123963486004341
chr2R	3933576	3935051	3.25571892	25	0.123963486004341
chr3L	16437313	16439087	6.08052629	29	0.125156173228078
chr3L	3865191	3867091	3.83952375	14	0.125484717153285
chrX	18798933	18800067	4.02482994	21	0.125526043886839
chr3R	2872451	2873065	3.32909389	18	0.125608215877441
chrX	2437016	2437648	1.5088046	3	0.125608215877441
chr2R	25056650	25057567	2.21124188	19	0.125649063000677
chr3R	13422011	13423032	4.08873657	18	0.125689752107961
chr2L	19937760	19938436	2.48016388	11	0.126579813061165
chrX	17315496	17316017	1.66937239	4	0.126901182714099
chr3R	14639694	14641277	4.12758851	32	0.128067577857599
chr2L	16757086	16759674	5.48470579	55	0.12810331250944
chr2R	3521597	3522014	3.88383009	19	0.128174371855357
chr3L	25175710	25176928	3.505537547	21	0.128174371855357
chr2R	318697	318981	0.918658	3	0.128209698114158
chr3L	12022685	12023492	2.12937913	5	0.128803691059465
chr2R	5325462	5328471	7.400727433	44	0.129116556025006
chr2R	4201281	4203245	4.7557543	21	0.13081993508429
chr2L	15782648	15783335	3.1770426	11	0.131683422566834
chr2R	20034625	20035890	1.88662392	5	0.131711781562864
chr2L	22598577	22601095	4.301247326	18	0.132016798320168
chrX	399565	400074	1.1610293	2	0.133425640486799
chr3R	28631429	28632192	2.60939042	16	0.13347539542481
chr2R	5366489	5367501	2.0966715	25	0.13347539542481
chr3R	87305	88964	2.75147911	11	0.133774824764715
chr2L	21835206	21838554	8.33145074900002	64	0.135718203880547
chr3L	20696612	20697752	3.57589694	16	0.136285998265845
chr3L	1899216	1899989	2.3969711	9	0.137124835002533
chrX	7556548	7557163	3.130008228	11	0.137415254757052
chr2R	10491949	10492643	2.59769553	9	0.137721227877212
chr3R	25066944	25068079	3.271204765	16	0.137721227877212
chr3R	5334852	5336472	5.288998032	26	0.137737797384772
chr2R	20950840	20952618	6.480057047	26	0.137770753311409
chr2R	21846866	21847238	2.13067745	10	0.137770753311409
chr2L	22343430	22344459	2.09212267	5	0.137852090703338
chr3R	8116178	8116645	1.3977065	5	0.137852090703338
chr3L	12028535	12029147	1.975180735	8	0.137852090703338
chrY	3271373	3271652	1.0802659	2	0.137852090703338
chr3L	21467429	21468408	3.37470491	22	0.137852090703338
chr3L	25959820	25960970	3.951893358	40	0.137868180395075
chr2L	21919640	21923109	7.79655581700001	44	0.138417612784176
chr3R	7195413	7196801	3.57773097	19	0.140041974063463
chr3R	8689516	8690059	3.03544299	11	0.140041974063463
chr2R	19693514	19693929	1.391856	3	0.140319241131945
chr3R	2210071	2211097	1.5125549	15	0.140330732269733
chrX	9766901	9767247	1.8977947	7	0.140606479892551
chr2R	12111081	12112094	4.51830344	16	0.142200348310493
chr2R	8129041	8130349	3.9105026031	25	0.14273509812394
chr2L	23392967	23396013	5.97911217400001	60	0.143005054333276
chr3R	16700667	16701622	2.64490358	11	0.143274044688554
chr2L	11981924	11983028	4.82524567	36	0.143542074363992
chr3L	3791105	3791433	1.17314968	5	0.143809148496915
chr3R	16299487	16302100	6.1942241	34	0.144075272188084
chr3R	13760075	13761014	3.35451391	11	0.144079908172593
chr3R	3078835	3080392	3.3176747	35	0.144864768842265
chr2L	8317141	8318753	6.351287569	49	0.144867991076998
chr3R	1680099	1680612	1.99948650449	8	0.146168833820843
chr2R	9257599	9258338	2.984035674	14	0.146168833820843
chr2L	9582847	9583623	2.34073127	10	0.146168833820843
chr3R	2197864	2198734	2.71112537	17	0.146169741549571
chrX	20641689	20642379	3.677614321	12	0.146171547468721
chr2R	2567573	2568023	2.92621	21	0.146171547468721
chr3L	18387733	18388559	1.910402	7	0.146172445692494
chr3L	21079912	21081549	5.93742398	26	0.146685331466853
chrUn_DS483562v1	12236	12696	0.923463160000001	29	0.146685331466853
chr2L	14661314	14662479	2.64109281	13	0.146685331466853
chr2R	24556798	24558276	3.25915993	15	0.146685331466853
chr2R	1437193	1438353	4.5560198183	17	0.14719201654964
chr3R	26939832	26940843	3.95664239	16	0.14719201654964
chr2L	21621265	21621610	1.7984552	8	0.14719201654964
chrUn_CP007101v1	7227	8534	6.697372099	167	0.147949860186395
chr2R	4687232	4690994	5.867209442	48	0.148449588030888
chr3L	14415393	14417197	3.970877168	18	0.148449588030888
chr3L	23721072	23722187	6.83245707499999	110	0.149956187914656
chr4	1126883	1128037	2.668428974	29	0.150704107671425
chrX	7036847	7037878	3.73496682	19	0.150933458613253
chr2R	962096	964270	4.1156114	24	0.150933458613253
chr2R	3897297	3897713	1.0863701	3	0.150933458613253
chr3R	7341754	7342486	2.57888619	12	0.151924093304955
chr2L	18719931	18721593	3.8969311845	19	0.154118709750647
chr3R	12357789	12358178	1.59112173	3	0.154118709750647
chr2R	6199798	6200059	1.29158578	10	0.154118709750647
chr2R	12319426	12319958	3.36811194	12	0.154118709750647
chrX	3556568	3557424	4.79834296	21	0.155328406553284
chr3R	16825981	16826852	2.3397074	14	0.155328406553284
chr2L	16746173	16746684	1.356796939	6	0.156053470283224
chrUn_DS483865v1	3557	3811	1.54043063	4	0.156776100913399
chrX	10938494	10939649	3.84973077	24	0.157424357397871
chr3R	9391673	9393094	3.700802977	17	0.157424357397871
chrX	10720475	10721225	1.536575172	13	0.157424357397871
chr2R	5417579	5417990	1.84824217	7	0.157424357397871
chrX	7034577	7035163	2.61263373	7	0.157424357397871
chrX	19849282	19849620	1.3600833	4	0.159112161873514
chr2L	22319137	22320955	10.688937703	163	0.159821331299706
chr2R	18653779	18654489	3.21958607	10	0.160042439464663
chr3L	25752053	25752661	2.36918879	20	0.160724521607245
chr2R	1984724	1986554	3.081989766	29	0.160724521607245
chr3R	29708140	29709583	6.3356912063	19	0.161643375136171
chr2R	12770280	12771054	2.04930729	15	0.161643375136171
chr3R	8193072	8193588	1.52760444	4	0.162796671152557
chr3L	20568976	20571437	9.08914844699999	50	0.162796671152557
chr2R	2968528	2970922	7.65814795300001	106	0.163702747372322
chr3R	10548237	10548817	1.542776632	3	0.163702747372322
chrX	4613425	4613985	1.892612437	8	0.164392859245886
chr2R	9995066	9997133	4.2809921769	28	0.165050811991972
chr2R	15255422	15257965	6.73109352	56	0.165050811991972
chr3L	25870281	25873135	8.46755585999999	92	0.166687876666879
chr3R	11659574	11660577	3.17412473	13	0.16713093682528
chr2L	18124383	18124986	3.45188218	20	0.168486705449003
chr3L	4679373	4680132	2.80843512	11	0.168486705449003
chr2R	2866719	2868494	3.743347896	14	0.170427668771584
chr3R	4458325	4459019	2.945696831	20	0.170427668771584
chr3L	22335733	22337060	4.13629995	23	0.170427668771584
chr3L	23445710	23446651	4.11508973000001	18	0.170427668771584
chr2R	1529945	1531894	1.088222987	196	0.170427668771584
chr2R	18270392	18271838	3.57746271	18	0.171015912762791
chr3R	4787758	4791573	7.79966003999999	61	0.171015912762791
chr2L	18976181	18977427	2.660313827	33	0.171015912762791
chr3R	11913272	11914419	3.51811507	20	0.171871366122529
chrX	17321879	17322451	1.2921418	4	0.171871366122529
chr3L	26824751	26825119	1.10535989	15	0.172024002037197
chrX	12747916	12748340	2.85442576	18	0.172024002037197
chr2L	582210	583952	4.99663673	23	0.173608588508238
chr2R	4549485	4549993	2.1085839	19	0.174449116602535
chr2R	6166667	6167372	1.74145761	5	0.174449116602535
chr3R	3513345	3519526	10.184242845	480	0.175560396716234
chrX	5568746	5569752	3.574678295	15	0.176160562907602
chr3L	25105227	25106303	3.65526591	21	0.176160562907602
chr3R	8274940	8275334	0.9056126	6	0.176297863171429
chr2L	6362487	6363072	2.12803104	8	0.176297863171429
chr2R	9517161	9518126	2.048862759	11	0.176709985251475
chrX	17697486	17698463	1.99029223	5	0.177614331590097
chr2R	5172192	5173032	2.972437338	28	0.177614331590097
chr2L	14585059	14586707	4.788271048	22	0.177614331590097
chr2L	15016927	15017634	2.401758307	10	0.177614331590097
chr2L	17376009	17376740	1.8032542	7	0.177614331590097
chrUn_CP007085v1	27977	28540	-0.0225981499999997	12	0.17824765511065
chr3L	27283983	27285828	5.136327877	177	0.179508438045084
chr3R	4348115	4349021	2.38152954	20	0.179508438045084
chr2L	9061390	9062171	2.130112741	14	0.180084453093152
chr3R	22753381	22754146	2.221937073	18	0.180084453093152
chrX	20751437	20752221	2.371761799	9	0.180258471848668
chr3R	12645772	12646935	1.7888653028	18	0.180829543385631
chr3R	863940	866111	0.90487849	33	0.180829543385631
chr3L	1821830	1822935	4.3827137	18	0.181225914105837
chrX	12707033	12708610	0.948133030000001	52	0.181567818827873
chr3L	5275274	5276069	2.61205343	11	0.181567818827873
chr3L	8433406	8436072	4.762456695	28	0.181684719066087
chr3R	16731402	16731830	1.2133022	5	0.181684719066087
chr3R	24082317	24084266	4.729897203	26	0.18274454800347
chr2L	14367031	14367359	0.9092929	2	0.182912163329122
chr2R	24807371	24808983	3.65832969	18	0.18324587480829
chrX	7221012	7221985	1.8525338	4	0.18324587480829
chr3R	21667021	21668510	4.02463558	28	0.183740370357583
chr3R	3854914	3859582	4.02368427	15	0.183740370357583
chr3R	23195495	23196262	2.29986406	17	0.183740370357583
chr3L	23590286	23591808	6.20403175	47	0.183740370357583
chr2R	5075212	5077008	4.553141727	28	0.183740370357583
chrX	11993293	11994872	5.693378691	29	0.183740370357583
chr3L	27102583	27107578	7.11785949570002	100	0.183740370357583
chr2L	12606736	12607971	3.277377435	19	0.184779730982126
chr3L	6391604	6392382	1.33669357	5	0.185815993661439
chr3L	27149081	27150370	4.04003803	21	0.185976045252618
chr3R	8621062	8623846	8.71233014599999	56	0.186135621207567
chr3L	14194218	14194592	2.30990921	8	0.187382893758102
chr4	492566	493285	1.384080033	6	0.187913457174993
chrX	20679862	20680841	2.353960713	12	0.187913457174993
chr2R	20173515	20174420	3.06683989	11	0.188285898145784
chr3R	12318285	12320403	3.703623357	19	0.189271395441101
chr3R	6868080	6868703	1.4009052	7	0.189271395441101
chr2L	12478396	12478823	0.8729253	11	0.189271395441101
chr2R	5028831	5030735	6.37314904000001	114	0.189271395441101
chr3R	21413179	21413494	0.877664	4	0.189271395441101
chr2L	10214063	10215839	3.562422613	29	0.190927173754074
chr2R	8688146	8688655	2.20264714	11	0.191291397176072
chr3R	8027506	8027920	1.470720278	14	0.19165455717202
chr3R	26845873	26847500	3.502794106	27	0.192670863537739
chr3L	26479359	26480814	1.98075895	11	0.192670863537739
chr2L	12968244	12968924	1.53444822	4	0.192670863537739
chr3R	19889906	19890244	1.58524891	6	0.192670863537739
chrX	2296568	2296989	1.487318	8	0.193029392712903
chr4	927417	928156	1.89721705	9	0.193174604391949
chr2L	18916980	18918038	2.36244763	13	0.193887104796014
chr3L	390098	390852	2.134987989	10	0.193887104796014
chr3R	32013756	32014919	3.12720473	52	0.194948177596033
chr3R	3940466	3941128	2.49938301	13	0.194948177596033
chrX	20734158	20735009	2.17654604	13	0.194948177596033
chr2L	19462507	19463307	2.47926738	9	0.195089386326791
chr2R	4640978	4641731	1.16236677	29	0.196000142475023
chr2R	11455480	11456016	1.1391422	4	0.196000142475023
chr2L	9715055	9715768	1.1512838	3	0.196558344165583
chr3L	14491813	14493020	3.97488088	16	0.197461023128456
chr2R	1313629	1315079	3.3517338	29	0.197461023128456
chrX	9171992	9172944	2.367095248	6	0.200101326993901
chr2R	20991579	20992145	2.0827551	9	0.200858891383589
chr3L	25341153	25341719	2.209795575	15	0.201198178054535
chr2R	3560924	3562538	2.865423182	12	0.201952042756064
chr2R	5227063	5227329	0.73952312	4	0.202703774884181
chr3L	885505	886829	4.205246264	20	0.203340480558686
chr3L	25283517	25286136	1.8451204	6	0.203340480558686
chr2R	24717359	24719767	3.34659165999999	33	0.203340480558686
chrX	20667083	20668029	1.16252984	3	0.203340480558686
chr2R	15058206	15059555	4.4309356	31	0.203340480558686
chr2R	13815415	13817654	5.62316464	51	0.204289669209797
chrX	375010	375884	1.12086732	17	0.204538846814619
chrX	3474935	3476077	5.424025318	26	0.204538846814619
chrX	17171646	17172293	1.4489761	5	0.205277516941044
chr3R	29728286	29729143	2.488551946	13	0.206627872777576
chr3L	14185089	14185499	1.2695373	3	0.208041245736923
chr4	255342	256624	3.434693392	31	0.208041245736923
chr3R	29288962	29289984	2.33417618	12	0.208041245736923
chr2R	1920132	1921936	2.37407035	23	0.208041245736923
chr3R	4212130	4214333	5.556746195	53	0.208041245736923
chrX	15646457	15647609	1.81346505	12	0.208565035612621
chr2L	22553277	22554132	2.4897093869	35	0.209492586652938
chr2R	12703413	12704453	3.68273331	18	0.209521609822488
chr2L	4207800	4210642	5.365009776	58	0.213580290322616
chr3R	6916619	6917172	1.319721	8	0.213580290322616
chr2R	5282424	5282958	2.981506438	16	0.213890956583355
chr2R	4426123	4427163	3.289147672	37	0.214602649324108
chr2R	2093294	2095831	3.898900955	39	0.215111730960967
chrX	453081	453498	0.8386445	3	0.215725494299137
chr2L	8510325	8511226	1.31657533	14	0.215725494299137
chr3L	1484991	1485768	1.4714868	5	0.215842682036145
chr2R	7573613	7578303	10.993100774	110	0.215842682036145
chr4	106688	109499	5.417654633	31	0.215842682036145
chr2R	21453178	21455545	4.6073143294	33	0.216052784965405
chr3R	6615831	6617738	4.25507155	29	0.216052784965405
chr3L	21869297	21870174	1.314844859	20	0.216752884928016
chrX	9767533	9767846	0.8564169	3	0.217157636463074
chr2L	22586539	22586767	0.3101203	11	0.217157636463074
chr3R	20657099	20658901	3.207237367	23	0.218051105940619
chr3R	9216312	9216748	1.60235895	11	0.218066963357141
chr2L	16908385	16909604	1.88856392	16	0.218066963357141
chr3R	17097507	17098416	3.50013205	14	0.218066963357141
chr2R	2776124	2776813	1.055200725	20	0.218066963357141
chr2R	12914411	12915277	1.4515049	4	0.218066963357141
chr2L	23048692	23049011	0.6894862	5	0.218066963357141
chr3L	12683173	12683843	1.5719144	5	0.219636836316369
chr2L	21644978	21646989	5.205620754	76	0.219636836316369
chr2L	12543872	12544302	1.13661167	3	0.219735795344768
chr2R	21229763	21230562	1.60640248	9	0.219735795344768
chr3L	24059723	24061374	6.63829089000001	53	0.219735795344768
chr3R	20611519	20615760	10.216415385	101	0.22167505838584
chr2R	20295499	20297337	3.16767001	20	0.22167505838584
chr3R	13070053	13070728	1.8102185	8	0.22167505838584
chr3L	3304618	3305161	1.61193124	13	0.22167505838584
chr2L	11455202	11456199	1.47879758	5	0.225239186607654
chrX	23451357	23454183	3.8466390794	38	0.225239186607654
chr2L	10547234	10547712	1.3186632	8	0.225239186607654
chr3R	3742621	3743653	5.64177123	32	0.22609972905469
chr3L	8002120	8004607	6.66745203	49	0.226188011120149
chr2L	12364395	12364872	0.928575716	3	0.226660558059528
chr2R	543934	546298	4.421498028	31	0.227131867965036
chrX	1143024	1143407	0.911668480000001	9	0.22739095060507
chr2L	17854275	17856405	4.023760998	23	0.22739095060507
chr2R	6526545	6526990	1.05906813	6	0.22739095060507
chrX	4946272	4947340	2.500243318	34	0.227476861688831
chrX	20691513	20692168	1.9407327	14	0.228516290113511
chr2R	25211378	25212137	1.19381116	20	0.228600516571719
chr2R	2725013	2728292	7.73354165799999	125	0.229528342502537
chr2L	23002713	23003181	0.6000037	8	0.229528342502537
chr3L	27123594	27127679	4.300465908	23	0.231129021638586
chr2R	11400383	11400834	0.572620013	7	0.231398953127943
chrX	7230520	7231260	1.29426115	5	0.232425273601672
chr3L	27146029	27148796	4.57744574	98	0.232783243414789
chr3R	4201956	4205912	4.229513973	68	0.232783243414789
chr3R	7533328	7534621	3.922570796	28	0.232783243414789
chr3L	18355989	18356825	1.25452952	12	0.232783243414789
chr3R	9716597	9718312	1.92570161	12	0.232783243414789
chr2L	22557611	22558956	2.161588702	74	0.232783243414789
chr2L	16371444	16372067	1.32066643	5	0.232783243414789
chr2R	18693758	18694807	1.85473588	14	0.234995888166285
chr3L	374730	375130	1.16390243	7	0.234995888166285
chr3R	20597473	20598350	1.3898298	7	0.236565133295587
chr2L	21876772	21877787	2.174722011	19	0.238130385434738
chr3L	23568239	23570217	4.78562723	38	0.238154511545043
chr3L	22254836	22257703	7.96544785899999	70	0.238154511545043
chr3R	4932810	4937372	6.5176359	62	0.238967115946633
chr2R	22238274	22238832	2.282627	12	0.239406779928834
chrX	11798369	11798981	2.04727024	15	0.241141794911418
chr2R	24723433	24726245	2.5032581534	53	0.241392632489589
chr2R	10985230	10985859	1.14293502	9	0.242076924383034
chr2R	16508389	16509406	1.778820124	12	0.242076924383034
chr2L	22256270	22258574	2.11625705	51	0.243062754026105
chr2L	19918588	19919235	1.1549668	7	0.243309922458194
chr2R	4180417	4182147	2.7331679763	73	0.244107920035064
chr3R	17830916	17831378	1.132798157	8	0.245638264709198
chr3R	23879826	23880697	1.752647967	27	0.245881286871313
chr3L	9043417	9044048	0.643197500000001	10	0.246123702236519
chr3L	9084661	9088312	4.595656677	69	0.246365513074627
chr2R	2011909	2014891	8.63798306099999	93	0.247337408226799
chr2R	11799906	11800696	0.786253	2	0.247577107960845
chr3R	16028505	16029954	1.507185823	26	0.247872731337288
chr2L	22226774	22228643	5.021650515	239	0.247872731337288
chrX	17342832	17343206	0.691321230000001	7	0.249019707694658
chr2R	15057256	15057830	1.03026977	6	0.249982303749822
chr3R	30584419	30586767	5.359454154	56	0.25239305488487
chr3R	10324258	10326394	2.735152986	24	0.252443644524437
chr3R	22469893	22471002	1.996629339	13	0.252674979111213
chr3L	2893236	2893954	1.565674439	19	0.253086390868302
chr3R	6755415	6755905	1.65314539	14	0.253545775643565
chr3R	13910770	13911764	1.6180942	6	0.253545775643565
chr3L	23165455	23165897	1.46236171	23	0.255034496550344
chr3L	9010265	9011081	1.34919148	8	0.255081477146403
chrX	16241581	16243088	1.9461849	30	0.255307884144266
chr3L	18318343	18318879	1.26368019	7	0.255533737579788
chr3R	22069801	22070541	1.77387384	12	0.257729172137731
chr2L	4354720	4355445	1.989517574	14	0.258130406471549
chr2L	16319046	16320696	2.37312281	22	0.260674663349743
chr2L	14814904	14815550	1.7686353231	13	0.261428236738371
chr3L	15025649	15026449	2.10900203	16	0.261467048920867
chrX	13712079	13714226	2.375740166	21	0.261621359024921
chr3L	21481763	21482459	1.12302209	5	0.261621359024921
chr3L	9152509	9153467	2.3087162	11	0.261621359024921
chr3L	11318629	11319529	2.44131823	19	0.261621359024921
chr3L	25056871	25057238	0.583656344	3	0.263927813949374
chr2R	14492325	14493927	3.258268983	22	0.263927813949374
chrX	15680683	15681053	0.6360952	2	0.263927813949374
chr3R	30230816	30232853	2.446017134	20	0.263927813949374
chr2R	6284573	6285027	0.4859648	5	0.263927813949374
chr3L	24208284	24209266	0.368806860000001	39	0.265371902185531
chr3R	2083218	2083997	1.0112192	12	0.265933118918324
chr4	604527	605742	0.99194172	14	0.267371346697666
chr3R	29306441	29308245	2.0212706933	24	0.268455211895078
chr2L	21979906	21981235	2.008647713	16	0.270237492379795
chr2L	3588661	3589909	2.741323841	15	0.270440139756908
chr3R	13035879	13037083	2.5892567853	28	0.270843987029869
chr3R	16060726	16062795	3.016994406	21	0.270843987029869
chr3L	5625162	5625528	0.81145788	7	0.271219608122423
chr3R	7111210	7112079	1.41085851	8	0.272116968825683
chr3R	4407308	4408388	2.46638306	26	0.273186204511221
chr2R	6527687	6528517	1.1655677	8	0.274600502035104
chr2L	14724796	14726581	3.372535782	52	0.275490675784492
chr3R	11570881	11571819	0.778566590000001	17	0.275532895352732
chrX	8305538	8306337	2.30428857	12	0.275532895352732
chrX	20713282	20713794	0.90936197	7	0.275789107340735
chrX	1655702	1656997	0.64831761	2	0.275789107340735
chrX	1207975	1208789	1.36814861	23	0.275789107340735
chrX	5997480	5998702	1.92057138	20	0.275789107340735
chr3R	10463700	10464482	1.6563984	9	0.276862114491951
chr2L	16439238	16439934	1.1234955	7	0.277415416353101
chr3L	16069784	16070686	1.05612368	25	0.277415416353101
chr2L	7901767	7902560	-0.107323869400001	17	0.277605417028391
chr3R	8239428	8239844	0.65193321	8	0.280919466192915
chr2R	2645193	2647428	1.32412	10	0.280919466192915
chr2L	3842234	3843216	1.2057292323	11	0.280919466192915
chr3L	23619738	23620679	3.365673393	34	0.280919466192915
chr3L	25189170	25190540	2.36931462829999	73	0.281274659990447
chr3L	23598585	23602362	3.402854813	61	0.284351727240269
chrX	10751650	10752717	0.86724225	4	0.285042063580432
chr3R	18643464	18644904	3.33474373000001	36	0.28726583989
chr2L	8182063	8183627	3.47252901	33	0.28726583989
chr2R	5308594	5309216	0.90542628	7	0.287611654538934
chr3L	6820856	6821541	1.2484207	7	0.28846988573032
chr3L	18466759	18468221	3.4289161083	24	0.28846988573032
chr3R	20628257	20630590	2.8112955	44	0.289834047594093
chr2R	1087448	1088477	1.03071135	31	0.289834047594093
chr2R	4633367	4636744	2.24905096	47	0.289834047594093
chr2R	23236976	23237347	0.9147986	11	0.292193143071013
chr2R	2338927	2339430	0.47409157	3	0.293202638499037
chr3L	16078063	16080104	3.08692989	37	0.293706327307773
chrX	20639160	20639887	0.693261040000001	16	0.294208864827804
chr3L	18328688	18329779	2.01030532	19	0.294375356984849
chr3R	13215425	13216543	1.6281407	12	0.295043243680194
chr3R	22059909	22061238	1.35224688	13	0.295876676569245
chr3L	15835872	15836330	0.7691301	9	0.296031621327663
chr3R	31994291	31996845	5.40240188699999	78	0.296031621327663
chr3R	2393147	2394160	1.35334125	16	0.296031621327663
chr3R	1705600	1708022	2.241304814	105	0.296031621327663
chr3R	14570245	14571470	1.396849433	20	0.297850871021496
chr3L	25770212	25774259	1.55065136400001	200	0.297850871021496
chrUn_CP007085v1	19856	21111	1.535729113	17	0.298674539325729
chrX	10381788	10382645	1.24747682	13	0.30032414365787
chr2R	14835564	14835804	0.449362871	3	0.300473668849331
chr3L	14454788	14455253	0.4837137	4	0.300473668849331
chrX	19222243	19223066	1.09503788	9	0.302610683813509
chr2L	23358066	23359033	0.399544851000002	15	0.303094746705105
chr3R	13841983	13843680	2.679591801	17	0.304400873044008
chr3R	7963260	7964138	1.67057549	20	0.304868953194265
chr3R	23263362	23264624	2.20006139	20	0.304868953194265
chr3R	4545690	4546188	0.3468657	5	0.305184246676004
chr3R	9546819	9547327	0.137732499999999	10	0.305662729816405
chrX	2441029	2441576	0.8847699	6	0.312524885904267
chr3R	12248075	12248830	0.90554118	7	0.313157647445959
chr3L	7631560	7631935	0.5538501	2	0.314442386496318
chr2R	1762113	1764105	3.86666754	72	0.315561102399216
chr3R	11245612	11247220	4.37297201	33	0.316188381161884
chr2R	8247951	8248567	0.739192029	8	0.316977070328483
chr2R	19801162	19802030	1.879845495	13	0.317223255550552
chr2R	20059488	20060018	0.47183216	10	0.317223255550552
chr2R	20156709	20158242	1.95402405	12	0.317223255550552
chr3L	9020602	9021501	1.417116655	15	0.317683148812191
chr2R	12454781	12455456	1.3831579	10	0.318789644214386
chr3R	5756109	5757862	2.05375138	36	0.323775119731688
chr3L	25478946	25480019	0.512746343999997	50	0.325357111865907
chr3R	8108689	8109284	-0.15564537	15	0.326935623269356
chr2R	4856716	4857588	0.70823441	4	0.330606170152216
chr2L	16770049	16771666	1.40027982	17	0.330644482101625
chr2R	5158617	5161489	2.9580371535	112	0.330644482101625
chr2R	10549487	10549841	0.820638251	5	0.330644482101625
chr2R	10561496	10562156	0.533876219999999	22	0.330924675584958
chr2L	8796212	8797673	1.56156641	11	0.331162953573638
chr2L	9584897	9585563	1.3968518	10	0.331162953573638
chr2R	1752708	1754580	1.387345408	41	0.331761589380866
chr2R	9699859	9700800	1.09350969	14	0.332358920970648
chr2L	11190758	11191321	0.457613	5	0.332635724458023
chr2L	12679233	12679837	0.53908172	6	0.332752485621003
chr2L	19308927	19309916	1.0264321	8	0.333028260691846
chr3R	8975691	8976838	0.981071429999999	17	0.333217002975027
chr4	1022242	1023396	1.35521558	13	0.333217002975027
chrUn_DS483562v1	9685	10373	0.27863203	3	0.333217002975027
chrX	19711901	19712337	0.817620740000001	9	0.333649662060822
chr3L	28013117	28015590	6.226496969	90	0.334239794163132
chr3R	16792625	16793372	0.889501818	18	0.334670416453501
chr2R	4259475	4259748	-0.41282715	7	0.334808087397491
chr3L	25875960	25876677	0.21172228	16	0.334808087397491
chr3R	6941046	6942647	2.646600856	32	0.334808087397491
chr2L	6361132	6362398	1.431211	18	0.334808087397491
chr3R	6875300	6875897	0.77015022	6	0.334876480197639
chr2R	18561494	18562933	1.59401968	11	0.334876480197639
chr2R	20051564	20052497	0.949825843	6	0.335527024220655
chr2L	15323192	15323793	0.4743155	2	0.335527024220655
chr2L	8920011	8920351	0.64657721	4	0.335527024220655
chr2L	19162374	19162782	0.44217472	4	0.335638581285949
chr2L	21544555	21546180	0.811461820000001	76	0.33637542429126
chr3L	13398993	13399854	1.5535052	11	0.336596021248938
chr3L	6357336	6357926	0.914247704	10	0.336596021248938
chr2R	5266086	5267253	2.666987563	53	0.336705968085444
chr3R	9117348	9117926	0.507413559	8	0.339413990732422
chr3R	30856318	30856957	0.565655161000001	8	0.339413990732422
chr3L	9782792	9784995	3.03614219999999	52	0.340608312050151
chr2R	11555793	11556631	1.12011129	10	0.341283736319814
chrX	8828785	8829133	0.30624607	9	0.341283736319814
chr3L	9038941	9039557	0.1751586	10	0.344795721061473
chr3R	20348181	20348746	0.5612111	5	0.345824594755715
chrX	1142018	1142748	1.17378297	12	0.345868571037633
chr2L	12616552	12617104	0.0362917794	8	0.345868571037633
chrX	9173161	9174040	1.362360387	16	0.346121854691503
chr2R	13447466	13448317	1.04733811	15	0.34668276869792
chr2R	19700114	19700810	0.68756877	11	0.351552252959385
chr2L	2456362	2457444	0.22399095	11	0.352505587137622
chr3L	23217530	23219849	1.970544056	46	0.352505587137622
chr3L	14225695	14226837	1.428383497	16	0.353978095914257
chr3L	27088179	27090295	1.91788978	45	0.355294251139149
chr2L	21293061	21293703	0.624795086000001	20	0.355535845162874
chr2L	3667219	3668091	1.399752881	21	0.356847631191
chr2L	8322285	8322883	0.0630062800000002	10	0.357087103789621
chr2R	11577831	11578761	0.63083385	5	0.357412075840234
chr2L	9728721	9729289	0.15709652	4	0.357412075840234
chr3L	19371849	19374066	1.17030862	32	0.357497895070306
chr3R	3758729	3759259	0.186146749999999	16	0.359272768375336
chrX	17482789	17483069	0.1921974	2	0.359272768375336
chr2L	21925520	21926148	0.97588064	9	0.359272768375336
chr3L	25234249	25236774	4.686268653	159	0.359977005395435
chr2L	11108140	11109184	2.09728616	22	0.359977005395435
chr3L	26325140	26325822	0.731181768	12	0.359977005395435
chr3L	613002	615221	2.2371503286	44	0.359990880417623
chr3R	16864263	16865565	1.543696746	15	0.359990880417623
chr2L	20128384	20128832	0.667083689999999	8	0.36037507360375
chr2R	2945920	2948464	-3.0424100459	152	0.360758477081378
chr3R	31869453	31870146	0.587017199999999	5	0.361743497108195
chr2R	12208248	12209370	1.09601001	19	0.36197426411205
chrX	416962	417988	1.292436324	17	0.362805727623959
chr2R	19932095	19932531	0.3511066	5	0.362884796474293
chr3R	17935125	17935782	1.00914161	11	0.364690599377244
chr2R	10287033	10287281	0.0687086	2	0.364690599377244
chr3R	4144531	4147924	1.67112534	11	0.364917181751212
chr3L	22983553	22986041	1.398950576	23	0.366638565501248
chr2R	20033443	20034163	0.4425417	3	0.367012076796393
chr3L	744050	744764	0.80570254	5	0.370589160596135
chr2L	7592470	7593292	1.017648795	7	0.370589160596135
chr3L	14918511	14918959	0.1155547	5	0.37065168863053
chr4	684466	686118	1.5385280301	24	0.37065168863053
chr4	1080270	1081172	0.994002028999999	17	0.37065168863053
chr3L	18144393	18145708	0.68681727	19	0.372355072185089
chrX_DS484084v1_random	1401	1771	0.11747307	5	0.372423526100373
chr3L	23237079	23238991	2.020967271	95	0.37530701475307
chr2R	5372562	5374762	0.903254900000004	64	0.376408474187899
chr3R	16506081	16506763	0.35559322	7	0.376979824676143
chrX	5533332	5533865	1.48616374	11	0.376979824676143
chr3R	21169366	21170553	1.473629489	30	0.377338423099339
chr3R	6679395	6680376	0.478681969999999	16	0.384625155574895
chr3L	20462890	20463779	0.46913992	14	0.385711730031816
chr2R	25163300	25164804	1.78529879	35	0.385766237819548
chrX	9716357	9717305	0.385584790000001	9	0.385820636373237
chr2L	16248489	16248966	0.78362856	14	0.386609086839064
chr2R	21414908	21415637	0.3348191	16	0.387542645735427
chr3L	10989391	10991918	2.08531615	34	0.388034723001226
chr3R	10155472	10156283	0.4095527	9	0.388086640437753
chr2R	1191979	1192672	0.648051012999999	19	0.388284700941671
chr3L	25702657	25703815	-0.47199711	60	0.38892066968602
chr3R	6335850	6336994	0.779550979999999	15	0.389409417267228
chr2R	14299920	14301750	-0.241896831999998	70	0.389605572245957
chr2R	24671926	24672443	0.112282800000001	9	0.394608304810035
chr2L	7304000	7305272	0.65073005	5	0.394798912965847
chr2L	10835409	10836706	1.009041381	23	0.39527989718372
chr3L	18012731	18013707	-0.43667359	10	0.396486093964861
chr2R	5240751	5242644	1.344260603	36	0.39739972590278
chrX	7058570	7059466	0.627873789999999	11	0.402080147716454
chr3R	4845456	4845826	0.61474907	11	0.402841650681921
chrX	6117009	6117518	0.5468713	7	0.405048252571193
chrX	8829360	8830132	0.710973700000001	8	0.409273752427713
chr2L	3822315	3823047	0.3700488	2	0.410025926541204
chr2R	13462756	13463301	0.40325518	12	0.410055454631528
chr3L	17541368	17544079	1.75906371	63	0.410805383115912
chrX	5512799	5513782	0.274113000000001	13	0.412849392195226
chr2L	14062213	14063734	1.41794287	16	0.413595111077127
chr4	1234593	1235007	-0.24341994	8	0.413621027711137
chr3L	22505848	22507897	1.43310215	72	0.414508059957213
chr3L	10447324	10448210	0.5868681	12	0.416563421782821
chr2R	15959216	15960042	0.460107557000001	6	0.416563421782821
chr3L	27874552	27876094	-0.37218922	15	0.417324057067977
chr3R	12141478	12142325	0.90312726	12	0.417324057067977
chr2R	1274503	1278055	1.588666006	116	0.41777467822838
chr2R	17482334	17483685	0.638206226000001	61	0.420792842894699
chr2L	16750535	16751863	0.21260527	16	0.421115072958723
chrX	3932953	3935384	1.61697211	30	0.421115072958723
chr3L	23082729	23083422	-0.4707904	19	0.42269846730167
chr3R	13899452	13900186	0.20311097	2	0.426979395083748
chr2L	4202645	4203710	-0.0258788210000001	24	0.428707032584943
chr2R	1368028	1368811	0.12185279	12	0.428707032584943
chr3R	11318760	11319520	0.1133902	4	0.428892081890077
chr2L	17756824	17757480	-1.19609119	28	0.428892081890077
chr3R	19341651	19342261	-0.156487326	15	0.428892081890077
chr2L	22713940	22716274	-1.165940819	51	0.428892081890077
chr2R	15864983	15867003	1.61675625	37	0.429891082114118
chrX	20698070	20698600	-0.35491027	12	0.431593379123626
chr2R	4629833	4630873	1.640236588	27	0.432587865132795
chrX	6067198	6067607	-0.171174675	12	0.432735805114307
chr3R	1438208	1438872	-2.18568909	28	0.433164737217553
chr2R	1266216	1266742	-0.2440457	8	0.433311841229671
chr2L	10282027	10285668	1.62874739299999	34	0.433879769917745
chr2R	526201	528011	-0.620965289999999	19	0.435288019955175
chr2R	13368849	13369552	0.13116014	9	0.437113881735036
chr2R	5128927	5130100	1.44952201146	37	0.437256656013788
chr3L	8039066	8039710	0.361364249	12	0.43879749298664
chr2R	9435189	9436163	0.536370117	23	0.438938391875098
chr3R	5407287	5408532	0.919908234	25	0.443541862543784
chr3R	16915444	16916067	-0.0709168500000017	10	0.443541862543784
chr3R	22332970	22333732	0.0227473699999999	15	0.444652970600376
chrX	5605061	5605897	-0.23728201	10	0.445066119574001
chr3R	4136402	4138366	0.842250620000007	36	0.445890070083901
chr3L	18341237	18341841	0.209969	11	0.445890070083901
chr2R	6193792	6194602	-0.67411853	12	0.446144819480317
chr2L	9577126	9577723	-0.11710281	8	0.446144819480317
chr2L	2966680	2967692	0.54940298	5	0.446144819480317
chr2R	2563893	2564631	0.0202622099999995	32	0.446144819480317
chr3R	22560746	22561947	0.607121200000001	9	0.44682396167163
chr3R	31910053	31911691	0.0596387599999993	31	0.44682396167163
chr2L	12729280	12731041	0.199757743000002	36	0.446955586661465
chr3L	11029545	11031236	0.992494376	11	0.448051999311347
chr3L	3154364	3155916	1.2981706089	15	0.448296743359372
chr2R	7840736	7843145	0.82965617	11	0.448296743359372
chr3L	25218836	25219340	0.1117933	4	0.448296743359372
chr2R	10854675	10855455	0.36862084	7	0.448296743359372
chr3R	7744744	7747759	2.507058298	55	0.450347294550246
chr2R	3600765	3601045	0.526114849999999	5	0.451023121986867
chr2R	23518380	23519701	0.44006703	20	0.452930337218379
chr3L	13390543	13391233	-0.1613509	6	0.453739327559781
chr3L	1344066	1344794	0.1655381	8	0.454136692574918
chr3L	23228216	23231885	-2.414070727	82	0.455762524306228
chr2R	3899049	3899877	-0.28012372	6	0.456430170936395
chr3R	30849488	30850173	0.0433340311	12	0.456944556240755
chrX	9869424	9869887	0.280500542	5	0.456944556240755
chr3R	19489722	19490431	-1.375587106	23	0.458000817156468
chr3L	20623144	20623640	-0.1054763	7	0.458000817156468
chr4	780657	782275	-4.120214683	49	0.459206579342066
chr2L	19775884	19777971	1.06036986	39	0.460372522304556
chr2R	1449625	1452427	2.91074961	127	0.460372522304556
chr3L	2880482	2880848	0.0190397	3	0.460372522304556
chr3L	9013512	9014284	0.0613875199999996	7	0.460759735834535
chr2L	89115	90495	-0.632997178999998	50	0.461822204876286
chr3L	23704501	23705528	0.0482919901999997	6	0.463017786619128
chr2L	8811191	8811980	0.0846510399999994	10	0.463266552829538
chr2R	17852256	17853018	0.0150786999999998	2	0.464974990104296
chr3L	24517498	24518197	0.1343377	6	0.464974990104296
chrX	962293	963885	-0.753890092	36	0.465624997133314
chr2R	619449	619908	-0.91576715	12	0.466139362232429
chr2L	14489130	14489514	-0.7562826	8	0.467006407220339
chr3L	13940350	13941520	0.88087284	10	0.467006407220339
chr3R	19338822	19339749	-0.65819717	17	0.467006407220339
chr3R	13969707	13970511	-0.251344195	12	0.467651591005283
chr2R	23088346	23090988	1.71769171699999	50	0.474050587641966
chr2R	9985568	9986655	-0.26105253	8	0.474955603801516
chr2L	21803025	21803623	-0.01067619	9	0.475664390082731
chr4	1169224	1170209	1.896417358	21	0.475664390082731
chr2R	6254814	6255801	-0.00515908800000048	29	0.475664390082731
chr3R	7262543	7263104	0.0868047109999999	6	0.475664390082731
chr3R	19871423	19872483	0.549180350000001	8	0.475664390082731
chrX	5792779	5794209	-0.704691660000001	41	0.475664390082731
chr2R	4943121	4943970	-0.38733915	25	0.475664390082731
chr2L	7594568	7595155	-0.3276065	4	0.477058894472216
chr2R	9739562	9740569	-0.760506972000001	27	0.477058894472216
chr3L	396686	397300	0.1930049	8	0.478748060153335
chr3R	13879405	13880040	0.23311237	8	0.480301789315653
chr3R	17775036	17775875	-0.657093554	18	0.485159419134732
chr3L	12774141	12775698	0.0988719229999997	43	0.487586794875868
chr2R	14167500	14168045	-0.1091025	7	0.487586794875868
chr3L	25117195	25118755	0.486153716000001	23	0.487675962619565
chr3L	12242250	12243505	-0.515662163999999	25	0.48829391254423
chr2R	10164609	10165248	-1.08365623	14	0.48829391254423
chr2R	25209873	25210836	-0.36766642	15	0.48829391254423
chr3R	28379109	28380695	-0.821091659999999	30	0.48829391254423
chr3R	28314861	28316094	0.0281924500000003	12	0.489301293684418
chr2L	3078281	3079096	0.0016627400000001	5	0.490130879673427
chr2L	19172565	19173202	-0.11126316	5	0.490130879673427
chr3L	22078142	22078664	-0.56650009	8	0.490610046138243
chr3R	31521651	31522643	-0.43354328	20	0.492527732061763
chr3R	11395490	11396839	-0.121949315000001	20	0.492862713728627
chr3R	30762064	30762681	-0.1358631	7	0.492862713728627
chr3L	5458711	5458991	-1.1230886	6	0.492862713728627
chr3L	27167210	27168082	-0.41671187	10	0.492862713728627
chr2L	11184449	11185420	-0.26368599	8	0.495111802040737
chr2R	14995995	14996433	-0.13619844	5	0.495111802040737
chr3L	4189502	4190504	0.0397203000000006	6	0.496963146909402
chr2R	16323358	16324466	-0.000721371999999804	21	0.496963146909402
chr3L	27869315	27869631	-0.5572527	4	0.497797969541087
chr3R	25085619	25086330	0.1009713	13	0.497797969541087
chr2L	8875731	8876458	-0.14152301	8	0.497797969541087
chr3R	6644970	6646122	-0.1481662	6	0.497797969541087
chr2R	146833	147424	-2.528112103	40	0.499428628565715
chr2R	19862822	19863733	0.1541964	5	0.500927176004866
chrX	2669401	2670083	-0.29559098	5	0.501131841041248
chr3R	2462777	2463582	-1.473589394	28	0.50185218945124
chr4	398561	398975	-1.3337166	9	0.504762529019505
chr3R	6804357	6805218	-0.0822858518000002	11	0.506379915125257
chr3L	20670380	20671719	1.41289226	26	0.508509149085092
chr2L	3614187	3615760	-0.0682000599999999	9	0.509753906910965
chr3L	6318865	6319738	0.225576341	5	0.509753906910965
chr3L	14546984	14547385	-0.1520344	4	0.509753906910965
chr3L	26281336	26282429	-0.0284029800000002	4	0.509753906910965
chrX	1797286	1798907	0.130116359999999	15	0.509753906910965
chr2L	6926932	6927442	-0.149368094	5	0.509753906910965
chr3L	16971164	16971840	-0.357736	9	0.509753906910965
chr2R	9566899	9568139	0.36390802	5	0.510337401042505
chr2L	4357241	4358566	0.333305753000002	26	0.510337401042505
chr3R	20848909	20849909	-1.893660862	21	0.510337401042505
chrX	5669704	5670247	-0.084864099	5	0.510658664802503
chr2L	2919857	2920556	0.496615064500003	24	0.510852039796021
chr3L	15323065	15323744	-0.5027025	7	0.512890218777083
chr2R	5132413	5134578	0.807523093	43	0.512890218777083
chr3L	23025501	23026162	-1.12154726	13	0.514413783535142
chrX	15679973	15680334	-0.0806779800000001	2	0.514413783535142
chr3R	17560565	17561076	-0.70822746	6	0.515110200302356
chr3R	30675656	30676389	-0.3724973	8	0.516185428089316
chr2R	3548418	3550250	-0.484452934999999	57	0.516879114504426
chr3L	8478713	8481708	1.370038264	39	0.517445152036521
chr3R	25096289	25096725	-0.25729652	5	0.517757526572924
chrX	716238	718214	-0.193927909999998	54	0.520720303184828
chr2L	10188455	10189722	0.0408542500000014	28	0.522921224644517
chr2L	22112663	22113335	-0.12697223	5	0.522976052910173
chr3L	2830388	2831256	0.4015862001	14	0.523030787050051
chr2R	10207791	10209314	0.0953979251000009	11	0.523840240332742
chr2R	144992	145708	-0.7036239223	17	0.525905250091958
chrX	8224703	8226361	-2.22857409	20	0.5272132033372
chr2L	22298647	22300461	-3.616326343	49	0.532547854429575
chrX	2268014	2268320	-0.79999985	7	0.532547854429575
chrX	8037973	8038601	-0.46005617	4	0.532547854429575
chr3L	24088160	24090137	-1.773983202	90	0.535470238142426
chr3R	2875814	2877859	-1.810354295	108	0.535557508078979
chr3R	11393711	11394338	0.0583234699999994	7	0.535557508078979
chr2R	4854667	4856112	-0.785526826000001	36	0.535725764158279
chr3L	23608403	23610494	0.11249724	9	0.536267613680434
chr3R	21379730	21380408	0.0955798739999999	7	0.53743114652881
chr3L	24937433	24938634	-2.54236584	47	0.537887651912774
chr2L	15777817	15778562	-0.4667213417	8	0.537887651912774
chr3L	10582569	10583364	-0.0510230799999997	3	0.538177426965178
chrX	18584875	18585822	-0.7417077	14	0.54032820068247
chr2L	2828367	2829027	0.31946193	10	0.541483383360734
chr2L	2867032	2868241	-0.413040200000002	27	0.541645497612401
chr3R	31786187	31787654	-0.32058251	26	0.542921404062125
chrUn_DS483562v1	1512	2374	-0.942772439999999	16	0.544813562488608
chr2R	1775784	1777018	-0.364430524	14	0.545289457597554
chr2L	12500374	12501031	-1.5339196	14	0.545289457597554
chr3L	3747433	3748092	-0.95739075	14	0.545289457597554
chr2L	1870399	1870956	-0.527475030000001	17	0.545817351038005
chr2L	8386742	8387613	-0.11605544	6	0.546166171312458
chrX	281209	282072	-0.895199085	16	0.546166171312458
chr2R	19605927	19606654	-0.1279322	3	0.546166171312458
chr3R	2858504	2860505	-1.895725124	62	0.547461571834448
chrX	18110531	18111445	-0.78451779	15	0.547461571834448
chrX	3447968	3448611	-0.32389948	4	0.549579406607834
chr2L	234136	238097	0.523262520099997	58	0.54967238889122
chr3R	8699097	8700092	-0.3324737	7	0.54967238889122
chr3L	27323083	27323727	-1.483398744	24	0.54967238889122
chr2R	13055106	13056303	-0.48596363	10	0.550681181881812
chr3L	11356605	11357632	-0.2273838702	15	0.551566158954462
chr2R	15906385	15906929	-0.707521500000001	7	0.552234302754263
chr2L	23163862	23164861	-0.33380759	12	0.552234302754263
chr3R	3749306	3749881	-1.71498532	14	0.552778498083802
chr2L	8822100	8822504	-0.4115945	4	0.552778498083802
chr2L	9069836	9070488	-0.550514149999999	8	0.553293178144872
chr2L	17666109	17667423	0.263886872	26	0.553348555872889
chr3L	14747915	14749976	-1.17349159	23	0.553348555872889
chr3L	717286	718133	-0.25244206	8	0.554494798454039
chr2R	15852657	15854797	-0.840817901	23	0.554494798454039
chr2R	2593780	2595042	-1.27956809	11	0.558276377151715
chr2L	6543460	6544337	-1.18953471	16	0.561225575711184
chr3L	4645160	4646808	0.22286206	26	0.561225575711184
chr3L	25611138	25612681	-0.917648190000001	23	0.561729906086821
chr2R	4877199	4879100	-10.3549665626	218	0.562736078365848
chr2R	5338785	5339617	0.246945449999999	19	0.562736078365848
chr2L	7247412	7248204	-0.967268949999999	9	0.566629297661367
chr2R	5949947	5952313	-2.434903033	57	0.566629297661367
chr3R	4412806	4414024	-1.35934968	26	0.567608456545649
chr3R	6606809	6607695	-2.3918177	25	0.567744373103673
chr2R	16874291	16874828	-1.31357878	10	0.567895501775518
chr3L	27247005	27247486	-1.11664303551	7	0.567895501775518
chr3R	29320134	29320480	-0.59481538	7	0.569829934422748
chrX	9667604	9669299	-0.17062574	7	0.569843750919026
chrX	8418222	8418725	-0.852592520000001	9	0.570576003624128
chr3R	26026637	26027392	-0.66921019	8	0.570589189041944
chr2L	21937003	21938739	-1.17966763	23	0.571439188599477
chr4	95927	97272	-0.115071549999999	14	0.572048902601596
chr3R	14443924	14444761	0.18962414	7	0.572180210782828
chr3L	24506858	24508820	-1.46134567	21	0.573980894593468
chr2R	10258980	10260285	-1.6048451	34	0.57399126050027
chr3L	16801067	16802747	0.20815296	33	0.574368840488214
chrX	6877743	6880080	-0.0829075699999994	27	0.574368840488214
chr2R	5504399	5505432	-1.43936133	15	0.57544869500084
chr2R	20230475	20231404	-0.69610775	7	0.575941677676893
chr2R	4582081	4585662	-3.04783545	115	0.575941677676893
chr2R	1369151	1370849	-3.1142586608	62	0.576780478783165
chr2R	24644996	24646204	-0.00461552000000157	23	0.578210353439616
chr3L	17052625	17053668	-1.5093256758	25	0.579874700181313
chr2R	328949	329866	-0.834799200000001	9	0.580708300137728
chr3L	4175300	4176305	-0.567027239999999	17	0.584495539164859
chr3L	618698	619117	-0.20750434	2	0.588747480843227
chr2R	6326292	6328266	-0.953883795999999	24	0.588747480843227
chr2R	6627198	6627692	-0.3052049	4	0.590986238996679
chr3L	25092430	25093752	-0.331942	3	0.591336288057941
chr2L	881100	882552	-0.93496311	26	0.594714629256499
chr2R	9977034	9978020	-0.64427459	7	0.594714629256499
chrUn_DS483947v1	1319	2329	-1.34581695	14	0.594714629256499
chrX	18976986	18979240	-0.842699219999999	24	0.594714629256499
chr3L	3926094	3926660	-1.13311392	13	0.594714629256499
chr2R	7592435	7593273	-0.79183633	16	0.594714629256499
chr3R	4922513	4923452	-1.31655683	16	0.595273620048354
chr3R	29596838	29598819	-0.776960050600001	22	0.595273620048354
chr2L	15042064	15042647	-1.08157882	6	0.595273620048354
chr2L	15219549	15220030	-0.23097341	3	0.595273620048354
chrX	14827777	14828762	-1.17802521	13	0.595726823499035
chr3L	27967491	27970033	-1.035278623	41	0.595726823499035
chr2R	5445460	5447426	-1.62371595	30	0.595836282826407
chr2R	23734725	23739209	0.757214328999999	61	0.598042737426019
chrX	18975144	18976304	-1.7254812	18	0.59873226963018
chr2R	1771999	1774585	-3.02947473	75	0.599537032815355
chr3L	11132652	11134322	-0.280557283	22	0.600456753056865
chr2L	4547515	4549241	-0.364776444	10	0.606717475520857
chr2L	17213178	17213950	-0.0569141409999995	12	0.607978205344022
chr3R	13788449	13789185	-0.73574422	15	0.60910330767871
chr3L	16631191	16632105	-1.96272333	20	0.60910330767871
chr3L	17500349	17501020	-0.660946399999999	8	0.614295476529695
chr3R	6714574	6715934	0.14481172	18	0.614967840755356
chr3R	22667868	22668276	-0.445003429	4	0.618991292360126
chr2R	3703310	3703980	-2.58700748	21	0.619658900251708
chr2L	20423069	20423582	-0.97308918	6	0.622720746793245
chr2R	13141704	13144998	-0.0960704270000004	67	0.622720746793245
chr3R	10102552	10103815	-0.99674554	9	0.62326862364824
chr2R	11266059	11266822	-2.75185856	20	0.623355089922719
chr2L	12501496	12502246	-0.84415008	12	0.623556467882623
chr2L	9149798	9150508	-0.663059409999999	10	0.625221816111263
chr3L	21471262	21472293	-1.399287457	17	0.625221816111263
chr3L	14356998	14357494	-0.851099390000001	10	0.629290393869135
chr3R	30394924	30396146	-0.37125074	17	0.629290393869135
chr2R	5118375	5119551	-1.59581965	10	0.630941589681781
chr2L	22559176	22561401	-2.96975289	49	0.630941589681781
chr3L	16485117	16485746	-0.3212698	2	0.63147920777345
chr2R	23159960	23161905	1.281605018	59	0.635293713619292
chrX	2133886	2134269	-1.29455204	6	0.635293713619292
chrX	18287319	18288152	-0.85224301	6	0.641990898186446
chr3L	15040303	15041004	-1.598616877	12	0.643430758012846
chr2R	11709360	11709657	-0.7891416	3	0.646008126460081
chrX	2438172	2439122	-0.5947736	4	0.646029966437025
chr3L	25207964	25210246	-3.115520084	72	0.646029966437025
chr2L	376294	377184	-1.045597523	12	0.64894045479173
chr2R	9442051	9442754	-1.40384078	18	0.651505569814824
chr3R	25601422	25603467	-2.082582698	33	0.651796043305886
chr3L	23342442	23344237	-7.12499262	45	0.652993633351282
chr3R	29000911	29003283	-1.18330891	26	0.656569891697075
chr2R	13145284	13146490	-0.962595429999999	10	0.657308863708224
chr3L	19828192	19829150	-0.60238895	5	0.660763090357631
chr2L	671171	672488	-0.58854826	4	0.661158402278508
chrX	3762449	3763446	-1.359068438	7	0.663700270959037
chr3L	1108221	1110341	-4.314234105	36	0.665109008729612
chr2L	11214056	11214974	-1.04663873	5	0.667079753563105
chr2L	15438350	15439223	-1.33540361	9	0.672655409324556
chr2R	25222847	25223388	-1.62265537	8	0.673152730809869
chr2L	7096111	7097061	-2.979201297	23	0.673874439110195
chr2L	3610540	3611278	-0.976093712000001	6	0.674257574242576
chr3R	4590091	4593561	-4.5459342328	63	0.685579834053349
chr3R	31041624	31043455	-2.64411638	33	0.685579834053349
chr2R	10503610	10504353	-1.521681586	8	0.686177594941348
chr2L	14447524	14447953	-0.6983933	3	0.686774441821873
chr2R	7493167	7493628	-0.90251937	7	0.689499499247936
chr3L	8454356	8454761	-1.33555085	7	0.693340131635692
chrX	20799800	20800288	-1.5306023	5	0.693960253364907
chr2L	8872301	8872891	-2.046771857	8	0.693960253364907
chrX	20716999	20718439	-1.1369655	11	0.694213746942138
chr3L	17831483	17832276	-1.02527659	5	0.694466854684395
chr3R	16878367	16879083	-0.5668982	3	0.694608029691327
chr2L	5186356	5187241	-0.874893500000001	7	0.695194842217906
chr3R	17530068	17530475	-1.338820849	4	0.698453844820529
chr2L	22039491	22041668	-1.448911222	15	0.698951712107031
chr3R	14773046	14774211	-1.1795299205	11	0.698951712107031
chr2R	133689	134454	-5.55636811	33	0.700644708256448
chr2R	13900021	13901057	-2.700509812	21	0.71332821297734
chr3R	23427662	23428614	-1.47588703	10	0.720555629762289
chr2R	10993672	10994796	-1.39870598	10	0.720787104962973
chr2L	8188205	8189217	-1.61107318	14	0.722236915281281
chr3R	4156778	4157259	-3.439889084	12	0.725787949506936
chr3R	9911108	9914608	-2.18104699	45	0.726346822331341
chrX	7044534	7045799	-3.62216865	26	0.728456145349321
chr3R	24065078	24066095	-1.01188379	6	0.728456145349321
chr2R	13194958	13195388	-1.9125123	8	0.729018382910019
chr3R	3710245	3715536	-3.62888367200001	75	0.729018382910019
chrX	8210565	8211377	-1.44858039	7	0.729018382910019
chr3R	4940668	4942961	-0.983310011	27	0.732545664352484
chr3L	6004549	6007271	-1.00970784	37	0.733976864879153
chr3L	23729106	23731081	-2.34963921	18	0.734636206544263
chr2L	18597832	18598794	-1.1411397	5	0.737821723445633
chr2L	19921283	19921985	-1.60577748	11	0.741112266018907
chr2L	21946245	21948306	-4.801730925	40	0.746701844400451
chr2R	13307851	13308376	-1.71871351	14	0.748446007417195
chr2R	21215575	21217284	-2.41573317	31	0.752707178871359
chr3L	5833725	5836340	-0.975737120000001	13	0.756380397727738
chr2R	2830741	2831309	-0.8590266	2	0.756380397727738
chr3R	14037334	14037815	-1.13181937	4	0.756380397727738
chrX	5744325	5745087	-2.11728347	12	0.759312304063711
chr2L	615987	616524	-1.72135957	5	0.7621307065722
chr3R	14502493	14503138	-2.28902343	9	0.763199962531628
chr2R	4396370	4397435	-7.87475346	46	0.765793331513802
chr3L	21890570	21891391	-2.5681516758	16	0.76968962346527
chr3L	21989569	21989997	-2.61810544	9	0.773115423817144
chrX	17494807	17495380	-1.43859735	5	0.773115423817144
chr3R	7006366	7007790	-4.31237442	33	0.77656301036563
chr2R	13488566	13489072	-1.6216807	8	0.778268287160921
chr3L	8665378	8666962	-3.43195184	17	0.781456367637573
chr3L	27252977	27254737	-3.0698975917	21	0.781456367637573
chr3R	13670082	13671641	-1.715204234	14	0.781456367637573
chr3R	16859546	16860191	-0.7265376	2	0.781456367637573
chr3L	21449149	21449884	-2.571155775	12	0.781456367637573
chr2L	15359560	15360080	-0.8533146	4	0.785744785875134
chr3R	30754656	30755802	-3.618110183	23	0.787542527043319
chrX	9354514	9354861	-1.46959952	4	0.789229686302893
chr3L	13991229	13992070	-3.54764162	16	0.79059079386179
chr3R	2836483	2840150	-5.21600463	60	0.791087680357607
chr3L	16624674	16628014	-3.554293224	56	0.800630509636261
chr3R	3629556	3632426	-7.58636774230001	65	0.801119301129315
chr2L	5315388	5315756	-1.1302389	2	0.803005403271989
chr3R	3571579	3572786	-0.9264877	2	0.806608130395751
chr3R	29297602	29298537	-1.2427572	6	0.806661939955346
chr3L	21144048	21144431	-1.87213836	5	0.808861761958405
chr3L	8497316	8498051	-3.73048101	18	0.814167925312732
chrX	1047699	1049207	-1.53736144	9	0.815609016161934
chr3L	239177	240616	-2.494809881	13	0.817369211983912
chr2L	17748624	17749226	-1.65094188	6	0.81880586558412
chr3R	8434239	8434929	-3.44056517	13	0.820604538235179
chrX	12640637	12641282	-1.63983635	4	0.820604538235179
chr3L	10763093	10764193	-3.23676178	24	0.820754605762131
chr3R	19493618	19494372	-3.160693163	12	0.822077937660779
chr2L	12087091	12087899	-3.33291333	14	0.823334006468634
chr3L	13687155	13689847	-2.440005054	26	0.823334006468634
chr2L	12466394	12467091	-2.95029357	11	0.824160948662204
chr3L	25634518	25636400	-7.834495403	59	0.824160948662204
chr2R	4222064	4222434	-2.245160037	5	0.82473296148646
chr3R	3357285	3358749	-3.950319667	22	0.825237664366704
chr3R	13970755	13971280	-1.2508717	3	0.825237664366704
chr2L	12723701	12724636	-1.90236239	10	0.829519867969819
chr2R	22745709	22748777	-4.15066934999999	37	0.833795883417438
chr3L	27395881	27398751	-13.30504665	209	0.834041144622
chr3R	2133910	2135186	-3.680647066	16	0.834636363328339
chr2L	18301872	18302493	-1.969663894	8	0.834636363328339
chr2L	22290053	22292388	-4.173018956	64	0.836148661790882
chr2L	13507368	13508395	-2.26960195	11	0.836180312854243
chr3R	31486764	31487493	-2.8063468	13	0.838428027700827
chr2R	18203321	18203791	-1.509151	3	0.838879807202602
chrX	12276226	12277361	-3.15479308	21	0.841016975888618
chr2L	6390304	6392107	-2.355660385	28	0.845783619771548
chr3R	15325276	15326716	-3.926133539	24	0.847807543492422
chr2L	11756672	11757194	-1.1838689	2	0.853088239563141
chrX	4532850	4536174	-6.000929438	42	0.855104031144163
chr2R	16634753	16635425	-4.01755212	13	0.859636942533377
chr3R	15988091	15988786	-2.8048609	8	0.860595914657461
chr3L	5956465	5956940	-1.71178117	3	0.861553515842125
chr2R	17339788	17340174	-2.5275993	6	0.861776322367764
chr3L	12543162	12544042	-4.439931575	16	0.863464617135716
chr2R	2055587	2057680	-7.675559121	54	0.865045877723212
chr3L	10028069	10028832	-2.23330501	6	0.86746129378509
chr3L	13537994	13540182	-5.503274748	27	0.870298165912946
chr2L	8208809	8209950	-5.19713431	32	0.870298165912946
chr2L	14557583	14558420	-2.3283891	7	0.874373942406613
chr3L	13462166	13464938	-5.576547011	61	0.875003544421677
chr3R	4149588	4152262	-6.67504882	57	0.875736432038615
chrX	15952904	15954461	-2.89020203	10	0.883953005973289
chr3L	12591539	12592608	-3.73381822	12	0.883953005973289
chr2R	10552781	10553306	-4.96950482	17	0.883953005973289
chr2L	21592854	21595094	-2.65282007	18	0.883953005973289
chr3L	13300573	13301154	-5.68079469	17	0.883953005973289
chr2R	13342282	13343785	-5.8457720073	26	0.889448396037341
chr2R	14261638	14262396	-2.8956461182	10	0.890996766047777
chr3L	23192641	23192864	-2.565263399	9	0.891817809744449
chr2R	2863453	2865320	-5.79159723	24	0.893465840430777
chr3R	6996981	6997391	-1.8219744	3	0.897801122567574
chr3L	6596722	6601437	-7.098701113	104	0.898809203586684
chr3R	21053008	21054375	-6.473836103	32	0.898809203586684
chr2R	16762167	16763438	-4.693170115	29	0.900963809319279
chr3R	5379503	5381116	-2.9667727	12	0.901492892056274
chr3R	8850615	8850982	-1.305235657	2	0.901492892056274
chr3L	25499346	25501502	-8.726103209	98	0.901492892056274
chr4	197843	201302	-6.325339932	49	0.901492892056274
chr3L	14581350	14582273	-3.580817859	10	0.901492892056274
chr2R	19483214	19485468	-3.899306084	18	0.901492892056274
chr2R	21022899	21023848	-4.7025184	16	0.901683361075657
chr3L	17028736	17030376	-5.005232153	32	0.907211308260356
chrX	4354000	4354776	-2.03440284	4	0.912423792585777
chr3L	17765170	17765780	-4.17731298	8	0.916168718323699
chr3R	4269133	4270695	-4.03710323	23	0.916168718323699
chr3L	8686313	8688196	-6.52563354	29	0.917064818291374
chr3R	3487920	3489598	-6.93469921	30	0.923862038883219
chr2L	12600417	12601584	-1.4898311	3	0.923862038883219
chr2R	5223062	5226315	-6.565980139	55	0.925128155242931
chr3L	4097997	4098461	-1.8766929	3	0.925128155242931
chr2L	13520985	13521914	-5.24363454	20	0.927442999789034
chr3R	13024250	13025726	-1.56941484	2	0.929958498243296
chr2R	10493947	10494384	-3.696933	5	0.937461878812119
chr2L	20109384	20111042	-4.7235879167	24	0.938704742563191
chr3R	23728857	23729385	-3.91623658	8	0.938704742563191
chr3L	3043457	3046216	-8.8798083308	78	0.941002157580499
chr3L	11875906	11876341	-3.457129104	5	0.942178981547829
chr3R	21458132	21459064	-3.2870896	7	0.948531306038947
chr3R	8700564	8701658	-3.20971785	7	0.948740855009177
chr2R	3146422	3147951	-5.11869424	18	0.948740855009177
chrX	20798624	20799370	-4.819469476	9	0.952846842387584
chr2R	1921978	1923256	-6.88944559	28	0.953404038478139
chr2R	17345495	17346707	-6.51196832	16	0.955579062783376
chr3L	13556743	13557464	-2.2916397	3	0.956283297290105
chr3L	3876668	3877357	-2.5638421	3	0.956283297290105
chr3L	22324061	22324797	-4.19298728	13	0.956331827243979
chr3R	24346259	24347270	-4.894664349	13	0.95799443439425
chr3L	12171257	12172040	-6.11776364	17	0.959453126852263
chr3L	23981219	23981557	-2.2992555	3	0.964133669050677
chr3L	12712323	12714077	-5.2321477	15	0.965284116749615
chrX	17495562	17496128	-7.77346688	16	0.975286421975087
chr2L	19712759	19715466	-7.93466500399999	31	0.979174822243802
chr2L	21109758	21110501	-8.48051798	15	0.979174822243802
chr3R	10164727	10165808	-5.741108741	16	0.981918235281194
chr2R	20962127	20962648	-3.8775062	5	0.984557563395507
chr3R	7033615	7033949	-4.65839685	5	0.990602238477451
chr2R	4550250	4552339	-14.576998561	43	0.994835147632777
chr2L	15313471	15314236	-6.3388184	7	0.995257470839947
chr3L	24504150	24506651	-10.30934283739	35	0.99647968354597
chr3R	2307373	2308721	-12.47817875	17	0.999100089991001
