# Supplementary material for: The hourglass model of evolutionary conservation during embryogenesis extends to developmental enhancers with signatures of positive selection
Source: Genome Res. 2021 Sep;31(9):1573–81. doi: 10.1101/gr.275212.121 (PMC8415374; doi:10.1101/gr.275212.121)
Supplement: Supplemental Material [file supp_gr.275212.121_Supplemental_Code.zip › Supplemental_Code/data/deltaSVM/dmelT2Enh_deltaSVM_dm6.txt]

chr2R	3693374	3693569	5.08375166	9	0.00248070431052133
chr2R	3704300	3704877	8.928370331	46	0.00248070431052133
chr2R	9149428	9151268	8.25271981082	53	0.00248070431052133
chr2R	11491969	11493099	5.395184154	18	0.00248070431052133
chr2R	14003131	14003475	4.26676779	6	0.00248070431052133
chr2R	18674471	18675034	4.15280299	9	0.00248070431052133
chr2R	23221433	23222322	5.785601121	18	0.00248070431052133
chr2L	3150692	3151547	6.03636831199999	22	0.00248070431052133
chr3L	715718	716659	7.0951426687	31	0.00248070431052133
chr3L	5352468	5353329	5.3246839785	16	0.00248070431052133
chr3L	15080226	15080482	2.0602863	4	0.00248070431052133
chr3L	15293717	15294485	4.7958355067	11	0.00248070431052133
chr3L	16494482	16495003	7.0789854668	13	0.00248070431052133
chr3L	18423907	18424652	4.57323656	12	0.00248070431052133
chr3R	7141056	7141363	4.380878852	6	0.00248070431052133
chr4	486426	487075	10.100460547	25	0.00248070431052133
chrX	18031521	18032937	9.888706297	30	0.00248070431052133
chrX_DS483909v1_random	1369	2437	20.8984206634	67	0.00248070431052133
chrX_DS485617v1_random	713	989	6.185334023	13	0.00248070431052133
chrX_DS485855v1_random	633	955	5.028331477	12	0.00248070431052133
chr2L	19324668	19325088	2.62346229	5	0.00248070431052133
chr2L	22080879	22081690	6.258770306	16	0.00372105646578199
chr2R	10270110	10270496	2.625119148	8	0.00372105646578199
chr2R	18673964	18674265	3.24658189	10	0.00372105646578199
chr3L	13134782	13135994	5.60827048	17	0.00372105646578199
chr3R	15990120	15991241	6.060665987	19	0.00372105646578199
chr3R	26100559	26100871	1.761547614	7	0.00372105646578199
chr2L	10795430	10796850	6.3089916337	32	0.00372105646578199
chr2L	20017670	20018094	2.72874494	5	0.00411274662007483
chr2L	21951460	21951831	4.097113415	9	0.00411274662007483
chr2R	6984013	6985004	5.562685467	22	0.00411274662007483
chr2R	21382215	21382859	5.421147537	15	0.00411274662007483
chr2R	25006029	25006934	3.921926073	12	0.00411274662007483
chr3L	3035917	3036761	4.01342624	16	0.00411274662007483
chr2L	326726	328767	7.356306508	47	0.00411274662007483
chr3R	23444995	23446197	6.235724842	12	0.00411274662007483
chrX	20633264	20634024	3.693522032	13	0.00411274662007483
chr2L	14726759	14727991	3.9983972763	33	0.00411274662007483
chr2L	16252770	16253240	4.4195292962	13	0.00452998178443025
chr2R	25058956	25059797	4.1059907836	23	0.00452998178443025
chr3L	12830386	12831431	5.6872951071	13	0.00452998178443025
chr3R	8330362	8331181	5.929508992	17	0.00452998178443025
chr3R	16851946	16852360	3.82494362	21	0.00452998178443025
chrX	21053003	21053566	2.543515339	15	0.00452998178443025
chrX	397533	398500	7.478117662	32	0.00452998178443025
chr2L	485783	486349	4.1925913697	14	0.00452998178443025
chr3L	11144846	11145452	3.50304363	11	0.0055419989915902
chr2R	6654782	6655509	4.722529971	13	0.0061287988848174
chrUn_DS483562v1	8668	9443	4.248443936	26	0.0061287988848174
chr2L	9905703	9907959	6.4362533367	29	0.0061287988848174
chr2L	13888916	13889976	4.50263949	13	0.0061287988848174
chr2L	3719164	3720251	4.837552162	20	0.00688044403106859
chr3R	22170045	22171048	3.796991623	8	0.00688044403106859
chr2R	12454065	12454414	2.832057119	8	0.00706370040962005
chr3L	11285752	11287629	9.2160541845	39	0.00706370040962005
chr3L	17443559	17443913	3.61639904	7	0.00706370040962005
chr3R	7187901	7188781	4.746886466	23	0.00706370040962005
chrX	4561877	4563371	4.8342497096	21	0.00706370040962005
chrX	18263825	18264739	4.27311212	11	0.00706370040962005
chr2L	2483556	2484856	4.651307249	21	0.00721312484136202
chr3L	18202476	18203528	5.033006909	38	0.00721312484136202
chr3L	3391803	3392469	3.223030371	11	0.00721312484136202
chr3L	20442736	20443654	5.7118172623	23	0.00721312484136202
chrUn_DS485415v1	640	1053	5.11166699	12	0.00721312484136202
chr2L	17796181	17797037	3.439820061	11	0.00721312484136202
chrX	12576316	12576726	2.15247664	2	0.0078931500789315
chr2R	8725340	8726132	3.651777361	12	0.00795892632958926
chr2L	5770586	5771629	7.1377243122	27	0.00795892632958926
chr3R	27446148	27447491	5.1748281574	26	0.00795892632958926
chr2L	8421964	8422435	3.023738183	6	0.00795892632958926
chrY_DS484175v1_random	52	791	3.824920064	21	0.00795892632958926
chr2L	17029843	17030497	4.362256042	11	0.00795892632958926
chrX	16356177	16357025	3.353671963	8	0.00856352720892294
chr2R	14912600	14913408	3.438784428	21	0.00889423252796671
chr2L	5456060	5456746	3.914534847	8	0.00889423252796671
chr2L	12487235	12487776	3.379485383	12	0.00889423252796671
chr2R	6629876	6631825	6.2108417758	36	0.00889423252796671
chr2R	16516960	16517382	2.84351655	8	0.00889423252796671
chr2R	19413231	19413879	4.18949427	14	0.00889423252796671
chr3L	3074918	3075225	1.36774123	4	0.00889423252796671
chr3L	7955922	7956357	2.07868762	5	0.00889423252796671
chrX	12230996	12231966	6.014122816	17	0.00889423252796671
chr3R	21539629	21540018	1.814197354	6	0.00941472117848456
chr2R	12445642	12446602	4.875772688	22	0.00980607821570784
chrX	1103796	1104254	2.91079416	8	0.00980607821570784
chr3L	19345170	19345606	1.928663527	11	0.0102978074285595
chr2R	23579173	23579628	2.84810477	6	0.0105360250491805
chr3R	9661502	9662410	3.243108352	24	0.0105360250491805
chr2L	6797419	6797924	3.962898169	14	0.0105360250491805
chr2R	9227316	9227756	2.3504320726	13	0.0108769342845935
chr3L	21738885	21739627	4.907415177	26	0.0108769342845935
chrX	403400	404661	5.324354103	30	0.0118912021841294
chr3L	19895390	19895996	3.55920278	11	0.0123234988329124
chr2R	12592270	12592481	2.1012603	6	0.0126124229682295
chrX	392251	392713	4.387320096	12	0.0126124229682295
chr2R	19650763	19651917	5.660682893	22	0.0127579078826811
chr3R	29539715	29540342	2.5533673561	7	0.0127579078826811
chr2L	8295737	8296112	1.74386271	6	0.0127579078826811
chr2R	20566607	20568764	5.380318306	26	0.0128947501289475
chr2R	20844192	20844654	2.372117374	9	0.0128947501289475
chr3R	8270583	8271445	3.310096882	17	0.0128947501289475
chr2R	14214532	14215025	2.178103443	11	0.0141616906270538
chr2L	8299502	8299918	2.92766894	8	0.0141616906270538
chr3R	23817441	23818253	3.082201083	12	0.0145264319721874
chr3L	20674853	20675792	2.8368106593	8	0.014884225863128
chr2L	2530082	2531671	4.088999884	21	0.014953134316198
chr3L	3802219	3802799	2.29399199	14	0.014953134316198
chrX	18129055	18129840	4.37667083	20	0.014953134316198
chr3R	20787916	20789310	4.73857403	23	0.0152938834556911
chr2R	17649376	17649939	2.45798702	8	0.017834252610775
chr3R	31781299	31782616	3.544918493	28	0.017834252610775
chr3R	4164236	4165736	4.279624295	43	0.018572925316164
chr3R	22175981	22177851	3.283461552	12	0.018572925316164
chr2L	7314890	7315928	3.746455	15	0.018572925316164
chr2L	15413683	15414622	2.789432661	10	0.018572925316164
chr2L	5398976	5399592	2.48589298	8	0.0189836948508539
chr3R	31703723	31704126	2.16107257	9	0.0189836948508539
chrX	23008641	23009270	2.3032466559	23	0.0189836948508539
chr3L	8461316	8462098	2.078436105	8	0.0192619393522833
chr3L	18445464	18446004	2.03547876	12	0.0193740956482864
chr3R	7137787	7138649	2.463355062	11	0.0193740956482864
chr3R	31159645	31161507	4.382808724	32	0.0204963110246352
chrX	15487529	15488514	3.487891012	15	0.022870883643343
chr3R	31064416	31064945	2.552693652	12	0.0231065603117108
chr3R	6946854	6947906	4.50504421600001	31	0.0231532402315324
chr2L	7371932	7373465	3.309658328	22	0.0231532402315324
chr3R	19936711	19937215	2.017637694	9	0.0231984614038596
chr2L	14621817	14623000	2.621972063	10	0.0231984614038596
chr3L	9794394	9795321	2.762524376	20	0.0236430203133533
chr3R	8680402	8681082	1.886191336	9	0.0236430203133533
chr2L	7316632	7317818	4.0563069491	16	0.0242578795555559
chrX	3394508	3395163	3.747142023865	22	0.0252580802525808
chr3L	14623692	14624035	1.116337641	8	0.0252698610735941
chr3R	19354370	19354982	1.698290908	4	0.0252698610735941
chr3L	13357558	13358670	3.533334426	28	0.0254685642546856
chr2L	3853127	3853531	1.85636098	4	0.0271965450513772
chr2R	16218132	16218722	2.195063257	10	0.02813879196022
chr2L	19287094	19288034	2.253836257	12	0.0283123861526891
chrX	18269617	18271409	2.421769394	12	0.0292330479182298
chr2L	373562	374215	2.020399446	12	0.0297684517262559
chr2R	11754983	11756090	2.902973926	14	0.0306011356906267
chr3R	19246402	19247551	4.4712408698	38	0.0306011356906267
chr3R	23042517	23043320	2.736621375	12	0.0306011356906267
chr2R	11331582	11332540	2.157953227	20	0.0306859724986405
chr3L	12367563	12368542	3.043586391	28	0.0306859724986405
chr3R	11196681	11197130	1.286045492	20	0.0306859724986405
chr3L	6160092	6160530	1.479066277	5	0.0308316107164794
chr3L	3394826	3395919	2.752727014	22	0.0316792645059818
chrX	4012621	4013434	1.683385824	23	0.0322651605807161
chr3L	1120865	1122223	2.19044074	7	0.0322651605807161
chr3L	22231743	22233700	2.63674989532	32	0.0322651605807161
chr2L	13929514	13930161	2.634353011	9	0.0322651605807161
chr2L	18540340	18541102	2.132102336	15	0.0322651605807161
chr2L	21881094	21882626	3.2992622357	28	0.0322651605807161
chr2L	22036692	22037385	1.9970469592	14	0.0322651605807161
chr3R	6782230	6783268	3.641492061	19	0.0327262145580314
chr2R	20123154	20123797	1.94147714	6	0.0331813952362725
chr3L	10772903	10773131	0.74913354	3	0.0336308141337765
chr3L	13256203	13256859	1.90022692	8	0.0337469397714317
chr3R	13885472	13886348	2.387909897	9	0.0348383911608839
chr2L	1444920	1445955	2.623431585	16	0.0352691438930641
chrX	17327904	17328598	2.189952447	9	0.0363377242522661
chr3L	6865652	6866120	1.49982992	5	0.0373931931960178
chr3L	18549335	18549809	3.553504793	18	0.0374828370821454
chr3L	1403969	1404997	2.06752032	16	0.0375713943757139
chr3R	6760783	6761924	2.906991278	23	0.0379727087532211
chr2L	18821751	18823125	2.650105785	41	0.0383692169705185
chr3L	381085	381539	1.550587263	6	0.0386902830184818
chr3L	17873797	17874444	3.547102396	28	0.0386902830184818
chr2R	21873767	21874394	2.02967653	7	0.0386902830184818
chr2L	6846540	6847174	1.73836264	7	0.0386902830184818
chr2R	22153007	22153724	1.624820889	8	0.0399590722745907
chr2L	15955410	15956019	1.33556522	5	0.0399590722745907
chrX	1657452	1658245	2.142711665	15	0.0399590722745907
chr2R	9304550	9305688	2.758468029	22	0.0399590722745907
chrX	5598569	5599431	2.2604881459	6	0.0399590722745907
chr3L	24367526	24368959	2.69354933120999	129	0.0414992399065178
chr3R	7940968	7941388	1.193016402	5	0.0424367675591991
chr3R	16790105	16791244	2.525828961	17	0.0436924049530531
chr2L	1776182	1776445	0.85477773	4	0.0436924049530531
chr2R	4011874	4013564	7.03931852009999	66	0.0436924049530531
chr3R	8188924	8189563	1.932124959	5	0.0436924049530531
chr3L	9832734	9833764	2.279177163	11	0.0436924049530531
chrUn_DS483841v1	492	1640	0.978241721	2	0.0436924049530531
chr2L	12622022	12622300	0.91448908	4	0.0436924049530531
chr2L	18892612	18893283	1.0925694	2	0.0436924049530531
chr2L	5296799	5297338	1.41210965	16	0.0437373374961969
chr2L	21656405	21657104	2.685838471	10	0.0446130918823011
chrX	7569455	7570585	2.08246017	10	0.0446526775893839
chr3L	15014430	15016139	5.6399143937	27	0.0474336776848631
chrX	21032461	21032742	1.215996013	13	0.0482763242000407
chr2L	14368158	14369139	2.1360716848	11	0.0485675390794254
chr3L	9352612	9353613	1.5576305142	18	0.0491256573824483
chr2R	8058833	8059453	1.770762474	9	0.0499575683457295
chrX	19295788	19296429	1.076680332	11	0.0499575683457295
chr2L	10689777	10691041	1.9517574	16	0.049968472540501
chr2R	15009020	15009395	0.96441619	4	0.0499792660327876
chr3R	19787373	19788557	2.335253228	23	0.0505161605051616
chr3L	7861438	7862635	3.084517079	24	0.0505240933193113
chrX	7369526	7370254	1.6846710221	8	0.0507924207579242
chrX	21377877	21378940	3.2137340864	28	0.0507989002094815
chr3L	3339028	3339601	1.598495322	13	0.0510632105106321
chr3L	10379181	10379890	2.27199695	8	0.0511025087967394
chr2R	11076526	11077747	2.17512783	12	0.0511025087967394
chr3L	6280434	6281876	1.8271415748	11	0.0511025087967394
chr3L	16910186	16910727	1.1427863	9	0.0511025087967394
chr2R	7170565	7171485	2.27448067	12	0.0511025087967394
chr3R	4954180	4954777	1.153583137	8	0.0511025087967394
chr3L	18325211	18325718	1.09668817	6	0.0511025087967394
chrX	13369222	13370050	1.8703088	11	0.0511025087967394
chrX	5589757	5590296	1.82079602	8	0.051601001037337
chr3R	30906433	30907380	2.7668654279	20	0.0520947905209479
chr2L	18555752	18557226	2.36877903609999	34	0.0525839434835859
chr3R	10251790	10253427	2.188662989	33	0.0530685249232086
chr3L	3661249	3661796	1.332505064	10	0.0542654067926541
chr3R	31524310	31525221	2.310708981	29	0.0542654067926541
chr3R	14595362	14595975	1.35606383	5	0.0568961537026021
chr3R	26604138	26605984	2.341537072	16	0.057491998547893
chr3L	20739704	20740341	1.24808062	13	0.057491998547893
chrX	10257092	10259070	2.497537484	12	0.057491998547893
chr2L	6366927	6367312	1.2716223952	6	0.057491998547893
chrX	4434428	4435998	3.064917454	21	0.057491998547893
chrX	4486637	4487106	1.22297157	5	0.0575307686622642
chr3R	30229076	30230173	2.415006944	17	0.0575307686622642
chr2L	9073977	9074742	2.121837286	14	0.0575307686622642
chr3R	25121808	25122273	1.528275576	13	0.0575307686622642
chr3L	7371417	7371875	1.192254349	11	0.0575307686622642
chr3R	6914224	6915017	1.57839286	17	0.0575307686622642
chr3R	8271697	8272333	1.531086589	11	0.0575307686622642
chr4	1087016	1087556	0.86466643	2	0.0575307686622642
chr2L	13850353	13851721	2.416917501	19	0.0588603477314606
chr3R	19485483	19486620	3.2117642727	27	0.0590557323577987
chr3R	7944604	7945178	1.616173484	14	0.0594730226548161
chr3R	24511527	24512225	1.28619215	7	0.0596319091495106
chr3R	8335888	8336181	1.05377139	5	0.0596319091495106
chr2R	9540441	9540698	0.81075509	4	0.0598207128439698
chr3R	23298689	23299152	0.727093500000001	7	0.0604475417437159
chr3R	9352537	9353427	2.3463376723	17	0.0621635315460051
chr2R	14306870	14307700	2.062240739	16	0.062993282261732
chrX	19753391	19754567	1.366379871	15	0.0630282650747271
chr3L	18996349	18997319	2.184400194	21	0.0630282650747271
chr2L	7536973	7537687	1.11364158	4	0.0630282650747271
chr3L	12451779	12452173	0.760434599	9	0.0630282650747271
chr3R	29376279	29376949	0.572668924000002	32	0.0631969589926253
chr3R	30778049	30778501	0.331596757	10	0.0633642758173162
chr2R	22242745	22243384	1.279084404	4	0.0648008369894718
chr2L	8533601	8535305	2.994370534	25	0.0655854733251774
chr2R	6759762	6761198	1.938972375	20	0.0655854733251774
chr3L	10943585	10945231	2.451295025	11	0.0655854733251774
chr2L	22919064	22919555	1.99424488	8	0.0655854733251774
chr3R	10375206	10376216	1.693193675	12	0.0655854733251774
chr3L	14575595	14576013	1.04134148	5	0.0659453895880253
chr3R	30393478	30394640	2.05515768	18	0.0673320019776678
chr3R	12325353	12326517	2.3396453096	20	0.0674771105566609
chr2L	17287566	17288311	2.271473217	12	0.0678253743253126
chr3L	12371551	12372846	2.092885833	14	0.0691218815861604
chr3L	6922622	6924225	2.515728247	24	0.0691218815861604
chr3R	10179460	10181465	3.75911002	27	0.069326144308646
chr3R	15609032	15610004	2.829828338	14	0.069326144308646
chr3L	2152787	2153291	1.11644588	2	0.069326144308646
chr3R	16933419	16933680	0.52567959	5	0.0703876177267769
chr3L	3542425	3542943	1.755845866	5	0.0703876177267769
chr2L	11459399	11459819	0.89778652	6	0.0715065375591718
chr2R	9678571	9679273	1.0084912163	11	0.0730116382301164
chr3R	23031465	23032016	0.91483804	5	0.0743087955355408
chr3R	24614499	24615011	0.708681076	7	0.0758984026690964
chr3R	25526321	25527598	2.930405361	23	0.0758984026690964
chr3R	14793385	14795176	2.4344942786	22	0.0788199990409881
chrX	11513091	11513796	1.29265992	12	0.0788199990409881
chr3L	3623350	3623868	0.64488597	3	0.0806504534731712
chr3L	21066277	21067128	0.774780296	12	0.0834285575132524
chr3L	4993821	4995430	2.2988167261	46	0.0858705338257383
chr3R	4244386	4245996	3.1703190015	40	0.0858705338257383
chr3L	15264289	15264676	0.778402569999999	5	0.0859373916622936
chr3R	7134709	7135081	1.634891485	7	0.086193198861932
chr3R	31380911	31381712	2.163639889	26	0.086699272311036
chr2R	18291413	18291798	0.81551905	6	0.086699272311036
chr3L	12406823	12408244	1.9678244644	21	0.0885051279818255
chr2R	8036303	8037216	1.17168567813	18	0.0885051279818255
chr2R	14963961	14965143	0.900480274	20	0.0912582500615187
chrX	9775044	9776146	2.187597331	12	0.0912582500615187
chr2L	14972820	14973943	2.7888004996	18	0.0912582500615187
chr3L	23949036	23949720	1.45116313	20	0.0931447491293273
chr2R	19337267	19338601	2.755544736	13	0.0935505041045191
chr3R	10168621	10169575	1.934799488	14	0.0943189891537162
chr2R	13998660	13998935	0.3462012	2	0.0955071159550712
chr3L	645334	645776	0.49202888	6	0.0955071159550712
chr3L	21462317	21462874	0.41888215	10	0.0955071159550712
chr2L	7192844	7193586	0.84943517	9	0.0984212997385382
chr3L	15817565	15818224	0.59228361	7	0.0986399641822759
chr2R	15920115	15920836	0.912451986999999	4	0.0986399641822759
chr3L	2815863	2816254	0.611166381	4	0.0992112392856278
chr2R	20953549	20954423	1.83168132	10	0.0992112392856278
chrX	12200532	12201395	0.88239795	6	0.0994053655858904
chr3L	14595059	14595611	0.721490108	5	0.100834323347326
chr2L	5481303	5481981	0.7497335	4	0.102429621902675
chrX	7224727	7225292	0.66225473	2	0.107171437738381
chr3R	29110394	29111146	0.36912318	18	0.10855994937419
chrX	15730138	15731278	1.27340471	19	0.10906802296359
chrX	3125076	3126342	1.92525166	12	0.111830150318301
chr3R	7133690	7134293	1.30352224	12	0.111977838760974
chr2L	1554038	1554593	0.601781959	9	0.112614151126142
chr3R	28084058	28085453	2.05816535	17	0.112614151126142
chr2R	18230475	18230749	0.86095333	5	0.113957354264574
chr2L	9602574	9603188	0.84277348	6	0.114266933962341
chr3R	6866556	6867149	0.769804812999999	16	0.116787667638465
chr3R	11697864	11699419	1.860644557	19	0.118104150497002
chr3L	14952233	14952868	0.948268571	8	0.121610890858966
chr2L	14428739	14429451	0.800512165	9	0.125432116982476
chr2R	11786886	11787459	0.723772678	6	0.127884308343359
chr2R	14011642	14012429	0.60016636	7	0.128400300995541
chr2R	19280871	19282960	0.3198928077	40	0.128400300995541
chr2R	7246597	7247277	0.513751456	14	0.128743813516737
chr2L	15024238	15024992	1.047925414	11	0.128743813516737
chr3L	10975144	10976434	0.988362821000001	12	0.128996624147109
chr2L	19935980	19937109	1.186183228	25	0.129333123469987
chr3R	13859942	13860728	1.06368774	9	0.129333123469987
chrX	9760067	9760655	0.203147839999999	7	0.131056076782259
chr3L	17790050	17790563	0.3156716	6	0.131213753624638
chr3L	21447961	21448815	0.50105958	9	0.131213753624638
chr3R	14589229	14590211	1.23393778	10	0.132103300573369
chr3L	14522479	14523451	0.983653274	17	0.133704586197727
chr3R	5729084	5729934	0.908406380000001	14	0.133704586197727
chr2L	13157275	13158509	0.899023596999999	17	0.135542927188763
chr3R	19786210	19786947	0.253998742	8	0.136247913670171
chr3L	5981553	5982432	0.720467402	11	0.136628975139296
chrX	15666022	15667026	0.384901729	14	0.140034620391172
chrX	12613044	12613464	-0.133528147	14	0.140401813477189
chrX	587478	588167	0.29171529	8	0.14203351701304
chr2R	23634133	23634742	0.63564678	5	0.144444646444446
chrX	16950200	16950712	0.0680720108999999	12	0.14699859319204
chr3R	19253857	19254547	1.257099475	10	0.147210804445081
chr3L	18452673	18453064	0.262627161	10	0.147210804445081
chr3L	3073927	3074463	0.251316792	8	0.148173805373954
chr3R	9226165	9226479	0.22954753	6	0.15566234421334
chr2R	6561857	6563628	1.100563887	26	0.156749503621067
chr3R	6878732	6879046	-0.2168321	6	0.157825637554588
chr2R	11382519	11383582	-0.171577776900001	27	0.157825637554588
chr2R	15998535	15999907	0.717424094	28	0.158128434944116
chr3R	16687078	16688111	0.91760304	6	0.15873589111677
chrX	6016172	6016962	0.330784769	11	0.178980639947702
chr3R	23673141	23674403	0.9248675172	18	0.178980639947702
chr3L	741998	743052	0.72068467	7	0.180363068344328
chr2L	7454831	7455899	0.2332698398	29	0.180363068344328
chrX	4165664	4166521	0.630617792	19	0.185578253768826
chrX	6598897	6599605	0.404102845699999	21	0.187450908088383
chr2R	24378092	24379576	0.232452346	13	0.189613027169906
chr2L	15738619	15739488	0.793889369	11	0.193259697018804
chr2L	21878555	21880240	0.6045478004	35	0.195094244157246
chr3R	8215292	8216117	0.248003638	6	0.195281043324239
chrX	12218461	12219049	0.77391728	4	0.1976930512077
chr3R	4360301	4362102	0.754520170600001	33	0.200239351064894
chr2R	22510268	22511006	0.411935787	5	0.204837306637608
chr2L	4346473	4347219	0.3078634415	17	0.205004006641589
chrX	16771917	16772474	0.25122808	9	0.205004006641589
chr3L	136440	136988	0.452127521	10	0.210125356179466
chr3L	14463177	14463897	0.31468845	11	0.210125356179466
chr3L	16660044	16660415	0.27114786	2	0.210125356179466
chr3R	29086927	29087684	0.53624128	7	0.210991157151695
chr2R	13011080	13011893	0.4349868563	9	0.214022764390227
chr3R	10653027	10653783	0.25098498	6	0.214855033833634
chrX	7066330	7067202	0.1160271577	31	0.214855033833634
chr3L	1091005	1091769	0.3952578	6	0.216272312162723
chr2L	15741169	15742318	0.352436383999999	13	0.217109333022741
chr2R	12893275	12894537	0.200942358000003	28	0.217513591106643
chr2R	20098384	20099249	-0.036193474	11	0.220762349994509
chr2R	8244572	8245486	0.13248797	11	0.223141718525695
chr2L	12608260	12609267	0.4807051066	10	0.225932841498458
chr2L	1455869	1457317	0.612319295	17	0.22602644884563
chr3L	6941452	6942020	0.0781445240000001	7	0.230343452141272
chr2L	3804347	3805181	0.312426296	18	0.233373428155837
chr3L	15244915	15246691	0.456715339999999	27	0.234496389503141
chr2L	3818600	3820777	-0.388010552299998	36	0.234496389503141
chr3R	8681867	8682641	0.123960123	6	0.2399981926941
chr3R	21454649	21455647	0.531631377	10	0.245688428504629
chrX	412016	413529	-0.0103306850000034	27	0.245688428504629
chr3R	16542192	16543227	0.3708097303	14	0.245688428504629
chr3R	16866012	16867277	-0.483582137999999	20	0.246830078896872
chr2L	18151133	18151896	-0.31014226	12	0.248031364842519
chr3L	19896910	19898090	-0.422991879839999	16	0.248031364842519
chr3L	20540711	20542017	2.620792865	46	0.248031364842519
chr2R	11520119	11521553	0.761584730399999	16	0.248200310858966
chr2R	20151374	20152017	0.39720146	7	0.252176871085738
chr2R	11614963	11615461	0.343027382	5	0.25301245917075
chr3L	18393267	18394053	0.080928522	8	0.253437773105807
chr3R	13941653	13943143	-0.44622191	24	0.25723489827183
chr3R	5055394	5056620	-0.6670439698	19	0.262627742393719
chr2L	21105022	21105508	-1.290353942	12	0.266113079413708
chr3L	16924309	16924937	0.0836831210000003	4	0.268776978343296
chr3R	16316626	16317238	0.0732601299999999	7	0.273430862042001
chr2L	17264122	17264563	-0.58963024	7	0.278194175467363
chrX	15352352	15353628	0.121245521	7	0.284262135010989
chr2R	11403181	11404151	-0.580242777	15	0.284996945598061
chr3R	30221081	30222284	0.0785122520000009	16	0.285728026182153
chr3R	18047722	18048482	-0.056967555	8	0.285927862909911
chr3L	12569619	12570096	0.07048739	2	0.287179110371792
chrX	5417830	5418266	0.18275946	2	0.290654813611838
chrX	17535546	17536477	-0.32392777	13	0.293065919538699
chr2R	20522101	20523026	0.112992513	7	0.296509446799681
chr2R	10108146	10109054	0.310851097	2	0.296629292294651
chr2R	20554616	20555158	0.0166373299999999	6	0.296629292294651
chrX	8670791	8671637	-1.135018889	21	0.296629292294651
chr2R	13282030	13283998	-0.150427692	46	0.301451740682011
chr3R	7954237	7955069	-0.172558319	11	0.312439795624398
chr3L	12607991	12608544	-0.293408712	11	0.321830039218301
chr2R	12017398	12018058	-0.61936073	9	0.324116849398803
chr3L	2881277	2882107	-0.8193289432	13	0.325368445956387
chrX	4208907	4209668	-0.24911386	12	0.325975490686226
chr2L	5106894	5108012	-0.511181395	22	0.33969879295689
chr3R	21512103	21513544	-0.910460549	32	0.340394984891755
chrX	1146682	1149204	-0.849857373	43	0.341214540346452
chr2L	1385611	1387811	-1.476529545	44	0.345570540033376
chr3R	13647671	13648105	-0.818190692	9	0.346499732593326
chr2L	2485561	2486390	-0.11290787	5	0.353464412012905
chr3L	8451718	8452654	-0.806634342	12	0.354621164389586
chr3L	4624057	4625162	0.385137006	19	0.363536482890173
chr2L	3600022	3601675	-1.2631364025	30	0.364288750981016
chr3R	6785038	6786564	-0.149021188	22	0.364663533646635
chr3L	12505615	12507342	-0.0452805119999991	41	0.366031177311864
chr3R	4841710	4842226	-1.76374705	15	0.370741259207412
chr2R	11535016	11535696	-0.0896322499999997	5	0.372070375900799
chr3R	19054722	19055906	-0.731255236	12	0.372070375900799
chrX	18536861	18537821	-0.7681365916	11	0.372914954367447
chr2R	18016102	18017563	-1.085366507	30	0.376089985341089
chr3R	18741263	18741770	-1.370385855	10	0.381701594546428
chr3R	21382296	21383024	-0.72474387	11	0.387531434649962
chr2R	14416145	14417402	-0.5514760359	16	0.388697898360046
chr2L	17440880	17443015	-1.069466104	31	0.391928096909935
chr2L	8760551	8762259	-1.2441819649	23	0.398057630134422
chr2L	22009571	22010773	-1.599942091	23	0.40209909241634
chr3L	13076105	13076801	-0.71114472	10	0.4024957133057
chr2L	10747252	10747740	-0.368792447	4	0.403011087780111
chrX	16775975	16776338	-0.41654085	3	0.4075157000429
chr3L	10297347	10298713	-0.337544283000001	14	0.4075157000429
chr3L	14467595	14468374	-0.714166924	14	0.422865989263143
chr3L	3107342	3107801	-0.6413029493	5	0.431215823371791
chr2R	22171506	22172327	-1.3682727192	16	0.433209310647883
chr4	801057	802345	-1.944306141	26	0.449585178468454
chr3L	16344115	16345111	-0.748133547	12	0.449672759996727
chr2L	16435259	16435648	-1.030128884	6	0.449672759996727
chrX	14707806	14708824	-1.5571151594	19	0.460111585213361
chr3R	31702756	31703514	-1.06407456	11	0.471092483511829
chr3R	17977907	17979341	-1.71436479833	24	0.471675405822849
chrX	9077452	9078012	-1.382827763	13	0.472599256928239
chr2R	19142925	19143514	-1.07541112	8	0.472599256928239
chrX	1454866	1456308	-1.906459115	32	0.479599125289264
chr3L	18799984	18800577	-0.92198922	6	0.491112857394351
chr3R	30917292	30917896	-0.31873758	3	0.493039981716114
chrX	17328845	17329542	-0.673371725	5	0.499251411161779
chr2L	9095552	9097206	-0.818563014000001	24	0.501846482018465
chr3R	13947323	13948096	-1.598786403	13	0.502928421126846
chrX	7558960	7560045	-0.158539	3	0.521063159170809
chr3R	14583417	14584549	-1.6049981399	13	0.521867901510069
chr3R	31606046	31607067	-2.294284362	26	0.532996259845382
chr3L	2537032	2537872	-2.1751789447	19	0.543388738049271
chr2L	10334359	10335406	-0.63596256	6	0.55544927963344
chr2L	2127436	2127809	-1.25653754	7	0.561529405046366
chr2L	7361134	7361818	-0.44343184	3	0.567810467861511
chrX	4389452	4390918	-2.59865841052	27	0.580533449922982
chr2L	8762474	8762932	-0.839895312	4	0.581876160210066
chr2L	18965248	18966220	-2.0006307116	12	0.585021107433725
chr3L	551421	552634	-2.906183394	22	0.585671735856718
chr2R	7255063	7256865	-3.829421116	55	0.589244963192665
chr3R	19346171	19346956	-1.084252873	8	0.60526512003972
chr3R	19062858	19063575	-1.297513175	9	0.610189516380268
chr3L	18382242	18382875	-0.97754466	4	0.610189516380268
chr3R	11529354	11532371	-2.381962112	43	0.610189516380268
chr3L	441404	442548	-1.754793314	28	0.611779847656259
chr3L	1351923	1352610	-3.1566843614	21	0.62869192824854
chr3L	1843093	1845476	-2.192016507	28	0.633211625758868
chr3L	1915849	1916275	-1.04871438	4	0.633211625758868
chr2R	14777645	14778431	-0.907766472	5	0.659462655429373
chr2R	19467931	19468827	-1.138163567	7	0.664346250364393
chr2R	6004255	6005181	-1.7008104	12	0.666571528501159
chr2L	2470155	2471393	-2.01235106	11	0.670103515964193
chr3R	5215183	5215700	-1.75846672	7	0.67362823466081
chr2R	18572021	18573131	-3.9112813453	22	0.67362823466081
chr3R	16850572	16851106	-1.37554644	6	0.679738929872703
chr2L	7808976	7810126	-2.727842074	21	0.689387727893877
chrX	2254854	2255802	-2.328502113	13	0.689387727893877
chrX	1550725	1553969	-0.4795925491	4	0.68957906704132
chr2R	20061586	20063929	-3.812398651	26	0.711061466467461
chrX	13851768	13853804	-1.496278513	11	0.717031402449817
chr2L	3917970	3920309	-3.338617471	57	0.719982228581266
chr2R	7432810	7433581	-0.71483926	3	0.719982228581266
chr2R	22644480	22645194	-2.3917302865	12	0.721287747768433
chr2L	2445581	2446132	-0.73692	2	0.721411226433825
chr3R	7174098	7175717	-4.70384422	32	0.734130890189669
chr2L	13204601	13205673	-2.32552334	13	0.735825599444145
chr3L	21699675	21700728	-2.10114548	11	0.737832339215058
chrX	4910001	4911289	-3.99765618	19	0.739618706153825
chr3R	17996831	17998134	-3.346899195	17	0.747115532349205
chr2L	7332220	7333293	-0.752710819	3	0.747819132894012
chr3R	25059976	25060763	-2.599299616	14	0.753898091972179
chr3R	26884342	26885068	-2.30363056	8	0.758945476420099
chr2R	7331633	7334037	-3.6238469013	51	0.758945476420099
chr2L	14343368	14344822	-3.195309555	27	0.764231625127226
chrX	7625489	7625828	-0.87670947	2	0.794079427398626
chr2L	5239490	5240208	-2.049959444	6	0.810340208464124
chr3R	9146462	9147258	-3.964128443	15	0.811888471831459
chr3L	19303160	19304372	-1.398227257	25	0.811888471831459
chrX	3081283	3083846	-4.616832323	31	0.817120280003872
chr3R	15419151	15419787	-1.231496643	4	0.821709876726045
chr2L	6184300	6185659	-3.43322794	24	0.823903919131896
chr3R	28385968	28387224	-3.513652315	18	0.866630366666304
chrX	17173675	17174244	-2.28753403	6	0.868726961295965
chrX	14065169	14065988	-2.9888061	9	0.887960811761961
chr3R	27417951	27418564	-1.465141293	3	0.887960811761961
chr2R	16637179	16637701	-3.40920523	9	0.887960811761961
chrX	377487	378921	-4.1864676281	20	0.887960811761961
chr3R	25629553	25630369	-4.1406413294	13	0.900801504976703
chrX	5171787	5172801	-3.672347561	11	0.901178827429757
chr3R	26027780	26028359	-2.581316	6	0.934761299698491
chr3R	26167287	26168416	-3.1264085332	18	0.943158009780417
chrX	4420187	4420460	-3.06515037	4	0.943158009780417
chr3R	23148505	23149601	-5.5768897527	18	0.943158009780417
chrX	418721	419840	-2.495461074	5	0.960075752579481
chr2L	13237812	13239474	-5.655869412	20	0.968681510227356
chr2R	18666072	18666797	-5.07633034	9	0.989198767984474
chr3R	28163176	28166394	-9.71483654	44	0.992205394845131
chr2L	3497017	3497820	-7.49943325	12	0.996500349965003
