# Supplementary material for: The hourglass model of evolutionary conservation during embryogenesis extends to developmental enhancers with signatures of positive selection
Source: Genome Res. 2021 Sep;31(9):1573–81. doi: 10.1101/gr.275212.121 (PMC8415374; doi:10.1101/gr.275212.121)
Supplement: Supplemental Material [file supp_gr.275212.121_Supplemental_Code.zip › Supplemental_Code/data/deltaSVM/dmel1012_specific_enhancer_dm3_deltaSVM_highertailTest.txt]

chr2L_1834462_1835374_pos_1	-1.49839446	19	0.397960203979602
chr2L_4488179_4492140_pos_10	0.546261311000003	172	0.405359464053595
chr2R_12103229_12103645_pos_1000	1.82863653	4	0.0352964703529647
chr2R_12197596_12200063_pos_1001	2.99530472	34	0.130886911308869
chr2R_12256236_12257472_pos_1003	-3.8990665	14	0.626937306269373
chr2R_12280860_12282178_pos_1004	-7.1744626	19	0.846115388461154
chr2R_12282983_12283651_pos_1005	0.1468686	4	0.311168883111689
chr2R_12279537_12280653_pos_1006	3.4377579	9	0.0555944405559444
chr2R_12296135_12296867_pos_1007	-6.8211022	11	0.941305869413059
chr2R_12290931_12292045_pos_1008	-3.21356985	16	0.506249375062494
chr2R_12308085_12309995_pos_1009	3.96651977	24	0.0842915708429157
chr2L_2425405_2426326_pos_101	0.60899406	6	0.221077892210779
chr2R_12316747_12318206_pos_1010	-0.187723630000001	14	0.263373662633737
chr2R_12336442_12336842_pos_1011	4.0242802	5	0.013998600139986
chr2R_12341378_12342538_pos_1012	3.2934064	4	0.0164983501649835
chr2R_12359894_12360828_pos_1013	-0.49906754	10	0.349465053494651
chr2R_12362097_12362664_pos_1014	-1.6258738	6	0.624737526247375
chr2R_12368397_12369324_pos_1015	-3.64573121	10	0.75982401759824
chr2R_12364900_12365781_pos_1016	1.089202412	20	0.227377262273773
chr2R_12362847_12363481_pos_1017	-1.998096	12	0.471052894710529
chr2R_12446159_12448253_pos_1018	10.116183683	25	0.0023997600239976
chr2R_12455175_12455456_pos_1019	2.88042435	6	0.0161983801619838
chr2R_12547796_12548857_pos_1020	2.44414968	16	0.17968203179682
chr2R_12590325_12591157_pos_1021	4.3895842	13	0.0106989301069893
chr2R_12604257_12605595_pos_1022	-6.13246493	16	0.751524847515249
chr2R_12600736_12601672_pos_1023	-5.7399481	8	0.907309269073093
chr2R_12610541_12611364_pos_1024	1.247857308	10	0.21997800219978
chr2R_12629259_12630522_pos_1025	-0.725611068	25	0.307469253074693
chr2R_12672263_12673566_pos_1026	1.651627	15	0.189281071892811
chr2R_12701051_12701637_pos_1027	1.0556382	9	0.101489851014899
chr2R_12734771_12735198_pos_1028	0.4687464	3	0.210678932106789
chr2R_12803019_12803324_pos_1029	-0.1600061	2	0.54954504549545
chr2L_2488274_2489279_pos_103	-3.1592	14	0.472952704729527
chr2R_12810676_12811185_pos_1030	-3.77674526	7	0.816618338166183
chr2R_12808849_12809398_pos_1031	3.9091146	7	0.0431956804319568
chr2R_12866353_12867125_pos_1032	6.8157254	12	0.0045995400459954
chr2R_12973378_12974219_pos_1033	-4.7065577	11	0.764023597640236
chr2R_12992652_12993118_pos_1034	4.29155638	11	0.0113988601139886
chr2R_13029507_13029919_pos_1035	-4.332932888	7	0.745325467453255
chr2R_13056382_13056915_pos_1036	-3.610301265	21	0.493150684931507
chr2R_13050537_13051582_pos_1037	0.461352430000001	19	0.222877712228777
chr2R_13088333_13089372_pos_1038	10.178489	11	0.0004999500049995
chr2R_13077807_13078417_pos_1039	-2.9726191	11	0.78032196780322
chr2L_2535887_2537065_pos_104	-3.25999211	17	0.656734326567343
chr2R_13129875_13130291_pos_1040	-0.21837505	5	0.286671332866713
chr2R_13130697_13131225_pos_1041	0.1268029	5	0.327167283271673
chr2R_13173478_13175993_pos_1042	-1.11114122	31	0.274172582741726
chr2R_13181569_13183047_pos_1043	-10.81419464	16	0.978802119788021
chr2R_13191219_13192781_pos_1044	0.478027379999995	23	0.204179582041796
chr2R_13266999_13267769_pos_1045	-7.4551079	6	0.993000699930007
chr2R_13273773_13274329_pos_1046	1.7654034	5	0.0750924907509249
chr2R_13362665_13363200_pos_1047	1.5624187	12	0.0608939106089391
chr2R_13383674_13384405_pos_1048	-4.24894724	11	0.783721627837216
chr2R_13568652_13569064_pos_1049	1.4849261	2	0.0944905509449055
chr2L_2649044_2650949_pos_105	-2.3767899624	63	0.133286671332867
chr2R_13732726_13733113_pos_1050	2.42947388	5	0.0343965603439656
chr2R_13831101_13831751_pos_1051	2.97893083	9	0.0647935206479352
chr2R_13875760_13876482_pos_1052	-6.340093492	13	0.917708229177082
chr2R_13884515_13887003_pos_1053	-0.826482399999997	43	0.137386261373863
chr2R_13902234_13903245_pos_1054	-3.77176598	23	0.447055294470553
chr2R_13954488_13955097_pos_1055	1.3855259	10	0.091990800919908
chr2R_13963813_13965430_pos_1056	-1.87461572	15	0.513548645135486
chr2R_14104419_14106163_pos_1058	-5.0511284	19	0.829017098290171
chr2R_14093888_14094753_pos_1059	0.0072939399999995	10	0.256674332566743
chr2L_2655738_2657195_pos_106	6.0242307132	37	0.045995400459954
chr2R_14108869_14109729_pos_1060	3.6798725	7	0.025997400259974
chr2R_14145125_14146023_pos_1061	0.457536300000001	8	0.22987701229877
chr2R_14146505_14147233_pos_1062	1.25325002	9	0.11998800119988
chr2R_14166939_14168685_pos_1063	-4.56413507	12	0.870612938706129
chr2R_14177034_14178077_pos_1064	0.52918458	8	0.207279272072793
chr2R_14190037_14190955_pos_1065	5.90672499999999	13	0.0075992400759924
chr2R_14216340_14217898_pos_1066	4.07069372	16	0.0497950204979502
chr2R_14211400_14212505_pos_1067	-1.501676949	10	0.392960703929607
chr2R_14224148_14224736_pos_1068	-1.625059898	8	0.466653334666533
chr2R_14365266_14366843_pos_1069	3.1335300692	31	0.090990900909909
chr2L_2682145_2683630_pos_107	1.0252062	18	0.20967903209679
chr2R_14494534_14494914_pos_1070	-0.435664319999999	8	0.165383461653835
chr2R_14633262_14634363_pos_1071	-0.10774476	13	0.215978402159784
chr2R_14643548_14644995_pos_1072	-3.63806966	35	0.566543345665433
chr2R_14664800_14665479_pos_1073	-1.72885278	22	0.244075592440756
chr2R_14671371_14671991_pos_1074	-2.7656241	6	0.664933506649335
chr2R_14762560_14763125_pos_1075	5.4352334	10	0.0053994600539946
chr2R_14763522_14764089_pos_1076	1.592376	3	0.116288371162884
chr2R_14790784_14791507_pos_1077	-1.3919928	8	0.515548445155484
chr2R_14781833_14782238_pos_1078	4.17119463	6	0.0062993700629937
chr2R_14793905_14794512_pos_1079	-0.7639126	3	0.539446055394461
chr2L_2689850_2691834_pos_108	-1.16868296	28	0.306069393060694
chr2R_14799918_14802843_pos_1080	1.67851027	34	0.0620937906209379
chr2R_14794772_14795534_pos_1081	-0.3380115	9	0.245475452454755
chr2R_14810226_14810976_pos_1082	5.618106268	10	0.0066993300669933
chr2R_14818821_14821447_pos_1083	-1.938209591	34	0.337066293370663
chr2R_14814150_14814739_pos_1084	3.0438662	4	0.0153984601539846
chr2R_14850937_14851326_pos_1085	3.64223335	11	0.0437956204379562
chr2R_14852592_14853206_pos_1086	0.9482619	4	0.131286871312869
chr2R_14901141_14901903_pos_1087	4.3464436	14	0.0350964903509649
chr2R_14915548_14917059_pos_1088	-6.10266897	19	0.793220677932207
chr2R_14948513_14949354_pos_1089	7.753419	16	0.0025997400259974
chr2L_2694598_2695881_pos_109	-1.357721296	26	0.390960903909609
chr2R_14975539_14976254_pos_1090	1.674691326	16	0.0422957704229577
chr2R_15000234_15000693_pos_1091	-1.53073201	5	0.536346365363464
chr2R_15003837_15005239_pos_1092	-2.1965473164	22	0.43045695430457
chr2R_15035589_15036509_pos_1093	0.0198236607999998	21	0.167983201679832
chr2R_15054212_15054917_pos_1094	0.221964142000002	17	0.101789821017898
chr2R_15070199_15070717_pos_1095	-0.5989784	7	0.322667733226677
chr2R_15184076_15184563_pos_1096	0.0886138999999996	4	0.332566743325667
chr2R_15219491_15220342_pos_1097	7.51849641	14	0.0036996300369963
chr2R_15220633_15221150_pos_1098	-1.87829954	12	0.471452854714529
chr2R_15249626_15250008_pos_1099	2.88951958	6	0.0265973402659734
chr2L_5749750_5751522_pos_11	2.148884892	21	0.119388061193881
chr2L_2697857_2699291_pos_110	4.367970384	27	0.0235976402359764
chr2R_15303951_15304419_pos_1100	1.50650094	5	0.0942905709429057
chr2R_15413842_15414582_pos_1101	-1.8417533	2	0.865113488651135
chr2R_15424022_15424654_pos_1102	-0.99616639	6	0.485151484851515
chr2R_15422878_15423880_pos_1103	4.898833172	13	0.0192980701929807
chr2R_15417818_15419051_pos_1104	4.075318293	15	0.0562943705629437
chr2R_15459880_15460849_pos_1105	-2.87007733	13	0.675232476752325
chr2R_15465190_15465711_pos_1106	0.1671002	6	0.181581841815818
chr2R_15477756_15478679_pos_1107	-1.0663735	10	0.367463253674633
chr2R_15487632_15488674_pos_1108	-0.0976064999999995	5	0.322667733226677
chr2R_15525813_15527920_pos_1109	8.36874861	24	0.0146985301469853
chr2L_2732892_2734183_pos_111	8.884711994	20	0.0026997300269973
chr2R_15528098_15528860_pos_1110	-1.86930121	9	0.527947205279472
chr2R_15576832_15577777_pos_1111	3.33839189	12	0.0475952404759524
chr2R_15589281_15590509_pos_1112	0.83420165	10	0.223477652234777
chr2R_15673536_15675796_pos_1113	0.671514882000001	27	0.205779422057794
chr2R_15679416_15680380_pos_1114	-0.38821591	8	0.388661133886611
chr2R_15682088_15682833_pos_1115	1.5861675	4	0.090990900909909
chr2R_15770192_15770859_pos_1116	-8.65482532	10	0.984901509849015
chr2R_15761528_15763677_pos_1117	8.727605848	17	0.0037996200379962
chr2R_15775288_15776363_pos_1118	-3.2055287	17	0.676932306769323
chr2R_15771431_15771980_pos_1119	-0.10578751	7	0.297870212978702
chr2L_2783938_2785116_pos_112	-1.6352415	6	0.602639736026397
chr2R_15786499_15789116_pos_1120	-2.03365883	42	0.346065393460654
chr2R_15830966_15831601_pos_1121	0.0192740000000001	5	0.258574142585741
chr2R_15873600_15874713_pos_1122	-0.3851374	9	0.345765423457654
chr2R_15893335_15893958_pos_1123	3.55007873	8	0.0356964303569643
chr2R_15912944_15913501_pos_1124	-0.74884555	5	0.462753724627537
chr2R_15972772_15974093_pos_1125	-1.62794855	21	0.335966403359664
chr2R_15980917_15983123_pos_1126	1.35940985	26	0.169283071692831
chr2R_16017238_16018881_pos_1127	-2.24193649	28	0.201179882011799
chr2R_16008406_16010270_pos_1128	1.336062662	22	0.144985501449855
chr2R_16036527_16037458_pos_1129	-2.94609219	9	0.757724227577242
chr2L_2800354_2800669_pos_113	-1.24889551	7	0.392760723927607
chr2R_16042221_16043609_pos_1130	-1.7411294	14	0.498350164983502
chr2R_16053003_16053793_pos_1131	4.0943858	11	0.0188981101889811
chr2R_16087544_16088409_pos_1132	1.65246799	4	0.0648935106489351
chr2R_16110173_16111020_pos_1134	0.3617421	7	0.236476352364764
chr2R_16106391_16107420_pos_1135	0.94388113	12	0.170882911708829
chr2R_16125247_16125825_pos_1136	-0.843569400000001	12	0.336266373362664
chr2R_16177508_16178567_pos_1137	5.24673250000001	20	0.0147985201479852
chr2R_16250019_16250985_pos_1138	-3.9637301	7	0.89031096890311
chr2R_16280214_16281276_pos_1139	2.45838413	5	0.0467953204679532
chr2L_2800959_2801600_pos_114	3.2329368	12	0.0253974602539746
chr2R_16274632_16276028_pos_1140	-5.12667892	29	0.514048595140486
chr2R_16295725_16296931_pos_1141	2.0019297	22	0.176382361763824
chr2R_16337308_16338902_pos_1142	7.87005900000001	17	0.0034996500349965
chr2R_16459061_16461564_pos_1143	8.314379046	34	0.0163983601639836
chr2R_16457688_16458809_pos_1144	-0.594940410000001	15	0.317168283171683
chr2R_16577544_16578957_pos_1145	10.13281529	33	0.0054994500549945
chr2R_16590417_16591687_pos_1146	9.86409068000001	25	0.0015998400159984
chr2R_16644214_16644911_pos_1147	1.32921688	11	0.0876912308769123
chr2R_16680842_16683440_pos_1148	-1.19675617	44	0.22017798220178
chr2R_16704251_16705032_pos_1149	0.805718513	9	0.154684531546845
chr2L_2786760_2787518_pos_115	9.67288085	13	0.0006999300069993
chr2R_16777228_16778111_pos_1150	3.5145563	8	0.0285971402859714
chr2R_16816337_16817720_pos_1151	-4.17354284	18	0.672432756724328
chr2R_16818437_16819101_pos_1152	4.541933808	9	0.0130986901309869
chr2R_17002969_17004904_pos_1153	-7.3285555	31	0.632936706329367
chr2R_16995964_16996317_pos_1154	2.6373216	7	0.0507949205079492
chr2R_16990303_16991125_pos_1155	-0.691558290000001	15	0.234476552344766
chr2R_17111630_17112511_pos_1156	-7.39099316	11	0.969003099690031
chr2R_17118394_17118724_pos_1157	4.329433636	11	0.0047995200479952
chr2R_17125086_17126438_pos_1158	-16.29237381	25	0.975202479752025
chr2R_17382177_17382619_pos_1159	0.3960293	3	0.178682131786821
chr2L_2794428_2795192_pos_116	5.40093036	17	0.0028997100289971
chr2R_17501274_17502630_pos_1160	1.650492	22	0.128287171282872
chr2R_17618752_17620609_pos_1161	3.59541115	30	0.0485951404859514
chr2R_17624131_17625252_pos_1162	-4.752963955	20	0.594140585941406
chr2R_17638119_17639129_pos_1163	4.76610523	15	0.0337966203379662
chr2R_17674936_17676769_pos_1164	4.88181385400001	27	0.0316968303169683
chr2R_17692368_17694254_pos_1165	-4.25194592	36	0.666933306669333
chr2R_17746634_17747697_pos_1166	0.63014598	13	0.114688531146885
chr2R_17762562_17763179_pos_1167	-2.8926733	7	0.67033296670333
chr2R_17764696_17765612_pos_1168	3.93618413	13	0.0235976402359764
chr2R_17775198_17775520_pos_1169	-2.91900958	8	0.498950104989501
chr2L_2841265_2842480_pos_117	2.901309891	44	0.165083491650835
chr2R_17788795_17789091_pos_1171	-0.5052484	4	0.394160583941606
chr2R_17803882_17807239_pos_1172	-5.361595162	56	0.508149185081492
chr2R_17821120_17821644_pos_1173	3.697492506	4	0.006999300069993
chr2R_17834447_17835753_pos_1174	-9.5118005995	20	0.965503449655035
chr2R_17833645_17834215_pos_1175	-2.165982	5	0.654534546545345
chr2R_17845336_17847646_pos_1176	5.590224588	40	0.0408959104089591
chr2R_17884768_17886654_pos_1177	-7.34584936	33	0.71002899710029
chr2R_17895515_17896562_pos_1178	4.7141849	16	0.0220977902209779
chr2R_17984908_17985711_pos_1179	3.13239168	13	0.0442955704429557
chr2L_2920825_2921407_pos_118	2.28123397	9	0.0536946305369463
chr2R_17998762_17999885_pos_1180	0.85853931	27	0.12988701129887
chr2R_18049988_18051187_pos_1181	1.82483468	17	0.0811918808119188
chr2R_18068562_18069012_pos_1182	4.913363714	5	0.0025997400259974
chr2R_18135158_18136316_pos_1183	1.916634603	6	0.0913908609139086
chr2R_18147054_18147502_pos_1184	-0.067242	3	0.288071192880712
chr2R_18248412_18249634_pos_1185	2.21170568	17	0.0841915808419158
chr2R_18271473_18272520_pos_1186	16.71197669	18	9.99900009999e-05
chr2R_18465438_18466560_pos_1187	-0.441260619999999	16	0.308469153084692
chr2R_18479186_18480041_pos_1188	5.05756992	16	0.014998500149985
chr2R_18507999_18508976_pos_1189	3.95096565	19	0.0355964403559644
chr2L_2955566_2956476_pos_119	1.38067198	14	0.143885611438856
chr2R_18511536_18512226_pos_1190	0.399643	8	0.133486651334867
chr2R_18570683_18571249_pos_1191	-1.2423974	2	0.716028397160284
chr2R_18610884_18611650_pos_1192	0.347421	10	0.241875812418758
chr2R_18596723_18598434_pos_1193	3.51475915	43	0.0706929307069293
chr2R_18753616_18754349_pos_1194	-6.209458488	15	0.785421457854215
chr2R_18767122_18768501_pos_1195	-1.2581589	16	0.528047195280472
chr2R_18858248_18858854_pos_1196	-2.9565731	6	0.713028697130287
chr2R_18916960_18917659_pos_1197	-7.23128176	16	0.774622537746225
chr2R_18915676_18916653_pos_1198	0.0926078600000003	8	0.293370662933707
chr2R_18918837_18920319_pos_1199	3.269550063	14	0.0373962603739626
chr2L_5815285_5817795_pos_12	-0.678864160000002	63	0.357364263573643
chr2L_2951359_2952304_pos_120	-1.83888925	12	0.648535146485351
chr2R_18911967_18912898_pos_1200	-2.19131662	3	0.83971602839716
chr2R_18923854_18924282_pos_1201	8.338789716	6	9.99900009999e-05
chr2R_18978829_18980858_pos_1202	-0.70141768	40	0.141885811418858
chr2R_19007323_19010169_pos_1203	1.6097088524	56	0.0552944705529447
chr2R_19066458_19067025_pos_1204	-0.73489082	5	0.385361463853615
chr2R_19085000_19085727_pos_1205	2.00278171	16	0.137686231376862
chr2R_19073412_19073789_pos_1206	3.5438661	7	0.0252974702529747
chr2R_19089620_19090295_pos_1207	-2.00691796	18	0.499350064993501
chr2R_19164555_19165430_pos_1209	3.33112064	10	0.112088791120888
chr2L_3000267_3001183_pos_121	-5.459165029	9	0.895610438956104
chr2R_19384166_19385723_pos_1210	-5.96748986	42	0.572742725727427
chr2R_19525160_19526330_pos_1211	-9.92608222	22	0.851014898510149
chr2R_19556998_19557510_pos_1212	0.8699371	5	0.177282271772823
chr2R_19566390_19566967_pos_1213	9.275843552	12	0.0004999500049995
chr2R_19630800_19631432_pos_1214	-0.831967200000002	8	0.369163083691631
chr2R_19669033_19670479_pos_1215	9.932211478	24	0.0002999700029997
chr2R_19677436_19678033_pos_1216	3.14359235	5	0.0293970602939706
chr2R_19715691_19716860_pos_1217	2.51622671	12	0.0975902409759024
chr2R_19714362_19715537_pos_1218	0.292202502000003	26	0.223877612238776
chr2R_19766320_19767064_pos_1219	1.0730072	8	0.182581741825817
chr2L_3007719_3008569_pos_122	-0.0443014610000004	16	0.209479052094791
chr2R_19979632_19981870_pos_1221	-1.01551385	12	0.478452154784522
chr2R_20010180_20010697_pos_1222	-2.43104629	11	0.519348065193481
chr2R_20027738_20028104_pos_1223	-5.0222666	12	0.81021897810219
chr2R_20171180_20171807_pos_1226	0.0190421999999999	3	0.354064593540646
chr2R_20228146_20228579_pos_1227	1.514676994	6	0.104189581041896
chr2R_20234714_20235949_pos_1228	1.92664403	18	0.0713928607139286
chr2R_20295181_20296153_pos_1229	1.178647603	13	0.183481651834817
chr2L_3084414_3085097_pos_123	-0.1124878	12	0.330566943305669
chr2R_20353315_20353531_pos_1230	0.619721053	5	0.092990700929907
chr2R_20353694_20354727_pos_1231	-1.58546443	22	0.445855414458554
chr2R_20391284_20391912_pos_1232	-1.39181637	3	0.63953604639536
chr2R_20473002_20474871_pos_1233	-6.02507734	27	0.657134286571343
chr2R_20560183_20561320_pos_1234	-1.37524686	8	0.547945205479452
chr2R_20573453_20574249_pos_1235	-3.30495997	17	0.522147785221478
chr2R_20566025_20567048_pos_1236	1.19524273	21	0.163283671632837
chr2R_20633394_20634302_pos_1237	-9.93268049	20	0.887711228877112
chr2R_20677044_20677668_pos_1238	4.45217259	14	0.0494950504949505
chr2R_20733982_20734770_pos_1239	2.60824287	20	0.0283971602839716
chr2L_3106181_3106827_pos_124	3.04730447	9	0.0365963403659634
chr2R_20747740_20748794_pos_1240	-2.57177228	20	0.354164583541646
chr2R_20804301_20805516_pos_1241	-3.22706419	13	0.748125187481252
chr2R_20896755_20897450_pos_1242	-0.0845876630000004	27	0.196380361963804
chr2R_20970732_20971051_pos_1243	6.4162053	12	0.0002999700029997
chr2R_21019564_21020387_pos_1244	10.732003218	15	0.0008999100089991
chr2R_21014595_21016206_pos_1245	10.269845473	35	0.0088991100889911
chr2R_21027935_21028999_pos_1246	3.13714617	22	0.0540945905409459
chr2R_21122740_21123339_pos_1247	-3.6616216	9	0.696230376962304
chr3L_20964040_20965320_pos_1248	4.60193896	33	0.0280971902809719
chr3L_3931620_3932533_pos_1249	2.38879194	21	0.05999400059994
chr2L_3103997_3104664_pos_125	-2.880158315	15	0.632136786321368
chr3L_9298117_9300902_pos_1250	-0.479889462000002	42	0.173082691730827
chr3L_22275136_22276268_pos_1251	6.75530136000001	34	0.0240975902409759
chr3L_81114_82361_pos_1252	2.965822813	30	0.0928907109289071
chr3L_294505_295831_pos_1253	-0.219495817000002	41	0.17028297170283
chr3L_2473681_2474396_pos_1254	0.630230363	13	0.241375862413759
chr3L_3685400_3687329_pos_1255	2.11497895	18	0.141485851414859
chr3L_4014024_4015179_pos_1256	2.0771467	7	0.0453954604539546
chr3L_4963656_4965198_pos_1257	2.17795876	33	0.147085291470853
chr3L_5028567_5032167_pos_1258	-1.113468788	57	0.322567743225677
chr3L_5382597_5384704_pos_1259	-10.049635133	31	0.838516148385162
chr2L_3118903_3119282_pos_126	-0.1390214	5	0.251674832516748
chr3L_7136208_7138178_pos_1260	13.0707494424	30	0.0011998800119988
chr3L_7218427_7219170_pos_1261	3.5090083	5	0.0264973502649735
chr3L_10019189_10020881_pos_1262	2.911959353	22	0.0783921607839216
chr3L_10412958_10413425_pos_1263	1.028606249	5	0.185981401859814
chr3L_10642389_10642705_pos_1264	-1.925867346	6	0.354564543545645
chr3L_11543705_11544410_pos_1265	-8.28481235	10	0.95990400959904
chr3L_12018347_12020452_pos_1266	7.06974367	22	0.0147985201479852
chr3L_12280745_12282160_pos_1267	-11.20479605	17	0.986601339866013
chr3L_12378928_12379423_pos_1268	1.2769348	6	0.0963903609639036
chr3L_14246206_14247243_pos_1269	1.67936206	11	0.108389161083892
chr2L_3137515_3138129_pos_127	-1.56573808	8	0.579442055794421
chr3L_14869546_14870146_pos_1270	-0.0579502	4	0.346965303469653
chr3L_15898709_15902215_pos_1271	-9.51405777299997	68	0.810618938106189
chr3L_16442460_16442924_pos_1272	-3.46921712	14	0.489251074892511
chr3L_16622621_16623979_pos_1273	4.975016143	25	0.0133986601339866
chr3L_17097608_17098555_pos_1274	-1.4203817	9	0.544445555444456
chr3L_17064877_17066086_pos_1275	-0.555652199999999	11	0.334666533346665
chr3L_19244259_19244741_pos_1276	2.3004354	4	0.0392960703929607
chr3L_19965005_19965765_pos_1277	-3.4153031536	11	0.548945105489451
chr3L_20718751_20719395_pos_1278	0.878964300000001	9	0.0608939106089391
chr3L_20734523_20735455_pos_1279	1.30292358	13	0.242175782421758
chr2L_3347990_3348723_pos_128	-6.81975097	9	0.92020797920208
chr3L_21160100_21161828_pos_1280	-9.94459659	27	0.844515548445156
chr3L_21373335_21375149_pos_1281	2.0263345534	49	0.164983501649835
chr3L_21865682_21866633_pos_1282	-3.326573144	22	0.366363363663634
chr3L_21995071_21997345_pos_1283	10.911793326	69	0.007999200079992
chr3L_22191496_22193814_pos_1284	-1.042217753	54	0.215478452154785
chr3L_22389657_22390178_pos_1285	-2.09277196	6	0.647135286471353
chr3L_22995711_22997010_pos_1286	14.5265291	31	0.0012998700129987
chr3L_38088_38423_pos_1287	1.164218	6	0.0904909509049095
chr3L_53026_53745_pos_1288	0.2067392	4	0.267873212678732
chr3L_87692_88320_pos_1289	-3.61450917	18	0.663333666633337
chr2L_3349572_3350267_pos_129	0.464510419999997	10	0.203479652034797
chr3L_320830_321858_pos_1290	3.128843	10	0.0386961303869613
chr3L_370947_372814_pos_1291	-8.42462474	35	0.694030596940306
chr3L_419480_420585_pos_1292	-0.897691730000002	11	0.419058094190581
chr3L_421772_423035_pos_1293	8.39520425699999	10	0.0002999700029997
chr3L_439377_439926_pos_1294	4.8694573	7	0.0017998200179982
chr3L_469460_469929_pos_1295	0.973568999999999	9	0.105289471052895
chr3L_512529_514329_pos_1296	3.866400428	30	0.021997800219978
chr3L_529097_530644_pos_1297	8.18180761	26	0.0106989301069893
chr3L_530853_531285_pos_1298	-0.065624	8	0.312668733126687
chr3L_557866_558948_pos_1299	2.57395844	13	0.0706929307069293
chr2L_6504244_6505029_pos_13	2.88979996	7	0.0320967903209679
chr2L_3411218_3412951_pos_130	9.221457992	25	0.0031996800319968
chr3L_591947_592726_pos_1300	3.66737242	15	0.0093990600939906
chr3L_609937_610616_pos_1301	2.99536196	7	0.0294970502949705
chr3L_704570_705034_pos_1302	-0.1368913	6	0.291070892910709
chr3L_718667_719218_pos_1303	-1.24825913	7	0.426257374262574
chr3L_736069_737152_pos_1304	1.669477278	17	0.133886611338866
chr3L_747852_748166_pos_1305	-0.2827216	4	0.213178682131787
chr3L_743198_743533_pos_1306	0.897982	2	0.0788921107889211
chr3L_766656_767904_pos_1307	12.16016574	21	0.0001999800019998
chr3L_770867_772294_pos_1309	5.16754624	19	0.0105989401059894
chr2L_3415810_3416424_pos_131	1.27461319	7	0.104989501049895
chr3L_801013_801481_pos_1310	-0.716714029999999	8	0.23987601239876
chr3L_903956_904372_pos_1311	3.2976881	5	0.0050994900509949
chr3L_934086_934895_pos_1312	3.003983	12	0.0815918408159184
chr3L_950995_951840_pos_1313	3.4487668	20	0.0300969903009699
chr3L_978339_980087_pos_1314	0.58462126	16	0.270772922707729
chr3L_1001543_1002157_pos_1315	-2.851963568	9	0.582541745825418
chr3L_1023405_1024902_pos_1316	-0.291056260000001	19	0.353564643535646
chr3L_1040428_1041659_pos_1317	5.09738916	19	0.0201979802019798
chr3L_1058335_1059017_pos_1318	1.36854997	11	0.082991700829917
chr3L_1077904_1078988_pos_1319	2.33900286	8	0.0628937106289371
chr2L_3435024_3435758_pos_132	-6.74456553	20	0.713428657134287
chr3L_1214477_1215500_pos_1320	-4.1892729	7	0.873412658734127
chr3L_1277356_1277932_pos_1321	3.30033922	10	0.0303969603039696
chr3L_1279232_1279846_pos_1322	3.38838071	7	0.0306969303069693
chr3L_1380795_1381147_pos_1323	-1.7151339	4	0.702529747025297
chr3L_1444154_1445016_pos_1324	-0.62049616	20	0.24957504249575
chr3L_1458519_1458979_pos_1325	0.8973554	11	0.0982901709829017
chr3L_1687997_1688245_pos_1326	1.91802964	8	0.0310968903109689
chr3L_1708061_1709510_pos_1327	3.00358698	11	0.0594940505949405
chr3L_1853986_1854410_pos_1329	0.0238637999999999	6	0.205879412058794
chr2L_3566161_3567540_pos_133	4.62505849	15	0.0095990400959904
chr3L_1888560_1889094_pos_1330	3.73369281	11	0.0237976202379762
chr3L_1886198_1886666_pos_1331	2.4699032	7	0.0435956404359564
chr3L_1931202_1931746_pos_1332	2.22170446	12	0.0673932606739326
chr3L_1929778_1930537_pos_1333	2.2292576	10	0.0744925507449255
chr3L_1989221_1992877_pos_1334	2.12315302	58	0.127387261273873
chr3L_2051232_2054159_pos_1335	6.52210024519999	77	0.0696930306969303
chr3L_2054395_2055628_pos_1336	6.71191766	26	0.0047995200479952
chr3L_2089194_2090532_pos_1337	-4.12230166	13	0.70972902709729
chr3L_2142688_2143276_pos_1338	4.38308834	8	0.0050994900509949
chr3L_2135438_2137140_pos_1339	6.594029417	29	0.0227977202279772
chr2L_3598131_3599810_pos_134	1.4848141	26	0.126087391260874
chr3L_2291880_2293016_pos_1340	1.32061908	20	0.224677532246775
chr3L_2296482_2297415_pos_1341	3.2456626868	28	0.0442955704429557
chr3L_2336467_2337301_pos_1342	6.795545813	14	0.0092990700929907
chr3L_2357994_2358609_pos_1343	1.90834435	15	0.0818918108189181
chr3L_2398430_2399205_pos_1344	-5.9663250118	15	0.76962303769623
chr3L_2429862_2431522_pos_1345	-4.98910559	27	0.462253774622538
chr3L_2473056_2473473_pos_1346	1.611870748	5	0.0623937606239376
chr3L_2514890_2516049_pos_1347	5.66449546	19	0.011998800119988
chr3L_2545521_2546748_pos_1348	7.702956127	28	0.004999500049995
chr3L_2578224_2578761_pos_1349	1.40864282	4	0.115288471152885
chr2L_3590944_3591653_pos_135	-5.13461926	8	0.875112488751125
chr3L_2641978_2642946_pos_1350	0.14077201	10	0.286371362863714
chr3L_2670782_2672370_pos_1351	-3.4212516	16	0.714828517148285
chr3L_2719779_2723343_pos_1352	8.72212438999999	54	0.0105989401059894
chr3L_2802290_2802748_pos_1353	-2.399152011	2	0.928707129287071
chr3L_2863150_2863711_pos_1354	2.004310844	4	0.0843915608439156
chr3L_2911693_2912721_pos_1355	-3.13017208	16	0.566743325667433
chr3L_3007105_3007601_pos_1356	6.90111109	20	0.0095990400959904
chr3L_3098564_3099393_pos_1357	-1.49975834	12	0.367963203679632
chr3L_3126431_3126621_pos_1358	4.4738754	4	0.0065993400659934
chr3L_3234352_3235917_pos_1359	-2.55330004	23	0.464053594640536
chr2L_3675204_3676615_pos_136	-4.08467967	18	0.672232776722328
chr3L_3271632_3272974_pos_1360	-4.746555683	35	0.613538646135386
chr3L_3345554_3346920_pos_1361	2.0986327934	14	0.105289471052895
chr3L_3415417_3415785_pos_1362	0.98263827	4	0.0843915608439156
chr3L_3444008_3445083_pos_1364	3.625588014	8	0.0404959504049595
chr3L_3491024_3491890_pos_1365	5.12737968	7	0.0041995800419958
chr3L_3535586_3536440_pos_1366	-4.1526915	5	0.942005799420058
chr3L_3582729_3585535_pos_1367	6.000611449	54	0.0446955304469553
chr3L_3610616_3611674_pos_1368	-4.55108485	19	0.664333566643336
chr3L_3643942_3645341_pos_1369	9.43169704	19	0.0008999100089991
chr3L_3651037_3652654_pos_1370	4.630371	22	0.0350964903509649
chr3L_3664848_3666770_pos_1371	1.00371505	24	0.187181281871813
chr3L_3655728_3656278_pos_1372	4.109617905	6	0.005999400059994
chr3L_3663831_3664655_pos_1373	4.24880496	13	0.0196980301969803
chr3L_3690954_3691386_pos_1374	-0.78510176	7	0.285571442855714
chr3L_3737201_3738529_pos_1375	-6.44834635	12	0.887211278872113
chr3L_3779629_3779985_pos_1376	2.0607787	7	0.05999400059994
chr3L_3773265_3774423_pos_1377	2.05793506	20	0.135086491350865
chr3L_3831345_3832269_pos_1378	-2.11663	10	0.476452354764524
chr3L_3847827_3848165_pos_1379	-0.59309883	3	0.448055194480552
chr2L_3731433_3733043_pos_138	3.53976091	31	0.0540945905409459
chr3L_3851079_3852171_pos_1380	-3.17641793	17	0.427857214278572
chr3L_3858391_3858993_pos_1381	-1.3420091	5	0.552044795520448
chr3L_3859234_3859854_pos_1382	1.8217944	7	0.0338966103389661
chr3L_3873391_3873815_pos_1383	-3.221636	4	0.82981701829817
chr3L_3887326_3888084_pos_1385	0.2871907	6	0.27017298270173
chr3L_3889317_3890232_pos_1386	5.9529849268	11	0.008999100089991
chr3L_3883846_3884405_pos_1387	-1.8016262	7	0.612638736126387
chr3L_3885107_3885556_pos_1388	-2.81539547	4	0.804419558044196
chr3L_3974343_3974814_pos_1389	-1.5792529	2	0.757324267573243
chr2L_3754847_3756521_pos_139	-8.61279699699999	27	0.82961703829617
chr3L_3995189_3996615_pos_1390	-0.478807920000001	9	0.293470652934707
chr3L_4012461_4013678_pos_1391	9.7210595	12	0.0004999500049995
chr3L_4080572_4080850_pos_1392	2.2406386	3	0.0210978902109789
chr3L_4081197_4081562_pos_1393	-5.80682499	6	0.959304069593041
chr3L_4116739_4117890_pos_1394	3.44916508	19	0.0297970202979702
chr3L_4130292_4131243_pos_1395	0.3721263	6	0.287871212878712
chr3L_4301772_4302841_pos_1396	9.7222556	24	0.001999800019998
chr3L_4309076_4309743_pos_1397	4.29163082	13	0.0118988101189881
chr3L_4346491_4347759_pos_1398	-1.77885435	14	0.455154484551545
chr3L_4372146_4372523_pos_1399	0.5908924	8	0.221777822217778
chr2L_7142785_7144059_pos_14	0.8214493	23	0.150884911508849
chr2L_3751941_3753127_pos_140	5.9139764946	17	0.0140985901409859
chr3L_4383504_4384135_pos_1400	-6.508899308	14	0.885411458854115
chr3L_4399249_4399984_pos_1401	6.7557166	12	0.0028997100289971
chr3L_4476614_4478862_pos_1402	-4.94024293	36	0.642635736426357
chr3L_4515595_4517688_pos_1403	-4.30174406	36	0.443955604439556
chr3L_4529402_4530041_pos_1404	-4.0469877	10	0.755024497550245
chr3L_4535792_4536362_pos_1405	2.77625122	10	0.0293970602939706
chr3L_4572843_4574073_pos_1406	-0.387682000000013	36	0.136486351364864
chr3L_4571586_4572625_pos_1407	-4.08970395	17	0.697030296970303
chr3L_4603215_4603814_pos_1408	4.83300262	13	0.0127987201279872
chr3L_4609637_4610573_pos_1409	1.37949619	9	0.116388361163884
chr2L_3920597_3921218_pos_141	5.1048102	12	0.0103989601039896
chr3L_4608595_4608980_pos_1410	4.7658183	6	0.0040995900409959
chr3L_4653326_4654497_pos_1411	6.5946962266	19	0.0055994400559944
chr3L_4706740_4709156_pos_1412	-19.325979556	45	0.927307269273073
chr3L_4710172_4712188_pos_1413	-6.4379593664	41	0.47995200479952
chr3L_4736739_4737442_pos_1414	2.2623928	9	0.102389761023898
chr3L_4763213_4764438_pos_1415	-7.486004755	19	0.873512648735126
chr3L_4844369_4844850_pos_1416	2.83704101	7	0.0326967303269673
chr3L_4875562_4877155_pos_1417	-5.70421847	19	0.705929407059294
chr3L_4884425_4886288_pos_1418	-3.16182571	31	0.600939906009399
chr3L_4907365_4907917_pos_1419	2.40887986	12	0.0537946205379462
chr2L_3933552_3934462_pos_142	1.2870979	15	0.138386161383862
chr3L_4992430_4993685_pos_1420	-6.02966601	14	0.801019898010199
chr3L_5072671_5074238_pos_1421	2.11556347	23	0.119288071192881
chr3L_5080162_5080902_pos_1422	2.737340456	8	0.0434956504349565
chr3L_5091403_5092698_pos_1423	-2.67851229	15	0.599140085991401
chr3L_5120696_5121288_pos_1424	1.66087829	15	0.0834916508349165
chr3L_5166592_5166781_pos_1425	-1.84199855	5	0.484351564843516
chr3L_5155966_5157657_pos_1426	3.04416326	20	0.0514948505149485
chr3L_5175711_5176263_pos_1427	-0.29552962	11	0.287171282871713
chr3L_5223908_5225864_pos_1428	-9.37567061999999	37	0.857614238576142
chr3L_5220284_5222039_pos_1429	7.6817741	28	0.0070992900709929
chr2L_3974964_3975413_pos_143	-2.28269755	9	0.55974402559744
chr3L_5263064_5263752_pos_1430	7.6966864	11	0.0003999600039996
chr3L_5332153_5333296_pos_1431	-1.8993173	14	0.380761923807619
chr3L_5341873_5342415_pos_1432	4.0975785	7	0.0041995800419958
chr3L_5389806_5390360_pos_1433	-0.263908889999999	12	0.170882911708829
chr3L_5391734_5392088_pos_1434	3.6039582	4	0.0114988501149885
chr3L_5405173_5405577_pos_1435	-2.646895702	4	0.814718528147185
chr3L_5473143_5475431_pos_1436	2.737427779	35	0.188781121887811
chr3L_5507204_5507611_pos_1437	-1.0503324	11	0.311168883111689
chr3L_5546499_5547111_pos_1438	-0.0231471200000002	10	0.268573142685731
chr3L_5552120_5552666_pos_1439	-1.5371679	3	0.788821117888211
chr2L_4101322_4102520_pos_144	-0.4443905	18	0.1999800019998
chr3L_5601793_5602436_pos_1440	-6.72392025	14	0.839116088391161
chr3L_5610416_5611209_pos_1441	-1.58139327	4	0.658634136586341
chr3L_5633225_5633667_pos_1443	-1.7815793	2	0.855014498550145
chr3L_5675540_5676010_pos_1444	0.958915699999999	11	0.117888211178882
chr3L_5680815_5681288_pos_1445	0.882490783	5	0.114888511148885
chr3L_5852752_5854527_pos_1447	-3.6581369	13	0.75962403759624
chr3L_5874344_5874641_pos_1448	7.47639135	9	0.0003999600039996
chr3L_5885935_5887055_pos_1449	2.3629791	8	0.074992500749925
chr2L_4113179_4114258_pos_145	4.27933807	11	0.053994600539946
chr3L_5902645_5903126_pos_1450	-2.274401387	10	0.795120487951205
chr3L_5979666_5980076_pos_1451	-1.7226783	4	0.634936506349365
chr3L_6018509_6019175_pos_1452	-3.3713058	13	0.661533846615338
chr3L_6079488_6081487_pos_1453	5.9925437	16	0.0237976202379762
chr3L_6110826_6112169_pos_1454	2.732509	21	0.0940905909409059
chr3L_6119514_6120193_pos_1455	-0.15413074	17	0.315468453154685
chr3L_6107738_6108255_pos_1456	-3.91384528	8	0.77962203779622
chr3L_6197841_6199544_pos_1457	-4.5777722	37	0.734426557344266
chr3L_6223339_6224352_pos_1458	0.97909565	13	0.141185881411859
chr3L_6264013_6265629_pos_1459	-2.18609805	20	0.421557844215578
chr2L_4129237_4129645_pos_146	-1.9809685	5	0.726527347265273
chr3L_6269326_6269985_pos_1460	5.55128827	9	0.0025997400259974
chr3L_6314191_6316340_pos_1461	-1.43452862	36	0.427757224277572
chr3L_6380265_6381834_pos_1462	-2.51149177	19	0.537846215378462
chr3L_6394205_6394875_pos_1463	-3.84130617	7	0.838316168383162
chr3L_6425979_6429369_pos_1464	-4.903622748	32	0.627137286271373
chr3L_6434854_6436234_pos_1465	0.6765774	11	0.191580841915808
chr3L_6578253_6579174_pos_1466	6.08264206	17	0.0131986801319868
chr3L_6586804_6588966_pos_1467	-4.690910349	32	0.667933206679332
chr3L_6621701_6622348_pos_1468	-0.682396999999999	6	0.354064593540646
chr3L_6639973_6641263_pos_1469	1.20553827	16	0.0611938806119388
chr2L_4153072_4154533_pos_147	1.66728988	25	0.149085091490851
chr3L_6698681_6699837_pos_1470	-1.7074265	24	0.255874412558744
chr3L_6716299_6716692_pos_1471	3.1913851	7	0.0154984501549845
chr3L_6736674_6737289_pos_1472	3.81411481	9	0.0432956704329567
chr3L_6770324_6770722_pos_1473	0.407471500000002	10	0.15018498150185
chr3L_6798540_6799098_pos_1474	-1.1071463	3	0.588241175882412
chr3L_6813284_6813624_pos_1475	3.2622067	3	0.0038996100389961
chr3L_6836434_6837240_pos_1476	0.81420609	6	0.2003799620038
chr3L_6866054_6867026_pos_1477	-4.99613239	13	0.850614938506149
chr3L_6888310_6888990_pos_1478	-0.171628469999999	13	0.231776822317768
chr3L_6914826_6915415_pos_1479	-1.1542949	3	0.703429657034297
chr2L_4251660_4253884_pos_148	-4.210574094	37	0.43035696430357
chr3L_6969673_6969974_pos_1480	-1.055942	4	0.496550344965503
chr3L_7002960_7003605_pos_1481	-1.6942869	7	0.594440555944406
chr3L_7000770_7002697_pos_1482	5.85167868200001	32	0.0341965803419658
chr3L_7003799_7004428_pos_1483	4.68408636	13	0.0095990400959904
chr3L_7046979_7048587_pos_1484	12.893619652	30	0.000999900009999
chr3L_7094683_7096047_pos_1486	3.60651052	23	0.0460953904609539
chr3L_7103805_7106763_pos_1487	0.678509118999998	55	0.175382461753825
chr3L_7144119_7145919_pos_1488	-3.76750679	28	0.395360463953605
chr3L_7148356_7148731_pos_1489	-2.1811435	6	0.667633236676332
chr2L_4243930_4244726_pos_149	5.16763936	20	0.0151984801519848
chr3L_7186900_7187986_pos_1490	6.86415517000001	19	0.0071992800719928
chr3L_7203823_7205714_pos_1491	14.17913047	32	0.0004999500049995
chr3L_7254523_7255578_pos_1492	-1.42548274	15	0.387061293870613
chr3L_7306738_7307250_pos_1493	-4.8872122	5	0.96980301969803
chr3L_7410253_7411086_pos_1494	2.04422862	10	0.167283271672833
chr3L_7415621_7416028_pos_1495	2.216947781	5	0.102189781021898
chr3L_7434939_7435663_pos_1496	-0.9311622	6	0.392460753924608
chr3L_7454283_7456872_pos_1497	2.63162118	37	0.0670932906709329
chr3L_7472592_7473137_pos_1498	-0.55204	5	0.402659734026597
chr3L_7481277_7481882_pos_1499	1.1546215	6	0.126587341265873
chr2L_7667520_7668166_pos_15	0.936155496	10	0.223777622237776
chr2L_4351775_4352362_pos_150	-3.5718371	7	0.845715428457154
chr3L_7486811_7488717_pos_1500	3.396297508	50	0.176582341765823
chr3L_7523909_7524604_pos_1502	-1.60632842	13	0.488851114888511
chr3L_7536868_7539209_pos_1503	-11.75095248	27	0.961603839616038
chr3L_7584349_7585240_pos_1504	3.03205576	9	0.0443955604439556
chr3L_7581402_7581726_pos_1505	1.6361312	5	0.0891910808919108
chr3L_7580615_7581243_pos_1506	1.32456734	6	0.0870912908709129
chr3L_7684784_7687789_pos_1507	3.333790664	61	0.187181281871813
chr3L_7689659_7692130_pos_1508	-6.3636679	42	0.76042395760424
chr2L_4358855_4359954_pos_151	5.59995431	37	0.0168983101689831
chr3L_7826816_7827235_pos_1511	1.02385829	5	0.159484051594841
chr3L_7834172_7836326_pos_1512	-4.8795634347	36	0.587541245875412
chr3L_7874235_7874773_pos_1513	-1.275814	4	0.627437256274373
chr3L_7876094_7876468_pos_1514	-0.74154808	6	0.361463853614639
chr3L_7899658_7900454_pos_1515	-2.0209858	12	0.564443555644436
chr3L_7931658_7932225_pos_1516	-1.70173394	10	0.39016098390161
chr3L_8138094_8138657_pos_1517	-2.165972	8	0.55984401559844
chr3L_8163048_8163722_pos_1518	11.66382915	10	9.99900009999e-05
chr3L_8162060_8162855_pos_1519	0.6081961	3	0.281971802819718
chr2L_4372868_4373147_pos_152	0.63386473	2	0.15048495150485
chr3L_8218034_8218823_pos_1520	1.23779317	9	0.207779222077792
chr3L_8235452_8236540_pos_1521	0.979648980000002	13	0.216278372162784
chr3L_8277376_8277849_pos_1522	1.8099543	3	0.0464953504649535
chr3L_8355522_8356010_pos_1523	0.5740686	4	0.254674532546745
chr3L_8362560_8363276_pos_1524	0.633036327	9	0.077992200779922
chr3L_8377383_8378450_pos_1525	-3.37538166	15	0.528347165283472
chr3L_8411330_8413534_pos_1526	-6.427870306	25	0.756024397560244
chr3L_8424508_8426469_pos_1527	-1.53928371	14	0.407359264073593
chr3L_8540544_8541633_pos_1528	-5.870496424	20	0.683231676832317
chr3L_8572621_8574208_pos_1529	5.85619168	28	0.0124987501249875
chr2L_4417692_4418744_pos_153	2.78589992	20	0.0916908309169083
chr3L_8655210_8656323_pos_1530	3.45501622	11	0.0368963103689631
chr3L_8661550_8662789_pos_1531	-6.10840216	20	0.848315168483152
chr3L_8864067_8864880_pos_1532	5.517510121	12	0.0072992700729927
chr3L_8877953_8878846_pos_1533	-0.14645631	7	0.383361663833617
chr3L_8873323_8873846_pos_1534	3.2025384754	8	0.0298970102989701
chr3L_9152769_9157314_pos_1535	-3.117718682	54	0.177682231776822
chr3L_9534520_9534988_pos_1536	1.58064571	10	0.0824917508249175
chr3L_9578684_9579216_pos_1537	4.48398635	13	0.0385961403859614
chr3L_9644616_9644997_pos_1538	7.5461873	10	0.0001999800019998
chr3L_9841227_9841699_pos_1539	9.805622113	10	0.0031996800319968
chr2L_4564401_4566524_pos_154	0.698106699999999	17	0.406359364063594
chr3L_9896170_9896805_pos_1540	4.6472108	14	0.0162983701629837
chr3L_10061972_10062617_pos_1541	3.840323066	21	0.0538946105389461
chr3L_10083024_10083634_pos_1542	3.74483532	20	0.0516948305169483
chr3L_10076557_10077763_pos_1543	0.863901769999999	20	0.126287371262874
chr3L_10169491_10170134_pos_1544	-3.28920169	6	0.821117888211179
chr3L_10184635_10185593_pos_1545	-4.13908396	19	0.705629437056294
chr3L_10221623_10222443_pos_1546	-1.0485264	8	0.551044895510449
chr3L_10250434_10252259_pos_1547	-7.43838881	37	0.745125487451255
chr3L_10286388_10286941_pos_1548	0.7267326	5	0.237276272372763
chr3L_10291985_10292883_pos_1549	-3.98588128	11	0.76002399760024
chr2L_4588505_4589588_pos_155	3.152994	8	0.060993900609939
chr3L_10326926_10327495_pos_1550	1.2211747	3	0.0966903309669033
chr3L_10324500_10324930_pos_1551	2.5102966264	9	0.0750924907509249
chr3L_10355784_10356238_pos_1552	3.58225629	13	0.0305969403059694
chr3L_10360903_10361284_pos_1553	1.9404748	3	0.021997800219978
chr3L_10417191_10417510_pos_1555	-1.8070309	4	0.610838916108389
chr3L_10428466_10428999_pos_1556	1.759942	2	0.0368963103689631
chr3L_10430327_10430882_pos_1557	1.834235	8	0.0857914208579142
chr3L_10465506_10467334_pos_1558	3.890957641	30	0.0805919408059194
chr3L_10508264_10508593_pos_1559	-4.0364956	6	0.877512248775122
chr2L_4648113_4649794_pos_156	5.08214381	23	0.044995500449955
chr3L_10496351_10497286_pos_1561	-5.6718168	14	0.799120087991201
chr3L_10495748_10496278_pos_1562	-0.2985328	6	0.337766223377662
chr3L_10553310_10554097_pos_1563	-4.1918139	23	0.33966603339666
chr3L_10651401_10651672_pos_1564	1.809442	3	0.0203979602039796
chr3L_10643017_10643666_pos_1565	4.5998164	5	0.0052994700529947
chr3L_10660559_10660874_pos_1566	-3.37862566	3	0.931106889311069
chr3L_10701168_10702230_pos_1567	4.454782668	11	0.0586941305869413
chr3L_10693592_10694099_pos_1568	-2.1047549	4	0.722327767223278
chr3L_10741843_10742468_pos_1569	-0.36745633	5	0.357564243575642
chr2L_4760390_4761607_pos_157	1.2955236	16	0.24027597240276
chr3L_10786287_10787157_pos_1570	2.0941579	15	0.141685831416858
chr3L_10783367_10784053_pos_1571	-1.86701304	11	0.493950604939506
chr3L_10834007_10834457_pos_1572	-0.1214605	7	0.25017498250175
chr3L_10896877_10897473_pos_1573	-5.55564856	13	0.778222177782222
chr3L_10926738_10930122_pos_1574	6.061210957	38	0.0165983401659834
chr3L_10948779_10949261_pos_1575	0.9939386	5	0.137286271372863
chr3L_10949718_10950059_pos_1576	2.19096659	5	0.032996700329967
chr3L_10955441_10955814_pos_1577	0.58760692	4	0.157184281571843
chr3L_10987082_10987857_pos_1578	2.453274053	7	0.0743925607439256
chr3L_11174699_11174992_pos_1579	-0.3840386	4	0.291470852914709
chr2L_4788998_4790396_pos_158	4.0428156	20	0.0397960203979602
chr3L_11249873_11250094_pos_1580	0.0245493	2	0.220777922207779
chr3L_11286585_11286831_pos_1581	0.8224874	2	0.0855914408559144
chr3L_11309267_11310401_pos_1582	-1.36161261	32	0.184381561843816
chr3L_11326025_11327922_pos_1583	1.38831394	48	0.0508949105089491
chr3L_11328680_11329492_pos_1584	2.7348411	5	0.0642935706429357
chr3L_11329890_11330305_pos_1585	0.38556235	8	0.165583441655834
chr3L_11341882_11342349_pos_1586	3.20089772	10	0.0162983701629837
chr3L_11332250_11333123_pos_1587	-0.382136	3	0.453354664533547
chr3L_11388954_11390333_pos_1589	5.40259162	24	0.0371962803719628
chr2L_4792524_4793220_pos_159	-1.3308069	11	0.29047095290471
chr3L_11384544_11385775_pos_1590	-1.38012705	23	0.289271072892711
chr3L_11436926_11437350_pos_1591	1.2827896	3	0.105089491050895
chr3L_11430244_11430953_pos_1592	-1.3270846666	18	0.39026097390261
chr3L_11466894_11467779_pos_1594	10.05701764	13	0.0003999600039996
chr3L_11506143_11506448_pos_1595	-2.08002241	13	0.202279772022798
chr3L_11538867_11539649_pos_1596	-0.55311	8	0.345365463453655
chr3L_11539955_11540850_pos_1597	-1.43891061	13	0.457754224577542
chr3L_11530116_11530662_pos_1598	-3.4645981	11	0.686931306869313
chr3L_11653719_11654326_pos_1599	-3.8794361	21	0.491350864913509
chr2L_7749463_7750255_pos_16	1.2674015	9	0.215878412158784
chr2L_4840896_4841351_pos_160	-0.0899742610000002	8	0.213478652134787
chr3L_11885781_11886323_pos_1600	-1.27666529	12	0.327567243275672
chr3L_11872791_11874130_pos_1601	5.702980069	42	0.0848915108489151
chr3L_11904383_11904994_pos_1602	2.79079175	8	0.0480951904809519
chr3L_11918899_11919364_pos_1603	1.1378403	5	0.127787221277872
chr3L_11960592_11961410_pos_1604	-5.802320948	18	0.791420857914209
chr3L_11975242_11977467_pos_1605	11.37132649	51	0.0043995600439956
chr3L_12008155_12008879_pos_1606	-0.26184393	8	0.394260573942606
chr3L_12012561_12013429_pos_1607	-1.69184899	20	0.333366663333667
chr3L_12016936_12018061_pos_1608	4.21861798	14	0.0187981201879812
chr3L_12041283_12041947_pos_1609	-1.42074377	7	0.513048695130487
chr2L_4887658_4887985_pos_161	0.7663735	6	0.15988401159884
chr3L_12192245_12194133_pos_1610	2.24154678	37	0.138086191380862
chr3L_12202840_12204163_pos_1611	2.88301447	6	0.085991400859914
chr3L_12268236_12268677_pos_1612	-0.57378189	3	0.52014798520148
chr3L_12292984_12293754_pos_1613	-4.9156891	8	0.913708629137086
chr3L_12312500_12313333_pos_1614	-4.329451606	12	0.774522547745225
chr3L_12299345_12300623_pos_1615	3.6409372	21	0.0284971502849715
chr3L_12298400_12299043_pos_1616	1.996961352	3	0.0433956604339566
chr3L_12314945_12316144_pos_1617	-5.59469047	18	0.710528947105289
chr3L_12342733_12343913_pos_1618	-1.148682663	13	0.383161683831617
chr3L_12377635_12378629_pos_1619	-0.6203247	16	0.322367763223678
chr2L_4940969_4942399_pos_162	1.667414418	40	0.13998600139986
chr3L_12390239_12391085_pos_1620	-1.56645634	15	0.410958904109589
chr3L_12440149_12440870_pos_1621	-1.07827206	12	0.391160883911609
chr3L_12454567_12456078_pos_1622	3.24087975	15	0.0776922307769223
chr3L_12476363_12477265_pos_1623	-4.3379371863	10	0.852014798520148
chr3L_12579696_12580237_pos_1624	-0.105782021	2	0.446055394460554
chr3L_12596148_12596813_pos_1625	4.1299986	14	0.0274972502749725
chr3L_12637808_12638148_pos_1626	-2.0596122	3	0.8001199880012
chr3L_12671385_12672008_pos_1627	3.2918268	5	0.0080991900809919
chr3L_12710177_12710728_pos_1628	-4.11914145	8	0.772322767723228
chr3L_12775480_12775863_pos_1629	5.5289889	15	0.0013998600139986
chr2L_4996223_4996607_pos_163	0.886688066600001	4	0.161183881611839
chr3L_12826433_12826767_pos_1630	-0.80891051	11	0.215178482151785
chr3L_12834129_12834933_pos_1631	-5.13078668	16	0.671032896710329
chr3L_12837618_12837989_pos_1632	-2.0516493	5	0.646635336466353
chr3L_12857443_12858057_pos_1633	-4.7585799	8	0.78972102789721
chr3L_12891945_12892395_pos_1634	1.59448901	3	0.0676932306769323
chr3L_12923772_12925798_pos_1635	0.919928039999996	20	0.162683731626837
chr3L_12997825_12998452_pos_1636	-0.788941509999999	9	0.382261773822618
chr3L_13023866_13024557_pos_1637	-3.9171109	8	0.847815218478152
chr3L_13068252_13068902_pos_1638	-2.4943456	5	0.738626137386261
chr3L_13091894_13092728_pos_1639	-0.8746643	7	0.501749825017498
chr2L_5019875_5021354_pos_164	4.09345461	17	0.0703929607039296
chr3L_13086504_13087227_pos_1640	-0.5482069	6	0.360663933606639
chr3L_13097257_13097925_pos_1641	1.8562518	6	0.0463953604639536
chr3L_13101418_13102144_pos_1643	1.1280251	3	0.156384361563844
chr3L_13173000_13173529_pos_1644	2.14812703	5	0.0645935406459354
chr3L_13174951_13176510_pos_1645	0.960499210000001	20	0.229077092290771
chr3L_13190346_13190702_pos_1646	-1.7405715	2	0.812718728127187
chr3L_13191931_13192153_pos_1647	-1.0744593	3	0.514348565143486
chr3L_13207569_13208123_pos_1648	4.4028659	14	0.0215978402159784
chr3L_13231560_13232954_pos_1649	-0.763890389999999	15	0.377162283771623
chr3L_13250420_13251334_pos_1650	0.0322100200000001	6	0.283071692830717
chr3L_13258608_13259325_pos_1651	1.990379	6	0.0992900709929007
chr3L_13251615_13252978_pos_1652	-4.7807723	12	0.785221477852215
chr3L_13276482_13277000_pos_1653	4.16223392	5	0.0047995200479952
chr3L_13319203_13319882_pos_1654	-0.10811881	14	0.264073592640736
chr3L_13341470_13341882_pos_1655	1.645588492	11	0.0855914408559144
chr3L_13356396_13357703_pos_1656	-3.734160338	24	0.586741325867413
chr3L_13421994_13422286_pos_1657	3.5366641	4	0.0014998500149985
chr3L_13452820_13453477_pos_1658	5.6867203	7	0.0015998400159984
chr3L_13472292_13473029_pos_1659	2.8649146	12	0.0362963703629637
chr2L_5105143_5105481_pos_166	3.332519	3	0.0072992700729927
chr3L_13469622_13469940_pos_1660	1.7537097	6	0.0732926707329267
chr3L_13487149_13488343_pos_1661	1.36503647	9	0.166183381661834
chr3L_13548602_13549787_pos_1662	3.657017482	18	0.0596940305969403
chr3L_13555187_13556195_pos_1663	-3.366961698	10	0.709029097090291
chr3L_13580864_13583370_pos_1664	1.71132073	29	0.21987801219878
chr3L_13592983_13593975_pos_1665	3.88491832	18	0.0468953104689531
chr3L_13599437_13600877_pos_1666	-2.513256052	23	0.38956104389561
chr3L_13631953_13632575_pos_1667	-0.2067591	4	0.436756324367563
chr3L_13645109_13645892_pos_1668	-6.3342645	7	0.96040395960404
chr3L_13649409_13650035_pos_1669	1.2564832	2	0.0777922207779222
chr2L_5133210_5133941_pos_167	-0.587937999999999	10	0.551844815518448
chr3L_13647518_13648927_pos_1670	2.75616567	10	0.0485951404859514
chr3L_13669747_13670536_pos_1671	1.21975487	6	0.182981701829817
chr3L_13664299_13664746_pos_1672	-0.0594972599999995	10	0.202179782021798
chr3L_13769719_13770676_pos_1673	0.6072589	5	0.264573542645735
chr3L_13783792_13786333_pos_1674	-0.898671229999998	41	0.167783221677832
chr3L_13792411_13793349_pos_1675	-0.975060579999998	19	0.340865913408659
chr3L_13828102_13828815_pos_1676	4.79439204	10	0.0047995200479952
chr3L_13872840_13873762_pos_1677	7.24536304	13	0.0013998600139986
chr3L_13888813_13890429_pos_1678	-6.71801121999999	41	0.624037596240376
chr3L_13937737_13938100_pos_1679	-1.5365403	2	0.812218778122188
chr2L_5149741_5150304_pos_168	-0.274831919999999	13	0.204379562043796
chr3L_14079632_14080043_pos_1680	1.863761	4	0.0597940205979402
chr3L_14080631_14081813_pos_1681	3.72370022999999	22	0.0338966103389661
chr3L_14095937_14096536_pos_1682	0.8170866	4	0.204879512048795
chr3L_14092698_14095180_pos_1683	-0.814516543199999	31	0.352464753524648
chr3L_14114761_14115764_pos_1684	-1.72342675	11	0.458554144585541
chr3L_14110752_14111303_pos_1685	1.4187956	2	0.0983901609839016
chr3L_14121890_14122625_pos_1686	-2.959448192	9	0.738826117388261
chr3L_14135619_14136065_pos_1687	1.0681477	5	0.127487251274873
chr3L_14160681_14161363_pos_1688	5.9039888	9	0.0096990300969903
chr3L_14252377_14253395_pos_1689	1.66513249	22	0.0800919908009199
chr2L_5189511_5191587_pos_169	1.80120944	19	0.237476252374763
chr3L_14284447_14284895_pos_1690	0.7023668	3	0.166083391660834
chr3L_14344068_14344831_pos_1691	-4.2931305	8	0.822817718228177
chr3L_14350948_14351739_pos_1692	-3.2898753	7	0.72972702729727
chr3L_14365694_14366788_pos_1693	-2.53153886	16	0.542445755424458
chr3L_14372705_14373506_pos_1694	3.92404908	12	0.0307969203079692
chr3L_14436377_14437019_pos_1695	2.4330401	12	0.0924907509249075
chr3L_14434970_14436104_pos_1696	-1.701851845	20	0.271472852714729
chr3L_14470825_14471736_pos_1697	0.35064162	6	0.271072892710729
chr3L_14473237_14473763_pos_1698	2.4463122	4	0.034996500349965
chr3L_14500723_14501734_pos_1699	2.74944399	19	0.175382461753825
chr2L_8731934_8733466_pos_17	8.48070087	34	0.0126987301269873
chr2L_5198746_5199531_pos_170	5.53065908	17	0.0281971802819718
chr3L_14551922_14552580_pos_1700	4.31704773	11	0.0101989801019898
chr3L_14562480_14563790_pos_1701	3.64086861	23	0.0745925407459254
chr3L_14583782_14584732_pos_1702	3.6840151	13	0.0867913208679132
chr3L_14577560_14578037_pos_1703	-1.3252698	3	0.678232176782322
chr3L_14603965_14604443_pos_1704	1.41042737	3	0.0811918808119188
chr3L_14610547_14611138_pos_1705	1.65403856	5	0.0585941405859414
chr3L_14645419_14646238_pos_1706	1.44937889	12	0.162483751624838
chr3L_14683308_14684175_pos_1707	-1.70438142	12	0.518648135186481
chr3L_14718042_14718502_pos_1708	4.3795999	6	0.0067993200679932
chr3L_14833499_14834996_pos_1709	6.83717937	30	0.02999700029997
chr2L_5300075_5300682_pos_171	-1.9908314	5	0.750924907509249
chr3L_14838695_14840545_pos_1710	0.68957069	37	0.203079692030797
chr3L_14875667_14876344_pos_1711	-0.12891355	7	0.375462453754625
chr3L_14874305_14874881_pos_1712	3.0326268	5	0.0307969203079692
chr3L_14894330_14895871_pos_1713	-4.2651445	17	0.594040595940406
chr3L_14892944_14894178_pos_1714	-0.891746350000001	16	0.369263073692631
chr3L_14908881_14909482_pos_1715	1.11683059	8	0.105889411058894
chr3L_14927823_14928299_pos_1716	1.2620163	2	0.0963903609639036
chr3L_15029637_15030962_pos_1717	4.32567832	19	0.0364963503649635
chr3L_15039018_15039610_pos_1718	-2.21858929	8	0.568443155684432
chr3L_15052189_15053103_pos_1719	-1.12547045	19	0.258174182581742
chr2L_5427159_5427666_pos_172	-0.9127729	8	0.387061293870613
chr3L_15079380_15079993_pos_1720	1.41666023	9	0.0845915408459154
chr3L_15068867_15069773_pos_1721	-1.74657816	7	0.57024297570243
chr3L_15116649_15117309_pos_1722	-3.6785933	7	0.7999200079992
chr3L_15161881_15162384_pos_1723	0.755145	4	0.198080191980802
chr3L_15176852_15177700_pos_1724	-1.458030594	8	0.50984901509849
chr3L_15202525_15203219_pos_1725	0.16489462	8	0.232976702329767
chr3L_15223070_15223601_pos_1726	-0.810046	2	0.62013798620138
chr3L_15258046_15258500_pos_1728	-1.73432855	9	0.264873512648735
chr3L_15273947_15274703_pos_1729	2.21460565	10	0.0701929807019298
chr2L_5452827_5454525_pos_173	-4.56856284	22	0.5001499850015
chr3L_15265516_15265956_pos_1730	-1.920542	3	0.782121787821218
chr3L_15270910_15271706_pos_1731	-4.11556452	11	0.69003099690031
chr3L_15284251_15284705_pos_1732	-5.8503169	7	0.956804319568043
chr3L_15299366_15299906_pos_1733	4.2225648	16	0.0127987201279872
chr3L_15379423_15380406_pos_1735	3.82039545	18	0.0393960603939606
chr3L_15386950_15387913_pos_1736	3.7325104	12	0.0277972202779722
chr3L_15421326_15422856_pos_1737	2.81002899	36	0.045995400459954
chr3L_15420663_15421080_pos_1738	-0.9418069	10	0.368063193680632
chr3L_15455510_15455917_pos_1739	-0.0873282000000001	5	0.307469253074693
chr2L_5448201_5448695_pos_174	-0.0932312000000002	3	0.357964203579642
chr3L_15529594_15530510_pos_1741	-1.6398124	2	0.853314668533147
chr3L_15583800_15584503_pos_1742	2.08131152	14	0.0540945905409459
chr3L_15607322_15608066_pos_1743	-1.60515806	14	0.355164483551645
chr3L_15632685_15633087_pos_1744	5.88777186	7	0.0031996800319968
chr3L_15646294_15647443_pos_1745	-1.50731593	15	0.433856614338566
chr3L_15665381_15665962_pos_1746	3.0629321	5	0.0126987301269873
chr3L_15732083_15732873_pos_1747	2.993946154	8	0.0416958304169583
chr3L_15740759_15742986_pos_1748	8.84124080699999	32	0.0276972302769723
chr3L_15739315_15739686_pos_1749	1.14392719	9	0.143185681431857
chr2L_5451616_5452567_pos_175	-2.872534832	5	0.758824117588241
chr3L_15744416_15745185_pos_1750	-2.80370722	7	0.710528947105289
chr3L_15790333_15790780_pos_1751	2.70111968	5	0.0352964703529647
chr3L_15817630_15818038_pos_1752	-3.7730142	7	0.850914908509149
chr3L_15847625_15848087_pos_1753	2.000517892	4	0.0273972602739726
chr3L_15864830_15866319_pos_1754	-7.10465199	21	0.85021497850215
chr3L_15915595_15916131_pos_1755	-3.03052909	16	0.464253574642536
chr3L_15902576_15903788_pos_1756	2.40562617	24	0.0797920207979202
chr3L_15921843_15922132_pos_1757	1.510376	3	0.0314968503149685
chr3L_15988510_15989773_pos_1758	-0.142096119999999	21	0.392660733926607
chr3L_16073422_16074201_pos_1759	-1.72697989	13	0.470552944705529
chr2L_5478700_5479239_pos_176	-0.5790568	4	0.466553344665533
chr3L_16129656_16130660_pos_1760	0.13964484	26	0.189181081891811
chr3L_16164967_16166626_pos_1762	11.4505268324	42	0.0045995400459954
chr3L_16174744_16175083_pos_1763	0.4126362	5	0.195080491950805
chr3L_16201859_16202263_pos_1764	3.199810451	4	0.0152984701529847
chr3L_16292377_16294035_pos_1765	-5.14901127	25	0.690630936906309
chr3L_16304726_16305772_pos_1766	0.00825714	11	0.292370762923708
chr3L_16332800_16334113_pos_1767	3.199884233	15	0.0755924407559244
chr3L_16351337_16352258_pos_1768	0.982510191	17	0.0932906709329067
chr3L_16350105_16350846_pos_1769	-1.40188658	9	0.353664633536646
chr2L_5502771_5503317_pos_177	0.50928858	7	0.205779422057794
chr3L_16386620_16387202_pos_1770	-1.4400741	7	0.44035596440356
chr3L_16423706_16424836_pos_1771	-0.75180623	11	0.317968203179682
chr3L_16428623_16430096_pos_1772	-3.80136942	15	0.768223177682232
chr3L_16457290_16457919_pos_1773	1.7996776	4	0.0750924907509249
chr3L_16451706_16453171_pos_1774	6.371467151	26	0.0210978902109789
chr3L_16494100_16494899_pos_1775	5.05832203	14	0.0153984601539846
chr3L_16589654_16589873_pos_1776	5.764879	14	0.0001999800019998
chr3L_16634058_16635253_pos_1777	10.19057704	22	0.0007999200079992
chr3L_16625628_16626649_pos_1778	-6.55204375	16	0.911708829117088
chr3L_16648877_16649398_pos_1779	3.15346369	9	0.0348965103489651
chr2L_5510245_5512221_pos_178	2.08232643	15	0.145885411458854
chr3L_16675384_16676971_pos_1780	0.374270610000001	22	0.191880811918808
chr3L_16690480_16691038_pos_1781	-3.3998301	6	0.788721127887211
chr3L_16725272_16726346_pos_1782	-3.5857518	23	0.467853214678532
chr3L_16753007_16753912_pos_1783	4.375629567	16	0.0280971902809719
chr3L_16747173_16748336_pos_1784	-1.4734513	24	0.516748325167483
chr3L_16745119_16746156_pos_1785	0.544899239999999	26	0.0935906409359064
chr3L_16743154_16744002_pos_1786	-2.03960617	18	0.316368363163684
chr3L_16756570_16756934_pos_1787	1.783084	2	0.0183981601839816
chr3L_16813842_16814940_pos_1788	-0.0472906823999995	11	0.251174882511749
chr3L_16812630_16813165_pos_1789	-3.1277654537	8	0.678532146785321
chr2L_5572153_5573137_pos_179	-1.989823714	15	0.51994800519948
chr3L_16867926_16868376_pos_1790	-1.71530837	6	0.51044895510449
chr3L_16926289_16927797_pos_1792	2.73741457	26	0.0557944205579442
chr3L_16981669_16982309_pos_1793	5.25283232	12	0.0121987801219878
chr3L_16985638_16986380_pos_1794	-4.12786107	17	0.72022797720228
chr3L_17049713_17051577_pos_1795	6.682099779	41	0.0185981401859814
chr3L_17102483_17103656_pos_1796	3.32096072	8	0.0537946205379462
chr3L_17099110_17100267_pos_1797	-2.49213714	14	0.554344565543446
chr3L_17115789_17117466_pos_1798	8.17094227	24	0.0031996800319968
chr3L_17134881_17136269_pos_1799	-8.768520606	8	0.994600539946005
chr2L_10058904_10060520_pos_18	1.0155911363	22	0.382661733826617
chr2L_5574896_5577002_pos_180	-10.441249681	20	0.970502949705029
chr3L_17176889_17177365_pos_1800	2.0821332	11	0.0443955604439556
chr3L_17187540_17188112_pos_1801	3.9249418	12	0.0463953604639536
chr3L_17192677_17193132_pos_1802	1.32479493	5	0.0926907309269073
chr3L_17210800_17212424_pos_1803	-2.044137558	12	0.572142785721428
chr3L_17214010_17214681_pos_1804	-1.73640756	6	0.56984301569843
chr3L_17218146_17218656_pos_1805	3.2327718	5	0.0115988401159884
chr3L_17229937_17230377_pos_1806	-0.8970493	5	0.467153284671533
chr3L_17274378_17275096_pos_1807	3.1056756	13	0.0288971102889711
chr3L_17358119_17359231_pos_1808	0.346510999999999	13	0.181681831816818
chr3L_17350306_17351031_pos_1809	11.86282626	20	9.99900009999e-05
chr2L_5586172_5586903_pos_181	-2.878272	19	0.387361263873613
chr3L_17385501_17386381_pos_1810	-4.189496737	17	0.622437756224378
chr3L_17405120_17406028_pos_1811	-4.664101314	9	0.926407359264074
chr3L_17437824_17438369_pos_1812	-3.17825885	6	0.842415758424158
chr3L_17454788_17455029_pos_1813	1.35744769	2	0.0532946705329467
chr3L_17488416_17489805_pos_1814	-1.07261577	17	0.258674132586741
chr3L_17594427_17594939_pos_1815	3.25600246	9	0.014998500149985
chr3L_17667869_17668285_pos_1817	5.2139783	3	9.99900009999e-05
chr3L_17711234_17712025_pos_1818	2.09907285	12	0.085991400859914
chr3L_17886696_17887403_pos_1819	1.85352643	16	0.0557944205579442
chr2L_5593344_5594727_pos_182	-2.8913663	17	0.598840115988401
chr3L_17927761_17929404_pos_1820	8.44966656	37	0.0027997200279972
chr3L_17944443_17945054_pos_1821	1.17901709	7	0.142385761423858
chr3L_17967158_17967403_pos_1822	1.02225108	5	0.0950904909509049
chr3L_18054814_18055438_pos_1824	2.7643421	6	0.0293970602939706
chr3L_18074985_18075532_pos_1825	0.921431900000001	10	0.152984701529847
chr3L_18077018_18078023_pos_1826	-5.3130031	12	0.797420257974203
chr3L_18120088_18120902_pos_1828	3.7101987	9	0.0157984201579842
chr3L_18142973_18143326_pos_1829	2.956057396	5	0.0227977202279772
chr2L_5608810_5610688_pos_183	5.64239798	28	0.0263973602639736
chr3L_18165982_18166572_pos_1830	-2.7784285	8	0.610638936106389
chr3L_18233616_18233911_pos_1831	-2.7404114	3	0.937306269373063
chr3L_18241160_18241576_pos_1832	1.0547394	4	0.102289771022898
chr3L_18295128_18295485_pos_1834	-1.0587362	5	0.503849615038496
chr3L_18316772_18317274_pos_1835	3.1109061	7	0.0166983301669833
chr3L_18312594_18314146_pos_1836	-4.69825295	16	0.759324067593241
chr3L_18315193_18316487_pos_1837	-1.1547413	11	0.487451254874513
chr3L_18335337_18335900_pos_1838	3.205932132	5	0.0213978602139786
chr3L_18337101_18337680_pos_1839	-1.5572848	4	0.581041895810419
chr2L_5628582_5629221_pos_184	3.1432988	5	0.0211978802119788
chr3L_18329126_18329910_pos_1840	-2.5484843	6	0.733926607339266
chr3L_18355483_18356135_pos_1841	0.3838385	3	0.239276072392761
chr3L_18372216_18372711_pos_1842	-4.10030526	6	0.865313468653135
chr3L_18404200_18405095_pos_1843	-1.3656354	12	0.368863113688631
chr3L_18405180_18405889_pos_1844	0.514632372	9	0.317068293170683
chr3L_18410852_18411389_pos_1845	0.3131495	7	0.21007899210079
chr3L_18411747_18413105_pos_1846	-12.0636391	29	0.931406859314069
chr3L_18420976_18422092_pos_1847	5.0774609	17	0.0190980901909809
chr3L_18443108_18443876_pos_1848	6.8698425	12	0.004999500049995
chr3L_18487506_18490500_pos_1849	-22.430366276	86	0.961803819618038
chr2L_5645089_5647393_pos_185	3.1129976	29	0.132586741325867
chr3L_18475791_18478506_pos_1850	10.673453545	52	0.0060993900609939
chr3L_18486026_18486322_pos_1851	-2.5142906	6	0.555944405559444
chr3L_18505069_18505844_pos_1852	-2.254310069	6	0.696430356964304
chr3L_18554519_18555213_pos_1853	1.7184462	11	0.105689431056894
chr3L_18547220_18548208_pos_1854	-3.6204137	12	0.648835116488351
chr3L_18564771_18565275_pos_1855	-0.0391626400000001	15	0.295970402959704
chr3L_18577691_18578895_pos_1856	-1.5980628924	20	0.364863513648635
chr3L_18630535_18631032_pos_1857	-5.89551479	12	0.807019298070193
chr3L_18733533_18733960_pos_1858	-2.27205194	5	0.765723427657234
chr3L_18846174_18847053_pos_1859	1.62027166	14	0.143985601439856
chr2L_5665632_5666305_pos_186	0.769921061	11	0.163483651634837
chr3L_18929113_18930819_pos_1860	-3.23748865	27	0.268073192680732
chr3L_19029994_19030502_pos_1861	0.1622729	4	0.259074092590741
chr3L_19019665_19020422_pos_1862	0.2654751	7	0.393160683931607
chr3L_19051161_19051529_pos_1863	-1.4934517	7	0.485051494850515
chr3L_19064358_19064966_pos_1864	2.4620527	10	0.127887211278872
chr3L_19084546_19085302_pos_1865	-4.311992017	11	0.872012798720128
chr3L_19146637_19147428_pos_1866	3.73213598	6	0.0154984501549845
chr3L_19190154_19190732_pos_1867	3.10407635	10	0.0220977902209779
chr3L_19180893_19181913_pos_1868	-3.0285387	10	0.589241075892411
chr3L_19235476_19237459_pos_1869	0.56932253	30	0.277472252774723
chr2L_5676248_5678091_pos_187	4.54910034	18	0.0388961103889611
chr3L_19233501_19234149_pos_1870	0.695854	3	0.195080491950805
chr3L_19244968_19245655_pos_1871	2.450211	6	0.0616938306169383
chr3L_19318436_19319151_pos_1872	-2.4121687	7	0.615638436156384
chr3L_19313475_19314372_pos_1873	6.2291415	17	0.0032996700329967
chr3L_19327784_19328443_pos_1874	1.27912214	6	0.163583641635836
chr3L_19379696_19380289_pos_1875	8.19689641	11	0.0025997400259974
chr3L_19387201_19388790_pos_1876	-3.0548614	27	0.380861913808619
chr3L_19400823_19402570_pos_1877	-7.52302377	18	0.832616738326167
chr3L_19470722_19470973_pos_1878	7.3311033	12	9.99900009999e-05
chr3L_19481829_19482685_pos_1879	0.779281381999999	15	0.265473452654735
chr2L_5680710_5682602_pos_188	-9.46154147	25	0.86981301869813
chr3L_19491548_19492822_pos_1880	3.88849523	30	0.0748925107489251
chr3L_19553261_19553903_pos_1881	-3.46137945	14	0.52044795520448
chr3L_19569839_19571222_pos_1882	-0.234850479000001	55	0.181581841815818
chr3L_19650966_19651871_pos_1883	1.20293643	11	0.109289071092891
chr3L_19639219_19639814_pos_1884	-3.6473477	13	0.719228077192281
chr3L_19663143_19664378_pos_1885	1.86661967799999	19	0.0904909509049095
chr3L_19667038_19668367_pos_1886	9.59580973	27	0.0093990600939906
chr3L_19664599_19665526_pos_1887	-7.71766754	20	0.846915308469153
chr3L_19691606_19692458_pos_1888	-0.50501335	9	0.33036696330367
chr3L_19775198_19776873_pos_1889	0.768795720000002	20	0.207079292070793
chr2L_5710350_5710856_pos_189	1.0820509	6	0.102889711028897
chr3L_19865508_19866059_pos_1890	-1.45358384	7	0.480551944805519
chr3L_19850907_19851651_pos_1891	2.54158278	21	0.106789321067893
chr3L_19862960_19863302_pos_1892	1.89620291	9	0.0460953904609539
chr3L_19938142_19939052_pos_1893	4.0131177	22	0.116888311168883
chr3L_19943008_19943479_pos_1894	5.81938033	9	0.0033996600339966
chr3L_20012277_20014257_pos_1895	17.536549715	38	9.99900009999e-05
chr3L_20045070_20045968_pos_1896	2.11988505	8	0.107189281071893
chr3L_20247104_20248425_pos_1897	5.74175757	28	0.0331966803319668
chr3L_20268875_20270361_pos_1898	-3.302049784	23	0.455354464553545
chr3L_20265586_20266206_pos_1899	-0.651284	13	0.168983101689831
chr2L_11157331_11159744_pos_19	0.855883190000001	27	0.216878312168783
chr2L_5748425_5749411_pos_190	-2.14985016	17	0.405559444055594
chr3L_20387457_20388085_pos_1900	2.28723679	9	0.0687931206879312
chr3L_20397749_20398092_pos_1901	2.5847121	5	0.0078992100789921
chr3L_20410335_20411730_pos_1902	2.23643872	28	0.205379462053795
chr3L_20509630_20510130_pos_1903	-4.31278838	15	0.672032796720328
chr3L_20532281_20532867_pos_1904	7.36959094	12	0.0027997200279972
chr3L_20544578_20546099_pos_1905	10.601208593	29	0.002999700029997
chr3L_20575167_20576398_pos_1906	3.43965758	21	0.0613938606139386
chr3L_20599806_20600452_pos_1907	-2.5359769554	15	0.408059194080592
chr3L_20605483_20606355_pos_1908	-0.174942081000001	24	0.241975802419758
chr3L_20693831_20694314_pos_1909	-0.856183805	16	0.28967103289671
chr2L_5752600_5754879_pos_191	5.82010018	35	0.0296970302969703
chr3L_20743410_20744056_pos_1910	0.9943784	11	0.145885411458854
chr3L_20822205_20823403_pos_1911	-3.3542077	29	0.431056894310569
chr3L_20843374_20844556_pos_1912	-1.31166578	17	0.306769323067693
chr3L_20895263_20895998_pos_1913	4.0058806	9	0.0151984801519848
chr3L_20946752_20947477_pos_1914	-0.317761709999999	9	0.221677832216778
chr3L_20970337_20971206_pos_1915	-1.67236235	19	0.386161383861614
chr3L_20975264_20976469_pos_1916	7.80845411	22	0.0048995100489951
chr3L_20977406_20979348_pos_1917	1.796558967	36	0.0815918408159184
chr3L_21006665_21007091_pos_1918	-0.543301030000001	11	0.196080391960804
chr3L_21038688_21039257_pos_1919	-1.3580787	7	0.368163183681632
chr2L_5845260_5847446_pos_192	9.800578604	45	0.0033996600339966
chr3L_21046640_21047693_pos_1920	-2.32422345	24	0.222377762223778
chr3L_21109468_21110174_pos_1921	-1.3759699	7	0.438456154384562
chr3L_21103647_21104524_pos_1922	3.26262853	16	0.108789121087891
chr3L_21102932_21103259_pos_1923	-3.6309112	4	0.866913308669133
chr3L_21204696_21205478_pos_1924	0.16151293	13	0.254874512548745
chr3L_21194402_21194862_pos_1925	6.6547659	10	0.0008999100089991
chr3L_21252346_21252982_pos_1926	-0.336404244	18	0.150984901509849
chr3L_21317635_21318488_pos_1927	9.251787144	19	0.0026997300269973
chr3L_21372446_21372968_pos_1928	3.360328286	15	0.020997900209979
chr3L_21382676_21383558_pos_1929	0.833310743000002	17	0.194980501949805
chr2L_5837390_5839500_pos_193	3.30917655	27	0.0786921307869213
chr3L_21400232_21400835_pos_1930	-3.97503701	10	0.644935506449355
chr3L_21444264_21445622_pos_1931	0.849194200000001	28	0.165683431656834
chr3L_21449516_21450196_pos_1932	-2.78352051	14	0.386661333866613
chr3L_21458209_21460188_pos_1933	8.62847738	29	0.0087991200879912
chr3L_21642260_21642856_pos_1934	-3.28046586	6	0.77992200779922
chr3L_21640305_21641411_pos_1935	1.12316729	20	0.090990900909909
chr3L_21643267_21643795_pos_1936	-1.12401356	14	0.284771522847715
chr3L_21858704_21861642_pos_1937	14.210933069	52	0.0013998600139986
chr3L_21855767_21857095_pos_1938	9.6333034	32	0.0070992900709929
chr3L_21850776_21851554_pos_1939	1.03725899	13	0.111788821117888
chr2L_5841472_5844477_pos_194	13.129471868	70	0.0097990200979902
chr3L_21877453_21878052_pos_1940	1.20010442	9	0.145285471452855
chr3L_21903477_21905840_pos_1941	-2.895333703	53	0.328767123287671
chr3L_21926499_21927062_pos_1942	4.1722032	20	0.0191980801919808
chr3L_21990103_21992556_pos_1943	4.689849657	53	0.0325967403259674
chr3L_22001362_22003064_pos_1944	9.09707263	32	0.0117988201179882
chr3L_22009995_22012157_pos_1945	0.209877088999997	53	0.197880211978802
chr3L_22016538_22019103_pos_1946	3.558088381	80	0.0892910708929107
chr3L_22024350_22026864_pos_1947	3.3049360073	58	0.0787921207879212
chr3L_22089009_22091291_pos_1948	2.90415179	48	0.0667933206679332
chr3L_22102481_22103216_pos_1949	-3.59016319	14	0.66963303669633
chr2L_5852838_5855863_pos_195	-4.871315604	65	0.495650434956504
chr3L_22116521_22117396_pos_1950	-1.93434175	15	0.509049095090491
chr3L_22120283_22121527_pos_1951	2.2439283	19	0.143685631436856
chr3L_22145938_22147705_pos_1952	1.55430965	30	0.102789721027897
chr3L_22199116_22201448_pos_1953	10.3230929564	37	0.0040995900409959
chr3L_22221170_22221773_pos_1954	2.0453196	17	0.0896910308969103
chr3L_22251020_22251810_pos_1955	5.361510667	21	0.007999200079992
chr3L_22276742_22278088_pos_1956	4.9916761	7	0.0064993500649935
chr3L_22287314_22288794_pos_1957	7.64012166	23	0.0072992700729927
chr3L_22371820_22372499_pos_1958	4.347185	17	0.0110988901109889
chr3L_22385917_22386647_pos_1959	1.44989735	12	0.14008599140086
chr2L_5895172_5896059_pos_196	6.372147778	11	0.0036996300369963
chr3L_22419974_22420881_pos_1961	-1.425285956	11	0.368763123687631
chr3L_22428073_22429275_pos_1962	0.967548150000001	20	0.177582241775822
chr3L_22445253_22445798_pos_1963	5.58923898	5	0.0006999300069993
chr3L_22464944_22465425_pos_1964	0.00611351999999998	13	0.139486051394861
chr3L_22475849_22477283_pos_1965	2.502411426	29	0.0908909109089091
chr3L_22508569_22511072_pos_1966	-0.303126140000002	63	0.243575642435756
chr3L_22506443_22507943_pos_1967	0.424469949999999	25	0.273172682731727
chr3L_22529600_22531659_pos_1968	-12.426189337	47	0.851614838516148
chr3L_22531962_22534261_pos_1969	6.33626332899999	58	0.0355964403559644
chr2L_5886857_5887462_pos_197	-4.1952683334	14	0.657534246575342
chr3L_22628208_22628781_pos_1970	-0.483067399999999	12	0.222477752224778
chr3L_22620272_22621270_pos_1971	5.49774827	16	0.0111988801119888
chr3L_22646395_22648242_pos_1972	3.18959978	30	0.128387161283872
chr3L_22736303_22736669_pos_1973	0.7769137	4	0.134786521347865
chr3L_22841988_22842357_pos_1974	-0.2607377	3	0.388761123887611
chr3L_22882703_22883414_pos_1975	0.655366859999999	17	0.147085291470853
chr3L_22909641_22912843_pos_1976	4.97589812999999	53	0.0341965803419658
chr3L_22919363_22922180_pos_1977	-0.288153645000003	64	0.22987701229877
chr3L_22915641_22918387_pos_1978	2.16564879	56	0.0976902309769023
chr3L_22922228_22924128_pos_1979	-9.272535438	44	0.794820517948205
chr2L_5890723_5892420_pos_198	13.65808042	31	0.0001999800019998
chr3L_22956742_22957235_pos_1980	6.3765915	5	0.0008999100089991
chr3L_22959306_22961107_pos_1981	1.65404399	32	0.0935906409359064
chr3L_22993372_22994082_pos_1982	3.42155651	16	0.0430956904309569
chr3L_22992704_22993150_pos_1983	2.38783081	9	0.0368963103689631
chr3L_23003910_23005662_pos_1984	0.0331052679999985	39	0.202279772022798
chr3L_23026641_23028076_pos_1985	-0.198682499999997	24	0.276372362763724
chr3L_23083138_23086267_pos_1986	3.21887145399999	158	0.142385761423858
chr3L_23262544_23263675_pos_1987	2.707940948	25	0.0341965803419658
chr3L_23844984_23845821_pos_1988	-3.33068119	17	0.643735626437356
chr2L_5929796_5930485_pos_199	-3.32358025	15	0.643235676432357
chr3LHet_223801_226311_pos_1990	4.41266355	72	0.286971302869713
chr3LHet_249293_249693_pos_1991	-2.067967023	6	0.553744625537446
chr3LHet_1251184_1251841_pos_1993	-2.70173164	20	0.766023397660234
chr3LHet_1574030_1575249_pos_1994	5.57869339	78	0.0645935406459354
chr3LHet_2193493_2194119_pos_1995	9.36835417600001	28	0.0021997800219978
chr3LHet_2191805_2192222_pos_1997	3.39555014	10	0.020997900209979
chr3LHet_2237199_2238099_pos_1998	6.12064235	42	0.0293970602939706
chr3LHet_2250031_2250988_pos_1999	17.53489209	33	9.99900009999e-05
chr2L_18743047_18743958_pos_2	1.43993367	8	0.117888211178882
chr2L_12123422_12125702_pos_20	1.7105588	40	0.176282371762824
chr2L_6021891_6022881_pos_200	1.1683562	11	0.109089091090891
chr3LHet_2396714_2396978_pos_2000	0.57382935	9	0.0764923507649235
chr2RHet_2899664_2900061_pos_2001	1.60257675	18	0.0407959204079592
chr3R_26231932_26235694_pos_2002	6.40330787	53	0.0190980901909809
chr3RHet_2359614_2360134_pos_2003	20.07312721	29	9.99900009999e-05
chr3R_5786471_5788728_pos_2004	-0.100779699999998	25	0.268973102689731
chr3R_7883806_7884728_pos_2005	6.18158669	12	0.0041995800419958
chr3R_10766297_10769067_pos_2006	-6.255597039	41	0.450654934506549
chr3R_18761047_18764392_pos_2007	2.94011254	41	0.100889911008899
chr3R_21384200_21387241_pos_2008	3.828459783	59	0.117188281171883
chr3R_21777592_21778398_pos_2009	1.21172276	7	0.155984401559844
chr2L_6081219_6081586_pos_201	-2.2141179	3	0.762623737626237
chr3R_22825947_22828431_pos_2010	6.61575236	79	0.0645935406459354
chr3R_26365248_26366780_pos_2011	10.60333572	29	0.0008999100089991
chr3R_494285_495253_pos_2012	2.759252952	11	0.0936906309369063
chr3R_1362814_1364740_pos_2013	2.551850975	46	0.15958404159584
chr3R_1658238_1660078_pos_2014	5.94678936	48	0.0333966603339666
chr3R_2458888_2462695_pos_2015	-1.6389618994	64	0.344865513448655
chr3R_2542188_2543377_pos_2016	-1.7987727	15	0.455854414558544
chr3R_2624552_2625338_pos_2017	3.4877031	6	0.0153984601539846
chr3R_2755976_2756618_pos_2018	-2.52170247	3	0.876612338766123
chr3R_2657561_2658651_pos_2019	1.16761655	9	0.118388161183882
chr2L_6103993_6105993_pos_202	-2.91077423	47	0.338366163383662
chr3R_3508644_3509860_pos_2020	6.604876466	20	0.0078992100789921
chr3R_3721941_3722987_pos_2021	-2.28117291	24	0.383961603839616
chr3R_3935748_3936532_pos_2022	5.80595476	10	0.0022997700229977
chr3R_4180642_4181957_pos_2023	9.006049452	33	0.0090990900909909
chr3R_4590190_4591856_pos_2024	2.30358841200001	45	0.0836916308369163
chr3R_4771235_4772706_pos_2025	-0.786434180000001	22	0.310668933106689
chr3R_4803972_4804563_pos_2026	4.26189024	9	0.0130986901309869
chr3R_5557072_5557878_pos_2027	0.0295545999999999	9	0.444555544445555
chr3R_7015362_7016387_pos_2028	4.5061832	17	0.031996800319968
chr3R_8097058_8097450_pos_2029	0.0860986	6	0.236676332366763
chr2L_6114295_6114643_pos_203	3.99083909	4	0.0038996100389961
chr3R_8915235_8916720_pos_2030	2.08633692	19	0.128387161283872
chr3R_9112884_9113330_pos_2031	0.8802916	3	0.129487051294871
chr3R_9439350_9440896_pos_2032	-0.430457728000002	25	0.151884811518848
chr3R_10849092_10850338_pos_2033	2.81881211	23	0.0744925507449255
chr3R_11521453_11522640_pos_2034	2.055618	31	0.172282771722828
chr3R_11881648_11882691_pos_2035	7.32709787	21	0.0057994200579942
chr3R_11963954_11964856_pos_2036	-9.198933394	17	0.93960603939606
chr3R_12372985_12373987_pos_2037	-1.680345454	19	0.475452454754525
chr3R_12700898_12701670_pos_2038	-0.161107490000001	13	0.366063393660634
chr3R_13585290_13586462_pos_2039	1.72284094	18	0.156684331566843
chr2L_6164095_6165123_pos_204	-0.928505459999999	13	0.294670532946705
chr3R_14060435_14061161_pos_2040	0.806522989999999	12	0.139086091390861
chr3R_14716474_14717320_pos_2041	2.71724388	14	0.0874912508749125
chr3R_15174556_15175655_pos_2042	-3.9884874	5	0.937806219378062
chr3R_15583519_15584866_pos_2043	0.316267900000001	8	0.267273272672733
chr3R_15764474_15766221_pos_2044	4.30771609	45	0.0355964403559644
chr3R_15895426_15896160_pos_2045	-2.30982318	6	0.635536446355364
chr3R_15958649_15961875_pos_2046	-2.224302672	75	0.161283871612839
chr3R_16485877_16486744_pos_2047	5.44619464	13	0.0386961303869613
chr3R_16566806_16567873_pos_2048	-3.05194265	23	0.526147385261474
chr3R_17222257_17223264_pos_2049	-3.40741347	18	0.441855814418558
chr2L_6181634_6182157_pos_205	0.2192061	2	0.231376862313769
chr3R_17745238_17747546_pos_2050	1.79248381	21	0.210678932106789
chr3R_18664363_18665799_pos_2051	6.53854044	5	0.0021997800219978
chr3R_18681244_18681855_pos_2052	1.98940632	7	0.0423957604239576
chr3R_19843249_19845325_pos_2053	-1.50934258	33	0.351164883511649
chr3R_20236928_20238678_pos_2054	2.42385385	39	0.145185481451855
chr3R_20793800_20795220_pos_2055	-1.43164453	16	0.327567243275672
chr3R_22120666_22123861_pos_2056	19.53789789	50	0.0002999700029997
chr3R_22252435_22253410_pos_2057	-5.20673546	14	0.849215078492151
chr3R_22724869_22728344_pos_2058	8.45545823000001	55	0.0061993800619938
chr3R_22858333_22860538_pos_2059	-1.277105382	45	0.407259274072593
chr2L_6179983_6180449_pos_206	-2.76597591	8	0.67033296670333
chr3R_23300720_23303825_pos_2060	10.06827912	43	0.0085991400859914
chr3R_24102912_24105009_pos_2061	10.6511322	35	0.0032996700329967
chr3R_24448085_24450205_pos_2062	-1.780915585	34	0.291970802919708
chr3R_24841353_24842622_pos_2063	-2.84008954	12	0.623437656234377
chr3R_25513283_25513816_pos_2064	-2.0938912	4	0.763523647635237
chr3R_25742121_25743765_pos_2065	-1.282374246	32	0.425557444255574
chr3R_26479951_26482575_pos_2066	4.73125565	35	0.0777922207779222
chr3R_26381817_26382775_pos_2067	2.18514263	10	0.102489751024898
chr3R_27381007_27382672_pos_2068	3.70045315	20	0.0373962603739626
chr3R_27855733_27856562_pos_2069	-6.81452892	14	0.916908309169083
chr2L_6218321_6219719_pos_207	-4.83457381	14	0.773522647735226
chr3RHet_718535_718745_pos_2070	3.06444993	10	0.192580741925807
chrU_457238_457835_pos_2071	4.997898	17	0.0325967403259674
chr3RHet_2161694_2162417_pos_2072	-0.0311956000000002	13	0.277372262773723
chr3RHet_1932097_1932639_pos_2073	4.91654409	18	0.0371962803719628
chr3RHet_1911231_1912004_pos_2074	7.57673138	33	0.0008999100089991
chr3RHet_1771185_1771518_pos_2075	0.8975133	7	0.0996900309969003
chr3R_2243_3412_pos_2076	1.8232409	45	0.115088491150885
chr3RHet_2512395_2512807_pos_2077	5.718467441	19	0.0111988801119888
chr3R_110008_110885_pos_2078	-2.31795982	14	0.557344265573443
chr3R_125465_126717_pos_2079	2.38904296	22	0.15978402159784
chr2L_6233647_6234622_pos_208	0.3244819	9	0.267373262673733
chr3R_291377_292098_pos_2080	-1.7057032	12	0.386661333866613
chr3R_302521_303043_pos_2081	3.83045493	17	0.0214978502149785
chr3R_448255_449537_pos_2082	2.12512273	10	0.100789921007899
chr3R_493385_494150_pos_2083	-0.502266429999998	17	0.173182681731827
chr3R_512498_515722_pos_2084	1.000900636	49	0.155384461553845
chr3R_606663_607810_pos_2085	6.1261111	20	0.0303969603039696
chr3R_621360_623495_pos_2086	-1.145871288	24	0.238576142385761
chr3R_627990_628275_pos_2087	3.52768943	8	0.0030996900309969
chr3R_664011_664822_pos_2088	5.579670172	18	0.023997600239976
chr3R_728765_729686_pos_2089	3.39197752	13	0.0617938206179382
chr2L_6243079_6243808_pos_209	1.1165836	9	0.107189281071893
chr3R_765269_765737_pos_2090	7.45367373	16	0.0067993200679932
chr3R_783813_784216_pos_2091	2.26941284	9	0.035996400359964
chr3R_858834_859528_pos_2092	-0.1244323	10	0.255974402559744
chr3R_884837_885630_pos_2093	-1.15839153	15	0.331966803319668
chr3R_958141_959725_pos_2094	0.336051879999998	31	0.143485651434857
chr3R_982678_983777_pos_2095	-1.2045981	22	0.255074492550745
chr3R_1001439_1002754_pos_2096	10.42487645	27	0.0011998800119988
chr3R_1072692_1073141_pos_2097	0.365958454	5	0.211778822117788
chr3R_1100399_1101180_pos_2098	3.83351743	17	0.0471952804719528
chr3R_1214631_1215098_pos_2099	-0.6020369	3	0.514748525147485
chr2L_12304357_12306966_pos_21	2.56672327	49	0.102789721027897
chr2L_6280177_6281463_pos_210	-2.11503116	24	0.448255174482552
chr3R_1249572_1250245_pos_2100	3.2561481	11	0.0181981801819818
chr3R_1278358_1279867_pos_2101	5.56286021	40	0.0501949805019498
chr3R_1374111_1374787_pos_2102	6.59619298	18	0.0073992600739926
chr3R_1398905_1400242_pos_2103	2.99194278	32	0.0680931906809319
chr3R_1446476_1446867_pos_2104	3.6460169	8	0.0115988401159884
chr3R_1445649_1446014_pos_2105	-0.307731144	5	0.20997900209979
chr3R_1523821_1525085_pos_2106	2.41738637	32	0.154884511548845
chr3R_1556459_1557765_pos_2107	2.9889294	22	0.078992100789921
chr3R_1727761_1728765_pos_2108	4.42162044	17	0.0280971902809719
chr3R_1733928_1734504_pos_2109	-6.9309072	10	0.921007899210079
chr2L_6299485_6301007_pos_211	-4.47642638	24	0.674532546745325
chr3R_1751388_1752738_pos_2110	-7.71650994999999	24	0.903009699030097
chr3R_1855946_1857836_pos_2111	7.11479128099999	46	0.0221977802219778
chr3R_1911198_1912063_pos_2112	2.87547147	17	0.0570942905709429
chr3R_1928288_1929224_pos_2113	2.1328939	19	0.154884511548845
chr3R_1931662_1932289_pos_2114	-5.5368188	7	0.950704929507049
chr3R_1943227_1944647_pos_2115	5.58299401	36	0.0533946605339466
chr3R_1947377_1947918_pos_2116	-4.41624849	12	0.632436756324368
chr3R_2026919_2028141_pos_2117	-2.09227514	35	0.292870712928707
chr3R_2028440_2029149_pos_2118	-2.35593262	19	0.417258274172583
chr3R_2066272_2066983_pos_2119	3.10117908	14	0.0216978302169783
chr2L_6319122_6319636_pos_212	0.00587009999999985	2	0.331166883311669
chr3R_2056932_2057534_pos_2120	0.667073581	11	0.159084091590841
chr3R_2082668_2083296_pos_2121	2.11711922	14	0.0530946905309469
chr3R_2091494_2092450_pos_2122	3.19049512	30	0.0638936106389361
chr3R_2102433_2103722_pos_2123	-0.912928691	22	0.337166283371663
chr3R_2101637_2102068_pos_2124	-1.18089858	12	0.35006499350065
chr3R_2122513_2123661_pos_2125	1.455922724	17	0.122787721227877
chr3R_2145308_2145917_pos_2126	-0.6547173	8	0.483351664833517
chr3R_2156786_2159327_pos_2127	0.326868899999999	51	0.16958304169583
chr3R_2291889_2292779_pos_2128	-2.28841029	14	0.522347765223478
chr3R_2360811_2362597_pos_2129	2.40916473	27	0.217678232176782
chr2L_6385925_6386980_pos_213	3.7289856	21	0.0720927907209279
chr3R_2368732_2369928_pos_2130	7.41045968	16	0.0032996700329967
chr3R_2412158_2413049_pos_2131	-1.124940335	25	0.373762623737626
chr3R_2447865_2449062_pos_2132	0.109458929999999	17	0.272572742725727
chr3R_2597067_2598526_pos_2133	-11.778366182	37	0.877412258774123
chr3R_2639759_2640310_pos_2134	-1.62615869	10	0.384061593840616
chr3R_2651716_2653195_pos_2135	1.33084572	21	0.111388861113889
chr3R_2665248_2665803_pos_2136	-1.97119386	7	0.574042595740426
chr3R_2666074_2666829_pos_2137	-0.853798159999999	16	0.145685431456854
chr3R_2701916_2702398_pos_2138	4.44224526	12	0.0151984801519848
chr3R_2724978_2725750_pos_2139	1.1540064	17	0.123287671232877
chr2L_6399023_6400508_pos_214	0.77401905	28	0.174482551744826
chr3R_2802808_2803321_pos_2140	-2.1182197	6	0.722027797220278
chr3R_2795883_2796430_pos_2141	4.033378144	6	0.0082991700829917
chr3R_2807670_2808188_pos_2142	-7.0150262	14	0.804719528047195
chr3R_2833631_2834377_pos_2143	-0.437607498	10	0.300669933006699
chr3R_2844918_2846616_pos_2144	-4.25859523	34	0.412658734126587
chr3R_2860172_2860682_pos_2145	1.37610028	4	0.115988401159884
chr3R_3029229_3032337_pos_2146	-14.780044113	58	0.914108589141086
chr3R_3035803_3036175_pos_2147	3.3208037	8	0.0095990400959904
chr3R_3051945_3052490_pos_2148	1.1036103	6	0.141285871412859
chr3R_3053577_3055898_pos_2149	-4.95222659	51	0.308569143085691
chr2L_6511638_6512574_pos_215	2.084988	11	0.10978902109789
chr3R_3086062_3086869_pos_2150	2.63705478	10	0.0496950304969503
chr3R_3085244_3085901_pos_2151	1.93246575	14	0.0578942105789421
chr3R_3154701_3156569_pos_2152	-5.78087641	22	0.722027797220278
chr3R_3207376_3208341_pos_2153	-3.83443014	15	0.764123587641236
chr3R_3269144_3270873_pos_2154	1.900234626	49	0.146085391460854
chr3R_3294836_3295277_pos_2155	3.9255092	4	0.001999800019998
chr3R_3412492_3413576_pos_2156	2.66235496	13	0.103989601039896
chr3R_3414327_3416499_pos_2157	-10.40894001	43	0.700929907009299
chr3R_3436802_3437428_pos_2158	1.2830118	6	0.156284371562844
chr3R_3458410_3459321_pos_2159	0.977951188999999	16	0.174382561743826
chr2L_6516149_6517632_pos_216	1.09751956	19	0.170782921707829
chr3R_3479191_3480414_pos_2160	-4.7867892	17	0.706429357064294
chr3R_3495053_3496699_pos_2161	15.754458337	33	0.0002999700029997
chr3R_3676727_3677146_pos_2162	-2.08831304	7	0.643835616438356
chr3R_3751934_3753136_pos_2163	-5.26772777	21	0.563243675632437
chr3R_3771019_3771802_pos_2164	3.1082217	9	0.0783921607839216
chr3R_3775591_3776987_pos_2165	1.97082829	14	0.140985901409859
chr3R_3793436_3794091_pos_2166	-2.67043533	7	0.72012798720128
chr3R_3809249_3810116_pos_2167	1.96761	8	0.0942905709429057
chr3R_3814777_3815329_pos_2168	1.04229715	7	0.129087091290871
chr3R_3875792_3876438_pos_2169	6.53581491	12	0.0056994300569943
chr2L_6510685_6511417_pos_217	-5.75945279	15	0.805019498050195
chr3R_3891100_3891574_pos_2170	-1.92212382	8	0.510748925107489
chr3R_3978037_3978883_pos_2171	-1.770051779	9	0.428757124287571
chr3R_3984056_3984340_pos_2172	-0.879257	2	0.643635636436356
chr3R_4017881_4018612_pos_2173	2.84795456	6	0.0560943905609439
chr3R_4020572_4021076_pos_2174	-5.5698808	13	0.733826617338266
chr3R_4193289_4194681_pos_2175	-7.08981066	20	0.626837316268373
chr3R_4296735_4298221_pos_2176	-5.19270638	17	0.646935306469353
chr3R_4335408_4335852_pos_2177	0.660215	5	0.12988701129887
chr3R_4367954_4368405_pos_2178	1.18300676	5	0.0995900409959004
chr3R_4407907_4410300_pos_2179	-0.212792109099997	59	0.106889311068893
chr2L_6629279_6630817_pos_218	7.01375066	26	0.0066993300669933
chr3R_4402752_4403396_pos_2180	-1.17138288	14	0.401559844015598
chr3R_4454078_4455463_pos_2181	6.28912543	21	0.0200979902009799
chr3R_4636140_4636647_pos_2182	1.53062615	5	0.0716928307169283
chr3R_4741214_4742756_pos_2183	-6.207431771	32	0.67983201679832
chr3R_4793298_4793951_pos_2184	5.27518765	9	0.0024997500249975
chr3R_4804777_4805304_pos_2185	2.6887696	8	0.0251974802519748
chr3R_4852836_4853269_pos_2186	-0.90519077	4	0.507949205079492
chr3R_4922921_4926640_pos_2187	-4.138380811	62	0.4002599740026
chr3R_4927718_4928969_pos_2188	5.80650669	13	0.0144985501449855
chr3R_4942369_4942896_pos_2189	-0.935623100000001	9	0.383861613838616
chr2L_6627748_6628742_pos_219	0.16377377	14	0.256474352564744
chr3R_4967629_4967983_pos_2190	-1.16143647	10	0.201079892010799
chr3R_4996918_4997491_pos_2191	1.049301849	9	0.127087291270873
chr3R_5004949_5005442_pos_2192	-2.6005334	9	0.472852714728527
chr3R_5011653_5011997_pos_2193	-0.458289868	5	0.249375062493751
chr3R_5076308_5076696_pos_2194	2.9974191	6	0.0163983601639836
chr3R_5127055_5127901_pos_2195	-0.6528573	8	0.431956804319568
chr3R_5153239_5153950_pos_2196	-2.631131804	15	0.442655734426557
chr3R_5148767_5149762_pos_2197	1.69919902	15	0.0678932106789321
chr3R_5201021_5201766_pos_2198	0.4083894	8	0.241775822417758
chr2L_12435302_12436011_pos_22	-0.0979900799999994	15	0.219278072192781
chr2L_6709838_6710965_pos_220	2.562460208	16	0.0652934706529347
chr3R_5270011_5271123_pos_2200	-9.08506224	16	0.983101689831017
chr3R_5305135_5306208_pos_2201	-8.53566603	14	0.947705229477052
chr3R_5326279_5326842_pos_2202	-1.26529065	4	0.575442455754425
chr3R_5324589_5325246_pos_2203	-1.7716343	11	0.381961803819618
chr3R_5374557_5374821_pos_2204	1.4377278	5	0.0194980501949805
chr3R_5526046_5526579_pos_2206	2.42109628	7	0.0447955204479552
chr3R_5559920_5561117_pos_2207	8.28307769000001	25	0.023997600239976
chr3R_5658907_5659584_pos_2208	2.6073145	8	0.0357964203579642
chr3R_5714800_5715726_pos_2209	-2.91521889	10	0.567243275672433
chr2L_6781112_6781814_pos_221	5.9726927	8	0.0061993800619938
chr3R_5775260_5776425_pos_2210	-3.7207823	24	0.416458354164584
chr3R_5793677_5794367_pos_2211	0.761308653	7	0.145785421457854
chr3R_5794531_5795908_pos_2212	-4.02810208	16	0.748125187481252
chr3R_5820152_5820978_pos_2213	-1.64128274	10	0.577442255774423
chr3R_5882145_5883501_pos_2215	-6.3915791	13	0.868013198680132
chr3R_5902405_5903452_pos_2217	8.56561272499999	25	0.0047995200479952
chr3R_5907281_5907887_pos_2218	4.55325651	10	0.0228977102289771
chr3R_5940602_5941360_pos_2219	5.73431433	23	0.0193980601939806
chr2L_6828546_6829336_pos_222	1.41957158	6	0.106089391060894
chr3R_5963443_5964040_pos_2220	-0.887698169000001	10	0.317368263173683
chr3R_5978081_5979506_pos_2221	-5.69616668	24	0.553944605539446
chr3R_6007610_6008823_pos_2222	1.246595991	18	0.132286771322868
chr3R_6001018_6002856_pos_2223	-5.776339137	33	0.61023897610239
chr3R_6092629_6093394_pos_2224	-10.70215697	19	0.948905109489051
chr3R_6177461_6178185_pos_2225	-2.476474822	10	0.527847215278472
chr3R_6205060_6206493_pos_2226	9.150281015	33	0.0027997200279972
chr3R_6243665_6244073_pos_2227	-4.77114042	9	0.794420557944206
chr3R_6249388_6250335_pos_2228	2.79696687	16	0.082991700829917
chr3R_6276680_6277273_pos_2229	4.7857126	9	0.0052994700529947
chr2L_6844575_6844958_pos_223	1.1284088	3	0.107689231076892
chr3R_6309094_6309699_pos_2230	-5.85142023	11	0.849015098490151
chr3R_6323878_6324649_pos_2231	2.46859568	20	0.257374262573743
chr3R_6474187_6474747_pos_2232	3.89382849	3	0.0033996600339966
chr3R_6544758_6545268_pos_2233	3.2868765	10	0.0307969203079692
chr3R_6627066_6627585_pos_2234	11.22729879	29	0.0001999800019998
chr3R_6637431_6638848_pos_2235	0.390342310000003	36	0.165883411658834
chr3R_6643224_6646081_pos_2236	4.71844658	23	0.040995900409959
chr3R_6686311_6686756_pos_2237	7.32357559	14	0.0007999200079992
chr3R_6754998_6755786_pos_2238	0.6176323	16	0.167983201679832
chr3R_6796618_6797481_pos_2239	1.19462618	18	0.238076192380762
chr2L_6850479_6851409_pos_224	2.139980799	15	0.0698930106989301
chr3R_6849831_6851041_pos_2240	-5.60957549	13	0.864413558644136
chr3R_6889710_6891097_pos_2241	-1.20238705	24	0.257974202579742
chr3R_6906364_6908826_pos_2242	-16.675871739	39	0.971502849715029
chr3R_6956132_6956904_pos_2243	-0.0468101999999997	8	0.255674432556744
chr3R_6969557_6969915_pos_2244	-0.9482213	2	0.630936906309369
chr3R_6968042_6968781_pos_2245	-1.414935365	9	0.502449755024498
chr3R_7225696_7226337_pos_2246	5.19553235	14	0.0281971802819718
chr3R_7286792_7287802_pos_2247	-6.8980093	10	0.976302369763024
chr3R_7299836_7301424_pos_2248	-12.15160548	18	0.98980101989801
chr3R_7302947_7303752_pos_2249	3.72729492	12	0.0543945605439456
chr2L_6861636_6863252_pos_225	18.13569476	33	0.0001999800019998
chr3R_7316428_7317302_pos_2250	0.650770619999996	18	0.208379162083792
chr3R_7372356_7373289_pos_2251	5.590628158	17	0.0123987601239876
chr3R_7380656_7381211_pos_2252	-5.112771383	7	0.929007099290071
chr3R_7441058_7441546_pos_2253	-1.63320933	6	0.571042895710429
chr3R_7470029_7471032_pos_2254	-1.903672173	14	0.350864913508649
chr3R_7518040_7518809_pos_2255	-4.2410874	11	0.753024697530247
chr3R_7740739_7742264_pos_2256	1.60567236	16	0.178782121787821
chr3R_7765948_7767160_pos_2257	7.76037050099999	15	0.0023997600239976
chr3R_7825780_7827312_pos_2258	3.95867784	31	0.112588741125887
chr3R_7844441_7844785_pos_2259	0.0838201	6	0.267973202679732
chr2L_6989743_6991441_pos_226	-10.58575712	35	0.87961203879612
chr3R_7863207_7863948_pos_2260	-5.0695574	10	0.828317168283172
chr3R_7894135_7895079_pos_2261	-0.5445584	18	0.412858714128587
chr3R_7884794_7885338_pos_2262	-6.5055765	9	0.906509349065094
chr3R_7895552_7897424_pos_2263	14.47971449	69	0.0110988901109889
chr3R_7907296_7907937_pos_2264	-0.2986333	10	0.293170682931707
chr3R_7952491_7953203_pos_2265	-3.32340651	10	0.677332266773323
chr3R_7950059_7950989_pos_2266	-1.9355566	17	0.298470152984702
chr3R_7956127_7956426_pos_2267	0.0731519000000002	2	0.242975702429757
chr3R_7971260_7973561_pos_2268	5.27527071	28	0.0748925107489251
chr3R_8010798_8011460_pos_2269	-1.543926054	8	0.521947805219478
chr2L_7008676_7009208_pos_227	4.41086901	10	0.004999500049995
chr3R_8005319_8007702_pos_2270	0.646379740000002	44	0.377462253774623
chr3R_8036715_8038026_pos_2271	1.04787204	14	0.21037896210379
chr3R_8038391_8039257_pos_2272	-4.49826469	10	0.802519748025197
chr3R_8053015_8054298_pos_2273	6.485410203	19	0.0086991300869913
chr3R_8117188_8119648_pos_2274	-8.314567343	28	0.808419158084192
chr3R_8146746_8147705_pos_2275	4.80443106	15	0.038996100389961
chr3R_8169990_8171737_pos_2276	7.00425646	20	0.0120987901209879
chr3R_8216869_8217701_pos_2277	2.21003089	17	0.100989901009899
chr3R_8494507_8495669_pos_2278	2.70800167	12	0.0830916908309169
chr3R_8594505_8596077_pos_2279	-3.7702977	24	0.421757824217578
chr2L_7123511_7124549_pos_228	-2.74741755	22	0.364863513648635
chr3R_8592166_8592563_pos_2280	-0.75564694	6	0.37046295370463
chr3R_8700577_8701424_pos_2281	-5.8085522	8	0.958204179582042
chr3R_8752816_8754757_pos_2282	-2.719417423	24	0.464653534646535
chr3R_8873716_8874323_pos_2283	6.40967255	24	0.0058994100589941
chr3R_8898579_8899446_pos_2284	-6.59816592	12	0.878412158784122
chr3R_8909009_8910219_pos_2285	-8.81658046000001	14	0.944605539446055
chr3R_8946689_8947907_pos_2286	0.85968465	16	0.197480251974803
chr3R_8958705_8960466_pos_2287	-1.79728139	20	0.462553744625537
chr3R_8963841_8964274_pos_2288	1.7549507	3	0.0571942805719428
chr3R_8975279_8976888_pos_2289	-5.88847474	39	0.382061793820618
chr2L_7115474_7116715_pos_229	-5.291672677	19	0.715728427157284
chr3R_8978293_8978958_pos_2290	-0.464163808	8	0.354164583541646
chr3R_8977288_8977911_pos_2291	-0.494128036	5	0.334366563343666
chr3R_9007484_9010428_pos_2292	-1.34518416	36	0.33036696330367
chr3R_9043249_9044598_pos_2293	0.936316661	13	0.223377662233777
chr3R_9036532_9037489_pos_2294	-4.70284827	18	0.797220277972203
chr3R_9031499_9032330_pos_2295	3.68138568	11	0.0327967203279672
chr3R_9173442_9174256_pos_2296	4.08497789	23	0.0696930306969303
chr3R_9216921_9217358_pos_2297	1.2282436	10	0.05999400059994
chr3R_9219481_9220399_pos_2298	-5.7414904	5	0.98010198980102
chr3R_9301854_9303295_pos_2299	-5.713603163	20	0.75022497750225
chr2L_12877631_12878810_pos_23	4.46694008	14	0.0270972902709729
chr2L_7126501_7126794_pos_230	-2.5820887	6	0.663533646635336
chr3R_9306405_9308413_pos_2300	4.4348549	34	0.0578942105789421
chr3R_9316404_9316882_pos_2301	1.73450569	7	0.0732926707329267
chr3R_9374263_9374873_pos_2303	0.8992797	3	0.165783421657834
chr3R_9385004_9385944_pos_2304	-3.8933667	16	0.601639836016398
chr3R_9389337_9390166_pos_2305	-2.610354	9	0.703729627037296
chr3R_9406656_9407505_pos_2306	-0.0365649699999998	15	0.232276772322768
chr3R_9547672_9548088_pos_2308	2.98884524	8	0.0436956304369563
chr3R_9544928_9545162_pos_2309	-0.6323439	2	0.486351364863514
chr2L_7137481_7137816_pos_231	-0.67766959	3	0.499250074992501
chr3R_9657093_9657522_pos_2310	3.6712982	5	0.0064993500649935
chr3R_9693937_9694536_pos_2311	1.1191543	15	0.0968903109689031
chr3R_9731427_9731965_pos_2313	0.8888213	4	0.16958304169583
chr3R_9746639_9748293_pos_2314	-0.8670654	11	0.375662433756624
chr3R_9737644_9738429_pos_2315	-2.02985819	6	0.651034896510349
chr3R_9749960_9750476_pos_2316	-0.00811397999999963	4	0.301369863013699
chr3R_9753359_9754202_pos_2317	13.10973342	15	9.99900009999e-05
chr3R_9775238_9775945_pos_2318	2.51411785	8	0.105789421057894
chr3R_9889672_9890104_pos_2319	-1.12044198	11	0.302969703029697
chr2L_7150254_7150887_pos_232	1.2363651	3	0.0757924207579242
chr3R_9893066_9894270_pos_2320	3.1197386	24	0.053994600539946
chr3R_9911180_9911580_pos_2321	-0.0556294999999998	4	0.28017198280172
chr3R_9918880_9919417_pos_2322	2.2514666	7	0.0307969203079692
chr3R_9959093_9959580_pos_2323	-2.28915021	2	0.888111188881112
chr3R_10035126_10037098_pos_2324	3.03885538	30	0.124887511248875
chr3R_10137045_10137555_pos_2325	-0.119270659999999	14	0.327567243275672
chr3R_10163638_10164293_pos_2326	5.7884342	9	0.0017998200179982
chr3R_10189934_10190410_pos_2327	3.81240642	5	0.0036996300369963
chr3R_10316967_10319001_pos_2328	-10.67442334	29	0.897210278972103
chr3R_10457080_10457910_pos_2329	-2.30127676	8	0.731926807319268
chr2L_7169945_7170699_pos_233	2.63370234	23	0.108189181081892
chr3R_10540598_10540972_pos_2330	-0.506308	2	0.535746425357464
chr3R_10555360_10555938_pos_2331	-4.5941886	14	0.709229077092291
chr3R_10605741_10606314_pos_2332	-3.3732018	2	0.967303269673033
chr3R_10665050_10666453_pos_2333	-4.21013627	30	0.614938506149385
chr3R_10672548_10674463_pos_2334	0.489057700000002	39	0.165583441655834
chr3R_10701622_10702227_pos_2335	-2.51852245	13	0.521947805219478
chr3R_10693017_10693654_pos_2336	5.12232468	13	0.0124987501249875
chr3R_10754929_10757268_pos_2337	2.700178293	51	0.0867913208679132
chr3R_10774400_10775701_pos_2338	-0.0226352710000027	25	0.198780121987801
chr3R_10870954_10872159_pos_2339	-0.680500400000001	20	0.239376062393761
chr2L_7172821_7173125_pos_234	-1.03122542	8	0.406959304069593
chr3R_10892991_10893801_pos_2340	-1.59904032	11	0.42005799420058
chr3R_11024126_11024727_pos_2341	-7.38064066	16	0.872812718728127
chr3R_11030825_11031475_pos_2342	0.8722236	3	0.177882211778822
chr3R_11119094_11119340_pos_2343	0.6161206	3	0.116588341165883
chr3R_11179591_11180686_pos_2344	-2.42601744	7	0.726327367263274
chr3R_11223742_11224120_pos_2345	2.72202004	9	0.0260973902609739
chr3R_11251663_11252252_pos_2346	4.6406095	7	0.0025997400259974
chr3R_11303355_11304322_pos_2347	10.30372703	14	9.99900009999e-05
chr3R_11332040_11333029_pos_2349	5.96134572	14	0.0133986601339866
chr2L_7202727_7203140_pos_235	0.977756300000001	5	0.13038696130387
chr3R_11348468_11349738_pos_2350	-0.4721123	21	0.261973802619738
chr3R_11351766_11352229_pos_2351	0.679749009999999	6	0.205179482051795
chr3R_11350332_11351143_pos_2352	-0.528086499999999	8	0.361863813618638
chr3R_11385869_11386597_pos_2353	-0.0994977599999999	7	0.263273672632737
chr3R_11393514_11394374_pos_2354	-0.076079010000001	9	0.293770622937706
chr3R_11417895_11418609_pos_2355	0.3434022444	9	0.210978902109789
chr3R_11485207_11486592_pos_2356	-4.06794684	14	0.602539746025398
chr3R_11477401_11477939_pos_2357	4.6302135	4	0.0012998700129987
chr3R_11506596_11507092_pos_2358	3.11461666	8	0.0267973202679732
chr3R_11552516_11553618_pos_2359	-0.497227799999999	9	0.317668233176682
chr2L_7231585_7232097_pos_236	-2.32635431	12	0.467753224677532
chr3R_11555198_11556969_pos_2360	-3.558370762	21	0.588741125887411
chr3R_11638822_11640445_pos_2361	-0.11362493	21	0.285871412858714
chr3R_11667512_11668693_pos_2362	6.757934373	43	0.0123987601239876
chr3R_11835540_11836346_pos_2363	-1.4036534	16	0.344165583441656
chr3R_11846746_11847206_pos_2364	-3.89062051	7	0.880611938806119
chr3R_11894895_11895500_pos_2365	-3.87286172	11	0.595440455954405
chr3R_11920312_11920667_pos_2366	-0.1263829	5	0.241975802419758
chr3R_11942567_11943033_pos_2367	0.367984	4	0.206279372062794
chr3R_11959237_11962199_pos_2368	9.46200145	23	0.0028997100289971
chr3R_11949327_11952090_pos_2369	6.58904715	29	0.0098990100989901
chr2L_7256440_7256749_pos_237	-0.73787517	6	0.357764223577642
chr3R_11979143_11979665_pos_2370	-0.293741180000001	9	0.329467053294671
chr3R_12001998_12003258_pos_2371	-4.02819062	29	0.420857914208579
chr3R_12016344_12017123_pos_2372	1.781296	8	0.103489651034897
chr3R_12024751_12026264_pos_2373	4.21237367	29	0.0756924307569243
chr3R_12038304_12038568_pos_2374	-1.9479842	3	0.787821217878212
chr3R_12052687_12053221_pos_2375	0.0555089999999999	2	0.287671232876712
chr3R_12060067_12060417_pos_2376	1.4627922	3	0.0336966303369663
chr3R_12101819_12102266_pos_2377	-3.5437429	10	0.549145085491451
chr3R_12122356_12123134_pos_2378	1.7739653	7	0.103489651034897
chr3R_12161217_12162055_pos_2379	3.94011481	9	0.006999300069993
chr2L_7259546_7260453_pos_238	1.29594895	10	0.0920907909209079
chr3R_12223094_12224733_pos_2380	-0.598313306	15	0.273972602739726
chr3R_12243154_12244626_pos_2381	-4.18415532	25	0.48995100489951
chr3R_12358323_12359197_pos_2382	2.3077782	13	0.0894910508949105
chr3R_12364449_12365799_pos_2383	1.41790684	16	0.128887111288871
chr3R_12379808_12380298_pos_2384	0.9292336	4	0.0983901609839016
chr3R_12389954_12390934_pos_2385	-0.863253500000001	12	0.35996400359964
chr3R_12416843_12418867_pos_2386	0.272119968	14	0.233076692330767
chr3R_12521146_12521659_pos_2387	0.3735203	2	0.273772622737726
chr3R_12539022_12540086_pos_2388	-0.99489978	11	0.46025397460254
chr3R_12562424_12563123_pos_2389	-0.3138648	3	0.503649635036496
chr2L_7262318_7263211_pos_239	3.25513168	8	0.0255974402559744
chr3R_12578546_12579543_pos_2390	-0.138655220000002	14	0.202879712028797
chr3R_12572636_12572848_pos_2391	2.6319646	5	0.0116988301169883
chr3R_12610615_12612481_pos_2392	0.99996109	21	0.167283271672833
chr3R_12629837_12630397_pos_2393	-3.1588562	8	0.741025897410259
chr3R_12630745_12632260_pos_2394	3.20229061	12	0.0647935206479352
chr3R_12659918_12660627_pos_2395	-0.287285022	10	0.217078292170783
chr3R_12699117_12699664_pos_2396	-2.90239197	7	0.665033496650335
chr3R_12751460_12751935_pos_2397	-6.41302944	7	0.979502049795021
chr3R_12780200_12780543_pos_2398	0.223903	2	0.194580541945805
chr3R_12859835_12860363_pos_2399	2.09222732	7	0.0635936406359364
chr2L_13041529_13043738_pos_24	-7.220197049	19	0.907409259074093
chr2L_7268597_7269021_pos_240	-3.3538445	6	0.786721327867213
chr3R_12925666_12926648_pos_2400	5.610547548	8	0.0090990900909909
chr3R_12990599_12991690_pos_2401	-9.07115512	10	0.991700829917008
chr3R_13014176_13015166_pos_2402	-6.8355327	19	0.897710228977102
chr3R_13077458_13077999_pos_2403	1.33012182	10	0.0803919608039196
chr3R_13080203_13080719_pos_2404	0.27379725	9	0.174882511748825
chr3R_13080913_13084034_pos_2405	14.230116094	49	0.0001999800019998
chr3R_13123154_13124855_pos_2406	7.150102843	27	0.0175982401759824
chr3R_13149638_13150428_pos_2407	3.4038579	8	0.0563943605639436
chr3R_13148332_13149447_pos_2408	4.47155607	23	0.0853914608539146
chr3R_13180067_13181202_pos_2409	21.62621605	28	9.99900009999e-05
chr2L_7277935_7278854_pos_241	-6.36452509	9	0.93040695930407
chr3R_13273046_13273691_pos_2410	7.0366243	11	0.001999800019998
chr3R_13272349_13272760_pos_2411	0.445268320000001	6	0.250674932506749
chr3R_13285116_13285605_pos_2412	5.19073143	6	0.0031996800319968
chr3R_13400688_13401096_pos_2413	-0.0607216	3	0.332966703329667
chr3R_13414322_13414967_pos_2414	2.783296465	9	0.0678932106789321
chr3R_13417881_13418676_pos_2415	0.752683729999999	6	0.204179582041796
chr3R_13459922_13460726_pos_2416	2.4093148	9	0.0781921807819218
chr3R_13458822_13459743_pos_2417	1.55337433	11	0.133786621337866
chr3R_13480896_13481197_pos_2418	0.69045216	4	0.167683231676832
chr3R_13505900_13506728_pos_2419	-0.717352190000001	13	0.305669433056694
chr2L_7303196_7303740_pos_242	1.12258	2	0.116388361163884
chr3R_13561032_13561660_pos_2421	2.569338042	11	0.0354964503549645
chr3R_13612897_13614868_pos_2422	-5.8800825	28	0.575642435756424
chr3R_13638213_13638651_pos_2423	-1.87791122	13	0.43955604439556
chr3R_13639318_13640003_pos_2424	2.99612666	9	0.0236976302369763
chr3R_13650204_13650675_pos_2425	-1.1865789	7	0.478452154784522
chr3R_13655545_13656326_pos_2426	1.27469505	17	0.132286771322868
chr3R_13677680_13678454_pos_2427	-1.48430701	13	0.372462753724628
chr3R_13694676_13695870_pos_2428	1.66297195	9	0.155784421557844
chr3R_13743738_13744439_pos_2429	0.2190145	10	0.267773222677732
chr2L_7367088_7367887_pos_243	9.1038969	10	0.0007999200079992
chr3R_13771591_13772014_pos_2430	-0.5386914	3	0.416758324167583
chr3R_13794062_13795160_pos_2431	3.846535322	18	0.0884911508849115
chr3R_13828642_13829280_pos_2432	0.832961610000001	14	0.163383661633837
chr3R_13825616_13826224_pos_2433	-6.265408834	8	0.963503649635037
chr3R_13845854_13846788_pos_2434	1.7202398	13	0.149285071492851
chr3R_13836085_13837434_pos_2435	0.0250304000000005	8	0.35966403359664
chr3R_13877547_13877955_pos_2436	2.34473101	6	0.0695930406959304
chr3R_13911516_13912214_pos_2437	-1.1933041	7	0.548745125487451
chr3R_13908945_13910010_pos_2438	1.44021124	9	0.118988101189881
chr3R_13934973_13935426_pos_2439	2.12293376	4	0.0315968403159684
chr2L_7375441_7375964_pos_244	8.5624754	9	0.0006999300069993
chr3R_13959605_13960297_pos_2440	-0.47926978	16	0.266473352664734
chr3R_13973202_13975056_pos_2441	-7.1103088	30	0.702429757024298
chr3R_13967392_13970008_pos_2442	-6.332883648	33	0.808219178082192
chr3R_13985940_13986520_pos_2443	2.03036393	10	0.0642935706429357
chr3R_14140989_14141564_pos_2444	2.84620123	5	0.0184981501849815
chr3R_14155986_14156991_pos_2445	-1.85495755	8	0.601439856014399
chr3R_14333283_14334590_pos_2448	-6.81231347	29	0.684331566843316
chr3R_14328193_14329092_pos_2449	-1.4029561	6	0.628437156284372
chr2L_7380802_7382853_pos_245	11.524426505	26	0.0054994500549945
chr3R_14392197_14393260_pos_2450	-2.8993082	12	0.517248275172483
chr3R_14391227_14391854_pos_2452	3.759324202	9	0.0271972802719728
chr3R_14436554_14437303_pos_2453	1.6527538	11	0.128087191280872
chr3R_14521710_14523033_pos_2454	-4.06507693	13	0.667433256674333
chr3R_14529210_14529634_pos_2455	0.70285688	7	0.206379362063794
chr3R_14559282_14560853_pos_2456	6.48534534	28	0.0312968703129687
chr3R_14647379_14648953_pos_2457	-4.34509422	15	0.757924207579242
chr3R_14696905_14697569_pos_2458	-1.10639676	8	0.387561243875612
chr3R_14715358_14716262_pos_2459	8.4066789	16	0.0006999300069993
chr2L_7396820_7397764_pos_246	-0.972892075999998	20	0.284371562843716
chr3R_14793832_14794601_pos_2460	0.782537087999999	16	0.110688931106889
chr3R_14818330_14819189_pos_2461	0.4403468	7	0.252774722527747
chr3R_14861530_14863869_pos_2462	-6.42373836049999	27	0.713428657134287
chr3R_14897362_14899572_pos_2463	-1.4378862291	26	0.331866813318668
chr3R_14927069_14928901_pos_2464	-1.0695764	26	0.263873612638736
chr3R_14953176_14954250_pos_2465	-1.91782098	9	0.627737226277372
chr3R_14976347_14977342_pos_2466	-7.50458584	12	0.932806719328067
chr3R_15000014_15001323_pos_2467	5.73486972	10	0.0126987301269873
chr3R_15035316_15036008_pos_2468	4.39975328	19	0.0442955704429557
chr3R_15080524_15081949_pos_2469	6.11387697	20	0.0102989701029897
chr2L_7468110_7469146_pos_247	1.93968832	10	0.101989801019898
chr3R_15114385_15115342_pos_2470	10.2460832	16	0.0001999800019998
chr3R_15110307_15111327_pos_2471	-1.09804	9	0.456454354564544
chr3R_15142895_15143584_pos_2472	-0.529719	2	0.571942805719428
chr3R_15173064_15174356_pos_2473	9.1991288	20	0.0035996400359964
chr3R_15163429_15164370_pos_2474	-4.93061968	18	0.762623737626237
chr3R_15221115_15222955_pos_2475	3.90617251	26	0.0632936706329367
chr3R_15255759_15257111_pos_2476	-5.45625226099999	37	0.574142585741426
chr3R_15258144_15259635_pos_2477	3.81708317	22	0.0805919408059194
chr3R_15290851_15291632_pos_2478	5.2491984	17	0.0133986601339866
chr3R_15327194_15327634_pos_2479	1.12696693	6	0.10978902109789
chr2L_7514775_7515566_pos_248	8.4689062	17	0.0002999700029997
chr3R_15349168_15349861_pos_2480	-0.3374478	6	0.417558244175582
chr3R_15341656_15343463_pos_2481	2.45653913	19	0.121187881211879
chr3R_15350565_15352954_pos_2482	-1.53339526	37	0.421257874212579
chr3R_15384957_15385598_pos_2483	0.1303899	5	0.330866913308669
chr3R_15377239_15378110_pos_2484	-1.458983	12	0.507849215078492
chr3R_15388262_15389496_pos_2485	0.966608780000002	18	0.180681931806819
chr3R_15445484_15446201_pos_2486	-0.880777100000001	14	0.296870312968703
chr3R_15443587_15445189_pos_2487	1.097586609	26	0.196980301969803
chr3R_15513864_15515414_pos_2488	1.01493847	24	0.135986401359864
chr3R_15509830_15510527_pos_2489	-2.5563924	8	0.665533446655334
chr2L_7518265_7519339_pos_249	1.07820354	13	0.153984601539846
chr3R_15578909_15580632_pos_2490	0.64902346	19	0.262573742625737
chr3R_15585346_15586375_pos_2491	1.81090831	10	0.17958204179582
chr3R_15620749_15621477_pos_2492	-1.6454713	8	0.457154284571543
chr3R_15632996_15633578_pos_2493	3.4914976	7	0.0104989501049895
chr3R_15659497_15660054_pos_2494	-4.31543925	12	0.664333566643336
chr3R_15669168_15669562_pos_2495	1.3379849	7	0.0897910208979102
chr3R_15669925_15670554_pos_2496	-3.0646156	4	0.894810518948105
chr3R_15763410_15764284_pos_2497	-0.338930509999998	23	0.270572942705729
chr3R_15751780_15752619_pos_2498	4.402592927	26	0.0871912808719128
chr3R_15776799_15777766_pos_2499	8.83137815	19	0.0054994500549945
chr2L_13090664_13091025_pos_25	-1.44339783	6	0.386361363863614
chr2L_7546880_7547208_pos_250	-2.5149231	2	0.922507749225078
chr3R_15810932_15813056_pos_2500	-4.48550533	21	0.717928207179282
chr3R_15843167_15843841_pos_2502	4.50210562	11	0.0176982301769823
chr3R_15913305_15913804_pos_2503	2.69506323	9	0.0384961503849615
chr3R_15950030_15951387_pos_2504	-7.264996607	21	0.914508549145086
chr3R_15992382_15993294_pos_2505	-5.36883424	12	0.856014398560144
chr3R_16019366_16020335_pos_2506	5.06238218	13	0.0165983401659834
chr3R_16047982_16051330_pos_2507	-6.685139225	58	0.404259574042596
chr3R_16113782_16114610_pos_2508	-1.0323607	3	0.58014198580142
chr3R_16111431_16111721_pos_2509	-1.53964108	2	0.767623237676232
chr2L_7573502_7573963_pos_251	1.0419411	7	0.138986101389861
chr3R_16166560_16167030_pos_2510	6.69728053	13	0.002999700029997
chr3R_16236302_16237556_pos_2511	10.77839759	30	0.0016998300169983
chr3R_16336743_16337302_pos_2512	4.0529414	4	0.0072992700729927
chr3R_16489601_16491158_pos_2513	-2.26302055	27	0.393860613938606
chr3R_16590661_16592083_pos_2514	-2.44029315	5	0.769423057694231
chr3R_16629802_16630618_pos_2515	-0.576973312000001	15	0.32956704329567
chr3R_16619738_16620309_pos_2516	0.54314252	7	0.165983401659834
chr3R_16635813_16637934_pos_2517	5.953929656	34	0.119288071192881
chr3R_16776311_16776694_pos_2518	-1.59417528	8	0.358464153584642
chr3R_16767028_16767711_pos_2519	-2.01794698	13	0.336366363363664
chr2L_7608787_7609468_pos_252	-0.67480347	6	0.376162383761624
chr3R_16787693_16788338_pos_2520	1.96790562	4	0.0634936506349365
chr3R_16792725_16794629_pos_2521	-0.72305276	6	0.477752224777522
chr3R_16808753_16810165_pos_2522	2.350610922	21	0.0757924207579242
chr3R_16820422_16821432_pos_2523	3.414938	25	0.118988101189881
chr3R_16847208_16847838_pos_2524	8.8212334	11	0.0002999700029997
chr3R_16884794_16885287_pos_2526	-0.701694399999999	8	0.193280671932807
chr3R_16918858_16919761_pos_2527	-2.4273965	7	0.718328167183282
chr3R_16946122_16946712_pos_2528	1.5856241	5	0.0932906709329067
chr3R_16976664_16977237_pos_2529	-1.68541353	7	0.483851614838516
chr2L_7610158_7610606_pos_253	5.2575202	5	0.0022997700229977
chr3R_17028757_17029121_pos_2530	4.93031784	3	0.0006999300069993
chr3R_17031516_17032009_pos_2531	5.87867432	10	0.0023997600239976
chr3R_17221070_17222043_pos_2532	-5.297417796	10	0.918908109189081
chr3R_17233724_17234571_pos_2533	4.32142065	32	0.14018598140186
chr3R_17243428_17244619_pos_2534	-1.37027943	10	0.508049195080492
chr3R_17262902_17263700_pos_2535	-7.69575703	11	0.954704529547045
chr3R_17276177_17276595_pos_2536	-2.54719973	3	0.865813418658134
chr3R_17333554_17335101_pos_2537	-10.14062011	22	0.950704929507049
chr3R_17342782_17343552_pos_2538	-2.13363646	12	0.37026297370263
chr3R_17340306_17341238_pos_2539	6.60795883	20	0.0084991500849915
chr2L_7647140_7647563_pos_254	-0.839013353	2	0.601539846015398
chr3R_17369819_17370645_pos_2540	9.2391587	22	0.0012998700129987
chr3R_17370912_17372760_pos_2541	10.64361693	23	0.000999900009999
chr3R_17390720_17391589_pos_2542	1.32789244	12	0.171482851714829
chr3R_17503499_17504375_pos_2543	7.13783379	16	0.0025997400259974
chr3R_17504630_17506728_pos_2544	-2.46339979	40	0.478052194780522
chr3R_17525881_17526752_pos_2545	-5.36137727	13	0.849315068493151
chr3R_17527095_17527678_pos_2546	-0.4025739	3	0.506749325067493
chr3R_17528274_17529126_pos_2547	5.1268692	14	0.0120987901209879
chr3R_17547478_17548120_pos_2548	-1.8497333	10	0.496150384961504
chr3R_17552351_17553038_pos_2549	-1.07925455	11	0.337566243375662
chr2L_7637863_7638629_pos_255	-0.4655969	7	0.301269873012699
chr3R_17713755_17714304_pos_2550	0.806220199999999	10	0.230676932306769
chr3R_17721967_17722746_pos_2551	-2.79073483	8	0.592140785921408
chr3R_17731704_17732694_pos_2552	0.841016179999999	10	0.15048495150485
chr3R_17762454_17763821_pos_2553	-10.779599782	22	0.872712728727127
chr3R_17764150_17764512_pos_2555	-0.417263	2	0.488651134886511
chr3R_17769496_17770135_pos_2556	2.68439191	10	0.0761923807619238
chr3R_17789647_17790430_pos_2557	-3.14178184	7	0.727527247275273
chr3R_17804078_17806277_pos_2558	4.873384688	25	0.0827917208279172
chr3R_17818529_17819488_pos_2559	4.17087447	16	0.0651934806519348
chr2L_7649329_7649887_pos_256	-1.66744346	6	0.674732526747325
chr3R_17888402_17889515_pos_2560	5.1263949	13	0.0285971402859714
chr3R_17908443_17908986_pos_2561	-1.04160819	8	0.280571942805719
chr3R_17914507_17915036_pos_2562	7.12502692	7	0.0016998300169983
chr3R_17926191_17927608_pos_2563	-3.53432714	18	0.37976202379762
chr3R_17984405_17985054_pos_2564	-0.49090169	4	0.378262173782622
chr3R_18005956_18008108_pos_2565	0.0848833500000033	33	0.12028797120288
chr3R_18016779_18017498_pos_2566	4.0395492	15	0.0358964103589641
chr3R_18078987_18079608_pos_2567	3.6037869	8	0.0178982101789821
chr3R_18100384_18102758_pos_2568	1.66550359	29	0.15998400159984
chr3R_18161144_18161759_pos_2569	-2.6720036	17	0.487151284871513
chr2L_7684309_7684989_pos_257	4.3551750637	23	0.054994500549945
chr3R_18164151_18164610_pos_2570	-3.34093859	6	0.743125687431257
chr3R_18262741_18263386_pos_2571	3.0305591	10	0.0374962503749625
chr3R_18341416_18342082_pos_2572	7.13319573	10	0.0010998900109989
chr3R_18391755_18392297_pos_2573	1.8813773	11	0.0618938106189381
chr3R_18448836_18449722_pos_2574	-6.45319543	11	0.854214578542146
chr3R_18611477_18613187_pos_2575	-3.10270694	39	0.28957104289571
chr3R_18621840_18623158_pos_2576	-1.318861541	19	0.378562143785621
chr3R_18659522_18660502_pos_2577	11.83723868	22	0.0014998500149985
chr3R_18673492_18675341_pos_2578	1.330290719	23	0.137886211378862
chr3R_18700997_18702958_pos_2579	-1.64065069	32	0.225377462253775
chr2L_7704920_7705277_pos_258	-0.2609421	3	0.418458154184582
chr3R_18759740_18760861_pos_2580	-1.63586726	25	0.244675532446755
chr3R_18804100_18805028_pos_2581	5.62342738	14	0.0118988101189881
chr3R_18945353_18946334_pos_2582	0.58064623	19	0.162483751624838
chr3R_19064538_19065343_pos_2583	5.22305915	9	0.0138986101389861
chr3R_19094641_19095732_pos_2584	-2.55719199	15	0.540645935406459
chr3R_19112435_19113386_pos_2585	4.7962429	18	0.0767923207679232
chr3R_19136133_19136650_pos_2586	-2.57081682	4	0.731126887311269
chr3R_19147101_19148303_pos_2587	6.614612582	27	0.0210978902109789
chr3R_19199863_19200752_pos_2588	6.489123981	16	0.0301969803019698
chr3R_19209420_19209781_pos_2589	0.9287945	6	0.131486851314869
chr2L_7714949_7715997_pos_259	5.67634326	19	0.027997200279972
chr3R_19231810_19234225_pos_2590	1.18644987	34	0.207179282071793
chr3R_19229800_19230790_pos_2591	-5.18094077	22	0.482751724827517
chr3R_19249262_19250185_pos_2592	-1.97862447	12	0.562343765623438
chr3R_19240912_19242286_pos_2593	0.572224000000002	15	0.29007099290071
chr3R_19268824_19269555_pos_2594	-0.7470099	4	0.5002499750025
chr3R_19278831_19279411_pos_2595	5.8757384077	10	0.0074992500749925
chr3R_19272946_19274923_pos_2596	-3.412148837	25	0.651934806519348
chr3R_19279617_19280287_pos_2597	5.2090789	16	0.0062993700629937
chr3R_19326538_19327450_pos_2598	1.84360167	5	0.0892910708929107
chr3R_19351166_19352364_pos_2599	1.107644682	15	0.11998800119988
chr2L_13301989_13304193_pos_26	-2.53322476	9	0.671132886711329
chr2L_7723225_7723978_pos_260	3.4560838	18	0.057994200579942
chr3R_19441324_19442304_pos_2600	-3.86840213	16	0.705329467053295
chr3R_19451951_19453480_pos_2601	10.35983733	29	0.0043995600439956
chr3R_19460335_19462270_pos_2602	5.86652587	32	0.0192980701929807
chr3R_19468209_19469539_pos_2603	-1.12445046	17	0.288471152884712
chr3R_19479218_19480357_pos_2604	6.83907081	19	0.0093990600939906
chr3R_19547687_19548012_pos_2605	4.89572822	11	0.0748925107489251
chr3R_19533467_19534308_pos_2606	1.21527731	11	0.0895910408959104
chr3R_19609489_19610320_pos_2607	-1.27915199	15	0.299370062993701
chr3R_19688288_19689275_pos_2608	-1.405641185	19	0.252274772522748
chr3R_19776819_19777186_pos_2609	5.05525718	7	0.0016998300169983
chr2L_7775166_7776192_pos_261	4.62565432	35	0.0285971402859714
chr3R_19895804_19896334_pos_2610	-2.26680595	10	0.591140885911409
chr3R_19969819_19970341_pos_2611	1.92393411	8	0.154884511548845
chr3R_20216845_20217726_pos_2612	2.40006415	23	0.141785821417858
chr3R_20238894_20241203_pos_2613	10.006976868	34	0.012998700129987
chr3R_20261661_20262099_pos_2614	-0.6564842	7	0.233276672332767
chr3R_20271327_20273401_pos_2615	-18.12119792	38	0.965703429657034
chr3R_20317073_20317459_pos_2616	2.5868237	5	0.0304969503049695
chr3R_20396307_20396666_pos_2617	2.6632422	4	0.0124987501249875
chr3R_20444217_20447255_pos_2618	7.39683253	36	0.0246975302469753
chr2L_7787006_7788447_pos_262	-0.355931669999998	29	0.333966603339666
chr3R_20530525_20531620_pos_2620	-1.4485743	11	0.567043295670433
chr3R_20596939_20597303_pos_2621	-0.9912308	6	0.433956604339566
chr3R_20621117_20621572_pos_2622	0.2653617	6	0.166483351664834
chr3R_20636711_20637400_pos_2623	1.75423189	11	0.0953904609539046
chr3R_20648022_20648979_pos_2624	-1.969675427	22	0.402659734026597
chr3R_20791460_20792351_pos_2625	-1.46936917	8	0.441855814418558
chr3R_20783260_20785161_pos_2626	9.00097633	27	0.002999700029997
chr3R_20798797_20799816_pos_2627	-0.39930595	10	0.277472252774723
chr3R_20807380_20807902_pos_2628	-1.65832064	8	0.551844815518448
chr3R_20809134_20809608_pos_2629	-7.74289656	7	0.976802319768023
chr2L_7838413_7839479_pos_263	-3.23941175	21	0.361163883611639
chr3R_20805248_20805755_pos_2630	2.8223089	3	0.0136986301369863
chr3R_20817108_20818504_pos_2631	-6.6769247	13	0.907109289071093
chr3R_20818861_20820149_pos_2632	1.16445797	14	0.134586541345865
chr3R_20980946_20981751_pos_2633	0.00249024000000009	10	0.273672632736726
chr3R_21055426_21056491_pos_2634	12.89321991	13	9.99900009999e-05
chr3R_21206873_21208185_pos_2635	3.45883446	25	0.0723927607239276
chr3R_21221200_21223377_pos_2636	3.111149998	51	0.0384961503849615
chr3R_21235067_21236024_pos_2637	-10.38674387	12	0.98960103989601
chr3R_21242053_21242550_pos_2638	-0.1165377	6	0.301069893010699
chr3R_21249260_21249771_pos_2639	3.17543385	5	0.012998700129987
chr2L_7849705_7850934_pos_264	7.44400054	14	0.0023997600239976
chr3R_21256757_21258671_pos_2640	2.44491465	33	0.13028697130287
chr3R_21314694_21314977_pos_2641	0.876923	6	0.0504949505049495
chr3R_21323013_21324144_pos_2642	-3.73422644	19	0.562943705629437
chr3R_21345203_21345525_pos_2643	-0.283238	2	0.452854714528547
chr3R_21537743_21540932_pos_2644	-2.816122933	77	0.387561243875612
chr3R_21575481_21575799_pos_2645	1.990227	2	0.037996200379962
chr3R_21590756_21592825_pos_2646	9.62632386	29	0.0060993900609939
chr3R_21653966_21655078_pos_2647	-1.5224282	18	0.458354164583542
chr3R_21705151_21706155_pos_2648	0.13263748	14	0.142385761423858
chr3R_21748750_21749479_pos_2649	2.22707944	9	0.0713928607139286
chr2L_7861808_7862320_pos_265	-0.27952399	7	0.265573442655734
chr3R_21752303_21754213_pos_2650	8.29339658	25	0.0144985501449855
chr3R_21776563_21777384_pos_2651	4.90820859	15	0.034996500349965
chr3R_21763912_21764882_pos_2652	5.2108612	14	0.0235976402359764
chr3R_21794509_21795231_pos_2653	1.30782673	12	0.135786421357864
chr3R_21797178_21798245_pos_2654	0.716850510000001	33	0.168383161683832
chr3R_21890212_21891653_pos_2656	1.5530852	8	0.154984501549845
chr3R_21900872_21901948_pos_2657	-2.415478	11	0.543345665433457
chr3R_21953636_21953925_pos_2658	-0.3178483	6	0.177382261773823
chr3R_21999923_22001149_pos_2659	5.152733878	26	0.041995800419958
chr2L_7855988_7856654_pos_266	4.79671629	14	0.0036996300369963
chr3R_22034753_22035964_pos_2660	2.06737256	17	0.0883911608839116
chr3R_22073003_22073773_pos_2661	-1.78551208	11	0.408259174082592
chr3R_22076639_22078519_pos_2662	1.02415500000001	43	0.229077092290771
chr3R_22102625_22103366_pos_2663	-3.79830201	3	0.964203579642036
chr3R_22133858_22134361_pos_2664	-0.08306977	2	0.454754524547545
chr3R_22182856_22184108_pos_2665	-1.54810766	20	0.391860813918608
chr3R_22234938_22235699_pos_2666	-6.87505347	18	0.878912108789121
chr3R_22263657_22264347_pos_2667	1.7059511	4	0.0612938706129387
chr3R_22261594_22262041_pos_2668	-1.81690626	3	0.684631536846315
chr3R_22305406_22308862_pos_2669	3.99914893	47	0.0463953604639536
chr2L_8130101_8130662_pos_267	-1.2883154	10	0.322667733226677
chr3R_22319116_22320499_pos_2670	7.5800575	18	0.0076992300769923
chr3R_22346943_22348863_pos_2671	5.740435542	30	0.0236976302369763
chr3R_22354536_22355856_pos_2672	-4.806897619	17	0.626537346265373
chr3R_22379063_22379681_pos_2673	0.2941337	6	0.234776522347765
chr3R_22397703_22398642_pos_2674	0.569271010000001	13	0.141485851414859
chr3R_22494130_22495092_pos_2675	7.0766795	15	0.0022997700229977
chr3R_22511120_22513498_pos_2676	-4.90030155999999	42	0.40965903409659
chr3R_22568665_22569056_pos_2677	3.48783901	4	0.0061993800619938
chr3R_22592024_22593580_pos_2678	-0.504796700000001	12	0.388161183881612
chr3R_22619972_22620751_pos_2679	4.43469623	12	0.0561943805619438
chr2L_8149724_8151385_pos_268	10.835165384	24	0.0011998800119988
chr3R_22680318_22681724_pos_2680	0.465970239999998	18	0.211478852114789
chr3R_22733716_22735265_pos_2681	0.897307389999999	26	0.176382361763824
chr3R_22750197_22751197_pos_2682	0.0725075599999998	20	0.180681931806819
chr3R_22782767_22783188_pos_2683	-0.463713149999998	13	0.192280771922808
chr3R_22818959_22819680_pos_2685	1.45133337	10	0.147685231476852
chr3R_22913851_22915252_pos_2686	-7.29835884	20	0.83951604839516
chr3R_23004147_23005409_pos_2687	3.65792712	16	0.0247975202479752
chr3R_23023585_23024050_pos_2688	-0.7661285	4	0.504149585041496
chr3R_23040090_23040746_pos_2689	3.14021771	8	0.0298970102989701
chr2L_8284574_8284951_pos_269	-2.90539915	6	0.713028697130287
chr3R_23096309_23096873_pos_2690	-0.997303	5	0.466853314668533
chr3R_23115122_23116391_pos_2691	2.42758125	16	0.115788421157884
chr3R_23157297_23159097_pos_2692	2.12003396	13	0.112488751124888
chr3R_23282186_23282906_pos_2693	-1.248384	2	0.754124587541246
chr3R_23298851_23299856_pos_2694	1.0199983	18	0.155884411558844
chr3R_23311460_23312547_pos_2695	10.97893738	21	0.0026997300269973
chr3R_23343558_23344425_pos_2696	4.6492939	16	0.0220977902209779
chr3R_23436206_23436876_pos_2697	-0.0778874399999999	7	0.204479552044796
chr3R_23447065_23447800_pos_2698	5.174275637	12	0.0105989401059894
chr3R_23440464_23441147_pos_2699	-3.09755356	11	0.545645435456454
chr2L_13778258_13779506_pos_27	11.72703862	21	0.0004999500049995
chr2L_8480202_8481349_pos_270	-2.92241432	17	0.498550144985501
chr3R_23484661_23485366_pos_2701	3.08381763	6	0.0333966603339666
chr3R_23556917_23558511_pos_2702	2.548595217	21	0.218778122187781
chr3R_23581588_23583097_pos_2703	0.0417603199999982	22	0.233876612338766
chr3R_23603370_23604410_pos_2704	-0.297581599999999	15	0.303369663033697
chr3R_23662737_23663268_pos_2705	5.95258061	18	0.0152984701529847
chr3R_23756284_23758645_pos_2706	0.262779820000001	42	0.480551944805519
chr3R_23839322_23840335_pos_2707	-1.3113765	11	0.34986501349865
chr3R_23831684_23832825_pos_2708	4.83457915	19	0.0183981601839816
chr3R_23836735_23838923_pos_2709	4.18564343000001	39	0.0787921207879212
chr2L_8504479_8504829_pos_271	0.92867819	5	0.113288671132887
chr3R_23849875_23850668_pos_2710	-2.4747761	4	0.858614138586141
chr3R_23868059_23869184_pos_2711	-0.7995363	8	0.394960503949605
chr3R_23869780_23871733_pos_2712	7.62987499999999	23	0.0120987901209879
chr3R_23881128_23881925_pos_2713	-5.32676209	8	0.927507249275072
chr3R_23934584_23935443_pos_2714	-8.68933262	24	0.805619438056194
chr3R_23935485_23936877_pos_2715	2.28034383	14	0.117588241175882
chr3R_23950969_23951649_pos_2716	-2.07709076	14	0.582841715828417
chr3R_23945408_23946277_pos_2717	0.99803219	13	0.155384461553845
chr3R_23962380_23963166_pos_2718	-0.0218019	5	0.263173682631737
chr3R_23983022_23986384_pos_2719	4.68716335	42	0.0394960503949605
chr2L_8550589_8551467_pos_272	4.20303759	8	0.0207979202079792
chr3R_24035875_24036369_pos_2720	-2.63649083	7	0.700729927007299
chr3R_24039695_24040690_pos_2721	-4.3571914	22	0.615738426157384
chr3R_24082721_24083526_pos_2722	2.725455193	20	0.0490950904909509
chr3R_24099565_24100249_pos_2723	-1.0112196	8	0.486151384861514
chr3R_24106154_24107104_pos_2724	2.9749081	13	0.0694930506949305
chr3R_24174221_24174676_pos_2725	-1.85604106	12	0.518648135186481
chr3R_24245654_24246469_pos_2726	0.0917201000000012	10	0.224877512248775
chr3R_24254554_24256145_pos_2727	8.91246778	27	0.0045995400459954
chr3R_24285977_24286743_pos_2728	2.00547959	8	0.173182681731827
chr3R_24378048_24379214_pos_2729	2.2515758	18	0.134686531346865
chr2L_8562723_8563667_pos_273	7.24456341	12	0.0061993800619938
chr3R_24442413_24444108_pos_2730	-4.63078751	20	0.64993500649935
chr3R_24485646_24487004_pos_2731	-1.48463971	12	0.472452754724528
chr3R_24509189_24510241_pos_2732	3.88840625	11	0.0471952804719528
chr3R_24516927_24517839_pos_2733	1.64112933	8	0.146785321467853
chr3R_24554474_24555525_pos_2734	-2.99775005	12	0.631236876312369
chr3R_24756852_24758679_pos_2735	-2.333168781	25	0.475452454754525
chr3R_24764144_24765211_pos_2736	-2.350565	23	0.324867513248675
chr3R_24822115_24823286_pos_2737	8.79131969	19	0.0028997100289971
chr3R_24814949_24815583_pos_2738	-5.11351709	7	0.944205579442056
chr3R_24922042_24923066_pos_2739	1.27399584	10	0.201779822017798
chr2L_8574578_8575395_pos_274	1.909418	9	0.0800919908009199
chr3R_25060662_25062229_pos_2740	5.8109396	34	0.0380961903809619
chr3R_25143421_25143828_pos_2741	1.94274431	6	0.0315968403159684
chr3R_25237861_25239460_pos_2742	0.4468359	20	0.182881711828817
chr3R_25277383_25277901_pos_2743	1.0808659	5	0.150584941505849
chr3R_25270331_25271070_pos_2744	0.3222209	6	0.327767223277672
chr3R_25301853_25303065_pos_2745	-3.08802752	18	0.541945805419458
chr3R_25352110_25352674_pos_2746	-1.1891292	6	0.500849915008499
chr3R_25361765_25362618_pos_2747	-1.1573276	9	0.462553744625537
chr3R_25376442_25376964_pos_2748	0.33250743	5	0.282171782821718
chr3R_25463570_25464206_pos_2749	-4.1644129	13	0.617538246175382
chr2L_8582844_8583529_pos_275	1.232354917	7	0.159484051594841
chr3R_25454223_25455891_pos_2750	0.737033519999999	26	0.116688331166883
chr3R_25456098_25457754_pos_2751	4.13122152	37	0.065993400659934
chr3R_25515903_25517289_pos_2752	-6.56514725	24	0.625837416258374
chr3R_25527132_25527814_pos_2753	-2.21604747	11	0.569343065693431
chr3R_25801293_25801515_pos_2754	-0.53403868	2	0.408659134086591
chr3R_25900076_25901281_pos_2755	-4.842472004	24	0.455954404559544
chr3R_25941216_25942521_pos_2756	-1.147722938	19	0.357364263573643
chr3R_26023018_26023836_pos_2757	3.35610301	9	0.0386961303869613
chr3R_26050466_26051254_pos_2758	-0.1509583	4	0.3999600039996
chr3R_26052352_26053218_pos_2759	-5.29555001	13	0.82021797820218
chr2L_8581513_8582442_pos_276	-3.008408817	18	0.666033396660334
chr3R_26079717_26080882_pos_2760	4.223916842	27	0.0345965403459654
chr3R_26127309_26128562_pos_2761	6.22070627	29	0.0172982701729827
chr3R_26178215_26179443_pos_2762	-11.02602136	29	0.89051094890511
chr3R_26190066_26190987_pos_2763	-0.0777558699999995	11	0.396260373962604
chr3R_26244862_26246074_pos_2764	-3.32358523999999	16	0.591640835916408
chr3R_26237199_26238712_pos_2765	2.296581328	23	0.121587841215878
chr3R_26297962_26298663_pos_2766	4.97438204	12	0.0033996600339966
chr3R_26457587_26459105_pos_2767	-4.1466046	20	0.659234076592341
chr3R_26459355_26459980_pos_2768	3.30670155	11	0.0372962703729627
chr3R_26463892_26464598_pos_2769	-1.03102892	13	0.325867413258674
chr2L_8605115_8606043_pos_277	-4.37079914	15	0.728127187281272
chr3R_26467656_26469997_pos_2770	2.30315762	41	0.122587741225877
chr3R_26476889_26479050_pos_2771	1.95245419	29	0.16038396160384
chr3R_26502427_26505241_pos_2772	-2.525506809	39	0.355964403559644
chr3R_26543126_26545176_pos_2773	1.84298938	28	0.0718928107189281
chr3R_26537435_26538455_pos_2774	7.030814427	17	0.0110988901109889
chr3R_26566282_26567069_pos_2775	2.3902729	21	0.0852914708529147
chr3R_26657817_26660401_pos_2776	-1.89137313	37	0.379462053794621
chr3R_26698688_26699102_pos_2777	0.7219047	7	0.123087691230877
chr3R_26718235_26718677_pos_2778	1.6923894	10	0.0865913408659134
chr3R_26756439_26757152_pos_2779	1.01728124	5	0.122987701229877
chr2L_8670335_8671873_pos_278	0.9254141646	19	0.215578442155784
chr3R_26765910_26767165_pos_2780	0.9898963	7	0.154584541545845
chr3R_26802514_26803973_pos_2781	0.822182725999999	19	0.266773322667733
chr3R_26828597_26831789_pos_2782	3.64032117	55	0.043995600439956
chr3R_26893242_26894546_pos_2783	3.061005	27	0.0667933206679332
chr3R_26935550_26936995_pos_2784	0.969482433	23	0.173982601739826
chr3R_26977095_26977955_pos_2785	0.1760819	8	0.2996700329967
chr3R_27013658_27014292_pos_2786	-2.22095763	10	0.544745525447455
chr3R_27069242_27069730_pos_2787	3.44744664	12	0.0247975202479752
chr3R_27091876_27093214_pos_2788	4.5339782	22	0.0215978402159784
chr3R_27087015_27087820_pos_2789	-4.18435313	25	0.664933506649335
chr2L_8704479_8705101_pos_279	-5.331879016	20	0.623637636236376
chr3R_27131410_27132646_pos_2790	-0.117834527000001	25	0.152184781521848
chr3R_27161631_27166836_pos_2791	-18.53924819	54	0.89051094890511
chr3R_27215267_27216449_pos_2792	-1.911114	25	0.496450354964504
chr3R_27250385_27251934_pos_2793	-4.33120029	20	0.560743925607439
chr3R_27291445_27291947_pos_2794	-0.4612006	3	0.437456254374563
chr3R_27311733_27312092_pos_2795	4.13197541	9	0.0160983901609839
chr3R_27338096_27339027_pos_2796	2.2899326	7	0.0903909609039096
chr3R_27452228_27452560_pos_2797	-0.6495798	2	0.564543545645435
chr3R_27513421_27513873_pos_2798	5.19907	7	0.0026997300269973
chr3R_27536132_27536699_pos_2799	-0.5977862	15	0.293470652934707
chr2L_15089061_15090262_pos_28	7.00695428	25	0.0091990800919908
chr2L_8701599_8702104_pos_280	-1.51480324	9	0.354764523547645
chr3R_27544364_27544948_pos_2800	-1.77145505	9	0.556744325567443
chr3R_27652166_27652624_pos_2801	-1.43566231	6	0.542645735426457
chr3R_27705101_27705948_pos_2802	-2.67665292	21	0.352564743525647
chr3R_27702321_27703268_pos_2803	0.9105536	9	0.216578342165783
chr3R_27722928_27723942_pos_2804	0.1150507	7	0.334266573342666
chr3R_27732068_27733548_pos_2805	-1.14792371	34	0.198480151984802
chr3R_27800441_27802169_pos_2806	-8.08838137199999	51	0.551744825517448
chr3R_27854626_27855326_pos_2807	5.14894027	9	0.0105989401059894
chr4_542828_545093_pos_2808	1.9261964	8	0.153184681531847
chr4_1003373_1004009_pos_2809	-4.0714059	10	0.879212078792121
chr2L_8745991_8747199_pos_281	4.53030627	29	0.0517948205179482
chr4_124197_125190_pos_2810	-4.1233425	8	0.883511648835116
chr4_252922_253379_pos_2811	4.29799723	17	0.0077992200779922
chr4_287390_288310_pos_2812	2.00669993	7	0.0918908109189081
chr4_422630_423468_pos_2813	5.8278684	9	0.0080991900809919
chr4_535578_536218_pos_2814	5.23023305	8	0.0091990800919908
chr4_702345_703564_pos_2816	6.66389434	24	0.0293970602939706
chr4_723189_723898_pos_2817	2.03493404	14	0.173382661733827
chr4_748162_748854_pos_2818	5.050727715	14	0.027997200279972
chr4_753762_755382_pos_2819	-0.265907634000001	51	0.228977102289771
chr2L_8790026_8791281_pos_282	5.202494	14	0.021997800219978
chr4_966788_967364_pos_2820	4.8087112	9	0.0104989501049895
chr4_1024854_1025569_pos_2821	3.38048842	12	0.0602939706029397
chr4_1097162_1098160_pos_2824	3.174398296	23	0.12038796120388
chr4_1153469_1155041_pos_2825	4.73490757	30	0.0718928107189281
chr4_1207425_1208356_pos_2826	8.962677449	19	0.0093990600939906
chrU_2606374_2606691_pos_2827	3.4972502	5	0.0281971802819718
chrU_2606837_2608065_pos_2828	-3.43882917	19	0.654234576542346
chrU_4510864_4511156_pos_2829	-2.83077987	8	0.637036296370363
chr2L_8804113_8804951_pos_283	4.09253399	8	0.0125987401259874
chrU_7538590_7538804_pos_2830	-1.4486791	16	0.64043595640436
chrU_7559378_7559679_pos_2831	1.33868883	16	0.387261273872613
chrX_3039576_3040106_pos_2832	-2.987832392	12	0.394660533946605
chrX_8019630_8020895_pos_2833	0.38950935	18	0.197980201979802
chrX_7364362_7365444_pos_2834	3.946172102	13	0.0464953504649535
chrX_8937670_8938404_pos_2835	-5.22013207	14	0.703029697030297
chrX_14704254_14705347_pos_2836	8.85257721	30	0.0138986101389861
chrX_16146296_16147166_pos_2837	-10.281513161	20	0.806419358064194
chrX_19685903_19686262_pos_2838	1.8896063	3	0.0525947405259474
chrX_893138_894472_pos_2839	5.159906543	25	0.0122987701229877
chr2L_8835759_8837729_pos_284	-0.69718194	23	0.336366363363664
chrX_2826708_2827550_pos_2841	-1.39013978	21	0.23007699230077
chrX_5087455_5088213_pos_2842	8.729663166	14	0.0017998200179982
chrX_5677318_5678293_pos_2843	0.246183479	7	0.276372362763724
chrX_6627837_6629213_pos_2844	5.9921750232	29	0.0114988501149885
chrX_7938389_7939261_pos_2845	1.30955829	20	0.123687631236876
chrX_9953702_9954086_pos_2846	-5.43048674	3	0.957304269573043
chrX_12280212_12280551_pos_2847	1.94955102	14	0.190580941905809
chrX_13738178_13738799_pos_2849	-3.22181535	14	0.487651234876512
chr2L_8868902_8870560_pos_285	-1.24246468	20	0.324667533246675
chrX_16064730_16065534_pos_2850	-8.31402257	20	0.873812618738126
chrX_17310089_17311091_pos_2851	-1.5011136	10	0.467553244675532
chrX_17277161_17277706_pos_2852	0.69297727	6	0.218678132186781
chrX_18571079_18571800_pos_2853	2.732386	4	0.013998600139986
chrX_18817127_18817611_pos_2854	2.7787554	9	0.0248975102489751
chrX_19718667_19720789_pos_2855	4.88966886	27	0.0436956304369563
chrX_73516_74528_pos_2856	-11.16681113	33	0.881011898810119
[truncated: 1,198 more rows]
