# Supplementary material for: The hourglass model of evolutionary conservation during embryogenesis extends to developmental enhancers with signatures of positive selection
Source: Genome Res. 2021 Sep;31(9):1573–81. doi: 10.1101/gr.275212.121 (PMC8415374; doi:10.1101/gr.275212.121)
Supplement: Supplemental Material [file supp_gr.275212.121_Supplemental_Code.zip › Supplemental_Code/data/deltaSVM/dmelT3Enh_deltaSVM_dm6.txt]

chr2R	22383967	22385015	16.71197669	18	0.0188098837175106
chr2R	23036330	23036759	8.338789716	6	0.0188098837175106
chr3L	8169947	8170622	11.66382915	10	0.0188098837175106
chr3L	17357205	17357931	11.86282626	20	0.0188098837175106
chr3L	17674768	17675185	5.2139783	3	0.0188098837175106
chr3L	19477621	19477873	7.3311033	12	0.0188098837175106
chr3L	20019176	20021157	17.536549715	38	0.0188098837175106
chr3L	27142695	27143653	17.53489209	33	0.0188098837175106
chr3R	4063110	4063631	20.07312721	29	0.0188098837175106
chr3R	13927636	13928480	13.10973342	15	0.0188098837175106
chr3R	15477632	15478600	10.30372703	14	0.0188098837175106
chr3R	17354344	17355480	21.62621605	28	0.0188098837175106
chr3R	25229703	25230769	12.89321991	13	0.0188098837175106
chrX	11449289	11450126	11.934445317	14	0.0188098837175106
chrX	19449850	19450347	6.39145244	7	0.0188098837175106
chr2L	366887	367259	7.46230537	10	0.0188098837175106
chr2R	14582486	14583493	11.031066618	13	0.0188098837175106
chr3L	766655	767904	12.16016574	21	0.0228405730855486
chr3L	9651515	9651897	7.5461873	10	0.0228405730855486
chr3L	16596553	16596773	5.764879	14	0.0228405730855486
chr2L	5890722	5892420	13.65808042	31	0.0228405730855486
chr3R	10801343	10801863	11.22729879	29	0.0228405730855486
chr2L	6861635	6863252	18.13569476	33	0.0228405730855486
chr3R	17255190	17258312	14.230116094	49	0.0228405730855486
chr3R	19288662	19289620	10.2460832	16	0.0228405730855486
chr2L	12363306	12363646	7.29127688	7	0.0228405730855486
chr2L	18538595	18539771	10.80360284	17	0.0228405730855486
chr2L	1197680	1198794	14.47176317	21	0.0228405730855486
chr2R	23781509	23782956	9.932211478	24	0.025244843936659
chr2R	25083208	25083528	6.4162053	12	0.025244843936659
chr3L	421771	423035	8.39520425699999	10	0.025244843936659
chr3R	26294943	26298139	19.53789789	50	0.025244843936659
chr3R	7669330	7670977	15.754458337	33	0.025244843936659
chr2L	7514774	7515566	8.4689062	17	0.025244843936659
chr3R	21021485	21022116	8.8212334	11	0.025244843936659
chrX	169817	170534	11.70950043	21	0.025244843936659
chr2L	14520456	14521127	5.986351	6	0.025244843936659
chr2L	15316732	15317032	6.1433149	5	0.025244843936659
chr3L	5269963	5270652	7.6966864	11	0.0278059150606678
chr3L	5881243	5881541	7.47639135	9	0.0278059150606678
chr3L	11473793	11474679	10.05701764	13	0.0278059150606678
chrX	15401235	15401801	5.7148895	5	0.0278059150606678
chrX	19994061	19994633	8.4950122	16	0.0278059150606678
chrX	22770682	22770934	8.5388385	9	0.0278059150606678
chr2L	13706201	13707112	9.88485756	16	0.0278059150606678
chr2R	7911116	7911684	7.33515723	11	0.0278059150606678
chr2R	17200827	17201867	10.178489	11	0.0280498265962877
chr2R	23678866	23679444	9.275843552	12	0.0280498265962877
chr3L	4012460	4013678	9.7210595	12	0.0280498265962877
chr3L	7210722	7212614	14.17913047	32	0.0280498265962877
chr2L	13778257	13779506	11.72703862	21	0.0280498265962877
chrX	9626293	9627993	10.93426194	12	0.0280498265962877
chrX	19935296	19935528	7.48302147299999	17	0.0280498265962877
chr2L	11619546	11620066	5.793627579	14	0.0280498265962877
chr2L	17190755	17192134	11.88894042	20	0.0280498265962877
chr2R	8710316	8711062	8.1969932	17	0.0280498265962877
chr2R	12807232	12807701	5.09548989	4	0.0280498265962877
chrX	6328690	6329064	8.37464165	11	0.031976802319768
chr2L	12889605	12891827	15.1503081	49	0.031976802319768
chr2L	20254914	20255770	7.0302042	9	0.031976802319768
chr2L	2786759	2787518	9.67288085	13	0.0334085994385636
chr3L	22452152	22452698	5.58923898	5	0.0334085994385636
chr2L	7375440	7375964	8.5624754	9	0.0334085994385636
chr3R	18889635	18890540	8.4066789	16	0.0334085994385636
chr3R	21203034	21203399	4.93031784	3	0.0334085994385636
chr2L	18531213	18534351	12.58526443	45	0.0334085994385636
chr2R	5666285	5666739	7.21185151	17	0.0334085994385636
chr3L	16640957	16642153	10.19057704	22	0.0345695160213708
chr3R	10860588	10861034	7.32357559	14	0.0345695160213708
chr2L	7367087	7367887	9.1038969	10	0.0345695160213708
chr2L	12913709	12914895	12.717984623	26	0.0345695160213708
chr2R	5053475	5053835	12.71184856	84	0.0345695160213708
chr2R	10638530	10639272	6.63591026	16	0.0345695160213708
chr2R	15962308	15963034	9.41631194000001	19	0.0345695160213708
chr2R	25132040	25132864	10.732003218	15	0.0350964903509649
chr3L	3643941	3645341	9.43169704	19	0.0350964903509649
chr3L	21201301	21201762	6.6547659	10	0.0350964903509649
chr3L	22963641	22964135	6.3765915	5	0.0350964903509649
chr3R	30539525	30541058	10.60333572	29	0.0350964903509649
chr3R	3610255	3611029	7.57673138	33	0.0350964903509649
chr2L	12837949	12839096	9.11517918	16	0.0350964903509649
chr2R	4901079	4902521	15.7329557	30	0.0350964903509649
chr3L	7053878	7055487	12.893619652	30	0.0376197674350212
chr3R	21545189	21547038	10.64361693	23	0.0376197674350212
chr2L	17582796	17583543	7.3200566	16	0.0376197674350212
chr3R	22515693	22516360	7.13319573	10	0.0386532775293899
chrX	5000722	5001655	8.81397104	23	0.0386532775293899
chr2L	11048692	11049515	6.87310859	8	0.0386532775293899
chr2L	17105765	17106703	9.61046802	18	0.0386532775293899
chr2L	17297755	17300024	14.59800813	43	0.0386532775293899
chr2R	3064363	3065689	16.53504372	38	0.0386532775293899
chr3L	7143107	7145078	13.0707494424	30	0.0403917502986543
chr3R	5175716	5177032	10.42487645	27	0.0403917502986543
chr2L	8149723	8151385	10.835165384	24	0.0403917502986543
chrX	19106594	19107467	6.73956117399999	22	0.0403917502986543
chr3L	23002610	23003910	14.5265291	31	0.0424182071588759
chr3R	15651678	15652217	4.6302135	4	0.0424182071588759
chr3R	21544096	21544923	9.2391587	22	0.0424182071588759
chr3L	12782379	12782763	5.5289889	15	0.0443242804432428
chr3L	13879739	13880662	7.24536304	13	0.0443242804432428
chr3L	21865603	21868542	14.210933069	52	0.0443242804432428
chr3L	13428893	13429186	3.5366641	4	0.0452501919619359
chr3R	22833799	22834780	11.83723868	22	0.0452501919619359
chrX	344930	345697	8.5581451	18	0.0452501919619359
chrX	19449258	19449652	3.7659492	4	0.0452501919619359
chrX	22677167	22677975	8.75801958999999	25	0.0452501919619359
chr2R	20702911	20704182	9.86409068000001	25	0.0465117124651171
chr3L	13459719	13460377	5.6867203	7	0.0465117124651171
chr2L	18264415	18264939	5.04568019	8	0.0465117124651171
chr2L	19884272	19884982	7.14702202	13	0.0465117124651171
chr3R	20410579	20411834	10.77839759	30	0.0481066937554032
chr3R	22088784	22089314	7.12502692	7	0.0481066937554032
chr3R	23951096	23951464	5.05525718	7	0.0481066937554032
chr3L	439376	439926	4.8694573	7	0.0487781730301546
chr3R	14337915	14338571	5.7884342	9	0.0487781730301546
chrX	5193421	5194180	8.729663166	14	0.0487781730301546
chrX	7115168	7115881	11.080911451	11	0.0487781730301546
chr2L	23420203	23421119	13.6794715692	41	0.0487781730301546
chr2R	5890020	5890827	5.77463027999999	14	0.0506299370062994
chr2R	13536468	13537362	8.08665308	14	0.0506299370062994
chr3L	4301771	4302841	9.7222556	24	0.0511628837116288
chr3R	7469113	7469555	3.9255092	4	0.0511628837116288
chr3R	17447323	17447969	7.0366243	11	0.0511628837116288
chr2L	11558869	11560640	12.864316963	29	0.0511628837116288
chr2L	17905115	17906904	10.51256691	22	0.0511628837116288
chrX	12459633	12460632	9.06888083	18	0.0512605228026816
chrX	16171806	16172297	3.4192254	2	0.0512605228026816
chrX	17536934	17537302	5.0172607	6	0.0512605228026816
chr2L	10944600	10946127	8.668445466	29	0.0512605228026816
chr2L	17421761	17423346	14.502991408	44	0.0512605228026816
chr2R	11965364	11966946	9.61421044	25	0.0512605228026816
chr3L	27086667	27087294	9.36835417600001	28	0.0517271802231542
chr3R	22838640	22840077	6.53854044	5	0.0517271802231542
chr2L	21057927	21058886	9.94979608	20	0.0517271802231542
chr2L	1561581	1562248	4.6259137	3	0.0517271802231542
chr2R	13651856	13653868	12.06354428	40	0.0517271802231542
chr3R	8110025	8110810	5.80595476	10	0.0529112556370262
chr2L	7610157	7610606	5.2575202	5	0.0529112556370262
chr3R	26668407	26669370	7.0766795	15	0.0529112556370262
chr2R	16558653	16560748	10.116183683	25	0.0536673605366736
chr3R	11940225	11941438	7.76037050099999	15	0.0536673605366736
chr3R	21205793	21206287	5.87867432	10	0.0536673605366736
chr2L	7849704	7850934	7.44400054	14	0.0536673605366736
chr3R	8967575	8968229	5.27518765	9	0.0550593947227794
chr2R	19061007	19061849	7.753419	16	0.0550593947227794
chr2R	22181056	22181507	4.913363714	5	0.0550593947227794
chr3L	6276225	6276885	5.55128827	9	0.0550593947227794
chr3L	19386595	19387189	8.19689641	11	0.0550593947227794
chr3R	15425940	15426530	4.6406095	7	0.0550593947227794
chr3R	21677776	21678653	7.13783379	16	0.0550593947227794
chrX	19827666	19828474	9.85897621	13	0.0550593947227794
chr2L	2732891	2734183	8.884711994	20	0.0557015266215314
chr3L	21324534	21325388	9.251787144	19	0.0557015266215314
chr3R	27485737	27486825	10.97893738	21	0.0557015266215314
chr3R	31687698	31688151	5.19907	7	0.0557015266215314
chr3L	17934660	17936304	8.44966656	37	0.0564296511525318
chr3L	20539180	20539767	7.36959094	12	0.0564296511525318
chr3R	10379337	10380771	9.150281015	33	0.0564296511525318
chr2L	2794427	2795192	5.40093036	17	0.0564296511525318
chr3L	4399248	4399984	6.7557166	12	0.0564296511525318
chr3R	16133514	16136477	9.46200145	23	0.0564296511525318
chr3R	28996392	28997564	8.79131969	19	0.0564296511525318
chrX	17561531	17561921	4.0542997	3	0.0564296511525318
chrX	19818858	19819479	7.01242502	12	0.0564296511525318
chr3L	20551477	20552999	10.601208593	29	0.0564296511525318
chr3R	20340837	20341308	6.69728053	13	0.0564296511525318
chr3R	24957537	24959439	9.00097633	27	0.0564296511525318
chr2L	18065065	18066246	8.27022990999999	19	0.0564296511525318
chr2R	5837287	5840009	12.32159488	45	0.0564296511525318
chr2R	7252311	7252959	4.30924146	7	0.0564296511525318
chr3R	4802267	4802553	3.52768943	8	0.057969641632328
chr2L	3411217	3412951	9.221457992	25	0.0581396405813964
chr3L	9848126	9848599	9.805622113	10	0.0581396405813964
chr3L	15639584	15639987	5.88777186	7	0.0581396405813964
chr3L	17122688	17124366	8.17094227	24	0.0581396405813964
chr3R	17459393	17459883	5.19073143	6	0.0581396405813964
chr3L	19320374	19321272	6.2291415	17	0.0589516467347679
chr3R	28277189	28279287	10.6511322	35	0.0589516467347679
chr3R	6543009	6544206	7.41045968	16	0.0589516467347679
chr3L	19949907	19950379	5.81938033	9	0.0594104523973832
chr2L	5845259	5847446	9.800578604	45	0.0594104523973832
chr3R	10648464	10649025	3.89382849	3	0.0594104523973832
chr3R	30472239	30472941	4.97438204	12	0.0594104523973832
chr2R	20449802	20451397	7.87005900000001	17	0.0601714022146172
chrX	3018553	3019862	10.32260483	19	0.0601714022146172
chrX	9591152	9591427	5.67780575	9	0.0601714022146172
chr3R	19347341	19348634	9.1991288	20	0.0612321746548749
chr2R	2966071	2966773	10.2220332	17	0.0612321746548749
chr2R	19331985	19332837	7.51849641	14	0.0613026780223532
chr2L	5895171	5896059	6.372147778	11	0.0613026780223532
chr3R	14364211	14364688	3.81240642	5	0.0613026780223532
chr2L	7855987	7856654	4.79671629	14	0.0613026780223532
chr2L	22154878	22157145	13.2115902019	54	0.0613026780223532
chr2R	19874022	19876172	8.727605848	17	0.0619958412322033
chr2L	13789069	13790329	11.571162563	38	0.0619958412322033
chr2L	646731	647322	5.43622966	7	0.0619958412322033
chr3L	6820183	6820524	3.2622067	3	0.0626681050487916
chr2L	6114294	6114643	3.99083909	4	0.0626681050487916
chr2L	1813202	1813556	6.2079639	10	0.0626681050487916
chrX	8626979	8627784	6.27263725100001	20	0.063953604639536
chr3L	4608594	4608980	4.7658183	6	0.0642671027014945
chr3L	22206015	22208348	10.3230929564	37	0.0642671027014945
chr2R	12368369	12370491	12.05562172	50	0.0642671027014945
chr2R	8658687	8659618	8.51080411000001	18	0.0642671027014945
chr3L	3491023	3491890	5.12737968	7	0.0645685431456854
chr3L	5348772	5349315	4.0975785	7	0.0645685431456854
chr3R	12058083	12059006	6.18158669	12	0.0645685431456854
chr2L	15285532	15285883	5.9550175	10	0.0645685431456854
chrX	12023034	12024027	7.698910596	9	0.0657895932894749
chr3L	11982141	11984367	11.37132649	51	0.0666814835104167
chr3R	23626228	23627758	10.35983733	29	0.0666814835104167
chrX	5838264	5838829	3.60347883	2	0.0677849265764668
chr2R	16978847	16979620	6.8157254	12	0.0677849265764668
chr3L	16171866	16173526	11.4505268324	42	0.0677849265764668
chr3R	28428831	28430423	8.91246778	27	0.0677849265764668
chr2L	14419622	14420125	4.149585	3	0.0677849265764668
chr2L	19246950	19248110	8.04854017	19	0.0677849265764668
chr2R	15914887	15915700	6.74390427	10	0.0688289915403078
chr2R	21230888	21231219	4.329433636	11	0.0688289915403078
chr3L	2054394	2055628	6.71191766	26	0.0688289915403078
chr3L	13283381	13283900	4.16223392	5	0.0688289915403078
chr3L	13835001	13835715	4.79439204	10	0.0688289915403078
chr3R	10076682	10077730	8.56561272499999	25	0.0688289915403078
chr3L	20982163	20983369	7.80845411	22	0.0695147876516696
chr2R	10203054	10203823	5.7397276	23	0.0695147876516696
chr3L	2545520	2546748	7.702956127	28	0.0695147876516696
chr3L	18450007	18450776	6.8698425	12	0.0695147876516696
chr2L	7008675	7009208	4.41086901	10	0.0695147876516696
chrX	1107094	1108269	7.33284976	18	0.0695147876516696
chr2L	10145614	10147907	11.87096992	37	0.0695147876516696
chr3L	903955	904372	3.2976881	5	0.0699921424166596
chr3L	2142687	2143276	4.38308834	8	0.0699921424166596
chrX	15301237	15301505	2.37516335	2	0.0699921424166596
chrX	14845994	14846510	4.69827809	14	0.0710595607105956
chr3L	10649916	10650566	4.5998164	5	0.0718123102943943
chr3R	10450957	10451551	4.7857126	9	0.0718123102943943
chr2R	18875054	18875620	5.4352334	10	0.072858536931117
chr2R	20690038	20691452	10.13281529	33	0.0732801719828017
chr2L	7380801	7382853	11.524426505	26	0.0732801719828017
chr3R	19951076	19952044	8.83137815	19	0.0732801719828017
chr3L	4653325	4654497	6.5946962266	19	0.0739959061945045
chr2R	15259292	15262664	19.2816542	117	0.0739959061945045
chr3R	8050069	8050716	6.53581491	12	0.0750073140834065
chr3R	16055925	16056969	7.32709787	21	0.0757001850835325
chr2L	19018880	19019102	2.5612843	2	0.0757001850835325
chr3R	13047993	13048601	6.40967255	24	0.0763818355006605
chr2R	13902680	13903504	5.56148344000001	16	0.0763818355006605
chr3L	3655727	3656278	4.109617905	6	0.0773632314187936
chr3L	18482690	18485406	10.673453545	52	0.0777125474703526
chr3R	25765033	25767103	9.62632386	29	0.0777125474703526
chr2L	17458364	17458845	6.4554178	11	0.0777125474703526
chr3R	26899146	26902622	8.45545823000001	55	0.0777475193657105
chr2L	6781111	6781814	5.9726927	8	0.0777475193657105
chr3R	26742942	26743334	3.48783901	4	0.0777475193657105
chr2L	8562722	8563667	7.24456341	12	0.0777475193657105
chr2R	18894327	18894733	4.17119463	6	0.0783867138577971
chr3R	23453894	23454565	5.2090789	16	0.0783867138577971
chrX	575241	575681	2.9749828	3	0.0793223003281067
chr3L	22283641	22284988	4.9916761	7	0.0796357145894606
chr3R	13831370	13831800	3.6712982	5	0.0796357145894606
chr2L	20236710	20237956	5.45320648	8	0.0796357145894606
chr3L	3126430	3126621	4.4738754	4	0.0805522501184996
chr2R	18922720	18923471	5.618106268	10	0.0808470096386588
chr2L	6629278	6630817	7.01375066	26	0.0808470096386588
chrX	18551068	18551291	3.05328539	3	0.0808470096386588
chr3L	14724941	14725402	4.3795999	6	0.081135170065083
chr3R	4939546	4940015	7.45367373	16	0.081135170065083
chr2L	18197781	18198575	6.326847467	15	0.081135170065083
chrX	7468928	7470144	6.212946156	12	0.0820222810432711
chr2R	21933614	21934139	3.697492506	4	0.0825969063610244
chr3R	16335494	16336333	3.94011481	9	0.0825969063610244
chr3L	5227183	5228939	7.6817741	28	0.0830714081616749
chr3L	21862666	21863995	9.6333034	32	0.0830714081616749
chr3L	7193799	7194886	6.86415517000001	19	0.0830714081616749
chr2L	16333094	16334894	9.66559152	36	0.0830714081616749
chr2L	10496293	10496798	3.3114189	3	0.0830714081616749
chr3L	8870966	8871780	5.517510121	12	0.0830714081616749
chr2L	5105142	5105481	3.332519	3	0.0830714081616749
chr3L	22294213	22295694	7.64012166	23	0.0830714081616749
chr3R	20511020	20511580	4.0529414	4	0.0830714081616749
chr2L	13948648	13950675	7.708732728	34	0.0830714081616749
chr3R	5548388	5549065	6.59619298	18	0.0836142534156478
chr2R	13837219	13838462	8.11191185	33	0.0836142534156478
chr3R	23453108	23453689	5.8757384077	10	0.0844457807740353
chr2R	18302531	18303450	5.90672499999999	13	0.0849733208497332
chr2L	19907736	19909293	7.816024299	25	0.0849733208497332
chr3R	26493393	26494777	7.5800575	18	0.0857914208579142
chr4	232295	232753	4.29799723	17	0.0866038396160384
chr3L	20404648	20404992	2.5847121	5	0.0871092201124715
chr3R	7682921	7684138	6.604876466	20	0.0871092201124715
chr3L	22001970	22004245	10.911793326	69	0.0873086752758171
chr3L	22257919	22258710	5.361510667	21	0.0873086752758171
chrX	14481012	14482146	5.71396111	16	0.0873086752758171
chr3L	12678284	12678908	3.2918268	5	0.0878007114542783
chr4	402003	402842	5.8278684	9	0.0878007114542783
chr3R	6970160	6970708	4.033378144	6	0.0893627808936278
chr2L	18750005	18751362	5.5521523	12	0.0893627808936278
chr2L	11871283	11872130	6.30226132	11	0.0898344948113884
chr2R	4137441	4139383	10.50697592	41	0.0898344948113884
chr3R	21514583	21515516	6.60795883	20	0.0906009399060094
chr3R	27474997	27478103	10.06827912	43	0.0912125180924531
chr3R	12227292	12228576	6.485410203	19	0.0912125180924531
chrX	5735353	5736907	7.75202674	31	0.0912125180924531
chrX	17817163	17817619	4.19916596	11	0.0912125180924531
chr2L	19241609	19242548	3.65085141	4	0.0912125180924531
chr3L	21465108	21467088	8.62847738	29	0.0919594315078296
chr2R	25127071	25128683	10.269845473	35	0.0924005002097193
chr2L	20838694	20839432	5.4606093	15	0.0924005002097193
chr3L	3889316	3890232	5.9529849268	11	0.0931363174362175
chr3R	8354919	8356235	9.006049452	33	0.0935655630578421
chr3R	17099943	17100926	5.610547548	8	0.0935655630578421
chr2L	15089060	15090262	7.00695428	25	0.0939893231124172
chr4	514951	515592	5.23023305	8	0.0939893231124172
chr3L	2336466	2337301	6.795545813	14	0.0942263140457114
chrX	12869491	12870155	6.259515192	18	0.0942263140457114
chr3L	591946	592726	3.66737242	15	0.0942263140457114
chr3L	19673937	19675267	9.59580973	27	0.0942263140457114
chr3R	23653495	23654635	6.83907081	19	0.0942263140457114
chr4	1186798	1187730	8.962677449	19	0.0942263140457114
chrX	17714945	17715637	3.324339968	15	0.0944545545445455
chr2L	3566160	3567540	4.62505849	15	0.0944545545445455
chr3L	3007104	3007601	6.90111109	20	0.0944545545445455
chr3L	7010698	7011328	4.68408636	13	0.0944545545445455
chr3R	7210080	7210453	3.3208037	8	0.0944545545445455
chrX	7214780	7216182	6.655516	15	0.0944545545445455
chr3L	14167580	14168263	5.9039888	9	0.0948547347100152
chr2L	21875502	21876611	4.15114607	6	0.0948547347100152
chr2L	5841471	5844477	13.129471868	70	0.0952500494631388
chrX	2455635	2456215	5.0722095	8	0.0952500494631388
chr3R	16123604	16126368	6.58904715	29	0.0959304069593041
chrX	21496996	21497725	5.77383568	12	0.0963156696378555
chr2R	8233223	8233523	3.88484041	4	0.0963156696378555
chr2L	21028905	21029766	5.67882704	9	0.0969866977266237
chr3L	14558821	14559480	4.31704773	11	0.0973622040780996
chr2R	13520545	13521501	5.26901331	14	0.0973622040780996
chr3R	19254801	19256227	6.11387697	20	0.0979636140432199
chr2L	3920596	3921218	5.1048102	12	0.0979636140432199
chrX	3306671	3307403	4.96120089	12	0.0979636140432199
chr3R	19807273	19807856	3.4914976	7	0.0979636140432199
chr4	946161	946738	4.8087112	9	0.0979636140432199
chr2L	22181905	22182495	4.62879299	8	0.0979636140432199
chr3L	770866	772294	5.16754624	19	0.0979636140432199
chr3L	2719778	2723343	8.72212438999999	54	0.0979636140432199
chr3R	27621342	27622078	5.174275637	12	0.0979636140432199
chr3R	32028903	32029604	5.14894027	9	0.0979636140432199
chr2L	14687020	14687697	4.91791145	9	0.0979636140432199
chr2R	16702819	16703652	4.3895842	13	0.0980377606938446
chr3L	529096	530644	8.18180761	26	0.0980377606938446
chr2L	984585	985678	7.24925038	27	0.0980377606938446
chr2R	11443681	11444592	7.89181384	17	0.0986712757295699
chr2L	19221117	19221831	3.75931057	7	0.0990190753651907
chr2R	12364592	12366469	9.640569241	65	0.0990190753651907
chr2L	11504716	11505380	3.81712396	10	0.0993629450614261
chr2R	7169745	7170207	4.2076316	6	0.0993629450614261
chr3L	22378719	22379399	4.347185	17	0.0994236710782703
chr3R	12069829	12071702	14.47971449	69	0.0994236710782703
chr3R	30711712	30712733	7.030814427	17	0.0994236710782703
chr3L	22627171	22628170	5.49774827	16	0.0994833849948338
chr3R	4168628	4169041	5.718467441	19	0.0994833849948338
chrX	5297639	5298156	3.76276231	8	0.0994833849948338
chr2R	17105146	17105613	4.29155638	11	0.100979375746636
chr3L	5398633	5398988	3.6039582	4	0.101071091800902
chrX	6733803	6735180	5.9921750232	29	0.101071091800902
chr3L	17225045	17225556	3.2327718	5	0.101071091800902
chr3R	5620753	5621145	3.6460169	8	0.101071091800902
chr2L	11504035	11504501	3.33372239	6	0.101071091800902
chr2R	13179330	13180190	5.15625947	22	0.101071091800902
chr3R	16746913	16747126	2.6319646	5	0.101287776981464
chr3L	22008261	22009964	9.09707263	32	0.101287776981464
chrX	12548775	12549606	4.18730571	16	0.101287776981464
chr2L	16571321	16571939	4.6049136	13	0.101287776981464
chr2L	2397376	2398093	5.76182837	16	0.101287776981464
chr3L	4309075	4309743	4.29163082	13	0.101287776981464
chr3R	22978377	22979306	5.62342738	14	0.101287776981464
chr2R	14744442	14744821	4.42984753	9	0.101287776981464
chr3L	2514889	2516049	5.66449546	19	0.101287776981464
chrX	3551554	3552075	4.0356225	8	0.101287776981464
chrX	17783391	17783885	5.1990377	10	0.101287776981464
chr3R	12344267	12346015	7.00425646	20	0.101287776981464
chr3R	21702551	21703404	5.1268692	14	0.101287776981464
chr3R	28044057	28046011	7.62987499999999	23	0.101287776981464
chrX	19035724	19036374	3.61496723	8	0.101287776981464
chr3L	16988568	16989209	5.25283232	12	0.101858221488556
chrX	999104	1000439	5.159906543	25	0.101966844131913
chr2R	11315208	11317070	6.4579445	24	0.101966844131913
chr3R	11546633	11547567	5.590628158	17	0.101966844131913
chr3R	15841789	15842971	6.757934373	43	0.101966844131913
chrX	9707586	9708536	5.2146615	15	0.101966844131913
chr3L	8579520	8581108	5.85619168	28	0.101966844131913
chr3R	14867294	14867932	5.12232468	13	0.101966844131913
chr3R	24570584	24570944	2.6632422	4	0.101966844131913
chr2L	14556544	14557304	5.1475637	15	0.101966844131913
chr2L	8804112	8804951	4.09253399	8	0.102260839905857
chr2L	21256877	21257363	3.1507209	12	0.102260839905857
chr2L	8731933	8733466	8.48070087	34	0.102293548982633
chr3L	15672280	15672862	3.0629321	5	0.102293548982633
chr3R	19174291	19175601	5.73486972	10	0.102293548982633
chr3L	4603214	4603814	4.83300262	13	0.102582222980709
chr3L	15306265	15306806	4.2225648	16	0.102582222980709
chr3R	24413171	24415481	10.006976868	34	0.103176381869202
chr3R	25423537	25424049	3.17543385	5	0.103176381869202
chr2R	12670656	12670989	2.77589428	4	0.103176381869202
chr2R	20930931	20931596	4.541933808	9	0.103176381869202
chr3R	8978249	8978841	4.26189024	9	0.103176381869202
chr2L	11341304	11342299	5.2829273	12	0.103176381869202
chr2R	9515506	9516018	3.70074413	9	0.103176381869202
chr3L	6585152	6586074	6.08264206	17	0.103708548064113
chr3L	16629520	16630879	4.975016143	25	0.104255267903867
chr3R	15506317	15507307	5.96134572	14	0.104255267903867
chr3R	19465128	19465910	5.2491984	17	0.104255267903867
chrX	14231717	14232988	8.37619671	28	0.104255267903867
chr3R	24979525	24980033	2.8223089	3	0.106073169922717
chr2L	18385865	18386508	3.7887454	7	0.106073169922717
chr3R	23238815	23239621	5.22305915	9	0.10684013951546
chrX	14810220	14811314	8.85257721	30	0.10684013951546
chrX	9450119	9451189	7.62805942	11	0.10684013951546
chr2R	16448936	16449337	4.0242802	5	0.10684013951546
chrX	18677045	18677767	2.732386	4	0.10684013951546
chr2L	3751940	3753127	5.9139764946	17	0.10684013951546
chr2L	9167787	9168351	3.223329162	8	0.10684013951546
chrX	16690243	16691857	6.54104996	41	0.10684013951546
chrX	1273223	1273541	3.07463321	8	0.10684013951546
chrX	6547026	6547529	2.92340585	5	0.10684013951546
chr2L	11209256	11209693	3.46069389	5	0.10684013951546
chr2R	7118474	7119624	6.011840013	16	0.10684013951546
chr2R	15334485	15335121	3.1104826	4	0.10782875200852
chr3R	9101995	9103247	5.80650669	13	0.10782875200852
chr3R	25926580	25928491	8.29339658	25	0.10782875200852
chr2L	13197439	13198820	8.0504638	25	0.10782875200852
chr2L	20330401	20331404	4.4222011	8	0.10782875200852
chr2R	19638307	19640415	8.36874861	24	0.109062411624267
chr2R	20290002	20291062	5.24673250000001	20	0.109297153425535
chr3L	12025246	12027352	7.06974367	22	0.109297153425535
chr2R	22591680	22592536	5.05756992	16	0.110264835585407
chr3L	17601326	17601839	3.25600246	9	0.110264835585407
chr2L	4243929	4244726	5.16763936	20	0.110634025883126
chr3L	20902162	20902898	4.0058806	9	0.110634025883126
chr3R	6876193	6876676	4.44224526	12	0.110634025883126
chr2L	12674220	12674693	2.80260838	3	0.110634025883126
chr3L	16208758	16209163	3.199810451	4	0.110634025883126
chr3R	27837014	27837546	5.95258061	18	0.110634025883126
chrX	5895721	5896415	3.9810132	9	0.110634025883126
chr2R	18926644	18927234	3.0438662	4	0.110634025883126
chr3L	16500999	16501799	5.05832203	14	0.110634025883126
chr3R	6798829	6799616	3.4877031	6	0.110634025883126
chr3L	6723198	6723592	3.1913851	7	0.110634025883126
chr3L	19153536	19154328	3.73213598	6	0.110634025883126
chr2L	17879464	17880308	4.84249095	10	0.110634025883126
chr2R	14335885	14337489	6.31773160000001	27	0.11181198138538
chr3L	18126987	18127802	3.7101987	9	0.112274105922741
chrX	18596455	18596798	2.40033262	5	0.112484769222193
chr2L	316560	317552	4.59689051	12	0.112484769222193
chr3R	31486010	31486370	4.13197541	9	0.113397911310191
chr2R	12534155	12534502	2.331092748	6	0.113397911310191
chr2R	16567669	16567951	2.88042435	6	0.113851471995658
chr3L	9903069	9903705	4.6472108	14	0.114004251748738
chr3L	11348781	11349249	3.20089772	10	0.114004251748738
chr2R	20571555	20574059	8.314379046	34	0.114004251748738
chr3R	9250585	9250974	2.9974191	6	0.114004251748738
chr2L	618722	620088	4.440583	22	0.114004251748738
chr2R	16453872	16455033	3.2934064	4	0.11439976691986
chr3L	10933637	10937022	6.061210957	38	0.11439976691986
chr3R	20193643	20194613	5.06238218	13	0.11439976691986
chr2L	19640454	19641091	3.11443072	3	0.11439976691986
chr3L	18323671	18324174	3.1109061	7	0.114594978270413
chrX	14737433	14738564	5.51755599	12	0.114594978270413
chr2L	4358854	4359954	5.59995431	37	0.115719049080103
chrX	17808027	17809184	4.51669483	16	0.116155051161551
chr2R	11019118	11019861	3.4037272	5	0.116589193959069
chr3R	30301586	30302840	6.22070627	29	0.117701846836593
chrX	3814110	3814592	3.69437853	7	0.118809775073448
chr3R	17297431	17299133	7.150102843	27	0.11898345049216
chr2L	11430131	11432012	5.58357325	27	0.11898345049216
chr3R	20017444	20018119	4.50210562	11	0.119407046637108
chr2R	15808521	15808929	3.3144772	5	0.119828859219341
chr3R	22253264	22253886	3.6037869	8	0.1202488994798
chr3R	5423849	5424523	3.2561481	11	0.122007924993664
chr3L	16763469	16763834	1.783084	2	0.122577742225777
chr3R	28005961	28007103	4.83457915	19	0.122577742225777
chr2L	21316683	21317201	4.17718972	16	0.122577742225777
chr3R	18315266	18315842	2.84620123	5	0.122987701229877
chr3L	17056612	17058477	6.682099779	41	0.123140480982958
chr2R	13097000	13098987	6.921614904	23	0.123140480982958
chr3L	12023835	12024961	4.21861798	14	0.124098883746122
chr2R	20165497	20166288	4.0943858	11	0.124098883746122
chrX	10243336	10243889	3.3848299	9	0.124098883746122
chr2L	11712006	11713493	4.80781574	16	0.124098883746122
chr3L	18427875	18428992	5.0774609	17	0.124899166525065
chr3R	30406209	30409972	6.40330787	53	0.124899166525065
chr3L	21933398	21933962	4.1722032	20	0.125183019223433
chr2R	19535372	19536375	4.898833172	13	0.125183019223433
chr3R	23634612	23636548	5.86652587	32	0.125183019223433
chr2L	1891432	1892528	4.34177416	19	0.125183019223433
chr3R	10114879	10115638	5.73431433	23	0.125576915992611
chr3R	9548834	9549099	1.4377278	5	0.125969221259692
chr3L	3663830	3664655	4.24880496	13	0.127004638245853
chr2R	15285562	15286315	6.45397287	17	0.128035888564061
chr3R	8628355	8629741	6.28912543	21	0.128804354033535
chrX	4010002	4010653	3.743503389	5	0.128804354033535
chr3L	1040427	1041659	5.09738916	19	0.129186281371863
chr2L	17016008	17016748	4.655183232	27	0.129566684050158
chr3L	10658300	10658572	1.809442	3	0.129945571179934
chr2L	21944486	21945747	5.56734975	14	0.131594395232445
chr2L	8550588	8551467	4.20303759	8	0.131967755605392
chr3L	21379345	21379868	3.360328286	15	0.132296182146491
chr3L	27084979	27085397	3.39555014	10	0.132296182146491
chr3L	4080571	4080850	2.2406386	3	0.132296182146491
chr3L	16458605	16460071	6.371467151	26	0.132296182146491
chr3R	23321378	23322581	6.614612582	27	0.132296182146491
chr2L	11597283	11598123	3.5939353	14	0.132296182146491
chr2L	5628581	5629221	3.1432988	5	0.132403947105289
chr2L	10115342	10115681	3.140876	7	0.132403947105289
chr2R	9429576	9430098	3.286684	8	0.132676216125997
chr3L	18342236	18342800	3.205932132	5	0.132676216125997
chr2L	12236227	12237329	4.578651008	14	0.132676216125997
chr3R	4476798	4477321	3.83045493	17	0.132676216125997
chr3L	13214468	13215023	4.4028659	14	0.132676216125997
chr3R	31266153	31267492	4.5339782	22	0.132676216125997
chr2L	11289491	11290304	4.1064568	12	0.132676216125997
chr3R	6240549	6241261	3.10117908	14	0.132676216125997
chr2L	13875605	13876681	4.34365767	13	0.132676216125997
chr2R	8220560	8221437	3.932549545	11	0.132676216125997
chr2L	2168159	2168493	1.6868024	2	0.132676216125997
chr2R	10366948	10368300	6.03751338	29	0.133337232314504
chr3L	512528	514329	3.866400428	30	0.133337232314504
chr3L	10367802	10368184	1.9404748	3	0.133337232314504
chr2L	8790025	8791281	5.202494	14	0.133337232314504
chr2R	22008009	22009057	4.7141849	16	0.133337232314504
chr3L	19197053	19197632	3.10407635	10	0.133337232314504
chr3R	27517835	27518703	4.6492939	16	0.133337232314504
chr3R	6030223	6032114	7.11479128099999	46	0.133437032236626
chr2R	10746156	10746751	3.822979	7	0.133437032236626
chrX	9733171	9733503	1.46486378	2	0.133536084593788
chr2R	8739129	8740538	3.94934758	14	0.133536084593788
chrX	23025920	23027375	4.797796296	30	0.13388418167529
chr2L	1372380	1374006	5.05364438	13	0.134230979887086
chrX	1856223	1857539	6.676076665	24	0.134856127646904
chrX	4520855	4521455	3.13016489	9	0.134856127646904
chr3L	2135437	2137140	6.594029417	29	0.134856127646904
chr3L	18149872	18150226	2.956057396	5	0.134856127646904
chr3R	10081558	10082165	4.55325651	10	0.134856127646904
chrX	267986	268622	4.979637504	22	0.134856127646904
chrX	23072934	23073705	3.63928577	21	0.134856127646904
chr2L	2697856	2699291	4.367970384	27	0.138029362531373
chr2R	21877190	21878107	3.93618413	13	0.138029362531373
chr3R	25938189	25939160	5.2108612	14	0.138029362531373
chr3R	17813595	17814281	2.99612666	9	0.138029362531373
chr3R	26521220	26523141	5.740435542	30	0.138029362531373
chr3L	1888559	1889094	3.73369281	11	0.138029362531373
chr3L	6086387	6088387	5.9925437	16	0.138029362531373
chrX	7534404	7535756	4.82283446	15	0.138029362531373
chrX	8856706	8857447	3.8461748	12	0.138029362531373
chrX	13933880	13934239	2.21949363	4	0.138029362531373
chr3R	4838288	4839100	5.579670172	18	0.138029362531373
chr3R	9734197	9735395	8.28307769000001	25	0.138029362531373
chr2R	11042518	11044406	5.46056885	13	0.138029362531373
chr3L	22282035	22283168	6.75530136000001	34	0.138107694606883
chr2L	8978523	8980249	7.332708754	38	0.138107694606883
chr3R	24618494	24621533	7.39683253	36	0.14129284745944
chr3R	27178424	27179687	3.65792712	16	0.141359126119474
chr3R	31243519	31244008	3.44744664	12	0.141359126119474
chrX	18923093	18923578	2.7787554	9	0.141676579672994
chr3R	8979054	8979582	2.6887696	8	0.143128848749228
chr2R	23185888	23186266	3.5438661	7	0.143442038774846
chr2L	2800958	2801600	3.2329368	12	0.143500137618747
chr2L	19829105	19830480	4.674007073	18	0.143500137618747
chr2L	7262317	7263211	3.25513168	8	0.144120799187687
chr2R	14025939	14026500	5.55319185	14	0.144120799187687
chr2R	16080186	16081175	3.64914275	17	0.144429493781729
chr2R	5731562	5732607	4.3645163	10	0.144737105236845
chr2R	18221363	18222224	3.6798725	7	0.145603653294916
chr3R	15398019	15398398	2.72202004	9	0.145908136459081
chr2L	5608809	5610688	5.64239798	28	0.147327675609402
chr3L	7225326	7226070	3.5090083	5	0.147628094333424
chr2R	19362120	19362503	2.88951958	6	0.147927468122753
chrX	4227900	4228394	3.09991153	11	0.148225802419758
chr3R	15680873	15681370	3.11461666	8	0.148523102629079
chr2L	17779144	17779789	3.9041845	8	0.149114622216535
chr2R	14083342	14083863	3.92613847	10	0.149114622216535
chr2L	12877630	12878810	4.46694008	14	0.149151694124908
chr2R	7724031	7724703	4.66682304	16	0.149151694124908
chr3R	18565504	18566132	3.759324202	9	0.1494448493295
chr3L	15854524	15854987	2.000517892	4	0.150285486031157
chr3L	12603047	12603713	4.1299986	14	0.150318301503183
chr2R	11500851	11501768	3.14316613	5	0.150318301503183
chr3L	15747658	15749886	8.84124080699999	32	0.151153144071258
chr3L	15393849	15394813	3.7325104	12	0.151299635137157
chr2L	7714948	7715997	5.67634326	19	0.151299635137157
chr4	727535	728228	5.050727715	14	0.151299635137157
chr3L	20970939	20972220	4.60193896	33	0.151299635137157
chr3L	16759906	16760812	4.375629567	16	0.151299635137157
chr3R	5902038	5903043	4.42162044	17	0.151299635137157
chr2L	5198745	5199531	5.53065908	17	0.151299635137157
chr3R	11399973	11400615	5.19553235	14	0.151299635137157
chrUn_CP007101v1	892	1211	3.4972502	5	0.151299635137157
chr2L	10372303	10372809	2.7559476	7	0.151299635137157
chr2R	24846458	24847247	2.60824287	20	0.152117451571426
chr3L	12306244	12307523	3.6409372	21	0.15216914248675
chr2R	20889722	20890606	3.5145563	8	0.15216914248675
chr3R	22062679	22063793	5.1263949	13	0.15216914248675
chr2L	7775165	7776192	4.62565432	35	0.15216914248675
chr3L	17281277	17281996	3.1056756	13	0.153509898179617
chrX	3696796	3697340	2.540630806	15	0.153865464517378
chr2L	1768447	1768732	1.9888674	3	0.153865464517378
chr2R	23789912	23790510	3.14359235	5	0.153865464517378
chr3L	4535791	4536362	2.77625122	10	0.153865464517378
chr3L	18061713	18062338	2.7643421	6	0.153865464517378
chr3L	27130146	27131047	6.12064235	42	0.153865464517378
chr4	681718	682938	6.66389434	24	0.153865464517378
chrX	5409767	5410521	2.37462995	8	0.153865464517378
chrX	20793823	20794225	1.87372224	3	0.153865464517378
chr3L	609936	610616	2.99536196	7	0.154136547129601
chr2L	5752599	5754879	5.82010018	35	0.154928389705891
chr3L	4116738	4117890	3.44916508	19	0.155196858164346
chr3L	8880222	8880746	3.2025384754	8	0.155212076194978
chr3R	27214367	27215024	3.14021771	8	0.155212076194978
chr3L	14840398	14841896	6.83717937	30	0.155227195727029
chr2R	11819678	11820254	2.396205197	7	0.155227195727029
chr3L	950994	951840	3.4487668	20	0.155493012895802
chr3R	23374140	23375030	6.489123981	16	0.155757972589838
chr3L	1277355	1277932	3.30033922	10	0.156034476809141
chr3R	4780940	4782088	6.1261111	20	0.156034476809141
chr2R	13656810	13657572	2.4015328	7	0.156034476809141
chr3R	24491350	24491737	2.5868237	5	0.15608328232153
chr3L	10362683	10363138	3.58225629	13	0.15608328232153
chrX	14622471	14623201	3.3215567	15	0.15608328232153
chr3L	1279231	1279846	3.38838071	7	0.15608328232153
chr3L	14379604	14380406	3.92404908	12	0.15608328232153
chr3L	14881204	14881781	3.0326268	5	0.15608328232153
chr3R	10719035	10719546	3.2868765	10	0.15608328232153
chr3R	14093157	14093695	2.2514666	7	0.15608328232153
chr2R	14132209	14132672	2.58835807	4	0.156342277164689
chr3L	1687996	1688245	1.91802964	8	0.156631285228285
chr2L	92847	93630	3.407248763	9	0.156631285228285
chr2L	10478485	10479028	5.2821795	8	0.156631285228285
chr2R	6027130	6028893	6.95380933999999	28	0.156631285228285
chr3R	18733559	18735131	6.48534534	28	0.156631285228285
chrX	7476310	7478239	5.383142563	22	0.156631285228285
chr2L	16016422	16017732	4.42875455	24	0.156631285228285
chr2R	6219600	6219938	4.068076588	9	0.156886186381362
chr3L	15928742	15929032	1.510376	3	0.157140292211028
chr3R	18109250	18109704	2.12293376	4	0.157148826330431
chr3R	29317698	29318106	1.94274431	6	0.157148826330431
chr2R	21787430	21789264	4.88181385400001	27	0.157157307525061
chr2L	1890745	1891269	3.05681142	11	0.157157307525061
chr2R	13086969	13088210	4.219355336	22	0.157904023839102
chr3R	11189639	11190665	4.5061832	17	0.158154200035947
chr2L	6504243	6505029	2.88979996	7	0.158403604084036
chr2L	11394518	11395744	4.5154778	15	0.15914494837111
chr3L	21997002	21999456	4.689849657	53	0.160128856945852
chr3R	1921206	1921804	4.997898	17	0.160128856945852
chr3L	4844368	4844850	2.83704101	7	0.160128856945852
chrX	14027054	14027904	5.98027422	18	0.160128856945852
chr3R	13205776	13206608	3.68138568	11	0.160372953530335
chr3L	10956617	10956959	2.19096659	5	0.161100784898679
chrX	15538804	15540340	6.18883728	30	0.161100784898679
chr2R	10788215	10789313	6.76236354100001	25	0.161100784898679
chr3L	20254003	20255325	5.74175757	28	0.161341920519194
chr3R	5832515	5834356	5.94678936	48	0.161577185700492
chr3R	27658938	27659644	3.08381763	6	0.161577185700492
chr2L	9665180	9666215	3.85209345	35	0.161577185700492
chr2R	11188315	11188645	1.8754896	2	0.162291903339786
chr3R	16234344	16234695	1.4627922	3	0.162291903339786
chr2R	6966405	6967073	2.9443006	8	0.162291903339786
chr2R	21750613	21751624	4.76610523	15	0.162520779406317
chr3L	3859233	3859854	1.8217944	7	0.162520779406317
chr3L	14087530	14088713	3.72370022999999	22	0.162520779406317
chr3L	7007669	7009597	5.85167868200001	32	0.163224871542696
chr3L	22916540	22919743	4.97589812999999	53	0.163224871542696
chr3L	23269443	23270575	2.707940948	25	0.163224871542696
chr2R	17845220	17845608	2.42947388	5	0.163690773779765
chrX	12482822	12484365	5.51430357	42	0.163690773779765
chr3R	30253994	30255160	4.223916842	27	0.164153911018394
chrX	20236823	20238240	5.26133452	18	0.164153911018394
chr3L	16655776	16656298	3.15346369	9	0.164814355568848
chr3L	14480136	14480663	2.4463122	4	0.164814355568848
chr3R	25950840	25951662	4.90820859	15	0.164814355568848
chr2L	13268032	13269529	6.00196426	18	0.164814355568848
chr2R	19013635	19014398	4.3464436	14	0.164814355568848
chr3L	3651036	3652654	4.630371	22	0.164814355568848
chrX	9573326	9574269	7.82589782	20	0.164814355568848
chrX	15816837	15817422	1.6496162	2	0.16502647980816
chr2R	16215723	16216140	1.82863653	4	0.16502647980816
chr3L	15797232	15797680	2.70111968	5	0.16502647980816
chr3R	17735309	17735938	2.569338042	11	0.165221213727684
chr2L	18015308	18016154	5.338250974	18	0.165221213727684
chr2R	22620493	22621471	3.95096565	19	0.165221213727684
chr3L	22538861	22541161	6.33626332899999	58	0.165221213727684
chr3R	19938751	19940499	4.30771609	45	0.165221213727684
chr2R	20005829	20006453	3.55007873	8	0.165429121827702
chr3R	9833184	9833862	2.6073145	8	0.165429121827702
chrX	253038	253995	3.942470642	23	0.165429121827702
chr3R	22191056	22191776	4.0395492	15	0.16565183308509
chr3R	4958090	4958494	2.26941284	9	0.165873902523292
chrX	2542349	2542853	3.091424391	9	0.166095332912752
chr3L	13479191	13479929	2.8649146	12	0.166536287547716
chrX	14994008	14994505	1.89106132	12	0.166536287547716
chr3L	15036536	15037862	4.32567832	19	0.167213937632025
chr2L	3106180	3106827	3.04730447	9	0.167432183820245
chr2L	20772132	20773147	4.12305919	22	0.167821515720768
chr3L	8662109	8663223	3.45501622	11	0.167821515720768
chr3L	10435365	10435899	1.759942	2	0.167821515720768
chr3L	22999603	23000050	2.38783081	9	0.167821515720768
chrX	1350587	1351296	3.2911173	11	0.167821515720768
chr2L	15943307	15945361	4.238187562	23	0.167821515720768
chr3L	11395853	11397233	5.40259162	24	0.168204276618752
chr3R	3589620	3590163	4.91654409	18	0.168204276618752
chr3R	30633632	30634258	3.30670155	11	0.168204276618752
chr2R	23031313	23032796	3.269550063	14	0.168204276618752
chr3R	31555284	31556950	3.70045315	20	0.168204276618752
chr2R	11058324	11059106	3.87998426	15	0.168204276618752
chr3R	22437018	22437664	3.0305591	10	0.16841714704934
chrX	1085184	1088261	5.17622929	53	0.169526385369878
chrX	2360895	2361505	2.64121366	7	0.169736807831822
chr3R	25749758	25750077	1.990227	2	0.169918572996257
chr3R	29234939	29236507	5.8109396	34	0.169918572996257
chr2L	21081077	21082063	4.38094884	17	0.169918572996257
chr3R	20087582	20088082	2.69506323	9	0.171162136898343
chr3R	25395477	25397655	3.111149998	51	0.171162136898343
chr3L	9585583	9586116	4.48398635	13	0.171162136898343
chr3L	320829	321858	3.128843	10	0.171162136898343
chr3R	20660154	20661022	5.44619464	13	0.171162136898343
chr3R	30197295	30198114	3.35610301	9	0.171162136898343
chr2L	5676247	5678091	4.54910034	18	0.171809062187704
chr3R	12321023	12321983	4.80443106	15	0.172013143513235
chr2R	11189272	11189633	1.9858668	8	0.172216662631258
chr3L	19251158	19251641	2.3004354	4	0.172859467835885
chr3L	15386322	15387306	3.82039545	18	0.173061265302041
chr3R	28157299	28160662	4.68716335	42	0.173262509140032
chr2L	4788997	4790396	4.0428156	20	0.173862941574695
chrX	9251196	9251641	2.4833872608	11	0.173862941574695
chr2L	18456999	18457224	2.07690988	2	0.173862941574695
chrX	15619031	15620991	2.332696249	29	0.174696154362765
chr2L	19121448	19121891	3.59414073	11	0.174696154362765
chr2R	13609920	13611629	3.52648084	26	0.175763648124983
chr3L	3444007	3445083	3.625588014	8	0.175959306243289
chr3L	27859967	27860365	1.60257675	18	0.176929675453507
chr2R	21957830	21960141	5.590224588	40	0.176929675453507
chr2L	12895569	12896316	4.6938796	12	0.176929675453507
chr3R	10817501	10820359	4.71844658	23	0.176929675453507
chrX	7458932	7460163	2.5870801	21	0.176929675453507
chr2L	9100369	9100741	2.02862949	3	0.177122179965292
chr2R	6464536	6465269	-0.147694109000005	51	0.177744540485386
chr3L	15738982	15739773	2.993946154	8	0.179224819453538
chrX	662174	663223	3.23053356	9	0.179601610884488
chrX	8747374	8748325	2.72069035	12	0.179601610884488
chr3R	26174200	26175427	5.152733878	26	0.179789249990664
chr2R	19088033	19088749	1.674691326	16	0.180831382102431
chr3R	22855521	22856133	1.98940632	7	0.181016878285469
chr3L	23000271	23000982	3.42155651	16	0.183384023802344
chr2R	6559444	6560889	3.5626708	17	0.183384023802344
chr2R	16921343	16921893	3.9091146	7	0.183384023802344
chr3L	6743573	6744189	3.81411481	9	0.183384023802344
chr3L	12305299	12305943	1.996961352	3	0.183384023802344
chr3L	5080161	5080902	2.737340456	8	0.183384023802344
chrX	13826702	13827157	2.4625023	5	0.183384023802344
chr3L	1886197	1886666	2.4699032	7	0.183384023802344
chrX	4183344	4184004	2.71397921	7	0.183384023802344
chr2R	9223080	9224044	3.34487339	15	0.183384023802344
chr3R	13721949	13722366	2.98884524	8	0.183384023802344
chrX	19824633	19826756	4.88966886	27	0.183384023802344
chr2R	9772889	9773938	3.958619	12	0.183384023802344
chr2R	18963431	18963821	3.64223335	11	0.183562770852666
chr3R	31002874	31006067	3.64032117	55	0.18390803406706
chrX	2889431	2889804	4.1461542	9	0.18390803406706
chr2R	22097402	22098206	3.13239168	13	0.18390803406706
chr3L	2296481	2297415	3.2456626868	28	0.18390803406706
chr3R	19209593	19210286	4.39975328	19	0.18390803406706
chrX	19182363	19182960	2.27940641	11	0.18390803406706
chr3L	7591248	7592140	3.03205576	9	0.18390803406706
chr3L	17183788	17184265	2.0821332	11	0.18390803406706
chr2L	18061175	18062094	3.6865675	12	0.18390803406706
chr3L	3582728	3585535	6.000611449	54	0.184608343289382
chrX	22808861	22809189	2.3719363	7	0.184608343289382
chr3R	9700323	9700857	2.42109628	7	0.184608343289382
chrX	10540153	10541036	3.2670079	11	0.184608343289382
chr2L	16670691	16671336	2.26601739	6	0.184782293971375
chr2L	4648112	4649794	5.08214381	23	0.184955797479378
chr3L	4014023	4015179	2.0771467	7	0.186360311337287
chr2L	2655737	2657195	6.0242307132	37	0.187742589377426
chr3L	15428225	15429756	2.81002899	36	0.187742589377426
chr2L	11920507	11921366	3.2237872	18	0.187742589377426
chr3L	7101582	7102947	3.60651052	23	0.187742589377426
chr3L	19869859	19870202	1.89620291	9	0.187742589377426
chr2R	13405730	13405935	1.821203	2	0.187742589377426
chr2L	21750610	21750942	1.5315872	4	0.187742589377426
chr3L	13104156	13104825	1.8562518	6	0.187742589377426
chr3L	17194439	17195012	3.9249418	12	0.187742589377426
chr3R	26479683	26483140	3.99914893	47	0.187742589377426
chr3L	8284275	8284749	1.8099543	3	0.187742589377426
chrX	7470328	7471411	3.946172102	13	0.187742589377426
chrX	22592884	22593499	2.64588627	18	0.187742589377426
chr2R	20392708	20393771	2.45838413	5	0.188406033768482
chr2R	8495846	8498229	3.74026452	30	0.188406033768482
chr3L	13599882	13600875	3.88491832	18	0.188406033768482
chr2L	8913375	8914482	6.42612256	20	0.188406033768482
chr3R	5274676	5275458	3.83351743	17	0.18889925775883
chr3R	28683466	28684519	3.88840625	11	0.18889925775883
chrX	20650640	20652164	4.30494645	28	0.18889925775883
chr2L	12555413	12556202	4.12065005	11	0.189862263773623
chr2R	19689326	19690272	3.33839189	12	0.190024443248559
chrX	8608637	8609210	2.1125909	17	0.190186218285902
chrX	1006086	1007211	0.993213889999998	23	0.190906282506078
chr2L	22060610	22061823	3.98083107	18	0.190906282506078
chr3L	11911282	11911894	2.79079175	8	0.191066359202589
chr2R	21731246	21733104	3.59541115	30	0.192335716923357
chr3L	13654417	13655827	2.75616567	10	0.192335716923357
chr2L	12309986	12310354	0.8797788	11	0.192335716923357
chr2L	20697586	20698806	3.016385839	9	0.192888498541988
chr3R	28256998	28257804	2.725455193	20	0.193595683588238
chr2L	9451561	9452245	2.4948864	7	0.193595683588238
chr2R	24789520	24790145	4.45217259	14	0.194522285837512
chrX	5971550	5973472	3.92214878	27	0.194522285837512
chr2L	10788150	10789209	4.542998313	21	0.194522285837512
chr2R	12400216	12401302	2.65157638	9	0.194522285837512
chr3R	7260339	7261147	2.63705478	10	0.194522285837512
chr2R	7104243	7105243	4.80441797	16	0.194522285837512
chr2R	18328834	18330393	4.07069372	16	0.194675397985874
chr3R	5452635	5454145	5.56286021	40	0.195760423957604
chrX	14669226	14669986	2.678101237	20	0.195760423957604
chr3R	25488971	25489255	0.876923	6	0.196690440578354
chr2L	11599974	11600873	3.62387533	18	0.196840169997599
chr2R	21108458	21108812	2.6373216	7	0.197378075072201
chr3L	11332924	11334822	1.38831394	48	0.197526606562645
chr2L	17258258	17259317	2.186528392	6	0.198596847337058
chr2R	6805293	6806176	3.4100053	12	0.198596847337058
chr3L	5162865	5164557	3.04416326	20	0.199130026537854
chr3L	10089923	10090534	3.74483532	20	0.199325915783873
chr2L	8745990	8747199	4.53030627	29	0.199325915783873
chrX	14173498	14173815	2.4811981	5	0.199325915783873
chr2L	21318221	21319437	5.05562646	28	0.199325915783873
chrX	18522703	18523219	2.02845927	4	0.200623687631237
chr2L	10787620	10787906	1.2734792	6	0.201150593223991
chr2L	9297518	9297973	1.8201205	7	0.201292820358252
chrX	19791869	19792229	1.8896063	3	0.201434706828718
chrX	8866425	8867302	4.214066	19	0.201576253857868
chr3R	6256945	6257574	2.11711922	14	0.202621503959389
chrX	12990574	12991160	5.26317679	16	0.202621503959389
chr3L	17461687	17461929	1.35744769	2	0.20290042424329
chr2L	11480524	11481067	2.37454786	6	0.20290042424329
chr3R	6117504	6118925	5.58299401	36	0.203039386905542
chr2L	2920824	2921407	2.28123397	9	0.203045188438903
chr3L	4907364	4907917	2.40887986	12	0.203045188438903
chr3L	17109382	17110556	3.32096072	8	0.203045188438903
chr3L	10068871	10069517	3.840323066	21	0.203045188438903
chrX	10290582	10290957	2.4800795	5	0.203045188438903
chr2L	4113178	4114258	4.27933807	11	0.203045188438903
chr3R	14067343	14068548	3.1197386	24	0.203045188438903
chrX	15545528	15546758	3.48551705	11	0.203045188438903
chr2R	25140411	25141476	3.13714617	22	0.203045188438903
chr2L	3731432	3733043	3.53976091	31	0.203045188438903
chr3L	15590699	15591403	2.08131152	14	0.203045188438903
chr2R	25165054	25166047	3.65177672	21	0.203556901050809
chr3R	11477224	11478030	3.72729492	12	0.203692979648171
chr2L	16626779	16627588	2.55828408	7	0.204950732996876
chr2L	7684308	7684989	4.3551750637	23	0.205458426120005
chr2R	23119799	23122646	1.6097088524	56	0.206338059309588
chr2R	16392031	16393148	3.4377579	9	0.206974413152398
chr2L	17172302	17173180	2.3111049	9	0.206974413152398
chr2L	18723913	18724878	2.04864669	5	0.206996005735853
chr3L	16933188	16934697	2.73741457	26	0.206996005735853
chr3L	17893595	17894303	1.85352643	16	0.206996005735853
chrX	15406482	15407470	2.51543841	8	0.207257052072571
chr2L	20853895	20854644	2.9053324	12	0.207257052072571
chr3R	8192158	8192890	2.84795456	6	0.20738712255942
chr3R	26794249	26795029	4.43469623	12	0.207516892652536
chr2R	19530312	19531546	4.075318293	15	0.207646363391342
chr3R	17323915	17324706	3.4038579	8	0.207775535810474
chr2R	7107816	7108500	2.49895307	8	0.208768088708371
chr2R	15283227	15283878	4.9226727	18	0.208768088708371
chr3R	6085475	6086341	2.87547147	17	0.209629783290328
chr3R	13138118	13138552	1.7549507	3	0.209756088611322
chrX	411187	412001	3.46668627	17	0.209767823217678
chr2L	16707358	16707730	1.91501384	7	0.209767823217678
chr2R	11138761	11139357	3.6227656	13	0.209767823217678
chr2L	20694356	20696479	3.80452152000001	35	0.210383294623787
chr2L	21804023	21805019	3.2079334	17	0.210383294623787
chr3R	7259521	7260179	1.93246575	14	0.210632179102909
chr3R	13480682	13482691	4.4348549	34	0.210632179102909
chr2L	7723224	7723978	3.4560838	18	0.210756197107562
chr3L	14617446	14618038	1.65403856	5	0.212694735066788
chr3L	10708067	10709130	4.454782668	11	0.212816133352651
chr3L	1708060	1709510	3.00358698	11	0.215228477152285
chrX	16181765	16182412	2.06071353	7	0.215228477152285
chr2R	19889419	19890656	2.79528822	9	0.215346600933127
chr3L	13555501	13556687	3.657017482	18	0.215464458068866
chr3L	14086531	14086943	1.863761	4	0.215573948223155
chr3L	3931619	3932533	2.38879194	21	0.215573948223155
chr3L	3779628	3779985	2.0607787	7	0.215573948223155
chr3R	13391198	13391636	1.2282436	10	0.215573948223155
chr4	1004227	1004943	3.38048842	12	0.216408662164087
chrX	14717355	14718086	2.95604688	12	0.217599988880036
chr2R	17475159	17475695	1.5624187	12	0.217684127026674
chr3L	20725650	20726295	0.878964300000001	9	0.217684127026674
chr2L	4588504	4589588	3.152994	8	0.217684127026674
chr2L	2412427	2414546	5.41796001000001	54	0.217684127026674
chr3L	6646872	6648163	1.20553827	16	0.217684127026674
chrX	8770246	8771156	1.5418977	2	0.217684127026674
chr2L	17039976	17040832	2.96732156	17	0.217684127026674
chr3R	26437934	26438625	1.7059511	4	0.217797553577976
chr3L	20582066	20583298	3.43965758	21	0.217910728350028
chr2L	19988210	19990001	4.591694899	26	0.218378162183782
chr3L	19251867	19252555	2.450211	6	0.218490443314473
chr3R	4903042	4903964	3.39197752	13	0.218602476035582
chr3R	22566032	22566575	1.8813773	11	0.218714261170568
chrX	20834626	20836226	0.769255269999999	26	0.218825799539251
chr2R	18912412	18915338	1.67851027	34	0.218937091957838
chr3L	2473055	2473473	1.611870748	5	0.219510722195107
chr2L	11077433	11077992	2.86477222	11	0.219510722195107
chrX	5434524	5435342	3.74813476	13	0.219972288485437
chr2L	18389854	18390944	2.597177223	16	0.220081833748568
chr3L	1077903	1078988	2.33900286	8	0.220541761613312
chr2L	20868061	20868580	1.392483044	3	0.22065044317036
chr3R	19395392	19397233	3.90617251	26	0.221458598122682
chr3R	20961970	20962616	1.96790562	4	0.221915513366696
chr3R	17034112	17034641	2.09222732	7	0.222022339250791
chr3R	6265771	6266728	3.19049512	30	0.222826354223901
chr2L	10349522	10349938	1.63949581	3	0.223247382102181
chr2R	19627680	19628044	1.812407727	5	0.223247382102181
chr3L	11335579	11336392	2.7348411	5	0.223247382102181
chr3R	18160217	18160798	2.03036393	10	0.223247382102181
chr2L	22306716	22307028	0.84593362	24	0.223286292060449
chr3L	13179899	13180429	2.14812703	5	0.223286292060449
chr3L	26227479	26228699	5.57869339	78	0.223286292060449
chr3R	27000224	27002709	6.61575236	79	0.223286292060449
chrX	14727267	14728086	1.97237442	15	0.223286292060449
chr2R	17943595	17944246	2.97893083	9	0.223286292060449
chr3R	16805022	16806538	3.20229061	12	0.223286292060449
chr2R	20200038	20200904	1.65246799	4	0.223390147529919
chr3R	21992806	21993766	4.17087447	16	0.223940656417709
chr2L	1295719	1299474	1.284058937	69	0.223940656417709
chr2L	6709837	6710965	2.562460208	16	0.224043475480778
chr3R	29630375	29632032	4.13122152	37	0.226202460139838
chrX	8537567	8538537	0.926946057999999	29	0.226302637402213
chr2R	20709199	20710699	1.837373518	19	0.227194671837164
chr2R	14635158	14637007	2.70169587	19	0.227194671837164
chr3L	22095908	22098191	2.90415179	48	0.227194671837164
chr3R	31067519	31068824	3.061005	27	0.227194671837164
chr2L	654643	655126	1.3168435	3	0.227194671837164
chr2R	15624905	15626097	2.47976351	10	0.227194671837164
chrX	865293	866237	3.90526411	16	0.227194671837164
chr2L	21648407	21649286	3.31345506	11	0.227194671837164
chr2L	1630537	1631558	3.77181647	33	0.227194671837164
chr3L	7461182	7463772	2.63162118	37	0.227292736828012
chrX	20645849	20646894	1.6982422	3	0.227390594273906
chr3L	1931201	1931746	2.22170446	12	0.227585689160757
chrX	7249828	7250532	1.7016494	7	0.227585689160757
chr3L	12898844	12899295	1.59448901	3	0.22830966114745
chr3R	9323044	9324040	1.69919902	15	0.22830966114745
chr3R	17588599	17589245	2.783296465	9	0.22830966114745
chrX	13173957	13175503	2.925566547	45	0.22830966114745
chr3R	5573182	5574520	2.99194278	32	0.228741621636156
chr2L	16034506	16035908	3.50064763	14	0.229172675597078
chr3L	20394356	20394985	2.28723679	9	0.23060838570231
chr2L	19223094	19223662	2.1439209	5	0.231036582205654
chr3R	28280431	28281382	2.9749081	13	0.231682237181687
chr2L	13545531	13545960	1.4882533	2	0.231682237181687
chr2R	6048198	6049585	4.87640493	31	0.231682237181687
chr3R	18051824	18052233	2.34473101	6	0.231682237181687
chr2R	9834841	9835810	3.45956302	22	0.231682237181687
chr3L	2051231	2054159	6.52210024519999	77	0.231682237181687
chr3R	13347719	13348534	4.08497789	23	0.231682237181687
chr2L	6850478	6851409	2.139980799	15	0.232105761386478
chr2L	9929205	9929576	1.47698582	3	0.232196697342714
chr3L	15280846	15281603	2.21460565	10	0.232618810657794
chr2L	5019874	5021354	4.09345461	17	0.233040050032264
chrX	19272211	19273334	2.68235196	9	0.233308557689123
chr2R	22709217	22710929	3.51475915	43	0.233308557689123
chr3L	557865	558948	2.57395844	13	0.233308557689123
chr2R	24347190	24348426	1.92664403	18	0.235133232299839
chr3R	25923027	25923757	2.22707944	9	0.235133232299839
chr3R	8810417	8810925	1.53062615	5	0.235878264025449
chr3R	30717403	30719454	1.84298938	28	0.236050522257836
chr4	1132842	1134415	4.73490757	30	0.236050522257836
chr2L	6385924	6386980	3.7289856	21	0.236464353564644
chr3R	25381150	25382463	3.45883446	25	0.237204968027787
chr2L	16127747	16128115	2.176137594	12	0.239253249700618
chr3L	13476521	13476840	1.7537097	6	0.239417733405413
chr3R	13490681	13491160	1.73450569	7	0.239417733405413
chr2R	13285171	13287854	4.41647741000001	36	0.240478605200704
chrX	4971968	4972913	2.08379359	10	0.240640090777073
chrX	17214050	17214446	1.6914513	9	0.240640090777073
chr3L	10993981	10994757	2.453274053	7	0.240868390593238
chr3L	1929777	1930537	2.2292576	10	0.240868390593238
chr3R	15023369	15024616	2.81881211	23	0.240868390593238
chr2R	9364925	9366607	0.413999523	25	0.240868390593238
chr3L	14569379	14570690	3.64086861	23	0.240868390593238
chr2L	15877043	15877739	1.9551441	5	0.240868390593238
chr3L	19498447	19499722	3.88849523	30	0.240868390593238
chr3R	12145537	12147839	5.27527071	28	0.240868390593238
chr3R	23721964	23722290	4.89572822	11	0.240868390593238
chr2R	13050026	13050989	2.6199406	10	0.240868390593238
chr3L	5892834	5893955	2.3629791	8	0.240868390593238
chr2L	12595985	12596704	1.64130811	5	0.240868390593238
chr2R	17386267	17386824	1.7654034	5	0.240868390593238
chr3L	10331399	10331830	2.5102966264	9	0.240868390593238
chr3L	16464189	16464819	1.7996776	4	0.240868390593238
chrX	3383774	3384204	2.93112879	7	0.241418487633308
chr3L	16339699	16341013	3.199884233	15	0.241418487633308
chr2L	10791702	10793182	3.60376919	26	0.241418487633308
chr3R	16199028	16200542	4.21237367	29	0.241418487633308
chrX	19422927	19423542	1.63441906	9	0.241418487633308
chr2L	7150253	7150887	1.2363651	3	0.241418487633308
chr3R	20983030	20984443	2.350610922	21	0.241418487633308
chr2R	12890260	12891731	3.1284233	18	0.241814624507698
chr3R	21943773	21944413	2.68439191	10	0.242209973833631
chr3L	27266177	27266442	0.57382935	9	0.242681089033954
chrX	1387129	1387629	2.231083	7	0.242681089033954
chr3R	23286712	23287664	4.7962429	18	0.243391319936391
chr2L	15536157	15536931	2.24649435	6	0.243933709395859
chr2L	14528554	14530343	2.22985747	18	0.243933709395859
chr2R	9415794	9416597	2.94391789	8	0.243933709395859
chr3L	12461466	12462978	3.24087975	15	0.244861734299011
chrX	8030726	8031388	1.38422567	12	0.244861734299011
chr3L	13656308	13656935	1.2564832	2	0.244861734299011
chr3R	30654228	30656853	4.73125565	35	0.244861734299011
chr3L	8369459	8370176	0.633036327	9	0.245249811302056
chr3R	17634199	17635004	2.4093148	9	0.245396068832763
chrX	3017175	3018357	1.32028036	21	0.245396068832763
chr3L	10026088	10027781	2.911959353	22	0.245541753366289
chr3R	7945296	7946080	3.1082217	9	0.245541753366289
chr2L	8915307	8916054	2.2159658	6	0.245614381810351
chr2L	5837389	5839500	3.30917655	27	0.245831416858314
chr3L	22031249	22033764	3.3049360073	58	0.245831416858314
chr3R	28011012	28013201	4.18564343000001	39	0.245831416858314
chr3L	743197	743533	0.897982	2	0.245903479827456
chr3R	5730736	5732043	2.9889294	22	0.245975402459754
chr2R	8181171	8181876	1.554911	4	0.246358243553077
chr3L	15909475	15910688	2.40562617	24	0.247983364928813
chr3L	14259276	14260295	1.66513249	22	0.248432770689953
chr2L	8574577	8575395	1.909418	9	0.248432770689953
chrX	9765607	9766052	1.4016294	4	0.248811746732303
chr3R	17251735	17252277	1.33012182	10	0.248880436254535
chr3L	10472405	10474234	3.890957641	30	0.24901741709887
chr3R	19432421	19433913	3.81708317	22	0.24901741709887
chr2L	10918877	10920755	0.514406119999996	50	0.249703021975795
chr2R	22162482	22163682	1.82483468	17	0.25014608365753
chr3L	14610864	14611343	1.41042737	3	0.25014608365753
chr3L	934085	934895	3.003983	12	0.250894910508949
chr3L	20984305	20986248	1.796558967	36	0.250894910508949
chr2R	5798941	5799875	3.3760663	18	0.25096107103987
chr3L	2357993	2358609	1.90834435	15	0.251093011504219
chrX	12498924	12500230	2.17002676	32	0.251093011504219
chr2L	18927960	18928522	1.2757398	2	0.25115879216676
chr2R	6570966	6571618	0.74931004	7	0.25153044504162
chr2L	20503828	20504243	1.60876994	4	0.251901387299129
chr3L	9541419	9541888	1.58064571	10	0.251966207390722
chr3R	21978355	21980555	4.873384688	25	0.252528505474857
chr3L	1058334	1059017	1.36854997	11	0.252528505474857
chr3R	10423665	10424613	2.79696687	16	0.252528505474857
chr2R	6208001	6208540	2.2553524	8	0.252528505474857
chr3R	12668784	12669947	2.70800167	12	0.252592421366228
chr3L	5127595	5128188	1.66087829	15	0.253567235869006
chr2L	11728838	11730300	2.46306683	24	0.253630044965143
chr3R	8764467	8766134	2.30358841200001	45	0.253692734991904
chr2L	19163499	19164116	1.64308683	10	0.254058116915581
chr2L	17315729	17316165	1.4510861	7	0.254128259490435
chr2R	22360906	22362129	2.21170568	17	0.254128259490435
chr2R	10749314	10750628	3.37658119	25	0.254128259490435
chr2R	16420579	16422490	3.96651977	24	0.254128259490435
chr3L	2863149	2863711	2.004310844	4	0.254128259490435
chr3L	3415416	3415785	0.98263827	4	0.254128259490435
chr3L	15086279	15086893	1.41666023	9	0.254251642504922
chr2L	15118258	15119229	2.9485074	9	0.254251642504922
chr3L	11879690	11881030	5.702980069	42	0.254674532546745
chr2L	20544530	20546889	1.57807832	38	0.254674532546745
chr3R	30740559	30741347	2.3902729	21	0.255634605236758
chr3R	17322609	17323725	4.47155607	23	0.255694655253576
chr3L	11293484	11293731	0.8224874	2	0.255814418558144
chr3L	13348369	13348782	1.645588492	11	0.255814418558144
chrX	17089622	17090794	3.63397535	19	0.255874132474708
chr3L	10437226	10437782	1.834235	8	0.25593373498471
chr3L	12209739	12211063	2.88301447	6	0.2560526070298
chr3L	17718133	17718925	2.09907285	12	0.2560526070298
chr2L	14816626	14817845	2.9258099	20	0.256409335810605
chrX	14921408	14922640	2.483293607	31	0.256468219349069
chr3R	30892512	30892955	1.6923894	10	0.256998744569987
chr2L	12279176	12281657	5.43419489	32	0.256998744569987
chr3L	14590681	14591632	3.6840151	13	0.256998744569987
chr3R	14929206	14931546	2.700178293	51	0.256998744569987
chr3L	7587514	7588143	1.32456734	6	0.25764842572172
chr3R	19926057	19926897	4.402592927	26	0.257705837549332
chr2L	17777238	17777948	1.77825513	6	0.257763143353255
chr3R	18890751	18891598	2.71724388	14	0.258115332378201
chr2R	20756708	20757406	1.32921688	11	0.258466872206789
chr2L	16084575	16085307	2.65600217	9	0.259572940777548
chr3R	26209030	26210242	2.06737256	17	0.259572940777548
chrX	8736148	8736764	1.42686922	6	0.259572940777548
chr2L	11822222	11824269	4.193107758	34	0.259572940777548
chr3R	17968339	17969438	3.846535322	18	0.259628165623805
chr2L	1264098	1265601	3.4417514	23	0.260562578022674
chr3L	7588301	7588626	1.6361312	5	0.260778853621487
chr2L	1451873	1453336	1.962684572	12	0.260778853621487
chr3L	22023437	22026003	3.558088381	80	0.260778853621487
chr3R	23500815	23501728	1.84360167	5	0.260778853621487
chr3R	16532600	16533475	2.3077782	13	0.261124435001755
chr3R	23707744	23708586	1.21527731	11	0.261177893149609
chr3L	22228069	22228673	2.0453196	17	0.261231253923788
chr3R	19843445	19843840	1.3379849	7	0.261284517590097
chr2R	19218123	19218862	1.352552393	10	0.261337684413377
chr2L	1841388	1842399	1.68285124	12	0.261681188829346
chr3R	31512373	31513305	2.2899326	7	0.262128678436504
chr3L	38087	38423	1.164218	6	0.262128678436504
chr3L	19670042	19671278	1.86661967799999	19	0.262128678436504
chr3L	22482748	22484183	2.502411426	29	0.262388549242461
chr2L	19344060	19344928	1.2563108	6	0.262388549242461
chr2R	18477760	18479338	3.1335300692	31	0.262388549242461
chr2R	19794582	19795328	1.5861675	4	0.262388549242461
chr3L	21647204	21648311	1.12316729	20	0.262388549242461
chr2R	22247652	22248811	1.916634603	6	0.263304480362775
chr2L	4417691	4418744	2.78589992	20	0.263456673200604
chr2L	11200002	11200547	1.534306348	7	0.263456673200604
chr2L	11682983	11683927	1.8448939	8	0.263456673200604
chr4	266763	267684	2.00669993	7	0.26379426689288
chr2R	18066982	18067592	1.3855259	10	0.26384446757118
chr2L	7259545	7260453	1.29594895	10	0.263894578284107
chr2L	13703868	13706031	5.8280204963	32	0.263944599273287
chr2R	7205082	7208105	3.331902518	38	0.264280548689317
chr3L	14443276	14443919	2.4330401	12	0.264330135351076
chr3L	17199576	17200032	1.32479493	5	0.264576745172458
chrX	16772773	16773369	1.4872236	6	0.264576745172458
chr3L	81113	82361	2.965822813	30	0.264576745172458
chr2R	24465791	24466008	0.619721053	5	0.264576745172458
chr2L	12876362	12877359	3.2112564	13	0.264576745172458
chr3L	16358236	16359158	0.982510191	17	0.264958761672678
chr3R	21120399	21120990	1.5856241	5	0.264958761672678
chr3L	16752018	16753056	0.544899239999999	26	0.265339423504458
chr3L	22966205	22968007	1.65404399	32	0.265339423504458
chr3R	4668562	4669531	2.759252952	11	0.265387633070174
chr2L	18501944	18503127	2.1527297734	17	0.265435757309225
chr3L	6117725	6119069	2.732509	21	0.265909387897189
chr2L	21732963	21733794	3.40849432	22	0.265909387897189
chr2R	19416445	19416914	1.50650094	5	0.265909387897189
chr3R	7983526	7984394	1.96761	8	0.265909387897189
chr2R	17681146	17681559	1.4849261	2	0.266238574380447
chr2L	19846989	19848684	4.54124832	25	0.266567181310038
chr2L	13147372	13147683	2.38077412	7	0.266613971848198
chr3L	17974057	17974303	1.02225108	5	0.266988050975412
chr2R	13739147	13739799	2.596798546	10	0.266988050975412
chr3R	24810988	24811678	1.75423189	11	0.267360818694642
chr2R	5426189	5426780	4.532220369	22	0.267360818694642
chr2R	6819153	6821193	3.48918409	34	0.269086751570027
chr3L	12385827	12386323	1.2769348	6	0.269454872694549
chr3L	14934722	14935199	1.2620163	2	0.269454872694549
chr3L	10333825	10334395	1.2211747	3	0.270057361076119
chr3R	13868214	13868814	1.1191543	15	0.270187266987587
chrX	4602904	4603762	1.3103306	22	0.270187266987587
chr2L	22182815	22185924	9.17376185199999	239	0.270187266987587
chr2R	23828167	23829337	2.51622671	12	0.271427765998378
chr3L	22922540	22925287	2.16564879	56	0.271427765998378
chr2R	25230934	25231402	1.233636483	7	0.271427765998378
chr2R	11074271	11075037	1.346882	3	0.272024880845249
chr2L	18468336	18469095	2.09397881	10	0.272066288600975
chr3L	1458518	1458979	0.8973554	11	0.272190082029859
chr3L	14117651	14118203	1.4187956	2	0.272190082029859
chr3R	16554085	16554576	0.9292336	4	0.272190082029859
chr2R	11144922	11145500	1.49071258	17	0.272231203845908
chrX	10363356	10364160	0.354863480000002	14	0.272548392829111
chr2R	15969054	15969874	2.29478968	30	0.273416834330372
chr3L	13265507	13266225	1.990379	6	0.273496681339618
chr2R	22428043	22429866	5.25116836	46	0.273496681339618
chr2R	11649531	11650048	1.5468454	9	0.273811689399046
chr3R	8542231	8542683	1.18300676	5	0.273851204733353
chr3R	3787362	3787696	0.8975133	7	0.273890652171896
chrX	16375204	16375939	1.790389	5	0.275302426838862
chr3R	4622532	4623815	2.12512273	10	0.27643753634928
chr3R	22935324	22938670	2.94011254	41	0.276474666158063
chr3R	12391146	12391979	2.21003089	17	0.276511732388405
chr2R	8246520	8247599	1.93999547	9	0.277168696452303
chr2R	16813545	16814132	1.0556382	9	0.277168696452303
chr2L	17254848	17255393	1.1007659	4	0.277168696452303
chrX	7719968	7720524	1.1803921	2	0.277313715436967
chr2R	19166706	19167412	0.221964142000002	17	0.277313715436967
chrX	8799167	8800575	4.862681	21	0.277313715436967
chr2R	14976494	14977354	2.2493567	11	0.277313715436967
chr2L	7468109	7469146	1.93968832	10	0.277349816038804
chr3L	7422520	7422928	2.216947781	5	0.277421833368446
chr2L	20812361	20812999	1.3031512	6	0.277421833368446
chr3L	18248059	18248476	1.0547394	4	0.277457750408166
chr3L	4736738	4737442	2.2623928	9	0.277493606571547
chr3R	30556094	30557053	2.18514263	10	0.277529402013229
chrX	14755635	14756460	2.03903879	15	0.277565136887325
chr3L	22152837	22154605	1.55430965	30	0.277636425546634
chr2L	12304356	12306966	2.56672327	49	0.277636425546634
chr2L	5710349	5710856	1.0820509	6	0.277671979637479
chr3R	16190621	16191401	1.781296	8	0.278820475155519
chr3R	16296633	16297412	1.7739653	7	0.278820475155519
chr3R	7586769	7587854	2.66235496	13	0.279696168314203
chrX	20494256	20494805	2.587494783	8	0.279696168314203
chr2R	24340622	24341056	1.514676994	6	0.279998554766373
chrX	2840044	2840708	1.54492615	7	0.280333543826827
chr2L	15836106	15836548	1.28470643	6	0.280333543826827
chr2L	3415809	3416424	1.27461319	7	0.281299689579915
chr3L	11443825	11444250	1.2827896	3	0.281299689579915
chr3L	469459	469929	0.973568999999999	9	0.281299689579915
chr3L	3345553	3346920	2.0986327934	14	0.281299689579915
chr2L	16760819	16762324	1.609462	16	0.281299689579915
chr3L	18561418	18562113	1.7184462	11	0.282132554691108
chr3R	13949515	13950223	2.51411785	8	0.28216394373907
chr3L	14915780	14916382	1.11683059	8	0.282195280471952
chr2L	6828545	6829336	1.41957158	6	0.282492816496868
chr3L	19857806	19858551	2.54158278	21	0.284120007300434
chr3R	8582184	8584578	-0.212792109099997	59	0.284149639898853
chr2R	11698253	11698923	0.9042894	15	0.284238242842383
chr3L	20051969	20052868	2.11988505	8	0.284238242842383
chr2L	6243078	6243808	1.1165836	9	0.284238242842383
chr2L	6844574	6844958	1.1284088	3	0.285327391038857
chr2R	5669237	5669892	0.936428799999999	11	0.285620610124418
chrX	7432006	7433283	3.7168806	17	0.285913344149456
chr2L	7169944	7170699	2.63370234	23	0.28594132322305
chr3L	14253105	14254143	1.67936206	11	0.285997142859972
chr2R	9034927	9035607	1.93162472	6	0.285997142859972
chr3L	21110546	21111424	3.26262853	16	0.286579579274362
chr2L	14659015	14659675	1.43866071	5	0.286579579274362
chr2L	6021890	6022881	1.1683562	11	0.286897132655156
chr2R	12230567	12230932	1.27040055	8	0.286897132655156
chr3L	19657865	19658771	1.20293643	11	0.287186893471705
chr2L	6511637	6512574	2.084988	11	0.288027308835974
chr3R	19501471	19501912	1.12696693	6	0.288027308835974
chr3R	18968109	18968879	0.782537087999999	16	0.290150165311337
chr2R	4509786	4511593	2.95658567	18	0.290174422361203
chr2L	1325301	1327452	1.31593356	42	0.290721991630624
chrX	10721557	10722590	1.22711505	20	0.29074574145202
chr3R	6825993	6827473	1.33084572	21	0.290793124769157
chrX	17512436	17513717	-0.484621310000001	22	0.290793124769157
chrX	5178467	5179247	1.33290541	9	0.291124307764663
chr3L	21857675	21858454	1.03725899	13	0.291124307764663
chr2L	19222127	19222796	1.975395932	6	0.291124307764663
chr2R	23277031	23277907	3.33112064	10	0.291667985357689
chr2L	21818029	21818790	1.31140688	14	0.291690830916909
chr2L	15146045	15148277	2.51909835	41	0.291973402172375
chr3R	27331574	27333375	2.12003396	13	0.29199596274139
chr3R	12000057	12001590	3.95867784	31	0.292018486715804
chrX	6054378	6055057	1.9313512	5	0.29204097418459
chr2L	2015551	2016030	0.9034475	7	0.292581268188971
chr2L	8504478	8504829	0.92867819	5	0.293120687931208
chrX	9882760	9883333	1.84315507	10	0.294176241227938
chrX	8695979	8696835	1.5309579	17	0.294455207144875
chr2R	8741270	8742140	0.974689620000001	16	0.295507979468398
chr2R	10230758	10231467	0.291697909999999	15	0.29552754401979
chr2R	21859128	21860192	0.63014598	13	0.295547077040885
chr3L	5687714	5688188	0.882490783	5	0.295586048796568
chrX	16162432	16163509	2.127773176	17	0.295586048796568
chr3R	4176520	4177690	1.8232409	45	0.295862535932902
chr3L	2578223	2578761	1.40864282	4	0.296138578913194
chr3R	27289399	27290669	2.42758125	16	0.297184085764778
chr3R	7034449	7034960	1.37610028	4	0.2974586262304
chr2R	18876016	18876584	1.592376	3	0.297767983201681
chr3L	4609636	4610573	1.37949619	9	0.297767983201681
chr2L	7303195	7303740	1.12258	2	0.297767983201681
chr3R	15293371	15293618	0.6161206	3	0.298041179095519
chr3R	29628500	29630169	0.737033519999999	26	0.298058532804866
chr3L	19945041	19945952	4.0131177	22	0.298331060748673
chr3R	25558477	25561519	3.828459783	59	0.298620018476241
chrX	8726437	8727288	1.5191281	8	0.298620018476241
chrX	17873628	17874217	1.70077362	14	0.298636856059618
chr3R	28109762	28111155	2.28034383	14	0.298924638537735
chr2R	7558734	7559737	4.11210954	23	0.298924638537735
chr3L	5682439	5682910	0.958915699999999	11	0.299211507420686
chr2L	18743046	18743958	1.43993367	8	0.299211507420686
chr2R	9668394	9669929	2.38123301	12	0.299497467052027
chr2R	13117322	13117997	1.61009539	12	0.299497467052027
chr3R	6831838	6832929	1.16761655	9	0.299766697914533
chrX	5771955	5773044	1.55387056	24	0.300571838550742
chr3R	18083222	18084288	1.44021124	9	0.300571838550742
chr3R	20994699	20995710	3.414938	25	0.300571838550742
chr3L	5072670	5074238	2.11556347	23	0.300854299428102
chr3R	20810090	20812212	5.953929656	34	0.300854299428102
chr2L	5749749	5751522	2.148884892	21	0.300869203859757
chrX	2951108	2951984	1.706125896	19	0.301252503857596
chr2R	18258999	18259728	1.25325002	9	0.301252503857596
chr3R	23525443	23526642	1.107644682	15	0.301252503857596
chr2L	22142596	22143067	0.89805672	2	0.301252503857596
chrX	9738681	9739086	1.17866533	5	0.301252503857596
chr3R	22180233	22182386	0.0848833500000033	33	0.301252503857596
chr2R	5990060	5990586	1.473698	6	0.301252503857596
chr4	1076535	1077534	3.174398296	23	0.301252503857596
chr2L	12149408	12150396	2.36071345	13	0.301252503857596
chr3R	19515933	19517741	2.45653913	19	0.303017079058318
chr3R	30411476	30412990	2.296581328	23	0.303779622037795
chr2L	14298785	14299669	1.24116425	10	0.304053993976577
chr2L	15211913	15212683	1.32267753	5	0.304053993976577
chr3R	30641933	30644275	2.30315762	41	0.305561649602771
chr2L	16600209	16600877	-0.354593500000001	10	0.305572713756661
chr3R	6296790	6297939	1.455922724	17	0.305583760690078
chr3R	30930716	30931430	1.01728124	5	0.305843443649414
chr3R	30872965	30873380	0.7219047	7	0.305854263058543
chr3R	6899255	6900028	1.1540064	17	0.306113332766103
chrX	8044355	8045228	1.30955829	20	0.306868149492265
chrX	5530408	5530982	1.4301069	8	0.307373913771413
chr2L	18466635	18467055	1.1005763	5	0.307631204346646
chr3R	14209403	14211376	3.03885538	30	0.308886512740837
chrX	7593958	7595186	1.06845084	9	0.308886512740837
chrX	8855305	8855721	1.29011405	12	0.309389153820322
chrX	10559140	10559640	1.5740614	10	0.30939716839127
chr2L	3598130	3599810	1.4848141	26	0.311132312694657
chr3L	10083456	10084663	0.863901769999999	20	0.311385515264974
chr2L	17887928	17889095	-0.305482029	24	0.311391973283412
chr3L	7488176	7488782	1.1546215	6	0.311644586118754
chrX	21000726	21001311	1.5849618509	6	0.311650834916508
chrX	5587112	5587548	2.41329193	6	0.311657074108115
chrX	3057139	3058080	2.45628601	12	0.311663303715711
chr3R	9171195	9171769	1.049301849	9	0.311914932835189
chr3L	1989220	1992877	2.12315302	58	0.312411396897121
chr3L	14142518	14142965	1.0681477	5	0.312417034158654
chr3L	11925798	11926264	1.1378403	5	0.312689189096358
chr3L	19071257	19071866	2.4620527	10	0.312689189096358
chr3R	18610831	18611581	1.6527538	11	0.312689189096358
chr2L	15273649	15274542	1.7531409	15	0.312689189096358
chr2R	13048178	13048981	1.9638637	8	0.312689189096358
chr2R	21613768	21615125	1.650492	22	0.312705363127055
chr3L	22653294	22655142	3.18959978	30	0.312705363127055
chr3R	13089512	13090998	2.08633692	19	0.312705363127055
chr2R	15724898	15726313	1.15513727	21	0.313440802038517
chr3R	16538726	16540077	1.41790684	16	0.313445613613543
chr3R	7989054	7989607	1.04229715	7	0.313693402696205
chrX	15364001	15364486	0.82199888	4	0.313698015164316
chr3R	13287161	13287608	0.8802916	3	0.313967242731509
chrX	2150076	2150644	1.10119298	3	0.313967242731509
chr2R	10189561	10190831	0.34715706	38	0.313967242731509
chr2R	22111256	22112380	0.85853931	27	0.313967242731509
chr3R	8509685	8510130	0.660215	5	0.313967242731509
chr2R	9794301	9795961	-0.34342609	45	0.313967242731509
chr2R	14648323	14648866	1.07331067	11	0.313971623985638
chr3R	25431034	25432949	2.44491465	33	0.314458667340814
chr2L	7202726	7203140	0.977756300000001	5	0.314462671379922
chrX	1266768	1268233	1.2784640624	20	0.314707640012185
chr2R	16310090	16312558	2.99530472	34	0.315193028889882
chr2R	18965086	18965701	0.9482619	4	0.315918295303653
chr3R	23383697	23384059	0.9287945	6	0.315924080018746
chr2L	18100505	18101520	1.381773725	22	0.315924080018746
chr2L	10902099	10903374	1.668572914	31	0.316887230195899
chr3R	10181887	10183101	1.246595991	18	0.316895855324648
chr3R	17829822	17830604	1.27469505	17	0.316895855324648
chrX	19160937	19161195	0.30795664	6	0.316895855324648
chr2L	20375797	20377363	1.3397988	29	0.316895855324648
chr2L	5645088	5647393	3.1129976	29	0.317137171847511
chrX	19844268	19844789	0.3629907	14	0.317139138104126
chr2L	10710933	10711661	1.29067667	14	0.317141101423838
chr2L	2649043	2650949	-2.3767899624	63	0.317863224846541
chr2R	22624030	22624721	0.399643	8	0.317863224846541
chrX	15155786	15158026	0.9316889	18	0.317863224846541
chr2R	12016279	12016756	0.8105311	5	0.317863224846541
chr3R	17633099	17634021	1.55337433	11	0.318105039421763
chr3L	736068	737152	1.669477278	17	0.318105039421763
chr2L	16096028	16096671	0.49608581	11	0.318105039421763
chr2L	13272183	13273024	0.42565831	15	0.318106274005116
chr2L	15774656	15776376	1.23192785	28	0.318107506756743
chr2L	1511638	1515310	3.559233212	62	0.318345778468855
chr3R	24993138	24994427	1.16445797	14	0.318820562388205
chr3R	28552325	28553492	2.2515758	18	0.318821263691543
chr3L	22743202	22743569	0.7769137	4	0.31882196395745
chr3L	3773264	3774423	2.05793506	20	0.319295343192954
chr2R	10395672	10396246	0.656928260000001	17	0.319295692291923
chr2L	9234126	9234554	0.71836056	2	0.320004014358711
chr3R	25968786	25969509	1.30782673	12	0.320239657450184
chr3R	19688141	19689692	1.01493847	24	0.320474953241595
chr3L	4572842	4574073	-0.387682000000013	36	0.321178764476493
chrX	193955	194530	1.2872353	16	0.321178764476493
chr2L	13567609	13568074	0.699408	7	0.321178764476493
chrX	19224490	19224880	0.9979331	2	0.321412678717433
chr2L	9884317	9884600	0.7991932	5	0.321881027756255
chr3L	10955678	10956161	0.9939386	5	0.322112363543705
chr2R	17997009	17999498	-0.826482399999997	43	0.322112363543705
chr2R	23197476	23198204	2.00278171	16	0.322579170654362
chr3R	22847769	22849619	1.330290719	23	0.322806754412278
chrX	12270754	12271243	1.7440213	9	0.322806754412278
chr3L	12199144	12201033	2.24154678	37	0.322806754412278
chr2L	3933551	3934462	1.2870979	15	0.323269132940722
chrX	12507868	12508423	0.172217209999999	11	0.323269132940722
chr2L	7573501	7573963	1.0419411	7	0.32348896019489
chrX	8769087	8769885	1.42962369	5	0.32348896019489
chr2L	13801935	13802714	2.43917765	12	0.32348896019489
chr3R	18234712	18235439	0.806522989999999	12	0.32348896019489
chrX	12248409	12249572	1.17607463	15	0.32348896019489
chr3L	22471843	22472325	0.00611351999999998	13	0.32416107630018
chr2L	613876	614527	1.46651892	10	0.32416107630018
chr2L	21857555	21858166	1.77923673	16	0.32416107630018
chrX	14683000	14684570	-0.172046110000004	18	0.32416107630018
chr2L	4940968	4942399	1.667414418	40	0.32416107630018
chr3L	22392816	22393547	1.44989735	12	0.32416107630018
chrX	9058284	9059270	2.47379896	15	0.32416107630018
chr3R	21408001	21408849	4.32142065	32	0.32416107630018
chrX	8662055	8662493	0.307148000000001	11	0.325078250297713
chr2L	14107129	14107654	1.33656579	7	0.325078250297713
chr3R	7949868	7951265	1.97082829	14	0.32530513182448
chr3L	6230238	6231252	0.97909565	13	0.325482248058254
chr3R	7226222	7226768	1.1036103	6	0.325482248058254
chr3L	3685399	3687329	2.11497895	18	0.325482248058254
chr3R	26571980	26572920	0.569271010000001	13	0.325482248058254
chr2L	21997095	21998619	1.96306066	25	0.325482248058254
chr3L	10793186	10794057	2.0941579	15	0.325482248058254
chr3R	24391122	24392004	2.40006415	23	0.325482248058254
chr2R	23091305	23093335	-0.70141768	40	0.325482248058254
chr2L	17248190	17250398	1.22796781	25	0.325482248058254
chr3L	17951342	17951954	1.17901709	7	0.325482248058254
chr3L	23090037	23093167	3.21887145399999	158	0.325482248058254
chr3R	25879428	25880433	0.13263748	14	0.325482248058254
chr2L	17915716	17916421	1.07932949	12	0.325482248058254
chr3L	15746214	15746586	1.14392719	9	0.327077006585056
chr3R	5132418	5134003	0.336051879999998	31	0.327262586241376
chr3L	22127182	22128427	2.2439283	19	0.327262586241376
chr2L	20700085	20702075	1.13657435	24	0.327262586241376
chrX	17732348	17732905	0.2264861	8	0.327262586241376
chr2L	2955565	2956476	1.38067198	14	0.327262586241376
chr3L	18853073	18853953	1.62027166	14	0.327262586241376
chr2L	720626	721183	0.925153	3	0.327262586241376
chr2L	1058332	1059320	0.8549586	10	0.327262586241376
chr2R	14321675	14322732	1.60947106	10	0.327484213963274
chr2R	20120900	20122765	1.336062662	22	0.32860640229386
chr2L	4128212	4129011	0.5336789	9	0.32860640229386
chr3R	24411205	24412956	2.42385385	39	0.32882019653661
chr3L	21884352	21884952	1.20010442	9	0.32882019653661
chr3R	6840351	6841107	-0.853798159999999	16	0.32924597448512
chr3R	9967954	9968645	0.761308653	7	0.32924597448512
chr2L	5510244	5512221	2.08232643	15	0.32924597448512
chr3L	20750309	20750956	0.9943784	11	0.32924597448512
chr3R	7443421	7445151	1.900234626	49	0.329464796820741
chr2R	8548715	8550172	1.50441047	19	0.330344446202811
chr3R	28691204	28692117	1.64112933	8	0.330344446202811
chr2L	15797403	15797730	0.8445714	2	0.330344446202811
chr3L	4963655	4965198	2.17795876	33	0.33055429523808
chr3L	22889602	22890314	0.655366859999999	17	0.33055429523808
chr3R	26993236	26993958	1.45133337	10	0.331669501589166
chrX	11512058	11512287	0.1936305	4	0.331885548287276
chr2R	11782333	11783833	0.53144181	20	0.332549774475569
chr2L	4153071	4154533	1.66728988	25	0.334109406158193
chr3R	18020131	18021066	1.7202398	13	0.33432329036004
chrX	18972762	18973764	1.33241926	21	0.335431957154179
chr3L	6777223	6777622	0.407471500000002	10	0.335868231358683
chr2L	4372867	4373147	0.63386473	2	0.336057671274044
chr3R	21905981	21906972	0.841016179999999	10	0.336057671274044
chr3R	29451660	29452179	1.0808659	5	0.336057671274044
chr2L	7142784	7144059	0.8214493	23	0.336480637650521
chr3L	21259245	21259882	-0.336404244	18	0.336480637650521
chr3R	13613627	13615174	-0.430457728000002	25	0.33825043679476
chr3R	31305687	31306924	-0.117834527000001	25	0.338682624430668
chr2R	14670384	14671897	3.06171459	45	0.339989628556255
chr3L	18081884	18082432	0.921431900000001	10	0.339989628556255
chr4	522201	524467	1.9261964	8	0.340197646901977
chr2R	6564322	6565109	0.784054050000001	12	0.341293004634304
chr2L	7518264	7519339	1.07820354	13	0.341499830599464
chr3R	30940187	30941443	0.9898963	7	0.342056891619327
chr2R	20816745	20817527	0.805718513	9	0.342056891619327
chr3R	5698098	5699363	2.41738637	32	0.342056891619327
chr3R	6102565	6103502	2.1328939	19	0.342056891619327
chr3R	24144096	24144619	1.92393411	8	0.342056891619327
chrX	14486771	14487304	1.324255596	8	0.342056891619327
chr3R	26064489	26065931	1.5530852	8	0.342056891619327
chr3R	4686775	4690000	1.000900636	49	0.342231066149584
chr3R	28119685	28120555	0.99803219	13	0.342231066149584
chr2R	6504310	6505122	-0.9484983	19	0.342231066149584
chr3R	17868953	17870148	1.66297195	9	0.342844066108853
chr3R	27473128	27474134	1.0199983	18	0.342844066108853
chr3R	25951869	25952676	1.21172276	7	0.342844066108853
chr3R	7611079	7611706	1.2830118	6	0.343251330323386
chr3L	13108317	13109044	1.1280251	3	0.343251330323386
chr2L	12302746	12303316	1.1271418	5	0.343438308670846
chr3R	17759567	17760740	1.72284094	18	0.343438308670846
chr3L	10962340	10962714	0.58760692	4	0.344045896367956
chrX	16649936	16650941	0.28610467	25	0.344045896367956
chrX	10015108	10015826	1.31828721	8	0.344045896367956
chr2L	20529614	20530253	2.43035627	15	0.344466441940904
chr2L	14350265	14351190	1.418841	14	0.345104833778917
chr2L	14438310	14439248	0.518302070000001	7	0.345524082404047
chr2L	16364231	16365248	0.834771890000002	16	0.345724636267616
chrX	6796149	6796614	0.86242882	8	0.345924916710782
chr3R	6231209	6231812	0.667073581	11	0.346234575999658
chr2L	17217146	17218742	0.604464429999998	25	0.346234575999658
chr3L	7833715	7834135	1.02385829	5	0.346234575999658
chr2L	8582843	8583529	1.232354917	7	0.346234575999658
chr2R	14678617	14679344	1.2244332	6	0.346234575999658
chr3R	5537091	5539018	2.551850975	46	0.346234575999658
chrX	288695	289594	1.051606901	23	0.346234575999658
chr3R	4299742	4300995	2.38904296	22	0.346379299823739
chr2L	4887657	4887985	0.7663735	6	0.346379299823739
chr3R	22274661	22277036	1.66550359	29	0.346379299823739
chr2L	19480491	19481025	0.64494601	8	0.346379299823739
chr2L	20011071	20011649	0.800272724	8	0.346559398114243
chr3R	30651166	30653328	1.95245419	29	0.346559398114243
chrX	5173101	5173365	0.0487493	5	0.346684523466845
chrX	16178804	16180118	0.533611299999999	15	0.346684523466845
chr2L	16441434	16442318	0.940770264	7	0.346684523466845
chr2R	15614700	15615224	0.223545439999999	5	0.346684523466845
chr2R	15154196	15154898	0.141509960000001	11	0.346684523466845
chr2L	4996222	4996607	0.886688066600001	4	0.346863363428285
chr3R	20132926	20136153	-2.224302672	75	0.346863363428285
chr2R	11401086	11401532	0.8291958	3	0.347489847789414
chr2L	16128338	16129236	1.4578022	12	0.347667246698149
chrX	13080130	13081357	1.30842498	27	0.347667246698149
chr3L	14652318	14653138	1.44937889	12	0.348039542998146
chr3R	23119630	23120612	0.58064623	19	0.348039542998146
chr2L	14723234	14723733	1.8738467	11	0.348039542998146
chr3L	12930671	12932698	0.919928039999996	20	0.348234654446201
chr2L	1235983	1237314	0.783839559999999	15	0.348295929395076
chr2R	14733871	14734541	0.493075899999999	12	0.348295929395076
chr2R	15339043	15340085	1.5070789592	28	0.348295929395076
chr2R	24678501	24679525	1.19524273	21	0.348295929395076
chr3R	18002919	18003558	0.832961610000001	14	0.348295929395076
chr2L	5665631	5666305	0.769921061	11	0.348295929395076
chr3L	19334683	19335343	1.27912214	6	0.348295929395076
chr2L	1056225	1056960	0.6428995	7	0.348295929395076
chrX	4504526	4505383	1.25310956	6	0.349127961455352
chr2L	20904182	20905576	-0.598125429999999	26	0.349938826715334
chrX	10850961	10851960	2.2385743	12	0.349938826715334
chr3L	21380234	21382049	2.0263345534	49	0.350312399590081
chr2L	2841264	2842480	2.901309891	44	0.350312399590081
chr2R	18607028	18607409	-0.435664319999999	8	0.350312399590081
chrX	11756747	11757389	0.6355735	9	0.350312399590081
chr3L	11336789	11337205	0.38556235	8	0.350312399590081
chr3R	14846825	14848741	0.489057700000002	39	0.350312399590081
chr3L	21451163	21452522	0.849194200000001	28	0.350312399590081
chr3R	13548540	13549151	0.8992797	3	0.350312399590081
chr3R	10811708	10813126	0.390342310000003	36	0.350312399590081
chr3R	20794015	20794587	0.54314252	7	0.350312399590081
chr3L	14291346	14291795	0.7023668	3	0.350312399590081
chr3L	13494048	13495243	1.36503647	9	0.350312399590081
chr2L	1418160	1418698	0.64961211	3	0.350312399590081
chr3R	24795394	24795850	0.2653617	6	0.350502803570862
chr2R	12667808	12668313	0.8394451	5	0.350672625045187
chr2L	4292569	4293428	0.8238388	11	0.350672625045187
chrX	15971383	15972096	0.274983600000001	9	0.350862417043447
chr3L	7417152	7417986	2.04422862	10	0.350888490510844
chr3R	16784892	16786759	0.99996109	21	0.350888490510844
chr2L	15194100	15194754	-1.34753814	12	0.350888490510844
chrX	16838854	16839294	1.5053573	5	0.350888490510844
chr3R	17655173	17655475	0.69045216	4	0.350888490510844
chrX	5983398	5984065	0.43981878	7	0.350888490510844
chr3L	13790691	13793233	-0.898671229999998	41	0.350888490510844
chr2R	19148083	19149004	0.0198236607999998	21	0.350888490510844
chr3R	10929275	10930064	0.6176323	16	0.350888490510844
chr3R	25971455	25972523	0.716850510000001	33	0.351265069187798
chr2L	18864792	18865735	0.265502519999999	15	0.351265069187798
chrX	14695270	14695844	0.92077856	6	0.35145299029419
chr3L	20272485	20273106	-0.651284	13	0.352057302413081
chr2R	20093411	20095618	1.35940985	26	0.352388932646695
chrX	16195892	16196928	1.32419649	16	0.352388932646695
chr3R	6331063	6333605	0.326868899999999	51	0.352388932646695
chr3R	13905704	13906243	0.8888213	4	0.352388932646695
chr2L	1675738	1676807	-0.320375620000002	16	0.352575391811468
chr3L	294504	295831	-0.219495817000002	41	0.353362329136737
chr2L	12318353	12318909	0.991047000000001	5	0.353362329136737
chr2L	6516148	6517632	1.09751956	19	0.353711036663324
chr2R	20218885	20219915	0.94388113	12	0.353711036663324
chr3L	5396705	5397260	-0.263908889999999	12	0.353711036663324
chrX	9746234	9747657	0.38686393	22	0.353895917005971
chr2L	9980869	9981220	0.6235921	5	0.354036255509376
chr3R	21564997	21565867	1.32789244	12	0.354036255509376
chr2R	6536077	6536757	-0.556060030000001	15	0.354036255509376
chr3R	15695730	15696918	2.055618	31	0.355458260625551
chr2R	11958963	11960545	1.32776786	17	0.356166055420182
chr2R	10077160	10077787	0.74955936	14	0.356166055420182
chr3L	9305016	9307802	-0.479889462000002	42	0.356166055420182
chr3R	4667662	4668428	-0.502266429999998	17	0.356166055420182
chr3R	28460254	28461021	2.00547959	8	0.356166055420182
chr4	702562	703272	2.03493404	14	0.356348169810269
chr3R	31109827	31111273	0.969482433	23	0.357351548082186
chr3R	7632687	7633599	0.977951188999999	16	0.357918666119277
chr2L	6399022	6400508	0.77401905	28	0.357918666119277
chr3R	17254480	17254997	0.27379725	9	0.358509149085091
chr3L	7110704	7113663	0.678509118999998	55	0.359073695703414
chr3L	14507622	14508634	2.74944399	19	0.359073695703414
chr2L	19863935	19864553	0.62671492	7	0.35966230632215
chr2L	12123421	12125702	1.7105588	40	0.360121158056278
chr2R	20408219	20409426	2.0019297	22	0.360121158056278
chr3R	26907993	26909543	0.897307389999999	26	0.360121158056278
chr3L	7493710	7495617	3.396297508	50	0.360121158056278
chr2R	7396917	7397599	1.88996639	8	0.360121158056278
chrX	5038757	5039659	-0.453576980000004	20	0.360121158056278
chr2R	23669474	23669987	0.8699371	5	0.361087506780831
chr3R	26127913	26128203	-0.3178483	6	0.361087506780831
chr3L	22434972	22436175	0.967548150000001	20	0.361238256339655
chr3L	9159668	9164214	-3.117718682	54	0.361238256339655
chr3R	15205102	15205753	0.8722236	3	0.361415065609068
chrX	6333040	6333839	-0.372307660000002	13	0.361591650358774
chr2R	21494671	21495114	0.3960293	3	0.362552457499969
chr3R	11915016	11916542	1.60567236	16	0.362552457499969
chrX	12430321	12430988	-0.495468799999999	13	0.363685530181158
chr3R	19759623	19760653	1.81090831	10	0.363685530181158
chr2R	16660290	16661352	2.44414968	16	0.363685530181158
chrX	18549830	18550857	0.441071064	6	0.363860008686038
chrX	20465356	20466105	1.63098443	18	0.364236395576625
chr3R	19562539	19563774	0.966608780000002	18	0.364555721084042
chr3R	26924474	26925475	0.0725075599999998	20	0.364555721084042
chrX	18925913	18926379	-0.0597079800000001	5	0.364555721084042
chr2R	19577684	19578206	0.1671002	6	0.365650407898165
chr3L	19576738	19578122	-0.234850479000001	55	0.365650407898165
chr3L	17365018	17366131	0.346510999999999	13	0.365650407898165
chr2R	11438554	11439336	1.1707657	9	0.365650407898165
chr2R	23878796	23879541	1.0730072	8	0.366651304794333
chr2L	11704989	11705721	0.99582083	12	0.366651304794333
chr3R	29412138	29413738	0.4468359	20	0.366651304794333
chr2L	13014030	13015343	1.70673121	19	0.366651304794333
chr2L	1311905	1312968	0.719828730999996	26	0.366651304794333
chr3L	13676646	13677436	1.21975487	6	0.366651304794333
chr2R	8055321	8055757	0.92410244	9	0.366651304794333
chrX	14493577	14495190	1.56230842	17	0.367022408591953
chr2R	24407657	24408630	1.178647603	13	0.36719294278332
chr3L	11316166	11317301	-1.36161261	32	0.368763123687632
chr3L	10419857	10420325	1.028606249	5	0.371730326967303
chr2L	1334875	1336914	-0.742366271900005	38	0.372496791545081
chr2L	13274347	13275191	0.469243740000001	17	0.373195598145921
chr3L	3664847	3666770	1.00371505	24	0.373195598145921
chr3L	7691683	7694689	3.333790664	61	0.373195598145921
chr2R	20446747	20448234	-0.724604019999999	28	0.375752331308924
chr3L	5480042	5482331	2.737427779	35	0.375916580197521
chr3L	16136555	16137560	0.13964484	26	0.376174308035036
chr2R	16784757	16786061	1.651627	15	0.376174308035036
chr2L	675160	677050	0.90334583	18	0.376174308035036
chr2L	10318208	10319047	-0.8577402	28	0.376174308035036
chr2L	16174046	16177413	3.844066083	65	0.377131746788077
chr2L	12776354	12776819	0.89819817	5	0.377691263131752
chrX	12386178	12386518	1.94955102	14	0.377853597157332
chr3L	6441753	6443134	0.6765774	11	0.379600701639872
chr3L	16682283	16683871	0.374270610000001	22	0.379959651093714
chrX	17804715	17805313	0.85171744	5	0.380120280051203
chr3R	26957044	26957466	-0.463713149999998	13	0.38028071033342
chr3R	788871	789082	3.06444993	10	0.380638573967077
chr2L	11297364	11298751	0.589836579999999	26	0.381193505109032
chr3R	21059071	21059565	-0.701694399999999	8	0.381550363482171
chr2R	11463264	11464830	1.4022612	18	0.382301313360335
chr3R	16954477	16954821	0.223903	2	0.38364277012496
chr3L	21389575	21390458	0.833310743000002	17	0.383918408159184
chr3L	16181643	16181983	0.4126362	5	0.383918408159184
chr3L	19240400	19241049	0.695854	3	0.383918408159184
chrX	17829392	17829799	0.52185227	3	0.384665592481342
chr3L	21013564	21013991	-0.543301030000001	11	0.385411858322465
chr2R	25009231	25009927	-0.0845876630000004	27	0.385764371965753
chr2L	2119823	2120559	0.65881294	13	0.385994488786415
chr3R	19617864	19619467	1.097586609	26	0.385994488786415
chrX	5211631	5213813	-0.719832254000003	36	0.385994488786415
chr2L	16595839	16596671	1.41213586	12	0.385994488786415
chr3R	13120966	13122185	0.85968465	16	0.386737198907177
chr3L	22016894	22019057	0.209877088999997	53	0.386964235769459
chrX	8125596	8126862	0.38950935	18	0.386964235769459
chr3L	15168780	15169284	0.755145	4	0.386964235769459
chrX	8616349	8617215	0.60154827	11	0.386964235769459
chr2R	15734057	15734684	0.418864027999999	9	0.387118431014042
chr3R	31906345	31907826	-1.14792371	34	0.387272438100913
chr3R	14948677	14949979	-0.0226352710000027	25	0.387343847832025
chr2L	3506093	3506704	0.63796414	17	0.387343847832025
chr2L	13092427	13093271	0.82867248	5	0.387343847832025
chrX	2733905	2734843	0.890378989999999	18	0.388081216224087
chr2L	4101321	4102520	-0.4443905	18	0.388775712094444
chrX	16622368	16622593	0.2797313	4	0.388775712094444
chr2R	8000131	8001002	1.58345187	9	0.388928057376523
chr3L	6843333	6844140	0.81420609	6	0.389080217661295
chrX	11499359	11500817	-1.06503484	23	0.389687015550414
chr2L	873588	874580	0.54294079	15	0.389687015550414
chr3R	9141906	9142261	-1.16143647	10	0.389687015550414
chr2R	20129732	20131376	-2.24193649	28	0.389687015550414
chr2R	9590211	9590454	-0.198033930000001	7	0.389838255883855
chr3R	29096319	29097344	1.27399584	10	0.390333518038764
chr2R	15045002	15046073	0.562956900000001	5	0.390333518038764
chr3L	13671198	13671646	-0.0594972599999995	10	0.390398739244966
chr3L	11513042	11513348	-2.08002241	13	0.390398739244966
chr3L	23010809	23012562	0.0331052679999985	39	0.390398739244966
chr3R	16752823	16753821	-0.138655220000002	14	0.391320457821528
chr3L	14845594	14847445	0.68957069	37	0.391470075415605
chr2L	14665083	14666388	0.92332551	7	0.391768770142854
chr2L	3349571	3350267	0.464510419999997	10	0.391768770142854
chr2R	9439155	9439547	0.6400098	5	0.392171953975774
chr2R	17303713	17305276	0.478027379999995	23	0.392171953975774
chr3R	17592158	17592954	0.752683729999999	6	0.392171953975774
chr2L	20328849	20329701	0.309505730000001	20	0.392171953975774
chr2L	5149740	5150304	-0.274831919999999	13	0.392276909081738
chr3R	27610483	27611154	-0.0778874399999999	7	0.392276909081738
chr3L	14102836	14103436	0.8170866	4	0.392764797816204
chr2L	18465737	18466396	0.7247428	6	0.392764797816204
chr3R	15526043	15526507	0.679749009999999	6	0.392912565030922
chr3L	20417234	20418630	2.23643872	28	0.393060155384821
chr2R	19786030	19788291	0.671514882000001	27	0.393310848126657
chr2L	5502770	5503317	0.50928858	7	0.393310848126657
chr3L	1853985	1854410	0.0238637999999999	6	0.393310848126657
chr3R	16116844	16117311	0.367984	4	0.393795465322204
chr3R	18703487	18703912	0.70285688	7	0.393795465322204
chrX	7068071	7068493	0.2670056	4	0.394323358361838
chr3L	19782097	19783773	0.768795720000002	20	0.394336176138484
chr3R	23406087	23408503	1.18644987	34	0.394336176138484
chrX	21580006	21580597	0.3724496	4	0.394336176138484
chr2R	18289528	18290572	0.52918458	8	0.394336176138484
chr3L	8224933	8225723	1.23779317	9	0.394817559242293
chr2L	10538291	10538864	0.848492239999999	13	0.394817559242293
chrX	9471294	9472392	-0.886037999999999	18	0.395487572904431
chr3R	11490705	11491580	0.650770619999996	18	0.395487572904431
chr2L	11336812	11337645	1.1185754	14	0.39620130513639
chr2L	9590929	9591710	0.26767559	15	0.396345546239686
chr2L	3007718	3008569	-0.0443014610000004	16	0.396868488506601
chr2L	2682144	2683630	1.0252062	18	0.397012163792501
chrX	13908943	13909858	0.5322596	6	0.397064194289791
chr3R	5619926	5620292	-0.307731144	5	0.397064194289791
chr3L	18417751	18418289	0.3131495	7	0.397064194289791
chr3R	12210992	12212304	1.04787204	14	0.397122147702828
chr2L	18767883	18769212	0.762019	14	0.397122147702828
chr2R	16847265	16847693	0.4687464	3	0.397122147702828
chr3R	21919515	21921824	1.79248381	21	0.397122147702828
chr2L	13423618	13424066	0.36887957	4	0.397122147702828
chr3R	15592172	15592887	0.3434022444	9	0.397122147702828
chr2L	10466081	10466900	1.35591277	13	0.397122147702828
chr2L	13554542	13555020	0.6153292	2	0.39759516111881
chr3R	26854595	26856002	0.465970239999998	18	0.39759516111881
chr2R	8300112	8302003	0.336054535999999	15	0.397691528557068
chr3R	5246969	5247419	0.365958454	5	0.397691528557068
chr2R	20856140	20857190	1.15274997	18	0.398396427962838
chr3L	747851	748166	-0.2827216	4	0.399850689417862
chr2L	4840895	4841351	-0.0899742610000002	8	0.400178622231564
chr2L	14136122	14136805	0.35090278	13	0.40031884333535
chr2L	1162120	1163219	-0.0144719999999988	13	0.401020553682337
chrX	16633016	16634042	0.468470130000002	21	0.401908551099249
chr3L	12833332	12833667	-0.80891051	11	0.402421512234742
chrX	15029027	15029356	-1.13130236	10	0.402463431415176
chr3L	22198395	22200714	-1.042217753	54	0.402463431415176
chr2L	8670334	8671873	0.9254141646	19	0.402463431415176
chr2L	7749462	7750255	1.2674015	9	0.40273990093702
chr2R	18745756	18746858	-0.10774476	13	0.40273990093702
chr3L	8242351	8243440	0.979648980000002	13	0.402829489910648
chr2L	13939286	13940155	0.570983249999999	11	0.402829489910648
chr3R	31876598	31877546	0.9105536	9	0.403104890209059
chr2R	13952545	13953064	0.591806568000001	5	0.403104890209059
chr2L	11157330	11159744	0.855883190000001	27	0.403242350183586
chr3R	16834195	16834905	-0.287285022	10	0.403379650413808
chr3R	6535088	6536875	2.40916473	27	0.404259574042595
chrX	17383127	17383673	0.69297727	6	0.405595614351608
chr2R	8403135	8404349	0.9232102	12	0.405595614351608
chr3R	27731194	27732789	2.548595217	21	0.405595614351608
chr2L	12435301	12436011	-0.0979900799999994	15	0.406236851705681
chrX	17991785	17992248	-1.2163336024	16	0.406236851705681
chr2R	7605649	7607184	0.478931634999999	36	0.406406499731309
chr3L	13587763	13590270	1.71132073	29	0.406406499731309
chr2L	21192761	21193954	0.730381939000001	35	0.406406499731309
chr2R	16723035	16723859	1.247857308	10	0.406406499731309
chr2R	20793336	20795935	-1.19675617	44	0.406541101086197
chrX	16193726	16194979	1.21831309	11	0.406860064137846
chr3L	11256772	11256994	0.0245493	2	0.4071786592967
chr2L	2425404	2426326	0.60899406	6	0.40727768875436
chr2L	16412486	16413055	-0.0469274900000002	10	0.40727768875436
chr2L	17195202	17199173	2.18987599000001	94	0.40727768875436
chr3L	20953651	20954377	-0.317761709999999	9	0.40727768875436
chr3L	4372145	4372523	0.5908924	8	0.40727768875436
chr2R	13701257	13702403	0.244264159999999	28	0.40727768875436
chrX	12534960	12535679	0.857017599999999	12	0.40727768875436
chrX	12540730	12542406	-0.779931590000001	26	0.40727768875436
chrX	16158303	16158621	-0.1222579	7	0.40727768875436
chr3L	21053539	21054593	-2.32422345	24	0.407727135595897
chr3L	22635107	22635681	-0.483067399999999	12	0.407727135595897
chr2R	17163031	17164077	0.461352430000001	19	0.408226187690509
chr2L	14873384	14874065	0.52851913	12	0.40854163009572
chr3R	13217526	13218876	0.936316661	13	0.408622945595664
chr2R	19701775	19703004	0.83420165	10	0.408622945595664
chr2L	7667519	7668166	0.936155496	10	0.408653312750916
chr2R	23826838	23828014	0.292202502000003	26	0.408653312750916
chr2R	13686759	13687774	0.45846585	13	0.408653312750916
chrX	22479708	22479974	0.0788290000000006	4	0.408916576985403
chr2R	12120187	12121623	0.96910117	19	0.408916576985403
chr3L	2291879	2293016	1.32061908	20	0.409412392094123
chr3R	28419931	28420747	0.0917201000000012	10	0.409543442011152
chr3R	22875274	22877236	-1.64065069	32	0.41016888072285
chr2R	15804149	15804744	0.65950996	4	0.41016888072285
chr2R	16477394	16478276	1.089202412	20	0.413389701393704
chr4	733135	734756	-0.265907634000001	51	0.41553519066698
chrX	16932302	16933500	-0.0153187899999993	14	0.41553519066698
chr3L	13181850	13183410	0.960499210000001	20	0.41553519066698
chr3R	26250916	26252797	1.02415500000001	43	0.41553519066698
chr2L	773945	774675	-0.0454998100000002	17	0.415843449668639
chr2R	18257619	18258518	0.457536300000001	8	0.416277851263571
chr3L	22926262	22929080	-0.288153645000003	64	0.416277851263571
chrX	2932674	2933517	-1.39013978	21	0.416404199987472
chr3R	21888032	21888582	0.806220199999999	10	0.417198754969048
chrX	9331567	9332023	-0.5875808	10	0.417198754969048
chr2L	6181633	6182157	0.2192061	2	0.418047008858437
chr3L	6895209	6895890	-0.171628469999999	13	0.418533189030052
chr3R	13580933	13581783	-0.0365649699999998	15	0.419199276460616
chr2R	15703158	15703814	0.917418699999999	8	0.419684258308517
chr3L	15209424	15210119	0.16489462	8	0.419931978633123
chr3R	16591120	16593145	0.272119968	14	0.419931978633123
chr3R	24435938	24436377	-0.6564842	7	0.420055629572178
chr3R	27755865	27757375	0.0417603199999982	22	0.420898934304656
chrX	19329508	19330262	0.00878470000000153	21	0.421021902309207
chr2R	21102797	21103620	-0.691558290000001	15	0.421504223945229
chr3R	26553340	26553959	0.2941337	6	0.421806358689973
chr2R	20222667	20223515	0.3617421	7	0.424028521517596
chr2L	15312221	15312712	0.1793019	2	0.424028521517596
chr2L	15317271	15317819	0.0217103299999994	5	0.424028521517596
chr3R	12271335	12271728	0.0860986	6	0.424028521517596
chr2L	1812371	1812787	0.3352319	3	0.424028521517596
chr2L	10132009	10133397	-0.691957969999997	34	0.424149186425142
chr3L	10293287	10293841	0.7267326	5	0.424627598795801
chr2L	5189510	5191587	1.80120944	19	0.42463049784407
chr2L	17381407	17381867	-0.542656499999999	9	0.42463049784407
chr2L	1677310	1678220	-0.287569280000001	19	0.42463049784407
chr3R	10970895	10971759	1.19462618	18	0.425107572994794
chr3R	4795637	4797773	-1.145871288	24	0.42546614903727
chrX	8634560	8635775	-2.54511589	20	0.42546614903727
chr2R	13868114	13868849	0.5645311	3	0.42546614903727
chr3L	18362382	18363035	0.3838385	3	0.426238667892677
chr3R	15045231	15046437	-0.680500400000001	20	0.426238667892677
chrX	16139625	16141672	-0.425775989999998	40	0.426357364263573
chr3L	801012	801481	-0.716714029999999	8	0.426416613480397
chrX	15001263	15001847	0.34997632	8	0.426416613480397
chrX	21475670	21476902	-1.92019734	29	0.426653281368144
chr2L	4760389	4761607	1.2955236	16	0.426653281368144
chr3L	2473680	2474396	0.630230363	13	0.428368483906327
chr3R	9375298	9376044	0.4083894	8	0.428482068736648
chr2R	22723378	22724145	0.347421	10	0.428482068736648
chr3L	20612382	20613255	-0.174942081000001	24	0.428482068736648
chr3R	16094589	16094945	-0.1263829	5	0.428482068736648
chr3L	20741422	20742355	1.30292358	13	0.428598866732032
chr3R	12130404	12130704	0.0731519000000002	2	0.429776712594227
chr2R	7472071	7472724	0.07404969	4	0.430069430867859
chr3L	22515468	22517972	-0.303126140000002	63	0.430361825695883
chr2R	18777294	18777974	-1.72885278	22	0.431007037341545
chrX	20797199	20798237	-0.597193467000003	20	0.43129042467654
chr3R	22934017	22935139	-1.63586726	25	0.43129042467654
chr2R	14911170	14911700	0.0888943000000006	6	0.43129042467654
chrX	9170309	9171484	-0.643019199999998	25	0.43129042467654
chr2R	18907266	18908029	-0.3380115	9	0.432285515941799
chr2L	21784955	21785570	0.924276023	9	0.433631485503074
chrX	4415395	4416229	-1.11807649	15	0.436031314360313
chr2L	12628131	12630173	2.23982518	33	0.436143191618167
chrX	4019120	4020292	-1.01024835	14	0.436717777975085
chr2L	19599360	19600590	-0.25503059	12	0.436717777975085
chr3R	9185930	9186275	-0.458289868	5	0.437577294902088
chr3L	1444153	1445016	-0.62049616	20	0.437577294902088
chrX	11848371	11848886	-0.40890075	8	0.437577294902088
chr2L	12118995	12119989	-0.194428950000001	8	0.437863172586851
chrX	17392788	17393221	0.50226297	3	0.437908918467759
chr3L	10840906	10841357	-0.1214605	7	0.437908918467759
chr2R	11576333	11577331	-0.587148417	12	0.438019217771878
chr3R	17446626	17447038	0.445268320000001	6	0.438304228625797
chr3L	16820741	16821840	-0.0472906823999995	11	0.43887331638218
chrX	17121831	17123139	-1.3180038	14	0.43887331638218
chr2L	3118902	3119282	-0.1390214	5	0.439331940168428
chr3R	23862565	23863553	-1.405641185	19	0.440138964826922
chr3R	18992607	18993467	0.4403468	7	0.440464777051706
chrX	5216440	5218906	-4.94459825	42	0.440464777051706
chr2L	15354245	15354801	-0.3281185	8	0.440464777051706
chr2R	15397364	15397905	0.145996269999999	11	0.440573144645252
chr3L	8362421	8362910	0.5740686	4	0.442849200421978
chr3L	21211595	21212378	0.16151293	13	0.442849200421978
chrX	13116081	13116981	-0.2444296	12	0.442849200421978
chr2L	10421663	10422390	-0.5771459	17	0.442849200421978
chr3R	5156955	5158055	-1.2045981	22	0.442849200421978
chr2R	13054086	13054672	0.936687400000001	11	0.443208521595052
chr3R	11130409	11131182	-0.0468101999999997	8	0.443208521595052
chrX	5350182	5350557	-0.6504882	5	0.443208521595052
chr3L	6705580	6706737	-1.7074265	24	0.443208521595052
chr3R	5033111	5033806	-0.1244323	10	0.443208521595052
chr2L	6627747	6628742	0.16377377	14	0.443699738134294
chr2R	18206382	18207248	0.0072939399999995	10	0.443699738134294
chrX	20547327	20547779	0.34913896	7	0.443699738134294
chr2L	17765254	17765825	0.6083869	5	0.443949779779304
chr2L	18076388	18077623	-1.20460624	36	0.443949779779304
chr3R	10498155	10498927	2.46859568	20	0.443949779779304
chr2R	5998438	6000762	1.71867894	37	0.443949779779304
chr3R	11063987	11065375	-1.20238705	24	0.444744743854456
chr3L	15059088	15060003	-1.12547045	19	0.444849696064877
chr2R	19943460	19944096	0.0192740000000001	5	0.444991864449918
chr3L	17495315	17496705	-1.07261577	17	0.444991864449918
chrX	4234508	4235715	-1.39376704	17	0.444991864449918
chr3L	19036893	19037402	0.1622729	4	0.44544029468021
chr2L	10558599	10559748	-0.0222164600000002	18	0.446231894811593
chr2L	15533563	15534169	0.19631084	5	0.447881312835419
chrX	17350716	17351590	0.2819163	5	0.449357318696471
chr3R	15522745	15524016	-0.4721123	21	0.449459345910902
chrX	15362146	15362837	0.82884551	11	0.449904178482957
chr3R	19753186	19754910	0.64902346	19	0.450005803278192
chr3R	28136657	28137444	-0.0218019	5	0.450652206047454
chr3R	15560146	15560875	-0.0994977599999999	7	0.450652206047454
chr2R	16429241	16430701	-0.187723630000001	14	0.450652206047454
chr3R	19101346	19103179	-1.0695764	26	0.451266210277368
chr3L	13326102	13326782	-0.10811881	14	0.451296537012966
chrX	15069263	15070115	0.580018369999999	11	0.451296537012966
chr3L	13776618	13777576	0.6072589	5	0.451697900572416
chr3L	15264945	15265400	-1.73432855	9	0.451697900572416
chrX	10681734	10682296	-0.2474722	7	0.451697900572416
chr2L	11303529	11304738	0.48992565	22	0.451697900572416
chr3L	19488728	19489585	0.779281381999999	15	0.452238482222065
chr2L	7861807	7862320	-0.27952399	7	0.452238482222065
chr2R	5439313	5439870	0.4026764	7	0.452607824323951
chr2L	14953765	14955196	2.297252931	20	0.452607824323951
chr3R	18133882	18134575	-0.47926978	16	0.452807728730823
chr2R	13748737	13750495	-0.38356004	19	0.452807728730823
chr3R	30976791	30978251	0.822182725999999	19	0.452807728730823
chr3R	19757796	19759144	0.316267900000001	8	0.452807728730823
chr2L	6233646	6234622	0.3244819	9	0.452807728730823
chrX	22848577	22849484	1.1721427	14	0.452807728730823
chrX	22820335	22820942	0.295432029999999	19	0.452807728730823
chr3R	17918015	17918717	0.2190145	10	0.452807728730823
chr3L	53025	53745	0.2067392	4	0.452807728730823
chr2L	11916593	11917141	-1.0116478	12	0.452807728730823
chr3R	12018718	12019063	0.0838201	6	0.452807728730823
chr3L	18936012	18937719	-3.23748865	27	0.452807728730823
chr2L	11351777	11352465	1.7714678	18	0.452807728730823
chr2R	11322302	11323089	0.437210456800001	9	0.452807728730823
chr3L	5553398	5554011	-0.0231471200000002	10	0.453243752141936
chr3R	9960748	9963006	-0.100779699999998	25	0.453679315612743
chr3L	3887325	3888084	0.2871907	6	0.455462940790792
chr3R	19937687	19938562	-0.338930509999998	23	0.455753582536483
chr2L	20379357	20380124	-0.6514314	11	0.455753582536483
chr3L	978338	980087	0.58462126	16	0.455753582536483
chr3L	14477724	14478636	0.35064162	6	0.456018469694325
chr3L	14441869	14443004	-1.701851845	20	0.456451200305838
chr3R	6622142	6623340	0.109458929999999	17	0.457819134052981
chr2L	468889	469648	-0.633641869999999	15	0.457819134052981
chr3L	22513342	22514843	0.424469949999999	25	0.45858595242838
chrX	16944978	16945561	-0.582279319	9	0.458848658680827
chr3R	25155223	25156029	0.00249024000000009	10	0.458870465154742
chr3R	16695423	16695937	0.3735203	2	0.458870465154742
chr3R	16397371	16399011	-0.598313306	15	0.458965104013433
chr2R	17285972	17288488	-1.11114122	31	0.459059643773843
chrX	6989965	6990867	-3.68358471352	24	0.460753610831386
chrX	19793601	19795126	-0.445793300000001	9	0.460753610831386
chr3L	23033540	23034976	-0.198682499999997	24	0.4617016105178
chrX	5783284	5784260	0.246183479	7	0.4617016105178
chrX	18544209	18545571	-1.44500873	11	0.4617016105178
chrX	21183556	21184361	-0.697247909999998	20	0.461794425985376
chr2R	13543270	13543588	-0.1694033	4	0.461887144618871
chr2L	15555425	15556370	0.32727447	9	0.461924135540637
chr3R	3319149	3319873	-0.0311956000000002	13	0.461924135540637
chr3L	19242375	19244359	0.56932253	30	0.461924135540637
chr3R	24973074	24974094	-0.39930595	10	0.461924135540637
chr2L	13252829	13253747	0.2061327	25	0.464179388512762
chr2L	9336400	9336806	-1.644273417	13	0.464436863645929
chr3R	14085457	14085858	-0.0556294999999998	4	0.46544935116878
chrX	6839678	6840771	-0.470631063999998	29	0.46544935116878
chr3R	22082720	22083264	-1.04160819	8	0.465795973594129
chr2L	12242537	12243263	-0.298817652000001	17	0.465795973594129
chr2R	13684651	13685277	-1.27717222	10	0.467378780794119
chr3L	8168959	8169755	0.6081961	3	0.467468027691788
chr3R	29550719	29551242	0.33250743	5	0.467557182105624
chr3L	13257319	13258234	0.0322100200000001	6	0.468562771052087
chr2R	12706185	12706985	0.15792521	7	0.468562771052087
chrX	5485192	5486134	-0.968066549999998	15	0.46964377540518
chr2L	7396819	7397764	-0.972892075999998	20	0.470227641144883
chr3L	21650166	21650695	-1.12401356	14	0.470645648613433
chr2R	20037135	20038004	0.5528874	10	0.470732885389147
chrX	13626094	13626912	-1.02548444	15	0.470907088857678
chr2L	14257398	14258189	-0.57087734	12	0.470907088857678
chr3L	3690953	3691386	-0.78510176	7	0.470994055829073
chr3R	15813099	15814723	-0.11362493	21	0.471245762021736
chr3L	2641977	2642946	0.14077201	10	0.471826696773909
chr2R	17242369	17242786	-0.21837505	5	0.472077714988542
chr3L	24740468	24742979	4.41266355	72	0.472171600320688
chr3L	5182610	5183163	-0.29552962	11	0.472171600320688
chr2R	4101014	4102162	-0.567922413000008	74	0.472171600320688
chr3R	16226964	16227499	0.0555089999999999	2	0.472750566669951
chr3L	4130291	4131243	0.3721263	6	0.472836229474125
chr2R	22259548	22259997	-0.067242	3	0.472921804328807
chr3R	23642486	23643817	-1.12445046	17	0.47333542684726
chr3L	11391443	11392675	-1.38012705	23	0.474404559544046
chr3R	22785754	22787465	-3.10270694	39	0.474573751641229
chr3L	20700730	20701214	-0.856183805	16	0.474573751641229
chrX	10496295	10496967	-0.378944999999997	8	0.474742597388163
chr3R	23415189	23416564	0.572224000000002	15	0.474742597388163
chr2L	4792523	4793220	-1.3308069	11	0.475074578431727
chrX	19805447	19805882	-1.5134636	7	0.475074578431727
chr2L	12151704	12153939	-3.64698646	46	0.475322013020977
chr3L	704569	705034	-0.1368913	6	0.475405881270913
chr3L	11181598	11181892	-0.3840386	4	0.47581612436
chr3R	28622362	28624483	-1.780915585	34	0.476389095784299
chr3L	16311625	16312672	0.00825714	11	0.476650660656917
chr3R	6201196	6202419	-2.09227514	35	0.476650660656917
chr3R	12081573	12082215	-0.2986333	10	0.476650660656917
chr2R	11915414	11916427	0.926887499999999	8	0.476650660656917
chr2R	23028152	23029130	0.0926078600000003	8	0.476650660656917
chr2L	3898444	3901764	-2.8131887	74	0.476650660656917
chr3L	3995188	3996615	-0.478807920000001	9	0.476650660656917
chr3R	31710409	31710977	-0.5977862	15	0.476650660656917
chr2L	23011894	23013929	-2.14714896100001	46	0.476650660656917
chr2R	10497015	10498036	0.504054553	19	0.476650660656917
chr3R	15567791	15568652	-0.076079010000001	9	0.476650660656917
chrX	8220961	8221508	-1.99340383	13	0.477057568076864
chr2L	19474341	19474780	-0.49544011	7	0.477139919054218
chr2L	6164094	6165123	-0.928505459999999	13	0.477384176475969
chr3L	18571670	18572175	-0.0391626400000001	15	0.479247265146903
chr2L	15949408	15950352	-2.09856834	17	0.480137512564532
chr3R	19619761	19620479	-0.880777100000001	14	0.480218139035869
chr2R	19883925	19884475	-0.10578751	7	0.481591982358892
chr2L	511669	512133	-0.32156521	4	0.481751521817516
chr2L	952515	955747	0.229010520000006	59	0.481751521817516
chr3R	12124336	12125267	-1.9355566	17	0.481831170744612
chr2L	15444752	15446020	-0.128546880000001	17	0.482394747407197
chr3R	23783766	23784598	-1.27915199	15	0.482714329373515
chr2L	1233260	1235752	-0.436970959999997	33	0.482714329373515
chr3R	31151372	31152233	0.1760819	8	0.482793332757404
chr3R	7007908	7008655	-0.437607498	10	0.483834111558663
chr2L	18623209	18623499	-0.0833767	3	0.483834111558663
chr2L	16543017	16544159	1.21954403	35	0.483834111558663
chr3R	25416330	25416828	-0.1165377	6	0.483986239930225
chr2L	7637862	7638629	-0.4655969	7	0.483986239930225
chr3R	13924237	13924754	-0.00811397999999963	4	0.483986239930225
chrX	183550	185083	-2.86366614	47	0.483986239930225
chr2L	1278979	1280635	0.842312890000001	24	0.484064288001706
chr2L	16098207	16099179	0.6684974	12	0.484302622897189
chrX	12220790	12221457	-0.46295674	6	0.485336443821817
chr3R	14063949	14064382	-1.12044198	11	0.485336443821817
chrX	17481799	17482123	-0.6017343	6	0.485336443821817
chr3R	27777647	27778688	-0.297581599999999	15	0.485573664855737
chr2L	19482241	19482795	-0.0131483999999997	9	0.488765423457654
chr3R	17680177	17681006	-0.717352190000001	13	0.488765423457654
[truncated: 1,198 more rows]
