# Supplementary material for: The hourglass model of evolutionary conservation during embryogenesis extends to developmental enhancers with signatures of positive selection
Source: Genome Res. 2021 Sep;31(9):1573–81. doi: 10.1101/gr.275212.121 (PMC8415374; doi:10.1101/gr.275212.121)
Supplement: Supplemental Material [file supp_gr.275212.121_Supplemental_Code.zip › Supplemental_Code/data/deltaSVM/dmel1820_specific_enhancer_dm3_deltaSVM_highertailTest.txt]

chr2L_14153731_14156804_pos_1	-1.006877937	36	0.208779122087791
chr2L_14334897_14336863_pos_10	3.160026151	63	0.0191980801919808
chr2L_7963979_7964679_pos_100	0.276026630000001	16	0.0783921607839216
chr3R_23696478_23697274_pos_1000	-2.4815769	11	0.652334766523348
chr3R_23723450_23726408_pos_1001	-1.778672096	70	0.13028697130287
chr3R_23928595_23930504_pos_1002	-0.394713918	32	0.201279872012799
chr3R_24055696_24058874_pos_1003	4.501394701	39	0.0292970702929707
chr3R_24235900_24239312_pos_1004	4.5068958486	27	0.0123987601239876
chr3R_24470335_24471419_pos_1005	-0.36159533	5	0.394160583941606
chr3R_24571036_24572498_pos_1006	11.175056369	28	0.0003999600039996
chr3R_24566805_24568126_pos_1007	-4.027587925	18	0.57994200579942
chr3R_24613064_24615025_pos_1008	-9.9458314788	22	0.981001899810019
chr3R_24703171_24703931_pos_1009	2.096893962	12	0.116888311168883
chr2L_7972116_7975440_pos_101	-2.76950182597001	65	0.350964903509649
chr3R_24723399_24724265_pos_1010	-0.577704620000001	13	0.394660533946605
chr3R_25005904_25006871_pos_1011	2.533600786	17	0.0145985401459854
chr3R_25435896_25439724_pos_1012	-0.327103393699997	73	0.125287471252875
chr3R_25489423_25490196_pos_1013	0.444089517	21	0.254274572542746
chr3R_25582534_25583937_pos_1014	5.447030556	35	0.0171982801719828
chr3R_25943555_25944852_pos_1015	0.569731009999999	25	0.116288371162884
chr3R_26130187_26131023_pos_1016	7.46737101401	24	0.0005999400059994
chr3R_26362001_26364423_pos_1017	-4.339837272	46	0.585641435856414
chr3R_26375316_26377229_pos_1018	0.288376300000001	36	0.0946905309469053
chr3R_26485254_26486252_pos_1019	2.24806726	9	0.028997100289971
chr2L_7969666_7971365_pos_102	-3.414653137	21	0.62023797620238
chr3R_26492718_26495306_pos_1020	-3.785367941	43	0.566543345665433
chr3R_26569591_26570577_pos_1021	4.38014979	22	0.0113988601139886
chr3R_26604783_26605842_pos_1022	-1.663033251	11	0.451554844515548
chr3R_26797538_26798742_pos_1023	-4.522676492	22	0.769423057694231
chr3R_26824585_26825226_pos_1024	0.123126699	2	0.275772422757724
chr3R_26845373_26845957_pos_1025	1.994624303	13	0.0240975902409759
chr3R_26998231_26999392_pos_1026	-3.0248206	13	0.733526647335267
chr3R_27048105_27048953_pos_1027	-5.66507141999	17	0.846915308469153
chr3R_27252738_27253470_pos_1028	-0.0805491020000015	21	0.107089291070893
chr3R_27425251_27426150_pos_1029	-0.771735755	21	0.357464253574643
chr2L_8110098_8112289_pos_103	2.2162948103	16	0.130586941305869
chr3R_27682095_27683395_pos_1030	0.5341742784	25	0.188481151884812
chr3R_27739890_27741011_pos_1031	4.543826396	21	0.0122987701229877
chr3R_27757079_27757619_pos_1032	2.404503655	7	0.0287971202879712
chr4_184013_185877_pos_1033	6.9346878789	63	0.0291970802919708
chr4_168305_169619_pos_1034	1.6727686541	50	0.232376762323768
chr4_283353_284429_pos_1035	3.029986595	67	0.0503949605039496
chr4_390178_391010_pos_1036	1.423229977	4	0.118588141185881
chr4_564141_565975_pos_1037	0.490976329000002	49	0.426157384261574
chr4_967695_970660_pos_1038	3.13212021199999	69	0.197380261973803
chr4_984008_985301_pos_1039	4.69576461486	30	0.010998900109989
chr2L_8232185_8234506_pos_104	-6.4933209692	45	0.704929507049295
chr4_1054887_1056297_pos_1040	7.569023874	32	0.0081991800819918
chrX_3432582_3433399_pos_1041	2.70703407	21	0.0154984501549845
chrX_3334551_3335179_pos_1042	2.6307350399	15	0.0350964903509649
chrX_8003603_8004242_pos_1043	0.4620529	6	0.197780221977802
chrX_8052217_8053704_pos_1044	-2.3235368095	46	0.204679532046795
chrX_8739685_8742055_pos_1045	1.77927448	40	0.164883511648835
chrX_9789037_9790021_pos_1046	-1.547045572	22	0.258674132586741
chrX_11542409_11543748_pos_1047	-2.218298037	19	0.391860813918608
chrX_11771653_11772664_pos_1048	3.09410929	10	0.0232976702329767
chrX_13164719_13166024_pos_1049	12.576887	27	9.99900009999e-05
chr2L_8334221_8335305_pos_105	1.9793390501	26	0.0767923207679232
chrX_14753881_14755523_pos_1051	-1.711459366	27	0.408659134086591
chrX_15506977_15508543_pos_1052	0.670134239999999	18	0.133986601339866
chrX_17948818_17950772_pos_1053	2.1288545184	39	0.112288771122888
chrX_18046200_18047649_pos_1054	-4.6320411636	33	0.550744925507449
chrX_404267_405576_pos_1055	-4.314289419	15	0.835316468353165
chrX_797171_797958_pos_1056	-0.57876895	8	0.377962203779622
chrX_879549_880710_pos_1057	6.379512399	22	0.0027997200279972
chrX_1090197_1090984_pos_1058	1.377015177	11	0.101289871012899
chrX_1157170_1158231_pos_1059	3.43378519	19	0.007999200079992
chr2L_8397975_8398433_pos_106	-1.966393684	12	0.315468453154685
chrX_1158494_1159322_pos_1060	2.1029336313	8	0.0387961203879612
chrX_1159633_1159917_pos_1061	-0.67165923	2	0.612238776122388
chrX_1176544_1177460_pos_1062	1.537312038	12	0.0494950504949505
chrX_1429171_1430128_pos_1064	0.579125731	4	0.133186681331867
chrX_1484514_1486551_pos_1065	-5.655125686	6	0.988201179882012
chrX_1512514_1513453_pos_1066	3.05384254	6	0.0044995500449955
chrX_1628707_1629987_pos_1067	-3.09727002	13	0.699330066993301
chrX_1722215_1722977_pos_1069	-1.128120883	12	0.44015598440156
chr2L_8494680_8495419_pos_107	4.611118885	14	0.001999800019998
chrX_1861232_1861606_pos_1070	2.28956161	7	0.0036996300369963
chrX_2172466_2173325_pos_1071	-1.470610677	24	0.365963403659634
chrX_2593305_2594017_pos_1072	3.429555698	16	0.027997200279972
chrX_2603682_2604361_pos_1073	5.313618699	11	0.0003999600039996
chrX_2635996_2636627_pos_1074	11.71981402	13	9.99900009999e-05
chrX_2681020_2682501_pos_1075	1.9980071035	26	0.0755924407559244
chrX_2818415_2818999_pos_1076	-7.83599999985146e-06	8	0.217678232176782
chrX_2851966_2852596_pos_1077	4.616041	11	0.0137986201379862
chrX_2896327_2896831_pos_1078	1.0885432557	7	0.0620937906209379
chrX_3159533_3160449_pos_1079	-3.663111957	21	0.374262573742626
chr2L_8563839_8565361_pos_108	2.201872152	11	0.0640935906409359
chrX_3254009_3255154_pos_1080	11.133237212	34	0.0056994300569943
chrX_3283149_3284462_pos_1081	4.102528206	50	0.0251974802519748
chrX_3293043_3294668_pos_1082	1.235485051	40	0.137686231376862
chrX_3441591_3443619_pos_1083	9.865915283	50	0.0024997500249975
chrX_4131074_4132126_pos_1084	-0.205774719	18	0.200779922007799
chrX_4228274_4228884_pos_1085	0.33611281	3	0.221677832216778
chrX_4438299_4439999_pos_1086	1.790857805	31	0.0740925907409259
chrX_4506023_4507055_pos_1087	6.43661708	21	0.001999800019998
chrX_4520725_4521748_pos_1088	2.370240529	16	0.0858914108589141
chrX_4587963_4588724_pos_1089	0.52593055	7	0.237476252374763
chr2L_8738197_8738632_pos_109	1.934757741	6	0.0123987601239876
chrX_4589829_4591177_pos_1090	1.85540307	21	0.0356964303569643
chrX_4645922_4646625_pos_1091	-4.756623286	18	0.668633136686331
chrX_4833959_4835010_pos_1092	2.08879589	6	0.0444955504449555
chrX_5079466_5081141_pos_1093	9.106289463	28	0.0018998100189981
chrX_5708466_5709483_pos_1095	3.583357345	32	0.0096990300969903
chrX_5778465_5779108_pos_1096	2.40183875	20	0.007999200079992
chrX_5845345_5846057_pos_1097	2.148498365	22	0.0328967103289671
chrX_5870627_5872766_pos_1098	1.40627484	25	0.134686531346865
chrX_5956356_5957285_pos_1099	-0.65170848	12	0.376562343765623
chr2L_14843319_14844968_pos_11	1.21528507117	36	0.283671632836716
chr2L_8940539_8941115_pos_110	2.101421789	12	0.0436956304369563
chrX_5958396_5959799_pos_1100	5.03790965200001	54	0.0210978902109789
chrX_6228355_6229103_pos_1101	7.7764126462	19	0.0004999500049995
chrX_6521692_6523022_pos_1102	2.057881421	36	0.0858914108589141
chrX_6612973_6615479_pos_1103	0.964916756	43	0.0981901809819018
chrX_6639676_6641033_pos_1104	8.74624242200001	22	9.99900009999e-05
chrX_6969584_6970826_pos_1105	2.651688094	12	0.123987601239876
chrX_7860291_7860641_pos_1107	-0.174662947	4	0.137886211378862
chrX_8096080_8097189_pos_1108	1.38119473	6	0.11018898110189
chrX_8169404_8170715_pos_1109	2.10567615	17	0.0803919608039196
chr2L_9021350_9022308_pos_111	-0.13820725	10	0.285671432856714
chrX_8235039_8236151_pos_1110	0.7259999901	20	0.247475252474753
chrX_8297954_8298714_pos_1111	-1.236133989	14	0.40965903409659
chrX_8360692_8362082_pos_1112	2.287669534	35	0.0987901209879012
chrX_8390392_8391634_pos_1113	1.2320633276	24	0.0717928207179282
chrX_8400854_8402755_pos_1114	0.289388829999999	51	0.130686931306869
chrX_8398495_8399651_pos_1115	1.24221612	18	0.118388161183882
chrX_8433593_8434683_pos_1116	2.639850309	13	0.036996300369963
chrX_8679654_8680295_pos_1117	2.78308558	3	0.0063993600639936
chrX_8866524_8867824_pos_1118	-1.12451236	40	0.276372362763724
chrX_8902896_8903894_pos_1119	-3.9841700703	31	0.22967703229677
chr2L_9078688_9080030_pos_112	1.3739184235	33	0.139486051394861
chrX_8901492_8902493_pos_1120	-2.858170337	22	0.488651134886511
chrX_8969096_8970108_pos_1121	-1.353762597	15	0.536546345365463
chrX_9038825_9039651_pos_1122	6.97309157	23	0.0050994900509949
chrX_9081252_9082061_pos_1123	1.742312	3	0.066993300669933
chrX_9237901_9239341_pos_1124	5.482088918	34	0.0065993400659934
chrX_9239373_9241706_pos_1125	7.6936227815	49	0.0072992700729927
chrX_9300169_9302031_pos_1126	3.51778811	38	0.0423957604239576
chrX_9470556_9471061_pos_1127	2.283836745	16	0.0170982901709829
chrX_9507826_9508820_pos_1128	-2.94841354	9	0.721227877212279
chrX_9516703_9517314_pos_1129	1.96138399	5	0.035996400359964
chr2L_9159690_9160566_pos_113	5.354149079	14	0.0035996400359964
chrX_9528002_9529122_pos_1130	4.652034248	27	0.0102989701029897
chrX_9731969_9732409_pos_1131	-0.837437021	7	0.335566443355664
chrX_9790968_9792241_pos_1132	9.052872009	16	0.0002999700029997
chrX_9863128_9864260_pos_1133	0.500053395	9	0.146085391460854
chrX_10078570_10079759_pos_1134	-2.51716583	10	0.702529747025297
chrX_10143932_10145659_pos_1135	-4.800675544	25	0.614638536146385
chrX_10181761_10182898_pos_1136	2.638931506	18	0.0640935906409359
chrX_10216246_10217039_pos_1137	0.00527718000000037	14	0.192380761923808
chrX_10280803_10281248_pos_1138	2.425308212	10	0.0143985601439856
chrX_10377855_10379401_pos_1139	1.471218125	14	0.153684631536846
chr2L_9192162_9193211_pos_114	2.955537551	17	0.0556944305569443
chrX_10548819_10549971_pos_1140	-8.151940737	19	0.987201279872013
chrX_10642719_10643235_pos_1141	1.01391391	3	0.0863913608639136
chrX_10668557_10669671_pos_1142	-6.109508283	21	0.865913408659134
chrX_11074991_11075854_pos_1143	-0.611071874	17	0.294170582941706
chrX_11111022_11112369_pos_1144	-3.834149511	22	0.47045295470453
chrX_11236347_11237124_pos_1145	-0.548606109	12	0.34026597340266
chrX_11279421_11280394_pos_1146	3.986147491	17	0.0146985301469853
chrX_11313861_11314327_pos_1147	3.265353045	8	0.0062993700629937
chrX_11358025_11358641_pos_1148	-5.14412721	9	0.894810518948105
chrX_11513762_11514798_pos_1149	1.419539821	16	0.112388761123888
chr2L_9230831_9231405_pos_115	-1.391715606	7	0.456354364563544
chrX_11775851_11776821_pos_1152	1.258124866	18	0.101389861013899
chrX_11807149_11808358_pos_1154	-2.569541791	17	0.484051594840516
chrX_11988965_11990333_pos_1155	3.801979756	32	0.0428957104289571
chrX_12113512_12114292_pos_1156	3.82708206	6	0.0072992700729927
chrX_12327186_12329139_pos_1157	1.951146637	32	0.133686631336866
chrX_12398975_12399449_pos_1158	4.293221692	12	0.0061993800619938
chrX_12453736_12454332_pos_1159	2.16785519	9	0.0191980801919808
chr2L_9231614_9232217_pos_116	-0.542419023	9	0.31036896310369
chrX_12575874_12576994_pos_1160	2.64935468	16	0.0727927207279272
chrX_12665477_12667424_pos_1161	1.426550926	46	0.122287771222878
chrX_12768876_12770408_pos_1162	0.693283395	30	0.111088891110889
chrX_12858546_12859397_pos_1163	-2.62426374	11	0.535946405359464
chrX_13103327_13103861_pos_1164	2.37531621	2	0.003999600039996
chrX_13735271_13737850_pos_1165	-3.960379312	49	0.422057794220578
chrX_13772989_13774042_pos_1166	1.287274253	18	0.135586441355864
chrX_14069834_14070592_pos_1167	0.278732570000001	21	0.35006499350065
chrX_14114251_14115195_pos_1168	4.033630481	27	0.0128987101289871
chrX_14152638_14153341_pos_1169	2.848154596	16	0.0156984301569843
chr2L_9341259_9342218_pos_117	9.44071208599999	23	0.0004999500049995
chrX_14486354_14487342_pos_1170	1.364239992	18	0.118788121187881
chrX_14483942_14484500_pos_1171	-0.609876894	14	0.146785321467853
chrX_14667422_14667903_pos_1172	1.380470614	7	0.0331966803319668
chrX_14802033_14802791_pos_1173	6.075646549	18	0.0003999600039996
chrX_15095923_15096878_pos_1174	-0.700744488999999	27	0.143585641435856
chrX_15110122_15111216_pos_1175	-1.383966404	16	0.278972102789721
chrX_15203025_15204289_pos_1176	1.970621603	28	0.0690930906909309
chrX_15336450_15338227_pos_1177	-3.51493306	24	0.704729527047295
chrX_15509576_15511809_pos_1178	0.508941099800002	51	0.0812918708129187
chrX_15996016_15997329_pos_1179	-4.18046414	4	0.958504149585041
chr2L_9359318_9361463_pos_118	9.02270806000001	60	0.000999900009999
chrX_16384873_16385547_pos_1180	4.814464654	8	0.0097990200979902
chrX_16463970_16466126_pos_1181	6.48558785219999	42	0.0034996500349965
chrX_16466362_16467992_pos_1182	-0.702721927000001	27	0.133086691330867
chrX_16508250_16509127_pos_1183	-1.603046351	10	0.487051294870513
chrX_16517432_16518012_pos_1184	1.23577973	6	0.0981901809819018
chrX_16599284_16600059_pos_1185	0.369894699999999	20	0.262273772622738
chrX_16611120_16612201_pos_1186	0.0881206760000009	28	0.0834916508349165
chrX_16651008_16652399_pos_1187	7.927720872	23	0.0025997400259974
chrX_16772150_16773163_pos_1188	8.1330162008	17	0.0090990900909909
chrX_16800872_16802282_pos_1189	2.788969533	31	0.0514948505149485
chr2L_9399131_9401101_pos_119	-3.9777532638	45	0.525847415258474
chrX_16793979_16797178_pos_1190	6.116240309	65	0.021997800219978
chrX_16815903_16817098_pos_1191	2.4102514078	23	0.0373962603739626
chrX_16812147_16814005_pos_1192	-1.896713637	16	0.416758324167583
chrX_16933970_16935294_pos_1193	2.5322088455	26	0.0572942705729427
chrX_16987326_16989258_pos_1194	-1.761451743	34	0.333666633336666
chrX_17006518_17007220_pos_1195	5.340093745	10	0.0042995700429957
chrX_17074602_17074903_pos_1196	-2.55001334	5	0.756724327567243
chrX_17098892_17099427_pos_1197	2.28758671	6	0.0230976902309769
chrX_17184248_17185005_pos_1198	-1.623327235	8	0.551244875512449
chrX_17183346_17183989_pos_1199	2.002627571	16	0.1002899710029
chr2L_14826928_14829768_pos_12	-0.294762532000001	64	0.0792920707929207
chr2L_9498094_9499176_pos_120	4.484294068	11	0.0097990200979902
chrX_17369873_17371788_pos_1200	-1.722215862	24	0.374662533746625
chrX_17582449_17583272_pos_1201	3.64875712986	26	0.0064993500649935
chrX_17619775_17620678_pos_1202	0.178142700000001	10	0.272872712728727
chrX_17730144_17731794_pos_1203	7.164224227	27	0.001999800019998
chrX_17897540_17898971_pos_1204	-5.2709076776	27	0.695030496950305
chrX_17929635_17930483_pos_1205	-2.176076088	18	0.526847315268473
chrX_17951211_17952734_pos_1206	4.14439105	11	0.0184981501849815
chrX_18074821_18077106_pos_1207	4.8014436311	40	0.0412958704129587
chrX_18146817_18148408_pos_1208	5.566094777	32	0.0186981301869813
chrX_18187841_18188559_pos_1209	4.026024039	12	0.0031996800319968
chr2L_9529684_9532123_pos_121	8.451745068	57	0.0088991100889911
chrX_18248692_18249073_pos_1210	3.89038778	7	0.0024997500249975
chrX_18289008_18289898_pos_1211	0.93805919	9	0.110688931106889
chrX_18600864_18601738_pos_1212	-1.1229912755	17	0.182781721827817
chrX_18799341_18800619_pos_1213	-0.00449738309999967	16	0.217278272172783
chrX_18967865_18969352_pos_1214	0.0556037840000011	21	0.159484051594841
chrX_19110552_19112120_pos_1215	2.441705191	29	0.0578942105789421
chrX_19132627_19134739_pos_1217	-0.0971801730000019	52	0.13978602139786
chrX_19145467_19146580_pos_1218	3.59131975	15	0.0645935406459354
chrX_19518606_19519273_pos_1219	7.210580275	13	9.99900009999e-05
chr2L_9547158_9549319_pos_122	8.39658225510001	36	0.0141985801419858
chrX_19635253_19635900_pos_1220	0.91014206	3	0.0554944505549445
chrX_19724255_19725228_pos_1222	-5.45705147	9	0.927207279272073
chrX_19898152_19898859_pos_1223	1.021836832	8	0.0900909909009099
chrX_20014101_20015016_pos_1224	4.61576514	20	0.0273972602739726
chrX_20363655_20364241_pos_1225	1.764445157	7	0.0423957604239576
chrX_20646907_20648566_pos_1226	-0.688447549	31	0.231676832316768
chrX_20654364_20655057_pos_1227	-0.431972732	13	0.31956804319568
chrX_20862522_20864377_pos_1228	-0.315170151999999	22	0.297270272972703
chrX_20932643_20932983_pos_1229	1.8968108958	8	0.0705929407059294
chr2L_9778715_9779949_pos_123	-2.614231189	27	0.509349065093491
chrX_20935996_20937454_pos_1230	-0.716533256	30	0.327367263273673
chrX_21146601_21148204_pos_1231	1.062355418	28	0.124387561243876
chrX_21224477_21225202_pos_1232	1.691009595	18	0.0912908709129087
chrX_21270148_21270730_pos_1233	-2.23900043	15	0.396160383961604
chrX_22038141_22038825_pos_1234	-0.43101923	8	0.288671132886711
chrX_22397813_22398160_pos_1235	5.6517042947	20	0.0013998600139986
chrXHet_78518_79346_pos_1236	-2.013009046	16	0.612538746125388
chr2L_9798829_9800033_pos_124	-0.371915802	15	0.282871712828717
chr2L_9832520_9833118_pos_125	-3.076052987	9	0.828917108289171
chr2L_10111978_10112950_pos_126	5.523851149	23	0.0055994400559944
chr2L_10514419_10515224_pos_127	-0.16537976	18	0.273372662733727
chr2L_10621673_10622523_pos_128	2.6035120994	12	0.0402959704029597
chr2L_10666987_10667969_pos_129	3.09685111	13	0.0134986501349865
chr2L_16611674_16614216_pos_13	7.5930441929	45	0.0456954304569543
chr2L_10921377_10922357_pos_130	0.778477290000001	10	0.145085491450855
chr2L_10930429_10933584_pos_131	-4.7561535739	56	0.427457254274573
chr2L_11676658_11677852_pos_132	-3.448102398	14	0.764323567643236
chr2L_11978761_11980088_pos_133	1.212928177	29	0.272772722727727
chr2L_12022737_12024626_pos_134	-1.32805090383	32	0.375962403759624
chr2L_12021845_12022502_pos_135	0.41930644	7	0.210978902109789
chr2L_12107023_12107571_pos_136	2.460249	5	0.0281971802819718
chr2L_12158177_12159375_pos_137	8.453732951	28	0.0001999800019998
chr2L_12250639_12251828_pos_138	5.023969864	35	0.026997300269973
chr2L_12334166_12336135_pos_139	1.566499744	24	0.146785321467853
chr2L_18266253_18268843_pos_14	-1.2993260963	46	0.169083091690831
chr2L_12750040_12750667_pos_140	-1.039063319	17	0.35986401359864
chr2L_12817761_12818792_pos_141	4.504861506	19	0.0352964703529647
chr2L_12903865_12906293_pos_142	-5.02156833000001	39	0.635836416358364
chr2L_12983778_12986432_pos_143	-7.984247434	43	0.789121087891211
chr2L_13048659_13049831_pos_144	6.164477509	24	0.0011998800119988
chr2L_13261936_13262688_pos_145	-2.17827847	6	0.717528247175283
chr2L_13325982_13326845_pos_146	-2.762696088	30	0.206579342065793
chr2L_13355573_13356430_pos_147	3.09641362	11	0.0221977802219778
chr2L_13436704_13437789_pos_148	1.95007616	20	0.0875912408759124
chr2L_13487964_13489995_pos_149	0.777405624	17	0.217978202179782
chr2L_18906423_18907223_pos_15	1.41967467	10	0.048995100489951
chr2L_13692310_13694625_pos_150	-8.749089852	49	0.720527947205279
chr2L_13766310_13767389_pos_151	1.146031485	21	0.201579842015798
chr2L_13881437_13882408_pos_152	3.9676976331	13	0.0105989401059894
chr2L_13897921_13899742_pos_153	-1.96756789	21	0.483851614838516
chr2L_14005589_14006470_pos_154	-1.444249581	20	0.663633636636336
chr2L_14015146_14015831_pos_155	3.826555199	29	0.0142985701429857
chr2L_14172374_14174392_pos_156	2.9442423	35	0.0825917408259174
chr2L_14377159_14378822_pos_157	1.59353954	34	0.179182081791821
chr2L_14399199_14399870_pos_158	-4.6416441484	14	0.66033396660334
chr2L_14414444_14415255_pos_159	-2.972411827	14	0.561243875612439
chr2L_19840829_19844058_pos_16	0.640359100599998	39	0.17028297170283
chr2L_14458000_14458960_pos_160	1.61397011	17	0.0487951204879512
chr2L_14607943_14609126_pos_161	3.84582789	11	0.0058994100589941
chr2L_14750154_14751783_pos_162	5.673722707	24	0.0085991400859914
chr2L_14878056_14878695_pos_163	-0.73765266	11	0.342765723427657
chr2L_15083783_15085594_pos_164	1.241267595	67	0.118088191180882
chr2L_15101670_15102232_pos_165	2.45638097	10	0.0285971402859714
chr2L_15125614_15127018_pos_166	-3.808875264	34	0.376962303769623
chr2L_15390109_15391657_pos_167	0.277070719	19	0.271872812718728
chr2L_15422050_15422783_pos_168	4.614502603	13	0.0061993800619938
chr2L_20102445_20103423_pos_17	-0.534457669999999	21	0.256874312568743
chr2L_15652739_15653127_pos_170	3.12226951	6	0.0026997300269973
chr2L_15781667_15782342_pos_171	-0.752268	5	0.433656634336566
chr2L_15819809_15820783_pos_172	5.310031391	12	0.0043995600439956
chr2L_15848617_15850229_pos_173	1.262980646	53	0.0780921907809219
chr2L_15968407_15970335_pos_174	-1.677500534	20	0.453654634536546
chr2L_15984579_15986903_pos_175	10.096997231	40	0.0020997900209979
chr2L_16277746_16278430_pos_176	1.364475152	6	0.0738926107389261
chr2L_16322043_16322801_pos_177	-6.2929740721	7	0.988601139886011
chr2L_16862271_16863309_pos_178	1.5013601208	14	0.0697930206979302
chr2L_16937664_16939541_pos_179	5.033367863	30	0.0136986301369863
chr2L_22911514_22913658_pos_18	1.153102012	109	0.0773922607739226
chr2L_17080494_17082060_pos_180	-5.8927951215	34	0.606639336066393
chr2L_17115255_17116971_pos_181	0.0365336984000012	23	0.266673332666733
chr2L_17337682_17341548_pos_182	3.454258061	68	0.0808919108089191
chr2L_17538572_17540124_pos_183	4.626900603	22	0.0092990700929907
chr2L_17637083_17638663_pos_184	-2.999334536	40	0.317468253174683
chr2L_17758538_17759364_pos_185	0.237763102999999	15	0.186381361863814
chr2L_17936618_17939221_pos_186	1.4835166551	54	0.124487551244876
chr2L_18148587_18149270_pos_187	-0.758126178999999	15	0.227877212278772
chr2L_18159823_18161341_pos_188	4.4086993601	17	0.0222977702229777
chr2L_18216660_18218370_pos_189	-1.545766138	35	0.241775822417758
chr2L_20340_20645_pos_19	1.557071661	11	0.0368963103689631
chr2L_18246664_18249714_pos_190	-2.4315075264	42	0.358464153584642
chr2L_18376261_18377884_pos_191	1.705926538	39	0.06999300069993
chr2L_18434636_18436924_pos_192	-3.692912871	38	0.333966603339666
chr2L_18659029_18660079_pos_193	-6.922647545	26	0.685031496850315
chr2L_18818192_18818843_pos_194	12.968418074	28	0.0001999800019998
chr2L_18955551_18956093_pos_195	1.46164554	4	0.04999500049995
chr2L_19143840_19144260_pos_196	-1.63594688	4	0.748925107489251
chr2L_19273137_19274733_pos_197	-3.506713544	33	0.580741925807419
chr2L_19382317_19383811_pos_198	4.2536178029	42	0.0536946305369463
chr2L_19506008_19507242_pos_199	4.439316923	10	0.0044995500449955
chr2L_17037588_17039723_pos_2	3.928110693	59	0.013998600139986
chr2L_57298_58599_pos_20	-3.266156337	40	0.598340165983402
chr2L_19561425_19561930_pos_200	4.06525301	24	0.0062993700629937
chr2L_19621866_19624387_pos_201	1.441240705	22	0.137686231376862
chr2L_19788243_19788943_pos_202	2.29707569	7	0.0207979202079792
chr2L_19926316_19927388_pos_203	6.758518475	20	0.0007999200079992
chr2L_19998074_19999405_pos_204	-1.4456363	21	0.262673732626737
chr2L_19996214_19997475_pos_205	-0.042937839999999	27	0.270772922707729
chr2L_20055360_20056664_pos_206	2.499109259	25	0.11018898110189
chr2L_20261082_20262279_pos_207	-1.31266331	16	0.378162183781622
chr2L_20337742_20338443_pos_208	0.425604633	6	0.123587641235876
chr2L_20389700_20390938_pos_209	3.5823041822	21	0.008999100089991
chr2L_125412_126339_pos_21	-1.083863236	11	0.391360863913609
chr2L_20391036_20391765_pos_210	2.0774737433	20	0.0454954504549545
chr2L_20589651_20590882_pos_211	-1.3138293	16	0.327467253274673
chr2L_20597127_20598951_pos_212	5.6611601866	46	0.0172982701729827
chr2L_20748354_20750947_pos_213	-0.266911582	26	0.261973802619738
chr2L_20759240_20759849_pos_214	1.422325183	11	0.0687931206879312
chr2L_20911159_20911887_pos_215	1.3058281	9	0.0896910308969103
chr2L_20998645_20999480_pos_216	7.424609604	25	0.0001999800019998
chr2L_21095369_21096366_pos_217	-0.50260766	16	0.238576142385761
chr2L_21128681_21129958_pos_218	-1.743490767	31	0.277472252774723
chr2L_21672612_21673068_pos_219	6.22073388	17	9.99900009999e-05
chr2L_146217_147231_pos_22	7.00189333	23	0.0003999600039996
chr2L_22044366_22045434_pos_220	5.69746091	12	0.0053994600539946
chr2L_22672400_22674715_pos_221	8.03908040888999	154	0.136386361363864
chr2LHet_175300_175954_pos_222	4.093950306	19	0.0048995100489951
chr2R_10305353_10307154_pos_223	-4.137700349	21	0.6999300069993
chr2RHet_1559810_1560758_pos_224	9.32900278499999	57	9.99900009999e-05
chr2R_2735603_2736666_pos_225	5.4710112878	22	0.0076992300769923
chr2R_3979913_3982747_pos_226	6.83734836900001	46	0.0252974702529747
chr2R_4372553_4374935_pos_227	0.778984689	32	0.257874212578742
chr2R_7094010_7095292_pos_228	-1.386669248	16	0.29017098290171
chr2R_8158457_8159125_pos_229	1.48278891	7	0.0972902709729027
chr2L_174072_174931_pos_23	2.800666138	29	0.0511948805119488
chr2R_8978178_8979270_pos_230	4.0072982667	24	0.0232976702329767
chr2R_13286839_13288034_pos_231	1.052649425	21	0.0597940205979402
chr2R_14204697_14205781_pos_232	-2.99005508	13	0.677632236776322
chr2R_14925659_14926536_pos_233	1.14225193	18	0.0893910608939106
chr2R_15187344_15187993_pos_234	3.967088259	13	0.0005999400059994
chr2R_16907446_16908295_pos_235	1.16082217	23	0.115688431156884
chr2RHet_218729_219947_pos_236	3.91070663	19	0.0466953304669533
chr2RHet_498979_500953_pos_237	14.17485038	55	0.0056994300569943
chrU_1346855_1347432_pos_238	4.70470044	29	0.0468953104689531
chr2RHet_1359785_1362247_pos_239	4.762470608	95	0.0797920207979202
chr2L_175666_176250_pos_24	-0.555805043000001	16	0.253174682531747
chr2RHet_2277475_2277725_pos_240	5.03704208	10	0.0125987401259874
chr2RHet_3136839_3138044_pos_241	0.335958154550003	26	0.236876312368763
chr2RHet_3177048_3177421_pos_242	4.38383102	12	0.0143985601439856
chr2R_124114_125098_pos_243	-0.417679410000003	18	0.234176582341766
chr2R_1373171_1374656_pos_244	-1.9366524618	24	0.534846515348465
chr2R_1393495_1394460_pos_245	-2.7354607198	16	0.643435656434357
chr2R_1658893_1659443_pos_246	1.999191467	15	0.0337966203379662
chr2R_1774309_1775136_pos_247	0.966230513	10	0.138086191380862
chr2R_1851523_1852513_pos_248	3.428737266	19	0.0465953404659534
chr2R_1920320_1921037_pos_249	4.594707253	21	0.0073992600739926
chr2L_501073_501856_pos_25	2.364575616	8	0.0154984501549845
chr2R_1999873_2000771_pos_250	4.29778453	13	0.0145985401459854
chr2R_2531018_2532186_pos_251	-0.227471809	12	0.348965103489651
chr2R_2592267_2592916_pos_252	6.28570342	16	0.0004999500049995
chr2R_2854727_2855164_pos_253	-1.07419021	12	0.311368863113689
chr2R_2901511_2902236_pos_254	6.72349122499999	19	0.0007999200079992
chr2R_2913778_2914382_pos_255	1.526640533	12	0.0632936706329367
chr2R_2967776_2968661_pos_256	1.631070743	19	0.0431956804319568
chr2R_3415653_3416138_pos_257	2.3665162	8	0.021997800219978
chr2R_3517143_3517669_pos_258	3.64476343	15	0.0230976902309769
chr2R_3652339_3653236_pos_259	1.12652441	9	0.0886911308869113
chr2L_514019_514868_pos_26	-1.5602299375	5	0.692930706929307
chr2R_3638152_3639496_pos_260	3.892413205	12	0.0185981401859814
chr2R_3726027_3728020_pos_261	3.634246489	34	0.0102989701029897
chr2R_3796104_3797890_pos_262	4.82732790599999	34	0.0213978602139786
chr2R_4305972_4306924_pos_263	-1.174269554	18	0.253974602539746
chr2R_4354504_4357143_pos_264	7.00745812099999	45	0.0043995600439956
chr2R_4402812_4406010_pos_265	12.444115884	83	0.0231976802319768
chr2R_4411655_4414301_pos_266	0.414689386000001	34	0.13978602139786
chr2R_4451328_4452186_pos_267	-1.321143517	28	0.32956704329567
chr2R_4475580_4476243_pos_268	-1.581754569	16	0.352064793520648
chr2R_4561068_4562169_pos_269	0.700070276999999	20	0.121087891210879
chr2L_698205_699101_pos_27	3.138169582	10	0.016998300169983
chr2R_4592311_4594500_pos_270	1.928631484	47	0.0694930506949305
chr2R_4674651_4676766_pos_271	-1.1100292715	24	0.302269773022698
chr2R_4735000_4737433_pos_272	-1.5541894907	37	0.377662233776622
chr2R_4849564_4852318_pos_273	2.918294258	58	0.0561943805619438
chr2R_4919210_4920824_pos_274	5.90259914800001	26	0.0028997100289971
chr2R_5213156_5213795_pos_275	2.422255105	6	0.0116988301169883
chr2R_5315341_5315851_pos_276	4.5727125985	15	0.0022997700229977
chr2R_5509310_5512462_pos_277	4.507381689	49	0.0260973902609739
chr2R_5629675_5631204_pos_278	-3.093390072	31	0.384561543845615
chr2R_5685196_5688667_pos_279	0.972728604999997	65	0.11008899110089
chr2L_986143_987593_pos_28	-1.991150704	34	0.382761723827617
chr2R_5814222_5814852_pos_280	-0.883889368	11	0.268473152684732
chr2R_5890352_5892279_pos_281	-1.709866094	33	0.253774622537746
chr2R_6060423_6061039_pos_282	1.795069337	14	0.0357964203579642
chr2R_6169856_6170857_pos_284	2.89197476	12	0.0072992700729927
chr2R_6258980_6259597_pos_285	-5.63048408	13	0.873812618738126
chr2R_6351390_6352930_pos_286	-2.45658875	6	0.819318068193181
chr2R_6415830_6416635_pos_287	1.080677111	19	0.136286371362864
chr2R_6566431_6567611_pos_288	0.0476156600000002	9	0.375762423757624
chr2R_6623650_6624098_pos_289	0.463015508	11	0.0563943605639436
chr2L_991666_994802_pos_29	9.913116696	48	0.0003999600039996
chr2R_6801497_6802583_pos_290	4.040362056	13	0.0301969803019698
chr2R_6888918_6889801_pos_291	0.112054800000001	15	0.0968903109689031
chr2R_6927998_6929744_pos_292	1.364662213	22	0.0987901209879012
chr2R_6985153_6987217_pos_293	6.0872986101	26	0.0075992400759924
chr2R_7103861_7104162_pos_294	2.25441483	3	0.0016998300169983
chr2R_7134062_7134686_pos_295	-0.666539708	14	0.279372062793721
chr2R_7387231_7388181_pos_296	6.3081650136	27	0.0072992700729927
chr2R_7555096_7556746_pos_297	-2.5295921421	40	0.243475652434757
chr2R_7575960_7576629_pos_298	0.907558917	10	0.126587341265873
chr2R_7673143_7674004_pos_299	-4.598641138	32	0.610638936106389
chr2L_767626_770443_pos_3	-1.552655727	49	0.179182081791821
chr2L_1288296_1289668_pos_30	1.963963981	26	0.0482951704829517
chr2R_7671381_7672535_pos_300	3.73743897592	27	0.0182981701829817
chr2R_7704087_7705098_pos_301	0.42038029	15	0.118788121187881
chr2R_7733448_7734123_pos_302	0.723836973	10	0.107189281071893
chr2R_8017231_8018396_pos_303	-2.69977531	15	0.597740225977402
chr2R_8150687_8151468_pos_304	-1.592395992	9	0.623637636236376
chr2R_8277230_8278220_pos_305	-1.5463420121	27	0.432456754324568
chr2R_8305431_8305988_pos_306	9.311947508	20	9.99900009999e-05
chr2R_8329567_8330209_pos_307	0.14606034	8	0.223477652234777
chr2R_8367273_8368336_pos_308	2.508116879	18	0.0393960603939606
chr2R_8487167_8488131_pos_309	3.7230099372	20	0.0184981501849815
chr2L_1529735_1531659_pos_31	-0.015302029	39	0.142085791420858
chr2R_8626376_8629054_pos_310	6.457733972	49	0.0076992300769923
chr2R_8652327_8654353_pos_311	6.021134835	35	0.0126987301269873
chr2R_8675048_8676748_pos_312	-1.565799146	30	0.253974602539746
chr2R_8672781_8674948_pos_313	0.374443390000001	28	0.132386761323868
chr2R_9012879_9014731_pos_314	4.160960453	43	0.0490950904909509
chr2R_9131226_9132134_pos_315	-1.503762344	10	0.50994900509949
chr2R_9379671_9381382_pos_316	9.48133276700001	40	0.0002999700029997
chr2R_9533907_9534424_pos_317	0.50152895	8	0.0974902509749025
chr2R_9531354_9532177_pos_318	2.873575354	13	0.0258974102589741
chr2R_9585460_9585982_pos_319	1.1011830582	7	0.102689731026897
chr2L_1543278_1544294_pos_32	2.2741032	13	0.0368963103689631
chr2R_9751006_9753277_pos_320	-10.5656050308	27	0.965303469653035
chr2R_9828342_9829134_pos_321	0.30967696	8	0.215378462153785
chr2R_10153090_10153685_pos_322	1.42010411	21	0.0291970802919708
chr2R_10266532_10267864_pos_323	0.0549712450000005	20	0.155884411558844
chr2R_10279240_10281720_pos_324	5.159939334	39	0.0157984201579842
chr2R_10446545_10448661_pos_325	1.534582348	37	0.116588341165883
chr2R_10548748_10549392_pos_326	0.93277556	4	0.0946905309469053
chr2R_10561688_10562176_pos_327	4.425608225	15	0.0221977802219778
chr2R_10572859_10576299_pos_328	5.2660699287	46	0.0156984301569843
chr2R_10582107_10583622_pos_329	1.13269451	25	0.0824917508249175
chr2L_1827973_1829570_pos_33	1.175679537	40	0.143885611438856
chr2R_10729773_10730934_pos_330	0.779269958	21	0.285371462853715
chr2R_10718552_10719942_pos_331	2.765869224	22	0.0236976302369763
chr2R_11296942_11298926_pos_332	-5.8298520597	31	0.541445855414459
chr2R_11294915_11295289_pos_333	2.220089822	7	0.0186981301869813
chr2R_11290370_11291589_pos_334	-1.415451135	20	0.468853114688531
chr2R_11407862_11409984_pos_335	6.837071453	34	0.0068993100689931
chr2R_11521482_11522666_pos_336	-5.46792622	15	0.92050794920508
chr2R_11559088_11559309_pos_337	1.18295386	3	0.0134986501349865
chr2R_11625514_11626406_pos_338	1.395894374	8	0.0993900609939006
chr2R_11639016_11640421_pos_339	3.805598466	31	0.0214978502149785
chr2L_1907221_1907541_pos_34	0.69156231	6	0.0830916908309169
chr2R_11671783_11672635_pos_340	-0.533675452	10	0.417358264173583
chr2R_11698526_11699380_pos_341	1.39961052	4	0.0836916308369163
chr2R_11772527_11772963_pos_342	-2.0369571	7	0.5998400159984
chr2R_11907097_11908669_pos_343	4.915256719	22	0.0013998600139986
chr2R_12027442_12027896_pos_344	5.74764414	17	0.0008999100089991
chr2R_12263465_12263943_pos_345	-1.5142311634	12	0.464453554644536
chr2R_12310637_12311814_pos_346	-1.98837981	12	0.534946505349465
chr2R_12563882_12566032_pos_347	1.918179207	43	0.218578142185781
chr2R_12720145_12720912_pos_348	0.97840498	5	0.0838916108389161
chr2R_12727039_12727800_pos_349	2.319982924	16	0.0403959604039596
chr2L_1944198_1945292_pos_35	-4.59738834	16	0.934906509349065
chr2R_12765264_12766019_pos_350	4.712567291	24	0.0078992100789921
chr2R_12882388_12883840_pos_351	-2.351424506	27	0.610938906109389
chr2R_12953032_12954414_pos_352	0.0991681390000005	32	0.160783921607839
chr2R_12997976_13000065_pos_353	-1.249978004	30	0.248375162483752
chr2R_13258599_13259746_pos_354	-1.723815014	13	0.68953104689531
chr2R_13353316_13354138_pos_355	1.66901136	12	0.086991300869913
chr2R_13388318_13388851_pos_356	1.28692362	9	0.0870912908709129
chr2R_13421925_13422399_pos_357	0.074696539	3	0.226277372262774
chr2R_13444977_13447456_pos_358	0.755720286800003	41	0.146485351464854
chr2R_13524278_13525100_pos_359	1.34862913	4	0.0948905109489051
chr2L_2087449_2089493_pos_36	-7.0900204115	32	0.799220077992201
chr2R_13592724_13594082_pos_361	1.784584552	28	0.0388961103889611
chr2R_13765028_13766388_pos_362	2.135780549	45	0.143285671432857
chr2R_13789216_13790516_pos_363	1.1602156466	20	0.148085191480852
chr2R_13829531_13831025_pos_364	-0.165769173	36	0.158284171582842
chr2R_13888616_13889549_pos_365	3.359575877	12	0.037996200379962
chr2R_13929436_13930460_pos_366	3.999586853	37	0.0675932406759324
chr2R_13998059_13999094_pos_367	-0.703188207999999	15	0.306869313068693
chr2R_14147532_14148568_pos_368	0.822584850000001	24	0.16958304169583
chr2R_14213160_14215137_pos_369	-6.950259252	34	0.634836516348365
chr2L_2132146_2132837_pos_37	-4.187570989	5	0.95960403959604
chr2R_14428993_14430227_pos_370	2.194341308	21	0.0355964403559644
chr2R_14438627_14439360_pos_371	0.06779652	7	0.146885311468853
chr2R_14496904_14497398_pos_372	0.261490012999999	10	0.117688231176882
chr2R_14516676_14518362_pos_373	4.269926212	37	0.0498950104989501
chr2R_14610832_14613219_pos_374	-9.1004207909	37	0.85041495850415
chr2R_14624470_14625426_pos_375	-2.38070299	12	0.513148685131487
chr2R_14961824_14963088_pos_376	-0.11816348	25	0.264573542645735
chr2R_14969541_14970579_pos_377	-3.125790213	11	0.675632436756324
chr2R_14985313_14986746_pos_378	-2.645715847	29	0.407059294070593
chr2R_15085960_15087085_pos_379	4.97498173	22	0.0107989201079892
chr2L_2313683_2314677_pos_38	-3.0767444411	15	0.635736426357364
chr2R_15121075_15122110_pos_380	2.5156349176	12	0.0263973602639736
chr2R_15108191_15109787_pos_381	-2.7068611	6	0.83991600839916
chr2R_15164716_15165259_pos_382	-2.43759842	2	0.948405159484052
chr2R_15194244_15195193_pos_383	2.153127026	17	0.0768923107689231
chr2R_15226251_15227120_pos_384	5.19575089	7	0.0028997100289971
chr2R_15292662_15294589_pos_385	8.88241178700001	31	0.0027997200279972
chr2R_15475245_15477525_pos_386	1.87347296	37	0.0705929407059294
chr2R_15514116_15514549_pos_387	0.53436723	5	0.116388361163884
chr2R_15592069_15593393_pos_388	-2.360366863	19	0.523247675232477
chr2R_15654125_15657540_pos_389	4.213729289	72	0.0818918108189181
chr2L_2347690_2350653_pos_39	3.027324239	60	0.0378962103789621
chr2R_15740937_15741795_pos_390	-2.661951843	7	0.834516548345166
chr2R_15728914_15729843_pos_391	-0.18661902	3	0.455454454554545
chr2R_16026546_16027610_pos_392	-0.679422777	9	0.38046195380462
chr2R_16157697_16160002_pos_393	-3.633690708	44	0.56964303569643
chr2R_16325487_16325921_pos_394	1.4889507	5	0.0768923107689231
chr2R_16368568_16370051_pos_395	-1.5564251534	19	0.306069393060694
chr2R_16539845_16540386_pos_396	1.32317821	2	0.0343965603439656
chr2R_16624189_16624898_pos_397	-0.3185992	14	0.328667133286671
chr2R_16764652_16765228_pos_398	1.110746373	9	0.068993100689931
chr2R_16893731_16895111_pos_399	-0.18033913	4	0.381261873812619
chr2L_3882847_3884316_pos_4	-6.23856049714001	17	0.96000399960004
chr2L_2371828_2372365_pos_40	3.16309749	11	0.00999900009999
chr2R_17023729_17024400_pos_400	-0.79053907	18	0.143785621437856
chr2R_17130223_17133547_pos_401	-1.9770994979	60	0.209279072092791
chr2R_17259013_17259865_pos_402	-0.70299112	8	0.334166583341666
chr2R_17286918_17287375_pos_403	1.991167839	10	0.0275972402759724
chr2R_17450889_17451849_pos_404	1.8742354	7	0.036996300369963
chr2R_17666101_17668132_pos_405	2.669983373	27	0.0582941705829417
chr2R_17814292_17815208_pos_406	-4.013513914	9	0.850914908509149
chr2R_17871295_17873102_pos_407	2.150323308	25	0.103389661033897
chr2R_17904108_17905465_pos_408	4.1852129463	19	0.0123987601239876
chr2R_17915212_17916980_pos_409	3.15938106	21	0.0334966503349665
chr2L_2435434_2437646_pos_41	-3.434101957	30	0.472952704729527
chr2R_17935757_17936945_pos_410	1.451111327	21	0.0831916808319168
chr2R_18037819_18038581_pos_411	-3.204104136	8	0.894010598940106
chr2R_18081617_18083050_pos_412	-0.77966231	24	0.251674832516748
chr2R_18441330_18442750_pos_414	3.482670328	23	0.0393960603939606
chr2R_18732593_18732994_pos_415	-0.831950457	9	0.324767523247675
chr2R_18729925_18730528_pos_416	2.314800662	9	0.0157984201579842
chr2R_18790309_18791618_pos_417	0.903841145000001	11	0.138086191380862
chr2R_18868013_18868851_pos_418	-5.313123336	14	0.869113088691131
chr2R_18903991_18905518_pos_419	-1.826936132	11	0.524147585241476
chr2L_2502160_2503112_pos_42	1.69001577	10	0.0933906609339066
chr2R_18970424_18971904_pos_420	0.397497029999999	48	0.186981301869813
chr2R_19063456_19064920_pos_421	-5.937600271	28	0.877812218778122
chr2R_19107418_19108890_pos_422	1.103794714	22	0.17028297170283
chr2R_19121428_19122673_pos_423	1.730290162	19	0.0742925707429257
chr2R_19138576_19139515_pos_424	-0.08151411	14	0.221077892210779
chr2R_19220998_19223704_pos_425	-6.614707338	40	0.712528747125287
chr2R_19324366_19325226_pos_426	-0.932941044	14	0.252874712528747
chr2R_19378473_19380818_pos_427	-1.197227888	43	0.261573842615738
chr2R_19401048_19401724_pos_428	1.34239344	15	0.136086391360864
chr2R_19567877_19568836_pos_429	-0.9520721834	23	0.27997200279972
chr2L_2541049_2543827_pos_43	1.8707533528	46	0.118988101189881
chr2R_19664267_19665294_pos_430	-0.0925963912	17	0.316968303169683
chr2R_19898221_19899244_pos_431	3.82376854	13	0.0064993500649935
chr2R_20108973_20112100_pos_432	0.934439559699998	40	0.140985901409859
chr2R_20160999_20162241_pos_433	1.68222307	6	0.068993100689931
chr2R_20505871_20506921_pos_434	2.61833802	15	0.0410958904109589
chr2R_20521794_20522782_pos_435	0.0819975455000001	5	0.216078392160784
chr2R_20636016_20638112_pos_436	-0.823908257999999	47	0.0803919608039196
chr3L_10609321_10610547_pos_437	2.98871162	15	0.0441955804419558
chr3L_16900062_16901620_pos_438	2.200780873	20	0.0606939306069393
chr3L_1900524_1902552_pos_439	1.921716621	43	0.156384361563844
chr2L_2581129_2581599_pos_44	-0.61261617	7	0.332266773322668
chr3L_3079937_3080539_pos_440	-1.569922496	18	0.345765423457654
chr3L_3260074_3260963_pos_441	-2.912967152	18	0.677032296770323
chr3L_3914284_3916503_pos_442	-3.22504474	17	0.71002899710029
chr3L_4373636_4375249_pos_443	-1.9814438	29	0.299070092990701
chr3L_4488091_4489943_pos_444	6.0894991289	23	0.0035996400359964
chr3L_4800258_4801632_pos_445	1.5474088817	41	0.113288671132887
chr3L_6563071_6564336_pos_446	1.27741269	24	0.164183581641836
chr3L_7742231_7743719_pos_447	0.921868564	16	0.176982301769823
chr3L_9249957_9251402_pos_448	4.133680783	24	0.0154984501549845
chr3L_13689259_13690934_pos_449	-0.522897082000001	31	0.305569443055694
chr2L_2634143_2635160_pos_45	0.435249742	13	0.285071492850715
chr3L_15049497_15050799_pos_450	3.905005672	39	0.0316968303169683
chr3L_15541157_15542428_pos_451	-1.3308312914	15	0.493550644935506
chr3L_17129682_17130813_pos_452	-0.115442960000001	12	0.260573942605739
chr3L_17391976_17393636_pos_453	8.387180599	30	0.0012998700129987
chr3L_17932494_17935063_pos_454	1.12386795	31	0.134286571342866
chr3L_21652621_21654320_pos_455	11.01131283614	55	0.0045995400459954
chr3L_21914853_21915632_pos_456	3.907997696	11	0.0056994300569943
chr3L_95162_95971_pos_457	5.35669667	28	0.018998100189981
chr3L_304027_307013_pos_458	5.627403684	56	0.0746925307469253
chr3L_349454_350285_pos_459	1.7519775948	17	0.116588341165883
chr2L_2705940_2707066_pos_46	3.0114437761	11	0.0276972302769723
chr3L_467345_468017_pos_460	0.917956805	18	0.0968903109689031
chr3L_773890_775123_pos_461	2.92835391	13	0.0312968703129687
chr3L_839306_839892_pos_462	-1.692588594	7	0.581741825817418
chr3L_952706_953111_pos_463	1.31764509	10	0.0588941105889411
chr3L_1394390_1395179_pos_464	6.78371548	14	0.0001999800019998
chr3L_1590070_1591230_pos_465	2.667839041	16	0.034996500349965
chr3L_1715080_1716523_pos_466	7.8707084965	42	0.0111988801119888
chr3L_1788832_1789742_pos_467	1.1221313	17	0.0800919908009199
chr3L_1823620_1824430_pos_468	4.96596428	18	0.0023997600239976
chr3L_1866534_1866872_pos_469	0.73830156	3	0.052994700529947
chr2L_2714493_2715571_pos_47	0.383566884999997	18	0.175782421757824
chr3L_1922992_1923226_pos_470	1.179026651	3	0.0214978502149785
chr3L_2035423_2036369_pos_471	3.73051756	13	0.0152984701529847
chr3L_2119509_2121078_pos_472	-0.61393036	27	0.246775322467753
chr3L_2150228_2150916_pos_473	-3.11953318	6	0.903909609039096
chr3L_2207419_2208545_pos_474	5.19279309	20	0.0064993500649935
chr3L_2274885_2276031_pos_475	1.033709617	23	0.155284471552845
chr3L_2314433_2316443_pos_476	-5.2522909843	44	0.652334766523348
chr3L_2330545_2333479_pos_477	2.9224033082	48	0.053994600539946
chr3L_2340399_2341077_pos_478	-1.45367901	9	0.441255874412559
chr3L_2500767_2502523_pos_479	1.570947457	23	0.0657934206579342
chr2L_2731497_2732413_pos_48	-0.75535439	14	0.348165183481652
chr3L_2518414_2519662_pos_480	7.125293541	23	0.0061993800619938
chr3L_2550115_2552657_pos_481	2.6324091227	47	0.0997900209979002
chr3L_2565978_2566438_pos_482	2.2620889846	16	0.0120987901209879
chr3L_2575300_2575964_pos_483	3.2347204	9	0.0152984701529847
chr3L_2783397_2783803_pos_484	1.614831518	13	0.068993100689931
chr3L_2846238_2847670_pos_485	-3.457644152	13	0.852114788521148
chr3L_2876368_2878268_pos_486	4.5252115935	30	0.0203979602039796
chr3L_2959137_2960599_pos_487	-1.258510744	26	0.353864613538646
chr3L_3003959_3006223_pos_488	-5.4131535951	33	0.654634536546345
chr3L_3261552_3262409_pos_489	2.572539877	20	0.0318968103189681
chr2L_2865839_2866229_pos_49	2.301680172	9	0.0045995400459954
chr3L_3347594_3348811_pos_490	0.0833006300000002	13	0.302969703029697
chr3L_3386185_3387377_pos_491	-1.992799308	11	0.573042695730427
chr3L_3404906_3406147_pos_492	1.67381933	7	0.0621937806219378
chr3L_3406268_3407148_pos_493	-4.20091034	17	0.736126387361264
chr3L_3430605_3431626_pos_494	-2.876978579	11	0.797220277972203
chr3L_3479843_3480940_pos_495	1.243636547	20	0.10958904109589
chr3L_3499181_3499846_pos_496	-1.372634204	14	0.44005599440056
chr3L_3495915_3497119_pos_497	0.474212273299999	18	0.236576342365763
chr3L_3510462_3511611_pos_498	0.871788245	18	0.154884511548845
chr3L_3547234_3547693_pos_499	-1.7919246	9	0.45985401459854
chr2L_8354688_8356938_pos_5	1.7095236837	47	0.0748925107489251
chr2L_2963471_2965429_pos_50	0.855450554	21	0.106989301069893
chr3L_3570364_3571161_pos_500	-3.239585003	11	0.674732526747325
chr3L_3563098_3563540_pos_501	-1.46091036	5	0.585341465853415
chr3L_3724529_3726853_pos_502	2.360899342	50	0.046995300469953
chr3L_3749428_3749921_pos_503	-0.66741464	4	0.465653434656534
chr3L_3763045_3763456_pos_504	7.964684034	16	0.0010998900109989
chr3L_3755484_3756374_pos_505	0.070532115999999	24	0.0917908209179082
chr3L_3923601_3924538_pos_506	2.6618349	20	0.0082991700829917
chr3L_3920119_3921278_pos_507	-2.202122419	22	0.325767423257674
chr3L_4006663_4008100_pos_508	-6.45227176	24	0.925107489251075
chr3L_4070210_4070677_pos_509	0.565130776999999	8	0.0890910908909109
chr2L_3010142_3012104_pos_51	0.121260134999998	27	0.158584141585841
chr3L_4324297_4325022_pos_510	2.947369747	8	0.0117988201179882
chr3L_4420353_4420922_pos_511	3.037185369	4	0.0041995800419958
chr3L_4462409_4463262_pos_512	2.75535035	28	0.0511948805119488
chr3L_4697942_4699182_pos_513	-2.69990491	17	0.69033096690331
chr3L_4805546_4807058_pos_514	2.382562009	26	0.0598940105989401
chr3L_4846709_4849272_pos_515	-3.438338093	37	0.503449655034497
chr3L_4854149_4855617_pos_516	1.77246937	20	0.0673932606739326
chr3L_4922175_4925628_pos_517	3.46369235	69	0.056994300569943
chr3L_4953041_4956628_pos_518	1.573867324	44	0.137586241375862
chr3L_5001021_5002745_pos_519	-3.700895052	37	0.429257074292571
chr2L_3262331_3264570_pos_52	0.0512536764999989	38	0.284171582841716
chr3L_5055490_5057850_pos_520	-0.116087946999999	40	0.121787821217878
chr3L_5164670_5166326_pos_521	-5.016486449	27	0.621937806219378
chr3L_5280434_5281886_pos_522	-5.1583872641	30	0.62043795620438
chr3L_5283093_5284000_pos_523	-3.56755436	17	0.683231676832317
chr3L_5290696_5292213_pos_524	3.649135996	31	0.0227977202279772
chr3L_5365661_5366524_pos_525	1.72875822	4	0.0442955704429557
chr3L_5381604_5382263_pos_526	-0.69086882	7	0.331466853314669
chr3L_5379936_5381283_pos_527	-3.046705327	15	0.556244375562444
chr3L_5469254_5469967_pos_528	0.41942396	8	0.237676232376762
chr3L_5591226_5591783_pos_529	0.207092462000001	28	0.171682831716828
chr2L_3365801_3367180_pos_53	-7.30095019692	30	0.622737726227377
chr3L_5625427_5626422_pos_530	-1.555326126	10	0.41975802419758
chr3L_6279813_6280881_pos_531	-0.900635930000001	9	0.341365863413659
chr3L_6643327_6644422_pos_532	-0.951101988	7	0.418158184181582
chr3L_6641372_6643156_pos_533	-2.88980294	19	0.595940405959404
chr3L_6654253_6655827_pos_534	-1.692802737	11	0.568343165683432
chr3L_6751626_6752197_pos_535	-1.46695714	10	0.387661233876612
chr3L_6803764_6804684_pos_536	1.90481221	12	0.0896910308969103
chr3L_6927942_6928640_pos_537	-2.173811216	16	0.463853614638536
chr3L_7252836_7253932_pos_538	1.4555674949	18	0.0828917108289171
chr3L_7413753_7414950_pos_539	-1.266640278	19	0.281571842815718
chr2L_3516942_3517660_pos_54	3.759834284	12	0.005999400059994
chr3L_7707395_7708094_pos_540	-3.43672943	10	0.845815418458154
chr3L_7785117_7786807_pos_541	4.13182130700001	30	0.0252974702529747
chr3L_7778975_7779828_pos_542	5.348934683	12	0.0040995900409959
chr3L_7794463_7794860_pos_543	1.658233904	21	0.015998400159984
chr3L_7804724_7805146_pos_544	1.36982313	4	0.0472952704729527
chr3L_7853672_7854206_pos_545	-1.983692846	9	0.556444355564444
chr3L_7888624_7890062_pos_546	3.97073552000001	20	0.0270972902709729
chr3L_7933337_7934164_pos_547	-2.58777068	8	0.765723427657234
chr3L_8209297_8211628_pos_548	4.36007957	25	0.0234976502349765
chr3L_8247287_8248439_pos_549	3.186471864	10	0.0254974502549745
chr2L_3637640_3638204_pos_55	-2.2358117018	15	0.561643835616438
chr3L_8446640_8447005_pos_550	1.43625843	5	0.0338966103389661
chr3L_8486794_8488639_pos_551	-0.228438163	16	0.267573242675732
chr3L_8529194_8529809_pos_552	1.636529839	10	0.0310968903109689
chr3L_8682696_8683149_pos_553	-1.064557588	10	0.252174782521748
chr3L_8941138_8941930_pos_554	3.243099783	10	0.0081991800819918
chr3L_9056926_9058015_pos_555	5.165182308	37	0.0156984301569843
chr3L_9111048_9112570_pos_556	-1.6466446161	14	0.363663633636636
chr3L_9253985_9255461_pos_557	7.140091396	21	0.0006999300069993
chr3L_9492710_9493976_pos_558	1.144619131	35	0.0472952704729527
chr2L_3876950_3877768_pos_56	2.484388843	8	0.0303969603039696
chr3L_9524320_9525521_pos_560	1.755787589	28	0.0554944505549445
chr3L_9547046_9548113_pos_561	-1.2285397151	15	0.350764923507649
chr3L_9550473_9551717_pos_562	-0.51810498	16	0.333366663333667
chr3L_9581913_9585212_pos_563	1.3839725138	59	0.0995900409959004
chr3L_9645366_9648034_pos_564	-7.818780366	52	0.786421357864214
chr3L_9890119_9890826_pos_565	-3.625128962	19	0.580641935806419
chr3L_9909435_9910544_pos_566	-2.703906159	19	0.326567343265673
chr3L_9933983_9934949_pos_567	2.158692543	22	0.0343965603439656
chr3L_9943102_9944819_pos_568	4.50204627	35	0.026997300269973
chr3L_9981797_9984162_pos_569	-13.890514128	34	0.989201079892011
chr2L_3926687_3927751_pos_57	2.996564538	33	0.0686931306869313
chr3L_9999583_10000369_pos_570	-0.33896772	10	0.163883611638836
chr3L_10007457_10008758_pos_571	-3.054894772	27	0.527847215278472
chr3L_10113426_10114634_pos_572	3.1363462361	17	0.0361963803619638
chr3L_10205645_10206284_pos_573	0.515127013	14	0.133186681331867
chr3L_10277936_10278424_pos_574	3.02872831	9	0.025997400259974
chr3L_10306171_10307017_pos_575	0.61722353	9	0.24017598240176
chr3L_10435315_10436271_pos_576	5.627512999	8	0.0007999200079992
chr3L_10475540_10476402_pos_577	-2.897641017	16	0.593840615938406
chr3L_10530699_10532150_pos_578	-2.2377921891	36	0.239376062393761
chr3L_10559111_10559879_pos_579	1.25907547	9	0.0770922907709229
chr2L_3959331_3961070_pos_58	-3.646015868	37	0.405159484051595
chr3L_10592693_10593492_pos_580	2.041216063	25	0.0884911508849115
chr3L_10595714_10596746_pos_582	3.7637465491	13	0.0110988901109889
chr3L_10830656_10832146_pos_583	3.111134751	21	0.0750924907509249
chr3L_10997956_10998589_pos_584	-0.431470868	2	0.588541145885412
chr3L_11149231_11150538_pos_585	3.760159454	32	0.010998900109989
chr3L_11226593_11227112_pos_586	-1.68147869	14	0.382261773822618
chr3L_11283210_11283778_pos_587	4.61679837	16	0.002999700029997
chr3L_11315113_11315737_pos_588	0.16418008	6	0.224877512248775
chr3L_11345769_11346633_pos_589	2.255545569	16	0.0542945705429457
chr2L_4036912_4037665_pos_59	1.0143529377	13	0.0725927407259274
chr3L_11535872_11537313_pos_590	3.331997083	29	0.0670932906709329
chr3L_11661628_11662744_pos_591	2.5096815062	27	0.118088191180882
chr3L_11709786_11710669_pos_592	1.127756282	10	0.118788121187881
chr3L_11849411_11853130_pos_593	2.77062415800001	68	0.0447955204479552
chr3L_11888809_11891036_pos_594	-2.205847292	40	0.314668533146685
chr3L_12026973_12027426_pos_595	-3.11673863	3	0.946405359464054
chr3L_12095976_12096844_pos_596	0.6209641	7	0.211178882111789
chr3L_12097757_12099205_pos_597	0.754522622	23	0.15008499150085
chr3L_12220731_12223126_pos_598	-1.0945738	34	0.346365363463654
chr3L_12253278_12254006_pos_599	7.302872148	14	9.99900009999e-05
chr2L_8617015_8618470_pos_6	-3.15442439	15	0.668533146685331
chr2L_4040760_4041653_pos_60	2.187359033	17	0.0711928807119288
chr3L_12338797_12339781_pos_600	-5.033841241	20	0.854814518548145
chr3L_12355302_12356266_pos_601	4.628345064	16	0.0033996600339966
chr3L_12351221_12352154_pos_602	1.7172980456	27	0.064993500649935
chr3L_12352344_12355060_pos_603	7.072090252	52	0.0093990600939906
chr3L_12375099_12376361_pos_604	2.045053795	16	0.0893910608939106
chr3L_12402281_12402948_pos_605	1.04047911	8	0.0784921507849215
chr3L_12628431_12629861_pos_606	-4.078721104	18	0.787321267873213
chr3L_12866452_12868018_pos_607	-3.0416079658	22	0.532746725327467
chr3L_12978188_12980728_pos_608	2.432601239	54	0.113488651134887
chr3L_13235868_13238031_pos_609	2.10836382	26	0.090990900909909
chr2L_4236874_4238205_pos_61	2.582697064	14	0.0560943905609439
chr3L_13266937_13268036_pos_610	-2.99846274	17	0.500749925007499
chr3L_13412499_13413949_pos_611	-0.289522758	3	0.45035496450355
chr3L_13563770_13566849_pos_612	0.278433768	36	0.172582741725827
chr3L_13588320_13589071_pos_613	1.069921471	7	0.0755924407559244
chr3L_14052239_14053323_pos_614	-2.22221992	8	0.729427057294271
chr3L_14215012_14215984_pos_615	3.6110671	10	0.0151984801519848
chr3L_14220125_14220866_pos_616	-2.05196732	17	0.368663133686631
chr3L_14244383_14244964_pos_617	-0.41449011	3	0.442555744425557
chr3L_14411709_14412756_pos_618	-3.755167571	22	0.686431356864314
chr3L_14546859_14547410_pos_619	1.302057396	7	0.0733926607339266
chr2L_4232559_4233705_pos_62	-2.701936997	20	0.595040495950405
chr3L_14551035_14551399_pos_620	2.63374627	5	0.0131986801319868
chr3L_14675537_14676442_pos_621	0.39360507	7	0.158384161583842
chr3L_14712663_14714188_pos_622	-1.369525948	32	0.183181681831817
chr3L_14709887_14710251_pos_623	0.36767255	8	0.0751924807519248
chr3L_14897863_14899171_pos_624	2.554539653	25	0.115088491150885
chr3L_14985999_14987058_pos_625	-3.20769826	12	0.742025797420258
chr3L_15096821_15098664_pos_626	-8.789490082	27	0.937706229377062
chr3L_15389920_15392650_pos_627	2.1731572	48	0.0767923207679232
chr3L_15399321_15400469_pos_628	1.647900428	23	0.0984901509849015
chr3L_15414216_15415668_pos_629	3.600036431	26	0.0194980501949805
chr2L_4270448_4271187_pos_63	0.81621722	4	0.119188081191881
chr3L_15470712_15472207_pos_630	-3.058879701	27	0.315868413158684
chr3L_15540214_15540890_pos_631	-1.721464521	13	0.514348565143486
chr3L_15609939_15611014_pos_632	-4.720490669	18	0.835216478352165
chr3L_15608839_15609530_pos_633	0.194528453	12	0.247775222477752
chr3L_15719490_15720746_pos_634	-1.5683037	16	0.419458054194581
chr3L_15806898_15807729_pos_635	3.376580192	19	0.0600939906009399
chr3L_15842598_15845535_pos_636	6.56704191	27	0.027997200279972
chr3L_15874387_15876256_pos_637	2.043489903	40	0.0948905109489051
chr3L_15880725_15883849_pos_638	-0.462805851399999	44	0.223277672232777
chr3L_15993918_15995271_pos_639	2.115060633	19	0.073992600739926
chr2L_4262875_4265776_pos_64	-3.466115841	45	0.525947405259474
chr3L_15984384_15987637_pos_640	6.83243171	25	0.0086991300869913
chr3L_16095000_16095931_pos_641	2.23030243	17	0.0427957204279572
chr3L_16175989_16176915_pos_642	10.070395889	18	0.0001999800019998
chr3L_16183795_16184604_pos_643	0.478201520000001	12	0.176482351764824
chr3L_16231865_16233772_pos_644	5.380546729	26	0.0095990400959904
chr3L_16645116_16646564_pos_645	5.666790273	40	0.0083991600839916
chr3L_16790593_16791593_pos_646	2.390257288	27	0.0317968203179682
chr3L_16791794_16792389_pos_647	2.902405653	12	0.015998400159984
chr3L_16882163_16883123_pos_648	-2.0069143447	5	0.763823617638236
chr3L_16890772_16892058_pos_649	-4.361509216	26	0.59004099590041
chr2L_4302593_4303310_pos_65	1.46334368	3	0.0211978802119788
chr3L_16967588_16968812_pos_650	-3.38316172	16	0.764023597640236
chr3L_16993275_16994594_pos_651	2.091969229	14	0.0792920707929207
chr3L_16987763_16989172_pos_652	2.609043653	23	0.0645935406459354
chr3L_17117689_17118191_pos_653	6.39406464	14	0.0004999500049995
chr3L_17131345_17132441_pos_654	3.990577046	17	0.0815918408159184
chr3L_17155210_17156363_pos_655	-2.5989351129	22	0.475752424757524
chr3L_17182000_17184443_pos_656	3.09266638299999	37	0.0231976802319768
chr3L_17200841_17202235_pos_657	0.71036275	16	0.196780321967803
chr3L_17302932_17304435_pos_658	-3.36263264	37	0.546045395460454
chr3L_17324515_17326308_pos_659	1.85061204	37	0.0830916908309169
chr2L_4430477_4432136_pos_66	-2.727817253	38	0.28007199280072
chr3L_17379413_17381117_pos_660	3.666816798	29	0.0178982101789821
chr3L_17398069_17399181_pos_661	-2.058044624	24	0.437656234376562
chr3L_17531647_17533698_pos_662	1.623843876	33	0.0950904909509049
chr3L_17608378_17609290_pos_663	-2.263178237	5	0.75992400759924
chr3L_17698068_17699235_pos_664	3.33086498	20	0.0165983401659834
chr3L_17735408_17736439_pos_665	3.34569818	30	0.0432956704329567
chr3L_17746985_17748144_pos_666	-0.985575577000001	19	0.380861913808619
chr3L_17924544_17925710_pos_667	-1.879358843	15	0.382661733826617
chr3L_17938304_17939296_pos_668	-0.238064884999999	20	0.107889211078892
chr3L_17951260_17952265_pos_669	0.293117701	17	0.102689731026897
chr2L_4678710_4680998_pos_67	-8.4994523916	48	0.775822417758224
chr3L_17994809_17995711_pos_670	0.400601198	8	0.191680831916808
chr3L_17984000_17984472_pos_671	-0.01171335	7	0.190880911908809
chr3L_18000426_18001311_pos_672	-2.111592302	10	0.594640535946405
chr3L_18024238_18024754_pos_673	0.991939207000001	15	0.0933906609339066
chr3L_18039585_18040666_pos_674	-1.648176674	15	0.338166183381662
chr3L_18174688_18175310_pos_675	2.049551927	16	0.0495950404959504
chr3L_18164578_18165759_pos_676	1.90454846	22	0.0330966903309669
chr3L_18183771_18184221_pos_677	-4.76298947	8	0.928007199280072
chr3L_18327260_18328302_pos_678	-4.05902227	27	0.548745125487451
chr3L_18350500_18351490_pos_679	-0.520697530000001	22	0.33016698330167
chr2L_4677350_4678544_pos_68	-0.824796399	18	0.367963203679632
chr3L_18569980_18570875_pos_680	-1.08666843	14	0.371862813718628
chr3L_18627570_18628542_pos_681	6.057163369	16	0.0065993400659934
chr3L_18643507_18644830_pos_682	8.02917753100001	33	0.0018998100189981
chr3L_18720552_18722681_pos_683	-0.114425804999999	36	0.158084191580842
chr3L_18870923_18872824_pos_684	5.628245273	21	0.0058994100589941
chr3L_18969206_18971240_pos_685	-4.083295334	49	0.624737526247375
chr3L_19124580_19127517_pos_686	-1.19524311300001	65	0.147885211478852
chr3L_19154500_19155072_pos_687	5.58998544	8	0.0014998500149985
chr3L_19282373_19282893_pos_688	6.033646581	15	0.0001999800019998
chr3L_19359828_19360796_pos_689	-6.8603387551	28	0.823717628237176
chr2L_4691144_4691944_pos_69	1.48083703	9	0.078992100789921
chr3L_19403845_19404747_pos_690	-8.3436872	31	0.913008699130087
chr3L_19427710_19429080_pos_691	5.618231588	33	0.0037996200379962
chr3L_19454268_19456047_pos_692	2.48885525	35	0.0702929707029297
chr3L_19507833_19508442_pos_693	-0.77745136	6	0.422557744225577
chr3L_19530257_19531758_pos_694	14.29599313	39	9.99900009999e-05
chr3L_19617223_19619042_pos_695	3.0192458063	30	0.0697930206979302
chr3L_19894616_19895173_pos_696	-2.945692229	7	0.781421857814219
chr3L_20051716_20054945_pos_697	-8.715055784	62	0.648935106489351
chr3L_20167633_20172456_pos_698	7.94212515	83	0.0098990100989901
chr3L_20517511_20518530_pos_699	6.859647927	25	0.006999300069993
chr2L_10682240_10683474_pos_7	1.80178305	37	0.148885111488851
chr2L_4917774_4918179_pos_70	4.693165171	10	0.0054994500549945
chr3L_20736876_20738904_pos_700	-5.608659498	29	0.74012598740126
chr3L_20819970_20820382_pos_701	1.56195698	7	0.0844915508449155
chr3L_20861717_20863174_pos_702	2.259420048	30	0.0680931906809319
chr3L_21056785_21057242_pos_703	3.72085971	5	0.0020997900209979
chr3L_21157205_21158426_pos_704	-3.2966385784	39	0.356064393560644
chr3L_21418521_21419581_pos_705	-5.216484206	27	0.661233876612339
chr3L_21928288_21930292_pos_706	3.27810066600001	41	0.0693930606939306
chr3L_22080548_22081337_pos_707	3.461289492	19	0.0242975702429757
chr3L_22592778_22593210_pos_708	5.640728346	10	9.99900009999e-05
chr3L_22924301_22926099_pos_709	0.469787479999999	35	0.363263673632637
chr2L_4998731_4999116_pos_71	-6.40271694	12	0.954404559544046
chr3L_23065877_23066180_pos_710	0.68292959	7	0.15008499150085
chr3L_23073425_23074857_pos_711	3.744462109	64	0.304669533046695
chr3L_23191099_23192074_pos_712	3.49302918	15	0.0705929407059294
chr3L_23541701_23541925_pos_713	3.0582548	12	0.0498950104989501
chr3L_23980135_23980938_pos_714	13.2240514	45	0.0046995300469953
chr3L_24221081_24222540_pos_715	4.727970712	84	0.0544945505449455
chr3LHet_216790_220314_pos_716	7.229829439	122	0.135186481351865
chr3LHet_230605_232333_pos_717	7.746202803	40	0.0331966803319668
chr3LHet_1050880_1052936_pos_718	14.402236925	103	0.0020997900209979
chr2L_5055877_5056413_pos_72	2.8932742	8	0.005999400059994
chr3LHet_1292265_1293028_pos_720	4.419645029	42	0.0901909809019098
chr3LHet_1673707_1674134_pos_721	4.847183649	21	0.0056994300569943
chr2RHet_2893544_2896322_pos_722	13.8980922985	147	0.0016998300169983
chr3R_3425969_3428687_pos_723	-12.402166053	47	0.932406759324068
chr3R_6835329_6836672_pos_724	0.0349075580000006	14	0.265773422657734
chr3R_14174467_14176292_pos_725	17.7845909909	45	9.99900009999e-05
chr3R_24266556_24268633_pos_726	-3.822659026	23	0.693130686931307
chr3R_3409526_3411556_pos_727	0.458302693	35	0.125087491250875
chr3R_4278502_4281231_pos_728	-3.368397597	46	0.281271872812719
chr3R_6097965_6098620_pos_729	3.958962806	17	0.0463953604639536
chr2L_5080766_5083398_pos_73	-1.39554747817	62	0.189381061893811
chr3R_6621878_6624620_pos_730	17.45706593327	111	0.0045995400459954
chr3R_9162178_9162855_pos_731	2.099378477	24	0.0678932106789321
chr3R_9358015_9359430_pos_732	3.223383433	21	0.0286971302869713
chr3R_10160795_10161819_pos_733	2.7146256	17	0.0430956904309569
chr3R_10653001_10654935_pos_734	9.7864441172	32	0.000999900009999
chr3R_12111411_12111803_pos_735	-1.60810544	6	0.626137386261374
chr3R_12144071_12145064_pos_736	2.631538873	18	0.0657934206579342
chr3R_13665463_13667993_pos_737	-1.42269456354	43	0.318468153184682
chr3R_14650481_14651039_pos_738	-0.0332358179999999	5	0.284771522847715
chr3R_15516529_15519581_pos_739	0.949660186000004	33	0.157584241575842
chr2L_5285827_5286496_pos_74	-0.330702474	9	0.36956304369563
chr3R_15698650_15699986_pos_740	4.330796338	19	0.0054994500549945
chr3R_19090630_19092448_pos_741	7.313490494	33	0.0017998200179982
chr3R_19910067_19911266_pos_742	-1.9670325541	30	0.267373262673733
chr3R_21236088_21240164_pos_743	-7.40975033800001	82	0.519448055194481
chr3R_22105526_22106732_pos_744	-0.0587707609999988	18	0.305469453054695
chr3R_22613045_22614356_pos_745	-0.132244935	21	0.205279472052795
chr3R_22793419_22794156_pos_746	0.4723905	6	0.187481251874813
chr3R_26854335_26857707_pos_747	5.599885452	56	0.0167983201679832
chr3R_27117735_27119847_pos_748	0.523078502	18	0.175682431756824
chr3R_27199909_27201795_pos_749	-0.743342281999999	26	0.297570242975702
chr2L_5604196_5605955_pos_75	8.858885781	32	0.0002999700029997
chr3R_27462977_27464903_pos_750	-1.936201922	38	0.294670532946705
chr3RHet_803296_805111_pos_751	-0.959616866000005	97	0.151084891510849
chr3R_343952_345414_pos_753	0.771905416999999	11	0.216678332166783
chr3R_422289_423026_pos_754	-1.316207938	21	0.421457854214579
chr3R_456142_459582_pos_755	18.731853262	75	0.0003999600039996
chr3R_697201_698431_pos_756	0.54347978	21	0.110788921107889
chr3R_870258_871403_pos_757	1.099289975	37	0.0951904809519048
chr3R_888791_889807_pos_758	1.8820551957	20	0.0666933306669333
chr3R_932547_933242_pos_759	0.828124696000001	12	0.093990600939906
chr2L_5683298_5685205_pos_76	3.250331584	33	0.0336966303369663
chr3R_1220846_1221665_pos_760	-0.59340714	10	0.446455354464554
chr3R_1244257_1246604_pos_761	2.736251484	60	0.057994200579942
chr3R_1254961_1257682_pos_762	-0.839342250000001	63	0.230976902309769
chr3R_1464137_1466053_pos_763	-1.548366334	26	0.513448655134487
chr3R_1591374_1592600_pos_764	6.19029841	33	0.0215978402159784
chr3R_1769901_1771512_pos_765	7.72361224	28	0.0004999500049995
chr3R_1811343_1813572_pos_766	-0.467656923	48	0.246975302469753
chr3R_1816843_1819328_pos_767	-7.71012184099999	52	0.672832716728327
chr3R_1875786_1876892_pos_768	4.519392872	19	0.0178982101789821
chr3R_1923808_1925251_pos_769	0.963312749700001	24	0.109089091090891
chr2L_5688004_5689367_pos_77	7.65119268683	26	0.0024997500249975
chr3R_1956540_1958546_pos_770	-2.424492848	43	0.417358264173583
chr3R_2088297_2089234_pos_771	8.548127889	29	0.0012998700129987
chr3R_2109331_2110443_pos_772	3.0800973545	17	0.0756924307569243
chr3R_2847783_2850337_pos_773	13.926008329	52	0.0001999800019998
chr3R_2991018_2992114_pos_774	11.212576995	29	0.0001999800019998
chr3R_3015135_3015377_pos_775	0.0926010440000001	6	0.180681931806819
chr3R_3161812_3162985_pos_776	-0.40810577	10	0.319068093190681
chr3R_3222300_3222997_pos_777	0.943273748000001	11	0.0705929407059294
chr3R_3347672_3348854_pos_778	1.399128396	36	0.158984101589841
chr3R_3400198_3402159_pos_779	-3.18651953	21	0.752224777522248
chr2L_5784913_5786616_pos_78	4.38063493	32	0.0365963403659634
chr3R_3454583_3456533_pos_780	0.515486267	52	0.205579442055794
chr3R_3539414_3542423_pos_781	11.2362574129	63	0.000999900009999
chr3R_3592211_3595608_pos_782	8.10495567	47	0.0166983301669833
chr3R_3659730_3663906_pos_783	0.375959213000003	85	0.0694930506949305
chr3R_3682157_3683554_pos_784	8.185875721	20	0.0010998900109989
chr3R_3717767_3720143_pos_785	8.289183502	39	0.0136986301369863
chr3R_3791985_3792552_pos_786	0.90736165	12	0.025997400259974
chr3R_3886837_3889474_pos_787	-3.362457521	75	0.286171382861714
chr3R_3940959_3941320_pos_788	2.335218857	10	0.0113988601139886
chr3R_4001535_4002580_pos_789	-0.13698778	19	0.152284771522848
chr2L_5889148_5890251_pos_79	-3.118058881	25	0.404459554044596
chr3R_4189425_4190847_pos_790	-4.386559603	32	0.565443455654435
chr3R_4203613_4206099_pos_791	4.662098557	48	0.0227977202279772
chr3R_4287970_4290991_pos_792	-3.106843273	63	0.306369363063694
chr3R_4332688_4334094_pos_793	-2.430765868	24	0.475452454754525
chr3R_4413633_4416474_pos_794	-0.369531408500002	52	0.138686131386861
chr3R_4710540_4712312_pos_795	8.35477687	50	0.008999100089991
chr3R_4749289_4750665_pos_796	-1.129115736	23	0.300769923007699
chr3R_4932559_4933546_pos_797	-0.42730568	15	0.350964903509649
chr3R_4949076_4949714_pos_798	-1.5914308	5	0.646235376462354
chr3R_5274367_5275008_pos_799	-1.497745047	6	0.643235676432357
chr2L_10810616_10813862_pos_8	-9.72510872300001	54	0.912908709129087
chr2L_5944540_5946276_pos_80	2.6746469263	28	0.0335966403359664
chr3R_5306325_5308402_pos_800	3.774040752	33	0.0624937506249375
chr3R_5956197_5957371_pos_801	5.429101632	23	0.0048995100489951
chr3R_6010634_6012533_pos_802	4.110169504	31	0.0093990600939906
chr3R_6142559_6145451_pos_803	0.730488271000006	54	0.317968203179682
chr3R_6284832_6286165_pos_804	2.012161139	18	0.0980901909809019
chr3R_6385800_6386728_pos_805	1.99561105	8	0.074992500749925
chr3R_6386956_6387600_pos_806	-1.795701576	13	0.492150784921508
chr3R_6513956_6515149_pos_807	-0.0449917349999991	17	0.344865513448655
chr3R_6542474_6544535_pos_808	-1.851741822	61	0.245275472452755
chr3R_6553714_6556844_pos_809	-23.936141742	74	0.998600139986001
chr2L_6026107_6027565_pos_81	6.161728445	32	0.0071992800719928
chr3R_6563221_6563979_pos_810	2.51729586	14	0.0604939506049395
chr3R_6777283_6778606_pos_811	8.119430369	24	0.0012998700129987
chr3R_6804106_6806238_pos_812	0.6785132975	35	0.0743925607439256
chr3R_6811943_6812999_pos_813	-4.13667087	19	0.787421257874213
chr3R_6831094_6832964_pos_814	0.107665870599998	36	0.243275672432757
chr3R_6951751_6952880_pos_815	7.4881557348	45	0.0038996100389961
chr3R_7162767_7163271_pos_816	-0.6963196	2	0.674832516748325
chr3R_7332763_7334556_pos_817	-1.399209751	32	0.233876612338766
chr3R_7363394_7363955_pos_818	-0.0228323810000001	9	0.232676732326767
chr3R_7636614_7637495_pos_819	6.11084445	11	0.0004999500049995
chr2L_6017473_6018818_pos_82	7.60689764	21	0.0004999500049995
chr3R_7626644_7628959_pos_820	0.933640583999999	26	0.210578942105789
chr3R_7680566_7682726_pos_821	-2.8011799258	42	0.540545945405459
chr3R_7795176_7795886_pos_822	1.117355709	16	0.0793920607939206
chr3R_7813464_7813707_pos_823	1.008587823	3	0.0265973402659734
chr3R_7890573_7893771_pos_824	-3.9732243194	77	0.373362663733627
chr3R_7903478_7905225_pos_825	2.469057311	40	0.0684931506849315
chr3R_7914233_7915026_pos_826	0.8075337968	16	0.111988801119888
chr3R_7925853_7928522_pos_827	3.363355385	55	0.0484951504849515
chr3R_7929741_7930740_pos_828	0.078999160000001	23	0.320567943205679
chr3R_7978328_7978799_pos_829	4.29571856	6	0.000999900009999
chr2L_6085757_6086074_pos_83	1.70811367	6	0.0168983101689831
chr3R_8011634_8013457_pos_830	0.0572550489999996	26	0.252174782521748
chr3R_8027457_8028062_pos_831	5.571406062	16	0.0126987301269873
chr3R_8125102_8126286_pos_832	-2.92482377	8	0.862813718628137
chr3R_8216209_8216693_pos_833	-3.046652736	19	0.439156084391561
chr3R_8336915_8340861_pos_834	3.883194267	70	0.0727927207279272
chr3R_8368300_8369189_pos_835	0.92275438	22	0.229377062293771
chr3R_8402217_8403680_pos_836	-1.864334989	17	0.376462353764624
chr3R_8415143_8416666_pos_837	0.175411739999999	24	0.0701929807019298
chr3R_8428325_8430718_pos_838	-5.21590611	33	0.630536946305369
chr3R_8478361_8478912_pos_839	1.346267967	12	0.0624937506249375
chr2L_6145134_6145706_pos_84	3.640431171	7	0.0114988501149885
chr3R_8532239_8534435_pos_840	6.412591437	49	0.0126987301269873
chr3R_8566942_8568173_pos_841	7.59947479	43	0.0136986301369863
chr3R_8665650_8666560_pos_842	0.208489171999999	19	0.128487151284872
chr3R_8734323_8735721_pos_843	2.24430291	19	0.0976902309769023
chr3R_8751692_8752158_pos_844	3.188549199	6	0.0013998600139986
chr3R_9360981_9361643_pos_845	-2.963042248	6	0.821717828217178
chr3R_9428955_9429731_pos_846	0.0308017089999996	21	0.221177882211779
chr3R_9427229_9428615_pos_847	3.834730748	20	0.0062993700629937
chr3R_9566544_9568884_pos_848	6.398001132	50	0.0036996300369963
chr3R_9581283_9582424_pos_849	-4.955944139	19	0.842415758424158
chr2L_6186045_6187596_pos_85	2.721784173	17	0.0496950304969503
chr3R_9726128_9726592_pos_850	2.32199441	7	0.0070992900709929
chr3R_9798125_9799058_pos_851	1.760562739	13	0.117288271172883
chr3R_9792340_9794395_pos_852	-2.06661521	14	0.634036596340366
chr3R_9896024_9897581_pos_853	-1.07452132	15	0.45995400459954
chr3R_9963884_9964954_pos_854	0.606759431999998	31	0.170582941705829
chr3R_9960383_9961471_pos_855	5.721622552	24	0.0018998100189981
chr3R_10000569_10003288_pos_856	7.081188103	49	0.0045995400459954
chr3R_10059740_10061903_pos_857	2.631080244	47	0.0381961803819618
chr3R_10276567_10278204_pos_858	3.24878503986	28	0.0050994900509949
chr3R_10331153_10332605_pos_859	0.444745197	17	0.205479452054795
chr2L_6188033_6189088_pos_86	6.165113858	21	0.0035996400359964
chr3R_10536487_10537492_pos_860	-0.24467975	7	0.373762623737626
chr3R_10528321_10529885_pos_861	8.60247541	22	0.0002999700029997
chr3R_10546732_10547168_pos_862	-0.950824805999999	13	0.295270472952705
chr3R_10661807_10662938_pos_863	8.018714086	21	0.0004999500049995
chr3R_10757493_10759126_pos_864	1.25889435	23	0.0957904209579042
chr3R_10801105_10803045_pos_865	1.3905553265	45	0.147985201479852
chr3R_10828435_10830115_pos_866	1.19830606	35	0.120587941205879
chr3R_10876012_10878020_pos_867	3.541940228	49	0.0520947905209479
chr3R_10910005_10912054_pos_868	0.174912773000004	33	0.211778822117788
chr3R_10918642_10919210_pos_869	1.6977164	11	0.0683931606839316
chr2L_6256466_6257431_pos_87	8.21864181499999	29	0.0001999800019998
chr3R_11081692_11084156_pos_870	4.190132602	33	0.0476952304769523
chr3R_11123575_11124533_pos_871	-2.633575034	18	0.56044395560444
chr3R_11118209_11119037_pos_872	-0.689389859	11	0.316668333166683
chr3R_11257544_11258620_pos_873	3.042748987	9	0.0164983501649835
chr3R_11254271_11257268_pos_874	-4.166787276	30	0.626637336266373
chr3R_11284811_11286549_pos_875	4.8574321962	23	0.0444955504449555
chr3R_11294444_11295561_pos_876	0.88277728	11	0.151184881511849
chr3R_11360597_11361761_pos_877	2.933113928	36	0.0223977602239776
chr3R_11609207_11610956_pos_878	13.54604124	40	9.99900009999e-05
chr3R_11772865_11774121_pos_879	-0.125851783000001	28	0.232576742325767
chr2L_6313929_6315088_pos_88	6.56280868	18	0.0034996500349965
chr3R_11817246_11817869_pos_880	-1.245322382	12	0.303069693030697
chr3R_11824303_11825048_pos_881	-1.10603054	23	0.258874112588741
chr3R_11839877_11841554_pos_882	-8.602491201	45	0.643535646435356
chr3R_12040941_12041546_pos_883	-0.94334057	5	0.537946205379462
chr3R_12272233_12273916_pos_884	6.53524446	27	0.0026997300269973
chr3R_12649346_12651603_pos_885	-12.481297735	30	0.994300569943006
chr3R_12836220_12837514_pos_886	12.5256856968	37	9.99900009999e-05
chr3R_13184351_13185625_pos_887	6.030454612	9	0.0003999600039996
chr3R_13221704_13222089_pos_888	1.64642197	11	0.0230976902309769
chr3R_13348792_13350500_pos_889	-2.141495661	34	0.245875412458754
chr2L_6379622_6380381_pos_89	-1.13728585	10	0.429057094290571
chr3R_13418917_13419762_pos_890	-0.367850167	12	0.314568543145685
chr3R_13563105_13563880_pos_891	0.445857940000001	17	0.196880311968803
chr3R_13660946_13661630_pos_892	1.128994156	10	0.0855914408559144
chr3R_13807839_13808934_pos_893	0.00897335999999938	14	0.229177082291771
chr3R_13815772_13816825_pos_894	2.635857186	17	0.0324967503249675
chr3R_13841530_13842784_pos_895	6.634849907	19	0.0038996100389961
chr3R_13867676_13868622_pos_896	0.9499243	5	0.11028897110289
chr3R_13979490_13980169_pos_897	0.405834710000001	11	0.170782921707829
chr3R_14138357_14138567_pos_898	3.00533177	3	0.0025997400259974
chr3R_14163662_14165492_pos_899	5.725221582	38	0.0065993400659934
chr2L_12811558_12812609_pos_9	-0.4776771771	16	0.420757924207579
chr2L_6590509_6592470_pos_90	-7.408445567	45	0.610638936106389
chr3R_14270092_14272450_pos_900	-2.167506278	35	0.205879412058794
chr3R_14293869_14295018_pos_901	3.172764544	20	0.0308969103089691
chr3R_14458489_14460092_pos_902	-0.555551175	21	0.298370162983702
chr3R_14641414_14641747_pos_903	-1.65501892	8	0.35046495350465
chr3R_14652303_14654725_pos_904	-10.539255578	63	0.662333766623338
chr3R_14663018_14666036_pos_905	-4.997926079	38	0.650534946505349
chr3R_14885483_14886374_pos_906	-2.616120133	11	0.6004399560044
chr3R_14890195_14891705_pos_907	2.845780263	21	0.040995900409959
chr3R_14914514_14915413_pos_908	-1.162169529	13	0.304569543045695
chr3R_14964398_14965665_pos_909	6.671524523	21	0.002999700029997
chr2L_6757408_6758909_pos_91	4.691305036	34	0.007999200079992
chr3R_15033124_15034336_pos_910	5.37808452	23	0.007999200079992
chr3R_15399741_15402210_pos_912	2.982537129	32	0.0603939606039396
chr3R_15447540_15447979_pos_913	1.113438002	6	0.0833916608339166
chr3R_15521675_15522969_pos_914	-1.098632774	8	0.485451454854515
chr3R_15611064_15611678_pos_915	7.449789996	13	0.0001999800019998
chr3R_15795005_15795785_pos_916	0.6303323	23	0.116588341165883
chr3R_15781522_15783347_pos_917	2.9689321556	24	0.0555944405559444
chr3R_15874060_15876719_pos_919	6.81348813300001	63	0.0112988701129887
chr2L_6752000_6753882_pos_92	1.6045448457	32	0.103289671032897
chr3R_15908552_15910182_pos_920	-2.102429493	24	0.404459554044596
chr3R_15896421_15898013_pos_921	-3.0985796471	38	0.357664233576642
chr3R_15968550_15970148_pos_922	-1.116491764	35	0.20977902209779
chr3R_16058360_16059646_pos_923	3.104994888	28	0.0750924907509249
chr3R_16126101_16129984_pos_924	-9.95483281	54	0.87011298870113
chr3R_16229530_16230360_pos_925	1.981566822	6	0.0235976402359764
chr3R_16296542_16300528_pos_926	-7.3758514679	97	0.404959504049595
chr3R_16331491_16333571_pos_927	6.57360436	20	0.00999900009999
chr3R_16495904_16496809_pos_928	0.0403174859999996	12	0.279372062793721
chr3R_16670813_16672526_pos_929	2.046554677	39	0.0877912208779122
chr2L_6777562_6779425_pos_93	-1.78283736	26	0.474752524747525
chr3R_16707351_16709099_pos_930	-0.2245690287	27	0.312968703129687
chr3R_16807327_16807621_pos_931	0.716624347	3	0.095990400959904
chr3R_17016454_17017125_pos_932	-0.104499328	8	0.211578842115788
chr3R_17035673_17036208_pos_933	3.46137371	14	0.0078992100789921
chr3R_17073830_17075230_pos_934	-6.974677548	21	0.886711328867113
chr3R_17388665_17389426_pos_935	-0.998431814000001	16	0.195080491950805
chr3R_17522766_17523688_pos_936	5.10539581	17	0.0056994300569943
chr3R_17784979_17787015_pos_937	-7.597128227	35	0.826317368263174
chr3R_18348443_18349537_pos_938	-0.399122584000004	20	0.199280071992801
chr3R_18366331_18368343_pos_939	3.844775718	39	0.0573942605739426
chr2L_6889441_6890128_pos_94	-1.111887335	8	0.428757124287571
chr3R_18498176_18498572_pos_940	2.620738171	4	0.0076992300769923
chr3R_18682531_18684315_pos_941	0.381289685	24	0.0917908209179082
chr3R_18742255_18743085_pos_942	-1.97514337	14	0.567443255674433
chr3R_18800097_18801457_pos_943	-5.041250871	25	0.671132886711329
chr3R_18871672_18873397_pos_944	0.851593416	19	0.11988801119888
chr3R_18904623_18907277_pos_945	-0.395755319999999	51	0.22037796220378
chr3R_18931011_18932229_pos_946	0.906343777000001	15	0.166083391660834
chr3R_19142425_19143048_pos_947	-0.38419773	22	0.105989401059894
chr3R_19160043_19160756_pos_948	-2.85355245	4	0.913308669133087
chr3R_19161043_19161863_pos_949	1.11683555	12	0.0697930206979302
chr2L_6892293_6895557_pos_95	3.49761992	49	0.0834916508349165
chr3R_19267132_19268526_pos_950	-5.285000552	25	0.731826817318268
chr3R_19473327_19475931_pos_951	-3.33690760499999	47	0.466453354664534
chr3R_19476324_19478890_pos_952	3.38459957	41	0.0343965603439656
chr3R_19539347_19541123_pos_953	7.693753146	35	0.0092990700929907
chr3R_19550568_19550988_pos_954	4.341326332	10	0.0012998700129987
chr3R_19569770_19572352_pos_955	-3.52139486900001	49	0.311068893110689
chr3R_19612431_19613121_pos_956	0.5419022	10	0.0964903509649035
chr3R_19845672_19847023_pos_957	0.0861354199999998	11	0.317068293170683
chr3R_19851955_19853033_pos_958	-1.426921325	15	0.431956804319568
chr3R_19913547_19914047_pos_959	0.8248328948	11	0.153484651534847
chr2L_7485204_7486592_pos_96	-1.0213179531	28	0.268973102689731
chr3R_20110995_20111857_pos_960	-1.9251833483	8	0.688931106889311
chr3R_20275669_20276348_pos_961	-1.542386923	17	0.425957404259574
chr3R_20308193_20308608_pos_962	5.641219769	6	0.0005999400059994
chr3R_20351386_20352565_pos_963	-3.975788804	18	0.701229877012299
chr3R_20533830_20535907_pos_964	1.122606159	17	0.133086691330867
chr3R_20777804_20778395_pos_965	-0.0209100900000001	4	0.322967703229677
chr3R_20801851_20803894_pos_966	3.03323088581	23	0.0521947805219478
chr3R_20932074_20934164_pos_967	7.746875106	80	0.0627937206279372
chr3R_21049334_21050080_pos_968	8.19267961	12	0.0001999800019998
chr3R_21066928_21067415_pos_969	5.42461707	10	0.0007999200079992
chr2L_7572792_7573129_pos_97	1.34582047	2	0.0322967703229677
chr3R_21100252_21101924_pos_970	-4.264464891	42	0.546545345465453
chr3R_21131443_21132173_pos_971	6.116152794	25	0.0004999500049995
chr3R_21210244_21211935_pos_972	-11.4387536606	60	0.781521847815218
chr3R_21249874_21250658_pos_973	4.501118907	21	0.0123987601239876
chr3R_21354484_21357374_pos_974	1.348342011	49	0.0663933606639336
chr3R_21523031_21525757_pos_975	-1.380116021	34	0.273972602739726
chr3R_21517263_21519979_pos_976	7.9107726351	71	0.0267973202679732
chr3R_21584828_21585522_pos_977	-4.7351210931	17	0.725927407259274
chr3R_22070521_22072247_pos_978	-9.00143381660001	46	0.798120187981202
chr3R_22068734_22070448_pos_979	-2.227207846	35	0.459454054594541
chr2L_7836547_7837529_pos_98	-0.47753216	17	0.222377762223778
chr3R_22067965_22068384_pos_980	-0.933051516	7	0.451354864513549
chr3R_22153424_22154766_pos_981	-0.566441999	14	0.362863713628637
chr3R_22249146_22250377_pos_982	-3.240159645	10	0.883611638836116
chr3R_22280911_22281565_pos_983	3.408313344	21	0.0097990200979902
chr3R_22499908_22502639_pos_984	1.958141585	58	0.105289471052895
chr3R_22569315_22570245_pos_985	1.94797425	12	0.0555944405559444
chr3R_22722160_22723901_pos_986	10.5619071493	35	0.0006999300069993
chr3R_22755192_22756364_pos_987	7.97994859	29	0.0013998600139986
chr3R_22807139_22809504_pos_988	-6.959056164	37	0.791420857914209
chr3R_22883271_22883998_pos_989	-0.103212662000001	24	0.212078792120788
chr2L_7954610_7956219_pos_99	-0.0466504777999991	24	0.175582441755824
chr3R_22985389_22986325_pos_990	2.7202382321	23	0.0256974302569743
chr3R_23145896_23147251_pos_991	-3.33914175	22	0.724727527247275
chr3R_23159177_23159708_pos_992	0.41569985	12	0.078992100789921
chr3R_23201656_23202818_pos_993	-5.14124022	15	0.825917408259174
chr3R_23232617_23234145_pos_994	-6.074965566	31	0.632736726327367
chr3R_23246807_23248516_pos_995	0.712352965000002	22	0.0954904509549045
chr3R_23537284_23539266_pos_996	4.379774833	27	0.0202979702029797
chr3R_23565744_23567609_pos_997	-3.538792417	32	0.312368763123688
chr3R_23585975_23586847_pos_998	0.66213517	8	0.148285171482852
chr3R_23684173_23685040_pos_999	0.950974547	17	0.159384061593841
