# Supplementary material for: The hourglass model of evolutionary conservation during embryogenesis extends to developmental enhancers with signatures of positive selection
Source: Genome Res. 2021 Sep;31(9):1573–81. doi: 10.1101/gr.275212.121 (PMC8415374; doi:10.1101/gr.275212.121)
Supplement: Supplemental Material [file supp_gr.275212.121_Supplemental_Code.zip › Supplemental_Code/data/mkTest/dmel1012_specific_enhancer_dm3_SNVs.txt]

chr2L	1834461	1835374	43
chr2L	18743046	18743958	18
chr2L	720626	721183	6
chr2L	1325301	1327452	123
chr2L	3506093	3506704	36
chr2L	3898444	3901764	240
chr2L	3964456	3964944	28
chr2L	4128212	4129011	23
chr2L	4292569	4293428	37
chr2L	4488178	4492140	558
chr2L	5749749	5751522	53
chr2L	5815284	5817795	137
chr2L	6504243	6505029	22
chr2L	7142784	7144059	61
chr2L	7667519	7668166	20
chr2L	7749462	7750255	18
chr2L	8731933	8733466	61
chr2L	10058903	10060520	63
chr2L	11157330	11159744	82
chr2L	12123421	12125702	93
chr2L	12304356	12306966	171
chr2L	12435301	12436011	34
chr2L	12877630	12878810	30
chr2L	13041528	13043738	47
chr2L	13090663	13091025	14
chr2L	13301988	13304193	33
chr2L	13778257	13779506	75
chr2L	15089060	15090262	75
chr2L	16333094	16334894	158
chr2L	16367371	16368316	29
chr2L	16760819	16762324	36
chr2L	17235605	17236731	32
chr2L	18234503	18235660	56
chr2L	18644882	18645427	12
chr2L	19480491	19481025	15
chr2L	19988210	19990001	59
chr2L	20544530	20546889	99
chr2L	20691510	20693094	46
chr2L	22182815	22185924	557
chr2L	92847	93630	17
chr2L	316560	317552	39
chr2L	366887	367259	17
chr2L	468889	469648	35
chr2L	458993	459831	23
chr2L	511669	512133	9
chr2L	618722	620088	56
chr2L	613876	614527	22
chr2L	634891	635449	11
chr2L	654643	655126	8
chr2L	646731	647322	23
chr2L	675160	677050	56
chr2L	773945	774675	34
chr2L	873588	874580	42
chr2L	946647	949496	129
chr2L	952515	955747	143
chr2L	984585	985678	62
chr2L	1058332	1059320	33
chr2L	1056225	1056960	16
chr2L	1162120	1163219	55
chr2L	1197680	1198794	64
chr2L	1215683	1216544	38
chr2L	1233260	1235752	82
chr2L	1235983	1237314	53
chr2L	1243231	1244969	53
chr2L	1247107	1248991	73
chr2L	1251815	1253146	42
chr2L	1264098	1265601	61
chr2L	1278979	1280635	60
chr2L	1295719	1299474	171
chr2L	1311905	1312968	65
chr2L	1330047	1331374	45
chr2L	1334875	1336914	115
chr2L	1372380	1374006	43
chr2L	1406185	1408060	55
chr2L	1418160	1418698	13
chr2L	1451873	1453336	41
chr2L	1484123	1484810	9
chr2L	1511638	1515310	166
chr2L	1561581	1562248	17
chr2L	1615576	1616096	46
chr2L	1630537	1631558	72
chr2L	1677310	1678220	32
chr2L	1675738	1676807	34
chr2L	1768447	1768732	13
chr2L	1813202	1813556	36
chr2L	1812371	1812787	7
chr2L	1837384	1838831	90
chr2L	1841388	1842399	57
chr2L	1866079	1866898	21
chr2L	1890745	1891269	31
chr2L	1891432	1892528	55
chr2L	1903641	1904972	47
chr2L	2015551	2016030	15
chr2L	2119823	2120559	27
chr2L	2168159	2168493	3
chr2L	2401633	2403567	54
chr2L	2405430	2406024	12
chr2L	2397376	2398093	33
chr2L	2412427	2414546	103
chr2L	2437871	2438175	5
chr2L	2425404	2426326	14
chr2L	2442067	2442903	22
chr2L	2488273	2489279	25
chr2L	2535886	2537065	38
chr2L	2649043	2650949	147
chr2L	2655737	2657195	84
chr2L	2682144	2683630	76
chr2L	2689849	2691834	72
chr2L	2694597	2695881	88
chr2L	2697856	2699291	63
chr2L	2732891	2734183	67
chr2L	2783937	2785116	14
chr2L	2800353	2800669	28
chr2L	2800958	2801600	25
chr2L	2786759	2787518	28
chr2L	2794427	2795192	32
chr2L	2841264	2842480	86
chr2L	2920824	2921407	20
chr2L	2955565	2956476	34
chr2L	2951358	2952304	41
chr2L	3000266	3001183	18
chr2L	3007718	3008569	30
chr2L	3084413	3085097	37
chr2L	3106180	3106827	16
chr2L	3103996	3104664	31
chr2L	3118902	3119282	10
chr2L	3137514	3138129	16
chr2L	3347989	3348723	51
chr2L	3349571	3350267	26
chr2L	3411217	3412951	80
chr2L	3415809	3416424	18
chr2L	3435023	3435758	58
chr2L	3566160	3567540	40
chr2L	3598130	3599810	53
chr2L	3590943	3591653	14
chr2L	3675203	3676615	44
chr2L	3676834	3677456	2
chr2L	3731432	3733043	52
chr2L	3754846	3756521	66
chr2L	3751940	3753127	43
chr2L	3920596	3921218	19
chr2L	3933551	3934462	38
chr2L	3974963	3975413	22
chr2L	4101321	4102520	38
chr2L	4113178	4114258	23
chr2L	4129236	4129645	8
chr2L	4153071	4154533	60
chr2L	4251659	4253884	122
chr2L	4243929	4244726	54
chr2L	4351774	4352362	18
chr2L	4358854	4359954	66
chr2L	4372867	4373147	16
chr2L	4417691	4418744	37
chr2L	4564400	4566524	57
chr2L	4588504	4589588	19
chr2L	4648112	4649794	52
chr2L	4760389	4761607	30
chr2L	4788997	4790396	68
chr2L	4792523	4793220	28
chr2L	4840895	4841351	17
chr2L	4887657	4887985	23
chr2L	4940968	4942399	184
chr2L	4996222	4996607	8
chr2L	5019874	5021354	80
chr2L	5061412	5061800	8
chr2L	5105142	5105481	93
chr2L	5133209	5133941	19
chr2L	5149740	5150304	26
chr2L	5189510	5191587	51
chr2L	5198745	5199531	32
chr2L	5300074	5300682	14
chr2L	5427158	5427666	21
chr2L	5452826	5454525	77
chr2L	5448200	5448695	6
chr2L	5451615	5452567	13
chr2L	5478699	5479239	7
chr2L	5502770	5503317	19
chr2L	5510244	5512221	65
chr2L	5572152	5573137	43
chr2L	5574895	5577002	68
chr2L	5586171	5586903	41
chr2L	5593343	5594727	48
chr2L	5608809	5610688	67
chr2L	5628581	5629221	18
chr2L	5645088	5647393	65
chr2L	5665631	5666305	18
chr2L	5676247	5678091	75
chr2L	5680709	5682602	59
chr2L	5710349	5710856	12
chr2L	5748424	5749411	50
chr2L	5752599	5754879	113
chr2L	5845259	5847446	95
chr2L	5837389	5839500	60
chr2L	5841471	5844477	191
chr2L	5852837	5855863	170
chr2L	5895171	5896059	33
chr2L	5886856	5887462	28
chr2L	5890722	5892420	92
chr2L	5929795	5930485	39
chr2L	6021890	6022881	30
chr2L	6081218	6081586	4
chr2L	6103992	6105993	106
chr2L	6114294	6114643	10
chr2L	6164094	6165123	34
chr2L	6181633	6182157	3
chr2L	6179982	6180449	11
chr2L	6218320	6219719	42
chr2L	6233646	6234622	20
chr2L	6243078	6243808	22
chr2L	6280176	6281463	75
chr2L	6299484	6301007	75
chr2L	6319121	6319636	7
chr2L	6385924	6386980	35
chr2L	6399022	6400508	71
chr2L	6511637	6512574	34
chr2L	6516148	6517632	52
chr2L	6510684	6511417	29
chr2L	6629278	6630817	80
chr2L	6627747	6628742	44
chr2L	6709837	6710965	50
chr2L	6781111	6781814	27
chr2L	6828545	6829336	14
chr2L	6844574	6844958	11
chr2L	6850478	6851409	32
chr2L	6861635	6863252	83
chr2L	6989742	6991441	86
chr2L	7008675	7009208	23
chr2L	7123510	7124549	53
chr2L	7115473	7116715	55
chr2L	7126500	7126794	9
chr2L	7137480	7137816	13
chr2L	7150253	7150887	9
chr2L	7169944	7170699	49
chr2L	7172820	7173125	14
chr2L	7202726	7203140	8
chr2L	7231584	7232097	29
chr2L	7256439	7256749	11
chr2L	7259545	7260453	21
chr2L	7262317	7263211	19
chr2L	7268596	7269021	13
chr2L	7277934	7278854	19
chr2L	7303195	7303740	4
chr2L	7367087	7367887	14
chr2L	7375440	7375964	29
chr2L	7380801	7382853	69
chr2L	7396819	7397764	55
chr2L	7468109	7469146	21
chr2L	7514774	7515566	40
chr2L	7518264	7519339	51
chr2L	7546879	7547208	4
chr2L	7573501	7573963	12
chr2L	7608786	7609468	11
chr2L	7610157	7610606	10
chr2L	7647139	7647563	4
chr2L	7637862	7638629	13
chr2L	7649328	7649887	9
chr2L	7684308	7684989	40
chr2L	7704919	7705277	6
chr2L	7714948	7715997	74
chr2L	7723224	7723978	62
chr2L	7775165	7776192	64
chr2L	7787005	7788447	65
chr2L	7838412	7839479	56
chr2L	7849704	7850934	48
chr2L	7861807	7862320	11
chr2L	7855987	7856654	44
chr2L	8130100	8130662	25
chr2L	8149723	8151385	112
chr2L	8284573	8284951	18
chr2L	8480201	8481349	54
chr2L	8504478	8504829	12
chr2L	8550588	8551467	19
chr2L	8562722	8563667	26
chr2L	8574577	8575395	25
chr2L	8582843	8583529	31
chr2L	8581512	8582442	29
chr2L	8605114	8606043	42
chr2L	8670334	8671873	29
chr2L	8704478	8705101	43
chr2L	8701598	8702104	26
chr2L	8745990	8747199	87
chr2L	8790025	8791281	27
chr2L	8804112	8804951	13
chr2L	8835758	8837729	52
chr2L	8868901	8870560	48
chr2L	8915307	8916054	11
chr2L	8914705	8915256	13
chr2L	8913375	8914482	37
chr2L	8968630	8970128	104
chr2L	8978523	8980249	95
chr2L	9034124	9035051	25
chr2L	9047960	9050200	83
chr2L	9100369	9100741	17
chr2L	9154159	9154671	7
chr2L	9167787	9168351	23
chr2L	9206779	9207106	9
chr2L	9211450	9211761	12
chr2L	9237470	9238660	36
chr2L	9234126	9234554	8
chr2L	9299797	9302527	108
chr2L	9297518	9297973	10
chr2L	9336400	9336806	20
chr2L	9417131	9418216	45
chr2L	9451561	9452245	19
chr2L	9590929	9591710	35
chr2L	9665180	9666215	62
chr2L	9714193	9714778	11
chr2L	9805300	9806106	23
chr2L	9806980	9807847	27
chr2L	9884317	9884600	11
chr2L	9929205	9929576	9
chr2L	9969140	9970081	29
chr2L	9980869	9981220	12
chr2L	10115342	10115681	12
chr2L	10132009	10133397	95
chr2L	10145614	10147907	110
chr2L	10149077	10149535	21
chr2L	10318208	10319047	53
chr2L	10349522	10349938	8
chr2L	10372303	10372809	11
chr2L	10421663	10422390	33
chr2L	10466081	10466900	38
chr2L	10478485	10479028	16
chr2L	10496293	10496798	14
chr2L	10538291	10538864	30
chr2L	10558599	10559748	39
chr2L	10604405	10605131	26
chr2L	10613077	10613509	10
chr2L	10628120	10630681	126
chr2L	10710933	10711661	33
chr2L	10791702	10793182	63
chr2L	10788150	10789209	45
chr2L	10793276	10795116	68
chr2L	10787620	10787906	10
chr2L	10902099	10903374	78
chr2L	10918877	10920755	144
chr2L	10944600	10946127	85
chr2L	11048692	11049515	21
chr2L	11067628	11068483	50
chr2L	11068922	11069543	11
chr2L	11077433	11077992	35
chr2L	11200002	11200547	18
chr2L	11209256	11209693	11
chr2L	11208598	11208999	16
chr2L	11241178	11242140	34
chr2L	11260807	11264988	245
chr2L	11297364	11298751	57
chr2L	11289491	11290304	27
chr2L	11303529	11304738	47
chr2L	11336812	11337645	31
chr2L	11351777	11352465	43
chr2L	11341304	11342299	32
chr2L	11375512	11377526	62
chr2L	11394518	11395744	42
chr2L	11389665	11390657	40
chr2L	11410787	11412255	66
chr2L	11405843	11406272	5
chr2L	11421245	11421966	17
chr2L	11430131	11432012	75
chr2L	11460331	11461102	22
chr2L	11480524	11481067	14
chr2L	11500630	11501016	5
chr2L	11495358	11495921	14
chr2L	11504716	11505380	22
chr2L	11504035	11504501	13
chr2L	11526094	11527417	66
chr2L	11534908	11535594	25
chr2L	11558869	11560640	52
chr2L	11597283	11598123	41
chr2L	11599318	11599596	10
chr2L	11612352	11613896	61
chr2L	11599974	11600873	49
chr2L	11619546	11620066	21
chr2L	11682983	11683927	14
chr2L	11704989	11705721	33
chr2L	11712006	11713493	43
chr2L	11728838	11730300	49
chr2L	11822222	11824269	116
chr2L	11832090	11833110	32
chr2L	11856435	11857302	28
chr2L	11871283	11872130	22
chr2L	11919300	11920177	33
chr2L	11920507	11921366	26
chr2L	11916593	11917141	25
chr2L	11959730	11960269	10
chr2L	12090082	12090712	7
chr2L	12118995	12119989	36
chr2L	12149408	12150396	38
chr2L	12151704	12153939	109
chr2L	12236227	12237329	50
chr2L	12224955	12225342	13
chr2L	12242537	12243263	40
chr2L	12275377	12276065	0
chr2L	12279176	12281657	121
chr2L	12302746	12303316	22
chr2L	12318353	12318909	12
chr2L	12309986	12310354	14
chr2L	12343032	12343731	14
chr2L	12365219	12365659	8
chr2L	12362694	12362985	3
chr2L	12363306	12363646	10
chr2L	12423920	12424328	15
chr2L	12458491	12459117	21
chr2L	12464000	12464377	13
chr2L	12524065	12524444	17
chr2L	12533761	12534139	7
chr2L	12553482	12554196	23
chr2L	12555413	12556202	23
chr2L	12595985	12596704	8
chr2L	12609769	12610278	19
chr2L	12628131	12630173	95
chr2L	12672213	12672944	22
chr2L	12674220	12674693	5
chr2L	12689434	12690113	27
chr2L	12758846	12759854	44
chr2L	12776354	12776819	6
chr2L	12834688	12835521	5
chr2L	12837949	12839096	71
chr2L	12836937	12837358	12
chr2L	12876362	12877359	45
chr2L	12889605	12891827	151
chr2L	12895569	12896316	25
chr2L	12913709	12914895	59
chr2L	12989908	12990474	8
chr2L	13014030	13015343	69
chr2L	13092427	13093271	9
chr2L	13115501	13115984	14
chr2L	13147372	13147683	8
chr2L	13197439	13198820	62
chr2L	13252829	13253747	65
chr2L	13268032	13269529	70
chr2L	13272183	13273024	39
chr2L	13274347	13275191	52
chr2L	13420132	13421174	40
chr2L	13423618	13424066	6
chr2L	13545531	13545960	10
chr2L	13554542	13555020	11
chr2L	13567609	13568074	21
chr2L	13625781	13626751	41
chr2L	13671730	13672873	19
chr2L	13685870	13686305	11
chr2L	13687867	13688650	32
chr2L	13706201	13707112	36
chr2L	13712391	13713333	24
chr2L	13703868	13706031	104
chr2L	13737213	13738358	34
chr2L	13789069	13790329	69
chr2L	13801935	13802714	37
chr2L	13875605	13876681	39
chr2L	13939286	13940155	23
chr2L	13948648	13950675	93
chr2L	14003707	14004341	38
chr2L	13997071	13997956	27
chr2L	13995025	13996781	64
chr2L	14088313	14089273	27
chr2L	14097366	14098550	34
chr2L	14107129	14107654	8
chr2L	14136122	14136805	24
chr2L	14237844	14238521	23
chr2L	14249160	14249616	14
chr2L	14247024	14247373	0
chr2L	14257398	14258189	24
chr2L	14266102	14266733	19
chr2L	14298785	14299669	19
chr2L	14350265	14351190	28
chr2L	14419622	14420125	7
chr2L	14438310	14439248	22
chr2L	14520456	14521127	18
chr2L	14528554	14530343	44
chr2L	14556544	14557304	34
chr2L	14586998	14587637	5
chr2L	14659015	14659675	14
chr2L	14657523	14658056	14
chr2L	14665083	14666388	40
chr2L	14687020	14687697	16
chr2L	14723234	14723733	26
chr2L	14730485	14730900	2
chr2L	14816626	14817845	40
chr2L	14847504	14848309	17
chr2L	14873384	14874065	26
chr2L	14953765	14955196	66
chr2L	14969649	14970400	25
chr2L	14994583	14995098	13
chr2L	15028307	15029471	60
chr2L	15118258	15119229	34
chr2L	15146045	15148277	90
chr2L	15194100	15194754	26
chr2L	15211913	15212683	11
chr2L	15273649	15274542	41
chr2L	15285532	15285883	15
chr2L	15312221	15312712	6
chr2L	15305405	15305797	7
chr2L	15316732	15317032	8
chr2L	15317271	15317819	9
chr2L	15347805	15348409	28
chr2L	15343191	15343504	6
chr2L	15354245	15354801	25
chr2L	15430496	15431029	6
chr2L	15444752	15446020	34
chr2L	15464667	15465875	71
chr2L	15472371	15472874	10
chr2L	15536157	15536931	21
chr2L	15533563	15534169	21
chr2L	15535345	15535932	12
chr2L	15556858	15557746	14
chr2L	15555425	15556370	27
chr2L	15736678	15737910	69
chr2L	15774656	15776376	73
chr2L	15797403	15797730	8
chr2L	15836106	15836548	14
chr2L	15866877	15868298	65
chr2L	15877043	15877739	16
chr2L	15949408	15950352	47
chr2L	15943307	15945361	71
chr2L	16016422	16017732	41
chr2L	16034506	16035908	36
chr2L	16061043	16064684	153
chr2L	16085603	16086121	23
chr2L	16084575	16085307	29
chr2L	16098207	16099179	27
chr2L	16096028	16096671	26
chr2L	16131224	16132069	23
chr2L	16128338	16129236	40
chr2L	16127747	16128115	21
chr2L	16130647	16130942	4
chr2L	16147649	16149744	80
chr2L	16151393	16151956	14
chr2L	16160840	16161212	4
chr2L	16174046	16177413	152
chr2L	16358765	16359334	16
chr2L	16364231	16365248	37
chr2L	16380831	16381335	17
chr2L	16412486	16413055	12
chr2L	16410843	16411298	10
chr2L	16409797	16410499	6
chr2L	16441434	16442318	24
chr2L	16543017	16544159	114
chr2L	16559033	16560728	45
chr2L	16571321	16571939	26
chr2L	16595839	16596671	36
chr2L	16600209	16600877	29
chr2L	16626779	16627588	21
chr2L	16663891	16664282	14
chr2L	16670691	16671336	41
chr2L	16708085	16708824	34
chr2L	16707358	16707730	22
chr2L	17008345	17009332	40
chr2L	17016008	17016748	58
chr2L	17039976	17040832	33
chr2L	17091179	17091910	16
chr2L	17094117	17096024	101
chr2L	17105765	17106703	45
chr2L	17172302	17173180	24
chr2L	17195202	17199173	249
chr2L	17190755	17192134	47
chr2L	17217146	17218742	60
chr2L	17211794	17212730	16
chr2L	17248190	17250398	60
chr2L	17258258	17259317	10
chr2L	17254848	17255393	14
chr2L	17297755	17300024	133
chr2L	17300354	17301480	62
chr2L	17292481	17293347	27
chr2L	17315729	17316165	17
chr2L	17381407	17381867	11
chr2L	17421761	17423346	144
chr2L	17458364	17458845	33
chr2L	17493135	17493988	26
chr2L	17582796	17583543	59
chr2L	17765254	17765825	13
chr2L	17777238	17777948	18
chr2L	17779144	17779789	15
chr2L	17837281	17838869	63
chr2L	17867708	17871013	135
chr2L	17887928	17889095	58
chr2L	17879464	17880308	28
chr2L	17905115	17906904	67
chr2L	17915716	17916421	20
chr2L	17984303	17985027	19
chr2L	18015308	18016154	28
chr2L	18035374	18036487	49
chr2L	18065065	18066246	42
chr2L	18061175	18062094	42
chr2L	18075505	18076159	27
chr2L	18076388	18077623	80
chr2L	18100505	18101520	40
chr2L	18197781	18198575	35
chr2L	18264415	18264939	11
chr2L	18367595	18368369	17
chr2L	18385865	18386508	18
chr2L	18389854	18390944	40
chr2L	18456999	18457224	8
chr2L	18465737	18466396	25
chr2L	18468336	18469095	18
chr2L	18466635	18467055	8
chr2L	18501944	18503127	32
chr2L	18531213	18534351	110
chr2L	18538595	18539771	39
chr2L	18561694	18562094	21
chr2L	18550674	18553311	96
chr2L	18612922	18614135	80
chr2L	18623209	18623499	7
chr2L	18723913	18724878	23
chr2L	18738248	18738928	14
chr2L	18750005	18751362	46
chr2L	18766722	18767593	51
chr2L	18767883	18769212	25
chr2L	18864792	18865735	31
chr2L	18882655	18883110	18
chr2L	18888941	18889398	9
chr2L	18927960	18928522	8
chr2L	18933512	18934164	11
chr2L	19018880	19019102	7
chr2L	19068171	19069184	43
chr2L	19121448	19121891	32
chr2L	19163499	19164116	23
chr2L	19221117	19221831	17
chr2L	19222127	19222796	14
chr2L	19223094	19223662	11
chr2L	19246950	19248110	71
chr2L	19241609	19242548	12
chr2L	19265869	19267353	55
chr2L	19323253	19324102	20
chr2L	19344060	19344928	21
chr2L	19405955	19406466	19
chr2L	19474341	19474780	25
chr2L	19482241	19482795	20
chr2L	19599360	19600590	39
chr2L	19640454	19641091	10
chr2L	19702935	19703434	33
chr2L	19765500	19765931	4
chr2L	19830794	19831768	20
chr2L	19829105	19830480	51
chr2L	19846989	19848684	74
chr2L	19863935	19864553	15
chr2L	19869389	19869896	7
chr2L	19884272	19884982	38
chr2L	19898256	19899302	35
chr2L	19907736	19909293	54
chr2L	19987175	19987933	30
chr2L	20011071	20011649	16
chr2L	20236710	20237956	22
chr2L	20254914	20255770	25
chr2L	20285909	20286919	17
chr2L	20330401	20331404	23
chr2L	20328849	20329701	38
chr2L	20379357	20380124	18
chr2L	20375797	20377363	68
chr2L	20439998	20441419	77
chr2L	20503828	20504243	16
chr2L	20516278	20517129	46
chr2L	20529614	20530253	22
chr2L	20584799	20586597	65
chr2L	20700085	20702075	81
chr2L	20697586	20698806	40
chr2L	20694356	20696479	94
chr2L	20772132	20773147	56
chr2L	20812361	20812999	17
chr2L	20838694	20839432	43
chr2L	20844853	20846609	108
chr2L	20853895	20854644	26
chr2L	20868061	20868580	12
chr2L	20904182	20905576	64
chr2L	21015876	21017164	58
chr2L	21029961	21030668	11
chr2L	21028905	21029766	28
chr2L	21057927	21058886	46
chr2L	21081077	21082063	44
chr2L	21192761	21193954	95
chr2L	21256877	21257363	33
chr2L	21316683	21317201	37
chr2L	21318221	21319437	67
chr2L	21648407	21649286	155
chr2L	21732963	21733794	221
chr2L	21750610	21750942	88
chr2L	21784955	21785570	36
chr2L	21804023	21805019	37
chr2L	21818029	21818790	69
chr2L	21812390	21813320	57
chr2L	21857555	21858166	37
chr2L	21875502	21876611	29
chr2L	21892772	21893714	49
chr2L	21944486	21945747	72
chr2L	21997095	21998619	149
chr2L	22029783	22030551	48
chr2L	22060610	22061823	58
chr2L	22077739	22079289	94
chr2L	22142596	22143067	16
chr2L	22154878	22157145	284
chr2L	22181905	22182495	102
chr2L	22244764	22245415	132
chr2L	22306716	22307028	65
chr2L	22904626	22906661	160
chr2LHet	275371	276287	245
chr2R	21052577	21053570	39
chr2R	16334252	16335739	51
chr2R	16596704	16598204	64
chr2R	1326818	1327375	52
chr2R	1949037	1952075	161
chr2R	2391815	2392627	38
chr2R	6863920	6864910	54
chr2R	6930023	6931911	58
chr2R	6913623	6914341	12
chr2R	7388356	7389273	16
chr2R	7650718	7651281	23
chr2R	7846468	7848050	67
chr2R	8255874	8257996	132
chr2R	9172676	9175359	108
chr2R	10223390	10224994	79
chr2R	11173067	11173820	43
chr2R	12417582	12420306	100
chr2R	15105628	15106367	17
chr2R	15515185	15515549	10
chr2R	15448915	15451726	80
chr2R	15776924	15778161	24
chr2R	15924640	15925509	22
chr2R	16743645	16744695	43
chr2R	18315548	18317371	107
chr2R	18759559	18761190	69
chr2R	18939481	18940051	17
chr2R	21118457	21118925	13
chrU	1615537	1615738	48
chrU	162383	162746	0
chrU	165677	166226	0
chr2RHet	349473	350491	0
chr2RHet	1741040	1741742	89
chr2RHet	1847425	1848751	294
chr2RHet	3274846	3275994	437
chr2R	24946	26888	517
chr2R	93047	94388	365
chr2R	397291	399098	125
chr2R	486404	487737	96
chr2R	788584	790026	268
chr2R	903546	903839	65
chr2R	940980	941340	144
chr2R	1313694	1314285	123
chr2R	1427117	1429142	519
chr2R	1553790	1554244	164
chr2R	1556742	1557397	28
chr2R	1619067	1620112	44
chr2R	1636742	1637466	28
chr2R	1686446	1687380	38
chr2R	1711471	1712479	19
chr2R	1724792	1727514	118
chr2R	1777525	1778332	24
chr2R	1813571	1815841	119
chr2R	1827950	1830903	283
chr2R	1877565	1878091	15
chr2R	1885943	1888267	69
chr2R	1914635	1916398	52
chr2R	1935703	1937090	113
chr2R	1952738	1954552	101
chr2R	2095506	2096045	32
chr2R	2107105	2107443	24
chr2R	2352041	2352774	97
chr2R	2349296	2349859	0
chr2R	2423582	2424262	44
chr2R	2425409	2426471	53
chr2R	2446949	2448394	48
chr2R	2451827	2452614	24
chr2R	2458471	2459123	26
chr2R	2593427	2593956	18
chr2R	2661727	2662812	34
chr2R	2687115	2688565	75
chr2R	2692798	2693681	47
chr2R	2706658	2708698	97
chr2R	2732837	2733647	26
chr2R	2744982	2748347	178
chr2R	2853910	2854578	27
chr2R	2995321	2996005	20
chr2R	2991748	2992748	54
chr2R	3005979	3007129	49
chr2R	3057250	3057712	8
chr2R	3056552	3056857	2
chr2R	3091000	3092264	28
chr2R	3089220	3090022	20
chr2R	3092587	3095610	117
chr2R	3139816	3140464	53
chr2R	3146093	3146695	21
chr2R	3181422	3182022	28
chr2R	3249494	3251801	86
chr2R	3264161	3264474	16
chr2R	3284422	3285104	20
chr2R	3359576	3360229	18
chr2R	3446239	3447242	53
chr2R	3493154	3494689	109
chr2R	3506981	3507930	44
chr2R	3611536	3612208	35
chr2R	3649080	3649416	7
chr2R	3721708	3724319	92
chr2R	3781020	3782005	31
chr2R	3798621	3799189	41
chr2R	3887636	3888507	18
chr2R	3942826	3943262	23
chr2R	3951468	3951727	2
chr2R	4068676	4069381	16
chr2R	4108065	4108942	24
chr2R	4120728	4121028	10
chr2R	4134025	4135104	28
chr2R	4187617	4189508	37
chr2R	4290640	4291854	43
chr2R	4339842	4340698	91
chr2R	4383351	4385734	67
chr2R	4436220	4437677	57
chr2R	4531499	4532127	41
chr2R	4540117	4540429	7
chr2R	4546192	4547123	62
chr2R	4597821	4598567	56
chr2R	4626634	4628043	34
chr2R	4633451	4635056	40
chr2R	4628775	4629645	47
chr2R	4699067	4699913	0
chr2R	4694297	4695578	47
chr2R	4783091	4783401	5
chr2R	4886571	4887957	40
chr2R	4885587	4886217	7
chr2R	4922432	4923112	15
chr2R	5110585	5111549	28
chr2R	5227359	5229306	66
chr2R	5252430	5254112	61
chr2R	5303299	5304102	27
chr2R	5317081	5317603	22
chr2R	5326660	5327052	14
chr2R	5403011	5403523	16
chr2R	5477716	5477959	23
chr2R	5519265	5520772	64
chr2R	5513464	5514255	29
chr2R	5562510	5563613	34
chr2R	5557748	5558343	14
chr2R	5555899	5557434	41
chr2R	5660394	5661443	21
chr2R	5681806	5683466	80
chr2R	5722346	5723315	54
chr2R	5964665	5965292	23
chr2R	6077066	6078336	80
chr2R	6090559	6091328	60
chr2R	6088694	6089393	25
chr2R	6118263	6118972	32
chr2R	6254453	6255805	55
chr2R	6283177	6283751	35
chr2R	6384520	6385541	39
chr2R	6526035	6526777	40
chr2R	6541728	6542557	35
chr2R	6633661	6634256	9
chr2R	6636819	6638133	78
chr2R	6660551	6661177	43
chr2R	6675720	6676818	89
chr2R	6744550	6745555	83
chr2R	6912519	6913487	13
chr2R	6906623	6907366	27
chr2R	6918445	6919519	42
chr2R	6939335	6939970	17
chr2R	6945829	6946611	33
chr2R	6961776	6962542	19
chr2R	6965449	6966327	24
chr2R	6980772	6981688	29
chr2R	7026266	7026862	31
chr2R	7032427	7033005	60
chr2R	7076777	7077138	31
chr2R	7075820	7076150	6
chr2R	7118037	7118897	31
chr2R	7202713	7204575	47
chr2R	7209807	7210594	13
chr2R	7288591	7289037	10
chr2R	7331186	7332097	53
chr2R	7326059	7326841	23
chr2R	7350769	7352335	37
chr2R	7463838	7464836	40
chr2R	7500362	7500803	20
chr2R	7537036	7537553	30
chr2R	7585758	7586428	35
chr2R	7649512	7650496	38
chr2R	7669838	7671338	55
chr2R	7692298	7693037	15
chr2R	7691093	7692068	20
chr2R	7707183	7707759	15
chr2R	7805696	7806547	18
chr2R	7810562	7812150	50
chr2R	7802919	7803932	41
chr2R	7829344	7830408	33
chr2R	7852869	7854451	42
chr2R	7881221	7881737	11
chr2R	7903784	7904261	19
chr2R	7959897	7960895	34
chr2R	8007692	8009128	38
chr2R	8123392	8124318	15
chr2R	8118072	8118437	18
chr2R	8252097	8253974	199
chr2R	8287721	8288807	26
chr2R	8421660	8422007	11
chr2R	8430772	8432798	81
chr2R	8464412	8465902	46
chr2R	8482113	8482674	26
chr2R	8531442	8532248	28
chr2R	8530167	8530861	39
chr2R	8536718	8537574	31
chr2R	8555313	8555818	7
chr2R	8558161	8558494	17
chr2R	8593690	8594490	18
chr2R	8611888	8612375	14
chr2R	8665581	8666521	40
chr2R	8694737	8695206	13
chr2R	8777765	8779236	67
chr2R	8937531	8938494	31
chr2R	8935683	8936486	30
chr2R	8941591	8942177	44
chr2R	8974474	8975715	74
chr2R	8984505	8986492	101
chr2R	9004827	9005502	30
chr2R	9066835	9067695	44
chr2R	9081693	9082111	5
chr2R	9223313	9223707	11
chr2R	9269524	9270536	29
chr2R	9271765	9272801	29
chr2R	9293235	9293440	3
chr2R	9363780	9364314	17
chr2R	9413789	9415325	66
chr2R	9408050	9409006	33
chr2R	9423973	9424867	44
chr2R	9430775	9431093	20
chr2R	9497425	9499134	75
chr2R	9514260	9515149	37
chr2R	9537886	9538997	47
chr2R	9539361	9541373	85
chr2R	9544315	9545077	20
chr2R	9546713	9548062	46
chr2R	9572156	9572782	20
chr2R	9574264	9575279	28
chr2R	9588762	9589908	59
chr2R	9626652	9627304	23
chr2R	9636242	9638000	52
chr2R	9660971	9661419	12
chr2R	9724724	9725967	85
chr2R	9755619	9756354	8
chr2R	9790185	9791009	23
chr2R	9816596	9816839	6
chr2R	9840050	9840569	20
chr2R	9913444	9914005	26
chr2R	9930336	9930895	16
chr2R	9965795	9967705	77
chr2R	9970847	9971368	21
chr2R	10004328	10005583	43
chr2R	10008196	10009257	28
chr2R	10013108	10013688	27
chr2R	10019714	10020177	12
chr2R	10135319	10136525	62
chr2R	10209180	10210237	33
chr2R	10333862	10334693	30
chr2R	10469991	10470998	26
chr2R	10522663	10524512	70
chr2R	10535828	10536371	22
chr2R	10542536	10543082	14
chr2R	10566122	10566849	13
chr2R	10557889	10559402	89
chr2R	10585619	10586304	31
chr2R	10631947	10632326	18
chr2R	10621376	10622046	24
chr2R	10692453	10693175	28
chr2R	10724695	10725276	18
chr2R	10798675	10799205	14
chr2R	10857619	10858621	39
chr2R	10863999	10864859	35
chr2R	10932507	10933578	16
chr2R	10930820	10932208	19
chr2R	10979702	10980562	29
chr2R	11041701	11042403	28
chr2R	11062100	11062781	15
chr2R	11146797	11150169	290
chr2R	11170732	11171383	32
chr2R	11158849	11161837	87
chr2R	11221990	11222626	11
chr2R	11226548	11227590	118
chr2R	11284869	11285410	28
chr2R	11342730	11346127	64
chr2R	11359699	11360699	25
chr2R	11380926	11383519	70
chr2R	11502205	11502729	11
chr2R	11512410	11513602	23
chr2R	11590663	11591319	17
chr2R	11612403	11613818	59
chr2R	11628486	11628882	4
chr2R	11620729	11621226	10
chr2R	11621562	11622189	22
chr2R	11694451	11695544	21
chr2R	11696026	11696434	10
chr2R	11691654	11692249	11
chr2R	11765749	11766670	11
chr2R	11781337	11782141	25
chr2R	11792795	11793306	79
chr2R	11782899	11783142	2
chr2R	11802392	11803205	25
chr2R	11849813	11850539	33
chr2R	11856559	11857379	51
chr2R	11924253	11924641	11
chr2R	11941406	11941905	19
chr2R	11967691	11968680	77
chr2R	11981680	11981972	5
chr2R	12021481	12021941	23
chr2R	12101545	12101961	10
chr2R	12103228	12103645	14
chr2R	12197595	12200063	87
chr2R	12236614	12237291	3
chr2R	12256235	12257472	43
chr2R	12280859	12282178	36
chr2R	12282982	12283651	22
chr2R	12279536	12280653	27
chr2R	12296134	12296867	27
chr2R	12290930	12292045	31
chr2R	12308084	12309995	65
chr2R	12316746	12318206	27
chr2R	12336441	12336842	7
chr2R	12341377	12342538	19
chr2R	12359893	12360828	26
chr2R	12362096	12362664	17
chr2R	12368396	12369324	32
chr2R	12364899	12365781	40
chr2R	12362846	12363481	27
chr2R	12446158	12448253	72
chr2R	12455174	12455456	14
chr2R	12547795	12548857	49
chr2R	12590324	12591157	31
chr2R	12604256	12605595	40
chr2R	12600735	12601672	30
chr2R	12610540	12611364	29
chr2R	12629258	12630522	60
chr2R	12672262	12673566	45
chr2R	12701050	12701637	22
chr2R	12734770	12735198	7
chr2R	12803018	12803324	8
chr2R	12810675	12811185	14
chr2R	12808848	12809398	15
chr2R	12866352	12867125	27
chr2R	12973377	12974219	27
chr2R	12992651	12993118	22
chr2R	13029506	13029919	9
chr2R	13056381	13056915	49
chr2R	13050536	13051582	59
chr2R	13088332	13089372	32
chr2R	13077806	13078417	14
chr2R	13129874	13130291	8
chr2R	13130696	13131225	18
chr2R	13173477	13175993	64
chr2R	13181568	13183047	37
chr2R	13191218	13192781	59
chr2R	13266998	13267769	18
chr2R	13273772	13274329	15
chr2R	13362664	13363200	26
chr2R	13383673	13384405	25
chr2R	13568651	13569064	12
chr2R	13732725	13733113	12
chr2R	13831100	13831751	14
chr2R	13875759	13876482	28
chr2R	13884514	13887003	113
chr2R	13902233	13903245	49
chr2R	13954487	13955097	22
chr2R	13963812	13965430	61
chr2R	14085861	14086357	6
chr2R	14104418	14106163	63
chr2R	14093887	14094753	21
chr2R	14108868	14109729	16
chr2R	14145124	14146023	30
chr2R	14146504	14147233	22
chr2R	14166938	14168685	35
chr2R	14177033	14178077	22
chr2R	14190036	14190955	28
chr2R	14216339	14217898	72
chr2R	14211399	14212505	32
chr2R	14224147	14224736	23
chr2R	14365265	14366843	95
chr2R	14494533	14494914	15
chr2R	14633261	14634363	27
chr2R	14643547	14644995	72
chr2R	14664799	14665479	35
chr2R	14671370	14671991	10
chr2R	14762559	14763125	46
chr2R	14763521	14764089	24
chr2R	14790783	14791507	12
chr2R	14781832	14782238	9
chr2R	14793904	14794512	12
chr2R	14799917	14802843	83
chr2R	14794771	14795534	19
chr2R	14810225	14810976	19
chr2R	14818820	14821447	90
chr2R	14814149	14814739	18
chr2R	14850936	14851326	34
chr2R	14852591	14853206	12
chr2R	14901140	14901903	36
chr2R	14915547	14917059	45
chr2R	14948512	14949354	33
chr2R	14975538	14976254	41
chr2R	15000233	15000693	6
chr2R	15003836	15005239	62
chr2R	15035588	15036509	45
chr2R	15054211	15054917	37
chr2R	15070198	15070717	13
chr2R	15184075	15184563	19
chr2R	15219490	15220342	26
chr2R	15220632	15221150	18
chr2R	15249625	15250008	12
chr2R	15303950	15304419	18
chr2R	15413841	15414582	3
chr2R	15424021	15424654	33
chr2R	15422877	15423880	28
chr2R	15417817	15419051	34
chr2R	15459879	15460849	26
chr2R	15465189	15465711	30
chr2R	15477755	15478679	21
chr2R	15487631	15488674	15
chr2R	15525812	15527920	69
chr2R	15528097	15528860	13
chr2R	15576831	15577777	31
chr2R	15589280	15590509	28
chr2R	15673535	15675796	86
chr2R	15679415	15680380	24
chr2R	15682087	15682833	11
chr2R	15770191	15770859	20
chr2R	15761527	15763677	62
chr2R	15775287	15776363	36
chr2R	15771430	15771980	14
chr2R	15786498	15789116	124
chr2R	15830965	15831601	13
chr2R	15873599	15874713	25
chr2R	15893334	15893958	16
chr2R	15912943	15913501	10
chr2R	15972771	15974093	58
chr2R	15980916	15983123	75
chr2R	16017237	16018881	68
chr2R	16008405	16010270	60
chr2R	16036526	16037458	21
chr2R	16042220	16043609	27
chr2R	16053002	16053793	21
chr2R	16087543	16088409	9
chr2R	16097117	16097763	0
chr2R	16110172	16111020	21
chr2R	16106390	16107420	32
chr2R	16125246	16125825	25
chr2R	16177507	16178567	58
chr2R	16250018	16250985	29
chr2R	16280213	16281276	24
chr2R	16274631	16276028	59
chr2R	16295724	16296931	49
chr2R	16337307	16338902	51
chr2R	16459060	16461564	89
chr2R	16457687	16458809	25
chr2R	16577543	16578957	90
chr2R	16590416	16591687	46
chr2R	16644213	16644911	24
chr2R	16680841	16683440	92
chr2R	16704250	16705032	17
chr2R	16777227	16778111	26
chr2R	16816336	16817720	47
chr2R	16818436	16819101	26
chr2R	17002968	17004904	103
chr2R	16995963	16996317	16
chr2R	16990302	16991125	37
chr2R	17111629	17112511	23
chr2R	17118393	17118724	20
chr2R	17125085	17126438	58
chr2R	17382176	17382619	10
chr2R	17501273	17502630	35
chr2R	17618751	17620609	83
chr2R	17624130	17625252	41
chr2R	17638118	17639129	34
chr2R	17674935	17676769	58
chr2R	17692367	17694254	99
chr2R	17746633	17747697	24
chr2R	17762561	17763179	16
chr2R	17764695	17765612	33
chr2R	17775197	17775520	9
chr2R	17777237	17777686	2
chr2R	17788794	17789091	10
chr2R	17803881	17807239	110
chr2R	17821119	17821644	12
chr2R	17834446	17835753	33
chr2R	17833644	17834215	13
chr2R	17845335	17847646	121
chr2R	17884767	17886654	78
chr2R	17895514	17896562	29
chr2R	17984907	17985711	26
chr2R	17998761	17999885	49
chr2R	18049987	18051187	41
chr2R	18068561	18069012	15
chr2R	18135157	18136316	22
chr2R	18147053	18147502	7
chr2R	18248411	18249634	40
chr2R	18271472	18272520	47
chr2R	18465437	18466560	38
chr2R	18479185	18480041	37
chr2R	18507998	18508976	40
chr2R	18511535	18512226	18
chr2R	18570682	18571249	13
chr2R	18610883	18611650	12
chr2R	18596722	18598434	100
chr2R	18753615	18754349	26
chr2R	18767121	18768501	30
chr2R	18858247	18858854	18
chr2R	18916959	18917659	27
chr2R	18915675	18916653	19
chr2R	18918836	18920319	47
chr2R	18911966	18912898	8
chr2R	18923853	18924282	24
chr2R	18978828	18980858	103
chr2R	19007322	19010169	104
chr2R	19066457	19067025	13
chr2R	19084999	19085727	41
chr2R	19073411	19073789	19
chr2R	19089619	19090295	42
chr2R	19139798	19140401	2
chr2R	19164554	19165430	38
chr2R	19384165	19385723	100
chr2R	19525159	19526330	54
chr2R	19556997	19557510	16
chr2R	19566389	19566967	23
chr2R	19630799	19631432	16
chr2R	19669032	19670479	54
chr2R	19677435	19678033	19
chr2R	19715690	19716860	45
chr2R	19714361	19715537	84
chr2R	19766319	19767064	16
chr2R	19824076	19824380	1
chr2R	19979631	19981870	61
chr2R	20010179	20010697	28
chr2R	20027737	20028104	23
chr2R	20051936	20053005	0
chr2R	20167160	20167556	0
chr2R	20171179	20171807	3
chr2R	20228145	20228579	9
chr2R	20234713	20235949	52
chr2R	20295180	20296153	33
chr2R	20353314	20353531	16
chr2R	20353693	20354727	44
chr2R	20391283	20391912	16
chr2R	20473001	20474871	56
chr2R	20560182	20561320	33
chr2R	20573452	20574249	37
chr2R	20566024	20567048	39
chr2R	20633393	20634302	41
chr2R	20677043	20677668	23
chr2R	20733981	20734770	42
chr2R	20747739	20748794	38
chr2R	20804300	20805516	28
chr2R	20896754	20897450	38
chr2R	20970731	20971051	24
chr2R	21019563	21020387	35
chr2R	21014594	21016206	83
chr2R	21027934	21028999	34
chr2R	21122739	21123339	17
chr3L	20964039	20965320	92
chr3L	3931619	3932533	51
chr3L	9298116	9300902	105
chr3L	22275135	22276268	146
chr3L	81113	82361	118
chr3L	294504	295831	95
chr3L	2473680	2474396	21
chr3L	3685399	3687329	60
chr3L	4014023	4015179	34
chr3L	4963655	4965198	55
chr3L	5028566	5032167	145
chr3L	5382596	5384704	92
chr3L	7136207	7138178	55
chr3L	7218426	7219170	17
chr3L	10019188	10020881	48
chr3L	10412957	10413425	9
chr3L	10642388	10642705	11
chr3L	11543704	11544410	28
chr3L	12018346	12020452	81
chr3L	12280744	12282160	67
chr3L	12378927	12379423	15
chr3L	14246205	14247243	51
chr3L	14869545	14870146	12
chr3L	15898708	15902215	180
chr3L	16442459	16442924	24
chr3L	16622620	16623979	69
chr3L	17097607	17098555	24
chr3L	17064876	17066086	20
chr3L	19244258	19244741	10
chr3L	19965004	19965765	24
chr3L	20718750	20719395	22
chr3L	20734522	20735455	61
chr3L	21160099	21161828	68
chr3L	21373334	21375149	111
chr3L	21865681	21866633	33
chr3L	21995070	21997345	163
chr3L	22191495	22193814	123
chr3L	22389656	22390178	18
chr3L	22995710	22997010	223
chr3L	38087	38423	31
chr3L	53025	53745	80
chr3L	87691	88320	48
chr3L	320829	321858	42
chr3L	370946	372814	68
chr3L	419479	420585	25
chr3L	421771	423035	24
chr3L	439376	439926	13
chr3L	469459	469929	13
chr3L	512528	514329	102
chr3L	529096	530644	53
chr3L	530852	531285	18
chr3L	557865	558948	34
chr3L	591946	592726	26
chr3L	609936	610616	23
chr3L	704569	705034	11
chr3L	718666	719218	26
chr3L	736068	737152	67
chr3L	747851	748166	10
chr3L	743197	743533	5
chr3L	766655	767904	44
chr3L	776579	777205	0
chr3L	770866	772294	43
chr3L	801012	801481	15
chr3L	903955	904372	14
chr3L	934085	934895	37
chr3L	950994	951840	36
chr3L	978338	980087	50
chr3L	1001542	1002157	23
chr3L	1023404	1024902	77
chr3L	1040427	1041659	74
chr3L	1058334	1059017	34
chr3L	1077903	1078988	35
chr3L	1214476	1215500	25
chr3L	1277355	1277932	24
chr3L	1279231	1279846	19
chr3L	1380794	1381147	15
chr3L	1444153	1445016	39
chr3L	1458518	1458979	17
chr3L	1687996	1688245	11
chr3L	1708060	1709510	53
chr3L	1827157	1827450	4
chr3L	1853985	1854410	10
chr3L	1888559	1889094	20
chr3L	1886197	1886666	20
chr3L	1931201	1931746	22
chr3L	1929777	1930537	25
chr3L	1989220	1992877	137
chr3L	2051231	2054159	154
chr3L	2054394	2055628	75
chr3L	2089193	2090532	37
chr3L	2142687	2143276	16
chr3L	2135437	2137140	57
chr3L	2291879	2293016	54
chr3L	2296481	2297415	54
chr3L	2336466	2337301	45
chr3L	2357993	2358609	66
chr3L	2398429	2399205	38
chr3L	2429861	2431522	66
chr3L	2473055	2473473	11
chr3L	2514889	2516049	60
chr3L	2545520	2546748	67
chr3L	2578223	2578761	7
chr3L	2641977	2642946	20
chr3L	2670781	2672370	40
chr3L	2719778	2723343	192
chr3L	2802289	2802748	7
chr3L	2863149	2863711	14
chr3L	2911692	2912721	45
chr3L	3007104	3007601	28
chr3L	3098563	3099393	46
chr3L	3126430	3126621	5
chr3L	3234351	3235917	56
chr3L	3271631	3272974	64
chr3L	3345553	3346920	31
chr3L	3415416	3415785	8
chr3L	3435240	3435638	2
chr3L	3444007	3445083	29
chr3L	3491023	3491890	14
chr3L	3535585	3536440	19
chr3L	3582728	3585535	112
chr3L	3610615	3611674	47
chr3L	3643941	3645341	35
chr3L	3651036	3652654	65
chr3L	3664847	3666770	73
chr3L	3655727	3656278	11
chr3L	3663830	3664655	26
chr3L	3690953	3691386	15
chr3L	3737200	3738529	47
chr3L	3779628	3779985	10
chr3L	3773264	3774423	56
chr3L	3831344	3832269	47
chr3L	3847826	3848165	10
chr3L	3851078	3852171	44
chr3L	3858390	3858993	15
chr3L	3859233	3859854	13
chr3L	3873390	3873815	11
chr3L	3882381	3883002	4
chr3L	3887325	3888084	29
chr3L	3889316	3890232	34
chr3L	3883845	3884405	19
chr3L	3885106	3885556	11
chr3L	3974342	3974814	11
chr3L	3995188	3996615	30
chr3L	4012460	4013678	35
chr3L	4080571	4080850	5
chr3L	4081196	4081562	11
chr3L	4116738	4117890	47
chr3L	4130291	4131243	15
chr3L	4301771	4302841	56
chr3L	4309075	4309743	25
chr3L	4346490	4347759	37
chr3L	4372145	4372523	28
chr3L	4383503	4384135	33
chr3L	4399248	4399984	27
chr3L	4476613	4478862	85
chr3L	4515594	4517688	184
chr3L	4529401	4530041	16
chr3L	4535791	4536362	25
chr3L	4572842	4574073	90
chr3L	4571585	4572625	42
chr3L	4603214	4603814	33
chr3L	4609636	4610573	30
chr3L	4608594	4608980	10
chr3L	4653325	4654497	60
chr3L	4706739	4709156	126
chr3L	4710171	4712188	83
chr3L	4736738	4737442	25
chr3L	4763212	4764438	31
chr3L	4844368	4844850	15
chr3L	4875561	4877155	41
chr3L	4884424	4886288	63
chr3L	4907364	4907917	18
chr3L	4992429	4993685	25
chr3L	5072670	5074238	61
chr3L	5080161	5080902	19
chr3L	5091402	5092698	36
chr3L	5120695	5121288	38
chr3L	5166591	5166781	8
chr3L	5155965	5157657	42
chr3L	5175710	5176263	12
chr3L	5223907	5225864	81
chr3L	5220283	5222039	58
chr3L	5263063	5263752	29
chr3L	5332152	5333296	53
chr3L	5341872	5342415	20
chr3L	5389805	5390360	30
chr3L	5391733	5392088	8
chr3L	5405172	5405577	12
chr3L	5473142	5475431	81
chr3L	5507203	5507611	15
chr3L	5546498	5547111	16
chr3L	5552119	5552666	16
chr3L	5601792	5602436	20
chr3L	5610415	5611209	10
chr3L	5622954	5623259	1
chr3L	5633224	5633667	11
chr3L	5675539	5676010	16
chr3L	5680814	5681288	15
chr3L	5739526	5740032	3
chr3L	5852751	5854527	31
chr3L	5874343	5874641	15
chr3L	5885934	5887055	29
chr3L	5902644	5903126	27
chr3L	5979665	5980076	6
chr3L	6018508	6019175	23
chr3L	6079487	6081487	44
chr3L	6110825	6112169	44
chr3L	6119513	6120193	37
chr3L	6107737	6108255	11
chr3L	6197840	6199544	72
chr3L	6223338	6224352	41
chr3L	6264012	6265629	60
chr3L	6269325	6269985	17
chr3L	6314190	6316340	97
chr3L	6380264	6381834	45
chr3L	6394204	6394875	14
chr3L	6425978	6429369	108
chr3L	6434853	6436234	32
chr3L	6578252	6579174	39
chr3L	6586803	6588966	72
chr3L	6621700	6622348	16
chr3L	6639972	6641263	35
chr3L	6698680	6699837	65
chr3L	6716298	6716692	10
chr3L	6736673	6737289	24
chr3L	6770323	6770722	13
chr3L	6798539	6799098	83
chr3L	6813283	6813624	6
chr3L	6836433	6837240	11
chr3L	6866053	6867026	25
chr3L	6888309	6888990	25
chr3L	6914825	6915415	14
chr3L	6969672	6969974	10
chr3L	7002959	7003605	27
chr3L	7000769	7002697	114
chr3L	7003798	7004428	29
chr3L	7046978	7048587	67
chr3L	7074061	7074586	8
chr3L	7094682	7096047	58
chr3L	7103804	7106763	155
chr3L	7144118	7145919	77
chr3L	7148355	7148731	24
chr3L	7186899	7187986	48
chr3L	7203822	7205714	78
chr3L	7254522	7255578	45
chr3L	7306737	7307250	11
chr3L	7410252	7411086	29
chr3L	7415620	7416028	13
chr3L	7434938	7435663	23
chr3L	7454282	7456872	106
chr3L	7472591	7473137	12
chr3L	7481276	7481882	15
chr3L	7486810	7488717	107
chr3L	7501987	7502458	5
chr3L	7523908	7524604	32
chr3L	7536867	7539209	88
chr3L	7584348	7585240	31
chr3L	7581401	7581726	7
chr3L	7580614	7581243	12
chr3L	7684783	7687789	134
chr3L	7689658	7692130	96
chr3L	7730819	7731228	6
chr3L	7763183	7764616	0
chr3L	7826815	7827235	10
chr3L	7834171	7836326	120
chr3L	7874234	7874773	18
chr3L	7876093	7876468	12
chr3L	7899657	7900454	36
chr3L	7931657	7932225	16
chr3L	8138093	8138657	18
chr3L	8163047	8163722	21
chr3L	8162059	8162855	20
chr3L	8218033	8218823	24
chr3L	8235451	8236540	38
chr3L	8277375	8277849	5
chr3L	8355521	8356010	15
chr3L	8362559	8363276	24
chr3L	8377382	8378450	38
chr3L	8411329	8413534	107
chr3L	8424507	8426469	60
chr3L	8540543	8541633	42
chr3L	8572620	8574208	81
chr3L	8655209	8656323	30
chr3L	8661549	8662789	38
chr3L	8864066	8864880	25
chr3L	8877952	8878846	13
chr3L	8873322	8873846	28
chr3L	9152768	9157314	95
chr3L	9534519	9534988	18
chr3L	9578683	9579216	25
chr3L	9644615	9644997	16
chr3L	9841226	9841699	32
chr3L	9896169	9896805	29
chr3L	10061971	10062617	33
chr3L	10083023	10083634	30
chr3L	10076556	10077763	39
chr3L	10169490	10170134	13
chr3L	10184634	10185593	71
chr3L	10221622	10222443	13
chr3L	10250433	10252259	89
chr3L	10286387	10286941	7
chr3L	10291984	10292883	37
chr3L	10326925	10327495	11
chr3L	10324499	10324930	17
chr3L	10355783	10356238	50
chr3L	10360902	10361284	32
chr3L	10388567	10388901	2
chr3L	10417190	10417510	8
chr3L	10428465	10428999	3
chr3L	10430326	10430882	23
chr3L	10465505	10467334	70
chr3L	10508263	10508593	14
chr3L	10506687	10506976	0
chr3L	10496350	10497286	48
chr3L	10495747	10496278	21
chr3L	10553309	10554097	47
chr3L	10651400	10651672	12
chr3L	10643016	10643666	38
chr3L	10660558	10660874	14
chr3L	10701167	10702230	20
chr3L	10693591	10694099	8
chr3L	10741842	10742468	18
chr3L	10786286	10787157	55
chr3L	10783366	10784053	22
chr3L	10834006	10834457	13
chr3L	10896876	10897473	24
chr3L	10926737	10930122	110
chr3L	10948778	10949261	14
chr3L	10949717	10950059	38
chr3L	10955440	10955814	8
chr3L	10987081	10987857	15
chr3L	11174698	11174992	13
chr3L	11249872	11250094	4
chr3L	11286584	11286831	8
chr3L	11309266	11310401	88
chr3L	11326024	11327922	117
chr3L	11328679	11329492	22
chr3L	11329889	11330305	12
chr3L	11341881	11342349	22
chr3L	11332249	11333123	22
chr3L	11394908	11395380	6
chr3L	11388953	11390333	68
chr3L	11384543	11385775	58
chr3L	11436925	11437350	11
chr3L	11430243	11430953	103
chr3L	11447634	11447988	2
chr3L	11466893	11467779	34
chr3L	11506142	11506448	31
chr3L	11538866	11539649	26
chr3L	11539954	11540850	25
chr3L	11530115	11530662	23
chr3L	11653718	11654326	32
chr3L	11885780	11886323	31
chr3L	11872790	11874130	113
chr3L	11904382	11904994	29
chr3L	11918898	11919364	13
chr3L	11960591	11961410	45
chr3L	11975241	11977467	107
chr3L	12008154	12008879	16
chr3L	12012560	12013429	43
chr3L	12016935	12018061	37
chr3L	12041282	12041947	19
chr3L	12192244	12194133	87
chr3L	12202839	12204163	30
chr3L	12268235	12268677	11
chr3L	12292983	12293754	24
chr3L	12312499	12313333	34
chr3L	12299344	12300623	56
chr3L	12298399	12299043	13
chr3L	12314944	12316144	58
chr3L	12342732	12343913	72
chr3L	12377634	12378629	56
chr3L	12390238	12391085	44
chr3L	12440148	12440870	46
chr3L	12454566	12456078	44
chr3L	12476362	12477265	28
chr3L	12579695	12580237	8
chr3L	12596147	12596813	51
chr3L	12637807	12638148	12
chr3L	12671384	12672008	16
chr3L	12710176	12710728	23
chr3L	12775479	12775863	46
chr3L	12826432	12826767	17
chr3L	12834128	12834933	33
chr3L	12837617	12837989	9
chr3L	12857442	12858057	23
chr3L	12891944	12892395	7
chr3L	12923771	12925798	59
chr3L	12997824	12998452	16
chr3L	13023865	13024557	12
chr3L	13068251	13068902	21
chr3L	13091893	13092728	17
chr3L	13086503	13087227	14
chr3L	13097256	13097925	11
chr3L	13092986	13093335	3
chr3L	13101417	13102144	11
chr3L	13172999	13173529	12
chr3L	13174950	13176510	53
chr3L	13190345	13190702	5
chr3L	13191930	13192153	6
chr3L	13207568	13208123	29
chr3L	13231559	13232954	47
chr3L	13250419	13251334	10
chr3L	13258607	13259325	13
chr3L	13251614	13252978	26
chr3L	13276481	13277000	79
chr3L	13319202	13319882	22
chr3L	13341469	13341882	25
chr3L	13356395	13357703	67
chr3L	13421993	13422286	10
chr3L	13452819	13453477	18
chr3L	13472291	13473029	25
chr3L	13469621	13469940	14
chr3L	13487148	13488343	18
chr3L	13548601	13549787	66
chr3L	13555186	13556195	15
chr3L	13580863	13583370	71
chr3L	13592982	13593975	33
chr3L	13599436	13600877	52
chr3L	13631952	13632575	6
chr3L	13645108	13645892	10
chr3L	13649408	13650035	10
chr3L	13647517	13648927	29
chr3L	13669746	13670536	14
chr3L	13664298	13664746	15
chr3L	13769718	13770676	13
chr3L	13783791	13786333	95
chr3L	13792410	13793349	43
chr3L	13828101	13828815	28
chr3L	13872839	13873762	26
chr3L	13888812	13890429	116
chr3L	13937736	13938100	11
chr3L	14079631	14080043	11
chr3L	14080630	14081813	63
chr3L	14095936	14096536	16
chr3L	14092697	14095180	97
chr3L	14114760	14115764	28
chr3L	14110751	14111303	7
chr3L	14121889	14122625	16
chr3L	14135618	14136065	11
chr3L	14160680	14161363	18
chr3L	14252376	14253395	43
chr3L	14284446	14284895	8
chr3L	14344067	14344831	16
chr3L	14350947	14351739	10
chr3L	14365693	14366788	52
chr3L	14372704	14373506	32
chr3L	14436376	14437019	23
chr3L	14434969	14436104	36
chr3L	14470824	14471736	18
chr3L	14473236	14473763	13
chr3L	14500722	14501734	36
chr3L	14551921	14552580	20
chr3L	14562479	14563790	56
chr3L	14583781	14584732	35
chr3L	14577559	14578037	9
chr3L	14603964	14604443	4
chr3L	14610546	14611138	8
chr3L	14645418	14646238	29
chr3L	14683307	14684175	18
chr3L	14718041	14718502	14
chr3L	14833498	14834996	71
chr3L	14838694	14840545	89
chr3L	14875666	14876344	25
chr3L	14874304	14874881	12
chr3L	14894329	14895871	33
chr3L	14892943	14894178	38
chr3L	14908880	14909482	26
chr3L	14927822	14928299	31
chr3L	15029636	15030962	42
chr3L	15039017	15039610	16
chr3L	15052188	15053103	68
chr3L	15079379	15079993	21
chr3L	15068866	15069773	27
chr3L	15116648	15117309	26
chr3L	15161880	15162384	12
chr3L	15176851	15177700	11
chr3L	15202524	15203219	24
chr3L	15223069	15223601	4
chr3L	15251119	15251552	10
chr3L	15258045	15258500	18
chr3L	15273946	15274703	14
chr3L	15265515	15265956	15
chr3L	15270909	15271706	31
chr3L	15284250	15284705	10
chr3L	15299365	15299906	21
chr3L	15343417	15343928	1
chr3L	15379422	15380406	37
chr3L	15386949	15387913	28
chr3L	15421325	15422856	72
chr3L	15420662	15421080	14
chr3L	15455509	15455917	11
chr3L	15445534	15445822	7
chr3L	15529593	15530510	20
chr3L	15583799	15584503	38
chr3L	15607321	15608066	37
chr3L	15632684	15633087	9
chr3L	15646293	15647443	65
chr3L	15665380	15665962	9
chr3L	15732082	15732873	13
chr3L	15740758	15742986	94
chr3L	15739314	15739686	47
chr3L	15744415	15745185	18
chr3L	15790332	15790780	10
chr3L	15817629	15818038	16
chr3L	15847624	15848087	14
chr3L	15864829	15866319	48
chr3L	15915594	15916131	33
chr3L	15902575	15903788	95
chr3L	15921842	15922132	5
chr3L	15988509	15989773	63
chr3L	16073421	16074201	20
chr3L	16129655	16130660	45
chr3L	16159567	16159805	10
chr3L	16164966	16166626	139
chr3L	16174743	16175083	12
chr3L	16201858	16202263	13
chr3L	16292376	16294035	86
chr3L	16304725	16305772	22
chr3L	16332799	16334113	39
chr3L	16351336	16352258	39
chr3L	16350104	16350846	22
chr3L	16386619	16387202	37
chr3L	16423705	16424836	31
chr3L	16428622	16430096	42
chr3L	16457289	16457919	24
chr3L	16451705	16453171	68
chr3L	16494099	16494899	33
chr3L	16589653	16589873	17
chr3L	16634057	16635253	52
chr3L	16625627	16626649	56
chr3L	16648876	16649398	20
chr3L	16675383	16676971	70
chr3L	16690479	16691038	18
chr3L	16725271	16726346	90
chr3L	16753006	16753912	52
chr3L	16747172	16748336	68
chr3L	16745118	16746156	65
chr3L	16743153	16744002	50
chr3L	16756569	16756934	5
chr3L	16813841	16814940	36
chr3L	16812629	16813165	17
chr3L	16867925	16868376	15
chr3L	16872063	16872897	0
chr3L	16926288	16927797	43
chr3L	16981668	16982309	18
chr3L	16985637	16986380	28
chr3L	17049712	17051577	89
chr3L	17102482	17103656	22
chr3L	17099109	17100267	35
chr3L	17115788	17117466	82
chr3L	17134880	17136269	23
chr3L	17176888	17177365	19
chr3L	17187539	17188112	29
chr3L	17192676	17193132	16
chr3L	17210799	17212424	25
chr3L	17214009	17214681	50
chr3L	17218145	17218656	26
chr3L	17229936	17230377	7
chr3L	17274377	17275096	30
chr3L	17358118	17359231	26
chr3L	17350305	17351031	37
chr3L	17385500	17386381	23
chr3L	17405119	17406028	23
chr3L	17437823	17438369	28
chr3L	17454787	17455029	10
chr3L	17488415	17489805	52
chr3L	17594426	17594939	15
chr3L	17601298	17601619	5
chr3L	17667868	17668285	9
chr3L	17711233	17712025	31
chr3L	17886695	17887403	56
chr3L	17927760	17929404	85
chr3L	17944442	17945054	7
chr3L	17967157	17967403	8
chr3L	17969503	17969876	7
chr3L	18054813	18055438	10
chr3L	18074984	18075532	21
chr3L	18077017	18078023	29
chr3L	18069780	18070102	1
chr3L	18120087	18120902	23
chr3L	18142972	18143326	21
chr3L	18165981	18166572	15
chr3L	18233615	18233911	5
chr3L	18241159	18241576	5
chr3L	18279179	18279825	9
chr3L	18295127	18295485	9
chr3L	18316771	18317274	17
chr3L	18312593	18314146	72
chr3L	18315192	18316487	29
chr3L	18335336	18335900	6
chr3L	18337100	18337680	8
chr3L	18329125	18329910	18
chr3L	18355482	18356135	6
chr3L	18372215	18372711	15
chr3L	18404199	18405095	28
chr3L	18405179	18405889	15
chr3L	18410851	18411389	17
chr3L	18411746	18413105	68
chr3L	18420975	18422092	58
chr3L	18443107	18443876	42
chr3L	18487505	18490500	186
chr3L	18475790	18478506	104
chr3L	18486025	18486322	10
chr3L	18505068	18505844	16
chr3L	18554518	18555213	30
chr3L	18547219	18548208	27
chr3L	18564770	18565275	32
chr3L	18577690	18578895	57
chr3L	18630534	18631032	23
chr3L	18733532	18733960	11
chr3L	18846173	18847053	44
chr3L	18929112	18930819	71
chr3L	19029993	19030502	13
chr3L	19019664	19020422	30
chr3L	19051160	19051529	25
chr3L	19064357	19064966	19
chr3L	19084545	19085302	35
chr3L	19146636	19147428	13
chr3L	19190153	19190732	21
chr3L	19180892	19181913	29
chr3L	19235475	19237459	118
chr3L	19233500	19234149	10
chr3L	19244967	19245655	21
chr3L	19318435	19319151	18
chr3L	19313474	19314372	43
chr3L	19327783	19328443	19
chr3L	19379695	19380289	26
chr3L	19387200	19388790	63
chr3L	19400822	19402570	56
chr3L	19470721	19470973	33
chr3L	19481828	19482685	81
chr3L	19491547	19492822	70
chr3L	19553260	19553903	31
chr3L	19569838	19571222	190
chr3L	19650965	19651871	53
chr3L	19639218	19639814	22
chr3L	19663142	19664378	74
chr3L	19667037	19668367	97
chr3L	19664598	19665526	54
chr3L	19691605	19692458	51
chr3L	19775197	19776873	132
chr3L	19865507	19866059	14
chr3L	19850906	19851651	59
chr3L	19862959	19863302	17
chr3L	19938141	19939052	82
chr3L	19943007	19943479	48
chr3L	20012276	20014257	73
chr3L	20045069	20045968	20
chr3L	20247103	20248425	124
chr3L	20268874	20270361	69
chr3L	20265585	20266206	27
chr3L	20387456	20388085	22
chr3L	20397748	20398092	10
chr3L	20410334	20411730	70
chr3L	20509629	20510130	31
chr3L	20532280	20532867	36
chr3L	20544577	20546099	65
chr3L	20575166	20576398	60
chr3L	20599805	20600452	25
chr3L	20605482	20606355	50
chr3L	20693830	20694314	28
chr3L	20743409	20744056	13
chr3L	20822204	20823403	74
chr3L	20843373	20844556	27
chr3L	20895262	20895998	19
chr3L	20946751	20947477	15
chr3L	20970336	20971206	38
chr3L	20975263	20976469	46
chr3L	20977405	20979348	107
chr3L	21006664	21007091	18
chr3L	21038687	21039257	17
chr3L	21046639	21047693	62
chr3L	21109467	21110174	24
chr3L	21103646	21104524	26
chr3L	21102931	21103259	9
chr3L	21204695	21205478	24
chr3L	21194401	21194862	14
chr3L	21252345	21252982	55
chr3L	21317634	21318488	59
chr3L	21372445	21372968	20
chr3L	21382675	21383558	36
chr3L	21400231	21400835	17
chr3L	21444263	21445622	47
chr3L	21449515	21450196	29
chr3L	21458208	21460188	92
chr3L	21642259	21642856	20
chr3L	21640304	21641411	39
chr3L	21643266	21643795	25
chr3L	21858703	21861642	165
chr3L	21855766	21857095	68
chr3L	21850775	21851554	34
chr3L	21877452	21878052	20
chr3L	21903476	21905840	105
chr3L	21926498	21927062	61
chr3L	21990102	21992556	104
chr3L	22001361	22003064	71
chr3L	22009994	22012157	163
chr3L	22016537	22019103	132
chr3L	22024349	22026864	138
chr3L	22089008	22091291	102
chr3L	22102480	22103216	27
chr3L	22116520	22117396	44
chr3L	22120282	22121527	42
chr3L	22145937	22147705	68
chr3L	22199115	22201448	104
chr3L	22221169	22221773	28
chr3L	22251019	22251810	36
chr3L	22276741	22278088	49
chr3L	22287313	22288794	42
chr3L	22371819	22372499	54
chr3L	22385916	22386647	30
chr3L	22397324	22397662	0
chr3L	22419973	22420881	16
chr3L	22428072	22429275	44
chr3L	22445252	22445798	14
chr3L	22464943	22465425	21
chr3L	22475848	22477283	53
chr3L	22508568	22511072	136
chr3L	22506442	22507943	46
chr3L	22529599	22531659	122
chr3L	22531961	22534261	126
chr3L	22628207	22628781	24
chr3L	22620271	22621270	37
chr3L	22646394	22648242	68
chr3L	22736302	22736669	17
chr3L	22841987	22842357	8
chr3L	22882702	22883414	45
chr3L	22909640	22912843	164
chr3L	22919362	22922180	186
chr3L	22915640	22918387	161
chr3L	22922227	22924128	133
chr3L	22956741	22957235	39
chr3L	22959305	22961107	109
chr3L	22993371	22994082	70
chr3L	22992703	22993150	66
chr3L	23003909	23005662	169
chr3L	23026640	23028076	101
chr3L	23083137	23086267	706
chr3L	23262543	23263675	126
chr3L	23844983	23845821	119
chr3L	24466610	24467020	0
chr3LHet	223800	226311	601
chr3LHet	249292	249693	68
chr3LHet	934248	934914	9
chr3LHet	1251183	1251841	240
chr3LHet	1574029	1575249	128
chr3LHet	2193492	2194119	129
chr3LHet	2192439	2193101	71
chr3LHet	2191804	2192222	84
chr3LHet	2237198	2238099	166
chr3LHet	2250030	2250988	259
chr3LHet	2396713	2396978	49
[truncated: 1,332 more rows]
