# Supplementary material for: The hourglass model of evolutionary conservation during embryogenesis extends to developmental enhancers with signatures of positive selection
Source: Genome Res. 2021 Sep;31(9):1573–81. doi: 10.1101/gr.275212.121 (PMC8415374; doi:10.1101/gr.275212.121)
Supplement: Supplemental Material [file supp_gr.275212.121_Supplemental_Code.zip › Supplemental_Code/data/mkTest/dmel1012_IDR_0.05_specific_enhancer_polyNub_dm3.bed]

2L	1834461	1835374	N_VARIANTS
2L	18743046	18743958	21
2L	720626	721183	19
2L	1325301	1327452	119
2L	3506093	3506704	26
2L	3898444	3901764	98
2L	3964456	3964944	41
2L	4128212	4129011	43
2L	4292569	4293428	50
2L	4488178	4492140	206
2L	5749749	5751522	81
2L	5815284	5817795	146
2L	6504243	6505029	25
2L	7142784	7144059	78
2L	7667519	7668166	23
2L	7749462	7750255	36
2L	8731933	8733466	103
2L	10058903	10060520	58
2L	11157330	11159744	116
2L	12123421	12125702	138
2L	12304356	12306966	180
2L	12435301	12436011	23
2L	12877630	12878810	43
2L	13041528	13043738	95
2L	13090663	13091025	23
2L	13301988	13304193	58
2L	13778257	13779506	44
2L	15089060	15090262	73
2L	16333094	16334894	110
2L	16367371	16368316	57
2L	16760819	16762324	48
2L	17235605	17236731	38
2L	18234503	18235660	24
2L	18644882	18645427	28
2L	19480491	19481025	20
2L	19988210	19990001	53
2L	20544530	20546889	71
2L	20691510	20693094	31
2L	22182815	22185924	60
2L	92847	93630	10
2L	316560	317552	25
2L	366887	367259	11
2L	468889	469648	22
2L	458993	459831	10
2L	511669	512133	18
2L	618722	620088	60
2L	613876	614527	18
2L	634891	635449	17
2L	654643	655126	8
2L	646731	647322	13
2L	675160	677050	76
2L	773945	774675	35
2L	873588	874580	24
2L	946647	949496	127
2L	952515	955747	201
2L	984585	985678	64
2L	1058332	1059320	48
2L	1056225	1056960	32
2L	1162120	1163219	56
2L	1197680	1198794	54
2L	1215683	1216544	36
2L	1233260	1235752	153
2L	1235983	1237314	57
2L	1243231	1244969	92
2L	1247107	1248991	111
2L	1251815	1253146	73
2L	1264098	1265601	90
2L	1278979	1280635	88
2L	1295719	1299474	237
2L	1311905	1312968	71
2L	1330047	1331374	68
2L	1334875	1336914	109
2L	1372380	1374006	83
2L	1406185	1408060	101
2L	1418160	1418698	27
2L	1451873	1453336	81
2L	1484123	1484810	22
2L	1511638	1515310	172
2L	1561581	1562248	19
2L	1615576	1616096	26
2L	1630537	1631558	71
2L	1677310	1678220	59
2L	1675738	1676807	60
2L	1768447	1768732	N_VARIANTS
2L	1813202	1813556	28
2L	1812371	1812787	10
2L	1837384	1838831	122
2L	1841388	1842399	51
2L	1866079	1866898	31
2L	1890745	1891269	29
2L	1891432	1892528	78
2L	1903641	1904972	61
2L	2015551	2016030	13
2L	2119823	2120559	41
2L	2168159	2168493	7
2L	2401633	2403567	81
2L	2405430	2406024	25
2L	2397376	2398093	38
2L	2412427	2414546	110
2L	2437871	2438175	6
2L	2425404	2426326	21
2L	2442067	2442903	22
2L	2488273	2489279	26
2L	2535886	2537065	58
2L	2649043	2650949	128
2L	2655737	2657195	103
2L	2682144	2683630	98
2L	2689849	2691834	95
2L	2694597	2695881	78
2L	2697856	2699291	102
2L	2732891	2734183	59
2L	2783937	2785116	43
2L	2800353	2800669	25
2L	2800958	2801600	28
2L	2786759	2787518	51
2L	2794427	2795192	67
2L	2841264	2842480	100
2L	2920824	2921407	25
2L	2955565	2956476	28
2L	2951358	2952304	32
2L	3000266	3001183	44
2L	3007718	3008569	33
2L	3084413	3085097	49
2L	3106180	3106827	34
2L	3103996	3104664	54
2L	3118902	3119282	15
2L	3137514	3138129	46
2L	3347989	3348723	58
2L	3349571	3350267	35
2L	3411217	3412951	109
2L	3415809	3416424	51
2L	3435023	3435758	65
2L	3566160	3567540	73
2L	3598130	3599810	91
2L	3590943	3591653	35
2L	3675203	3676615	78
2L	3676834	3677456	28
2L	3731432	3733043	77
2L	3754846	3756521	124
2L	3751940	3753127	69
2L	3920596	3921218	28
2L	3933551	3934462	68
2L	3974963	3975413	37
2L	4101321	4102520	69
2L	4113178	4114258	37
2L	4129236	4129645	21
2L	4153071	4154533	71
2L	4251659	4253884	130
2L	4243929	4244726	67
2L	4351774	4352362	37
2L	4358854	4359954	94
2L	4372867	4373147	9
2L	4417691	4418744	64
2L	4564400	4566524	76
2L	4588504	4589588	37
2L	4648112	4649794	67
2L	4760389	4761607	62
2L	4788997	4790396	82
2L	4792523	4793220	34
2L	4840895	4841351	13
2L	4887657	4887985	17
2L	4940968	4942399	73
2L	4996222	4996607	12
2L	5019874	5021354	47
2L	5061412	5061800	13
2L	5105142	5105481	16
2L	5133209	5133941	19
2L	5149740	5150304	19
2L	5189510	5191587	84
2L	5198745	5199531	31
2L	5300074	5300682	33
2L	5427158	5427666	26
2L	5452826	5454525	131
2L	5448200	5448695	28
2L	5451615	5452567	41
2L	5478699	5479239	22
2L	5502770	5503317	33
2L	5510244	5512221	78
2L	5572152	5573137	53
2L	5574895	5577002	84
2L	5586171	5586903	27
2L	5593343	5594727	82
2L	5608809	5610688	96
2L	5628581	5629221	41
2L	5645088	5647393	92
2L	5665631	5666305	34
2L	5676247	5678091	90
2L	5680709	5682602	102
2L	5710349	5710856	17
2L	5748424	5749411	72
2L	5752599	5754879	112
2L	5845259	5847446	147
2L	5837389	5839500	123
2L	5841471	5844477	204
2L	5852837	5855863	184
2L	5895171	5896059	42
2L	5886856	5887462	36
2L	5890722	5892420	134
2L	5929795	5930485	44
2L	6021890	6022881	54
2L	6081218	6081586	11
2L	6103992	6105993	130
2L	6114294	6114643	31
2L	6164094	6165123	38
2L	6181633	6182157	25
2L	6179982	6180449	25
2L	6218320	6219719	81
2L	6233646	6234622	36
2L	6243078	6243808	25
2L	6280176	6281463	98
2L	6299484	6301007	66
2L	6319121	6319636	14
2L	6385924	6386980	65
2L	6399022	6400508	15
2L	6511637	6512574	43
2L	6516148	6517632	78
2L	6510684	6511417	50
2L	6629278	6630817	86
2L	6627747	6628742	51
2L	6709837	6710965	53
2L	6781111	6781814	23
2L	6828545	6829336	36
2L	6844574	6844958	15
2L	6850478	6851409	51
2L	6861635	6863252	76
2L	6989742	6991441	130
2L	7008675	7009208	26
2L	7123510	7124549	69
2L	7115473	7116715	68
2L	7126500	7126794	22
2L	7137480	7137816	21
2L	7150253	7150887	34
2L	7169944	7170699	69
2L	7172820	7173125	16
2L	7202726	7203140	23
2L	7231584	7232097	22
2L	7256439	7256749	9
2L	7259545	7260453	38
2L	7262317	7263211	39
2L	7268596	7269021	20
2L	7277934	7278854	42
2L	7303195	7303740	17
2L	7367087	7367887	29
2L	7375440	7375964	33
2L	7380801	7382853	102
2L	7396819	7397764	67
2L	7468109	7469146	42
2L	7514774	7515566	56
2L	7518264	7519339	61
2L	7546879	7547208	23
2L	7573501	7573963	19
2L	7608786	7609468	39
2L	7610157	7610606	18
2L	7647139	7647563	6
2L	7637862	7638629	41
2L	7649328	7649887	20
2L	7684308	7684989	36
2L	7704919	7705277	14
2L	7714948	7715997	59
2L	7723224	7723978	49
2L	7775165	7776192	76
2L	7787005	7788447	47
2L	7838412	7839479	67
2L	7849704	7850934	51
2L	7861807	7862320	21
2L	7855987	7856654	24
2L	8130100	8130662	25
2L	8149723	8151385	84
2L	8284573	8284951	22
2L	8480201	8481349	40
2L	8504478	8504829	14
2L	8550588	8551467	26
2L	8562722	8563667	41
2L	8574577	8575395	44
2L	8582843	8583529	40
2L	8581512	8582442	37
2L	8605114	8606043	52
2L	8670334	8671873	42
2L	8704478	8705101	26
2L	8701598	8702104	20
2L	8745990	8747199	98
2L	8790025	8791281	64
2L	8804112	8804951	31
2L	8835758	8837729	114
2L	8868901	8870560	103
2L	8915307	8916054	24
2L	8914705	8915256	24
2L	8913375	8914482	44
2L	8968630	8970128	72
2L	8978523	8980249	110
2L	9034124	9035051	40
2L	9047960	9050200	147
2L	9100369	9100741	12
2L	9154159	9154671	17
2L	9167787	9168351	43
2L	9206779	9207106	15
2L	9211450	9211761	19
2L	9237470	9238660	63
2L	9234126	9234554	13
2L	9299797	9302527	150
2L	9297518	9297973	25
2L	9336400	9336806	19
2L	9417131	9418216	64
2L	9451561	9452245	34
2L	9590929	9591710	47
2L	9665180	9666215	112
2L	9714193	9714778	28
2L	9805300	9806106	39
2L	9806980	9807847	34
2L	9884317	9884600	13
2L	9929205	9929576	15
2L	9969140	9970081	50
2L	9980869	9981220	11
2L	10115342	10115681	15
2L	10132009	10133397	97
2L	10145614	10147907	126
2L	10149077	10149535	33
2L	10318208	10319047	55
2L	10349522	10349938	21
2L	10372303	10372809	23
2L	10421663	10422390	25
2L	10466081	10466900	47
2L	10478485	10479028	20
2L	10496293	10496798	32
2L	10538291	10538864	36
2L	10558599	10559748	67
2L	10604405	10605131	39
2L	10613077	10613509	15
2L	10628120	10630681	133
2L	10710933	10711661	38
2L	10791702	10793182	84
2L	10788150	10789209	57
2L	10793276	10795116	99
2L	10787620	10787906	18
2L	10902099	10903374	83
2L	10918877	10920755	108
2L	10944600	10946127	107
2L	11048692	11049515	30
2L	11067628	11068483	39
2L	11068922	11069543	17
2L	11077433	11077992	24
2L	11200002	11200547	35
2L	11209256	11209693	19
2L	11208598	11208999	26
2L	11241178	11242140	25
2L	11260807	11264988	57
2L	11297364	11298751	98
2L	11289491	11290304	30
2L	11303529	11304738	99
2L	11336812	11337645	48
2L	11351777	11352465	35
2L	11341304	11342299	60
2L	11375512	11377526	89
2L	11394518	11395744	63
2L	11389665	11390657	51
2L	11410787	11412255	86
2L	11405843	11406272	16
2L	11421245	11421966	36
2L	11430131	11432012	92
2L	11460331	11461102	23
2L	11480524	11481067	29
2L	11500630	11501016	23
2L	11495358	11495921	21
2L	11504716	11505380	28
2L	11504035	11504501	18
2L	11526094	11527417	65
2L	11534908	11535594	28
2L	11558869	11560640	76
2L	11597283	11598123	48
2L	11599318	11599596	6
2L	11612352	11613896	99
2L	11599974	11600873	54
2L	11619546	11620066	25
2L	11682983	11683927	37
2L	11704989	11705721	38
2L	11712006	11713493	62
2L	11728838	11730300	61
2L	11822222	11824269	116
2L	11832090	11833110	50
2L	11856435	11857302	45
2L	11871283	11872130	40
2L	11919300	11920177	48
2L	11920507	11921366	52
2L	11916593	11917141	24
2L	11959730	11960269	13
2L	12090082	12090712	30
2L	12118995	12119989	66
2L	12149408	12150396	65
2L	12151704	12153939	124
2L	12236227	12237329	48
2L	12224955	12225342	27
2L	12242537	12243263	38
2L	12275377	12276065	30
2L	12279176	12281657	171
2L	12302746	12303316	22
2L	12318353	12318909	20
2L	12309986	12310354	13
2L	12343032	12343731	30
2L	12365219	12365659	17
2L	12362694	12362985	15
2L	12363306	12363646	15
2L	12423920	12424328	17
2L	12458491	12459117	19
2L	12464000	12464377	23
2L	12524065	12524444	14
2L	12533761	12534139	14
2L	12553482	12554196	49
2L	12555413	12556202	48
2L	12595985	12596704	33
2L	12609769	12610278	33
2L	12628131	12630173	129
2L	12672213	12672944	23
2L	12674220	12674693	20
2L	12689434	12690113	34
2L	12758846	12759854	51
2L	12776354	12776819	17
2L	12834688	12835521	36
2L	12837949	12839096	58
2L	12836937	12837358	17
2L	12876362	12877359	42
2L	12889605	12891827	113
2L	12895569	12896316	68
2L	12913709	12914895	34
2L	12989908	12990474	23
2L	13014030	13015343	28
2L	13092427	13093271	23
2L	13115501	13115984	19
2L	13147372	13147683	12
2L	13197439	13198820	23
2L	13252829	13253747	43
2L	13268032	13269529	66
2L	13272183	13273024	38
2L	13274347	13275191	41
2L	13420132	13421174	33
2L	13423618	13424066	20
2L	13545531	13545960	14
2L	13554542	13555020	14
2L	13567609	13568074	19
2L	13625781	13626751	65
2L	13671730	13672873	50
2L	13685870	13686305	19
2L	13687867	13688650	39
2L	13706201	13707112	37
2L	13712391	13713333	45
2L	13703868	13706031	111
2L	13737213	13738358	53
2L	13789069	13790329	18
2L	13801935	13802714	26
2L	13875605	13876681	63
2L	13939286	13940155	38
2L	13948648	13950675	114
2L	14003707	14004341	60
2L	13997071	13997956	42
2L	13995025	13996781	71
2L	14088313	14089273	36
2L	14097366	14098550	41
2L	14107129	14107654	20
2L	14136122	14136805	20
2L	14237844	14238521	25
2L	14249160	14249616	21
2L	14247024	14247373	8
2L	14257398	14258189	42
2L	14266102	14266733	26
2L	14298785	14299669	39
2L	14350265	14351190	35
2L	14419622	14420125	19
2L	14438310	14439248	45
2L	14520456	14521127	42
2L	14528554	14530343	58
2L	14556544	14557304	37
2L	14586998	14587637	16
2L	14659015	14659675	16
2L	14657523	14658056	22
2L	14665083	14666388	64
2L	14687020	14687697	26
2L	14723234	14723733	30
2L	14730485	14730900	8
2L	14816626	14817845	32
2L	14847504	14848309	25
2L	14873384	14874065	34
2L	14953765	14955196	69
2L	14969649	14970400	28
2L	14994583	14995098	17
2L	15028307	15029471	66
2L	15118258	15119229	40
2L	15146045	15148277	106
2L	15194100	15194754	30
2L	15211913	15212683	34
2L	15273649	15274542	33
2L	15285532	15285883	23
2L	15312221	15312712	14
2L	15305405	15305797	8
2L	15316732	15317032	12
2L	15317271	15317819	26
2L	15347805	15348409	46
2L	15343191	15343504	11
2L	15354245	15354801	28
2L	15430496	15431029	18
2L	15444752	15446020	61
2L	15464667	15465875	74
2L	15472371	15472874	16
2L	15536157	15536931	20
2L	15533563	15534169	26
2L	15535345	15535932	20
2L	15556858	15557746	35
2L	15555425	15556370	23
2L	15736678	15737910	110
2L	15774656	15776376	112
2L	15797403	15797730	13
2L	15836106	15836548	12
2L	15866877	15868298	47
2L	15877043	15877739	21
2L	15949408	15950352	33
2L	15943307	15945361	79
2L	16016422	16017732	54
2L	16034506	16035908	46
2L	16061043	16064684	143
2L	16085603	16086121	27
2L	16084575	16085307	27
2L	16098207	16099179	39
2L	16096028	16096671	20
2L	16131224	16132069	31
2L	16128338	16129236	33
2L	16127747	16128115	23
2L	16130647	16130942	10
2L	16147649	16149744	91
2L	16151393	16151956	15
2L	16160840	16161212	12
2L	16174046	16177413	138
2L	16358765	16359334	28
2L	16364231	16365248	55
2L	16380831	16381335	27
2L	16412486	16413055	21
2L	16410843	16411298	14
2L	16409797	16410499	34
2L	16441434	16442318	35
2L	16543017	16544159	69
2L	16559033	16560728	76
2L	16571321	16571939	45
2L	16595839	16596671	57
2L	16600209	16600877	24
2L	16626779	16627588	18
2L	16663891	16664282	5
2L	16670691	16671336	23
2L	16708085	16708824	28
2L	16707358	16707730	19
2L	17008345	17009332	44
2L	17016008	17016748	23
2L	17039976	17040832	37
2L	17091179	17091910	21
2L	17094117	17096024	83
2L	17105765	17106703	30
2L	17172302	17173180	30
2L	17195202	17199173	158
2L	17190755	17192134	33
2L	17217146	17218742	59
2L	17211794	17212730	26
2L	17248190	17250398	75
2L	17258258	17259317	35
2L	17254848	17255393	24
2L	17297755	17300024	1
2L	17300354	17301480	65
2L	17292481	17293347	38
2L	17315729	17316165	19
2L	17381407	17381867	16
2L	17421761	17423346	88
2L	17458364	17458845	24
2L	17493135	17493988	34
2L	17582796	17583543	38
2L	17765254	17765825	21
2L	17777238	17777948	16
2L	17779144	17779789	15
2L	17837281	17838869	55
2L	17867708	17871013	134
2L	17887928	17889095	32
2L	17879464	17880308	21
2L	17905115	17906904	64
2L	17915716	17916421	26
2L	17984303	17985027	12
2L	18015308	18016154	14
2L	18035374	18036487	31
2L	18065065	18066246	32
2L	18061175	18062094	21
2L	18075505	18076159	23
2L	18076388	18077623	42
2L	18100505	18101520	30
2L	18197781	18198575	28
2L	18264415	18264939	12
2L	18367595	18368369	19
2L	18385865	18386508	14
2L	18389854	18390944	44
2L	18456999	18457224	3
2L	18465737	18466396	30
2L	18468336	18469095	24
2L	18466635	18467055	13
2L	18501944	18503127	29
2L	18531213	18534351	98
2L	18538595	18539771	39
2L	18561694	18562094	24
2L	18550674	18553311	92
2L	18612922	18614135	58
2L	18623209	18623499	12
2L	18723913	18724878	22
2L	18738248	18738928	20
2L	18750005	18751362	25
2L	18766722	18767593	42
2L	18767883	18769212	56
2L	18864792	18865735	43
2L	18882655	18883110	22
2L	18888941	18889398	22
2L	18927960	18928522	18
2L	18933512	18934164	20
2L	19018880	19019102	6
2L	19068171	19069184	23
2L	19121448	19121891	27
2L	19163499	19164116	16
2L	19221117	19221831	27
2L	19222127	19222796	16
2L	19223094	19223662	15
2L	19246950	19248110	50
2L	19241609	19242548	37
2L	19265869	19267353	52
2L	19323253	19324102	34
2L	19344060	19344928	18
2L	19405955	19406466	19
2L	19474341	19474780	5
2L	19482241	19482795	15
2L	19599360	19600590	28
2L	19640454	19641091	19
2L	19702935	19703434	27
2L	19765500	19765931	8
2L	19830794	19831768	27
2L	19829105	19830480	42
2L	19846989	19848684	70
2L	19863935	19864553	20
2L	19869389	19869896	11
2L	19884272	19884982	34
2L	19898256	19899302	45
2L	19907736	19909293	51
2L	19987175	19987933	25
2L	20011071	20011649	22
2L	20236710	20237956	33
2L	20254914	20255770	17
2L	20285909	20286919	18
2L	20330401	20331404	36
2L	20328849	20329701	30
2L	20379357	20380124	23
2L	20375797	20377363	62
2L	20439998	20441419	26
2L	20503828	20504243	11
2L	20516278	20517129	46
2L	20529614	20530253	10
2L	20584799	20586597	56
2L	20700085	20702075	45
2L	20697586	20698806	23
2L	20694356	20696479	62
2L	20772132	20773147	25
2L	20812361	20812999	22
2L	20838694	20839432	29
2L	20844853	20846609	59
2L	20853895	20854644	23
2L	20868061	20868580	8
2L	20904182	20905576	40
2L	21015876	21017164	30
2L	21029961	21030668	12
2L	21028905	21029766	20
2L	21057927	21058886	24
2L	21081077	21082063	28
2L	21192761	21193954	25
2L	21256877	21257363	8
2L	21316683	21317201	16
2L	21318221	21319437	19
2L	21648407	21649286	26
2L	21732963	21733794	21
2L	21750610	21750942	14
2L	21784955	21785570	13
2L	21804023	21805019	24
2L	21818029	21818790	14
2L	21812390	21813320	20
2L	21857555	21858166	11
2L	21875502	21876611	27
2L	21892772	21893714	27
2L	21944486	21945747	31
2L	21997095	21998619	48
2L	22029783	22030551	16
2L	22060610	22061823	28
2L	22077739	22079289	57
2L	22142596	22143067	6
2L	22154878	22157145	51
2L	22181905	22182495	14
2L	22244764	22245415	9
2L	22306716	22307028	13
2L	22904626	22906661	10
2LHet	275371	276287	N_VARIANTS
2R	21052577	21053570	27
2R	16334252	16335739	59
2R	16596704	16598204	117
2R	1326818	1327375	10
2R	1949037	1952075	56
2R	2391815	2392627	10
2R	6863920	6864910	55
2R	6930023	6931911	80
2R	6913623	6914341	33
2R	7388356	7389273	34
2R	7650718	7651281	20
2R	7846468	7848050	47
2R	8255874	8257996	66
2R	9172676	9175359	122
2R	10223390	10224994	61
2R	11173067	11173820	32
2R	12417582	12420306	105
2R	15105628	15106367	34
2R	15515185	15515549	13
2R	15448915	15451726	128
2R	15776924	15778161	63
2R	15924640	15925509	42
2R	16743645	16744695	69
2R	18315548	18317371	98
2R	18759559	18761190	52
2R	18939481	18940051	30
2R	21118457	21118925	19
U	1615537	1615738	N_VARIANTS
U	162383	162746	N_VARIANTS
U	165677	166226	N_VARIANTS
2RHet	349473	350491	N_VARIANTS
2RHet	1741040	1741742	N_VARIANTS
2RHet	1847425	1848751	N_VARIANTS
2RHet	3274846	3275994	N_VARIANTS
2R	24946	26888	20
2R	93047	94388	15
2R	397291	399098	24
2R	486404	487737	12
2R	788584	790026	33
2R	903546	903839	18
2R	940980	941340	1
2R	1313694	1314285	12
2R	1427117	1429142	59
2R	1553790	1554244	13
2R	1556742	1557397	3
2R	1619067	1620112	25
2R	1636742	1637466	18
2R	1686446	1687380	21
2R	1711471	1712479	25
2R	1724792	1727514	89
2R	1777525	1778332	22
2R	1813571	1815841	31
2R	1827950	1830903	77
2R	1877565	1878091	6
2R	1885943	1888267	33
2R	1914635	1916398	15
2R	1935703	1937090	39
2R	1952738	1954552	42
2R	2095506	2096045	10
2R	2107105	2107443	16
2R	2352041	2352774	22
2R	2349296	2349859	12
2R	2423582	2424262	26
2R	2425409	2426471	44
2R	2446949	2448394	41
2R	2451827	2452614	15
2R	2458471	2459123	28
2R	2593427	2593956	16
2R	2661727	2662812	20
2R	2687115	2688565	40
2R	2692798	2693681	20
2R	2706658	2708698	61
2R	2732837	2733647	19
2R	2744982	2748347	91
2R	2853910	2854578	24
2R	2995321	2996005	18
2R	2991748	2992748	28
2R	3005979	3007129	30
2R	3057250	3057712	8
2R	3056552	3056857	3
2R	3091000	3092264	37
2R	3089220	3090022	12
2R	3092587	3095610	82
2R	3139816	3140464	16
2R	3146093	3146695	17
2R	3181422	3182022	16
2R	3249494	3251801	59
2R	3264161	3264474	11
2R	3284422	3285104	14
2R	3359576	3360229	12
2R	3446239	3447242	10
2R	3493154	3494689	68
2R	3506981	3507930	23
2R	3611536	3612208	20
2R	3649080	3649416	11
2R	3721708	3724319	61
2R	3781020	3782005	22
2R	3798621	3799189	18
2R	3887636	3888507	13
2R	3942826	3943262	16
2R	3951468	3951727	3
2R	4068676	4069381	20
2R	4108065	4108942	21
2R	4120728	4121028	10
2R	4134025	4135104	33
2R	4187617	4189508	64
2R	4290640	4291854	48
2R	4339842	4340698	21
2R	4383351	4385734	67
2R	4436220	4437677	41
2R	4531499	4532127	25
2R	4540117	4540429	5
2R	4546192	4547123	50
2R	4597821	4598567	16
2R	4626634	4628043	35
2R	4633451	4635056	44
2R	4628775	4629645	36
2R	4699067	4699913	26
2R	4694297	4695578	37
2R	4783091	4783401	7
2R	4886571	4887957	41
2R	4885587	4886217	22
2R	4922432	4923112	29
2R	5110585	5111549	27
2R	5227359	5229306	65
2R	5252430	5254112	62
2R	5303299	5304102	29
2R	5317081	5317603	18
2R	5326660	5327052	11
2R	5403011	5403523	10
2R	5477716	5477959	10
2R	5519265	5520772	67
2R	5513464	5514255	25
2R	5562510	5563613	28
2R	5557748	5558343	13
2R	5555899	5557434	44
2R	5660394	5661443	34
2R	5681806	5683466	88
2R	5722346	5723315	30
2R	5964665	5965292	9
2R	6077066	6078336	56
2R	6090559	6091328	25
2R	6088694	6089393	24
2R	6118263	6118972	48
2R	6254453	6255805	71
2R	6283177	6283751	32
2R	6384520	6385541	24
2R	6526035	6526777	41
2R	6541728	6542557	39
2R	6633661	6634256	26
2R	6636819	6638133	80
2R	6660551	6661177	47
2R	6675720	6676818	82
2R	6744550	6745555	78
2R	6912519	6913487	25
2R	6906623	6907366	14
2R	6918445	6919519	51
2R	6939335	6939970	26
2R	6945829	6946611	27
2R	6961776	6962542	23
2R	6965449	6966327	35
2R	6980772	6981688	33
2R	7026266	7026862	23
2R	7032427	7033005	57
2R	7076777	7077138	29
2R	7075820	7076150	7
2R	7118037	7118897	45
2R	7202713	7204575	70
2R	7209807	7210594	24
2R	7288591	7289037	23
2R	7331186	7332097	52
2R	7326059	7326841	38
2R	7350769	7352335	43
2R	7463838	7464836	48
2R	7500362	7500803	12
2R	7537036	7537553	18
2R	7585758	7586428	41
2R	7649512	7650496	30
2R	7669838	7671338	61
2R	7692298	7693037	32
2R	7691093	7692068	32
2R	7707183	7707759	23
2R	7805696	7806547	20
2R	7810562	7812150	90
2R	7802919	7803932	44
2R	7829344	7830408	43
2R	7852869	7854451	29
2R	7881221	7881737	14
2R	7903784	7904261	18
2R	7959897	7960895	35
2R	8007692	8009128	38
2R	8123392	8124318	37
2R	8118072	8118437	15
2R	8252097	8253974	94
2R	8287721	8288807	25
2R	8421660	8422007	17
2R	8430772	8432798	133
2R	8464412	8465902	41
2R	8482113	8482674	26
2R	8531442	8532248	20
2R	8530167	8530861	21
2R	8536718	8537574	30
2R	8555313	8555818	17
2R	8558161	8558494	18
2R	8593690	8594490	38
2R	8611888	8612375	22
2R	8665581	8666521	59
2R	8694737	8695206	24
2R	8777765	8779236	69
2R	8937531	8938494	41
2R	8935683	8936486	51
2R	8941591	8942177	53
2R	8974474	8975715	83
2R	8984505	8986492	92
2R	9004827	9005502	27
2R	9066835	9067695	28
2R	9081693	9082111	12
2R	9223313	9223707	15
2R	9269524	9270536	36
2R	9271765	9272801	48
2R	9293235	9293440	4
2R	9363780	9364314	26
2R	9413789	9415325	84
2R	9408050	9409006	60
2R	9423973	9424867	45
2R	9430775	9431093	10
2R	9497425	9499134	50
2R	9514260	9515149	31
2R	9537886	9538997	63
2R	9539361	9541373	104
2R	9544315	9545077	41
2R	9546713	9548062	50
2R	9572156	9572782	36
2R	9574264	9575279	38
2R	9588762	9589908	60
2R	9626652	9627304	26
2R	9636242	9638000	89
2R	9660971	9661419	19
2R	9724724	9725967	96
2R	9755619	9756354	26
2R	9790185	9791009	44
2R	9816596	9816839	9
2R	9840050	9840569	17
2R	9913444	9914005	31
2R	9930336	9930895	18
2R	9965795	9967705	126
2R	9970847	9971368	25
2R	10004328	10005583	48
2R	10008196	10009257	37
2R	10013108	10013688	39
2R	10019714	10020177	12
2R	10135319	10136525	38
2R	10209180	10210237	29
2R	10333862	10334693	39
2R	10469991	10470998	29
2R	10522663	10524512	94
2R	10535828	10536371	31
2R	10542536	10543082	38
2R	10566122	10566849	31
2R	10557889	10559402	57
2R	10585619	10586304	30
2R	10631947	10632326	16
2R	10621376	10622046	38
2R	10692453	10693175	29
2R	10724695	10725276	20
2R	10798675	10799205	13
2R	10857619	10858621	47
2R	10863999	10864859	46
2R	10932507	10933578	38
2R	10930820	10932208	37
2R	10979702	10980562	64
2R	11041701	11042403	46
2R	11062100	11062781	24
2R	11146797	11150169	97
2R	11170732	11171383	36
2R	11158849	11161837	114
2R	11221990	11222626	18
2R	11226548	11227590	75
2R	11284869	11285410	26
2R	11342730	11346127	106
2R	11359699	11360699	22
2R	11380926	11383519	87
2R	11502205	11502729	18
2R	11512410	11513602	37
2R	11590663	11591319	20
2R	11612403	11613818	104
2R	11628486	11628882	24
2R	11620729	11621226	24
2R	11621562	11622189	45
2R	11694451	11695544	44
2R	11696026	11696434	22
2R	11691654	11692249	21
2R	11765749	11766670	33
2R	11781337	11782141	18
2R	11792795	11793306	25
2R	11782899	11783142	9
2R	11802392	11803205	48
2R	11849813	11850539	39
2R	11856559	11857379	57
2R	11924253	11924641	17
2R	11941406	11941905	16
2R	11967691	11968680	82
2R	11981680	11981972	11
2R	12021481	12021941	29
2R	12101545	12101961	10
2R	12103228	12103645	15
2R	12197595	12200063	3
2R	12236614	12237291	24
2R	12256235	12257472	49
2R	12280859	12282178	69
2R	12282982	12283651	42
2R	12279536	12280653	67
2R	12296134	12296867	33
2R	12290930	12292045	53
2R	12308084	12309995	95
2R	12316746	12318206	61
2R	12336441	12336842	23
2R	12341377	12342538	49
2R	12359893	12360828	33
2R	12362096	12362664	27
2R	12368396	12369324	39
2R	12364899	12365781	56
2R	12362846	12363481	28
2R	12446158	12448253	105
2R	12455174	12455456	19
2R	12547795	12548857	72
2R	12590324	12591157	24
2R	12604256	12605595	44
2R	12600735	12601672	52
2R	12610540	12611364	30
2R	12629258	12630522	79
2R	12672262	12673566	39
2R	12701050	12701637	30
2R	12734770	12735198	13
2R	12803018	12803324	10
2R	12810675	12811185	22
2R	12808848	12809398	25
2R	12866352	12867125	33
2R	12973377	12974219	44
2R	12992651	12993118	13
2R	13029506	13029919	12
2R	13056381	13056915	33
2R	13050536	13051582	69
2R	13088332	13089372	60
2R	13077806	13078417	25
2R	13129874	13130291	20
2R	13130696	13131225	37
2R	13173477	13175993	138
2R	13181568	13183047	65
2R	13191218	13192781	68
2R	13266998	13267769	30
2R	13273772	13274329	29
2R	13362664	13363200	15
2R	13383673	13384405	41
2R	13568651	13569064	22
2R	13732725	13733113	18
2R	13831100	13831751	40
2R	13875759	13876482	29
2R	13884514	13887003	116
2R	13902233	13903245	47
2R	13954487	13955097	35
2R	13963812	13965430	79
2R	14085861	14086357	28
2R	14104418	14106163	72
2R	14093887	14094753	41
2R	14108868	14109729	44
2R	14145124	14146023	51
2R	14146504	14147233	26
2R	14166938	14168685	44
2R	14177033	14178077	36
2R	14190036	14190955	65
2R	14216339	14217898	86
2R	14211399	14212505	51
2R	14224147	14224736	24
2R	14365265	14366843	105
2R	14494533	14494914	20
2R	14633261	14634363	47
2R	14643547	14644995	72
2R	14664799	14665479	39
2R	14671370	14671991	20
2R	14762559	14763125	52
2R	14763521	14764089	30
2R	14790783	14791507	22
2R	14781832	14782238	20
2R	14793904	14794512	21
2R	14799917	14802843	114
2R	14794771	14795534	21
2R	14810225	14810976	42
2R	14818820	14821447	126
2R	14814149	14814739	29
2R	14850936	14851326	32
2R	14852591	14853206	21
2R	14901140	14901903	51
2R	14915547	14917059	64
2R	14948512	14949354	27
2R	14975538	14976254	31
2R	15000233	15000693	13
2R	15003836	15005239	65
2R	15035588	15036509	59
2R	15054211	15054917	46
2R	15070198	15070717	24
2R	15184075	15184563	16
2R	15219490	15220342	30
2R	15220632	15221150	21
2R	15249625	15250008	7
2R	15303950	15304419	18
2R	15413841	15414582	17
2R	15424021	15424654	34
2R	15422877	15423880	48
2R	15417817	15419051	51
2R	15459879	15460849	40
2R	15465189	15465711	30
2R	15477755	15478679	33
2R	15487631	15488674	35
2R	15525812	15527920	74
2R	15528097	15528860	24
2R	15576831	15577777	33
2R	15589280	15590509	44
2R	15673535	15675796	105
2R	15679415	15680380	32
2R	15682087	15682833	40
2R	15770191	15770859	28
2R	15761527	15763677	81
2R	15775287	15776363	50
2R	15771430	15771980	14
2R	15786498	15789116	142
2R	15830965	15831601	21
2R	15873599	15874713	43
2R	15893334	15893958	19
2R	15912943	15913501	17
2R	15972771	15974093	69
2R	15980916	15983123	69
2R	16017237	16018881	80
2R	16008405	16010270	70
2R	16036526	16037458	31
2R	16042220	16043609	68
2R	16053002	16053793	44
2R	16087543	16088409	22
2R	16097117	16097763	28
2R	16110172	16111020	23
2R	16106390	16107420	48
2R	16125246	16125825	26
2R	16177507	16178567	45
2R	16250018	16250985	50
2R	16280213	16281276	52
2R	16274631	16276028	42
2R	16295724	16296931	61
2R	16337307	16338902	72
2R	16459060	16461564	116
2R	16457687	16458809	56
2R	16577543	16578957	90
2R	16590416	16591687	53
2R	16644213	16644911	47
2R	16680841	16683440	120
2R	16704250	16705032	31
2R	16777227	16778111	31
2R	16816336	16817720	67
2R	16818436	16819101	39
2R	17002968	17004904	147
2R	16995963	16996317	27
2R	16990302	16991125	59
2R	17111629	17112511	45
2R	17118393	17118724	21
2R	17125085	17126438	63
2R	17382176	17382619	24
2R	17501273	17502630	45
2R	17618751	17620609	118
2R	17624130	17625252	53
2R	17638118	17639129	51
2R	17674935	17676769	117
2R	17692367	17694254	145
2R	17746633	17747697	47
2R	17762561	17763179	28
2R	17764695	17765612	64
2R	17775197	17775520	30
2R	17777237	17777686	22
2R	17788794	17789091	16
2R	17803881	17807239	180
2R	17821119	17821644	20
2R	17834446	17835753	88
2R	17833644	17834215	25
2R	17845335	17847646	146
2R	17884767	17886654	78
2R	17895514	17896562	44
2R	17984907	17985711	39
2R	17998761	17999885	62
2R	18049987	18051187	50
2R	18068561	18069012	18
2R	18135157	18136316	54
2R	18147053	18147502	20
2R	18248411	18249634	40
2R	18271472	18272520	47
2R	18465437	18466560	64
2R	18479185	18480041	32
2R	18507998	18508976	56
2R	18511535	18512226	29
2R	18570682	18571249	24
2R	18610883	18611650	14
2R	18596722	18598434	88
2R	18753615	18754349	31
2R	18767121	18768501	29
2R	18858247	18858854	30
2R	18916959	18917659	49
2R	18915675	18916653	41
2R	18918836	18920319	78
2R	18911966	18912898	31
2R	18923853	18924282	14
2R	18978828	18980858	98
2R	19007322	19010169	95
2R	19066457	19067025	24
2R	19084999	19085727	38
2R	19073411	19073789	27
2R	19089619	19090295	41
2R	19139798	19140401	26
2R	19164554	19165430	37
2R	19384165	19385723	102
2R	19525159	19526330	44
2R	19556997	19557510	13
2R	19566389	19566967	20
2R	19630799	19631432	21
2R	19669032	19670479	70
2R	19677435	19678033	21
2R	19715690	19716860	48
2R	19714361	19715537	74
2R	19766319	19767064	11
2R	19824076	19824380	7
2R	19979631	19981870	42
2R	20010179	20010697	12
2R	20027737	20028104	12
2R	20051936	20053005	36
2R	20167160	20167556	9
2R	20171179	20171807	21
2R	20228145	20228579	20
2R	20234713	20235949	26
2R	20295180	20296153	33
2R	20353314	20353531	12
2R	20353693	20354727	44
2R	20391283	20391912	17
2R	20473001	20474871	53
2R	20560182	20561320	19
2R	20573452	20574249	17
2R	20566024	20567048	25
2R	20633393	20634302	18
2R	20677043	20677668	7
2R	20733981	20734770	13
2R	20747739	20748794	21
2R	20804300	20805516	14
2R	20896754	20897450	16
2R	20970731	20971051	7
2R	21019563	21020387	29
2R	21014594	21016206	48
2R	21027934	21028999	24
2R	21122739	21123339	7
3L	20964039	20965320	13
3L	3931619	3932533	69
3L	9298116	9300902	43
3L	22275135	22276268	10
3L	81113	82361	20
3L	294504	295831	28
3L	2473680	2474396	44
3L	3685399	3687329	73
3L	4014023	4015179	79
3L	4963655	4965198	63
3L	5028566	5032167	224
3L	5382596	5384704	129
3L	7136207	7138178	110
3L	7218426	7219170	35
3L	10019188	10020881	88
3L	10412957	10413425	16
3L	10642388	10642705	20
3L	11543704	11544410	37
3L	12018346	12020452	101
3L	12280744	12282160	60
3L	12378927	12379423	18
3L	14246205	14247243	56
3L	14869545	14870146	17
3L	15898708	15902215	104
3L	16442459	16442924	19
3L	16622620	16623979	46
3L	17097607	17098555	28
3L	17064876	17066086	23
3L	19244258	19244741	14
3L	19965004	19965765	18
3L	20718750	20719395	12
3L	20734522	20735455	15
3L	21160099	21161828	39
3L	21373334	21375149	37
3L	21865681	21866633	18
3L	21995070	21997345	45
3L	22191495	22193814	44
3L	22389656	22390178	16
3L	22995710	22997010	23
3L	38087	38423	3
3L	53025	53745	10
3L	87691	88320	9
3L	320829	321858	37
3L	370946	372814	42
3L	419479	420585	36
3L	421771	423035	35
3L	439376	439926	26
3L	469459	469929	12
3L	512528	514329	112
3L	529096	530644	55
3L	530852	531285	17
3L	557865	558948	42
3L	591946	592726	25
3L	609936	610616	32
3L	704569	705034	23
3L	718666	719218	27
3L	736068	737152	63
3L	747851	748166	11
3L	743197	743533	10
3L	766655	767904	62
3L	776579	777205	25
3L	770866	772294	61
3L	801012	801481	21
3L	903955	904372	20
3L	934085	934895	34
3L	950994	951840	64
3L	978338	980087	93
3L	1001542	1002157	32
3L	1023404	1024902	61
3L	1040427	1041659	96
3L	1058334	1059017	47
3L	1077903	1078988	64
3L	1214476	1215500	41
3L	1277355	1277932	43
3L	1279231	1279846	36
3L	1380794	1381147	19
3L	1444153	1445016	72
3L	1458518	1458979	25
3L	1687996	1688245	21
3L	1708060	1709510	72
3L	1827157	1827450	6
3L	1853985	1854410	27
3L	1888559	1889094	21
3L	1886197	1886666	28
3L	1931201	1931746	19
3L	1929777	1930537	36
3L	1989220	1992877	186
3L	2051231	2054159	143
3L	2054394	2055628	77
3L	2089193	2090532	50
3L	2142687	2143276	29
3L	2135437	2137140	103
3L	2291879	2293016	55
3L	2296481	2297415	47
3L	2336466	2337301	62
3L	2357993	2358609	39
3L	2398429	2399205	45
3L	2429861	2431522	99
3L	2473055	2473473	16
3L	2514889	2516049	97
3L	2545520	2546748	103
3L	2578223	2578761	24
3L	2641977	2642946	40
3L	2670781	2672370	69
3L	2719778	2723343	113
3L	2802289	2802748	24
3L	2863149	2863711	26
3L	2911692	2912721	68
3L	3007104	3007601	33
3L	3098563	3099393	33
3L	3126430	3126621	12
3L	3234351	3235917	36
3L	3271631	3272974	64
3L	3345553	3346920	42
3L	3415416	3415785	10
3L	3435240	3435638	20
3L	3444007	3445083	54
3L	3491023	3491890	37
3L	3535585	3536440	54
3L	3582728	3585535	196
3L	3610615	3611674	61
3L	3643941	3645341	50
3L	3651036	3652654	71
3L	3664847	3666770	87
3L	3655727	3656278	17
3L	3663830	3664655	23
3L	3690953	3691386	39
3L	3737200	3738529	67
3L	3779628	3779985	14
3L	3773264	3774423	78
3L	3831344	3832269	49
3L	3847826	3848165	18
3L	3851078	3852171	51
3L	3858390	3858993	21
3L	3859233	3859854	27
3L	3873390	3873815	18
3L	3882381	3883002	27
3L	3887325	3888084	43
3L	3889316	3890232	41
3L	3883845	3884405	27
3L	3885106	3885556	23
3L	3974342	3974814	18
3L	3995188	3996615	57
3L	4012460	4013678	54
3L	4080571	4080850	7
3L	4081196	4081562	16
3L	4116738	4117890	47
3L	4130291	4131243	31
3L	4301771	4302841	57
3L	4309075	4309743	32
3L	4346490	4347759	39
3L	4372145	4372523	26
3L	4383503	4384135	38
3L	4399248	4399984	38
3L	4476613	4478862	96
3L	4515594	4517688	141
3L	4529401	4530041	27
3L	4535791	4536362	25
3L	4572842	4574073	79
3L	4571585	4572625	67
3L	4603214	4603814	40
3L	4609636	4610573	50
3L	4608594	4608980	21
3L	4653325	4654497	71
3L	4706739	4709156	157
3L	4710171	4712188	85
3L	4736738	4737442	45
3L	4763212	4764438	41
3L	4844368	4844850	24
3L	4875561	4877155	51
3L	4884424	4886288	50
3L	4907364	4907917	29
3L	4992429	4993685	33
3L	5072670	5074238	69
3L	5080161	5080902	33
3L	5091402	5092698	54
3L	5120695	5121288	47
3L	5166591	5166781	12
3L	5155965	5157657	60
3L	5175710	5176263	27
3L	5223907	5225864	153
3L	5220283	5222039	74
3L	5263063	5263752	22
3L	5332152	5333296	69
3L	5341872	5342415	33
3L	5389805	5390360	34
3L	5391733	5392088	12
3L	5405172	5405577	19
3L	5473142	5475431	109
3L	5507203	5507611	18
3L	5546498	5547111	37
3L	5552119	5552666	14
3L	5601792	5602436	19
3L	5610415	5611209	24
3L	5622954	5623259	14
3L	5633224	5633667	15
3L	5675539	5676010	22
3L	5680814	5681288	17
3L	5739526	5740032	10
3L	5852751	5854527	68
3L	5874343	5874641	15
3L	5885934	5887055	59
3L	5902644	5903126	35
3L	5979665	5980076	14
3L	6018508	6019175	28
3L	6079487	6081487	64
3L	6110825	6112169	49
3L	6119513	6120193	26
3L	6107737	6108255	24
3L	6197840	6199544	22
3L	6223338	6224352	37
3L	6264012	6265629	48
3L	6269325	6269985	23
3L	6314190	6316340	111
3L	6380264	6381834	91
3L	6394204	6394875	41
3L	6425978	6429369	139
3L	6434853	6436234	66
3L	6578252	6579174	39
3L	6586803	6588966	61
3L	6621700	6622348	20
3L	6639972	6641263	42
3L	6698680	6699837	87
3L	6716298	6716692	11
3L	6736673	6737289	38
3L	6770323	6770722	15
3L	6798539	6799098	21
3L	6813283	6813624	13
3L	6836433	6837240	31
3L	6866053	6867026	32
3L	6888309	6888990	33
3L	6914825	6915415	20
3L	6969672	6969974	13
3L	7002959	7003605	49
3L	7000769	7002697	160
3L	7003798	7004428	31
3L	7046978	7048587	102
3L	7074061	7074586	22
3L	7094682	7096047	107
3L	7103804	7106763	202
3L	7144118	7145919	148
3L	7148355	7148731	18
3L	7186899	7187986	60
3L	7203822	7205714	112
3L	7254522	7255578	54
3L	7306737	7307250	33
3L	7410252	7411086	38
3L	7415620	7416028	20
3L	7434938	7435663	27
3L	7454282	7456872	180
3L	7472591	7473137	30
3L	7481276	7481882	17
3L	7486810	7488717	100
3L	7501987	7502458	21
3L	7523908	7524604	34
3L	7536867	7539209	80
3L	7584348	7585240	50
3L	7581401	7581726	11
3L	7580614	7581243	38
3L	7684783	7687789	91
3L	7689658	7692130	101
3L	7730819	7731228	16
3L	7763183	7764616	40
3L	7826815	7827235	13
3L	7834171	7836326	175
3L	7874234	7874773	29
3L	7876093	7876468	9
3L	7899657	7900454	25
3L	7931657	7932225	30
3L	8138093	8138657	20
3L	8163047	8163722	31
3L	8162059	8162855	34
3L	8218033	8218823	26
3L	8235451	8236540	49
3L	8277375	8277849	12
3L	8355521	8356010	18
3L	8362559	8363276	31
3L	8377382	8378450	42
3L	8411329	8413534	95
3L	8424507	8426469	64
3L	8540543	8541633	50
3L	8572620	8574208	115
3L	8655209	8656323	42
3L	8661549	8662789	60
3L	8864066	8864880	33
3L	8877952	8878846	48
3L	8873322	8873846	39
3L	9152768	9157314	137
3L	9534519	9534988	32
3L	9578683	9579216	31
3L	9644615	9644997	22
3L	9841226	9841699	33
3L	9896169	9896805	31
3L	10061971	10062617	29
3L	10083023	10083634	21
3L	10076556	10077763	62
3L	10169490	10170134	21
3L	10184634	10185593	34
3L	10221622	10222443	41
3L	10250433	10252259	78
3L	10286387	10286941	14
3L	10291984	10292883	36
3L	10326925	10327495	14
3L	10324499	10324930	23
3L	10355783	10356238	25
3L	10360902	10361284	18
3L	10388567	10388901	7
3L	10417190	10417510	17
3L	10428465	10428999	14
3L	10430326	10430882	41
3L	10465505	10467334	105
3L	10508263	10508593	19
3L	10506687	10506976	26
3L	10496350	10497286	54
3L	10495747	10496278	25
3L	10553309	10554097	61
3L	10651400	10651672	13
3L	10643016	10643666	45
3L	10660558	10660874	14
3L	10701167	10702230	59
3L	10693591	10694099	19
3L	10741842	10742468	26
3L	10786286	10787157	54
3L	10783366	10784053	36
3L	10834006	10834457	15
3L	10896876	10897473	30
3L	10926737	10930122	175
3L	10948778	10949261	15
3L	10949717	10950059	19
3L	10955440	10955814	16
3L	10987081	10987857	31
3L	11174698	11174992	24
3L	11249872	11250094	8
3L	11286584	11286831	10
3L	11309266	11310401	78
3L	11326024	11327922	99
3L	11328679	11329492	34
3L	11329889	11330305	14
3L	11341881	11342349	29
3L	11332249	11333123	38
3L	11394908	11395380	16
3L	11388953	11390333	78
3L	11384543	11385775	66
3L	11436925	11437350	17
3L	11430243	11430953	49
3L	11447634	11447988	17
3L	11466893	11467779	32
3L	11506142	11506448	5
3L	11538866	11539649	29
3L	11539954	11540850	38
3L	11530115	11530662	27
3L	11653718	11654326	41
3L	11885780	11886323	30
3L	11872790	11874130	68
3L	11904382	11904994	37
3L	11918898	11919364	19
3L	11960591	11961410	31
3L	11975241	11977467	52
3L	12008154	12008879	24
3L	12012560	12013429	33
3L	12016935	12018061	43
3L	12041282	12041947	28
3L	12192244	12194133	73
3L	12202839	12204163	43
3L	12268235	12268677	17
3L	12292983	12293754	36
3L	12312499	12313333	52
3L	12299344	12300623	25
3L	12298399	12299043	24
3L	12314944	12316144	58
3L	12342732	12343913	88
3L	12377634	12378629	50
3L	12390238	12391085	40
3L	12440148	12440870	50
3L	12454566	12456078	65
3L	12476362	12477265	63
3L	12579695	12580237	23
3L	12596147	12596813	52
3L	12637807	12638148	16
3L	12671384	12672008	31
3L	12710176	12710728	25
3L	12775479	12775863	22
3L	12826432	12826767	20
3L	12834128	12834933	63
3L	12837617	12837989	11
3L	12857442	12858057	15
3L	12891944	12892395	16
3L	12923771	12925798	98
3L	12997824	12998452	15
3L	13023865	13024557	31
3L	13068251	13068902	29
3L	13091893	13092728	29
3L	13086503	13087227	27
3L	13097256	13097925	31
3L	13092986	13093335	8
3L	13101417	13102144	31
3L	13172999	13173529	23
3L	13174950	13176510	98
3L	13190345	13190702	13
3L	13191930	13192153	8
3L	13207568	13208123	29
3L	13231559	13232954	78
3L	13250419	13251334	46
3L	13258607	13259325	28
3L	13251614	13252978	76
3L	13276481	13277000	18
3L	13319202	13319882	43
3L	13341469	13341882	12
3L	13356395	13357703	70
3L	13421993	13422286	9
3L	13452819	13453477	31
3L	13472291	13473029	29
3L	13469621	13469940	14
3L	13487148	13488343	21
3L	13548601	13549787	55
3L	13555186	13556195	47
3L	13580863	13583370	94
3L	13592982	13593975	34
3L	13599436	13600877	25
3L	13631952	13632575	20
3L	13645108	13645892	33
3L	13649408	13650035	23
3L	13647517	13648927	66
3L	13669746	13670536	26
3L	13664298	13664746	9
3L	13769718	13770676	26
3L	13783791	13786333	96
3L	13792410	13793349	41
3L	13828101	13828815	32
3L	13872839	13873762	40
3L	13888812	13890429	127
3L	13937736	13938100	15
3L	14079631	14080043	18
3L	14080630	14081813	79
3L	14095936	14096536	33
3L	14092697	14095180	129
3L	14114760	14115764	51
3L	14110751	14111303	20
3L	14121889	14122625	33
3L	14135618	14136065	22
3L	14160680	14161363	42
3L	14252376	14253395	56
3L	14284446	14284895	13
3L	14344067	14344831	39
3L	14350947	14351739	40
3L	14365693	14366788	55
3L	14372704	14373506	37
3L	14436376	14437019	21
3L	14434969	14436104	49
3L	14470824	14471736	40
3L	14473236	14473763	17
3L	14500722	14501734	37
3L	14551921	14552580	25
3L	14562479	14563790	73
3L	14583781	14584732	41
3L	14577559	14578037	14
3L	14603964	14604443	11
3L	14610546	14611138	13
3L	14645418	14646238	36
3L	14683307	14684175	37
3L	14718041	14718502	53
3L	14833498	14834996	74
3L	14838694	14840545	85
3L	14875666	14876344	28
3L	14874304	14874881	6
3L	14894329	14895871	61
3L	14892943	14894178	54
3L	14908880	14909482	23
3L	14927822	14928299	14
3L	15029636	15030962	42
3L	15039017	15039610	28
3L	15052188	15053103	33
3L	15079379	15079993	21
3L	15068866	15069773	22
3L	15116648	15117309	26
3L	15161880	15162384	32
3L	15176851	15177700	28
3L	15202524	15203219	21
3L	15223069	15223601	15
3L	15251119	15251552	18
3L	15258045	15258500	22
3L	15273946	15274703	38
3L	15265515	15265956	27
3L	15270909	15271706	36
3L	15284250	15284705	12
3L	15299365	15299906	27
3L	15343417	15343928	13
3L	15379422	15380406	38
3L	15386949	15387913	35
3L	15421325	15422856	69
3L	15420662	15421080	23
3L	15455509	15455917	9
3L	15445534	15445822	10
3L	15529593	15530510	24
3L	15583799	15584503	21
3L	15607321	15608066	39
3L	15632684	15633087	15
3L	15646293	15647443	48
3L	15665380	15665962	19
3L	15732082	15732873	33
3L	15740758	15742986	130
3L	15739314	15739686	28
3L	15744415	15745185	17
3L	15790332	15790780	16
3L	15817629	15818038	11
3L	15847624	15848087	12
3L	15864829	15866319	81
3L	15915594	15916131	24
3L	15902575	15903788	68
3L	15921842	15922132	9
3L	15988509	15989773	41
3L	16073421	16074201	26
3L	16129655	16130660	29
3L	16159567	16159805	8
3L	16164966	16166626	67
3L	16174743	16175083	21
3L	16201858	16202263	18
3L	16292376	16294035	69
3L	16304725	16305772	27
3L	16332799	16334113	48
3L	16351336	16352258	42
3L	16350104	16350846	22
3L	16386619	16387202	31
3L	16423705	16424836	45
3L	16428622	16430096	41
3L	16457289	16457919	21
3L	16451705	16453171	66
3L	16494099	16494899	47
3L	16589653	16589873	6
3L	16634057	16635253	52
3L	16625627	16626649	39
3L	16648876	16649398	15
3L	16675383	16676971	62
3L	16690479	16691038	31
3L	16725271	16726346	50
3L	16753006	16753912	71
3L	16747172	16748336	65
3L	16745118	16746156	72
3L	16743153	16744002	53
3L	16756569	16756934	5
3L	16813841	16814940	36
3L	16812629	16813165	17
3L	16867925	16868376	21
3L	16872063	16872897	41
3L	16926288	16927797	68
3L	16981668	16982309	27
3L	16985637	16986380	14
3L	17049712	17051577	57
3L	17102482	17103656	37
3L	17099109	17100267	9
3L	17115788	17117466	46
3L	17134880	17136269	46
3L	17176888	17177365	18
3L	17187539	17188112	21
3L	17192676	17193132	12
3L	17210799	17212424	42
3L	17214009	17214681	25
3L	17218145	17218656	27
3L	17229936	17230377	17
3L	17274377	17275096	17
3L	17358118	17359231	28
3L	17350305	17351031	17
3L	17385500	17386381	30
3L	17405119	17406028	34
3L	17437823	17438369	23
3L	17454787	17455029	9
3L	17488415	17489805	46
3L	17594426	17594939	28
3L	17601298	17601619	8
3L	17667868	17668285	16
3L	17711233	17712025	25
3L	17886695	17887403	39
3L	17927760	17929404	75
3L	17944442	17945054	17
3L	17967157	17967403	9
3L	17969503	17969876	8
3L	18054813	18055438	28
3L	18074984	18075532	22
3L	18077017	18078023	43
3L	18069780	18070102	10
3L	18120087	18120902	41
3L	18142972	18143326	21
3L	18165981	18166572	22
3L	18233615	18233911	5
3L	18241159	18241576	15
3L	18279179	18279825	25
3L	18295127	18295485	13
3L	18316771	18317274	33
3L	18312593	18314146	74
3L	18315192	18316487	67
3L	18335336	18335900	15
3L	18337100	18337680	21
3L	18329125	18329910	43
3L	18355482	18356135	29
3L	18372215	18372711	22
3L	18404199	18405095	33
3L	18405179	18405889	23
3L	18410851	18411389	21
3L	18411746	18413105	76
3L	18420975	18422092	56
3L	18443107	18443876	21
3L	18487505	18490500	124
3L	18475790	18478506	108
3L	18486025	18486322	14
3L	18505068	18505844	37
3L	18554518	18555213	28
3L	18547219	18548208	30
3L	18564770	18565275	24
3L	18577690	18578895	55
3L	18630534	18631032	21
3L	18733532	18733960	8
3L	18846173	18847053	49
3L	18929112	18930819	85
3L	19029993	19030502	10
3L	19019664	19020422	34
3L	19051160	19051529	13
3L	19064357	19064966	19
3L	19084545	19085302	21
3L	19146636	19147428	36
3L	19190153	19190732	26
3L	19180892	19181913	34
3L	19235475	19237459	78
3L	19233500	19234149	12
3L	19244967	19245655	15
3L	19318435	19319151	16
3L	19313474	19314372	39
3L	19327783	19328443	13
3L	19379695	19380289	34
3L	19387200	19388790	56
3L	19400822	19402570	39
3L	19470721	19470973	6
3L	19481828	19482685	26
3L	19491547	19492822	37
3L	19553260	19553903	18
3L	19569838	19571222	36
3L	19650965	19651871	25
3L	19639218	19639814	28
3L	19663142	19664378	47
3L	19667037	19668367	44
3L	19664598	19665526	34
3L	19691605	19692458	24
3L	19775197	19776873	19
3L	19865507	19866059	8
3L	19850906	19851651	18
3L	19862959	19863302	11
3L	19938141	19939052	31
3L	19943007	19943479	20
3L	20012276	20014257	20
3L	20045069	20045968	25
3L	20247103	20248425	28
3L	20268874	20270361	41
3L	20265585	20266206	13
3L	20387456	20388085	15
3L	20397748	20398092	4
3L	20410334	20411730	16
3L	20509629	20510130	9
3L	20532280	20532867	11
3L	20544577	20546099	24
3L	20575166	20576398	26
3L	20599805	20600452	11
3L	20605482	20606355	21
3L	20693830	20694314	18
3L	20743409	20744056	9
3L	20822204	20823403	19
3L	20843373	20844556	28
3L	20895262	20895998	13
3L	20946751	20947477	13
3L	20970336	20971206	34
3L	20975263	20976469	30
3L	20977405	20979348	61
3L	21006664	21007091	9
3L	21038687	21039257	16
3L	21046639	21047693	17
3L	21109467	21110174	10
3L	21103646	21104524	10
3L	21102931	21103259	8
3L	21204695	21205478	15
3L	21194401	21194862	13
3L	21252345	21252982	23
3L	21317634	21318488	17
3L	21372445	21372968	20
3L	21382675	21383558	22
3L	21400231	21400835	17
3L	21444263	21445622	23
3L	21449515	21450196	12
3L	21458208	21460188	36
3L	21642259	21642856	24
3L	21640304	21641411	21
3L	21643266	21643795	6
3L	21858703	21861642	60
3L	21855766	21857095	27
3L	21850775	21851554	28
3L	21877452	21878052	10
3L	21903476	21905840	50
3L	21926498	21927062	16
3L	21990102	21992556	44
3L	22001361	22003064	36
3L	22009994	22012157	34
3L	22016537	22019103	50
3L	22024349	22026864	72
3L	22089008	22091291	51
3L	22102480	22103216	13
3L	22116520	22117396	17
3L	22120282	22121527	22
3L	22145937	22147705	34
3L	22199115	22201448	23
3L	22221169	22221773	8
3L	22251019	22251810	9
3L	22276741	22278088	25
3L	22287313	22288794	17
3L	22371819	22372499	16
3L	22385916	22386647	18
3L	22397324	22397662	4
3L	22419973	22420881	6
3L	22428072	22429275	25
3L	22445252	22445798	14
3L	22464943	22465425	10
3L	22475848	22477283	23
3L	22508568	22511072	45
3L	22506442	22507943	29
3L	22529599	22531659	36
3L	22531961	22534261	58
3L	22628207	22628781	10
3L	22620271	22621270	24
3L	22646394	22648242	34
3L	22736302	22736669	7
3L	22841987	22842357	8
3L	22882702	22883414	16
3L	22909640	22912843	65
3L	22919362	22922180	64
3L	22915640	22918387	69
3L	22922227	22924128	39
3L	22956741	22957235	7
3L	22959305	22961107	33
3L	22993371	22994082	14
3L	22992703	22993150	7
3L	23003909	23005662	21
3L	23026640	23028076	25
3L	23083137	23086267	62
3L	23262543	23263675	12
3L	23844983	23845821	31
3L	24466610	24467020	8
3LHet	223800	226311	N_VARIANTS
3LHet	249292	249693	N_VARIANTS
3LHet	934248	934914	N_VARIANTS
3LHet	1251183	1251841	N_VARIANTS
3LHet	1574029	1575249	N_VARIANTS
3LHet	2193492	2194119	N_VARIANTS
3LHet	2192439	2193101	N_VARIANTS
3LHet	2191804	2192222	N_VARIANTS
3LHet	2237198	2238099	N_VARIANTS
3LHet	2250030	2250988	N_VARIANTS
3LHet	2396713	2396978	N_VARIANTS
[truncated: 1,332 more rows]
