# Supplementary material for: The hourglass model of evolutionary conservation during embryogenesis extends to developmental enhancers with signatures of positive selection
Source: Genome Res. 2021 Sep;31(9):1573–81. doi: 10.1101/gr.275212.121 (PMC8415374; doi:10.1101/gr.275212.121)
Supplement: Supplemental Material [file supp_gr.275212.121_Supplemental_Code.zip › Supplemental_Code/data/mkTest/dmel1416_specific_enhancer_dm3_SNVs.txt]

chr2L	2883405	2883688	16
chr2L	736238	737447	60
chr2L	1375132	1376774	51
chr2L	2292235	2294035	76
chr2L	2850784	2851699	50
chr2L	11632491	11633665	50
chr2L	13925926	13927184	48
chr2L	16579698	16581578	116
chr2L	16988159	16990516	129
chr2L	17153408	17155333	94
chr2L	201007	201910	29
chr2L	322842	323478	45
chr2L	338324	338902	27
chr2L	914416	914854	22
chr2L	1414000	1415713	47
chr2L	1464411	1465605	58
chr2L	1482467	1483486	24
chr2L	1598712	1600701	67
chr2L	1925613	1927030	80
chr2L	1996279	1997702	55
chr2L	2303827	2306018	133
chr2L	2345174	2346151	50
chr2L	2508169	2508711	13
chr2L	2593863	2596102	120
chr2L	2602143	2602732	27
chr2L	2848519	2850011	91
chr2L	2835553	2836678	57
chr2L	3230904	3231712	33
chr2L	3398848	3399612	49
chr2L	3666566	3666819	2
chr2L	4141370	4143002	68
chr2L	4590093	4591121	27
chr2L	4636756	4638276	16
chr2L	4717454	4718370	34
chr2L	4705355	4706803	61
chr2L	5304267	5304650	17
chr2L	5643402	5644777	34
chr2L	5734785	5735896	41
chr2L	5958937	5959513	61
chr2L	6120995	6122355	81
chr2L	6404323	6405036	31
chr2L	6568298	6569185	21
chr2L	6579574	6581419	90
chr2L	7071196	7071626	18
chr2L	7100657	7101942	74
chr2L	7167417	7168596	55
chr2L	7284800	7285375	8
chr2L	7434295	7434853	28
chr2L	7693498	7694764	86
chr2L	7762181	7763420	62
chr2L	8339458	8340272	65
chr2L	8530141	8530707	31
chr2L	8901975	8903614	85
chr2L	8903710	8906080	96
chr2L	9601165	9601713	8
chr2L	9735233	9736306	68
chr2L	10077736	10079072	71
chr2L	10192401	10194030	88
chr2L	11256559	11258241	65
chr2L	11554021	11554887	23
chr2L	11568983	11572120	132
chr2L	11652746	11654314	94
chr2L	11786078	11787721	94
chr2L	11869867	11871112	50
chr2L	12077656	12078148	25
chr2L	12297630	12300367	106
chr2L	12391296	12392100	35
chr2L	12557639	12558273	16
chr2L	12635211	12635980	26
chr2L	12748508	12749418	55
chr2L	13205868	13207032	51
chr2L	13312993	13314525	90
chr2L	13473564	13474270	32
chr2L	13695077	13696026	25
chr2L	13727760	13728865	42
chr2L	13937378	13939204	80
chr2L	14008923	14009667	33
chr2L	14077190	14079810	126
chr2L	14613736	14614493	51
chr2L	14754579	14756957	157
chr2L	14787297	14790048	137
chr2L	14797248	14797984	20
chr2L	14824171	14825951	71
chr2L	14958677	14959382	20
chr2L	15003695	15004742	17
chr2L	15001236	15002145	57
chr2L	15155308	15156312	30
chr2L	15168608	15169222	58
chr2L	15172847	15173822	42
chr2L	15374419	15375181	20
chr2L	15455823	15456282	18
chr2L	15546263	15547144	67
chr2L	15784480	15785553	114
chr2L	15931225	15934009	156
chr2L	16075637	16077717	84
chr2L	16403679	16404860	35
chr2L	16567819	16568585	36
chr2L	16671731	16672449	55
chr2L	16986773	16987918	71
chr2L	17019680	17020626	41
chr2L	17057552	17058703	54
chr2L	17068171	17070833	104
chr2L	17307186	17308588	46
chr2L	17305630	17306098	14
chr2L	17332301	17332871	8
chr2L	17329034	17330513	57
chr2L	17641198	17641957	21
chr2L	17731954	17732867	31
chr2L	17971198	17972023	34
chr2L	18036748	18038215	65
chr2L	18071817	18074315	173
chr2L	18225296	18226955	76
chr2L	18232435	18234299	104
chr2L	18420676	18424144	140
chr2L	18482507	18483212	23
chr2L	18757519	18759314	51
chr2L	18769967	18771031	21
chr2L	18867448	18868316	24
chr2L	19177220	19177853	26
chr2L	19276174	19276792	17
chr2L	19634711	19636871	98
chr2L	19740809	19741321	95
chr2L	20074348	20074625	14
chr2L	20106642	20107235	137
chr2L	20173733	20173927	64
chr2L	20535491	20537195	99
chr2L	20969457	20970909	59
chr2L	21272729	21273890	129
chr2L	21402353	21402814	73
chr2L	21722577	21723200	28
chr2L	21733905	21734937	191
chr2L	21889935	21890649	25
chr2L	22304069	22306343	505
chr2L	22398842	22399361	0
chr2R	3685991	3686970	69
chr2R	4701582	4702486	62
chr2R	8961612	8962573	37
chr2R	12041906	12043614	96
chr2R	13121587	13124069	99
chrU	1615104	1615320	67
chr2RHet	732495	732737	28
chrU	1960951	1961142	4
chr2RHet	3106882	3107069	52
chr2RHet	3162031	3163195	259
chr2R	96608	96851	63
chr2R	562449	563133	165
chr2R	1974469	1975204	76
chr2R	2491867	2492799	51
chr2R	2812530	2814066	52
chr2R	2900481	2901145	52
chr2R	3214738	3215615	30
chr2R	3281104	3282195	90
chr2R	3872951	3873695	17
chr2R	4041699	4043013	53
chr2R	4347162	4348238	59
chr2R	4463369	4464408	47
chr2R	4472908	4474284	104
chr2R	4664565	4665364	37
chr2R	4711827	4713320	51
chr2R	4709143	4709493	20
chr2R	5230430	5231918	73
chr2R	5237119	5238493	55
chr2R	5266545	5269475	166
chr2R	5334074	5334860	38
chr2R	5484545	5485091	26
chr2R	5502174	5503323	50
chr2R	5572462	5573568	101
chr2R	5792070	5793489	94
chr2R	5969489	5970289	29
chr2R	6201970	6202746	15
chr2R	6245152	6246362	41
chr2R	6605817	6606363	10
chr2R	6647044	6647703	51
chr2R	6966509	6967222	36
chr2R	7040373	7041588	58
chr2R	7163502	7164215	35
chr2R	7366287	7366959	14
chr2R	7427831	7428478	24
chr2R	7871953	7872332	19
chr2R	8094315	8095384	42
chr2R	8384497	8385259	39
chr2R	8372341	8374142	69
chr2R	8508631	8510638	45
chr2R	9399838	9401706	60
chr2R	9418047	9419040	70
chr2R	9624801	9625950	34
chr2R	9659114	9660091	38
chr2R	9700822	9702234	65
chr2R	9924269	9924738	10
chr2R	10105038	10105602	21
chr2R	10369261	10369978	42
chr2R	10797065	10797915	52
chr2R	12325932	12328274	98
chr2R	12345718	12346542	20
chr2R	12389819	12390422	20
chr2R	12581112	12582181	52
chr2R	12599227	12599963	23
chr2R	12616790	12617832	55
chr2R	12816596	12817731	51
chr2R	13071094	13071679	6
chr2R	13178093	13178798	25
chr2R	13206815	13207894	31
chr2R	13508781	13509922	44
chr2R	13522783	13523877	23
chr2R	13535856	13536645	36
chr2R	13791626	13794410	109
chr2R	13796426	13796666	3
chr2R	13804224	13805647	85
chr2R	13871577	13872185	31
chr2R	14534875	14535439	35
chr2R	14662127	14662634	21
chr2R	14699229	14700256	56
chr2R	14779689	14781015	51
chr2R	14938613	14940166	66
chr2R	14956938	14958157	33
chr2R	14966829	14968816	78
chr2R	15101079	15102768	61
chr2R	15216969	15217837	39
chr2R	16111846	16112437	21
chr2R	16203248	16203619	34
chr2R	16245664	16247056	47
chr2R	16323065	16323994	31
chr2R	16345558	16346107	12
chr2R	16534369	16537467	100
chr2R	16642330	16643713	48
chr2R	17139120	17139467	53
chr2R	17162835	17163442	27
chr2R	17267672	17268221	25
chr2R	17277293	17278129	45
chr2R	17294997	17297618	118
chr2R	17400547	17402866	71
chr2R	17688685	17689263	15
chr2R	18323055	18324180	49
chr2R	18334544	18335775	51
chr2R	18615020	18616053	23
chr2R	18865982	18866812	107
chr2R	19182739	19184397	74
chr2R	19230488	19231263	55
chr2R	19356477	19357781	71
chr2R	19649234	19650324	26
chr2R	19680278	19681165	48
chr2R	19891351	19892071	41
chr2R	20050499	20051396	0
chr2R	20121175	20121894	163
chr2R	20813249	20814847	90
chr3L	916990	918475	61
chr3L	3012457	3014855	123
chr3L	3275925	3276882	34
chr3L	5366696	5368946	101
chr3L	14279883	14280251	17
chr3L	4946926	4948073	29
chr3L	5062238	5063131	49
chr3L	8742063	8742392	35
chr3L	9544144	9545002	46
chr3L	11182729	11183750	69
chr3L	11739301	11740863	77
chr3L	11722018	11724386	161
chr3L	14508531	14509367	23
chr3L	15410332	15412381	71
chr3L	16194920	16197408	149
chr3L	498498	500125	66
chr3L	779280	779866	6
chr3L	798909	799324	14
chr3L	824265	825301	77
chr3L	907294	908693	58
chr3L	957827	958978	58
chr3L	1008039	1009450	113
chr3L	1067298	1067818	22
chr3L	1283911	1284605	28
chr3L	1377531	1378705	53
chr3L	2008968	2010437	86
chr3L	2006111	2008947	122
chr3L	2363988	2366131	104
chr3L	2422415	2423877	58
chr3L	2560659	2560962	8
chr3L	2559276	2559990	29
chr3L	2923207	2923870	20
chr3L	3023219	3024873	106
chr3L	3142217	3142894	65
chr3L	3369938	3371543	51
chr3L	3387625	3388254	10
chr3L	3640423	3643811	67
chr3L	3705077	3707816	79
chr3L	4309913	4310705	45
chr3L	4358331	4359075	25
chr3L	4394920	4395484	12
chr3L	4518950	4520002	55
chr3L	4542897	4544332	84
chr3L	4570142	4570755	28
chr3L	4712430	4715073	116
chr3L	5003390	5004306	42
chr3L	5207809	5208388	15
chr3L	5231885	5232541	21
chr3L	5426327	5427464	47
chr3L	5480572	5481201	20
chr3L	5482834	5484063	45
chr3L	5990795	5992562	72
chr3L	6056416	6058029	48
chr3L	6195942	6197286	124
chr3L	6241959	6243824	81
chr3L	6342122	6342986	11
chr3L	6503020	6504118	55
chr3L	6701705	6702392	41
chr3L	6995255	6996018	37
chr3L	7052405	7053316	20
chr3L	7080099	7080612	10
chr3L	7155842	7157314	48
chr3L	7264339	7265855	55
chr3L	7271525	7272032	21
chr3L	7267686	7269897	110
chr3L	7547844	7548870	40
chr3L	7714564	7715215	37
chr3L	7801859	7802329	6
chr3L	7836735	7837290	29
chr3L	7919583	7920652	39
chr3L	8034051	8034661	22
chr3L	8326966	8328036	54
chr3L	8440543	8441695	71
chr3L	8861577	8863459	104
chr3L	8910064	8910848	23
chr3L	9119143	9119502	5
chr3L	9257582	9258088	11
chr3L	9255970	9257112	38
chr3L	9648055	9649173	60
chr3L	9931932	9932979	58
chr3L	9955285	9956459	48
chr3L	10000554	10001055	23
chr3L	10099703	10101212	59
chr3L	10487103	10487514	11
chr3L	10544954	10545372	17
chr3L	10627154	10628480	48
chr3L	10692324	10693206	46
chr3L	10812949	10813484	13
chr3L	11196119	11197939	105
chr3L	11443829	11445247	78
chr3L	11488429	11491404	42
chr3L	11645935	11646846	100
chr3L	11656540	11656987	24
chr3L	11803765	11804268	41
chr3L	11897549	11899970	109
chr3L	12013598	12015341	67
chr3L	12187756	12188711	30
chr3L	12336175	12337106	69
chr3L	12663477	12664038	13
chr3L	12792794	12793307	39
chr3L	12933991	12934751	28
chr3L	13184243	13185694	54
chr3L	13414103	13414939	10
chr3L	13420854	13421493	83
chr3L	13451567	13452542	27
chr3L	13615413	13616306	34
chr3L	13730743	13731875	61
chr3L	13825560	13826038	5
chr3L	13845637	13846521	17
chr3L	13880517	13881337	22
chr3L	13890900	13892108	52
chr3L	14095350	14095746	13
chr3L	14239385	14241092	62
chr3L	14799841	14800632	25
chr3L	15480068	15481134	46
chr3L	15851211	15852464	30
chr3L	15859412	15861124	64
chr3L	15861248	15863082	120
chr3L	15919140	15921658	119
chr3L	15938383	15939600	54
chr3L	15961701	15962401	49
chr3L	16078461	16079598	34
chr3L	16173679	16174572	39
chr3L	16284312	16285984	98
chr3L	16314745	16316052	44
chr3L	16637595	16638005	14
chr3L	16683382	16684775	56
chr3L	16873639	16874966	67
chr3L	16929991	16931267	54
chr3L	17068762	17069783	26
chr3L	17208669	17209400	48
chr3L	17766401	17767690	54
chr3L	17953412	17953859	4
chr3L	18037133	18038082	34
chr3L	18305089	18306433	60
chr3L	18482198	18485827	223
chr3L	18492655	18493112	12
chr3L	18592184	18593729	81
chr3L	18642092	18642782	51
chr3L	18702308	18703463	50
chr3L	18736739	18737283	83
chr3L	18743523	18744534	15
chr3L	18759621	18759972	5
chr3L	18876023	18876878	37
chr3L	19353215	19354593	78
chr3L	19434888	19435685	49
chr3L	19542317	19542830	19
chr3L	19825455	19826713	59
chr3L	19940272	19942182	183
chr3L	20065149	20065778	43
chr3L	20609414	20609969	17
chr3L	20697816	20699176	67
chr3L	20856618	20858411	100
chr3L	21090032	21090947	41
chr3L	21083370	21084839	73
chr3L	21140870	21142484	187
chr3L	21867370	21867930	34
chr3L	21919237	21920728	58
chr3L	22015037	22015933	43
chr3L	22217295	22218689	92
chr3L	22245962	22246662	50
chr3L	22653340	22654219	41
chr3L	22700355	22700725	52
chr3L	22697602	22699076	125
chr3L	22764749	22766009	131
chr3L	23174727	23175338	130
chr3L	23227420	23228691	95
chr3L	23260656	23262027	225
chr3L	23866918	23867884	229
chr3L	24290758	24292940	365
chr3LHet	688676	690009	282
chr3LHet	1181897	1182697	201
chr3LHet	2399136	2401102	373
chr3R	17058713	17060922	79
chr3R	1231163	1232731	81
chr3R	3672757	3675291	119
chr3R	4623839	4624975	72
chr3R	6114368	6114912	25
chr3R	7589304	7589898	46
chr3R	7981362	7983206	64
chr3R	10323328	10325621	94
chr3R	12749381	12750557	88
chr3R	16239912	16243238	144
chr3R	18976113	18977626	39
chr3R	21547978	21551578	196
chr3R	24776182	24776831	13
chr3RHet	1384803	1386768	144
chr3RHet	1902454	1904060	145
chr3R	277117	277602	10
chr3R	266406	267794	72
chr3R	824264	825486	65
chr3R	979404	979724	14
chr3R	972800	974034	52
chr3R	1381402	1383409	113
chr3R	1403967	1405795	66
chr3R	1705845	1706942	62
chr3R	1714361	1715031	20
chr3R	1743167	1743946	45
chr3R	1809386	1810735	57
chr3R	2186216	2187885	78
chr3R	2678748	2679082	15
chr3R	2712801	2713967	34
chr3R	2944011	2944774	56
chr3R	3027123	3027985	40
chr3R	3080391	3081210	34
chr3R	3136193	3136822	13
chr3R	3253638	3255335	115
chr3R	3368759	3369665	67
chr3R	3391202	3393573	152
chr3R	3447389	3448202	19
chr3R	3461777	3462585	38
chr3R	3907935	3909667	90
chr3R	4284598	4285826	48
chr3R	4394699	4395040	27
chr3R	4936835	4937874	36
chr3R	5013338	5014984	83
chr3R	5006429	5007430	48
chr3R	5030605	5031776	56
chr3R	5201926	5203549	63
chr3R	5260742	5261201	29
chr3R	5527043	5527854	34
chr3R	6594827	6596268	34
chr3R	6619106	6620223	47
chr3R	6856341	6857915	66
chr3R	6918869	6920393	58
chr3R	6942790	6943973	30
chr3R	7003931	7005577	95
chr3R	7034062	7035139	61
chr3R	7146243	7147047	16
chr3R	7190246	7191142	19
chr3R	7361772	7363303	48
chr3R	7386887	7387677	56
chr3R	7745115	7746200	55
chr3R	7782519	7782797	29
chr3R	7912411	7913457	39
chr3R	8028122	8030371	49
chr3R	8127748	8129368	70
chr3R	8187156	8188281	67
chr3R	8230603	8231247	48
chr3R	8412821	8413682	35
chr3R	8427091	8428060	33
chr3R	8543233	8544593	63
chr3R	8693046	8693727	30
chr3R	8985528	8986925	52
chr3R	9020747	9021708	26
chr3R	9044871	9045498	18
chr3R	9215933	9216559	31
chr3R	9392446	9393676	61
chr3R	9396640	9398387	52
chr3R	9576801	9577690	46
chr3R	9599008	9599700	27
chr3R	9608766	9609575	53
chr3R	9778511	9779211	27
chr3R	9800483	9800877	0
chr3R	9834623	9836035	68
chr3R	9906908	9909049	99
chr3R	10156278	10156840	15
chr3R	10251738	10253125	63
chr3R	10250161	10250422	4
chr3R	10530263	10532028	83
chr3R	10842406	10846349	201
chr3R	11072101	11072914	43
chr3R	11214543	11216934	46
chr3R	11354484	11355931	78
chr3R	11724403	11725027	34
chr3R	12362956	12363678	22
chr3R	12409842	12410934	71
chr3R	12420976	12421575	64
chr3R	12431414	12432289	59
chr3R	12432600	12433570	48
chr3R	12730326	12730945	16
chr3R	13089272	13089750	6
chr3R	13164820	13166961	111
chr3R	13282979	13284829	67
chr3R	13312539	13312893	3
chr3R	13484774	13485643	14
chr3R	13740869	13741750	45
chr3R	13852948	13853634	35
chr3R	14291957	14293230	61
chr3R	14417967	14418896	97
chr3R	14451567	14452963	107
chr3R	14699025	14699940	38
chr3R	14697886	14698326	6
chr3R	14840787	14841677	30
chr3R	14863977	14865341	7
chr3R	15353290	15354206	40
chr3R	15546287	15548212	65
chr3R	15553402	15554069	11
chr3R	15581307	15581855	9
chr3R	15575250	15575758	9
chr3R	15641785	15643305	42
chr3R	15789496	15791120	53
chr3R	15851978	15853121	164
chr3R	15940845	15943086	247
chr3R	16053676	16054548	48
chr3R	16068201	16069811	107
chr3R	16513868	16515618	77
chr3R	16519566	16520119	16
chr3R	16526241	16528265	128
chr3R	16621739	16623315	28
chr3R	16822167	16822980	24
chr3R	16857005	16858025	51
chr3R	16979728	16980204	10
chr3R	17092990	17094020	65
chr3R	17883255	17884251	41
chr3R	17936144	17937211	55
chr3R	17947851	17949013	86
chr3R	18032401	18034036	50
chr3R	18529972	18531334	40
chr3R	18625177	18625847	22
chr3R	18635312	18637397	70
chr3R	18732239	18733372	53
chr3R	19048847	19049497	66
chr3R	19257864	19258841	19
chr3R	19355368	19356326	31
chr3R	19622048	19622953	24
chr3R	20021776	20023003	48
chr3R	20163019	20163574	24
chr3R	20405719	20406176	20
chr3R	20518882	20519942	23
chr3R	20559681	20562688	149
chr3R	20603337	20604885	88
chr3R	20751676	20752900	74
chr3R	21138146	21138806	31
chr3R	21437703	21438361	28
chr3R	21485563	21486181	24
chr3R	21902043	21903330	19
chr3R	21909578	21910303	25
chr3R	22287959	22288455	32
chr3R	22508447	22509767	39
chr3R	22653035	22655152	97
chr3R	22857410	22857881	32
chr3R	22902147	22903441	35
chr3R	23135359	23136049	33
chr3R	23203865	23204382	16
chr3R	23288486	23289606	28
chr3R	23422985	23424383	42
chr3R	23528811	23529739	43
chr3R	23771948	23773026	49
chr3R	23840531	23840813	13
chr3R	23992465	23993688	24
chr3R	24030226	24034374	130
chr3R	24052169	24053857	62
chr3R	24128281	24128517	17
chr3R	24178629	24179558	35
chr3R	24557927	24558570	8
chr3R	25150009	25150889	25
chr3R	25273646	25274445	31
chr3R	25304015	25304335	12
chr3R	25585380	25586108	42
chr3R	25798855	25801092	106
chr3R	26007282	26009549	145
chr3R	26018774	26019829	50
chr3R	26132618	26135298	137
chr3R	26369814	26371874	64
chr3R	26390928	26391633	16
chr3R	26573978	26575701	70
chr3R	27008929	27010083	46
chr3R	27459364	27461221	60
chr4	386485	387897	134
chr4	575376	575830	16
chr4	1008870	1009578	47
chr4	1298759	1298946	0
chrU	2541364	2541950	174
chrU	6338518	6338707	36
chrU	9944657	9944853	60
chrX	17424115	17425062	77
chrX	46106	46850	135
chrX	199891	200731	81
chrX	792216	792743	19
chrX	1180004	1180590	21
chrX	1499867	1501721	72
chrX	2685039	2685689	29
chrX	3103242	3104105	38
chrX	3346998	3347900	15
chrX	4767430	4767850	43
chrX	4917149	4918199	60
chrX	5058203	5058665	35
chrX	5188029	5189068	78
chrX	5409421	5410219	31
chrX	5882208	5882510	11
chrX	6486292	6486769	32
chrX	7864214	7865358	87
chrX	8099177	8100692	66
chrX	8776374	8777693	86
chrX	9482551	9482816	10
chrX	9792247	9793035	31
chrX	9915552	9916630	39
chrX	10123753	10125092	72
chrX	11494190	11496974	173
chrX	11894478	11895670	88
chrX	12335778	12336675	58
chrX	12471632	12472189	20
chrX	13107551	13108841	114
chrX	13269616	13270634	85
chrX	13472058	13472578	23
chrX	13624939	13625523	18
chrX	14794577	14795102	41
chrX	15330563	15331816	35
chrX	15390488	15391301	0
chrX	15912305	15912457	13
chrX	16167690	16168497	51
chrX	16203707	16204463	21
chrX	16214818	16216098	108
chrX	16881840	16883171	35
chrX	17066742	17067379	25
chrX	17202672	17203714	32
chrX	17577611	17578002	21
chrX	17975825	17977141	31
chrX	18009552	18010328	36
chrX	18001408	18002161	44
chrX	18078743	18079217	17
chrX	18539216	18540352	54
chrX	18705151	18706590	82
chrX	19231735	19232335	60
chrX	20378495	20378943	11
chrX	20662404	20663624	134
chrX	21869970	21870861	35
chrU	7206027	7206454	122
chrU	7288547	7288701	26
chrU	7640724	7640908	65
chrU	7753926	7754335	79
chrU	8074546	8074874	49
chrU	8277043	8277205	45
chrU	8761438	8761599	44
chrUextra	4416617	4416820	79
