# Supplementary material for: The hourglass model of evolutionary conservation during embryogenesis extends to developmental enhancers with signatures of positive selection
Source: Genome Res. 2021 Sep;31(9):1573–81. doi: 10.1101/gr.275212.121 (PMC8415374; doi:10.1101/gr.275212.121)
Supplement: Supplemental Material [file supp_gr.275212.121_Supplemental_Code.zip › Supplemental_Code/data/mkTest/dmel24_specific_enhancer_dm3_SNVs.txt]

chr2L	376294	377184	49
chr2L	671171	672488	24
chr2L	2867032	2868241	48
chr2L	3833722	3834500	17
chr2L	4357241	4358566	51
chr2L	9715055	9715768	12
chr2L	11108140	11109184	46
chr2L	12500374	12501031	27
chr2L	12729280	12731041	81
chr2L	21544555	21546180	334
chr2L	21592854	21595094	101
chr2L	21919640	21923109	231
chr2L	21937003	21938739	109
chr2L	22451908	22454133	542
chr2L	22895445	22895913	55
chr2LHet	169534	171628	538
chr2L	6363	6938	230
chr2L	89115	90495	120
chr2L	209014	210655	63
chr2L	234136	238097	777
chr2L	582210	583952	75
chr2L	600354	600981	21
chr2L	615987	616524	16
chr2L	881100	882552	156
chr2L	1478056	1479232	38
chr2L	1508189	1508635	13
chr2L	1508884	1511330	114
chr2L	1870399	1870956	40
chr2L	2456362	2457444	15
chr2L	2444090	2444580	10
chr2L	2828367	2829027	31
chr2L	2919857	2920556	81
chr2L	2957963	2958458	12
chr2L	2966680	2967692	16
chr2L	3078281	3079096	17
chr2L	3602397	3603457	13
chr2L	3588661	3589909	35
chr2L	3614187	3615760	26
chr2L	3610540	3611278	14
chr2L	3667219	3668091	55
chr2L	3822315	3823047	2
chr2L	3842234	3843216	25
chr2L	4169789	4170910	44
chr2L	4207800	4210642	139
chr2L	4202645	4203710	49
chr2L	4354720	4355445	28
chr2L	4547515	4549241	90
chr2L	4823397	4824330	60
chr2L	5186356	5187241	22
chr2L	5315388	5315756	10
chr2L	5363434	5364944	53
chr2L	5464539	5465071	19
chr2L	5755697	5757712	119
chr2L	5789140	5789825	48
chr2L	5983407	5983797	33
chr2L	6155957	6157208	57
chr2L	6361132	6362398	35
chr2L	6362487	6363072	41
chr2L	6390304	6392107	69
chr2L	6543460	6544337	39
chr2L	6736319	6739924	165
chr2L	6926932	6927442	12
chr2L	7096111	7097061	45
chr2L	7247412	7248204	19
chr2L	7304000	7305272	17
chr2L	7592470	7593292	23
chr2L	7594568	7595155	10
chr2L	7832902	7833171	12
chr2L	7901767	7902560	42
chr2L	8188205	8189217	33
chr2L	8182063	8183627	58
chr2L	8208809	8209950	79
chr2L	8322285	8322883	21
chr2L	8317141	8318753	97
chr2L	8386742	8387613	28
chr2L	8510325	8511226	43
chr2L	8796212	8797673	68
chr2L	8811191	8811980	25
chr2L	8822100	8822504	10
chr2L	8875731	8876458	18
chr2L	8872301	8872891	8
chr2L	8920011	8920351	6
chr2L	9061390	9062171	26
chr2L	9069836	9070488	27
chr2L	9149798	9150508	24
chr2L	9270205	9271908	96
chr2L	9582847	9583623	14
chr2L	9577126	9577723	20
chr2L	9584897	9585563	19
chr2L	9728721	9729289	18
chr2L	9804371	9804936	22
chr2L	9970361	9971085	37
chr2L	10188455	10189722	47
chr2L	10214063	10215839	64
chr2L	10282027	10285668	137
chr2L	10547234	10547712	13
chr2L	10535190	10536395	76
chr2L	10611276	10611904	28
chr2L	10660955	10661646	16
chr2L	10835409	10836706	51
chr2L	11052770	11053131	6
chr2L	11184449	11185420	20
chr2L	11190758	11191321	14
chr2L	11214056	11214974	16
chr2L	11455202	11456199	41
chr2L	11482341	11482866	17
chr2L	11756672	11757194	2
chr2L	11965097	11966050	35
chr2L	11981924	11983028	64
chr2L	11995996	11996259	7
chr2L	12080917	12081677	25
chr2L	12087091	12087899	27
chr2L	12082424	12082970	16
chr2L	12364395	12364872	8
chr2L	12466394	12467091	61
chr2L	12478396	12478823	20
chr2L	12501496	12502246	31
chr2L	12543872	12544302	3
chr2L	12606736	12607971	54
chr2L	12600417	12601584	15
chr2L	12616552	12617104	19
chr2L	12647572	12648230	17
chr2L	12679233	12679837	23
chr2L	12723701	12724636	33
chr2L	12753873	12754958	23
chr2L	12968244	12968924	13
chr2L	13507368	13508395	23
chr2L	13520985	13521914	42
chr2L	14062213	14063734	137
chr2L	14367031	14367359	23
chr2L	14447524	14447953	7
chr2L	14489130	14489514	12
chr2L	14557583	14558420	26
chr2L	14585059	14586707	50
chr2L	14661314	14662479	24
chr2L	14724796	14726581	104
chr2L	14814904	14815550	36
chr2L	15016927	15017634	24
chr2L	15042064	15042647	17
chr2L	15219549	15220030	8
chr2L	15313471	15314236	15
chr2L	15323192	15323793	15
chr2L	15319561	15320314	23
chr2L	15330695	15330994	19
chr2L	15359560	15360080	15
chr2L	15438350	15439223	14
chr2L	15482005	15482387	10
chr2L	15475751	15476094	6
chr2L	15782648	15783335	40
chr2L	15777817	15778562	16
chr2L	16248489	16248966	23
chr2L	16263627	16264034	18
chr2L	16319046	16320696	71
chr2L	16371444	16372067	17
chr2L	16439238	16439934	19
chr2L	16582581	16583232	39
chr2L	16746173	16746684	16
chr2L	16750535	16751863	33
chr2L	16757086	16759674	144
chr2L	16770049	16771666	42
chr2L	16908385	16909604	36
chr2L	17213178	17213950	29
chr2L	17376009	17376740	21
chr2L	17462194	17464491	80
chr2L	17551552	17552347	104
chr2L	17666109	17667423	77
chr2L	17748624	17749226	19
chr2L	17756824	17757480	57
chr2L	17854275	17856405	57
chr2L	18124383	18124986	45
chr2L	18301872	18302493	14
chr2L	18486631	18487255	21
chr2L	18597832	18598794	18
chr2L	18719931	18721593	52
chr2L	18894631	18895966	78
chr2L	18916980	18918038	40
chr2L	18976181	18977427	64
chr2L	18992526	18993359	78
chr2L	19156127	19156588	17
chr2L	19162374	19162782	11
chr2L	19172565	19173202	14
chr2L	19308927	19309916	26
chr2L	19462507	19463307	23
chr2L	19475178	19475934	18
chr2L	19596638	19598020	49
chr2L	19712759	19715466	93
chr2L	19775884	19777971	71
chr2L	19921283	19921985	34
chr2L	19918588	19919235	19
chr2L	19937760	19938436	22
chr2L	20062498	20063568	50
chr2L	20109384	20111042	327
chr2L	20128384	20128832	20
chr2L	20198074	20198293	0
chr2L	20423069	20423582	25
chr2L	20768361	20769328	50
chr2L	20799002	20799441	23
chr2L	21011344	21012079	8
chr2L	21109758	21110501	45
chr2L	21293061	21293703	68
chr2L	21301329	21301830	33
chr2L	21407166	21408661	597
chr2L	21621265	21621610	45
chr2L	21644978	21646989	387
chr2L	21803025	21803623	32
chr2L	21809089	21812223	241
chr2L	21835206	21838554	193
chr2L	21876772	21877787	98
chr2L	21912530	21913779	243
chr2L	21925520	21926148	22
chr2L	21946245	21948306	117
chr2L	21979906	21981235	99
chr2L	22011091	22011931	51
chr2L	22039491	22041668	132
chr2L	22112663	22113335	44
chr2L	22116488	22116769	0
chr2L	22132915	22133302	66
chr2L	22214646	22215927	155
chr2L	22226774	22228643	415
chr2L	22237449	22237826	43
chr2L	22256270	22258574	490
chr2L	22279816	22280098	89
chr2L	22290053	22292388	524
chr2L	22298647	22300461	203
chr2L	22319137	22320955	386
chr2L	22343430	22344459	72
chr2L	22450343	22451688	304
chr2L	22446009	22446864	244
chr2L	22479271	22479499	73
chr2L	22491309	22493827	123
chr2L	22519140	22519737	40
chr2L	22548519	22550216	690
chr2L	22606672	22609006	224
chr2L	22625508	22627136	267
chr2L	22650809	22651228	159
chr2L	22654726	22656869	613
chr2L	22819864	22821840	347
chr2L	22822840	22824081	235
chr2L	22849216	22849804	0
chr2L	22869826	22870922	382
chr2L	22941424	22941743	15
chr2LHet	22373	23372	130
chr2LHet	213581	214548	176
chr2LHet	245166	247010	170
chr2LHet	248135	251181	276
chr2LHet	244030	244906	331
chr2LHet	318437	318918	14
chr2R	1260067	1262267	435
chr2R	1391904	1392937	149
chr2R	9256354	9257057	27
chrU	33785	37497	733
chr2RHet	206353	209085	706
chr2RHet	401136	404688	559
chr2RHet	483596	487028	57
chrU	1193892	1195242	347
chrU	1343277	1345149	259
chr2RHet	1641685	1643460	145
chr2RHet	3135207	3136035	107
chr2R	520872	524249	519
chr2R	588266	589784	266
chr2R	916336	918240	355
chr2R	1046122	1048994	899
chr2R	2653089	2655310	109
chr2R	5864539	5865525	25
chr2R	7306686	7307395	25
chr2R	11122775	11125120	71
chr2R	14581263	14582312	34
chr2R	15581019	15581434	7
chr2R	17103080	17104789	66
chr2R	17464325	17465973	66
chr2R	19413715	19415433	74
chr2R	20610956	20613768	143
chr2R	20938231	20939297	43
chrUextra	949914	950481	0
chrU	1552659	1552876	71
chrU	3305813	3306578	120
chrU	3292842	3293433	230
chrU	3294558	3295274	188
chrU	2662702	2662986	37
chrU	2651818	2652735	81
chrU	103321	105131	318
chrU	121054	123418	200
chrU	177937	178834	255
chrU	196582	197041	27
chrU	247209	248507	164
chr2RHet	55112	56881	472
chr2RHet	88810	90984	349
chr2RHet	93856	95779	395
chr2RHet	129601	130625	0
chr2RHet	214162	215191	275
chr2RHet	318612	319305	96
chr2RHet	392849	393375	58
chr2RHet	440262	441712	443
chr2RHet	478907	481430	391
chr2RHet	495784	497482	344
chr2RHet	494661	495444	43
chr2RHet	521594	523218	423
chr2RHet	533132	533890	0
chr2RHet	520020	521451	319
chr2RHet	563826	564986	102
chr2RHet	576258	579060	450
chrU	1053815	1055429	306
chrU	1106269	1108218	479
chrU	1185476	1186269	192
chrU	1215322	1215828	182
chrU	1338405	1341162	539
chrU	1352682	1354674	386
chrU	1366353	1367587	160
chrU	1362568	1365154	468
chrU	3692681	3693375	261
chr2RHet	663202	665006	188
chr2RHet	665048	666326	109
chr2RHet	727794	729624	368
chr2RHet	754979	757961	441
chr2RHet	794951	795646	8
chr2RHet	798646	800739	360
chr2RHet	816590	817826	191
chr2RHet	836354	838891	382
chr2RHet	890656	891176	162
chr2RHet	1111647	1112150	44
chr2RHet	1122122	1122355	92
chr2RHet	1268808	1269581	187
chr2RHet	1320221	1320475	0
chr2RHet	1333117	1334171	363
chr2RHet	1338236	1338686	112
chr2RHet	1334556	1335294	185
chr2RHet	1364443	1365705	60
chr2RHet	1415857	1418092	180
chr2RHet	1420892	1421541	71
chrU	1959142	1959373	13
chrU	1951000	1954279	986
chr2RHet	1551130	1551819	152
chr2RHet	1544064	1545210	234
chr2RHet	1572645	1573540	351
chr2RHet	1591060	1592174	334
chr2RHet	1607111	1607898	245
chr2RHet	1604945	1605402	48
chr2RHet	1595753	1596182	0
chr2RHet	1605746	1606314	101
chr2RHet	1630994	1632086	111
chr2RHet	1638419	1640286	176
chr2RHet	1643686	1644374	296
chr2RHet	1661564	1662009	58
chr2RHet	1680991	1681648	68
chr2RHet	1720889	1723433	523
chr2RHet	1734321	1736025	415
chr2RHet	1754104	1754314	71
chr2RHet	1743497	1745891	510
chr2RHet	1778335	1778932	15
chr2RHet	1929484	1931013	282
chr2RHet	2214536	2214754	27
chr2RHet	2313756	2314173	84
chr2RHet	2346175	2348007	309
chr2RHet	2358681	2360295	112
chr2RHet	2356352	2357646	213
chr2RHet	2405140	2405420	96
chr2RHet	2584841	2585511	52
chrU	5776172	5776843	19
chr2RHet	3130506	3130735	0
chr2RHet	3133455	3133871	54
chr2RHet	3169734	3171209	326
chr2RHet	3218093	3218322	5
chr2RHet	3229397	3229803	42
chr2R	61763	62140	72
chr2R	67922	69652	186
chr2R	88786	90750	202
chr2R	109569	109939	44
chr2R	108349	108971	0
chr2R	146980	147253	40
chr2R	136163	136439	57
chr2R	208552	209839	305
chr2R	198254	201346	633
chr2R	211519	212178	121
chr2R	232107	234461	259
chr2R	234519	235525	0
chr2R	265943	266792	51
chr2R	283875	284940	230
chr2R	313628	314668	355
chr2R	315613	319410	780
chr2R	436990	437498	58
chr2R	437755	439844	336
chr2R	453530	456081	601
chr2R	469586	473167	673
chr2R	498689	502012	942
chr2R	517338	518378	129
chr2R	528483	529236	241
chr2R	584911	585345	54
chr2R	574737	578499	412
chr2R	579261	580919	104
chr2R	594666	596818	387
chr2R	603556	604447	268
chr2R	632724	635666	463
chr2R	623488	624464	225
chr2R	744221	745093	20
chr2R	742172	743617	356
chr2R	764704	766605	633
chr2R	830626	831475	85
chr2R	962717	964513	351
chr2R	1005880	1007056	301
chr2R	1024555	1027799	635
chr2R	1016432	1017605	247
chr2R	1019918	1022083	241
chr2R	1036639	1038801	480
chr2R	1059697	1060537	128
chr2R	1110567	1113820	485
chr2R	1128256	1130149	233
chr2R	1127254	1128073	198
chr2R	1114568	1114834	8
chr2R	1153591	1154758	283
chr2R	1151861	1153033	110
chr2R	1169929	1170463	167
chr2R	1196099	1196721	87
chr2R	1226290	1227122	161
chr2R	1212967	1215976	151
chr2R	1253994	1255006	111
chr2R	1252162	1253382	221
chr2R	1305084	1305495	28
chr2R	1318992	1320069	211
chr2R	1332965	1334931	178
chr2R	1402331	1403274	14
chr2R	1508092	1509394	244
chr2R	1560361	1561145	68
chr2R	1837452	1839818	337
chr2R	2035407	2036003	21
chr2R	2032950	2033937	40
chr2R	2054172	2054877	13
chr2R	2074017	2074435	12
chr2R	2081297	2082107	30
chr2R	2087303	2087564	33
chr2R	2142319	2143306	106
chr2R	2172078	2172532	10
chr2R	2213797	2215771	332
chr2R	2323567	2324409	162
chr2R	2415192	2416022	26
chr2R	2414050	2414495	33
chr2R	2453784	2454852	42
chr2R	2485131	2485861	24
chr2R	2514703	2515197	12
chr2R	3380672	3381133	16
chr2R	3461118	3465808	241
chr2R	3479940	3480778	29
chr2R	3492395	3493022	47
chr2R	3728241	3730650	117
chr2R	3735612	3737214	84
chr2R	4016546	4017854	50
chr2R	4037906	4038589	56
chr2R	4135456	4136072	18
chr2R	4575651	4576160	34
chr2R	4753472	4754178	34
chr2R	4924865	4925458	30
chr2R	5145104	5145843	22
chr2R	5322694	5323668	35
chr2R	5329556	5330259	28
chr2R	5404666	5405631	25
chr2R	5454404	5455644	22
chr2R	5587364	5588305	28
chr2R	5608586	5609707	46
chr2R	5627067	5628074	94
chr2R	5741007	5741503	20
chr2R	5873073	5874160	20
chr2R	5882571	5884638	55
chr2R	6052114	6052753	31
chr2R	6095296	6096819	173
chr2R	6146485	6147790	65
chr2R	6174538	6174786	3
chr2R	6381452	6381889	11
chr2R	6379454	6380148	18
chr2R	6398000	6398699	20
chr2R	6391115	6391858	18
chr2R	6436992	6437346	10
chr2R	6440286	6440811	39
chr2R	6449001	6449661	45
chr2R	6746155	6746711	43
chr2R	6742180	6742960	26
chr2R	6872735	6873364	17
chr2R	6881177	6882301	24
chr2R	6886725	6887794	41
chr2R	7153564	7154327	41
chr2R	7287888	7288339	18
chr2R	7342985	7343521	12
chr2R	7412264	7412573	8
chr2R	7424820	7425742	12
chr2R	7443298	7444136	23
chr2R	7465336	7466266	27
chr2R	7496503	7497191	19
chr2R	7596865	7597162	7
chr2R	7687411	7688201	11
chr2R	7998586	7999599	51
chr2R	8095753	8096875	71
chr2R	8206931	8207463	64
chr2R	8342286	8342961	34
chr2R	8345610	8345996	12
chr2R	8461329	8462636	58
chr2R	8590918	8591958	66
chr2R	8663172	8663946	29
chr2R	8657785	8658559	34
chr2R	8801916	8802782	12
chr2R	8942611	8943808	32
chr2R	9029209	9032503	143
chr2R	9032789	9033995	23
chr2R	9082463	9082893	31
chr2R	9195356	9195881	41
chr2R	9229787	9231290	54
chr2R	9334971	9335822	34
chr2R	9350261	9350806	25
chr2R	9376071	9376577	15
chr2R	9702920	9705159	76
chr2R	9787526	9788562	36
chr2R	9831537	9831860	7
chr2R	9956095	9957329	34
chr2R	10055005	10055550	15
chr2R	10149143	10149901	27
chr2R	10187425	10189255	163
chr2R	10198844	10199408	12
chr2R	10379830	10381432	65
chr2R	10687470	10688074	44
chr2R	10723069	10723309	5
chr2R	10883500	10883938	19
chr2R	10945711	10947060	69
chr2R	10944761	10945335	24
chr2R	11016826	11017683	20
chr2R	11082518	11083626	45
chr2R	11142927	11145470	133
chr2R	11150557	11152198	50
chr2R	11740162	11742302	55
chr2R	11752488	11754508	106
chr2R	11793890	11794434	22
chr2R	11817471	11817873	10
chr2R	11846721	11847547	23
chr2R	12218582	12218983	2
chr2R	12210863	12211971	39
chr2R	12366365	12368160	45
chr2R	12395894	12396911	33
chr2R	12442497	12443961	84
chr2R	12522258	12522930	22
chr2R	12649672	12650943	62
chr2R	12761796	12762333	18
chr2R	13227293	13227679	14
chr2R	13233000	13234212	23
chr2R	13369839	13371190	169
chr2R	13386115	13387122	42
chr2R	13485724	13486464	33
chr2R	13739761	13740523	69
chr2R	13784259	13784616	15
chr2R	14090826	14091296	9
chr2R	14142299	14143127	16
chr2R	14148628	14149975	55
chr2R	14157897	14159343	29
chr2R	14192307	14192685	11
chr2R	14448999	14450438	25
chr2R	14541284	14541994	24
chr2R	15150045	15150419	7
chr2R	15370719	15372973	75
chr2R	15493432	15494159	10
chr2R	15587619	15588315	24
chr2R	15598707	15599421	30
chr2R	15688667	15689535	19
chr2R	15750327	15751238	11
chr2R	15819600	15820036	7
chr2R	15922130	15923395	19
chr2R	15920948	15921668	8
chr2R	15939069	15940002	14
chr2R	15946993	15947523	15
chr2R	15941726	15942294	7
chr2R	16044214	16045747	28
chr2R	16061020	16061925	26
chr2R	16117980	16118909	23
chr2R	16183004	16184842	59
chr2R	16429884	16430231	8
chr2R	16445101	16448514	143
chr2R	16838345	16840123	59
chr2R	16849632	16850153	10
chr2R	16879084	16879650	26
chr2R	16910404	16911353	34
chr2R	17117268	17118067	36
chr2R	17302413	17303142	40
chr2R	17340683	17343050	86
chr2R	17348740	17349588	63
chr2R	17364792	17365108	7
chr2R	17353946	17354336	15
chr2R	17479522	17480218	97
chr2R	17536448	17536730	15
chr2R	17734371	17734743	19
chr2R	18125779	18126337	21
chr2R	18579363	18579876	23
chr2R	18633214	18636282	88
chr2R	18975869	18978511	117
chr2R	19047483	19049428	167
chr2R	19124499	19124870	22
chr2R	19405903	19407224	63
chr2R	19622248	19626732	129
chr2R	20444321	20445799	53
chr2R	20532519	20533727	47
chr2R	20559449	20559966	20
chr2R	20604882	20607290	98
chr2R	20694894	20696506	43
chr2R	20944173	20945090	31
chr2R	21050823	21052327	72
chr2R	21090582	21091907	93
chr2R	21098901	21099660	53
chr2R	21097396	21098359	46
chr2R	21110370	21110911	19
chr2R	21105417	21105973	45
chr3L	9036517	9037148	18
chr3L	12705423	12707177	60
chr3L	278268	279037	42
chr3L	753487	754226	31
chr3L	3701536	3702809	30
chr3L	3865191	3867091	49
chr3L	5268374	5269169	28
chr3L	11445457	11446165	36
chr3L	13984329	13985170	39
chr3L	14492633	14493127	31
chr3L	14574450	14575373	21
chr3L	15033403	15034104	21
chr3L	15803544	15804145	22
chr3L	20455990	20456879	31
chr3L	23601503	23603594	76
chr3L	23733351	23734328	89
chr3L	23946221	23949098	727
chr3L	24158686	24159828	193
chr3LHet	1152911	1156958	958
chr3LHet	1252980	1255834	532
chr3LHet	2253393	2256160	301
chr3L	239177	240616	41
chr3L	299568	300275	30
chr3L	374730	375130	14
chr3L	390098	390852	36
chr3L	396686	397300	26
chr3L	613002	615221	109
chr3L	617760	618288	11
chr3L	618698	619117	12
chr3L	717286	718133	28
chr3L	744050	744764	16
chr3L	759854	760831	70
chr3L	885505	886829	78
chr3L	1108221	1110341	105
chr3L	1344066	1344794	25
chr3L	1484991	1485768	15
chr3L	1486891	1487261	7
chr3L	1821830	1822935	27
chr3L	1899216	1899989	20
chr3L	2476517	2477474	37
chr3L	2830388	2831256	23
chr3L	2880482	2880848	8
chr3L	2893236	2893954	28
chr3L	3043457	3046216	151
chr3L	3154364	3155916	38
chr3L	3188228	3188643	26
chr3L	3304618	3305161	33
chr3L	3678343	3679017	15
chr3L	3747433	3748092	28
chr3L	3791105	3791433	9
chr3L	3848502	3849348	13
chr3L	3876668	3877357	12
chr3L	3926094	3926660	40
chr3L	4097997	4098461	66
chr3L	4175300	4176305	35
chr3L	4189502	4190504	10
chr3L	4326343	4328776	90
chr3L	4645160	4646808	91
chr3L	4643403	4644323	10
chr3L	4679373	4680132	29
chr3L	5618262	5618628	12
chr3L	5826825	5829440	62
chr3L	5951180	5951892	46
chr3L	5947224	5947510	12
chr3L	5949565	5950040	9
chr3L	5997649	6000371	68
chr3L	6060728	6061677	32
chr3L	6311965	6312838	16
chr3L	6350436	6351026	26
chr3L	6384704	6385482	10
chr3L	6589822	6594537	253
chr3L	6813956	6814641	20
chr3L	7624660	7625035	8
chr3L	7995220	7997707	130
chr3L	8032166	8032810	33
chr3L	8182245	8183376	48
chr3L	8426506	8429172	72
chr3L	8447456	8447861	18
chr3L	8471813	8474808	384
chr3L	8490416	8491151	39
chr3L	8658478	8660062	41
chr3L	8679413	8681296	61
chr3L	8906859	8907304	19
chr3L	9003365	9004181	19
chr3L	8995619	8996079	13
chr3L	9013702	9014601	54
chr3L	9006612	9007384	12
chr3L	9022070	9023393	33
chr3L	9032041	9032657	13
chr3L	9052825	9053072	2
chr3L	9077761	9081412	497
chr3L	9145609	9146567	24
chr3L	9383075	9384012	42
chr3L	9628537	9630121	73
chr3L	9775892	9778095	93
chr3L	9822828	9823374	27
chr3L	10021169	10021932	14
chr3L	10440424	10441310	29
chr3L	10575669	10576464	12
chr3L	10756193	10757293	60
chr3L	10914130	10914807	18
chr3L	10982491	10985018	94
chr3L	11011161	11011564	8
chr3L	11022645	11024336	34
chr3L	11125752	11127422	45
chr3L	11311729	11312629	47
chr3L	11349705	11350732	45
chr3L	11426838	11427583	42
chr3L	11869006	11869441	11
chr3L	12015785	12016592	15
chr3L	12021635	12022247	21
chr3L	12112022	12112491	0
chr3L	12164357	12165140	38
chr3L	12235350	12236605	54
chr3L	12536262	12537142	48
chr3L	12584639	12585708	27
chr3L	12626394	12626975	23
chr3L	12676273	12676943	21
chr3L	12716341	12716989	20
chr3L	12767241	12768798	102
chr3L	12815823	12817597	83
chr3L	13049921	13050550	22
chr3L	13070339	13070933	6
chr3L	13179068	13180184	60
chr3L	13293673	13294254	37
chr3L	13339398	13340907	56
chr3L	13392093	13392954	16
chr3L	13383643	13384333	14
chr3L	13455266	13458038	123
chr3L	13531094	13533282	53
chr3L	13549843	13550564	18
chr3L	13680255	13682947	63
chr3L	13709355	13710857	82
chr3L	13933450	13934620	23
chr3L	14119471	14120448	29
chr3L	14148141	14148769	10
chr3L	14178189	14178599	9
chr3L	14187318	14187692	15
chr3L	14218795	14219937	38
chr3L	14331591	14332518	49
chr3L	14350098	14350594	17
chr3L	14408493	14410297	39
chr3L	14412985	14413338	5
chr3L	14447888	14448353	13
chr3L	14484913	14486120	51
chr3L	14540084	14540485	8
chr3L	14549185	14549922	50
chr3L	14741015	14743076	62
chr3L	14911611	14912059	9
chr3L	15018749	15019549	27
chr3L	15162963	15163317	11
chr3L	15174370	15175150	15
chr3L	15316165	15316844	13
chr3L	15531348	15531892	6
chr3L	15724837	15725130	8
chr3L	15828972	15829430	28
chr3L	15856071	15857267	32
chr3L	16050583	16051245	7
chr3L	16062884	16063786	60
chr3L	16059696	16060575	43
chr3L	16071163	16073204	85
chr3L	16430413	16432187	60
chr3L	16478217	16478846	13
chr3L	16617774	16621114	182
chr3L	16624291	16625205	43
chr3L	16794167	16795847	100
chr3L	16844519	16845367	6
chr3L	16934189	16935265	61
chr3L	16964264	16964940	22
chr3L	17021836	17023476	73
chr3L	17045725	17046768	45
chr3L	17493449	17494120	23
chr3L	17534468	17537179	118
chr3L	17758270	17758880	26
chr3L	17824583	17825376	11
chr3L	17979324	17979964	10
chr3L	18005831	18006807	24
chr3L	18137493	18138808	41
chr3L	18225741	18226092	14
chr3L	18270820	18271883	22
chr3L	18311443	18311979	9
chr3L	18321788	18322879	72
chr3L	18334337	18334941	14
chr3L	18349089	18349925	30
chr3L	18380833	18381659	20
chr3L	18459859	18461321	58
chr3L	19051892	19052374	8
chr3L	19169818	19170207	15
chr3L	19364949	19367166	80
chr3L	19645246	19645663	29
chr3L	19821292	19822250	23
chr3L	20175882	20176464	17
chr3L	20333573	20333906	46
chr3L	20562076	20564537	130
chr3L	20616244	20616740	11
chr3L	20663480	20664819	75
chr3L	20689712	20690852	33
chr3L	21073012	21074649	59
chr3L	21137853	21138508	40
chr3L	21137148	21137531	15
chr3L	21442249	21442984	27
chr3L	21460529	21461508	61
chr3L	21464362	21465393	36
chr3L	21474863	21475559	14
chr3L	21711993	21713674	55
chr3L	21862397	21863274	73
chr3L	21883670	21884491	27
chr3L	21982669	21983097	24
chr3L	22071242	22071764	37
chr3L	22212111	22214201	81
chr3L	22247936	22250803	163
chr3L	22317161	22317897	27
chr3L	22328833	22330160	37
chr3L	22498948	22500997	169
chr3L	22677024	22678880	78
chr3L	22976653	22979141	296
chr3L	23013765	23014854	192
chr3L	23015365	23015859	157
chr3L	23018601	23019262	35
chr3L	23031851	23034312	402
chr3L	23042746	23043237	112
chr3L	23052504	23054806	156
chr3L	23075829	23076522	86
chr3L	23097576	23099102	269
chr3L	23138496	23139981	136
chr3L	23158555	23158997	89
chr3L	23185741	23185964	39
chr3L	23197137	23199060	379
chr3L	23221316	23224985	453
chr3L	23210630	23212949	331
chr3L	23230179	23232091	377
chr3L	23310333	23311771	348
chr3L	23315318	23316910	373
chr3L	23335542	23337337	222
chr3L	23396829	23397463	173
chr3L	23438810	23439751	128
chr3L	23480473	23481547	99
chr3L	23546193	23547071	267
chr3L	23561339	23563317	197
chr3L	23583386	23584908	448
chr3L	23591685	23595462	422
chr3L	23612838	23613779	152
chr3L	23671156	23672785	353
chr3L	23697601	23698628	157
chr3L	23714172	23715287	341
chr3L	23710245	23711903	202
chr3L	23722206	23724181	222
chr3L	23777933	23780302	195
chr3L	23780541	23782307	60
chr3L	23800714	23800930	0
chr3L	23904690	23905493	158
chr3L	23930428	23931866	96
chr3L	23956116	23958472	911
chr3L	23965673	23965911	0
chr3L	23974319	23974657	32
chr3L	24014011	24014563	88
chr3L	24015437	24015868	73
chr3L	24031239	24033968	278
chr3L	24052823	24054474	545
chr3L	24062007	24062246	97
chr3L	24081260	24083237	689
chr3L	24187590	24189138	121
chr3L	24197617	24198812	0
chr3L	24203262	24206152	648
chr3L	24201384	24202366	163
chr3L	24280453	24283075	466
chr3L	24275025	24276388	328
chr3L	24499958	24501920	391
chr3L	24497250	24499751	291
chr3L	24510598	24511297	34
chr3LHet	256467	256882	16
chr3LHet	303071	303735	241
chr3LHet	394738	395868	141
chr3LHet	398120	398486	34
chr3LHet	420765	421966	334
chr3LHet	481174	482020	271
chr3LHet	493061	494105	291
chr3LHet	542327	542694	42
chr3LHet	577886	579208	16
chr3LHet	590683	591759	126
chr3LHet	602651	604211	199
chr3LHet	619433	619639	71
chr3LHet	661188	662406	124
chr3LHet	674648	676018	373
chr3LHet	693442	695724	526
chr3LHet	704314	704818	25
chr3LHet	719727	722252	748
chr3LHet	764172	764555	68
chr3LHet	768995	771614	224
chr3LHet	796109	797097	176
chr3LHet	826631	827197	127
chrU	2096293	2096611	0
chr3LHet	909645	910718	367
chr3LHet	930045	932201	589
chr3LHet	993837	995380	289
chr3LHet	1007535	1010815	998
chr3LHet	1016192	1016844	217
chr3LHet	1017217	1019099	311
chr3LHet	1085356	1086514	358
chr3LHet	1134752	1135360	125
chr3LHet	1246890	1247144	86
chr3LHet	1258659	1259376	193
chr3LHet	1277027	1277599	91
chr3LHet	1304591	1305369	184
chr3LHet	1342519	1343669	241
chr3LHet	1380260	1380633	5
chr3LHet	1395077	1395542	209
chr3LHet	1389588	1391466	603
chr3LHet	1397372	1398531	338
chr3LHet	1559510	1559782	13
chr3LHet	1563283	1563517	14
chr3LHet	1578117	1578521	87
chr3LHet	1610943	1611763	279
chr3LHet	1628702	1629795	47
chr3LHet	1672494	1673176	63
chr3LHet	1689437	1689768	109
chr3LHet	1757941	1759396	156
chr3LHet	1848318	1849375	118
chr3LHet	2108301	2108562	56
chr3LHet	2107082	2107450	75
chr3LHet	2145648	2146812	139
chr3LHet	2195004	2197120	281
chr3LHet	2209408	2214403	666
chr3LHet	2230646	2234731	235
chr3LHet	2258546	2259252	43
chr3LHet	2267574	2270132	445
chr3LHet	2256445	2257734	168
chr3LHet	2266056	2267310	68
chr3LHet	2279769	2280386	0
chr3LHet	2274574	2275446	59
chr3LHet	2386474	2387636	34
chr3LHet	2383513	2385273	171
chr3LHet	2389660	2391378	261
chr3LHet	2377541	2378022	118
chr3LHet	2420670	2422930	330
chr3LHet	2414519	2416364	310
chr3LHet	2417569	2419013	256
chr3LHet	2446068	2446712	59
chr3LHet	2462886	2465425	598
chr3LHet	2456039	2458031	408
chr3LHet	2458306	2459343	451
chr3LHet	2475470	2477777	482
chr3LHet	2504069	2506207	476
chr3LHet	2507160	2507779	178
chr3LHet	2529393	2529689	40
chr3LHet	2518866	2521736	474
chr2RHet	3015954	3018109	680
chr2RHet	3018423	3018896	128
chr2RHet	2883934	2885476	233
chr2RHet	2890397	2890713	78
chr2RHet	2818418	2820960	80
chr2RHet	2772861	2775334	716
chr2RHet	2640974	2641401	61
chr2RHet	2618633	2619748	319
chr3R	674476	675591	41
chr3R	412064	413568	347
chr3RHet	569947	572224	516
chr3RHet	219873	223816	1011
chrU	1655660	1658387	731
chrU	452438	453770	246
chrUextra	2462	6316	853
chrU	2214180	2215737	314
chr3RHet	2122815	2124279	143
chr3RHet	2154580	2156696	512
chr3RHet	1949473	1950680	55
chr3RHet	2488297	2491690	30
chr3R	4410557	4411300	25
chr3R	4524819	4525814	23
chr3R	5736830	5740330	111
chr3R	8849972	8851448	12
chr3R	12125209	12127822	76
chr3R	12651703	12652574	36
chr3R	15715628	15715966	11
chr3R	16878730	16880097	61
chr3R	18386468	18387669	36
chr3R	20171981	20172992	31
chr3R	20892666	20893801	52
chr3R	23792865	23796310	106
chr3R	27329192	27332183	54
chr3R	27839478	27840641	123
chrU	2011858	2013517	139
chrU	1996280	1996545	54
chrU	1997053	1997518	172
chrU	1994172	1994642	114
chrU	3730968	3731281	0
chrU	1819641	1820114	95
chrU	5945089	5945604	58
chr3RHet	639469	641640	135
chr3RHet	557141	558073	262
chr3RHet	405301	405765	0
chr3RHet	407148	407447	0
chr3RHet	393719	394729	101
chr3RHet	165348	166710	214
chr3RHet	17260	17924	246
chr3RHet	10332	11449	308
chr3RHet	12043	12610	182
chrU	594841	596179	86
chrU	1664189	1664702	33
chrU	1636779	1639201	468
chrU	382140	388025	1219
chr3RHet	785745	786524	94
chr3RHet	799974	802534	1008
chr3RHet	811852	812463	58
chr3RHet	836437	837713	141
chr3RHet	869699	873056	568
chr3RHet	912602	913628	71
chr3RHet	904214	904851	68
chr3RHet	900395	901265	38
chr3RHet	949069	949634	172
chr3RHet	1017011	1018359	196
chr3RHet	1096059	1096952	74
chr3RHet	1103072	1104085	34
chrUextra	1673661	1673889	23
chrUextra	13794	14599	140
chrUextra	11582	12714	417
chr3RHet	1403117	1406784	159
chr3RHet	1425138	1427139	277
chr3RHet	1441159	1443204	362
chr3RHet	1437796	1438410	95
chr3RHet	1515884	1517543	208
chr3RHet	1565440	1567794	187
chrU	902243	902735	86
chrU	5639511	5641011	210
chr3RHet	2183749	2184650	56
chr3RHet	2169891	2170087	51
chr3RHet	2125669	2126594	166
chr3RHet	2119052	2121404	410
chr3RHet	1998567	2000245	166
chr3RHet	2000522	2001886	293
chr3RHet	1968635	1974816	1337
chr3RHet	1924210	1931665	1142
chr3RHet	1889832	1892702	248
chr3RHet	1834526	1839817	445
chr3RHet	1821708	1822797	295
chr3RHet	1815227	1816259	183
chr3RHet	1808999	1809574	95
chr3RHet	1799621	1800151	86
chr3RHet	1759544	1760361	235
chr3RHet	1732187	1738679	1044
chr3RHet	1739073	1739563	59
chr3RHet	1718624	1718917	0
chr3RHet	1693213	1697881	149
chr3RHet	1611667	1612329	54
chrUextra	455934	456153	89
chrU	3880810	3881257	26
chr3RHet	2480168	2482132	120
chr3RHet	2493354	2496028	354
chr3RHet	2500544	2501025	36
chr3R	27678	31634	231
chr3R	37852	40055	214
chr3R	94855	96417	173
chr3R	103905	105363	106
chr3R	173837	174743	42
chr3R	189706	192046	100
chr3R	233030	234110	54
chr3R	238528	239746	99
chr3R	284047	284741	58
chr3R	371412	371910	51
chr3R	424011	424442	45
chr3R	415813	419283	398
chr3R	439133	439750	41
chr3R	613480	617295	160
chr3R	671178	671548	23
chr3R	748235	749174	48
chr3R	753057	755148	49
chr3R	766390	768683	97
chr3R	758532	763094	144
chr3R	785377	786533	69
chr3R	1050527	1051324	64
chr3R	1146322	1146825	18
chr3R	1160574	1162194	74
chr3R	1205225	1206838	103
chr3R	1233009	1234254	77
chr3R	1544943	1545255	22
chr3R	1581831	1583584	76
chr3R	1734689	1735224	16
chr3R	2031068	2032031	48
chr3R	2161572	2162716	32
chr3R	2432531	2433417	60
chr3R	2441553	2443460	114
chr3R	2470692	2471844	127
chr3R	2505117	2506098	28
chr3R	2540296	2541656	44
chr3R	2581137	2581627	20
chr3R	2616400	2616942	18
chr3R	2630079	2630940	30
chr3R	2682806	2683762	27
chr3R	2693802	2694425	19
chr3R	2701022	2701619	12
chr3R	2714421	2714883	12
chr3R	2742341	2742894	27
chr3R	2766768	2768369	76
chr3R	2832088	2833512	84
chr3R	2822703	2823113	7
chr3R	2861462	2862044	17
chr3R	2859337	2859671	7
chr3R	2936932	2937801	47
chr3R	3021135	3022523	45
chr3R	3088265	3088826	17
chr3R	3167476	3168208	36
chr3R	3359050	3360343	132
chr3R	3570466	3573481	125
chr3R	3788982	3789860	58
chr3R	3853228	3853642	33
chr3R	3926432	3927469	69
chr3R	3934411	3935006	27
chr3R	3941900	3942367	14
chr3R	3990894	3992128	30
chr3R	4018794	4019310	7
chr3R	4065150	4065566	26
chr3R	4100662	4101056	9
chr3R	4259961	4260651	28
chr3R	4446784	4449568	161
chr3R	4515238	4515781	22
chr3R	4526286	4527380	29
chr3R	4676337	4676704	5
chr3R	4708320	4709971	92
chr3R	4801413	4802560	52
chr3R	4791145	4791762	28
chr3R	4943070	4943648	16
chr3R	5042034	5042470	20
chr3R	5217395	5218816	77
chr3R	5372541	5373049	19
chr3R	5520500	5521160	15
chr3R	5542319	5544034	42
chr3R	5928274	5929537	23
chr3R	5981194	5982005	27
chr3R	5990449	5991530	241
chr3R	6149980	6152116	73
chr3R	6166996	6167280	26
chr3R	6289422	6290204	29
chr3R	6373959	6374539	13
chr3R	6749205	6749703	17
chr3R	7071334	7072942	67
chr3R	7103102	7103853	60
chr3R	7144482	7145242	12
chr3R	7221212	7222561	28
chr3R	7219433	7220060	14
chr3R	7396603	7397541	37
chr3R	7485296	7486299	29
chr3R	7510509	7512420	118
chr3R	7738994	7740141	49
chr3R	7939266	7941029	76
chr3R	7948524	7949690	22
chr3R	7967200	7968047	28
chr3R	8073797	8074552	13
chr3R	8144007	8146125	69
chr3R	8183511	8183900	8
chr3R	8471494	8472657	48
chr3R	8861601	8862805	63
chr3R	8895775	8896450	18
chr3R	9041147	9042265	28
chr3R	9185604	9186272	23
chr3R	9247733	9248754	47
chr3R	9460611	9462364	30
chr3R	9495804	9497363	59
chr3R	9585797	9586736	25
chr3R	9614171	9614907	26
chr3R	9631705	9632476	20
chr3R	9667705	9669402	35
chr3R	9705127	9705762	17
chr3R	9725174	9725908	11
chr3R	9736492	9737486	9
chr3R	9751399	9752025	16
chr3R	9796477	9797002	10
chr3R	9795429	9796233	43
chr3R	9863056	9863537	17
chr3R	10154717	10155120	13
chr3R	10269646	10270483	13
chr3R	10328215	10328860	12
chr3R	10395967	10397192	49
chr3R	10454262	10455190	49
chr3R	10465416	10466999	257
chr3R	10598768	10599933	51
chr3R	11150998	11152438	60
chr3R	11579347	11580757	63
chr3R	11813813	11814508	25
chr3R	11854227	11855676	61
chr3R	11886448	11888517	55
chr3R	12262725	12262972	15
chr3R	12331803	12332485	23
chr3R	12340060	12340605	25
chr3R	12510484	12512391	42
chr3R	12526389	12527344	31
chr3R	12557124	12557552	9
chr3R	12618347	12619094	33
chr3R	12636304	12637112	15
chr3R	12689985	12691287	36
chr3R	12685268	12685913	5
chr3R	12704089	12704805	7
chr3R	12727573	12728043	4
chr3R	12741166	12741789	18
chr3R	12761812	12762598	22
chr3R	12923229	12924138	27
chr3R	13355790	13356197	68
chr3R	13373503	13374509	42
chr3R	13386287	13386798	11
chr3R	13600758	13601597	26
chr3R	13641890	13642696	20
chr3R	13656638	13657100	10
chr3R	13760847	13761504	18
chr3R	13899968	13901327	69
chr3R	14106146	14107086	39
chr3R	14421710	14422988	49
chr3R	14469186	14470626	77
chr3R	15164544	15165471	46
chr3R	15167373	15167983	21
chr3R	15319340	15320094	24
chr3R	15315444	15316153	52
chr3R	15331576	15332517	40
chr3R	15356781	15357836	29
chr3R	15697145	15698205	33
chr3R	16173903	16174468	16
chr3R	16423195	16424072	13
chr3R	16437241	16441482	206
chr3R	16453979	16456312	80
chr3R	16482821	16484623	97
chr3R	16594634	16595296	35
chr3R	16588990	16590336	60
chr3R	16618620	16619229	17
chr3R	16674631	16675631	47
chr3R	16907007	16908555	83
chr3R	16995088	16996275	86
chr3R	16997859	16998998	72
chr3R	17205452	17206130	16
chr3R	17216651	17217221	18
chr3R	17238901	17239216	12
chr3R	17254570	17255232	15
chr3R	17283854	17284786	14
chr3R	17373813	17374911	25
chr3R	17492743	17494232	64
chr3R	17885631	17886960	36
chr3R	17895523	17896263	23
chr3R	18158692	18159454	30
chr3R	18200224	18201120	242
chr3R	18295615	18296724	27
chr3R	18493590	18493998	11
chr3R	18526145	18526852	36
chr3R	18579103	18579868	36
chr3R	18613821	18615571	49
chr3R	18971103	18971817	18
chr3R	19021217	19021984	41
chr3R	19089084	19090346	29
chr3R	19186745	19188559	98
chr3R	19253384	19254336	22
chr3R	19554579	19555107	17
chr3R	19705548	19706419	59
chr3R	19786135	19786927	19
chr3R	19890800	19891817	11
chr3R	19908039	19909988	69
chr3R	20128814	20129558	43
chr3R	20136963	20139224	99
chr3R	20280649	20282569	84
chr3R	20522965	20524030	31
chr3R	20795615	20796750	40
chr3R	20917575	20918483	13
chr3R	20911341	20912052	44
chr3R	20922011	20922447	11
chr3R	20988922	20989925	42
chr3R	21412273	21412778	18
chr3R	21427144	21429189	48
chr3R	21442016	21443618	69
chr3R	21852359	21853114	14
chr3R	22110169	22110962	32
chr3R	22469560	22472536	62
chr3R	22481111	22481724	20
chr3R	22634771	22636125	34
chr3R	22671595	22673222	58
chr3R	22765554	22766565	39
chr3R	24140583	24141816	26
chr3R	24204831	24206417	63
chr3R	24457151	24457914	43
chr3R	24826633	24829005	83
chr3R	24898328	24899336	40
chr3R	25114684	25115706	20
chr3R	25132163	25133967	44
chr3R	25123324	25124259	15
chr3R	25145856	25146202	24
chr3R	25285272	25286061	31
chr3R	25373585	25374742	38
chr3R	25422560	25424541	54
chr3R	25533862	25535305	43
chr3R	25554008	25554865	32
chr3R	25596651	25597023	11
chr3R	26056538	26058575	68
chr3R	26220646	26221868	42
chr3R	26410141	26412489	120
chr3R	26501378	26502111	14
chr3R	26587786	26588403	28
chr3R	26580378	26581524	59
chr3R	26675210	26675895	19
chr3R	26682040	26682679	14
chr3R	26867346	26869177	86
chr3R	27312486	27313215	19
chr3R	27347373	27348365	40
chr3R	27611909	27613376	50
chr3R	27695175	27695868	12
chr3R	27735775	27737413	78
chr3R	27820013	27822567	173
chr4	953368	954518	133
chr4	61791	62399	92
chr4	93707	93976	14
chr4	116553	117898	152
chr4	127314	130125	163
chr4	137229	139883	226
chr4	136222	136797	82
chr4	218469	221928	131
chr4	275968	277250	62
chr4	293152	294307	101
chr4	324314	324792	62
chr4	419187	419601	47
chr4	513192	513911	39
chr4	530082	530936	81
chr4	625153	626368	133
chr4	705092	706744	54
chr4	738299	738702	19
chr4	801283	802901	226
chr4	870834	871253	18
chr4	895412	896339	78
chr4	911502	912484	57
chr4	919128	920069	57
chr4	948043	948782	17
chr4	1036779	1040803	170
chr4	1042868	1044022	28
chr4	1100896	1101798	249
chr4	1147509	1148663	128
chr4	1165010	1165919	286
chr4	1189850	1190835	78
chr4	1196348	1197293	346
chr4	1191020	1192856	379
chr4	1237529	1238195	144
chr4	1238319	1238733	53
chrUextra	8358853	8359115	0
chrU	4701216	4702471	82
chrU	4693787	4694350	169
chrU	4702642	4703448	107
chrU	2822451	2823195	0
chrU	2612730	2614037	499
chrU	2158721	2159409	13
chrU	2161272	2161732	79
chrU	2150548	2151410	154
chrU	2183933	2184492	20
chrU	6121589	6121843	48
chrU	6449700	6450710	184
chrU	6986598	6986820	0
chrU	7264960	7265660	0
chrU	7425524	7425779	0
chrU	7888258	7888719	50
chrU	8932156	8932589	0
chrU	9139772	9140073	0
chrU	9258500	9258712	16
chrU	9458773	9459200	0
chrU	9607414	9607667	25
chrX	16670831	16671423	14
chrX	941732	943240	64
chrX	2335062	2335609	17
chrX	6938567	6939832	85
chrX	8118736	8120394	87
chrX	12542263	12542771	16
chrX	13606112	13608259	38
chrX	15540490	15541642	56
chrX	175242	176105	83
chrX	269043	269917	34
chrX	274397	275045	26
chrX	293598	294107	7
chrX	310995	312021	29
chrX	347827	348772	27
chrX	347114	347531	8
chrX	477821	478618	12
chrX	480003	480561	32
chrX	486642	487419	19
chrX	575270	576157	63
chrX	610271	612247	147
chrX	635298	637392	78
chrX	856326	857918	79
chrX	969647	970997	296
chrX	1037057	1037440	65
chrX	1036051	1036781	31
chrX	1102008	1102822	53
chrX	1549735	1551030	12
chrX	1691319	1692940	46
chrX	1753459	1754628	41
chrX	2027919	2028302	11
chrX	2162047	2162353	20
chrX	2190601	2191022	10
chrX	2332205	2333155	20
chrX	2331049	2331681	10
chrX	2563434	2564116	79
chrX	2570491	2571628	54
chrX	3245389	3246717	136
chrX	3287909	3288404	51
chrX	3342001	3342644	43
chrX	3368968	3370110	74
chrX	3450601	3451457	75
chrX	3656482	3657479	86
chrX	3691362	3692139	51
chrX	3700956	3702225	61
chrX	3741091	3741709	42
chrX	3737711	3738194	23
chrX	3826986	3829417	66
chrX	4105077	4105833	27
chrX	4248033	4248809	22
chrX	4426883	4430207	110
chrX	4462926	4464478	61
chrX	4507458	4508018	30
chrX	4840305	4841373	88
chrX	5406832	5407815	53
chrX	5427365	5427898	19
chrX	5462779	5463785	45
chrX	5499094	5499930	22
chrX	5563737	5564280	16
chrX	5638358	5639120	47
chrX	5686812	5688242	91
chrX	5759743	5760706	56
chrX	5891513	5892735	53
chrX	5961231	5961640	24
chrX	6012623	6014331	0
chrX	6011042	6011551	37
chrX	6598917	6599740	39
chrX	6751148	6752130	121
chrX	6771776	6774113	68
chrX	6930880	6931911	37
chrX	6928610	6929196	17
chrX	6952603	6953499	43
chrX	7048013	7048632	19
chrX	7062998	7064183	53
chrX	7115045	7116018	18
chrX	7124553	7125293	14
chrX	7223695	7224856	83
chrX	7243731	7244401	27
chrX	7450581	7451196	16
chrX	7476300	7476791	9
chrX	7932006	7932634	27
chrX	8104598	8105410	25
chrX	8114324	8114725	14
chrX	8199571	8200370	35
chrX	8312255	8312758	17
chrX	8488182	8488717	0
chrX	8547907	8549030	48
chrX	8568117	8569355	75
chrX	8723393	8724165	19
chrX	8722818	8723166	14
chrX	9067194	9068073	43
chrX	9066025	9066977	11
chrX	9187973	9189027	51
chrX	9248547	9248894	6
chrX	9348022	9348354	5
chrX	9561637	9563332	40
chrX	9610390	9611338	33
chrX	9652488	9652975	8
chrX	9661566	9661879	5
chrX	9660934	9661280	12
chrX	9683742	9684266	18
chrX	9763457	9763920	22
chrX	10275821	10276678	34
chrX	10614508	10615258	76
chrX	10645683	10646750	23
chrX	10832527	10833682	61
chrX	11188464	11188852	33
chrX	11692402	11693014	41
chrX	11801521	11802247	29
chrX	11887326	11888905	80
chrX	12163427	12163958	10
chrX	12170259	12171394	61
chrX	12534670	12535315	6
chrX	12601066	12602643	112
chrX	12641949	12642373	58
chrX	13912775	13913073	21
chrX	14216684	14217006	9
chrX	14721810	14722795	46
chrX	14820703	14821360	32
chrX	14879023	14879998	64
chrX	14902938	14903959	0
chrX	15035951	15036559	0
chrX	15389171	15389859	19
chrX	15518336	15519152	25
chrX	15578113	15579023	66
chrX	15574716	15575086	8
chrX	15574006	15574367	11
chrX	15846937	15848494	41
chrX	15966300	15966637	21
chrX	15987940	15988842	30
chrX	16039136	16039564	25
chrX	16093535	16093818	8
chrX	16135614	16137121	69
chrX	17064708	17065314	0
chrX	17065679	17066326	23
chrX	17209529	17210050	23
chrX	17215912	17216484	13
chrX	17236865	17237239	11
chrX	17389595	17390161	26
chrX	17376822	17377102	8
chrX	17388840	17389413	14
chrX	17591519	17592496	28
chrX	17759089	17759579	12
chrX	17778605	17779083	53
chrX	18004564	18005478	32
chrX	18106279	18106758	18
chrX	18181352	18182185	26
chrX	18184695	18185541	22
chrX	18197477	18198672	28
chrX	18478908	18479855	63
chrX	18692966	18694100	55
chrX	18871019	18873273	104
chrX	18869177	18870337	46
chrX	19116276	19117099	31
chrX	19442326	19442785	30
chrX	19478136	19479601	197
chrX	19605934	19606370	31
chrX	19657722	19658042	20
chrX	19680704	19681248	31
chrX	19743315	19743653	11
chrX	20160892	20161574	0
chrX	20510187	20510914	30
chrX	20512716	20513406	27
chrX	20533918	20534952	44
chrX	20538110	20539056	8
chrX	20550889	20551868	27
chrX	20562540	20563195	32
chrX	20552412	20553193	5
chrX	20569097	20569627	19
chrX	20588026	20589466	31
chrX	20584309	20584821	11
chrX	20605185	20606036	37
chrX	20622464	20623248	23
chrX	20617616	20618904	59
chrX	20623950	20625183	44
chrX	20670827	20671315	42
chrX	20669651	20670397	36
chrX	21295558	21296180	2
chrX	22239172	22239848	225
chrXHet	24632	27195	347
chrXHet	23572	24315	118
chrXHet	130744	131092	160
chrXHet	199188	199502	0
chrUextra	275016	277842	349
chrUextra	3119660	3119911	49
chrU	5898749	5899439	121
chrU	6233874	6234097	0
chrU	6507952	6508461	184
chrU	6910379	6910749	9
chrU	7211837	7212164	0
chrU	7619616	7620040	0
chrU	8385194	8385499	0
chrU	8972555	8972801	0
chrU	9184284	9184530	27
chrU	9994117	9994318	6
chrU	2938333	2938612	69
chrU	5768878	5769168	0
chrU	5751495	5751847	106
chrU	6735676	6737042	0
chrU	9521597	9521811	4
chrU	9735330	9735633	53
