# Supplementary material for: The hourglass model of evolutionary conservation during embryogenesis extends to developmental enhancers with signatures of positive selection
Source: Genome Res. 2021 Sep;31(9):1573–81. doi: 10.1101/gr.275212.121 (PMC8415374; doi:10.1101/gr.275212.121)
Supplement: Supplemental Material [file supp_gr.275212.121_Supplemental_Code.zip › Supplemental_Code/data/bedFiles/all_peaks/dvir1417_IDR_0.05.bed]

scaffold_13036	442356	442683
scaffold_12954	235364	235802
scaffold_12528	221107	221409
scaffold_4727	12560	13047
scaffold_12785	3606	4083
scaffold_12963	15188882	15189939
scaffold_12875	3527433	3528424
scaffold_12875	4867069	4868378
scaffold_12963	7397299	7398004
scaffold_12963	5240162	5241360
scaffold_12875	10746780	10747724
scaffold_12875	2048369	2049819
scaffold_13246	752573	753689
scaffold_13049	3115458	3117062
scaffold_13049	23294103	23295417
scaffold_12963	4001808	4002990
scaffold_13047	7445606	7446119
scaffold_13047	3251002	3252351
scaffold_12788	41632	41908
scaffold_12963	3061282	3061994
scaffold_13246	401267	403516
scaffold_12963	18236583	18238195
scaffold_12928	5352003	5353090
scaffold_13047	6715206	6716132
scaffold_13049	12481745	12482609
scaffold_12875	18464605	18465860
scaffold_13049	7121689	7122828
scaffold_12928	1046904	1048366
scaffold_12963	9503259	9504743
scaffold_13049	17366929	17368049
scaffold_12963	19798257	19799575
scaffold_12855	9531332	9532630
scaffold_13049	12236384	12237477
scaffold_12822	1045874	1047287
scaffold_13049	10752065	10752714
scaffold_13246	1903815	1905412
scaffold_13246	1558482	1559670
scaffold_12723	4824190	4825285
scaffold_12875	3536710	3537987
scaffold_13246	1485805	1486389
scaffold_12875	13775181	13776174
scaffold_13049	16658940	16659733
scaffold_12963	5587057	5587716
scaffold_12875	2038084	2039106
scaffold_12963	19881503	19882575
scaffold_13161	758	1210
scaffold_12855	265174	265729
scaffold_12970	11606675	11607601
scaffold_12855	446340	447750
scaffold_12963	9807447	9808191
scaffold_12928	5046793	5047741
scaffold_13049	19259799	19260872
scaffold_12875	4672505	4673753
scaffold_13049	22127914	22129014
scaffold_13049	22074508	22075321
scaffold_12875	13052235	13053351
scaffold_12963	3994774	3995604
scaffold_13049	23764949	23765939
scaffold_12963	1831425	1832929
scaffold_13049	19126282	19128509
scaffold_12823	1910309	1911183
scaffold_12723	5777846	5778559
scaffold_12926	71447	71954
scaffold_12855	311810	312947
scaffold_13047	11649311	11650649
scaffold_13047	5692033	5692950
scaffold_13049	4834624	4835889
scaffold_13049	1890242	1892080
scaffold_13246	2007397	2008793
scaffold_12855	3110374	3112195
scaffold_12875	11055172	11056582
scaffold_10324	750191	751472
scaffold_13047	9414676	9416376
scaffold_13049	12623581	12624511
scaffold_13049	18443093	18444797
scaffold_13049	7245553	7246883
scaffold_13049	646194	647314
scaffold_12963	6672533	6673582
scaffold_13047	6927073	6928290
scaffold_12855	160515	161741
scaffold_13049	1024427	1025344
scaffold_12932	742917	744019
scaffold_13049	5409956	5411858
scaffold_12855	5110730	5111847
scaffold_12875	1195098	1196243
scaffold_13049	15348782	15350163
scaffold_12963	6923077	6924233
scaffold_13049	2803493	2804918
scaffold_12723	4281277	4282913
scaffold_13047	1329056	1331456
scaffold_13246	1859838	1860995
scaffold_13047	11391414	11392290
scaffold_13047	10094738	10095351
scaffold_12875	9237161	9238422
scaffold_13049	20759225	20760041
scaffold_12723	1410634	1412725
scaffold_12963	5391547	5392383
scaffold_12875	15977413	15978984
scaffold_13049	20015217	20015969
scaffold_12472	489715	490795
scaffold_12875	18456297	18457870
scaffold_13052	870397	872261
scaffold_13047	6220448	6221768
scaffold_12823	1974787	1976096
scaffold_12822	1030409	1031533
scaffold_12970	3758876	3760009
scaffold_12855	7703680	7704970
scaffold_12822	3890158	3891535
scaffold_12875	618983	619694
scaffold_12855	6704133	6704879
scaffold_13047	9343414	9344707
scaffold_12932	1597437	1598858
scaffold_12875	4023346	4024140
scaffold_13049	6857524	6859899
scaffold_12963	14935497	14936647
scaffold_13047	16484481	16485369
scaffold_12963	15156125	15157262
scaffold_12875	619944	621179
scaffold_12928	3643767	3644474
scaffold_13049	13862546	13863322
scaffold_12723	4993760	4994752
scaffold_12875	15894759	15895846
scaffold_13324	2889543	2890758
scaffold_12963	9596746	9597617
scaffold_13047	13429975	13430925
scaffold_13049	3728776	3730415
scaffold_12875	3929609	3930258
scaffold_13047	1136004	1137262
scaffold_12822	616059	617013
scaffold_13049	14672042	14673165
scaffold_10324	249115	251165
scaffold_12855	8705390	8707276
scaffold_13049	21360686	21361836
scaffold_12822	2845306	2846886
scaffold_13049	19753706	19755563
scaffold_12875	4163648	4165669
scaffold_13049	22318828	22319650
scaffold_13047	3075776	3076861
scaffold_13049	14947795	14949433
scaffold_10324	639617	641116
scaffold_12970	3783349	3784936
scaffold_12855	8304191	8306475
scaffold_12963	17858512	17859891
scaffold_12963	18791165	18792301
scaffold_13049	18862772	18864035
scaffold_13049	4590196	4591524
scaffold_12875	17846038	17848210
scaffold_12875	3287381	3289086
scaffold_12963	2165276	2166624
scaffold_12963	13387212	13387941
scaffold_13047	17773163	17773886
scaffold_12963	4480003	4481221
scaffold_12875	10676409	10677815
scaffold_12875	612006	614458
scaffold_12875	15871278	15872607
scaffold_13049	16141879	16143429
scaffold_13049	19227400	19228049
scaffold_12855	9582511	9583449
scaffold_13324	2797943	2798761
scaffold_12875	1350629	1353533
scaffold_12855	3899971	3901108
scaffold_12723	2075952	2077183
scaffold_13047	3845641	3847132
scaffold_13047	5662666	5664158
scaffold_12963	11037161	11038242
scaffold_13049	8143004	8144469
scaffold_13049	22436266	22437426
scaffold_12963	4162692	4164077
scaffold_13049	20016345	20017000
scaffold_12822	900782	901645
scaffold_12855	8775561	8776492
scaffold_12963	19052913	19054167
scaffold_13047	3854552	3855362
scaffold_13246	2385809	2387079
scaffold_12875	16982126	16983589
scaffold_12928	5112684	5113609
scaffold_12875	4727850	4729534
scaffold_13049	23689501	23690944
scaffold_12970	8615926	8616722
scaffold_12528	221931	222252
scaffold_12855	4325309	4326570
scaffold_13047	11585984	11587500
scaffold_13047	16196115	16197215
scaffold_10324	802703	804297
scaffold_12855	7975827	7977111
scaffold_12928	2269370	2270511
scaffold_12855	8380127	8381091
scaffold_13049	10661897	10663245
scaffold_12822	1625099	1625994
scaffold_12726	2528277	2529420
scaffold_12723	2692599	2693903
scaffold_12875	8015716	8017680
scaffold_10324	782129	782917
scaffold_13049	2995938	2998163
scaffold_12875	20466336	20467560
scaffold_13047	2010760	2012232
scaffold_12875	17007613	17009022
scaffold_12723	3497409	3499304
scaffold_12875	10140910	10141713
scaffold_12963	11996102	11997353
scaffold_12875	2129694	2130729
scaffold_12855	1636955	1638130
scaffold_12963	1923953	1926756
scaffold_12855	6203995	6204965
scaffold_12963	19718581	19720280
scaffold_12875	13934215	13934854
scaffold_12855	1518725	1519856
scaffold_12928	7467997	7469551
scaffold_12932	1029934	1031381
scaffold_13047	8006383	8007104
scaffold_12822	1813467	1814814
scaffold_12970	6944091	6945123
scaffold_13049	5772358	5774054
scaffold_12970	6603619	6604682
scaffold_12875	14007304	14008800
scaffold_12963	15273527	15274630
scaffold_12963	16782687	16784605
scaffold_12723	4714638	4715449
scaffold_12928	1175567	1178323
scaffold_12855	469603	470417
scaffold_12822	3024152	3025749
scaffold_12963	8850769	8853281
scaffold_12928	2606007	2607193
scaffold_13049	1101677	1102405
scaffold_12875	18332323	18333605
scaffold_12875	10783230	10783953
scaffold_13047	5811346	5812481
scaffold_12875	2009241	2010003
scaffold_13246	1734239	1736087
scaffold_12855	4436008	4436934
scaffold_12875	9769790	9771181
scaffold_13246	2401360	2402564
scaffold_13049	21812941	21813899
scaffold_13049	138285	139574
scaffold_12723	5173902	5176244
scaffold_13049	15676103	15677143
scaffold_12875	2704662	2706026
scaffold_12963	14501575	14503255
scaffold_13047	6049338	6050280
scaffold_12963	1159909	1160815
scaffold_13042	1707740	1708326
scaffold_12963	18601288	18603113
scaffold_12963	14864218	14865724
scaffold_12723	3964788	3965933
scaffold_12855	379401	380301
scaffold_12963	5246286	5248474
scaffold_13042	1595397	1596109
scaffold_13042	4061129	4061960
scaffold_13049	7759723	7760439
scaffold_12855	7757293	7759197
scaffold_12963	8132755	8134365
scaffold_13049	12319678	12322246
scaffold_13047	6328408	6330096
scaffold_13049	5607964	5608699
scaffold_12855	8129692	8130394
scaffold_13049	20592572	20594050
scaffold_12970	10329703	10330731
scaffold_12875	629202	631440
scaffold_13049	20661884	20664340
scaffold_13042	4159068	4160264
scaffold_12963	9812490	9813558
scaffold_13047	2583888	2584897
scaffold_12963	4293832	4294889
scaffold_12875	6887448	6888277
scaffold_12875	13790658	13792143
scaffold_12822	1014177	1014873
scaffold_12970	2855011	2855941
scaffold_12823	1700796	1701915
scaffold_12963	3852283	3854042
scaffold_12875	678472	679563
scaffold_12822	3820404	3821119
scaffold_12963	16790435	16791532
scaffold_12875	15988303	15989529
scaffold_13246	1371336	1373033
scaffold_12963	559788	561752
scaffold_12963	827229	828179
scaffold_13047	6106552	6108258
scaffold_10322	161812	162970
scaffold_13049	6887640	6888612
scaffold_13049	22349462	22350829
scaffold_12963	20110269	20111488
scaffold_12963	8162050	8163384
scaffold_13047	17973911	17975016
scaffold_12875	5058817	5060413
scaffold_12970	8197582	8198658
scaffold_12875	659085	660787
scaffold_13049	20598456	20601024
scaffold_13049	21416627	21417420
scaffold_12723	5528769	5530425
scaffold_13047	1422668	1424131
scaffold_12875	12600860	12601973
scaffold_12875	625218	626108
scaffold_12875	2203757	2204635
scaffold_13049	39237	40910
scaffold_13049	485365	487379
scaffold_13047	1431349	1432234
scaffold_13049	13389658	13390556
scaffold_12875	14315544	14318104
scaffold_12928	5709043	5709901
scaffold_12723	2781893	2783173
scaffold_12875	16009304	16010911
scaffold_13049	18138725	18140106
scaffold_12970	6631071	6632632
scaffold_12875	12828468	12829570
scaffold_12723	1305844	1306522
scaffold_12822	1506100	1507503
scaffold_13042	81932	83320
scaffold_12875	15939898	15940979
scaffold_13049	9452383	9454153
scaffold_12875	1409694	1410671
scaffold_12855	6992864	6993628
scaffold_12926	72830	73218
scaffold_12970	1542309	1543161
scaffold_13049	21122020	21122916
scaffold_13049	123036	124004
scaffold_13047	17592556	17593414
scaffold_13047	10933289	10934295
scaffold_13049	6323082	6325089
scaffold_13246	2326729	2327715
scaffold_12970	1126334	1127437
scaffold_13047	2405321	2406869
scaffold_13049	16798791	16799614
scaffold_13049	5787478	5788488
scaffold_13047	8157581	8159309
scaffold_13049	8876662	8878493
scaffold_12875	16098326	16099563
scaffold_13049	23685965	23687123
scaffold_12822	3576144	3578188
scaffold_12855	8683769	8684701
scaffold_13049	18729900	18731402
scaffold_12928	1423847	1424846
scaffold_12875	6503798	6504770
scaffold_13049	16774723	16775847
scaffold_13049	3826289	3827775
scaffold_12758	723500	724790
scaffold_12726	1377723	1380254
scaffold_12963	7740367	7741654
scaffold_13049	18564694	18567095
scaffold_13246	1780657	1781694
scaffold_12875	17376413	17379319
scaffold_12928	5725111	5726876
scaffold_12723	869571	870941
scaffold_12963	4020640	4021982
scaffold_12875	16407379	16410299
scaffold_12963	10979178	10981056
scaffold_12855	1166456	1168700
scaffold_13049	5178323	5178837
scaffold_12963	13159896	13160630
scaffold_12875	20520420	20521687
scaffold_13324	2709174	2710683
scaffold_13049	21168588	21170397
scaffold_12963	19926591	19927322
scaffold_13049	1953867	1954456
scaffold_12855	9580556	9581492
scaffold_12875	7778868	7780337
scaffold_13049	23283531	23284403
scaffold_12963	9568249	9569465
scaffold_13246	2349070	2350015
scaffold_10324	1052114	1053671
scaffold_12822	1900099	1901050
scaffold_12875	4185768	4187844
scaffold_13049	4858781	4859623
scaffold_12875	4764886	4766351
scaffold_12963	8759967	8761720
scaffold_12823	225382	226582
scaffold_13049	19203691	19204594
scaffold_12723	3980037	3982172
scaffold_12963	13062446	13063083
scaffold_13047	1425837	1426935
scaffold_12875	6500136	6501496
scaffold_12875	12513200	12514414
scaffold_12472	423717	424784
scaffold_13047	9450264	9453252
scaffold_12723	4059517	4060715
scaffold_12963	15319681	15321217
scaffold_12963	8822020	8823337
scaffold_12723	2845415	2846615
scaffold_13049	22441740	22443291
scaffold_12963	3845290	3845958
scaffold_13049	1129982	1131999
scaffold_12963	5489296	5491106
scaffold_13049	3480211	3480921
scaffold_13049	21155081	21156012
scaffold_13049	3307241	3308055
scaffold_12963	17562694	17564832
scaffold_12963	15228745	15229654
scaffold_13042	4010964	4012271
scaffold_13049	6429769	6430545
scaffold_13047	5730897	5732964
scaffold_13047	5271248	5272531
scaffold_12875	1438013	1439894
scaffold_13049	22984177	22985007
scaffold_12822	2410183	2411780
scaffold_12963	7457725	7458733
scaffold_12726	1828195	1829887
scaffold_13047	7089278	7090939
scaffold_12855	294669	295509
scaffold_12723	2471358	2472320
scaffold_12963	189881	191299
scaffold_12963	2000606	2002479
scaffold_13049	12218627	12219539
scaffold_12875	3071598	3073069
scaffold_12822	1109549	1110998
scaffold_13049	3186446	3187122
scaffold_13047	4286841	4287429
scaffold_12970	10377943	10379284
scaffold_12822	1324904	1327427
scaffold_13042	2933541	2934631
scaffold_13047	13450968	13453026
scaffold_12963	8879483	8880712
scaffold_13047	661221	664127
scaffold_12970	6573743	6575600
scaffold_13049	7353328	7353946
scaffold_12963	11038742	11039522
scaffold_12723	2365117	2366273
scaffold_12723	2984231	2985288
scaffold_12875	11800402	11802698
scaffold_12970	2956601	2957500
scaffold_12855	8432876	8434522
scaffold_12963	8974746	8977918
scaffold_13049	4172111	4173117
scaffold_12932	1187092	1190187
scaffold_13246	527250	528348
scaffold_13047	16776868	16778189
scaffold_12723	836309	837605
scaffold_12823	1884487	1885833
scaffold_12875	10138616	10139457
scaffold_13049	23597490	23599555
scaffold_12970	10114155	10114923
scaffold_12855	8268798	8270672
scaffold_12875	13517519	13518229
scaffold_12822	428077	429458
scaffold_12855	7671304	7672725
scaffold_13049	21909604	21910577
scaffold_13047	18140451	18141724
scaffold_13047	5869314	5870267
scaffold_10324	444518	446168
scaffold_10324	1208375	1209436
scaffold_13042	2820936	2822887
scaffold_12963	15083837	15086880
scaffold_12723	1086593	1087927
scaffold_12970	1890775	1891954
scaffold_13049	6079010	6080834
scaffold_13047	637889	639180
scaffold_12875	990644	992345
scaffold_12963	4551773	4553433
scaffold_12875	684365	686213
scaffold_12875	6701996	6702689
scaffold_12472	342446	344821
scaffold_13042	1489492	1491359
scaffold_13049	3039084	3040741
scaffold_12875	19943223	19944382
scaffold_12928	2301580	2305226
scaffold_13047	3873164	3874372
scaffold_12963	18445647	18447138
scaffold_12472	572298	572802
scaffold_13049	6084536	6086089
scaffold_12875	11124162	11125572
scaffold_13049	18953877	18955552
scaffold_12963	10831373	10832969
scaffold_12855	8292872	8293771
scaffold_12823	1842645	1843602
scaffold_12970	11358403	11359524
scaffold_12875	14815559	14816591
scaffold_12970	2951769	2952797
scaffold_12928	7508258	7511098
scaffold_12928	4763183	4763840
scaffold_13049	16843891	16844973
scaffold_13047	3859878	3860962
scaffold_12875	18488713	18489567
scaffold_13049	16552176	16553181
scaffold_13049	20473983	20475350
scaffold_13049	23117053	23118763
scaffold_12875	12625847	12626478
scaffold_13246	1641140	1642639
scaffold_13049	8124154	8125675
scaffold_13047	3890489	3892587
scaffold_12855	7269591	7270590
scaffold_13049	16458733	16459662
scaffold_12855	423207	424625
scaffold_13042	1814362	1814922
scaffold_13049	3593987	3594984
scaffold_12855	2957632	2958890
scaffold_13049	21204213	21205887
scaffold_12970	4177798	4179508
scaffold_12855	8161981	8163872
scaffold_12875	2149385	2150847
scaffold_13047	8105171	8106235
scaffold_12875	4931193	4932195
scaffold_13049	23055592	23056377
scaffold_13047	10267114	10268196
scaffold_13049	5688607	5689411
scaffold_12875	7055414	7056473
scaffold_13049	21174880	21176641
scaffold_12875	2010175	2011213
scaffold_12855	8387229	8388805
scaffold_13049	16569549	16572717
scaffold_12726	2416517	2417940
scaffold_12963	84335	86338
scaffold_13049	20580396	20581330
scaffold_13049	2120028	2121885
scaffold_12963	236946	238398
scaffold_13047	4340185	4341843
scaffold_12855	7974603	7975487
scaffold_12928	550961	551852
scaffold_13049	23393775	23394570
scaffold_13049	10024511	10026169
scaffold_13047	15845625	15847318
scaffold_12963	18898148	18898930
scaffold_13052	960858	962324
scaffold_12723	4622432	4623460
scaffold_13047	13022462	13024666
scaffold_13246	2540458	2542103
scaffold_12928	7464352	7465137
scaffold_12723	4270007	4271190
scaffold_13049	5811208	5812737
scaffold_12855	358785	360509
scaffold_12822	635910	637446
scaffold_12723	2964754	2967104
scaffold_12958	986800	987704
scaffold_12875	2390779	2392529
scaffold_13049	1594001	1595279
scaffold_12875	4782799	4783679
scaffold_12855	8011034	8012531
scaffold_12875	17599975	17602108
scaffold_13047	6378629	6380078
scaffold_13047	11413569	11414559
scaffold_13042	831833	832852
scaffold_13049	23798232	23799546
scaffold_12875	12844104	12846627
scaffold_12875	4500777	4503644
scaffold_12970	3534996	3537064
scaffold_12822	941861	942943
scaffold_13049	3285572	3286996
scaffold_13049	22136621	22137874
scaffold_12963	18229278	18231046
scaffold_12970	7377012	7379680
scaffold_12875	7106972	7108754
scaffold_12875	16532002	16533170
scaffold_12855	1755438	1756924
scaffold_12875	7251006	7252952
scaffold_12963	850209	851711
scaffold_13047	12519738	12521029
scaffold_12875	1836881	1838734
scaffold_12875	18325857	18326545
scaffold_13049	20327755	20331062
scaffold_12928	457018	458009
scaffold_12875	9869595	9871248
scaffold_13047	10033206	10034426
scaffold_12970	6931185	6932907
scaffold_12963	8808865	8810659
scaffold_12855	336241	337012
scaffold_12963	601254	601972
scaffold_12875	13486883	13488351
scaffold_12875	14456744	14458077
scaffold_12970	2512359	2513904
scaffold_13047	10332935	10334043
scaffold_12875	1898121	1899425
scaffold_13246	1658457	1659029
scaffold_13047	16015805	16017291
scaffold_10322	134403	135803
scaffold_12928	2637349	2638286
scaffold_13049	18646987	18647865
scaffold_12875	538600	540976
scaffold_10212	214	450
scaffold_13052	1184822	1186101
scaffold_12875	4383822	4385149
scaffold_13047	12367239	12368760
scaffold_12875	2288243	2289718
scaffold_12822	3356256	3357336
scaffold_13049	3749429	3751473
scaffold_12963	15598229	15598895
scaffold_12855	9893766	9894991
scaffold_12875	14924368	14925586
scaffold_12928	5166794	5167724
scaffold_12875	5108684	5110741
scaffold_12875	12925282	12927007
scaffold_12970	7370242	7370970
scaffold_12875	18507172	18509319
scaffold_12855	412007	413355
scaffold_12928	2327441	2328493
scaffold_12823	1869674	1870506
scaffold_13047	11642839	11644400
scaffold_13047	4266290	4268208
scaffold_12875	16267241	16268101
scaffold_13246	353806	356059
scaffold_10322	124881	126187
scaffold_12963	16354754	16355705
scaffold_12963	8593429	8595601
scaffold_12930	44177	47499
scaffold_12855	4667979	4669668
scaffold_12932	715065	716487
scaffold_12875	5112184	5113906
scaffold_13047	9093069	9094214
scaffold_12855	641384	642663
scaffold_13049	23492845	23494977
scaffold_12822	1994869	1995826
scaffold_12932	228518	231060
scaffold_12875	17820069	17821397
scaffold_13052	1600315	1601110
scaffold_12932	1042280	1043659
scaffold_12875	1179669	1180750
scaffold_13049	16682142	16682806
scaffold_13049	21121008	21121819
scaffold_12963	603432	604762
scaffold_12758	495822	497195
scaffold_12855	2702833	2703732
scaffold_13047	1530342	1531668
scaffold_13047	5398722	5399711
scaffold_13047	10834973	10836546
scaffold_13047	671455	672935
scaffold_13049	21588990	21590089
scaffold_13047	9029294	9030243
scaffold_13047	4104451	4105670
scaffold_13049	9897783	9898585
scaffold_13049	20844831	20846216
scaffold_12855	2692900	2695029
scaffold_13049	10419983	10420526
scaffold_13049	14249422	14250292
scaffold_13042	3325679	3327257
scaffold_13049	21626200	21627404
scaffold_12822	3554638	3555598
scaffold_12723	5196040	5197416
scaffold_12963	7830132	7833122
scaffold_12875	5473645	5474361
scaffold_12875	15985285	15986223
scaffold_12875	9733492	9735488
scaffold_12855	7702503	7703417
scaffold_12720	39189	40249
scaffold_12875	2878120	2879394
scaffold_12875	13938529	13939520
scaffold_12723	2460828	2462009
scaffold_12855	7940086	7941230
scaffold_13049	22472526	22474155
scaffold_12855	1165120	1165926
scaffold_12822	966997	968179
scaffold_12963	10747210	10748288
scaffold_13047	8021428	8022217
scaffold_12875	1329672	1331837
scaffold_12875	13313181	13314408
scaffold_12823	1251865	1253637
scaffold_12855	1626175	1628996
scaffold_12928	2175310	2176471
scaffold_12875	16757470	16759322
scaffold_13049	10026616	10027772
scaffold_13049	11021455	11022569
scaffold_12822	1204687	1207060
scaffold_13042	1819388	1820418
scaffold_12875	9664223	9665143
scaffold_13049	1944761	1946903
scaffold_13042	3968956	3970330
scaffold_13049	6708870	6709841
scaffold_13047	18772837	18773925
scaffold_13049	13558882	13560027
scaffold_12970	1427810	1430238
scaffold_12875	9038643	9040045
scaffold_12875	11677826	11678782
scaffold_12875	20250226	20252582
scaffold_13049	91502	92464
scaffold_13324	2793842	2794644
scaffold_12823	2317898	2320448
scaffold_12928	2126991	2128122
scaffold_13246	1690328	1692616
scaffold_12855	7919601	7920882
scaffold_12963	6128895	6130020
scaffold_13047	15379210	15381295
scaffold_12875	19184899	19186444
scaffold_13047	11730162	11731302
scaffold_13052	845932	846462
scaffold_13215	8247	8680
scaffold_12875	17169612	17171979
scaffold_13049	1331206	1332665
scaffold_13047	15769365	15772175
scaffold_12855	7374264	7375443
scaffold_12970	8403753	8405011
scaffold_13047	9100093	9101853
scaffold_13049	16423665	16424780
scaffold_10324	827330	829196
scaffold_12963	9594579	9596220
scaffold_13047	5974903	5975966
scaffold_12875	6807139	6808305
scaffold_12928	6621691	6622474
scaffold_13049	14420967	14422734
scaffold_12963	19998280	19999745
scaffold_12875	8035674	8038073
scaffold_12855	1066595	1067528
scaffold_13049	9288183	9289183
scaffold_12875	17326232	17328069
scaffold_13049	22944484	22946402
scaffold_13047	576444	578964
scaffold_12642	30	997
scaffold_12963	15995547	15997507
scaffold_13049	2347401	2348240
scaffold_12963	11377220	11378162
scaffold_12822	3912970	3913485
scaffold_12875	10325313	10326735
scaffold_12875	1413347	1414307
scaffold_13049	20526156	20527503
scaffold_12970	5989275	5990785
scaffold_12723	2562790	2565029
scaffold_12875	18253123	18254305
scaffold_13049	21055650	21058207
scaffold_13047	5996589	5997952
scaffold_12963	18741681	18743027
scaffold_13047	11840129	11842382
scaffold_12875	17496607	17497801
scaffold_12963	10817260	10818552
scaffold_12928	7530772	7531862
scaffold_12723	3103392	3104680
scaffold_13049	8887342	8888817
scaffold_12723	2861669	2863934
scaffold_12726	1123346	1125054
scaffold_12723	4722047	4724183
scaffold_13047	5410258	5411609
scaffold_13049	20573010	20574515
scaffold_13042	114131	115932
scaffold_12963	9822086	9823039
scaffold_12875	2314674	2316722
scaffold_12855	3206316	3207514
scaffold_13047	1859312	1860389
scaffold_13047	2621320	2622508
scaffold_12855	5689861	5691658
scaffold_12963	10995936	10996974
scaffold_12855	396663	398030
scaffold_12963	12168280	12170270
scaffold_12963	13884422	13885025
scaffold_12970	2482887	2484806
scaffold_13047	11553989	11555249
scaffold_13049	6495806	6496685
scaffold_4578	440	1457
scaffold_12963	475620	476586
scaffold_12928	73891	75225
scaffold_12970	11789947	11791201
scaffold_10324	599674	601505
scaffold_13246	1737564	1738618
scaffold_12963	78705	80665
scaffold_12963	17936020	17936714
scaffold_12963	18913401	18914353
scaffold_13246	1964639	1965941
scaffold_12875	15970309	15971373
scaffold_12822	2675541	2678459
scaffold_13047	2626238	2627806
scaffold_13047	4413386	4415046
scaffold_12963	8004315	8005384
scaffold_13047	5446478	5447390
scaffold_12875	14037844	14039313
scaffold_12855	6042150	6043525
scaffold_13052	1182206	1183827
scaffold_12875	5146538	5148332
scaffold_13047	6285035	6287006
scaffold_12875	7839267	7840737
scaffold_12855	941137	943696
scaffold_10322	423829	424611
scaffold_12928	5497479	5499017
scaffold_13049	6991292	6994655
scaffold_12932	1582922	1584328
scaffold_12963	12177191	12178970
scaffold_12875	4832618	4833631
scaffold_12875	230478	233060
scaffold_13049	6185920	6187237
scaffold_12963	15233982	15236461
scaffold_12970	7972642	7973618
scaffold_12723	1554511	1556032
scaffold_13047	18241243	18243438
scaffold_12963	8447855	8448755
scaffold_12970	2534344	2536554
scaffold_10324	209942	211130
scaffold_13324	2776145	2777200
scaffold_12970	7171101	7172572
scaffold_13049	13438276	13439326
scaffold_10324	482113	483232
scaffold_13042	1804199	1805188
scaffold_12928	5744545	5746204
scaffold_12963	13817607	13819239
scaffold_12822	1140744	1142689
scaffold_12963	12931259	12933076
scaffold_12875	17094771	17096144
scaffold_12875	6397555	6400128
scaffold_13049	18177507	18178750
scaffold_13047	10846303	10849526
scaffold_13049	13919255	13920375
scaffold_12875	16403229	16403899
scaffold_13049	9229140	9231067
scaffold_13047	3855858	3856603
scaffold_12875	5887078	5889410
scaffold_12963	9654790	9655818
scaffold_12875	15431417	15433912
scaffold_13042	2146125	2146979
scaffold_12875	11226065	11227871
scaffold_12823	671771	674375
scaffold_12970	9209728	9210980
scaffold_12855	3594183	3596570
scaffold_12875	8354326	8355163
scaffold_12875	7293235	7294589
scaffold_13042	743207	745029
scaffold_12855	125967	127238
scaffold_12963	8770568	8771279
scaffold_13047	17492301	17493079
scaffold_12855	7696371	7697572
scaffold_12928	5727344	5728698
scaffold_12875	5755824	5757699
scaffold_13047	18360017	18361222
scaffold_12855	8685354	8686574
scaffold_13049	10231969	10234052
scaffold_12928	2570027	2571809
scaffold_12855	5639412	5640576
scaffold_13047	13379564	13381251
scaffold_12963	18884093	18885797
scaffold_13049	20303625	20305821
scaffold_13049	11588675	11590293
scaffold_13049	18398378	18399969
scaffold_12875	4726269	4727122
scaffold_13049	7758308	7759254
scaffold_12875	830247	830975
scaffold_12963	5849616	5851762
scaffold_12855	5997064	5997789
scaffold_12822	4060180	4061681
scaffold_13246	1804156	1806017
scaffold_13047	18745974	18747543
scaffold_12963	16026551	16029044
scaffold_12963	2796635	2799526
scaffold_13049	2699228	2701053
scaffold_12963	1862739	1863406
scaffold_13049	20730606	20732932
scaffold_13042	2784768	2785535
scaffold_13047	3876171	3876769
scaffold_13042	4109775	4111568
scaffold_13042	2985849	2986991
scaffold_10322	150368	153174
scaffold_12723	4094085	4095147
scaffold_12855	3326716	3330214
scaffold_12970	2037124	2037822
scaffold_12963	229248	230264
scaffold_12855	7570960	7572962
scaffold_13047	7001181	7002599
scaffold_13049	14356038	14357989
scaffold_12875	10496343	10498759
scaffold_13047	901993	902654
scaffold_12963	9218894	9221792
scaffold_12963	12987031	12989182
scaffold_12875	220710	222435
scaffold_12963	20140328	20141271
scaffold_13047	12286447	12288108
scaffold_12875	19072441	19073745
scaffold_12855	263776	264635
scaffold_12963	11683180	11684202
scaffold_12963	8277243	8278316
scaffold_12723	2685566	2686501
scaffold_12963	16694254	16695499
scaffold_12855	8879496	8881023
scaffold_12855	714315	715433
scaffold_13036	258123	258814
scaffold_12875	9673853	9674804
scaffold_13049	6170511	6173043
scaffold_13047	12442317	12443671
scaffold_12875	13805716	13807049
scaffold_12970	4523775	4524424
scaffold_13047	4743584	4744434
scaffold_12875	14850651	14852463
scaffold_12958	697163	699261
scaffold_13049	10192555	10194337
scaffold_12875	20492058	20493410
scaffold_13049	4588132	4589040
scaffold_13049	13830058	13832660
scaffold_13047	6353438	6354625
scaffold_13246	2451411	2453115
scaffold_12875	17045408	17046572
scaffold_13049	7623681	7626417
scaffold_13049	16847110	16847690
scaffold_12963	16153809	16155366
scaffold_13047	10398915	10400057
scaffold_13049	7904776	7906194
scaffold_12970	7201175	7203170
scaffold_12963	3270736	3273721
scaffold_12855	9712084	9713091
scaffold_12875	12726759	12728989
scaffold_12855	4818855	4820409
scaffold_13049	18164038	18165414
scaffold_13049	18093767	18096348
scaffold_13049	23917948	23919409
scaffold_12875	2443816	2444657
scaffold_12875	2015434	2016461
scaffold_12875	16457255	16459427
scaffold_13047	12929009	12929662
scaffold_12963	1349083	1349701
scaffold_12970	8528320	8529397
scaffold_13246	2499442	2500731
scaffold_13052	806713	807610
scaffold_12723	4700732	4701551
scaffold_12723	3132912	3133922
scaffold_12855	2255922	2256660
scaffold_12875	11373333	11374854
scaffold_12875	17561877	17563743
scaffold_13047	16322603	16324503
scaffold_12963	8619673	8621048
scaffold_13047	15313371	15315203
scaffold_13047	3277147	3279102
scaffold_12723	4663595	4664525
scaffold_12928	6769250	6771827
scaffold_12963	14476315	14477701
scaffold_12822	1604922	1606624
scaffold_12726	2464451	2465390
scaffold_13049	8421011	8422294
scaffold_12855	5699240	5701563
scaffold_12875	17123537	17125691
scaffold_12875	7639418	7641484
scaffold_12970	7358345	7360113
scaffold_12875	9172424	9173793
scaffold_10324	555377	557062
scaffold_13052	1003420	1004671
scaffold_12963	7598001	7599409
scaffold_12963	18732280	18733956
scaffold_13324	2649786	2650417
scaffold_12963	897657	899973
scaffold_13052	1315085	1316384
scaffold_12963	17230802	17232646
scaffold_13047	8241257	8242980
scaffold_12875	12832137	12833770
scaffold_13049	21783980	21785077
scaffold_12875	10822810	10824039
scaffold_12875	14136675	14138055
scaffold_13047	5909516	5910475
scaffold_10324	284000	285018
scaffold_13049	17937950	17940530
scaffold_12970	6285296	6286871
scaffold_12963	2417681	2419665
scaffold_12932	1567131	1568009
scaffold_12823	446853	447582
scaffold_12963	5533090	5534639
scaffold_12723	5301678	5303042
scaffold_12963	12922733	12925012
scaffold_12823	2383655	2386671
scaffold_12963	17939826	17941188
scaffold_12855	6001353	6002336
scaffold_12723	4352643	4355341
scaffold_12963	9415747	9416317
scaffold_12928	1310119	1312210
scaffold_12855	6675482	6677214
scaffold_12875	17657516	17660657
scaffold_13049	19459721	19461034
scaffold_12875	51196	53337
scaffold_13047	17390457	17392609
scaffold_12932	1919316	1920390
scaffold_12875	12548030	12549983
scaffold_13047	9153906	9154818
scaffold_13049	18378463	18379444
scaffold_12875	1632015	1632783
scaffold_13049	24102799	24104489
scaffold_12875	12943737	12945856
scaffold_12875	9881548	9882938
scaffold_12963	17614490	17616360
scaffold_13047	17405760	17406998
scaffold_12822	3215482	3216514
scaffold_13049	6845196	6846171
scaffold_12723	4687150	4689309
scaffold_12875	490961	492540
scaffold_13047	345812	346683
scaffold_12963	18743829	18745517
scaffold_13049	14829302	14830703
scaffold_12875	6239987	6241311
scaffold_12875	3334133	3336438
scaffold_13042	2316477	2317336
scaffold_12875	18109022	18110421
scaffold_12875	6347517	6348825
scaffold_12875	5203311	5204579
scaffold_12970	4483751	4484816
scaffold_12875	17458820	17461010
scaffold_12970	4197574	4200027
scaffold_12963	10510666	10512437
scaffold_12932	1631734	1633497
scaffold_12963	7838298	7839766
scaffold_13049	18031827	18033510
scaffold_12963	3450453	3451661
scaffold_12875	11806909	11808996
scaffold_12875	19084487	19085817
scaffold_12875	17764666	17766454
scaffold_13047	747280	748808
scaffold_10324	30775	32936
scaffold_13049	4246373	4248429
scaffold_12963	13218162	13219348
scaffold_13049	386977	388349
scaffold_12875	18375277	18378156
scaffold_12875	5312819	5314838
scaffold_12970	6820482	6822751
scaffold_12726	758525	760208
scaffold_12855	3199239	3200594
scaffold_12855	7312549	7313179
scaffold_13049	1838970	1840409
scaffold_12855	2719729	2720557
scaffold_13049	10900093	10901185
scaffold_12963	14917511	14918327
scaffold_12928	1996380	1997497
scaffold_13047	13923432	13924030
scaffold_13049	9186067	9187909
scaffold_12855	10046507	10047557
scaffold_12875	19538933	19539927
scaffold_12963	18580916	18582448
scaffold_12963	9640891	9641931
scaffold_13047	16110775	16111501
scaffold_13049	6594245	6595292
scaffold_12823	869486	870443
scaffold_12875	587051	588277
scaffold_13047	15938087	15939855
scaffold_13047	9309967	9312365
scaffold_13049	8373940	8376424
scaffold_13049	14977932	14978958
scaffold_12963	1291807	1293240
scaffold_12823	1981594	1983369
scaffold_12963	1128878	1130444
scaffold_12823	1560508	1562074
scaffold_12928	2336437	2339340
scaffold_12928	1046004	1046559
scaffold_13049	1951385	1952743
scaffold_12932	1178161	1181360
scaffold_13047	5896577	5897725
scaffold_13049	14109289	14110015
scaffold_13047	7848843	7849503
scaffold_12723	4478019	4478883
scaffold_12875	7406932	7409536
scaffold_12875	1235630	1237515
scaffold_12855	7418736	7420206
scaffold_13047	14610420	14612075
scaffold_13052	1304348	1304896
scaffold_13047	1718076	1719915
scaffold_12822	2995290	2996575
scaffold_12855	1771213	1772707
scaffold_12928	7160037	7160961
scaffold_12963	18835756	18838521
scaffold_12875	6425121	6425939
scaffold_13049	22320096	22321131
scaffold_13049	14676102	14677968
scaffold_12875	19263510	19264984
scaffold_13049	9901416	9902881
scaffold_12928	892632	893809
scaffold_13049	23652821	23654102
scaffold_13049	6898641	6899866
scaffold_12963	10740415	10741427
scaffold_12963	12959759	12962019
scaffold_12822	3076939	3078331
scaffold_12963	16193946	16195320
scaffold_13049	13661574	13662665
scaffold_12970	11458343	11460119
scaffold_13049	2925599	2927261
scaffold_12875	6251764	6253913
scaffold_12875	4711725	4713601
scaffold_12875	16280920	16281845
scaffold_12963	2388529	2389219
scaffold_13049	8227800	8229230
scaffold_13049	4464191	4464968
scaffold_12875	1338004	1339506
scaffold_13049	11881376	11883006
scaffold_12963	18636344	18638391
scaffold_12822	1606968	1608443
scaffold_12875	13219447	13220137
scaffold_13052	976975	978899
scaffold_13047	10438077	10441028
scaffold_12823	1271393	1272305
scaffold_12928	4755172	4756381
scaffold_12970	6894760	6896930
scaffold_12726	1876275	1877701
scaffold_13049	18174882	18175996
scaffold_12970	9423990	9424918
scaffold_12855	2700107	2701160
scaffold_12875	9711175	9714476
scaffold_12970	9336329	9338222
scaffold_13246	2631767	2633274
scaffold_12855	8411591	8412905
scaffold_13049	13133162	13134156
scaffold_12963	9870603	9872676
scaffold_12963	2947880	2949113
scaffold_12928	2418499	2419744
scaffold_12970	9697834	9700590
scaffold_13049	18530453	18532386
scaffold_13049	9734304	9735059
scaffold_12928	5767521	5769403
scaffold_13047	7276790	7279193
scaffold_12875	3273090	3275236
scaffold_13049	10356214	10358389
scaffold_12855	7434231	7435524
scaffold_13049	11234887	11236592
scaffold_12963	1390124	1391471
scaffold_12875	16488505	16490566
scaffold_12970	5737646	5739547
scaffold_12823	1711637	1713684
scaffold_13047	2567891	2569345
scaffold_13049	23083504	23085261
scaffold_12970	6181989	6182691
scaffold_13049	12400270	12402171
scaffold_12970	11640160	11641124
scaffold_12963	19207108	19209258
scaffold_12970	10538596	10540027
scaffold_12963	17529863	17530661
scaffold_12875	4903364	4904772
scaffold_12726	459399	461216
scaffold_13047	18394861	18396628
scaffold_12875	11581113	11582901
scaffold_12875	585078	585669
scaffold_12875	17491013	17492399
scaffold_13049	15283599	15284506
scaffold_12875	1158196	1160248
scaffold_12875	1817007	1818932
scaffold_12875	9333253	9334675
scaffold_13049	23164684	23165665
scaffold_13042	4188034	4188525
scaffold_13049	15390629	15392810
scaffold_12875	16102668	16103304
scaffold_12963	15884347	15885047
scaffold_12875	12583650	12585405
scaffold_13049	12222868	12223384
scaffold_12963	3650504	3651295
scaffold_12963	6706631	6707348
scaffold_12963	13933380	13935818
scaffold_13049	13237971	13238999
scaffold_13047	10172134	10175330
scaffold_13042	926833	928386
scaffold_12822	1276341	1277532
scaffold_13047	4309693	4311870
scaffold_13047	18601475	18603101
scaffold_12875	1693609	1695183
scaffold_13049	21926852	21929068
scaffold_12823	1446369	1447677
scaffold_12875	19057326	19058373
scaffold_12970	7363013	7364551
scaffold_13049	8322648	8324522
scaffold_13052	1314310	1314835
scaffold_13042	2706729	2708797
scaffold_13047	1198961	1200614
scaffold_12855	1456779	1460009
scaffold_13052	846750	847391
scaffold_12963	10782646	10783832
scaffold_12723	5331796	5333893
scaffold_13049	20481176	20482506
scaffold_12726	1890172	1891364
scaffold_12963	12477625	12478346
scaffold_13047	11644570	11646015
scaffold_13047	5522897	5525568
scaffold_12723	3929313	3930833
scaffold_12932	1573858	1576159
scaffold_12875	17775323	17777701
scaffold_13049	1758095	1761830
scaffold_13049	4001854	4003736
scaffold_13049	19440527	19442207
scaffold_12758	939648	941084
scaffold_13047	9966775	9968815
scaffold_12932	853410	855073
scaffold_12875	1213513	1215816
scaffold_13049	703621	705436
scaffold_13042	2273486	2275068
scaffold_12963	1933094	1933790
scaffold_12875	16263019	16265304
scaffold_13047	15136855	15138615
scaffold_12723	2457372	2457904
scaffold_13049	21485265	21486564
scaffold_13047	9943597	9944625
scaffold_12963	15769111	15771014
scaffold_12963	14920403	14922056
scaffold_13049	1474558	1475267
scaffold_13246	140175	142149
scaffold_12970	7147526	7149995
scaffold_13049	3206198	3207901
scaffold_12970	1215820	1216800
scaffold_13047	13563042	13565027
scaffold_13049	18157550	18159028
scaffold_13049	14405088	14406456
scaffold_13047	2027849	2029881
scaffold_12963	1954376	1956553
scaffold_12875	14802697	14804027
scaffold_13047	10925046	10926739
scaffold_12875	110694	112268
scaffold_12963	2090217	2091774
scaffold_12928	2530125	2530663
scaffold_12928	474965	476389
scaffold_12855	2734807	2735921
scaffold_13049	10200390	10201499
scaffold_12855	2384802	2386751
scaffold_12855	2258823	2260471
scaffold_13042	4833834	4835537
scaffold_13047	8029186	8031304
scaffold_13049	21857717	21858582
scaffold_13042	4334970	4336696
scaffold_12928	244879	246307
scaffold_13047	1108991	1109949
scaffold_13246	2306518	2310086
scaffold_12875	5401395	5402734
scaffold_10324	464276	466684
scaffold_10324	715012	716840
scaffold_12875	6218946	6220402
scaffold_12875	5578600	5579806
scaffold_12932	1167190	1169200
scaffold_12963	14424163	14424786
scaffold_12855	2709179	2710071
scaffold_12875	16272617	16274980
scaffold_12472	37087	38579
scaffold_12875	12979316	12981023
scaffold_12723	3019613	3021712
scaffold_13049	14398760	14400259
scaffold_12963	18448096	18448685
scaffold_12928	2528249	2529000
scaffold_13049	86002	86735
scaffold_13047	4254457	4255713
scaffold_13049	20375814	20376698
scaffold_12963	46038	48463
scaffold_12963	17643763	17644309
scaffold_13049	5914538	5915721
scaffold_10324	376182	378402
scaffold_13047	2045913	2049982
scaffold_12963	6528414	6529766
scaffold_13047	7645529	7647364
scaffold_13049	20455167	20456278
scaffold_12932	1604697	1606048
scaffold_12963	2593789	2595711
scaffold_10324	274115	275789
scaffold_12875	6693453	6694474
scaffold_12963	18765889	18766956
scaffold_13047	16988052	16989906
scaffold_13047	19192244	19194118
scaffold_13049	21187828	21188902
scaffold_12963	15776940	15777507
scaffold_12963	11904824	11906025
scaffold_13047	8846300	8847151
scaffold_13042	4172266	4173009
scaffold_12932	352233	353415
scaffold_13049	20634983	20636570
scaffold_12875	14200113	14201272
scaffold_12963	8402378	8404392
scaffold_12963	10984847	10985365
scaffold_12875	10142473	10142921
scaffold_13047	11652628	11653316
scaffold_12963	18899185	18902287
scaffold_12932	1637869	1638870
scaffold_12928	5163895	5166181
scaffold_13047	9849774	9852362
scaffold_12875	2406797	2408494
scaffold_13049	18813292	18814118
scaffold_13042	4228421	4229462
scaffold_12855	4669850	4670640
scaffold_13047	899530	900846
scaffold_12723	4257392	4259382
scaffold_12823	1720848	1723009
scaffold_12723	4465792	4466533
scaffold_13049	116238	118763
scaffold_12875	11397276	11399508
scaffold_12875	11620683	11623530
scaffold_13047	5427134	5427943
scaffold_13047	18330211	18331834
scaffold_12970	2183818	2185087
scaffold_12875	6699023	6700358
scaffold_12963	685435	687043
scaffold_12963	20029583	20030747
scaffold_10324	1024093	1025520
scaffold_12723	1860123	1861860
scaffold_13047	17336171	17337770
scaffold_13246	2638718	2640059
scaffold_13047	14813791	14815975
scaffold_12823	1289421	1290205
scaffold_12822	3308430	3309538
scaffold_13047	7308793	7310792
scaffold_10277	14	1143
scaffold_10324	1098507	1100016
scaffold_12970	4164895	4166895
scaffold_13047	8843557	8845396
scaffold_12875	14734307	14735011
scaffold_12875	13450559	13452184
scaffold_12308	121	1639
scaffold_13049	23720476	23722563
scaffold_13047	10134925	10137053
scaffold_13049	4802180	4803706
scaffold_13049	23979376	23981562
scaffold_12963	18802411	18807110
scaffold_13047	974632	975641
scaffold_13049	5262481	5263549
scaffold_12822	1599644	1600773
scaffold_13049	16625209	16627467
scaffold_10322	362212	363897
scaffold_12928	1081821	1083712
scaffold_13049	13207522	13209473
scaffold_12855	5390697	5391546
scaffold_13049	7984166	7986308
scaffold_12963	20172590	20173724
scaffold_13049	22174077	22174593
scaffold_12875	14837181	14838439
scaffold_12875	7392488	7394110
scaffold_12963	13383247	13384204
scaffold_12875	8095725	8097285
scaffold_12875	9131239	9133188
scaffold_12875	19321859	19322770
scaffold_13052	1620737	1622182
scaffold_12875	4913720	4914769
scaffold_12875	11657933	11659358
scaffold_13049	17602524	17603648
scaffold_13047	17393835	17394592
scaffold_13047	1054580	1056543
scaffold_12875	17728387	17729732
scaffold_12970	8520277	8521731
scaffold_13047	17986049	17988732
scaffold_12963	5634367	5636350
scaffold_12875	12897321	12898476
scaffold_13042	2314621	2316125
scaffold_13047	4022083	4023435
scaffold_13047	5786827	5788900
scaffold_12970	3062020	3063252
scaffold_12758	503217	504871
scaffold_12963	16373756	16374511
scaffold_13047	7992137	7994000
scaffold_12664	31	1397
scaffold_12875	10107665	10110082
scaffold_12963	8442623	8445306
scaffold_13047	15388008	15389937
scaffold_12726	2377263	2378941
scaffold_12726	977334	979879
scaffold_12963	17666710	17667374
scaffold_12822	1627746	1629233
scaffold_12963	4363569	4364809
scaffold_13047	4806707	4808014
scaffold_12855	2671792	2674210
scaffold_12723	4222882	4225381
scaffold_12970	10317560	10318072
scaffold_12963	10055399	10057276
scaffold_12855	7789977	7791461
scaffold_13324	2752641	2754913
scaffold_13049	290900	293146
scaffold_12963	6822233	6823931
scaffold_10324	223478	226365
scaffold_13049	24115128	24115839
scaffold_12963	14849277	14850237
scaffold_12875	6104224	6106139
scaffold_12963	13941718	13942760
scaffold_13049	13849444	13850699
scaffold_13042	2876757	2879346
scaffold_12726	2603463	2605061
scaffold_12963	7746739	7748690
scaffold_13049	1081694	1084230
scaffold_12928	6378697	6380505
scaffold_13049	22404588	22406185
scaffold_13047	1035132	1036182
scaffold_13049	14983802	14985845
scaffold_13047	8034275	8035499
scaffold_13049	7682607	7683751
scaffold_12875	11651011	11652779
scaffold_13049	8638833	8640171
scaffold_12875	13225608	13227371
scaffold_13047	1095748	1097725
scaffold_13049	15416224	15418315
scaffold_12963	16521570	16522889
scaffold_12726	2422371	2424045
scaffold_12970	2700035	2700499
scaffold_12963	6496496	6499112
scaffold_13049	23095114	23098195
scaffold_13049	125371	127039
scaffold_12723	3587351	3589839
scaffold_13324	2786608	2788042
scaffold_13049	7706465	7707077
scaffold_13049	5112857	5113915
scaffold_12970	9257616	9258349
scaffold_13049	11233651	11234450
scaffold_13049	12384708	12385277
scaffold_12875	7367968	7368924
scaffold_12963	3294716	3296875
scaffold_12723	5655809	5658035
scaffold_13049	24158400	24160238
scaffold_13049	10562951	10564078
scaffold_13042	1450449	1452199
scaffold_12928	2929307	2931411
scaffold_13049	21144348	21145889
scaffold_12875	118041	121722
scaffold_12823	545390	546848
scaffold_13049	9495395	9496854
scaffold_12963	7758458	7760487
scaffold_12723	4099462	4101716
scaffold_12875	10642742	10644358
scaffold_13049	18994875	18996107
scaffold_13047	3445502	3447505
scaffold_13047	18438090	18439314
scaffold_13049	6940818	6943526
scaffold_12875	4855414	4857187
scaffold_13047	11939978	11941705
scaffold_13049	15196111	15198933
scaffold_12970	4156091	4160317
scaffold_12875	14718887	14719675
scaffold_13049	20893289	20894211
scaffold_13047	8281174	8282186
scaffold_13049	21186890	21187664
scaffold_12963	13603125	13605012
scaffold_13049	18073852	18075488
scaffold_13324	2810195	2813063
scaffold_12932	1069659	1070796
scaffold_13049	5334622	5335041
scaffold_12875	807453	809480
scaffold_12875	2041852	2042663
scaffold_12875	13640168	13642202
scaffold_13047	12632205	12633709
scaffold_12963	15605569	15606384
scaffold_12855	9879697	9882659
scaffold_13049	15840753	15842367
scaffold_12875	7207923	7209249
scaffold_12963	16382547	16384469
scaffold_13049	9321250	9322023
scaffold_13049	16095917	16097013
scaffold_13049	13703477	13704865
scaffold_13047	6160923	6161904
scaffold_13047	8517548	8520304
scaffold_12963	8451765	8452325
scaffold_12875	20411368	20413799
scaffold_12928	2318089	2320460
scaffold_12472	120250	121426
scaffold_12823	1592686	1594582
scaffold_12928	5687291	5688922
scaffold_13049	5720855	5723299
scaffold_12875	17355507	17356347
scaffold_12928	7173687	7175218
scaffold_13047	13471482	13472757
scaffold_12963	7738154	7739772
scaffold_13047	12318947	12320148
scaffold_12875	13286763	13289106
scaffold_12928	2488994	2490146
scaffold_13052	893585	894491
scaffold_12875	7841485	7843993
scaffold_12963	13379192	13379746
scaffold_13047	3834231	3835760
scaffold_12928	4987855	4988606
scaffold_13042	4756582	4758090
scaffold_13047	16801034	16803840
scaffold_12875	6842431	6844226
scaffold_13047	17412523	17413220
scaffold_12970	8079947	8080982
scaffold_13049	5696129	5697598
scaffold_12875	15967613	15968742
scaffold_12855	9919779	9922499
scaffold_12875	14641136	14643298
scaffold_12932	805009	806357
scaffold_13049	2114845	2116248
scaffold_12726	1183483	1184703
scaffold_13052	1308866	1309525
scaffold_12963	10851099	10852457
scaffold_12723	2879318	2881208
scaffold_12723	3351010	3352630
scaffold_12970	10138022	10139565
scaffold_12875	16832417	16833466
scaffold_13049	8926808	8928061
scaffold_13049	7297568	7301241
scaffold_13049	24937876	24939692
scaffold_10324	208082	209313
scaffold_12875	16415221	16418284
scaffold_12875	4933031	4933936
scaffold_13042	3013290	3014866
scaffold_12855	8085440	8086971
scaffold_10324	1153644	1154605
scaffold_12970	7503373	7504343
scaffold_13049	1955104	1957033
scaffold_12875	6772555	6773992
scaffold_13047	1937809	1939660
scaffold_12855	8099826	8101765
scaffold_13047	904399	905114
scaffold_13049	20784440	20785031
scaffold_12822	911704	913534
scaffold_12822	3906904	3907760
scaffold_13049	2044826	2045738
scaffold_13049	7065444	7067589
scaffold_12875	20545360	20547559
scaffold_12758	108570	109870
scaffold_13049	23032107	23033218
scaffold_12823	481278	483906
scaffold_12932	1891201	1891696
scaffold_12875	4514499	4516721
scaffold_12875	13350466	13353569
scaffold_12928	2557927	2559284
scaffold_13042	3601427	3602506
scaffold_12963	4025686	4026636
scaffold_12855	8298400	8299094
scaffold_4730	930	1154
scaffold_12970	6985643	6987086
scaffold_13049	1579626	1580616
scaffold_12875	15497716	15498987
scaffold_13047	17103788	17105511
scaffold_12726	2241038	2242645
scaffold_12723	795408	796510
scaffold_13049	8599320	8600963
scaffold_12875	6359589	6360346
scaffold_13049	14297037	14299027
scaffold_12822	3816784	3817920
scaffold_10324	214544	216255
scaffold_13047	7857222	7857843
scaffold_13049	12392267	12393451
scaffold_13246	1613621	1614759
scaffold_10324	292574	293874
scaffold_13049	1569562	1572427
scaffold_13047	14530791	14531830
scaffold_12932	1921836	1922632
scaffold_12963	5156582	5157984
scaffold_12875	5103605	5104942
scaffold_12875	17981351	17982122
scaffold_12932	596822	598410
scaffold_13049	7343026	7344241
scaffold_10324	838820	840163
scaffold_12963	8454028	8454844
scaffold_12875	6675647	6677202
scaffold_12963	3759847	3761543
scaffold_13047	14521512	14523761
scaffold_13052	687120	688222
scaffold_13047	3091269	3092569
scaffold_12875	13436827	13439854
scaffold_13049	9907138	9907959
scaffold_12723	4244077	4247015
scaffold_12970	10292310	10293757
scaffold_13042	1910504	1911570
scaffold_12875	11021714	11023191
scaffold_13047	12330421	12331560
scaffold_12932	677708	679406
scaffold_12875	12952916	12956086
scaffold_13049	15296450	15297117
scaffold_12875	4408749	4411520
scaffold_13049	21930790	21931570
scaffold_12970	3038677	3039955
scaffold_12963	15718811	15720300
scaffold_13047	9574242	9575659
scaffold_12875	6042768	6044287
scaffold_13047	2030343	2032006
scaffold_12932	462130	462817
scaffold_13049	22477840	22478529
scaffold_12963	18411048	18413756
scaffold_13049	23514171	23514933
scaffold_12970	2419076	2420623
scaffold_12822	2975112	2976397
scaffold_12822	564918	566007
scaffold_12875	647062	648410
scaffold_13052	1021106	1023072
scaffold_12726	2653346	2654942
scaffold_13049	23781920	23785183
scaffold_12822	1717351	1718171
scaffold_12963	13886960	13889589
scaffold_13047	948600	950431
scaffold_13049	6145997	6147570
scaffold_13049	10279889	10281474
scaffold_12855	1068394	1069421
scaffold_13049	4743333	4745453
scaffold_12855	3976939	3978146
scaffold_13049	22145350	22146618
scaffold_12963	9450501	9451420
scaffold_13047	13544964	13546019
scaffold_13014	26	2027
scaffold_13049	14608197	14609651
scaffold_12970	8544807	8546991
scaffold_12963	1020683	1022081
scaffold_13049	15316000	15317468
scaffold_12963	14606373	14607830
scaffold_12726	200025	201037
scaffold_12963	11280421	11281260
scaffold_12875	14181312	14181936
scaffold_12875	11131160	11133071
scaffold_13047	16873616	16874994
scaffold_13049	7690341	7691815
scaffold_13049	3997176	3997904
scaffold_12963	2044440	2045630
scaffold_12855	8314910	8316334
scaffold_13049	4474504	4476166
scaffold_12875	10932276	10932972
scaffold_12875	5074182	5075637
scaffold_13047	15399045	15402352
scaffold_13049	4631594	4633601
scaffold_12963	5580482	5582502
scaffold_12963	19614651	19616086
scaffold_12855	8547355	8548794
scaffold_12875	18312082	18313030
scaffold_12875	13427637	13429696
scaffold_13049	17298979	17300783
scaffold_12928	496525	498392
scaffold_13049	21454320	21455576
scaffold_13042	2832722	2835025
scaffold_13042	57745	59405
scaffold_13052	1659968	1661579
scaffold_13047	6383948	6385284
scaffold_12875	6325829	6327912
scaffold_13049	188074	189095
scaffold_12963	7730399	7731374
scaffold_12875	17995488	17996049
scaffold_12932	1662682	1664104
scaffold_12970	6929105	6929789
scaffold_13049	20404123	20405210
scaffold_13047	2524084	2525443
scaffold_12963	20117188	20119024
scaffold_13047	13463198	13464345
scaffold_12963	13407417	13408929
scaffold_13047	11477270	11477960
scaffold_12963	12844925	12845695
scaffold_12875	14530045	14530748
scaffold_13047	9960491	9962463
scaffold_13047	11765514	11767786
scaffold_12726	404003	406124
scaffold_12970	6843610	6845705
scaffold_13049	20632200	20633141
scaffold_13049	8855161	8855578
scaffold_12963	4475462	4476241
scaffold_13042	55333	56472
scaffold_12822	4073841	4074968
scaffold_12875	20386871	20387890
scaffold_12875	13836839	13838837
scaffold_12970	7841459	7843157
scaffold_12963	16746077	16747147
scaffold_13042	1589991	1590536
scaffold_12963	8488145	8490553
scaffold_13047	5428825	5429484
scaffold_12875	19974528	19976420
scaffold_12963	11393507	11394623
scaffold_13047	6182123	6184175
scaffold_13047	9845174	9845854
scaffold_13047	16783316	16784943
scaffold_13047	5673989	5675559
scaffold_13049	5198602	5200064
scaffold_13049	553846	556327
scaffold_13049	22695762	22696658
scaffold_12932	1789827	1791004
scaffold_13047	17574546	17575802
scaffold_13246	232608	234687
scaffold_12758	911139	912409
scaffold_12855	2874818	2875980
scaffold_12928	3310629	3311459
scaffold_13047	11450802	11453850
scaffold_13049	13154557	13155495
scaffold_12932	1587502	1589852
scaffold_13049	19309378	19310389
scaffold_12875	681223	682030
scaffold_12875	880857	881843
scaffold_13049	11058229	11060458
scaffold_12928	1810310	1811998
scaffold_12963	15425626	15426626
scaffold_13049	10503406	10504841
scaffold_13246	255646	257246
scaffold_12875	1996234	1997520
scaffold_13049	11563109	11564900
scaffold_13047	11025334	11026995
scaffold_13049	4275928	4276858
scaffold_12963	8188220	8190246
scaffold_12875	8388778	8389384
scaffold_13047	7567452	7569081
scaffold_12963	5094498	5095826
scaffold_13052	1309864	1311337
scaffold_12875	1319570	1321224
scaffold_12875	11769967	11770995
scaffold_12855	7803263	7804784
scaffold_12822	922335	924941
scaffold_10090	652	975
scaffold_13047	18881483	18882341
scaffold_13042	3611684	3612710
scaffold_12855	2942301	2944561
scaffold_12963	8414221	8414817
scaffold_12928	4767223	4767793
scaffold_12875	14890815	14892218
scaffold_12970	3048224	3050498
scaffold_12963	6559137	6562071
scaffold_12963	15569689	15570943
scaffold_13049	1678255	1682369
scaffold_12963	19189171	19190203
scaffold_12875	14197729	14198606
scaffold_12970	7012719	7013309
scaffold_12963	8766578	8768722
scaffold_12823	763767	765341
scaffold_12855	9705428	9706321
scaffold_13049	2502147	2503361
scaffold_12963	16485775	16486630
scaffold_13049	1485330	1486617
scaffold_12963	1533270	1534929
scaffold_12970	3390033	3391844
scaffold_12723	3287234	3289342
scaffold_13049	10293636	10296076
scaffold_12855	2073899	2074711
scaffold_13049	10415445	10417329
scaffold_12855	1174173	1174775
scaffold_12932	1026806	1027627
scaffold_13047	2390539	2392074
scaffold_12875	4699257	4700103
scaffold_12875	12818456	12822730
scaffold_12875	12022715	12024642
scaffold_12970	2712638	2713716
scaffold_12875	19304470	19306286
scaffold_12963	15648895	15649610
scaffold_10324	481374	481932
scaffold_12875	9361167	9362009
scaffold_12963	17465827	17466786
scaffold_12963	8282656	8282962
scaffold_10324	69543	70249
scaffold_13049	8937607	8939065
scaffold_12875	11113889	11114804
scaffold_13049	1369136	1370438
scaffold_13047	11470603	11471653
scaffold_12963	5458082	5459187
scaffold_12875	17232814	17234499
scaffold_12875	15730976	15732397
scaffold_12970	5608655	5610006
scaffold_12823	2352962	2355216
scaffold_12875	7194383	7195066
scaffold_12875	2022719	2023876
scaffold_13049	1988393	1991673
scaffold_12963	9237902	9240050
scaffold_12928	2042806	2044101
scaffold_12963	14928721	14929631
scaffold_12875	11251570	11252936
scaffold_13049	8515014	8516546
scaffold_13049	7436441	7437144
scaffold_12855	4699573	4701356
scaffold_12822	4088357	4090407
scaffold_13246	2057421	2060051
scaffold_13049	18100541	18102059
scaffold_13047	14969474	14971656
scaffold_13049	8312943	8314365
scaffold_13049	20793507	20795544
scaffold_12875	13377864	13380507
scaffold_13047	3764373	3766439
scaffold_12875	4785640	4787518
scaffold_12822	757831	759662
scaffold_12970	6989242	6990228
scaffold_12875	5910212	5912189
scaffold_13047	9673204	9674165
scaffold_13049	19935865	19937004
scaffold_12970	6245405	6247133
scaffold_12970	5247529	5248640
scaffold_12875	20082663	20084983
scaffold_12855	3168423	3169490
scaffold_12970	1211155	1212560
scaffold_12875	9136154	9137764
scaffold_10324	985603	987178
scaffold_13049	9828100	9831490
scaffold_13047	16949706	16951742
scaffold_12963	3832780	3834336
scaffold_13246	1896852	1898029
scaffold_12726	294761	295371
scaffold_12928	4751688	4753324
scaffold_13052	1105786	1108422
scaffold_13052	1623277	1624253
scaffold_13047	6632301	6634586
scaffold_12963	8430477	8432035
scaffold_12963	12153174	12155401
scaffold_12855	4706375	4706897
scaffold_13047	16687861	16689050
scaffold_12970	8630622	8631811
scaffold_12970	4184934	4186775
scaffold_13047	8120203	8122783
scaffold_12822	2070187	2072969
scaffold_13047	10431883	10433809
scaffold_13049	20504284	20506496
scaffold_12963	2088442	2089103
scaffold_12875	14633376	14633950
scaffold_13049	18196025	18196784
scaffold_12875	4977302	4978246
scaffold_12928	6608684	6610568
scaffold_12970	8187284	8189693
scaffold_13246	2162081	2164054
scaffold_12875	2858106	2859196
scaffold_13049	6879215	6880178
scaffold_13049	22075613	22076554
scaffold_12875	15845569	15846870
scaffold_13047	15901622	15903047
scaffold_12963	12868068	12869392
scaffold_13042	1259155	1260949
scaffold_13049	3673014	3674863
scaffold_13042	740927	742093
scaffold_12963	8014407	8014953
scaffold_12875	3347813	3348684
scaffold_13049	1141951	1143079
scaffold_13047	3343340	3344137
scaffold_13246	2650337	2652407
scaffold_12963	7864280	7866103
scaffold_13047	10954209	10955336
scaffold_12963	14416953	14418527
scaffold_12970	10306539	10307201
scaffold_12963	11921715	11923840
scaffold_12970	3868878	3870147
scaffold_12875	1545940	1548116
scaffold_12723	4041275	4044585
scaffold_13049	18317345	18318542
scaffold_13042	2612438	2613401
scaffold_12723	2927349	2928296
scaffold_13047	770380	772080
scaffold_13049	8961038	8962641
scaffold_12928	5716224	5717899
scaffold_12855	4655683	4657037
scaffold_12875	14505405	14508535
scaffold_13047	1629355	1629676
scaffold_12875	20062625	20064187
scaffold_12875	7342959	7344959
scaffold_12928	7045286	7046439
scaffold_12875	16893717	16895871
scaffold_12963	10829775	10830942
scaffold_13047	3175758	3176844
scaffold_12875	17621445	17622431
scaffold_13047	16882334	16883847
scaffold_12855	1047621	1049514
scaffold_13047	14740775	14742590
scaffold_13049	2882176	2883087
scaffold_12822	803090	805749
scaffold_12875	7703640	7704395
scaffold_13049	16715190	16717629
scaffold_12875	1395408	1397289
scaffold_13049	13347724	13350460
scaffold_12723	3109128	3110450
scaffold_13049	23809629	23811004
scaffold_12963	18586623	18588894
scaffold_12875	17722489	17723367
scaffold_13047	7909069	7909957
scaffold_12963	10706959	10709265
scaffold_12822	2328133	2330735
scaffold_12875	17716575	17718213
scaffold_13049	5289424	5290792
scaffold_13047	6300713	6302123
scaffold_13042	2235261	2236350
scaffold_12970	7666821	7670110
scaffold_12723	5732912	5733600
scaffold_12963	13142775	13144810
scaffold_13047	10042965	10044146
scaffold_13049	5514255	5517338
scaffold_12875	891087	892668
scaffold_12723	1268276	1270184
scaffold_12963	2292558	2293470
scaffold_13049	5763889	5764811
scaffold_12875	17644162	17646853
scaffold_13049	2142453	2144673
scaffold_13049	22151142	22152612
scaffold_12875	13317778	13319858
scaffold_13047	939255	942978
scaffold_13047	18616003	18617666
scaffold_13042	1525932	1526587
scaffold_12875	20503779	20505082
scaffold_12963	8966628	8968538
scaffold_13047	10427117	10428012
scaffold_12963	15090652	15091352
scaffold_12970	6297698	6299791
scaffold_12875	2040063	2041675
scaffold_13042	299378	300435
scaffold_12963	2590037	2591109
scaffold_12963	8147338	8148984
scaffold_13047	2591740	2593586
scaffold_13047	7096684	7097523
scaffold_12970	7908033	7908659
scaffold_12963	15929502	15931177
scaffold_13049	23528665	23529123
scaffold_12963	36873	37836
scaffold_13047	1570383	1571543
scaffold_12723	3010548	3013023
scaffold_12875	15837662	15839350
scaffold_12932	1778573	1781337
scaffold_12875	16735473	16736640
scaffold_13052	688448	690073
scaffold_12875	4102804	4104569
scaffold_13042	2796670	2798623
scaffold_13047	6828207	6830078
scaffold_13049	7433540	7434740
scaffold_12963	12857473	12858851
scaffold_12970	7325361	7326314
scaffold_13047	12117969	12119225
scaffold_13042	2280947	2282313
scaffold_13047	1973790	1979363
scaffold_12875	668923	670183
scaffold_12758	525600	528097
scaffold_13047	18518874	18519800
scaffold_12822	894731	895443
scaffold_12723	1084945	1085755
scaffold_10324	62641	65135
scaffold_13047	5200381	5201443
scaffold_12855	967043	969926
scaffold_12875	12964618	12967965
scaffold_12723	4296479	4298077
scaffold_12928	4492456	4493234
scaffold_12970	2724471	2725834
scaffold_12875	14161664	14164352
scaffold_12855	7856445	7857480
scaffold_12970	2511126	2511968
scaffold_12963	2498822	2500094
scaffold_12875	14206001	14208224
scaffold_13047	4463225	4464727
scaffold_12928	358159	359615
scaffold_13049	9522057	9523783
scaffold_13049	19456480	19457232
scaffold_13042	1254668	1255478
scaffold_13042	4248515	4249454
scaffold_13042	552252	554282
scaffold_12875	11871684	11872752
scaffold_12970	1287098	1288060
scaffold_13047	13177600	13179005
scaffold_12875	17122447	17123225
scaffold_12855	4756886	4757706
scaffold_12875	20016101	20019130
scaffold_12875	2490311	2493547
scaffold_12855	4685209	4686174
scaffold_12823	1469887	1472141
scaffold_12963	20157153	20159340
scaffold_12723	4636735	4637251
scaffold_13049	7070839	7071891
scaffold_12855	3384558	3386686
scaffold_13246	517455	519569
scaffold_12875	19981773	19982770
scaffold_13042	1628678	1630342
scaffold_13049	21195240	21196552
scaffold_12855	3397880	3399490
scaffold_12875	843023	845251
scaffold_13049	1644947	1646473
scaffold_12723	2073524	2074450
scaffold_13047	16835921	16837342
scaffold_13049	21394156	21395257
scaffold_13049	5793900	5795320
scaffold_13042	807678	810463
scaffold_10322	63154	64945
scaffold_12875	16943528	16944587
scaffold_13049	2800786	2802152
scaffold_12823	1577225	1579117
scaffold_12855	3628992	3630120
scaffold_12822	2887794	2889060
scaffold_13047	10182926	10184777
scaffold_13049	8951291	8952430
scaffold_13049	6427341	6428213
scaffold_13047	6801465	6802255
scaffold_13047	16287009	16288706
scaffold_10324	218424	218975
scaffold_13047	6485364	6486661
scaffold_12855	2535128	2537382
scaffold_12855	7602451	7603559
scaffold_13049	13342557	13344154
scaffold_13049	20609264	20610240
scaffold_13049	23924298	23926200
scaffold_12932	70889	73808
scaffold_13047	6261161	6262466
scaffold_12875	9741067	9742738
scaffold_12963	3357434	3359303
scaffold_12875	11400906	11401423
scaffold_12963	1476130	1477891
scaffold_12855	7828158	7829373
scaffold_12855	8152089	8153778
scaffold_12875	5838556	5840197
scaffold_12970	2689785	2692036
scaffold_13049	536724	537544
scaffold_12855	7586076	7587994
scaffold_13049	14347841	14351405
scaffold_12875	18069077	18071669
scaffold_13049	16695432	16696920
scaffold_13047	680647	681449
scaffold_13042	4593586	4595960
scaffold_12875	13793762	13794429
scaffold_12723	1601266	1601875
scaffold_12723	4374579	4375512
scaffold_13049	22853014	22855648
scaffold_12928	1057300	1059090
scaffold_13324	2629189	2631536
scaffold_12875	7332346	7334448
scaffold_13049	5107427	5109564
scaffold_13047	16071743	16073781
scaffold_12875	16695286	16698161
scaffold_13049	1397906	1398910
scaffold_12822	538598	540499
scaffold_13047	8066874	8068963
scaffold_13047	13432826	13433682
scaffold_12875	8598831	8600325
scaffold_12822	2453732	2456234
scaffold_13049	12164610	12165559
scaffold_13049	13213644	13215030
scaffold_13049	20446061	20448727
scaffold_13047	6597950	6598847
scaffold_13049	18923352	18925737
scaffold_12928	2490453	2491399
scaffold_12963	7974829	7977770
scaffold_13047	5951917	5952623
scaffold_13047	4274845	4276934
scaffold_13049	7614008	7617041
scaffold_12875	12467077	12467831
scaffold_13049	11267030	11268424
scaffold_12970	2148637	2150113
scaffold_12928	7449651	7450402
scaffold_12875	11297836	11300542
scaffold_13049	1750664	1751650
scaffold_13042	3674791	3677552
scaffold_12928	1187216	1188615
scaffold_12875	915824	917598
scaffold_12855	7833601	7834630
scaffold_12855	4450610	4452663
scaffold_13324	2585200	2586549
scaffold_12822	1458455	1459629
scaffold_12970	7158319	7160259
scaffold_13049	20674297	20676695
scaffold_12726	1991010	1992261
scaffold_12963	16720971	16722261
scaffold_13049	16304095	16306099
scaffold_13042	3030416	3032033
scaffold_13042	1630565	1632501
scaffold_12723	5600855	5601975
scaffold_12875	10047135	10050163
scaffold_13047	18716825	18717980
scaffold_13042	3490647	3491437
scaffold_12875	17579436	17581003
scaffold_12875	6426431	6427662
scaffold_13049	601167	603543
scaffold_12963	4300190	4301069
scaffold_13047	32815	33767
scaffold_12723	5351603	5352708
scaffold_12928	4201365	4204132
scaffold_13049	11558958	11560202
scaffold_12963	14534342	14535339
scaffold_12963	62314	63287
scaffold_12726	360774	361939
scaffold_13049	22805420	22806426
scaffold_13042	4661709	4663186
scaffold_12875	12685293	12686577
scaffold_12875	17134813	17135633
scaffold_12963	11373241	11374649
[truncated: 18,130 more rows]
