# Supplementary material for: The hourglass model of evolutionary conservation during embryogenesis extends to developmental enhancers with signatures of positive selection
Source: Genome Res. 2021 Sep;31(9):1573–81. doi: 10.1101/gr.275212.121 (PMC8415374; doi:10.1101/gr.275212.121)
Supplement: Supplemental Material [file supp_gr.275212.121_Supplemental_Code.zip › Supplemental_Code/data/bedFiles/all_peaks/dvir2528_IDR_0.05.bed]

scaffold_13036	442140	442854
scaffold_13161	514	1734
scaffold_12954	235293	235973
scaffold_4727	12469	13158
scaffold_12788	41583	41912
scaffold_12926	71326	72118
scaffold_13036	258502	258966
scaffold_12785	3498	4259
scaffold_6974	9177	10878
scaffold_13049	23293932	23295405
scaffold_4727	15638	16871
scaffold_13049	16798696	16799755
scaffold_12723	2692606	2693816
scaffold_12875	678644	679528
scaffold_12855	6204039	6205572
scaffold_12875	14924350	14925590
scaffold_10324	249107	251203
scaffold_12970	11606678	11607657
scaffold_13047	6714748	6716137
scaffold_12970	8079735	8080992
scaffold_12875	14037657	14038913
scaffold_12723	2781906	2783131
scaffold_12875	612749	614295
scaffold_12528	221100	222424
scaffold_12822	1276624	1277628
scaffold_12855	4325233	4327769
scaffold_12723	4824071	4825391
scaffold_12963	6923090	6924314
scaffold_12720	39194	40387
scaffold_12875	7839193	7840144
scaffold_13049	20598447	20601090
scaffold_12963	15188674	15189860
scaffold_13047	11025630	11027082
scaffold_12723	1410697	1412739
scaffold_12875	629182	631243
scaffold_13049	20661906	20664471
scaffold_13049	13438252	13440235
scaffold_12970	8197554	8198456
scaffold_13047	6927073	6927968
scaffold_13049	3115852	3117002
scaffold_12963	6496608	6499108
scaffold_13049	2996371	2997753
scaffold_13049	12623573	12624408
scaffold_12963	1832172	1832946
scaffold_12822	615458	617172
scaffold_13047	9092759	9094010
scaffold_12723	2563226	2565067
scaffold_13042	4998480	4999558
scaffold_12875	10325367	10326860
scaffold_12875	3929128	3930493
scaffold_12855	8775418	8776529
scaffold_12963	18899975	18901591
scaffold_13047	9414764	9416355
scaffold_13047	3845488	3847138
scaffold_12963	559558	561778
scaffold_13049	23685966	23686899
scaffold_13047	5692058	5693029
scaffold_12875	18456761	18457881
scaffold_12875	6500119	6501556
scaffold_13049	23764990	23765992
scaffold_13049	20580376	20581325
scaffold_12963	3852568	3854036
scaffold_13047	5730922	5732764
scaffold_12963	19053077	19054021
scaffold_13047	4104807	4105794
scaffold_13246	1371900	1373014
scaffold_13049	18138645	18140688
scaffold_13049	20592550	20594309
scaffold_13047	661319	663997
scaffold_12855	7803200	7804732
scaffold_10212	215	451
scaffold_12963	7396913	7398566
scaffold_12963	5391438	5392800
scaffold_12963	17858539	17859715
scaffold_12963	236913	238542
scaffold_12822	2844932	2846902
scaffold_12823	1271401	1272484
scaffold_12855	8304193	8306324
scaffold_13049	20759142	20760696
scaffold_12970	10114152	10114975
scaffold_12855	8432745	8434160
scaffold_12875	10676557	10677592
scaffold_12875	15939693	15940952
scaffold_12855	9893684	9894894
scaffold_13047	977574	979684
scaffold_12723	5566070	5567960
scaffold_10324	1052269	1053680
scaffold_12963	7110203	7111686
scaffold_12723	2471155	2472167
scaffold_12875	3287378	3289122
scaffold_12875	15988435	15989515
scaffold_12855	1518775	1520079
scaffold_13047	3854612	3855435
scaffold_13049	18565102	18567018
scaffold_13049	39180	41080
scaffold_12928	5716335	5717904
scaffold_12855	7974613	7975690
scaffold_13049	1024347	1025482
scaffold_12963	18236741	18238369
scaffold_13047	18601528	18603404
scaffold_12963	19798344	19799602
scaffold_12855	9531310	9532482
scaffold_13047	15313297	15315344
scaffold_12875	4163251	4165643
scaffold_12726	1378094	1379913
scaffold_12822	559892	561667
scaffold_12822	3890218	3891445
scaffold_12963	19881543	19882736
scaffold_12963	14502289	14503283
scaffold_13246	1904055	1905388
scaffold_13047	6049343	6050280
scaffold_13049	22804744	22806544
scaffold_13049	14947666	14949544
scaffold_12875	990625	991885
scaffold_12875	9237279	9238419
scaffold_12855	6224797	6225593
scaffold_13049	9666617	9667821
scaffold_12963	6672241	6673631
scaffold_12875	619708	621389
scaffold_12723	4993643	4994668
scaffold_12723	4721956	4724190
scaffold_12855	423717	424682
scaffold_13047	11649888	11650800
scaffold_12855	5689814	5692021
scaffold_13049	14676567	14677945
scaffold_12928	5352023	5353115
scaffold_12855	160532	161894
scaffold_12928	5724981	5726450
scaffold_12822	1624902	1626168
scaffold_13049	14405244	14406407
scaffold_13246	481588	483638
scaffold_13047	11939938	11941948
scaffold_12963	8974907	8977950
scaffold_13049	23689347	23690580
scaffold_12963	7738103	7739883
scaffold_13047	1329148	1331048
scaffold_13049	7121619	7123045
scaffold_12963	19614378	19616165
scaffold_12823	225473	226729
scaffold_10324	702267	703814
scaffold_12855	2957669	2958943
scaffold_13049	12218515	12219967
scaffold_13049	7904778	7906153
scaffold_12875	1836519	1838958
scaffold_12963	14921126	14922334
scaffold_13049	5409901	5411900
scaffold_13049	9901200	9902419
scaffold_13047	5811247	5812557
scaffold_12875	18488434	18489611
scaffold_13049	23117295	23118890
scaffold_12855	6703521	6705155
scaffold_13049	8707800	8708998
scaffold_12875	8015823	8017520
scaffold_13049	14420942	14422231
scaffold_13049	1890578	1891676
scaffold_12932	742924	744086
scaffold_13049	23393613	23394709
scaffold_10322	161844	163591
scaffold_12875	17496195	17497710
scaffold_12823	1981609	1984227
scaffold_12875	2038321	2039163
scaffold_12875	17600447	17602220
scaffold_13049	10752000	10752889
scaffold_12726	1828598	1830046
scaffold_12963	6452726	6454449
scaffold_12875	18517276	18518490
scaffold_12875	13052230	13053417
scaffold_13047	2250500	2251118
scaffold_13047	5662752	5664274
scaffold_13049	2800671	2802082
scaffold_10324	749488	751431
scaffold_12875	13775098	13776197
scaffold_13049	6323128	6324808
scaffold_13047	680632	681438
scaffold_13049	3038688	3040783
scaffold_12963	15405157	15406839
scaffold_12928	7467357	7469424
scaffold_13049	13389521	13390756
scaffold_13047	8519484	8520439
scaffold_13047	7445377	7446456
scaffold_12822	3024145	3026416
scaffold_12970	10329634	10331284
scaffold_4578	378	1584
scaffold_13049	23055580	23056425
scaffold_13049	1339526	1341182
scaffold_13049	6991171	6991909
scaffold_13049	1129940	1131938
scaffold_12963	1862674	1863766
scaffold_12875	3536731	3538219
scaffold_13049	22145469	22146840
scaffold_12855	6992732	6993976
scaffold_13049	17366758	17368174
scaffold_13049	8142864	8144549
scaffold_12822	528123	529041
scaffold_12963	10979810	10981339
scaffold_13049	21589124	21590266
scaffold_13049	13554571	13555628
scaffold_13049	10662113	10663216
scaffold_12875	10138584	10139952
scaffold_13049	6993297	6994739
scaffold_13049	13348437	13350220
scaffold_12963	6822178	6824235
scaffold_13049	19226911	19228034
scaffold_12875	9889281	9890807
scaffold_12970	3535090	3536178
scaffold_13049	15676079	15677038
scaffold_12855	2700095	2701109
scaffold_13047	4275711	4278193
scaffold_13049	1727430	1729026
scaffold_12823	1711490	1713785
scaffold_13049	16774619	16776121
scaffold_13042	82117	83445
scaffold_12822	428226	429586
scaffold_12855	1165207	1166068
scaffold_12963	13887437	13889568
scaffold_12970	3783591	3784784
scaffold_13047	16196022	16197142
scaffold_12963	18836761	18838459
scaffold_12970	11640159	11641330
scaffold_13047	939309	941088
scaffold_12875	2203730	2204776
scaffold_13049	10419681	10420586
scaffold_12963	13218201	13219473
scaffold_12822	1109535	1111683
scaffold_10324	482099	484056
scaffold_13049	21121030	21123350
scaffold_12963	1159780	1161073
scaffold_12855	6533211	6535032
scaffold_13049	1953828	1956222
scaffold_13047	3859601	3861079
scaffold_13047	2256181	2257286
scaffold_13049	7297656	7300719
scaffold_13047	10846496	10849641
scaffold_12875	7842560	7843977
scaffold_13049	17581761	17582463
scaffold_13049	20016204	20016995
scaffold_12855	2693591	2695221
scaffold_12723	4281261	4282977
scaffold_12875	11800046	11802728
scaffold_12875	14864845	14867710
scaffold_13049	13223066	13224749
scaffold_12855	446349	447716
scaffold_13047	4538388	4539760
scaffold_12875	2910377	2912401
scaffold_13047	6328371	6330054
scaffold_12855	3326817	3330212
scaffold_13049	12319822	12322399
scaffold_12875	17121610	17123134
scaffold_12970	10650735	10652182
scaffold_12723	4700082	4701516
scaffold_13047	4301135	4302683
scaffold_12855	641653	642814
scaffold_12963	6559223	6562103
scaffold_12875	4785633	4787953
scaffold_13049	23493041	23495019
scaffold_12875	15893066	15895866
scaffold_12875	18325586	18326617
scaffold_12855	8380134	8382075
scaffold_12723	4714583	4715619
scaffold_12963	2165181	2166606
scaffold_12758	525454	527817
scaffold_13047	6354720	6357796
scaffold_12970	8403262	8404997
scaffold_12928	5163827	5165911
scaffold_12875	11021659	11022963
scaffold_13047	15378684	15381059
scaffold_13049	16095846	16096649
scaffold_12823	1251884	1253665
scaffold_13049	278094	279547
scaffold_12723	3929369	3930888
scaffold_12875	4933072	4933967
scaffold_13047	7991950	7995238
scaffold_13049	7245260	7247002
scaffold_12875	14977140	14978683
scaffold_12963	9807216	9808372
scaffold_12855	714359	715691
scaffold_12723	5777794	5778691
scaffold_12932	1178433	1180851
scaffold_12855	5639290	5640391
scaffold_12928	892605	893816
scaffold_12875	19304429	19305375
scaffold_12970	7531062	7532961
scaffold_13049	18729945	18731438
scaffold_12875	2015450	2016639
scaffold_12963	9594186	9596127
scaffold_12822	3989362	3991524
scaffold_12963	826870	828169
scaffold_13047	1096089	1098280
scaffold_12963	13828040	13830663
scaffold_12970	2533628	2536727
scaffold_12875	2129714	2130887
scaffold_10322	69417	71406
scaffold_13049	18177521	18178488
scaffold_12855	311861	313653
scaffold_12822	3355959	3357628
scaffold_12822	1046176	1047408
scaffold_12963	18229671	18231057
scaffold_13047	4266326	4268213
scaffold_13049	7436256	7437169
scaffold_13047	11729821	11731529
scaffold_13049	8177803	8179114
scaffold_13047	4873317	4874754
scaffold_12723	2461036	2462645
scaffold_10324	223474	226312
scaffold_13049	9452471	9454595
scaffold_12963	8966453	8968519
scaffold_13042	4060363	4061950
scaffold_12823	1560435	1562479
scaffold_13049	10280196	10281498
scaffold_12970	2483180	2484806
scaffold_12875	11651291	11652821
scaffold_12963	7975679	7977601
scaffold_13042	3012872	3014897
scaffold_12963	18743779	18746105
scaffold_12963	18997764	18999925
scaffold_12875	16757993	16759272
scaffold_12963	11846568	11848550
scaffold_13047	9450772	9453129
scaffold_13049	21927079	21929066
scaffold_12963	601270	602023
scaffold_13049	11435463	11436385
scaffold_12970	3758693	3760099
scaffold_12875	12600710	12602574
scaffold_13049	22436217	22437638
scaffold_12855	8683616	8684693
scaffold_13047	17400091	17401551
scaffold_12963	14864208	14865533
scaffold_12875	11807817	11809005
scaffold_12963	17935930	17937929
scaffold_12963	8759958	8761702
scaffold_12963	10747205	10748297
scaffold_13049	18443361	18445003
scaffold_13047	15845018	15847319
scaffold_13049	91739	92650
scaffold_13047	13022458	13024662
scaffold_13049	14355887	14358164
scaffold_13047	10835222	10836816
scaffold_12875	4866864	4868664
scaffold_12963	13383440	13385423
scaffold_12963	12409656	12410594
scaffold_13246	1689906	1692584
scaffold_12723	2845530	2847405
scaffold_12875	17977746	17978971
scaffold_12970	6573977	6575577
scaffold_12963	5246406	5248584
scaffold_12875	13487154	13488289
scaffold_12875	6397556	6400098
scaffold_10322	362261	364207
scaffold_12855	3110256	3112746
scaffold_12963	5240094	5240874
scaffold_13246	401269	403808
scaffold_12855	4668007	4670526
scaffold_12963	1933154	1934709
scaffold_12855	1066585	1067678
scaffold_13049	16845208	16846840
scaffold_13049	20731571	20732949
scaffold_12963	15083989	15086862
scaffold_13049	6078991	6080831
scaffold_13047	1220147	1221117
scaffold_12932	1030024	1031267
scaffold_12963	10831586	10832961
scaffold_12963	11377253	11378123
scaffold_12875	11054849	11056622
scaffold_13049	10026599	10027666
scaffold_13049	4130565	4131461
scaffold_12875	5886676	5889434
scaffold_13049	13617687	13618763
scaffold_13246	2540069	2542165
scaffold_12875	9172512	9173721
scaffold_12875	11754390	11756767
scaffold_13049	6708808	6709980
scaffold_13049	18923930	18926114
scaffold_12855	7975942	7977100
scaffold_12723	2984122	2985377
scaffold_13047	18746272	18747682
scaffold_13049	1593992	1595744
scaffold_12875	10783247	10784125
scaffold_12855	1627826	1629339
scaffold_12855	125881	127292
scaffold_13047	8030342	8031524
scaffold_12875	14316907	14318210
scaffold_13047	9153850	9155010
scaffold_12723	835843	837627
scaffold_12855	3594369	3596507
scaffold_13049	22074491	22076562
scaffold_13049	18163805	18165426
scaffold_12875	5108938	5110710
scaffold_13049	1948366	1949132
scaffold_13047	1422818	1424054
scaffold_13049	5772181	5774300
scaffold_12855	3542916	3544169
scaffold_13047	9960249	9961862
scaffold_12963	15234605	15236494
scaffold_13049	4464161	4465040
scaffold_12855	4882854	4885643
scaffold_13047	8120769	8123266
scaffold_12875	11373310	11374739
scaffold_12963	13933017	13935301
scaffold_13047	7089220	7091620
scaffold_13049	17445327	17446529
scaffold_12970	10306560	10307461
scaffold_13049	6429860	6430556
scaffold_12875	20492060	20493455
scaffold_12963	15319282	15321049
scaffold_12963	569788	571282
scaffold_12822	1325549	1327702
scaffold_12822	4020882	4023697
scaffold_13052	1182179	1183791
scaffold_13246	256742	257805
scaffold_13049	8876729	8878179
scaffold_13049	19126448	19128014
scaffold_13049	13919255	13920722
scaffold_13049	12481406	12482711
scaffold_12970	1124954	1127382
scaffold_13049	20303291	20304423
scaffold_12875	12925473	12926872
scaffold_13049	3206004	3208041
scaffold_12822	3306440	3309508
scaffold_13049	7758241	7760504
scaffold_13049	20890922	20892937
scaffold_12963	10706886	10708980
scaffold_12855	9582439	9583613
scaffold_12855	8151897	8153764
scaffold_12472	423457	424698
scaffold_13049	23917107	23919471
scaffold_12970	2916644	2917989
scaffold_12723	4687872	4689512
scaffold_12963	12857527	12859294
scaffold_12928	6770605	6772383
scaffold_12963	4162858	4164124
scaffold_12758	495419	497471
scaffold_12875	4711775	4713510
scaffold_12875	13793682	13794522
scaffold_12963	4551338	4553367
scaffold_13049	5787473	5788405
scaffold_13047	941305	943077
scaffold_12963	7749262	7751070
scaffold_12723	3132458	3134075
scaffold_13047	16110760	16111830
scaffold_12723	2075845	2077183
scaffold_12963	13880091	13881467
scaffold_12970	10538992	10540412
scaffold_13049	11058667	11060523
scaffold_13047	4838098	4839723
scaffold_13047	1136091	1137269
scaffold_12932	1583212	1584342
scaffold_12963	13310121	13311674
scaffold_12875	17995324	17996622
scaffold_12928	1992968	1994708
scaffold_12963	971241	972307
scaffold_12932	1574883	1576180
scaffold_12928	2042583	2044084
scaffold_12963	8162516	8164520
scaffold_12970	6851039	6852894
scaffold_12855	2270462	2271935
scaffold_12875	18376688	18378160
scaffold_12932	1042578	1043685
scaffold_12823	1974604	1976505
scaffold_13324	2790090	2792676
scaffold_13047	7198567	7199888
scaffold_12963	8277038	8278281
scaffold_12970	6820335	6822465
scaffold_12472	510214	513142
scaffold_12875	7778463	7780400
scaffold_12875	1350409	1352031
scaffold_12855	10046225	10047770
scaffold_13047	15398666	15401084
scaffold_12963	5532810	5534795
scaffold_13246	1859715	1861147
scaffold_13049	19753725	19755586
scaffold_12928	550926	551852
scaffold_12875	4726063	4727022
scaffold_13324	2888926	2890874
scaffold_12970	4830367	4832214
scaffold_12970	9336587	9338215
scaffold_13052	806544	808119
scaffold_13047	2027845	2029936
scaffold_13047	17771989	17773897
scaffold_12963	13387194	13388142
scaffold_12822	1204208	1207078
scaffold_12963	20139630	20141330
scaffold_12875	843638	845448
scaffold_12963	849660	851601
scaffold_12963	20172464	20173812
scaffold_12875	12911355	12912371
scaffold_12875	6698722	6700245
scaffold_12963	4480142	4481200
scaffold_13246	2057492	2059851
scaffold_12875	17123522	17125235
scaffold_12822	900789	901690
scaffold_13049	6186800	6188539
scaffold_12963	8451768	8452490
scaffold_13049	24056290	24056933
scaffold_12970	4130756	4132285
scaffold_13049	21180944	21182123
scaffold_13049	9229057	9231091
scaffold_13049	4893920	4895688
scaffold_12822	2675325	2677777
scaffold_12875	13224466	13226855
scaffold_12875	16407137	16409024
scaffold_13049	22944173	22946463
scaffold_13047	3873071	3874356
scaffold_12875	19981854	19982631
scaffold_13047	17492283	17493152
scaffold_12472	342524	344740
scaffold_13049	125413	127270
scaffold_12875	584968	585675
scaffold_12932	853034	855001
scaffold_13049	20264235	20265813
scaffold_12875	6347438	6349502
scaffold_12723	1086310	1087943
scaffold_13049	12241059	12243516
scaffold_13049	20015230	20016143
scaffold_12932	1188393	1190345
scaffold_12875	12467017	12467918
scaffold_12963	5489157	5491122
scaffold_13246	1734306	1736092
scaffold_12823	671679	674331
scaffold_12855	8161900	8163987
scaffold_13047	3834186	3836249
scaffold_12963	18586698	18588939
scaffold_13047	9480770	9481747
scaffold_12855	507016	508436
scaffold_13047	15769408	15771145
scaffold_13047	12441801	12443658
scaffold_13047	16322310	16324622
scaffold_12963	2589733	2590999
scaffold_12823	2430496	2433037
scaffold_12928	5708731	5710545
scaffold_12928	5046800	5047602
scaffold_13049	3728377	3730558
scaffold_12472	489686	490759
scaffold_13049	20280005	20281396
scaffold_13047	10333154	10334226
scaffold_13047	13429883	13430760
scaffold_12963	15155701	15157297
scaffold_12963	15090437	15092106
scaffold_12963	7740419	7741637
scaffold_13049	2126508	2128533
scaffold_12963	9640790	9642322
scaffold_12823	2317812	2319804
scaffold_13047	4587066	4587996
scaffold_12875	5838641	5840333
scaffold_12875	4501064	4504152
scaffold_12970	6843434	6846491
scaffold_12963	3845245	3845857
scaffold_10324	639639	640605
scaffold_12855	3206220	3207556
scaffold_12875	7697772	7700080
scaffold_12855	6001395	6002206
scaffold_12875	19538816	19539689
scaffold_12823	1842604	1843646
scaffold_12875	17841008	17842864
scaffold_13047	15828515	15830132
scaffold_13246	1780609	1781924
scaffold_13047	1425874	1426912
scaffold_12875	9131399	9133080
scaffold_13049	1951854	1952447
scaffold_12970	8190518	8192162
scaffold_13047	10814826	10816370
scaffold_12875	16949225	16949860
scaffold_12928	7045181	7047312
scaffold_12875	18508132	18509225
scaffold_12723	5713361	5714710
scaffold_13052	1314173	1316308
scaffold_12855	519684	520710
scaffold_12963	8850753	8853180
scaffold_12822	469232	470687
scaffold_12875	4185613	4187807
scaffold_12875	5550221	5551162
scaffold_12963	2088526	2089257
scaffold_13052	1659973	1661747
scaffold_12963	11038742	11039346
scaffold_12963	19956748	19959925
scaffold_12875	4023293	4024290
scaffold_13042	2820092	2822938
scaffold_13049	1709304	1711080
scaffold_13047	9574201	9577429
scaffold_12875	5401671	5402909
scaffold_13049	19259705	19261066
scaffold_12822	2366342	2366925
scaffold_12855	1251564	1253080
scaffold_12970	2951787	2952960
scaffold_13047	5200412	5201446
scaffold_13049	13624393	13625272
scaffold_12723	4352714	4355407
scaffold_12723	5174072	5176264
scaffold_12928	1045694	1048408
scaffold_12963	9503232	9504615
scaffold_12855	336110	337521
scaffold_12970	3867264	3870250
scaffold_13047	12286228	12288527
scaffold_12963	12103043	12104215
scaffold_13047	2524529	2526182
scaffold_13047	16686741	16689053
scaffold_13047	15901468	15903074
scaffold_12822	894711	895980
scaffold_13049	17516925	17518824
scaffold_12963	13062426	13063352
scaffold_12970	4228817	4230532
scaffold_12822	2990245	2991449
scaffold_12970	10292209	10293614
scaffold_13049	6495805	6496738
scaffold_13049	8312693	8314465
scaffold_12822	536218	536823
scaffold_12875	659269	660961
scaffold_13049	8420700	8422548
scaffold_12875	17981117	17982127
scaffold_12875	7107587	7108886
scaffold_12875	2040234	2041623
scaffold_13049	10024820	10026268
scaffold_13042	3675742	3676791
scaffold_12875	16488173	16490725
scaffold_13049	15315626	15317646
scaffold_12875	2566030	2567057
scaffold_12963	84415	86473
scaffold_12855	1771033	1773137
scaffold_12855	4628903	4630050
scaffold_13049	4171829	4173474
scaffold_12963	16382429	16384455
scaffold_13047	2390367	2391449
scaffold_12723	3496246	3499074
scaffold_13047	5996429	5998134
scaffold_12723	4620148	4621420
scaffold_12875	13350726	13353796
scaffold_13047	13504735	13505907
scaffold_13049	16303780	16305598
scaffold_13047	4743487	4745401
scaffold_13049	21055227	21056796
scaffold_13047	13484496	13486224
scaffold_12928	4757010	4758269
scaffold_13049	22441835	22443817
scaffold_13047	17336113	17337584
scaffold_12875	6887099	6888490
scaffold_13246	1640881	1643015
scaffold_12875	19055885	19058371
scaffold_13049	17602513	17603769
scaffold_10324	444474	446186
scaffold_12855	2702868	2703769
scaffold_12875	856257	858826
scaffold_12928	2269298	2270448
scaffold_10322	123621	126119
scaffold_12970	5612204	5612990
scaffold_12930	43882	45071
scaffold_12963	12477583	12478348
scaffold_12822	3076951	3078329
scaffold_13049	18613251	18615657
scaffold_12932	508385	509610
scaffold_13047	13719977	13721684
scaffold_12875	15808576	15811040
scaffold_13324	2752566	2754914
scaffold_13049	3306655	3308065
scaffold_12963	4007288	4009655
scaffold_13047	8034543	8035498
scaffold_12963	2947953	2949613
scaffold_10322	423331	424684
scaffold_12970	8527595	8529380
scaffold_12822	1140164	1142696
scaffold_13047	11413506	11414759
scaffold_12855	396589	398351
scaffold_13246	354487	356433
scaffold_12932	714952	716724
scaffold_12875	9769744	9771120
scaffold_12970	8545266	8546946
scaffold_12875	3272746	3275068
scaffold_12970	3038499	3039795
scaffold_12963	7730197	7731966
scaffold_13047	11641999	11643949
scaffold_12928	2324579	2326738
scaffold_13049	8887412	8889055
scaffold_13047	3745214	3746907
scaffold_13049	22734350	22736166
scaffold_12875	1895673	1896638
scaffold_13047	6388793	6392134
scaffold_12970	6631001	6632000
scaffold_13047	18166774	18167985
scaffold_13049	17937875	17940574
scaffold_12928	2336775	2338834
scaffold_12875	1437996	1439951
scaffold_13049	21216156	21217681
scaffold_12875	17045272	17047024
scaffold_12963	17812982	17815437
scaffold_13049	15429572	15432461
scaffold_12928	5166775	5167739
scaffold_12963	9822208	9823147
scaffold_12855	8782521	8784541
scaffold_12875	16950055	16951015
scaffold_12875	20520304	20522312
scaffold_12963	10782478	10784365
scaffold_12963	20029568	20031419
scaffold_12726	2528206	2529764
scaffold_12963	9219532	9221793
scaffold_12875	9711115	9714426
scaffold_13047	1176606	1179592
scaffold_13047	18772576	18773973
scaffold_12928	2605793	2607162
scaffold_13016	15	665
scaffold_12963	6528468	6529734
scaffold_12723	2861655	2864117
scaffold_13047	7292395	7293879
scaffold_13047	1836002	1838280
scaffold_13047	2405331	2407267
scaffold_13049	20518792	20520315
scaffold_13047	901851	902883
scaffold_12875	18082347	18083354
scaffold_12875	1409568	1410895
scaffold_13052	787275	788220
scaffold_13047	12631976	12634065
scaffold_13049	646168	647732
scaffold_13049	9820277	9822029
scaffold_12928	4755244	4756357
scaffold_12928	5140402	5142460
scaffold_12875	17644154	17647671
scaffold_13047	345715	346836
scaffold_13047	7845346	7846665
scaffold_12822	2238917	2240802
scaffold_13047	7196634	7198149
scaffold_12970	3121236	3123173
scaffold_13246	2401134	2402291
scaffold_12963	7838235	7839753
scaffold_12822	2070329	2073030
scaffold_13052	1693962	1696129
scaffold_13049	23094995	23098199
scaffold_12855	5110502	5111630
scaffold_13049	21142160	21142731
scaffold_12875	16205628	16207257
scaffold_13047	3250773	3252392
scaffold_12875	684281	685437
scaffold_12963	42561	44605
scaffold_12970	6285249	6286869
scaffold_12963	14849066	14850231
scaffold_13047	3445611	3447619
scaffold_12970	7906392	7908918
scaffold_13049	10278026	10279587
scaffold_13047	19192266	19196034
scaffold_12875	19263258	19264971
scaffold_12963	10509308	10512596
scaffold_13049	21154911	21156819
scaffold_12963	13884384	13885031
scaffold_12855	379315	381182
scaffold_13049	20304624	20305839
scaffold_12970	1428029	1430273
scaffold_13047	12859847	12861623
scaffold_13049	21257434	21259159
scaffold_12823	471050	472289
scaffold_12875	20015761	20019051
scaffold_12723	711461	713373
scaffold_12822	3576140	3578916
scaffold_13049	3186092	3187909
scaffold_13047	5869056	5870290
scaffold_13049	19324614	19327276
scaffold_13049	18530384	18532334
scaffold_13047	2621273	2622467
scaffold_13049	20632177	20633412
scaffold_12726	294761	295343
scaffold_13049	7690022	7691862
scaffold_12963	19412953	19415068
scaffold_13049	3285117	3287078
scaffold_13049	22370176	22371331
scaffold_12875	16947066	16948115
scaffold_13246	1657791	1659856
scaffold_13049	12392226	12393952
scaffold_13049	6858021	6860524
scaffold_12875	20545606	20547686
scaffold_13246	752521	753760
scaffold_12954	236980	237149
scaffold_13049	20635015	20636548
scaffold_12963	813480	815765
scaffold_12855	9908544	9909990
scaffold_13049	21174836	21176648
scaffold_12963	19718776	19720879
scaffold_10324	524298	526994
scaffold_12723	4059518	4060706
scaffold_12875	16280709	16283788
scaffold_13047	11644148	11646245
scaffold_13047	6106787	6108303
scaffold_12823	474376	475653
scaffold_12855	941203	943766
scaffold_12970	8520141	8522034
scaffold_12855	6238206	6239186
scaffold_12963	2044308	2045659
scaffold_13047	2276059	2277403
scaffold_12963	10925780	10927392
scaffold_12875	12953558	12956078
scaffold_13049	11920935	11922647
scaffold_12822	1900138	1901101
scaffold_13047	12367024	12368809
scaffold_10324	781427	783183
scaffold_12723	5389330	5391876
scaffold_12723	1305784	1307309
scaffold_12855	5638367	5639035
scaffold_12963	78468	80945
scaffold_12822	1394975	1396553
scaffold_12875	11677241	11679333
scaffold_12822	1994696	1996392
scaffold_13049	5492350	5493856
scaffold_13047	10859381	10861237
scaffold_13042	1707407	1708317
scaffold_12928	2327421	2328595
scaffold_12963	3294695	3297126
scaffold_13049	4275780	4277162
scaffold_10324	863657	865933
scaffold_12875	10890995	10892183
scaffold_13049	24158359	24160566
scaffold_12963	12968960	12970068
scaffold_12963	1867301	1868452
scaffold_12928	1309867	1311791
scaffold_12970	9697822	9700576
scaffold_12963	4020761	4022582
scaffold_13047	12984630	12986037
scaffold_12855	4155922	4157447
scaffold_12963	12959966	12961882
scaffold_13324	2810421	2812849
scaffold_12970	6430735	6432458
scaffold_13049	123102	123849
scaffold_12963	229237	230258
scaffold_12875	6042547	6044526
scaffold_13049	1485255	1486964
scaffold_12855	2624615	2626402
scaffold_12963	12987645	12989123
scaffold_12963	11393489	11394668
scaffold_12875	4727850	4729469
scaffold_12875	10046880	10050170
scaffold_13049	20573260	20574533
scaffold_13246	2588736	2589950
scaffold_13047	8834675	8835880
scaffold_12875	15592958	15593840
scaffold_13047	9835247	9836699
scaffold_12970	8747058	8748308
scaffold_12855	2037379	2039852
scaffold_12822	3385542	3386853
scaffold_12855	8387191	8388977
scaffold_12928	6371724	6373866
scaffold_12963	13916570	13920444
scaffold_13047	18881188	18882601
scaffold_13049	23719623	23722546
scaffold_12855	793618	795063
scaffold_12855	2709193	2710098
scaffold_12875	17561894	17564065
scaffold_13047	13177627	13179134
scaffold_12723	4499453	4501009
scaffold_13049	2737535	2739200
scaffold_13049	484804	487675
scaffold_13049	22173823	22174851
scaffold_12963	16789561	16791872
scaffold_12823	545153	547469
scaffold_13042	4010778	4012468
scaffold_13246	1704453	1706878
scaffold_13047	11391325	11392271
scaffold_12928	1175592	1178300
scaffold_12855	4755539	4757754
scaffold_13047	9476495	9477206
scaffold_12855	1455761	1459152
scaffold_12875	5578568	5579655
scaffold_12970	10307596	10309621
scaffold_13047	8021086	8022672
scaffold_12875	3071775	3073177
scaffold_12822	922381	924684
scaffold_12963	18802424	18805217
scaffold_12855	2385509	2386958
scaffold_12875	4369277	4372161
scaffold_12875	1235133	1237553
scaffold_12963	7709136	7710358
scaffold_12963	9675090	9678694
scaffold_12875	9869666	9871295
scaffold_12928	2637105	2638276
scaffold_13049	11881330	11883057
scaffold_12723	1084704	1085766
scaffold_12928	2127141	2128195
scaffold_12875	1632130	1634050
scaffold_13047	4296872	4297795
scaffold_12963	603341	604628
scaffold_12963	5849586	5851940
scaffold_12875	7055048	7056839
scaffold_13049	16847146	16848781
scaffold_13047	9672900	9674675
scaffold_13049	6594260	6595951
scaffold_13049	19620186	19621305
scaffold_13049	24051986	24052584
scaffold_12963	8766337	8768724
scaffold_13047	13563233	13565040
scaffold_13047	10043006	10044419
scaffold_13049	3480232	3480982
scaffold_12875	12965155	12968000
scaffold_13246	527158	528271
scaffold_12963	8770667	8771252
scaffold_12963	11995987	11997188
scaffold_13047	18168777	18169684
scaffold_12723	3103504	3104819
scaffold_12472	553699	555633
scaffold_12472	718290	719130
scaffold_12963	9812569	9814346
scaffold_12822	3083596	3084934
scaffold_12970	1890771	1892213
scaffold_13047	17973974	17975475
scaffold_12875	13738765	13741167
scaffold_13049	20375352	20377587
scaffold_12970	6986002	6987931
scaffold_12822	2328273	2331000
scaffold_12875	4913578	4914526
scaffold_13047	1718042	1719690
scaffold_12875	17657560	17660483
scaffold_12875	11806887	11807657
scaffold_12963	18601183	18603159
scaffold_13042	4227764	4229589
scaffold_13042	3673766	3675288
scaffold_13049	22838076	22841433
scaffold_12875	19072029	19073853
scaffold_12758	723704	724793
scaffold_13049	4757848	4760523
scaffold_13047	14530716	14532074
scaffold_13049	19020174	19022924
scaffold_12875	14063167	14065114
scaffold_13042	2706510	2708782
scaffold_13049	18174814	18176228
scaffold_12875	16267002	16267951
scaffold_12963	19251949	19253611
scaffold_12928	2175287	2176767
scaffold_12822	1029916	1031399
scaffold_12875	10140720	10141655
scaffold_10324	74030	75546
scaffold_13049	2861682	2863667
scaffold_12875	5910306	5912211
scaffold_13049	16481958	16483128
scaffold_13049	7459257	7460165
scaffold_12970	1297919	1299968
scaffold_13049	21485811	21487080
scaffold_12932	872886	874509
scaffold_13047	8846252	8846739
scaffold_12875	10147481	10148312
scaffold_13246	1485667	1486498
scaffold_13049	12984841	12986602
scaffold_12855	1166382	1168618
scaffold_12928	7507849	7510228
scaffold_13047	583447	584543
scaffold_12875	4968466	4970147
scaffold_12963	19599393	19601079
scaffold_13324	2648686	2651508
scaffold_13049	6925024	6927565
scaffold_13047	4663927	4665857
scaffold_10324	1020252	1021950
scaffold_13047	6378036	6379997
scaffold_12875	7392009	7394140
scaffold_12855	6806133	6807217
scaffold_12928	2301382	2304779
scaffold_12963	4240440	4241594
scaffold_12928	7464256	7465909
scaffold_12930	45196	46684
scaffold_13047	11840121	11842366
scaffold_13049	4588018	4589014
scaffold_12875	19084421	19086183
scaffold_12963	6128866	6129729
scaffold_12875	12943737	12946726
scaffold_12875	5058760	5060606
scaffold_10324	1059339	1061098
scaffold_12726	1169857	1173297
scaffold_13049	13661498	13662713
scaffold_12963	9450202	9451516
scaffold_12970	7975038	7975984
scaffold_12875	12106134	12109490
scaffold_12875	11298693	11301139
scaffold_12875	14161598	14164420
scaffold_12875	880857	881840
scaffold_13047	10933114	10934340
scaffold_13049	4245040	4245678
scaffold_12875	829958	831003
scaffold_12875	16403206	16403801
scaffold_12963	8716275	8718136
scaffold_12928	7216816	7217922
scaffold_13052	1105512	1108446
scaffold_13049	19203306	19204741
scaffold_12875	16415160	16416422
scaffold_12963	2292602	2293407
scaffold_12875	15730702	15732227
scaffold_13049	4455182	4456394
scaffold_13049	8123958	8125857
scaffold_12875	4520338	4522998
scaffold_12963	2090216	2091647
scaffold_13052	1304163	1305017
scaffold_12963	3270752	3273770
scaffold_12822	4087583	4090620
scaffold_13246	232863	236664
scaffold_13047	18642640	18643762
scaffold_12723	3109183	3111409
scaffold_12970	4988410	4990171
scaffold_12963	13407228	13409287
scaffold_13246	1355962	1357450
scaffold_12970	10532412	10534040
scaffold_13049	1946174	1947730
scaffold_12875	16258566	16259964
scaffold_12875	13450075	13452150
scaffold_12855	6387616	6389728
scaffold_12723	4622413	4623498
scaffold_13047	3855823	3856610
scaffold_12875	17451823	17454523
scaffold_13049	15840706	15842410
scaffold_12963	11373345	11374630
scaffold_13049	19485611	19486250
scaffold_12855	7138066	7140240
scaffold_12875	13357499	13358807
scaffold_12963	1954143	1956527
scaffold_13047	6182147	6184141
scaffold_12963	2499062	2500124
scaffold_12875	8660309	8663399
scaffold_12875	9881818	9883009
scaffold_12970	11458378	11459824
scaffold_12970	11537934	11540513
scaffold_12855	264846	265851
scaffold_13049	16843931	16844858
scaffold_12875	15847600	15849490
scaffold_12963	19692366	19694024
scaffold_12932	531079	532893
scaffold_13047	99980	101147
scaffold_10324	60469	61377
scaffold_13047	10134640	10137266
scaffold_13049	3749511	3751565
scaffold_12875	13549359	13550058
scaffold_13047	12519818	12521988
scaffold_13049	17542667	17543970
scaffold_12723	5357804	5359096
scaffold_12855	3288374	3289356
scaffold_13042	3644021	3645241
scaffold_12822	4060117	4061969
scaffold_12875	7367960	7369179
scaffold_13047	4806584	4808884
scaffold_12823	1289088	1291124
scaffold_12963	4474097	4476368
scaffold_10324	209876	211153
scaffold_12970	8540176	8541360
scaffold_12875	14769916	14771550
scaffold_13049	17753585	17755368
scaffold_12963	1657782	1660050
scaffold_13047	11586329	11587570
scaffold_13047	11634139	11635360
scaffold_13049	20849051	20850282
scaffold_12875	11353931	11355939
scaffold_13049	7706123	7707536
scaffold_13049	13930208	13932578
scaffold_13042	2788805	2790646
scaffold_13049	22472661	22474962
scaffold_10322	338213	341371
scaffold_13049	12364961	12367240
scaffold_12963	10829545	10830780
scaffold_13042	2933528	2934795
scaffold_13047	8157629	8158802
scaffold_13049	9436726	9440328
scaffold_12726	2042915	2044483
scaffold_12928	4763184	4763823
scaffold_12963	6514585	6516259
scaffold_12963	189934	191274
scaffold_13049	13342464	13344265
scaffold_12928	1480196	1481122
scaffold_12875	20103072	20105572
scaffold_13042	5149617	5151829
scaffold_13049	22853004	22856430
scaffold_12723	4243869	4247058
scaffold_12928	5744448	5746413
scaffold_12875	11871700	11874817
scaffold_12875	12903501	12906574
scaffold_12875	12726656	12729814
scaffold_12875	7227774	7230209
scaffold_13042	4910763	4912361
scaffold_12855	294359	295869
scaffold_12928	5112748	5113675
scaffold_12932	540859	541897
scaffold_12970	3081133	3083309
scaffold_13324	2660951	2662144
scaffold_12963	11037221	11038325
scaffold_13042	3084801	3088455
scaffold_12875	15431540	15433958
scaffold_13246	2349062	2349938
scaffold_12875	10642006	10644395
scaffold_12963	4622329	4625067
scaffold_13049	18157168	18159229
scaffold_12963	16744191	16745176
scaffold_13049	9636765	9637774
scaffold_13049	10153608	10156000
scaffold_12875	6103914	6106154
scaffold_12855	412010	413412
scaffold_13047	11470408	11471548
scaffold_12963	8450145	8451432
scaffold_12970	6603499	6604690
scaffold_13047	974672	975557
scaffold_13246	2161817	2164750
scaffold_12963	7830077	7832139
scaffold_13049	10972599	10973950
scaffold_12963	13033316	13034476
scaffold_13047	4309688	4312021
scaffold_13047	3890552	3892773
scaffold_13049	21626031	21627627
scaffold_12823	1258138	1259126
scaffold_13049	8226959	8229872
scaffold_12726	1876217	1877643
scaffold_12875	1061433	1062490
scaffold_13049	5811124	5812791
scaffold_12723	4105192	4106674
scaffold_13047	4392231	4394700
scaffold_12970	6930373	6933586
scaffold_12963	16354922	16356371
scaffold_12875	9030474	9031769
scaffold_12723	2940174	2941177
scaffold_12928	2317263	2320390
scaffold_12875	10746040	10748063
scaffold_10324	30846	33182
scaffold_13049	14849343	14850495
scaffold_12875	6701467	6702776
scaffold_13047	4837247	4837855
scaffold_12875	5312600	5314932
scaffold_13049	22151032	22152309
scaffold_12875	17326221	17328197
scaffold_13047	9801104	9802636
scaffold_13049	5107336	5109692
scaffold_13047	5523150	5525495
scaffold_13047	2030189	2031989
scaffold_12963	12965768	12966891
scaffold_12823	1552372	1554039
scaffold_12963	18447807	18448671
scaffold_13049	7538734	7541352
scaffold_13324	2629107	2631265
scaffold_13324	2685662	2687256
scaffold_12970	8615921	8617526
scaffold_13047	13134303	13137117
scaffold_12823	2383724	2386957
scaffold_12963	10935295	10937786
scaffold_12822	2972384	2974186
scaffold_13049	21360544	21361884
scaffold_12723	3964396	3966014
scaffold_12823	1700476	1702087
scaffold_13047	9028634	9030589
scaffold_12723	1064464	1065008
scaffold_12963	15884333	15885763
scaffold_12875	11620611	11623749
scaffold_12875	12624560	12626487
scaffold_12928	84618	88132
scaffold_13049	2803571	2804871
scaffold_12875	2531605	2533020
scaffold_12963	14494085	14495090
scaffold_12855	5997144	5997765
scaffold_13049	17899733	17903166
scaffold_12875	4903378	4905126
scaffold_13246	1063442	1064637
scaffold_13047	16484352	16485987
scaffold_12875	2490048	2491234
scaffold_13049	22983987	22985121
scaffold_13049	20474253	20474846
scaffold_12875	1064535	1066148
scaffold_13047	671397	673263
scaffold_12963	19925964	19927345
scaffold_13047	15937879	15940386
scaffold_12963	7864166	7866249
scaffold_13049	22318840	22319699
scaffold_12970	11358502	11360031
scaffold_13049	12864110	12867671
scaffold_12875	14128501	14130315
scaffold_12963	14934309	14936644
scaffold_13042	4593559	4596557
scaffold_12875	10929307	10930144
scaffold_12875	19184522	19186382
scaffold_12855	8797131	8800709
scaffold_12970	8462144	8465067
scaffold_12963	17562497	17564838
scaffold_12723	5506045	5508121
scaffold_12963	15597467	15598778
scaffold_13047	16380155	16381008
scaffold_12875	2149396	2151056
scaffold_12963	879903	882027
scaffold_12823	1592970	1594514
scaffold_12855	3615067	3617804
scaffold_12963	12921655	12924664
scaffold_13047	4201856	4203688
scaffold_12855	249122	251081
scaffold_13042	3490386	3491486
scaffold_12963	1291604	1293367
scaffold_13047	9585825	9587601
scaffold_13049	11234725	11236852
scaffold_13052	869560	872351
scaffold_12723	3444447	3446459
scaffold_12970	9338514	9340429
scaffold_12875	5473436	5474857
scaffold_12723	912519	913471
scaffold_13047	13471541	13473529
scaffold_12875	13436871	13440335
scaffold_13047	15262279	15263262
scaffold_12875	220560	222305
scaffold_13049	21210627	21211817
scaffold_12970	3179004	3180788
scaffold_13047	17418893	17420265
scaffold_12970	3873266	3874465
scaffold_13049	18283258	18284776
scaffold_12855	7433933	7435875
scaffold_12822	1013914	1015184
scaffold_13049	137787	139997
scaffold_12963	14544258	14546344
scaffold_12963	17666441	17668256
scaffold_12855	3899049	3901121
scaffold_13047	17390641	17393262
scaffold_12963	15509525	15511091
scaffold_12963	20056966	20057939
scaffold_12855	1699475	1701159
scaffold_12875	6806539	6808673
scaffold_12726	1813125	1814138
scaffold_12723	5739061	5739935
scaffold_13049	9270006	9271444
scaffold_12963	19688328	19689920
scaffold_12855	7671230	7672633
scaffold_13047	9302909	9305236
scaffold_12875	7660846	7663031
scaffold_13049	1758121	1761600
scaffold_13049	16658937	16660906
scaffold_12963	46179	48470
scaffold_13049	16681908	16683282
scaffold_12970	7667004	7669418
scaffold_13049	18812980	18814294
scaffold_13047	8843498	8845484
scaffold_13047	16761698	16762602
scaffold_13049	1081613	1083772
scaffold_13049	1101654	1103968
scaffold_12875	14815132	14816774
scaffold_13047	2017583	2020004
scaffold_12875	7703764	7704408
scaffold_12963	14478179	14479782
scaffold_12970	2956627	2957451
scaffold_12822	3552420	3553539
scaffold_12963	15569685	15571960
scaffold_12963	18912505	18914890
scaffold_13047	8059385	8060638
scaffold_12875	2042137	2042711
scaffold_13042	114074	115978
scaffold_12855	3972422	3974270
scaffold_12963	6062998	6065057
scaffold_12875	20280937	20282221
scaffold_12875	10508939	10510409
scaffold_12723	2078027	2078821
scaffold_12928	4880382	4881837
scaffold_13049	19173039	19174400
scaffold_12855	2874821	2875990
scaffold_12970	6895087	6896749
scaffold_13049	23179849	23182811
scaffold_13042	4328992	4329829
scaffold_12963	2796621	2799905
scaffold_13052	1623229	1624140
scaffold_12855	4625127	4626199
scaffold_13049	387777	388330
scaffold_12855	7312496	7314472
scaffold_13047	5426998	5428072
scaffold_13049	5659305	5660784
scaffold_10324	827280	829013
scaffold_12928	2262080	2263813
scaffold_13049	21018277	21019260
scaffold_12970	7362261	7364553
scaffold_13049	21930784	21931605
scaffold_12963	12481426	12482638
scaffold_12723	1060810	1062684
scaffold_10324	802323	804355
scaffold_13047	3074541	3076901
scaffold_13049	22349607	22351610
scaffold_13049	18094168	18097493
scaffold_12932	228367	231293
scaffold_12928	5788638	5790277
scaffold_13049	2791650	2792301
scaffold_12963	11682770	11684379
scaffold_13049	16714590	16718129
scaffold_12855	7006332	7007179
scaffold_13042	3325598	3327486
scaffold_12822	678636	681347
scaffold_13047	1497852	1498693
scaffold_13049	17879728	17881084
scaffold_12963	16137640	16139904
scaffold_13049	12164308	12166428
scaffold_12963	3061261	3063255
scaffold_12875	434295	436597
scaffold_12723	1606834	1608405
scaffold_12723	1860538	1862260
scaffold_13049	15196092	15198637
scaffold_12875	19743945	19745293
scaffold_10324	599637	601618
scaffold_13049	23283537	23284631
scaffold_12963	9870143	9872708
scaffold_13049	4834061	4836022
scaffold_12963	14917459	14918229
scaffold_13047	15173818	15175192
scaffold_13049	2346739	2349328
scaffold_13047	7558709	7561325
scaffold_12875	14007272	14008370
scaffold_13047	10925191	10926739
scaffold_12823	551641	552440
scaffold_13049	4802051	4804403
scaffold_12875	14933560	14934333
scaffold_12723	4929796	4930893
scaffold_13047	17986646	17988324
scaffold_12875	6036021	6037108
scaffold_13047	16277874	16279065
scaffold_12875	13312906	13314664
scaffold_12875	3527028	3528454
scaffold_13047	636542	639674
scaffold_12875	14070156	14072323
scaffold_12970	7368636	7370710
scaffold_12963	19986288	19987321
scaffold_12875	14580274	14582090
scaffold_13049	23597114	23599767
scaffold_12723	4618375	4619356
scaffold_13049	4246036	4247926
scaffold_13049	10192150	10194412
scaffold_12875	11311241	11313212
scaffold_12963	19855714	19857274
scaffold_13047	4888771	4890623
scaffold_13049	11784358	11786254
scaffold_12875	8598673	8599672
scaffold_12822	2995144	2997459
scaffold_12963	14982198	14984673
scaffold_12823	446817	448110
scaffold_13047	1198955	1201033
scaffold_12855	6225992	6227150
scaffold_12822	2454010	2456318
scaffold_13049	18646840	18647888
scaffold_12970	2613165	2615306
scaffold_12963	5634280	5637089
scaffold_12823	1884863	1886659
scaffold_13049	10554819	10556486
scaffold_12970	6245554	6247044
scaffold_12928	5649722	5651036
scaffold_13047	13859875	13860978
scaffold_12963	18898062	18898890
scaffold_13047	11390257	11390867
scaffold_13049	6770241	6773264
scaffold_12723	5528750	5530739
scaffold_13047	9343307	9345789
scaffold_13049	23924169	23926473
scaffold_12855	2922896	2925854
scaffold_12928	7303868	7304715
scaffold_12970	8630656	8631843
scaffold_12875	890584	892579
scaffold_13042	512944	514414
scaffold_12963	17642077	17644779
scaffold_12855	2941753	2944493
scaffold_12723	3060154	3061456
scaffold_13047	14610423	14612428
scaffold_12875	6251835	6253989
scaffold_12970	6929090	6929776
scaffold_13042	557510	559515
scaffold_13049	22666091	22667349
scaffold_12963	16267816	16271164
scaffold_13049	11962517	11963724
scaffold_13047	18394859	18396909
scaffold_13049	15211484	15213104
scaffold_13047	2560200	2563584
scaffold_13049	12608239	12610415
scaffold_13049	11589049	11590390
scaffold_12875	17775278	17777668
scaffold_12875	10525881	10528310
scaffold_13049	4631316	4634300
scaffold_13049	22403937	22406138
scaffold_12875	1898128	1899906
scaffold_13049	9495446	9498208
scaffold_13049	13132985	13135136
scaffold_12875	8589457	8591282
scaffold_12963	2417775	2420520
scaffold_12875	13551981	13552716
scaffold_12932	1921657	1922829
scaffold_12970	11789964	11791459
scaffold_13049	9287780	9289030
scaffold_12723	2073582	2074490
scaffold_12875	2877969	2879814
scaffold_12970	8555936	8558366
scaffold_12875	18253132	18254398
scaffold_13049	3593655	3595197
scaffold_12963	9415083	9416312
scaffold_12822	3214913	3216986
scaffold_12963	3650241	3651446
scaffold_13047	264943	266195
scaffold_13047	7645330	7647627
scaffold_12963	12168401	12170263
scaffold_12855	4082140	4083019
scaffold_12855	536167	537728
scaffold_12963	431861	432422
scaffold_12723	3350543	3351805
scaffold_13049	1975082	1976809
scaffold_12928	4773650	4776587
scaffold_12855	2255671	2256695
scaffold_12875	18311590	18313203
scaffold_13049	4194704	4197031
scaffold_13047	11048933	11049799
scaffold_13049	9321254	9322019
scaffold_10322	346073	348311
scaffold_12970	5769841	5771497
scaffold_13049	535246	537479
scaffold_13052	1020893	1023070
scaffold_12875	10151475	10153944
scaffold_13049	5789651	5791778
scaffold_13049	16098375	16099580
scaffold_12875	534116	535487
scaffold_13049	8373084	8376564
scaffold_12875	2792914	2794403
scaffold_13047	10766939	10768355
scaffold_12875	16272275	16275073
scaffold_12963	14603233	14604333
scaffold_12855	2540978	2542228
scaffold_12963	7719971	7722121
scaffold_13049	20674041	20675544
scaffold_12970	11255861	11256961
scaffold_13047	8619890	8621924
scaffold_12963	3453917	3455584
scaffold_13047	6632160	6634550
scaffold_12875	12818194	12822543
scaffold_12963	10738068	10739254
scaffold_12723	5447022	5448011
scaffold_13047	13379288	13381534
scaffold_12875	10573737	10575403
scaffold_12963	9596779	9597800
scaffold_13246	1800139	1801277
scaffold_12822	1813580	1814818
scaffold_12963	14952749	14954625
scaffold_13047	15568171	15569920
scaffold_12472	36836	38512
scaffold_13052	930425	933867
scaffold_13049	10454820	10455703
scaffold_13049	1678222	1681917
scaffold_12855	9204895	9206126
scaffold_12875	681139	681995
scaffold_12875	647072	648556
scaffold_13246	1737426	1739398
scaffold_12963	15605380	15607396
scaffold_13246	1350604	1352314
scaffold_12855	1174143	1174887
scaffold_12855	5710103	5713486
scaffold_13047	2387866	2389530
scaffold_12875	15342263	15343539
scaffold_12875	10496355	10498588
scaffold_13246	531231	532964
scaffold_12875	11121729	11122659
scaffold_12963	11348748	11349643
scaffold_12970	4619612	4621735
scaffold_12963	19586852	19588778
scaffold_13049	8853747	8856111
scaffold_12928	73864	76486
scaffold_13049	13002881	13004099
scaffold_12726	460000	461092
scaffold_13042	3600171	3602386
scaffold_13047	2273128	2274150
scaffold_12855	358693	360816
scaffold_13047	2614601	2615425
scaffold_12928	3642567	3644549
scaffold_12875	14765011	14766835
scaffold_12963	9273510	9275329
scaffold_12855	7846754	7849908
scaffold_13049	16141692	16143390
scaffold_12928	6380936	6381922
scaffold_13047	13408300	13409735
scaffold_12875	17819405	17821611
scaffold_12928	6241528	6244288
scaffold_13049	11633078	11634451
scaffold_13049	10085830	10087985
scaffold_12970	6944149	6945173
scaffold_12875	2884208	2887036
scaffold_13049	17579242	17581176
scaffold_13049	19477886	19478713
scaffold_13049	14297048	14299085
scaffold_13049	21416657	21417916
scaffold_12963	19356146	19358739
scaffold_12420	2131	4987
scaffold_12875	19109755	19112976
scaffold_13049	17298424	17300735
scaffold_12875	16832443	16833364
scaffold_12928	7462782	7464024
scaffold_13049	1331305	1332615
scaffold_13047	11766166	11767818
scaffold_13049	8294532	8296183
scaffold_12963	8132725	8133459
scaffold_13049	514803	516950
scaffold_12822	446941	449346
scaffold_13047	9946344	9949689
scaffold_13049	553853	555891
scaffold_13246	2650012	2652141
scaffold_13047	3764481	3766463
scaffold_12855	7721314	7724063
scaffold_12963	8470268	8472309
scaffold_12928	1252736	1256045
scaffold_12875	916862	918291
scaffold_12875	13790330	13792148
scaffold_12723	1554259	1556108
scaffold_12963	6071717	6073396
scaffold_13049	9089656	9091771
scaffold_13047	16015905	16017997
scaffold_13047	6220111	6221912
scaffold_12963	17528896	17530832
scaffold_12723	3490122	3491659
scaffold_12970	2718010	2719603
scaffold_12875	11061009	11063897
scaffold_12875	2443614	2444814
scaffold_13049	703788	705488
scaffold_12970	1211111	1212509
scaffold_12855	9580302	9581177
scaffold_13047	2685013	2686118
scaffold_12875	13837699	13839797
scaffold_13324	2584597	2587007
scaffold_12855	7696343	7697624
scaffold_12875	13553265	13554210
scaffold_12875	8049460	8051124
scaffold_13047	10031860	10034533
scaffold_12963	13142783	13144950
scaffold_13049	15755767	15757016
scaffold_10324	911665	913014
scaffold_13049	20525644	20528587
scaffold_13047	13923301	13924278
scaffold_13047	7106375	7110226
scaffold_12875	14506016	14509652
scaffold_12963	2556356	2558738
scaffold_12726	614579	616711
scaffold_13049	15468066	15470669
scaffold_12875	2000025	2001048
scaffold_13047	17592235	17593399
scaffold_13047	13609608	13611494
scaffold_12928	7380977	7382124
scaffold_12963	8346081	8348672
scaffold_12963	1020895	1022586
scaffold_12963	10843875	10845709
scaffold_12823	1909655	1911764
scaffold_12963	17993686	17995098
scaffold_12875	8572682	8574520
scaffold_12875	9680998	9682781
scaffold_12963	1256081	1259443
scaffold_12963	3874554	3875838
scaffold_12875	9038493	9039956
scaffold_12875	13331029	13332563
scaffold_13049	9206210	9207741
scaffold_12963	16385962	16386995
scaffold_12963	2295519	2296477
scaffold_12822	3315204	3317592
scaffold_12963	15823981	15825889
scaffold_12963	7597844	7599498
scaffold_12875	13231492	13233519
scaffold_12932	243002	244735
scaffold_12875	11552927	11554136
scaffold_12875	230226	233670
scaffold_12970	10297701	10298291
scaffold_12963	5585830	5588688
scaffold_13049	6427415	6428392
scaffold_12758	911124	912535
scaffold_12875	19875082	19877323
scaffold_13049	8951286	8952188
scaffold_12875	7406410	7409529
scaffold_13047	12825681	12828737
scaffold_12875	13728238	13731238
scaffold_12723	3287283	3289355
scaffold_13049	7800262	7802001
scaffold_12664	37	1389
scaffold_13049	3456135	3458502
scaffold_12855	4335248	4336789
scaffold_12875	1622556	1624671
scaffold_13049	6253790	6255310
scaffold_12963	9654366	9656408
scaffold_12963	8282662	8282967
scaffold_12723	4663434	4664570
scaffold_12928	1566649	1569681
scaffold_12963	15680416	15681849
scaffold_12875	920715	922242
scaffold_13049	23752980	23753848
scaffold_13047	11105758	11107545
scaffold_12963	5129958	5131383
scaffold_13049	3631782	3634510
scaffold_12875	4514552	4516463
scaffold_13049	21909160	21910704
scaffold_13042	2314646	2318505
scaffold_13049	18335361	18337326
scaffold_12855	9897924	9898424
scaffold_12970	3851877	3852907
scaffold_12928	2185199	2187765
scaffold_12963	16084120	16087856
scaffold_12855	8705181	8707409
scaffold_12963	19397610	19398693
scaffold_13042	475661	477345
scaffold_13049	13207495	13208877
scaffold_12875	14198923	14201607
scaffold_13049	9185900	9187740
scaffold_13049	23791742	23793304
scaffold_13049	11740751	11742074
scaffold_13049	23979099	23981684
scaffold_13049	21812925	21814362
scaffold_12875	941903	944403
scaffold_13047	15186566	15188969
scaffold_13049	14473333	14475388
scaffold_12875	4930370	4932166
scaffold_12875	6285641	6288445
scaffold_13049	10262246	10264976
scaffold_13047	16835341	16837344
scaffold_13049	10899662	10903185
scaffold_13049	15151974	15153505
scaffold_13049	24948979	24951529
scaffold_12875	1378023	1380562
scaffold_12875	16262970	16264820
scaffold_12963	7718586	7719377
scaffold_12723	1268522	1270194
scaffold_12723	4099001	4101796
scaffold_12855	8268712	8270736
scaffold_13049	7646604	7647490
scaffold_12822	3817192	3818729
scaffold_13047	10528757	10531762
scaffold_13047	11796536	11798372
scaffold_13047	18775455	18776297
scaffold_12855	9920355	9922618
scaffold_12642	34	1029
scaffold_13049	8986250	8988512
scaffold_12875	16416613	16418216
scaffold_13047	18518714	18520021
scaffold_13052	687102	690237
scaffold_12963	17235993	17237087
scaffold_13049	16610703	16613458
scaffold_12723	4374597	4376109
scaffold_12726	2182403	2183821
scaffold_12875	7655027	7656308
scaffold_12875	8353727	8355149
scaffold_13049	1687407	1688628
scaffold_12970	7352843	7353723
scaffold_13042	3417419	3418705
scaffold_13049	21649469	21651680
scaffold_13049	21231809	21233822
scaffold_13049	17068372	17070619
scaffold_12875	5112799	5114065
scaffold_10324	978872	981508
scaffold_12875	2314680	2316580
scaffold_12963	10722891	10723643
scaffold_12875	14000740	14003247
scaffold_12875	13218732	13220119
scaffold_13049	5607703	5609620
scaffold_12822	3971675	3973929
scaffold_12928	1064149	1066252
scaffold_13042	1685156	1686355
scaffold_13047	13554682	13556191
scaffold_12875	4698549	4700602
scaffold_10324	375945	378403
scaffold_12875	2704699	2706213
scaffold_13047	6635355	6636607
scaffold_12723	5331693	5333907
scaffold_12875	4764843	4766788
scaffold_13049	14109160	14110201
scaffold_12723	5732846	5734105
scaffold_13049	1665539	1666954
scaffold_12970	1215756	1216833
scaffold_13047	19211425	19213018
scaffold_13047	13332321	13335360
scaffold_13049	7079013	7081360
scaffold_13049	5688500	5689381
scaffold_12963	15396867	15398625
scaffold_12855	4434920	4437793
scaffold_12855	1110808	1112801
scaffold_12723	1941006	1942626
scaffold_12928	6620779	6622758
scaffold_12822	941993	942946
scaffold_12855	469607	470677
scaffold_12970	2854824	2856088
scaffold_13049	21783569	21784952
scaffold_12875	16869136	16871160
scaffold_12932	1662431	1664104
scaffold_12963	8879610	8880780
scaffold_12970	7147258	7150231
scaffold_12875	1546367	1548935
scaffold_12963	9421434	9424289
scaffold_13324	2567062	2569207
scaffold_12970	10137975	10139838
scaffold_12875	12441763	12443910
scaffold_13042	2877192	2879290
scaffold_13049	2988543	2989554
scaffold_13047	13743211	13745345
scaffold_12875	4910484	4911469
scaffold_12875	4061214	4062466
scaffold_12963	2593892	2595966
scaffold_13052	951878	955769
scaffold_12875	20026322	20027858
scaffold_12928	4098222	4099343
scaffold_12875	18109011	18110771
scaffold_10324	1207778	1209677
scaffold_13047	1107777	1109949
scaffold_13049	21281382	21284298
scaffold_12963	1998491	2002622
scaffold_12928	4751979	4753134
scaffold_13049	4478858	4480503
scaffold_13049	13862399	13863888
scaffold_13042	1468155	1470859
scaffold_13049	474696	476462
scaffold_13049	10295904	10298173
scaffold_12855	7919436	7920885
scaffold_12875	1007205	1009846
scaffold_13052	1600342	1601154
scaffold_12822	495127	496327
scaffold_10324	840704	842945
scaffold_13049	13551553	13552632
scaffold_12875	14039501	14040309
scaffold_12875	6856804	6857863
scaffold_12855	3518441	3520599
scaffold_12723	1119194	1120832
scaffold_12875	13457978	13461000
scaffold_12970	7972552	7974770
scaffold_13047	8105018	8106822
scaffold_12875	12447218	12449246
scaffold_12855	8011443	8013341
scaffold_12875	6653340	6654733
scaffold_12970	4716295	4717086
scaffold_13047	3646605	3648222
scaffold_12932	1870852	1873206
scaffold_8604	89	997
scaffold_12855	5636063	5637151
scaffold_13049	1944794	1946014
scaffold_12963	18960782	18962033
scaffold_12932	1026811	1027627
scaffold_12963	18589428	18590025
scaffold_13047	3916997	3919063
scaffold_13049	22880611	22883809
scaffold_13047	376	2180
scaffold_10322	150691	153899
scaffold_12928	2489132	2490132
scaffold_13049	289599	293278
scaffold_13049	16569617	16572380
scaffold_12970	2712566	2713801
scaffold_13047	2047415	2050177
scaffold_12875	2606238	2608036
scaffold_12963	3223492	3225752
scaffold_12723	1117875	1118891
scaffold_12928	1162935	1165709
scaffold_12963	7820145	7821843
scaffold_13047	14521242	14523784
scaffold_12970	3047840	3050631
scaffold_13047	10432857	10434159
scaffold_10324	89864	92050
scaffold_12723	2905786	2908712
scaffold_12855	2719686	2720552
scaffold_12970	7052707	7054833
scaffold_12963	18029271	18032163
scaffold_12822	825793	827637
scaffold_12970	7840778	7843611
scaffold_12963	14515488	14519299
scaffold_13047	10087821	10089939
scaffold_12723	4543469	4545575
scaffold_12875	10926598	10928184
scaffold_10324	176371	177958
scaffold_12726	1890098	1891413
scaffold_12822	2974457	2975914
scaffold_12963	13881880	13882921
scaffold_12928	6365075	6366486
scaffold_12855	9899327	9901809
scaffold_12963	11895319	11897727
scaffold_12963	10776743	10778405
scaffold_12875	1629583	1630458
scaffold_12963	4363579	4364682
scaffold_13049	14569452	14571153
scaffold_12970	3754249	3755665
scaffold_13049	9613851	9616816
scaffold_12723	2363716	2366027
scaffold_10324	159603	162048
scaffold_13047	8255422	8256952
scaffold_13042	781549	782741
scaffold_13047	7891527	7893474
scaffold_13049	20401335	20402269
scaffold_13049	7065622	7067405
scaffold_13047	8239892	8243889
scaffold_12726	360642	362290
scaffold_12875	8678146	8680699
scaffold_12963	685407	687145
scaffold_13049	6202650	6204944
scaffold_13049	2312374	2313720
scaffold_12875	15970046	15971843
scaffold_12855	240991	243958
scaffold_13047	18169903	18170747
scaffold_12970	5351167	5354824
scaffold_12928	2763078	2764802
scaffold_12932	1587735	1589211
scaffold_12566	5115	7156
scaffold_13049	18398346	18400544
scaffold_12932	1567085	1568016
scaffold_12855	8292453	8294021
scaffold_13049	2793224	2794061
scaffold_12875	20530933	20533428
scaffold_13049	1748652	1751632
scaffold_12970	8148518	8149968
scaffold_13042	2651362	2653343
scaffold_13042	1254586	1255462
scaffold_12875	8019204	8020129
scaffold_12855	7939600	7941514
scaffold_13246	1573614	1574127
scaffold_12963	12253190	12253905
scaffold_13246	140098	142057
scaffold_13049	21221158	21223401
scaffold_12875	15640434	15644110
scaffold_13049	8780202	8783058
scaffold_12875	14837666	14838604
scaffold_13047	8248424	8251135
scaffold_13049	2477498	2478666
scaffold_12963	17445827	17448207
scaffold_12875	19847338	19849698
scaffold_13047	7642535	7643721
scaffold_13042	4109796	4111636
scaffold_13246	131903	134117
scaffold_12963	8950433	8951591
scaffold_13049	23164699	23168075
scaffold_12875	15496708	15499121
scaffold_12970	5396285	5397625
scaffold_13047	5950304	5952708
scaffold_12726	603599	605225
scaffold_12963	18351426	18353344
scaffold_12963	3470260	3472734
scaffold_12970	9926134	9927242
scaffold_12875	19484074	19485582
scaffold_12823	1720190	1722968
scaffold_13047	704474	706706
scaffold_13047	3276796	3278162
scaffold_13246	2326707	2327958
scaffold_12963	1476178	1477874
scaffold_12970	4156051	4160357
scaffold_13049	11717098	11718887
scaffold_13049	7312944	7314311
scaffold_12875	15062154	15063832
scaffold_12928	4491588	4493212
scaffold_12723	5095789	5097115
scaffold_12928	4936248	4938325
scaffold_12723	4164963	4166338
scaffold_12928	5617925	5621274
scaffold_12963	1533166	1535355
scaffold_13047	6484683	6487352
scaffold_13047	1677382	1680153
scaffold_13047	9099823	9102587
scaffold_12723	5573034	5574359
scaffold_12855	8313700	8316889
scaffold_13047	6670845	6671752
scaffold_13052	1381402	1383748
scaffold_12875	16089794	16091184
scaffold_13047	18870512	18872477
scaffold_13049	2692170	2693087
scaffold_13049	5288367	5290788
scaffold_12875	18086236	18086775
scaffold_12875	6359452	6361777
scaffold_13047	18241154	18242577
scaffold_12723	4674354	4675625
scaffold_12928	6608150	6610515
scaffold_12928	6080442	6082894
scaffold_12875	8541882	8543198
scaffold_12928	1875106	1878204
scaffold_12963	15708309	15710711
scaffold_12875	18907797	18909553
scaffold_12963	415590	417027
scaffold_13049	11503852	11505634
scaffold_12855	10094992	10097290
scaffold_12726	2636253	2637050
scaffold_12875	12922989	12923702
scaffold_12970	6937800	6939813
scaffold_13049	6084441	6085813
scaffold_12963	8984464	8986368
scaffold_12823	992467	994764
scaffold_12928	7309952	7311675
scaffold_12855	8547158	8549189
scaffold_12823	664945	666328
scaffold_12970	1490995	1493195
scaffold_12875	14576532	14577807
scaffold_12723	4441608	4443493
scaffold_13049	16560891	16562588
scaffold_13049	8129663	8131420
scaffold_13049	9948916	9950594
scaffold_10324	1035481	1037136
scaffold_13047	7120593	7122118
scaffold_13049	20111411	20112835
scaffold_12970	8202714	8205251
scaffold_13049	23781627	23785546
scaffold_12723	2913564	2915529
scaffold_12963	18765885	18767042
scaffold_13052	845917	846537
scaffold_12970	3359185	3361048
scaffold_12928	1037326	1039727
scaffold_12875	1816889	1819141
scaffold_13047	7567163	7569266
scaffold_13047	14044796	14047671
scaffold_12875	6333069	6335280
scaffold_12875	18332335	18333529
scaffold_12855	4385597	4386845
scaffold_12963	473801	476695
scaffold_12963	14644289	14647431
scaffold_12926	72830	73215
scaffold_13049	24954803	24955691
scaffold_13049	23986533	23988834
scaffold_12963	7687310	7689737
scaffold_12932	394578	396448
scaffold_12855	2682172	2683263
scaffold_12970	3271652	3273065
scaffold_13049	4965494	4968226
scaffold_13049	12236124	12237448
scaffold_12963	12599859	12600997
scaffold_13047	17609356	17611401
scaffold_13052	1188486	1189435
scaffold_13049	18994864	18997067
scaffold_12875	285915	288375
scaffold_12963	12374747	12377293
scaffold_12963	14686773	14689001
scaffold_12963	18176633	18177992
scaffold_13047	2799217	2800393
scaffold_13049	24487283	24488841
scaffold_13047	3474366	3477740
scaffold_13042	4661173	4663782
scaffold_13047	14282988	14284469
scaffold_13047	14764354	14766635
scaffold_12963	16153913	16155790
scaffold_12855	9868524	9869973
scaffold_13042	3524300	3525308
scaffold_13049	8119561	8121933
scaffold_13047	4835132	4835733
scaffold_13047	13818644	13822208
scaffold_13049	20652782	20655171
scaffold_12723	2433071	2436632
scaffold_12970	5440620	5443442
scaffold_12723	2074836	2075616
scaffold_12875	5132999	5135312
scaffold_12963	5580504	5582235
scaffold_12963	7112214	7113062
scaffold_12963	6706019	6707489
scaffold_12723	3648864	3651392
scaffold_12822	3820425	3821117
scaffold_12963	16340647	16343608
scaffold_12963	1128891	1131372
scaffold_12930	23200	25118
scaffold_13049	5209588	5211981
scaffold_13047	2010501	2013473
scaffold_13049	12822662	12824601
scaffold_12875	2334118	2335768
scaffold_13049	11856317	11859035
scaffold_13049	13925156	13925718
scaffold_12822	634661	637788
scaffold_13047	747439	749056
scaffold_13049	14425283	14425774
scaffold_12963	5120625	5122754
scaffold_13047	11151157	11153773
scaffold_12963	15648783	15650308
scaffold_12822	3407070	3408066
scaffold_12723	5600842	5603455
scaffold_13049	12201990	12203764
scaffold_13047	9477973	9478722
scaffold_12963	36913	37849
scaffold_12472	217873	220304
scaffold_13246	1357795	1359649
scaffold_12875	19060116	19061548
scaffold_12875	11824141	11826622
scaffold_13047	11037796	11039119
scaffold_13049	19489147	19489826
scaffold_13047	6156659	6158500
scaffold_12875	8462096	8462865
scaffold_10324	1023550	1025457
scaffold_12875	9683363	9684235
scaffold_13049	22692526	22694576
scaffold_13049	21148639	21149441
scaffold_12875	9041463	9042397
scaffold_13049	20912516	20914075
scaffold_13049	24102671	24104959
scaffold_13047	12318730	12320112
scaffold_13047	15388177	15389821
scaffold_12875	15976953	15978990
scaffold_12963	16693430	16696060
scaffold_12963	12697114	12698477
scaffold_12823	2273991	2277027
scaffold_10322	274100	275468
scaffold_13047	5409995	5411884
scaffold_13047	12643857	12645285
scaffold_12963	12176797	12179256
scaffold_12963	1446654	1448491
scaffold_13047	2305786	2307272
scaffold_12875	11226296	11227890
scaffold_12855	2734715	2735970
scaffold_12875	12546738	12549672
scaffold_12875	12389159	12391158
scaffold_12822	3361973	3363713
scaffold_13047	4583751	4585984
scaffold_13047	16901930	16903820
scaffold_12875	16735056	16736906
scaffold_12875	4769106	4771387
scaffold_12822	2346406	2349031
scaffold_12875	16097953	16099632
scaffold_12970	4136424	4138566
scaffold_13047	14489727	14491911
scaffold_13049	21308795	21310519
scaffold_13049	6791830	6794107
scaffold_13049	14881603	14882649
scaffold_13047	14053120	14054578
scaffold_12875	2821663	2822914
scaffold_13047	8264335	8266827
scaffold_12823	1822159	1823795
scaffold_12855	966231	969872
scaffold_13047	16137025	16138890
scaffold_12970	3298220	3300381
scaffold_12875	17376207	17378050
scaffold_12855	6557702	6558904
scaffold_12823	1235458	1237963
scaffold_12970	895854	896066
scaffold_13047	11085186	11087684
scaffold_12875	16436796	16438634
scaffold_12875	192754	194005
scaffold_12855	2293794	2296216
scaffold_12723	1428754	1429794
scaffold_13049	5646311	5647617
scaffold_13047	8106936	8108021
scaffold_12875	9929133	9931179
scaffold_12875	7332415	7334147
scaffold_13047	13992704	13995228
scaffold_13049	9903672	9905206
scaffold_12963	1143320	1145553
scaffold_12963	6444327	6446269
scaffold_13047	10918966	10920922
[truncated: 13,012 more rows]
