# Supplementary material for: The hourglass model of evolutionary conservation during embryogenesis extends to developmental enhancers with signatures of positive selection
Source: Genome Res. 2021 Sep;31(9):1573–81. doi: 10.1101/gr.275212.121 (PMC8415374; doi:10.1101/gr.275212.121)
Supplement: Supplemental Material [file supp_gr.275212.121_Supplemental_Code.zip › Supplemental_Code/data/bedFiles/all_peaks/dmel68_IDR_0.05.bed]

chrUn_CP007120v1	71682	72134
chrX	22433006	22433205
chrX	23216877	23217407
chrM	13817	14608
chrM	8109	13696
chr2L	22024174	22025075
chr2L	5403444	5404142
chr2R	15109158	15109887
chr3R	12280569	12281326
chr3L	20621523	20622235
chrX	8294005	8296204
chr3R	16249642	16250787
chrM	0	7999
chr3R	13063802	13064709
chr2R	8797294	8798611
chr3L	11552895	11553700
chr3L	748393	749648
chr3L	4975821	4976802
chr3R	10614135	10614891
chr3L	6789532	6790391
chr3R	6848456	6849169
chr3R	29555854	29556660
chr3L	15699615	15700964
chr3R	5150486	5151121
chr3R	11371874	11373150
chr2R	8030596	8031521
chr3R	14481433	14482408
chr3L	12467684	12468631
chr2L	4811365	4812646
chr2L	3606259	3607214
chr2R	20110932	20111786
chr3L	20695138	20696003
chr2L	18880890	18881939
chr2R	15010492	15011686
chr2L	1420215	1420770
chrX	19360994	19361740
chr2L	160497	162292
chrX	23222079	23222701
chr3L	21483668	21484433
chr3L	11010250	11011072
chr3L	14754902	14755726
chr3L	13113442	13114559
chr3R	30021727	30023109
chr2R	13583827	13585322
chr3R	6791473	6792035
chr3R	16242246	16242944
chrX	4684267	4684940
chr3R	23141679	23142520
chr2R	12984572	12986171
chr2R	13924725	13926335
chr2R	6132607	6134481
chr3R	18121314	18122221
chr3L	24723535	24724330
chr2R	19826140	19826970
chr2R	18611560	18612253
chr2R	18356055	18358420
chr3R	8181286	8182163
chr3R	14713916	14714626
chr3R	4803053	4803770
chrX	4411203	4411904
chr2R	17821946	17822926
chr3R	12244341	12244986
chr2R	12612010	12613441
chr2L	14489993	14491190
chr3L	1366782	1367580
chr2R	12996190	12997509
chr2R	14306870	14307700
chr3R	28585035	28586165
chr2L	18782459	18783571
chr3L	10736830	10737722
chr3R	16403212	16404304
chr2R	18652607	18653412
chrX	12751536	12752593
chr2L	16601404	16602118
chr3R	21605142	21606050
chr3L	5654268	5656227
chr3R	32067981	32068918
chr3R	8477234	8478028
chr3R	7037065	7038090
chrX	2123125	2124038
chrX	5524111	5524897
chrX	4424836	4425499
chr2L	11447539	11448117
chr3L	2466363	2467503
chr2R	19726739	19727651
chr2L	13244266	13245257
chrX	16216550	16217892
chr3L	12692514	12693867
chr3R	12626629	12628960
chr3R	16279970	16281682
chr3L	21067319	21068022
chr3L	5975720	5976949
chr3L	14177274	14178386
chr3L	3845540	3846424
chr2L	16587711	16589232
chr3L	1592711	1593507
chr3L	13227494	13229004
chr2R	20106167	20106892
chr3R	29771623	29772374
chr3R	8846106	8846956
chrUn_CP007120v1	45236	45596
chr3R	8857497	8858099
chr2L	8825096	8826036
chr2L	2196503	2197387
chr3L	15234025	15234786
chr2L	5979752	5981163
chr2R	8018603	8019331
chr2L	16268906	16269950
chrX	7307388	7308212
chrX	8624673	8625411
chr3L	21807795	21809070
chr3R	29840868	29842061
chr2L	12678003	12678813
chr3L	14273892	14274597
chr3R	9157770	9158587
chr2L	6356385	6357385
chrX	15811503	15812478
chr2L	19134866	19135823
chr2L	19157946	19159170
chr2L	18947342	18948158
chr2R	14173425	14175830
chr2L	5460853	5461971
chr3R	16241100	16241781
chr2L	19189936	19190633
chr2R	13224834	13225553
chr2L	22018620	22019895
chrX	8650378	8651613
chr3L	14578855	14579446
chr3L	377055	378606
chr3R	16763383	16764638
chr3R	8697470	8698426
chr2L	12529479	12530124
chrX	13994572	13995494
chr2L	16285856	16288518
chr2R	21046967	21048599
chr4	58744	59669
chr3R	16869311	16869846
chr3L	270600	272089
chr3L	11245883	11246753
chr3R	25094499	25095435
chrX	9693617	9694350
chrX	16332583	16333890
chr3L	8997050	8998597
chr3L	10246244	10246764
chr3R	4852077	4853062
chr3R	10143917	10145237
chr2R	18801672	18803114
chr3L	6399865	6400807
chr2L	21898961	21899980
chr2R	16828584	16829330
chr2R	25225557	25227195
chr3L	12609146	12609938
chr3L	17989132	17990692
chr2R	19275102	19275952
chr3R	5086404	5088343
chr3L	18399925	18400650
chrX	7626723	7627695
chr2R	22270261	22271578
chr3R	4970495	4971243
chr3L	130895	132107
chr3R	23885998	23887708
chr3R	13812468	13813275
chr3L	10321733	10322458
chr2R	12979479	12981314
chr2R	24369344	24370421
chr3R	17056074	17057054
chr2R	14000645	14001370
chr3R	7000450	7001299
chrX	12202562	12204078
chr2L	12010001	12012571
chr4	1318180	1320032
chrX	590242	591121
chr3R	16882304	16883112
chr2L	21618505	21619514
chr3L	21879119	21880881
chr3L	9004620	9005371
chr2L	9176027	9177091
chr3R	16811644	16812390
chrX	5746780	5747785
chr3L	15729076	15729849
chr3R	16071620	16072889
chr3R	14107577	14108930
chr3L	3394826	3395919
chrX_DS484057v1_random	421	1068
chr3R	16797780	16799169
chr2R	21474733	21476514
chr2R	8231882	8232719
chr3R	9629952	9631117
chr3L	16647285	16648310
chr3R	9229219	9230735
chr3R	31747331	31748826
chrX	2317383	2317951
chr2R	10582341	10583892
chr3L	13666639	13667624
chr2L	594560	595299
chr3L	11251770	11252783
chr3R	11773382	11774092
chr3R	21446128	21446888
chrX	4426638	4427282
chr2R	25084057	25085050
chr3R	16933992	16935025
chr2R	22513937	22515022
chr3R	15920719	15921617
chr3L	16049979	16051445
chr2R	17682728	17683932
chr3R	16235084	16236007
chr3L	5845307	5846091
chr3R	18913511	18914258
chr3R	17943409	17944341
chrX	7444902	7445698
chr2L	20120235	20121559
chr3R	23278798	23279880
chr2L	15333310	15334196
chr2L	7133584	7134452
chr3R	31724531	31726277
chr2R	21704327	21705001
chr2L	6535690	6536979
chr3R	13402837	13403574
chr3L	14673913	14674866
chr3L	14599306	14600052
chrX	692730	694138
chr3L	6903817	6904586
chr2R	24813532	24815097
chr2R	9819132	9820725
chr3L	18185460	18187066
chr2R	20551859	20552598
chr3L	7433671	7435732
chrX	11713711	11715389
chr3L	3069867	3072750
chr3R	16969418	16970565
chr2R	21871584	21872179
chr3R	31689153	31691541
chr3L	11210317	11211092
chr3L	39923	40924
chrX	18312368	18313117
chr3R	21888897	21889965
chrX	5560322	5561089
chr3R	13901368	13902061
chrX	758770	759759
chr3R	11948499	11949907
chr3R	30946217	30946989
chr3R	30794493	30795330
chr3L	14780795	14781664
chr3R	7473482	7475367
chrX	12735716	12736564
chr3R	7102773	7103924
chrX	6853165	6853957
chr3L	6184696	6185608
chr2R	11604171	11605539
chr2R	15734941	15736394
chr3R	23295212	23295798
chr3L	1746092	1747272
chrX	3810866	3812002
chrX	796181	797191
chr2L	21683193	21684278
chr3L	11487142	11488075
chr2R	10534164	10536458
chr3R	11351595	11353872
chr3R	22356277	22357752
chr2R	17391605	17392867
chrX	7299624	7301411
chr2L	9567986	9569459
chr2L	18151133	18151896
chr2R	6612681	6613783
chr2R	22700093	22701191
chr3R	29287201	29288489
chr2R	6131764	6132385
chr2L	1970239	1971116
chr3L	15336156	15337474
chr3R	28671703	28672619
chr2R	17457398	17459141
chrX	12653474	12654857
chr2R	9874445	9875909
chr3L	3625961	3626533
chr4	806837	808831
chrUn_CP007120v1	73507	73754
chr3L	18439384	18440397
chr3L	2881277	2882107
chr2L	7306212	7307358
chr4	56144	56676
chr2L	3836239	3837017
chr3R	7779581	7781055
chr3L	19899157	19899806
chr3R	24629899	24630974
chr2L	65631	67524
chr2L	714302	715826
chrX	20760300	20761000
chrX	19297607	19299164
chr3R	24104819	24106567
chr2R	14927724	14928600
chr3L	9040591	9041642
chr2R	10485209	10485887
chr3R	6991623	6992468
chr3L	1586264	1587112
chr2R	12589015	12590056
chr2R	8649302	8650498
chr2R	24599546	24600204
chr2R	16583323	16584265
chr2R	20883818	20884974
chr3R	16829625	16830628
chr3R	14696498	14697730
chr2L	5305130	5305956
chr2L	4891481	4892557
chr3R	8306162	8306871
chrX	11681578	11682327
chr3R	16734102	16734826
chr3L	20401293	20402145
chr2L	13549901	13550944
chr3L	20620497	20621170
chr2L	3580439	3581302
chr2R	15834797	15836305
chr2L	12520170	12521483
chrX	7225695	7226734
chr3R	11779605	11780996
chrX	8271128	8271796
chr3L	11428339	11428756
chr3R	6893037	6894255
chr3R	15378842	15379577
chr2L	17752331	17753014
chr3R	9808621	9809855
chr2R	18210610	18211623
chrX	3161767	3163329
chr4	68476	70602
chr3R	14017403	14018220
chr2L	16485484	16486855
chr3R	29876386	29877512
chr2L	19574943	19577482
chr3L	3408650	3410634
chrX	13412568	13413547
chr2R	21101367	21102616
chrX	4910001	4911289
chr3R	6367805	6369338
chr2R	9988185	9989762
chrX	20693777	20694640
chr2L	10334359	10335406
chr3R	26034806	26035449
chr2R	14040651	14041760
chr2L	14094665	14094950
chr2L	221781	223464
chr2L	9449089	9450117
chr2R	13953463	13954681
chrX	19865334	19867327
chr2R	10673055	10673737
chrX	13130676	13131747
chr3R	14286123	14287235
chr2R	8236603	8238095
chr2L	9731127	9731790
chrX	16061920	16063809
chr3L	16043293	16044649
chrX	7015123	7015853
chrUn_DS483770v1	690	1845
chr3L	3147925	3149610
chr3L	21025080	21027468
chr2R	25182740	25183562
chr2L	16422363	16423494
chr3R	10677282	10678130
chr3L	7947452	7948393
chrX	12006748	12008019
chr2R	15339144	15340694
chrX	19153095	19154433
chr2L	20494083	20495609
chr2L	4028710	4029181
chr2R	23580532	23581238
chr2R	22317130	22318863
chr2R	12903881	12905103
chr3R	14748597	14749879
chr2R	11289043	11290063
chrX	10767435	10768841
chrX	16148889	16149495
chr2R	7380441	7382303
chr3R	29303761	29305169
chr3L	12434341	12434895
chr3L	18016221	18017035
chr2R	11603078	11603844
chr2L	18319665	18320436
chr3R	23781226	23783412
chr2R	11581872	11582811
chr3L	21049301	21050075
chr3L	627941	628682
chrX	1516654	1518099
chr2R	14480683	14482901
chr2R	22241823	22242443
chr3R	14277747	14279507
chr2L	21236330	21238280
chrX	5770680	5771617
chr3R	16025644	16026395
chr2R	10417941	10418723
chrX	19505386	19506533
chr2L	701209	702366
chr2L	2181418	2183690
chrX	19352861	19354248
chrX	9685587	9687112
chr3R	16702378	16703436
chr2R	11710181	11710863
chrX	2136200	2138241
chr3R	17716928	17718832
chr3R	31457736	31458754
chr2R	15049220	15050607
chrX	14748657	14750001
chrX	5689239	5691224
chr3L	18839680	18840737
chr3L	19140144	19141089
chr2R	15349332	15351169
chrX	16654638	16656278
chrX	8060738	8062191
chr3R	12475686	12477990
chr3R	25049374	25051107
chr2R	21645537	21647006
chrX	10814876	10816108
chr3L	17801649	17802576
chr3L	20004319	20005454
chrX	9496925	9497607
chr3L	14001672	14004349
chrX	19773320	19774745
chr2R	20960804	20961726
chr4	989177	989925
chr3R	9550401	9552406
chrX	395555	396415
chr2R	14457903	14458702
chr3R	13714753	13716333
chr3L	3058961	3061303
chrX	3780833	3781239
chr2R	12915576	12917599
chrX	8676551	8677286
chr2L	4999961	5001536
chr3R	23314139	23314788
chr2R	9910547	9911516
chr2R	17144897	17146355
chr2L	19008738	19009745
chr3R	21060049	21061386
chr3R	8807735	8809230
chr2L	1410604	1411686
chr2R	12452752	12453572
chr2L	2754983	2755777
chr3R	19934710	19935211
chr3L	10330180	10331270
chr3R	13876982	13878231
chr2L	1953805	1955296
chr2R	12587993	12588759
chr2R	25061303	25062455
chr3R	21188433	21189191
chrX	14653588	14654325
chr2L	248864	249631
chr3L	4252923	4254332
chr3L	2867331	2869036
chr2L	8949688	8950916
chrX	6279024	6280096
chr3L	14200630	14201360
chrX	9728842	9729756
chr3R	8962656	8963828
chr3L	17486838	17487912
chr2R	10548040	10548897
chr3L	22267185	22268175
chr2R	7530411	7531420
chr3R	21295610	21298099
chr4	979661	980392
chr2L	1884373	1885175
chr2L	1062214	1063998
chr2R	6213792	6215016
chr3R	7088775	7090548
chr2R	9283847	9285457
chrX	12011996	12012919
chr2R	7698155	7699748
chr2L	19886929	19888022
chr3R	6870498	6871717
chr2R	13940615	13942544
chrX	12582836	12584189
chr2R	8654362	8656308
chr2L	11516279	11517686
chr3R	16551748	16552933
chr3L	489668	490991
chr3R	7810033	7810885
chr2L	4370685	4372221
chr2L	7495204	7496827
chr3R	26881350	26882050
chr2R	5725628	5727653
chr2R	25075712	25077335
chr3L	16411477	16411953
chr2R	22806329	22807247
chr2L	540167	541275
chr2R	14798807	14799764
chr3R	17603762	17606331
chr3R	5038413	5039620
chr3L	1176913	1177632
chr3R	5367147	5368660
chrX	17767897	17768712
chr3R	30780583	30782378
chr2R	19423397	19425693
chr3L	18621053	18622912
chr3L	6752094	6753326
chr2R	11614963	11615461
chrX	18506531	18507355
chr3R	4052593	4053693
chr3R	20291917	20293485
chr3L	10289041	10289814
chr3L	19663056	19664360
chr2L	15478010	15479023
chr3L	2107296	2108069
chr2L	11445492	11446497
chr3R	15130895	15132124
chr2L	6090979	6091873
chr3L	1463426	1464795
chr2R	10210295	10211942
chr3R	9428065	9429804
chr2R	22689547	22690257
chr2R	7351985	7353078
chr2L	20770096	20770977
chr2L	2492433	2493482
chrX	10822175	10825970
chr2L	19790598	19792413
chrX	6287525	6288335
chr2L	18943874	18945137
chrX	19682875	19684348
chrX	18243256	18244244
chr3R	5323686	5324390
chr3L	15320016	15321950
chr3R	21662550	21663110
chr3L	10363358	10364207
chr3L	22407598	22408573
chr3R	14853515	14854407
chr3R	14723358	14724597
chrX	1898500	1900958
chr3R	16857165	16858402
chr2L	20310623	20311662
chr2L	15761492	15762889
chr3R	6779941	6781107
chr2L	15113110	15113843
chr2R	9954981	9955940
chr2L	12617898	12618940
chr2R	10540365	10540972
chr3L	12579903	12581221
chrX	8213744	8214517
chr3R	9704077	9705733
chr3L	17596711	17597557
chr2L	6919143	6919636
chr2R	9547976	9548868
chr2L	13215564	13216374
chr2R	9929446	9930318
chrX	18843279	18844429
chr2L	16279499	16281816
chr2L	18483712	18484854
chr3L	18234042	18234907
chr3R	17710681	17711776
chr3R	11760057	11762001
chrX	1772486	1773127
chr3L	15235226	15235839
chr2L	6078728	6079439
chr2L	14233327	14235087
chrX	8517044	8517649
chr3R	7162181	7163357
chr2L	3825171	3825950
chr2L	21050895	21053953
chr3R	23314994	23315799
chr2L	2164513	2165641
chr3R	6854167	6854923
chr2L	3301847	3303789
chr2L	11970096	11971548
chr2R	24743217	24744677
chr3L	21584493	21585414
chr2R	10100622	10101962
chr3L	10515737	10517001
chr2L	17260542	17261103
chrX	19850612	19852459
chr3R	19836545	19837254
chr3L	14409416	14411168
chr4	501320	502940
chr3R	21613089	21613783
chr3L	18271935	18273108
chr3L	8404826	8405961
chr2L	6919852	6922418
chr3R	28860557	28862101
chr2L	7249263	7249878
chr2R	6151028	6151606
chr3L	14758680	14759415
chr3L	319099	321877
chrX	4507878	4508899
chr2L	9581456	9582195
chrX	12734759	12735488
chr3R	14624109	14626418
chr3R	26566280	26567338
chr2R	5781942	5783186
chr3R	29774391	29775038
chr3L	11764730	11767851
chrX	8141215	8142531
chr2R	6189766	6190720
chr3R	7123574	7124816
chrX	6225355	6226126
chr2R	17716135	17717812
chr2L	6323384	6324629
chr2R	10423136	10423759
chr3L	3037215	3038630
chr2L	8415606	8417123
chr2R	19630434	19632306
chr2L	523004	524006
chrX	3741797	3743574
chr3L	21598034	21599151
chr3R	29492979	29493655
chr2L	9790021	9791149
chr2R	15821203	15821688
chr2R	15675284	15676829
chr3R	10283999	10285241
chrX	17789142	17790714
chrX	4412437	4413067
chr2R	16593691	16595495
chr2R	24985685	24987179
chr2L	20821387	20823218
chr2R	15321882	15323527
chr2R	17604186	17605443
chr2R	10263438	10265434
chr2L	9612605	9614193
chrX	5046368	5047526
chr3R	15224918	15225841
chr3R	20541955	20543865
chr2R	12018842	12020036
chr2L	7984098	7984925
chr2L	3770917	3772159
chr2R	13041733	13043503
chr2L	21343746	21345442
chr3R	21618297	21619995
chrX	1398644	1400180
chr3R	5109514	5110349
chr3R	28634372	28636177
chr2R	14008193	14008789
chr2R	23632171	23633284
chrX	2155818	2156341
chr3L	21824607	21825234
chr3R	13050428	13052743
chr3R	16097794	16100344
chr2R	11182551	11183898
chr3R	20850157	20850977
chr3L	21284780	21286479
chr3L	17557091	17558484
chrX	5901478	5902254
chr2R	13038689	13039206
chr3L	11342459	11345197
chrX	11389422	11390803
chr3R	5211821	5213054
chr3R	28335348	28336600
chr3R	14739953	14742367
chr2R	13018995	13019845
chr2L	7827015	7829259
chr3L	10664460	10666184
chrX	16610295	16611374
chr3R	29457126	29458439
chr2R	24056922	24058571
chr2R	10595849	10597492
chr3R	30911836	30913078
chr2R	6572990	6574078
chr2R	17801429	17802410
chrX	654188	656824
chr3L	5770116	5771583
chr2L	21250471	21251238
chr3R	16206903	16207633
chr3L	5633901	5634807
chr4	556440	559191
chrX	2083402	2084197
chr3L	14111339	14112097
chr2L	8402627	8404222
chr3R	9378293	9379088
chr3R	10355938	10357790
chr3R	21434001	21434857
chr3R	4820744	4821869
chr3R	25515396	25516306
chr2L	12365938	12366787
chr3R	4346373	4347467
chr3L	8600613	8601453
chr2L	1972526	1973204
chr3R	7962559	7964020
chr2R	12957361	12959229
chr2L	9988039	9990179
chrX	17107305	17108135
chr3L	1102242	1102876
chr2R	17261677	17262621
chr3R	27280818	27282169
chr3R	9417524	9419687
chr3R	23818516	23819794
chr3L	14552141	14553042
chr2R	16153937	16156192
chr2L	3171998	3173422
chr2L	15038491	15040375
chr2R	8173703	8175068
chrX	8606064	8607198
chr2L	15910810	15912777
chr3R	16254797	16255678
chr3R	10108155	10110506
chr2L	6971426	6972010
chr3R	9872273	9872761
chrX	11694704	11696251
chr2R	11529400	11530041
chr2R	21522010	21522628
chr2R	17461639	17462537
chrX	6372645	6373369
chr3R	6678363	6679085
chr2R	16585586	16586366
chrX	18863535	18865310
chr3L	3090480	3091434
chr3R	11886763	11888612
chr2L	18152153	18152754
chr2R	7386853	7387648
chrX	7604374	7605017
chr2L	4281875	4283659
chrX	2080208	2080920
chr2R	13336456	13337779
chr3R	16718567	16720380
chrX	2125474	2125893
chr3R	30765399	30766124
chr3R	21348254	21350126
chr3R	24259249	24260857
chr2L	11806420	11808319
chr2R	15380304	15381898
chrX	2293211	2294034
chr2L	14588807	14589547
chr2L	7281507	7281963
chr2R	22569541	22570585
chr2R	13430645	13432881
chr3L	10768845	10770395
chrX	8058439	8058930
chr3L	21522451	21524543
chr3R	12649054	12650206
chr3R	18052964	18053667
chr3L	22870882	22872543
chr3L	14634485	14635284
chr3R	9052282	9053427
chrX	8214969	8216396
chr3R	8233133	8234250
chrX	13641307	13642392
chr3L	14052882	14053726
chr3R	12425562	12426582
chr2R	7589802	7590571
chr3R	6912069	6913424
chr2R	10429583	10430773
chr3L	15329451	15330221
chr2R	6121920	6122765
chr3L	10678884	10679304
chrX	6867968	6869159
chr2L	6833465	6834134
chr3L	5869251	5870665
chr3L	18304208	18305008
chr3R	10349932	10351163
chr2R	25085392	25085962
chr3L	17757122	17758410
chr3R	29591462	29592622
chr2R	20602562	20604435
chrX	4677531	4679849
chr2L	429558	432110
chr2R	23071813	23073139
chr3R	25445705	25447142
chrX	13821525	13823206
chr3L	21652840	21653984
chr2R	21571151	21571836
chr2R	23977743	23980021
chr3R	23192944	23193907
chr3L	327380	328413
chrX_DS484809v1_random	1032	1434
chrX	3372721	3373362
chr3R	10645153	10646132
chr3R	15195565	15197652
chr3R	26017349	26018844
chr2L	18838946	18840497
chr3R	5599478	5601635
chr3L	4251980	4252597
chr2L	2450831	2451423
chrX	8805581	8806174
chrX	12665072	12665564
chrX	6523862	6525031
chr2R	16871564	16872666
chr2R	7146691	7147366
chr3R	22133407	22135089
chrX	12715842	12717291
chrX	1889743	1890664
chr3R	16037920	16038398
chr3R	26036214	26037253
chr2R	22678072	22678875
chr4	835482	836278
chr2L	13203048	13204291
chr3R	26005940	26006807
chr2R	9711381	9711761
chr3R	17616405	17618276
chr2L	18858680	18859800
chr3L	12526263	12527085
chr2L	900456	902263
chr2L	3158060	3159716
chr3L	16482705	16484418
chr2L	18737141	18737841
chr2R	16102394	16103557
chr3L	18854330	18854940
chr2L	7032231	7033496
chrX	11338655	11341089
chr3R	16918765	16919511
chr3R	23343488	23344308
chrX	17651141	17652787
chr2L	20428407	20429756
chr4	1112717	1113795
chr3R	13078157	13078717
chr3R	9873260	9874914
chr2L	8289376	8290392
chr3R	21487437	21488455
chr3R	23200907	23201617
chr3R	30887409	30889455
chrX	3718568	3720185
chr2R	16187280	16188163
chr3L	11092117	11093276
chr2R	14963961	14965143
chr2L	21424964	21425249
chr3L	1247182	1248510
chr3R	27580468	27582450
chr3L	7781283	7782647
chr3R	19147311	19148637
chr3L	681652	682862
chrX	18309038	18309939
chrX	11792091	11793568
chr3L	12265442	12267126
chr3R	9590745	9592468
chr2L	6851775	6852639
chr2R	11565432	11566101
chr2L	5906842	5907904
chr3R	31595686	31596933
chr3R	29772639	29773458
chr3R	31712298	31714165
chrX	2298721	2299478
chr2R	11474937	11476248
chrX	9657989	9659281
chr3L	19171186	19172383
chr2R	24543184	24544876
chr3R	16847025	16847990
chr3R	5251018	5252107
chr2R	5692972	5693917
chr3L	12081490	12082041
chr3R	4809810	4810588
chr3R	27193732	27194765
chr2R	14331736	14333015
chr2R	10427961	10429263
chr3L	8675210	8676338
chr3R	17810614	17811924
chr3L	3318866	3320383
chr2L	2861333	2863014
chr3R	8715371	8716766
chr2L	15067171	15068380
chr3L	19562056	19562765
chrX	7937484	7938865
chr2R	21363759	21365319
chr3R	21589471	21591591
chr3R	29818380	29819447
chr2L	16324912	16326299
chr3L	21496680	21498128
chr3L	15553881	15554963
chr2R	22243651	22244252
chr3L	698783	700243
chr3R	6966566	6967226
chr3R	29690811	29692727
chrX	12742207	12742989
chr2R	7418340	7419606
chr3L	11586550	11588234
chr2L	12545213	12546905
chr2R	18292051	18293529
chr2L	7543867	7546206
chr3L	11044775	11045652
chr3L	8424748	8426164
chr3L	9018970	9019901
chr2R	9541477	9541951
chr4	625229	626679
chr3L	10857398	10857936
chr2R	16731123	16731801
chr3R	21498638	21500237
chr2R	6574715	6575519
chr2L	15263803	15265164
chr3R	6423862	6424821
chr2R	10682590	10683915
chr3R	23858948	23860538
chr2R	20586862	20588393
chr3L	6742039	6744203
chr2R	25214767	25215788
chr2L	7218933	7220439
chr2R	22802400	22803576
chrX	13128068	13129249
chr2R	18231010	18231617
chr3L	22944948	22945873
chrX	7335238	7337563
chr3L	6604678	6606767
chr3R	30465640	30467527
chr3R	25995980	25997646
chr3L	14613196	14614637
chr3R	6806523	6807074
chrX	9749404	9750571
chrX	19842142	19843476
chr3L	8839849	8840775
chrX	2447481	2448513
chr3L	19895390	19895996
chrUn_DS484689v1	9	1060
chr3R	29038854	29040529
chr3R	29228571	29229689
chr3L	7984572	7985388
chrX	19370968	19372584
chr2L	6098497	6099596
chrX	9684109	9685254
chr2L	18305240	18306055
chr3R	29087883	29088578
chr2R	19467931	19468827
chr3R	13982421	13984292
chr3R	25137410	25138534
chrX	17076529	17079041
chr3R	29147673	29148562
chr2R	6220119	6221786
chr3R	24944338	24945843
chr4	1050326	1052070
chr3L	6963337	6965310
chrX	1232582	1234469
chr2R	13191440	13192238
chr3L	20949155	20950246
chr3R	13929832	13930936
chr3L	6988681	6989266
chr3R	15420324	15420915
chr3R	30045646	30047108
chr2R	20622856	20623990
chr4	833942	835209
chrX	10365503	10366605
chr3R	24586554	24587087
chr2L	16519907	16521899
chr2L	19819833	19820417
chr2R	21705882	21707087
chr3R	8104968	8106806
chr3L	11324298	11325404
chr3R	21824445	21825357
chrX	1133674	1135608
chr3R	16205041	16205790
chr3L	11522767	11524177
chr3R	13644644	13646384
chr3L	7369626	7371002
chr3L	10851091	10851759
chr2L	7811139	7812116
chr3L	21476398	21477195
chr2L	8511555	8512543
chr3R	10625841	10627498
chr3R	7107715	7109388
chr3L	20921614	20923135
chr3R	20890561	20892295
chr2L	14705735	14707051
chr3R	31219147	31219901
chr2R	10123756	10125225
chr2L	1886429	1887239
chrX	2319597	2320349
chr3R	21598335	21599195
chr3L	9487038	9488637
chr2L	8957549	8958529
chr3R	21459912	21460867
chr2R	10432314	10432752
chr3R	13030084	13031526
chr2R	12970086	12972131
chr2L	7993824	7995006
chr2L	21827897	21829324
chr2L	452373	453544
chr2R	8013611	8014620
chr4	357881	360525
chr3R	23729728	23730847
chrX	6861212	6862062
chrX	6862475	6863268
chr3R	9710391	9711571
chr4	866432	867434
chr3L	21130642	21131871
chr3L	13919675	13920975
chr3R	15094372	15096114
chr2L	4346473	4347219
chr3R	31060396	31061623
chr3L	7867084	7867808
chr2R	11100304	11101054
chr2R	7453803	7454739
chr3R	27244577	27245792
chr3R	4452247	4454199
chr2R	20913658	20915259
chr2R	18582036	18583920
chr2R	18156433	18158455
chr3R	4658975	4660434
chr3R	26797826	26798473
chr2L	128421	129913
chr2L	19361814	19363974
chrX	5052574	5053707
chr3R	24269804	24270554
chr3R	13794285	13795285
chr3L	9853777	9857135
chrX	1288669	1289721
chrX	19636723	19638540
chr3R	31571454	31572525
chr2R	6632208	6633235
chrX	10731161	10732314
chrX	8409738	8411979
chr3L	9461673	9463040
chr3R	18063198	18063948
chr2L	15731491	15732533
chr2L	9448191	9448825
chr3R	28599085	28600814
chr2L	4031182	4032113
chr2R	25256753	25257955
chr2L	16532712	16533697
chr2R	18439896	18441482
chrX	2973519	2974074
chr2R	8667427	8667997
chr2R	22681699	22682689
chr3R	16430788	16433523
chr2R	20835791	20836773
chr3L	18243486	18244201
chr3R	15419151	15419787
chr2R	9440741	9442833
chr2R	12883928	12884835
chrX	6996957	6998966
chr3L	15988019	15988775
chr3L	14757256	14758372
chr2L	21628530	21630776
chr2R	8665375	8666549
chr2R	21250293	21251985
chr2L	11210266	11210871
chr2R	22408054	22408960
chr3R	27111779	27112884
chr3R	23766769	23768107
chr3R	13011004	13013388
chr3L	18618067	18618612
chr3R	9023977	9025614
chrX	13624172	13625981
chr2L	1006547	1008626
chr3R	15792405	15794707
chr3R	15417618	15418907
chr2R	16571588	16572354
chr2R	13568777	13571160
chrX	8559772	8562252
chr3R	16913483	16914187
chr3L	257020	258791
chr3R	24294807	24296495
chr3L	128381	128998
chr3R	15407812	15409272
chr3R	6978128	6978886
chr3R	5547022	5548013
chr2R	7487752	7489364
chr3R	30851720	30852578
chr2L	23331753	23333536
chr2L	15060462	15061815
chr3L	9614507	9616248
chr2L	3476151	3476979
chr2L	1421003	1422200
chrX	15332822	15334305
chrX	18929074	18931328
chr2R	6991619	6993297
chr3R	9881370	9882182
chr3L	15825461	15827303
chr2R	20995827	20998385
chr2R	12024807	12025465
chr2R	22212352	22213802
chr3L	21275400	21277441
chrUn_DS485995v1	186	487
chr2L	20994740	20996620
chr2L	22536070	22537202
chr2R	11198204	11199985
chr2R	24401625	24403296
chr3R	11668943	11670279
chrX	4687793	4688394
chr3R	13263674	13264763
chr2L	19866437	19867538
chrX	16967307	16969003
chr2R	11789887	11790506
chr2R	1243053	1244310
chr3R	11568601	11569754
chr2L	4596977	4598237
chr3L	19790880	19792207
chr3L	12653004	12653621
chrX	10460545	10461926
chrX	17819813	17821929
chr3R	13682951	13685438
chr3R	9266506	9267682
chr3L	639284	641056
chr3L	17474482	17476807
chr2R	16855982	16857589
chr3L	1545937	1547225
chr3R	16898905	16900166
chr3L	17643930	17645455
chr2L	9781993	9783102
chr2L	6610666	6613283
chr2L	6530822	6531602
chr3R	30475955	30476995
chr3L	6215969	6218988
chr3L	14131440	14132079
chr3L	5630531	5631201
chrX	3845299	3846017
chrX	3860910	3862865
chr2R	22060147	22061999
chr3L	672739	673880
chrX	5516513	5518671
chr3R	7936616	7937646
chr2L	19425213	19427020
chr2R	15931151	15932273
chr3R	26020683	26021189
chr3R	26796122	26797286
chr3L	22175547	22177312
chrX	4616371	4617727
chr3L	10856141	10857143
chr2R	21141634	21142377
chr3L	2823353	2824511
chr3L	4824415	4826230
chr2L	2454407	2455239
chr2R	12991607	12992261
chr2R	19257670	19258746
chr4	205528	206295
chr2R	16579273	16580114
chr3L	16089940	16090946
chr2L	19161313	19161785
chr2R	13823288	13825257
chr3R	7074080	7075815
chr3R	15972321	15974282
chrX	4936155	4938429
chr2R	24869321	24870615
chr3L	25115268	25116434
chr2L	16742719	16744026
chr3R	4835091	4835895
chr3R	6760783	6761924
chrX	18909995	18911693
chr3R	15665877	15666422
chrX	1951101	1952374
chr2L	7339128	7341180
chr2R	12665649	12666274
chr3R	26002151	26003156
chr2L	14435506	14436488
chr2L	8030681	8032079
chr3L	4625311	4626464
chr2R	15816603	15817360
chr2L	5943349	5945031
chr2R	21496506	21497941
chr2L	19541871	19543218
chrX	10816692	10817242
chr3R	10664661	10665814
chr2R	24068219	24069604
chrX	11886329	11887522
chr3R	22626092	22627708
chr3L	19556228	19557228
chr2R	12704567	12705723
chr2L	19865015	19866235
chr3R	5606260	5607273
chr2R	9206865	9207962
chr3L	16660632	16662353
chr2R	18687619	18689313
chr2R	7105793	7106909
chr3L	22863434	22864936
chr3R	9677437	9678542
chr2R	22688746	22689205
chr2L	510311	511271
chrX	369536	370331
chr2L	8082556	8085092
chr2L	9459895	9460706
chr3R	24625053	24626347
chr3R	10263761	10265449
chrX	13563314	13564456
chrX	17826801	17827685
chr3L	17241893	17242833
chr2R	14269895	14271580
chr2R	8326781	8328013
chr2L	17962811	17964179
chr3L	12390636	12392566
chr3L	17620906	17622638
chr3R	10675084	10675615
chr3R	23250574	23252050
chrX	7891360	7894247
chr3R	21854737	21855197
chr3R	29540506	29542031
chr2R	16841032	16842910
chr3R	29214023	29216126
chr3R	7086177	7086846
chr3L	19682766	19683848
chr2L	9757809	9759221
chrX	19886758	19887581
chr3R	6007126	6009021
chrX	18370750	18371874
chr3L	7344514	7345770
chr3L	19617814	19619412
chr3R	12980433	12981602
chr3R	14297434	14298878
chr2R	18288256	18289245
chr3R	15332744	15333840
chr2R	21702638	21703384
chr3R	29280914	29281809
chr3R	10330757	10332087
chr3L	18229285	18229671
chr2R	6985209	6986279
chr2L	9520265	9522368
chr2R	6271659	6273203
chr2R	9708485	9709489
chr2R	12779809	12780791
chr3R	22638970	22639891
chr3L	16011276	16013173
chr3R	19325958	19327129
chrX	2305525	2306885
chrX	3366778	3367898
chr2L	10356266	10357569
chr2R	12027367	12028365
chr2R	18411865	18414423
chr2R	5966813	5968286
chr2R	10237907	10239405
chr2L	6913869	6914544
chrX	11621245	11622382
chr3L	3095383	3097026
chr3R	4738714	4740921
chr2L	12457188	12458136
chr2R	17143828	17144428
chr3R	9347457	9348328
chr2L	6088257	6088817
chr2L	15498579	15500479
chr3R	7346034	7348096
chrUn_CP007120v1	74828	75234
chr3R	20821462	20822625
chr3R	18196580	18197358
chrX	5047830	5048358
chr2R	5306735	5308115
chr2R	7988726	7990102
chr2R	10555203	10555708
chr2L	7526014	7526648
chr3L	16111949	16114193
chr3L	19042622	19044698
chr2R	11196874	11197672
chr2R	19825317	19825882
chr3R	21632421	21633969
chr2R	9712113	9712629
chr3R	21671033	21672299
chrX	8398041	8399455
chrX	9047400	9049345
chr2L	478771	481514
chrX	12663381	12664721
chrX	15084468	15086547
chrX	1947314	1948415
chr3R	9340622	9342113
chrUn_DS484751v1	506	1192
chr3R	28858256	28859742
chrX	12937797	12938810
chrX	15891776	15892830
chr2L	4332475	4334732
chr2R	13189092	13190594
chr3L	14775405	14776250
chr2L	8543778	8545061
chr3L	19183516	19184725
chrX	10744131	10745671
chr3L	1515982	1518309
chrX	10325145	10326773
chrX	12611075	12612827
chr2R	6235203	6236355
chr3L	732250	733926
chr3R	10616731	10617428
chr4	384582	385849
chr3L	22724230	22724919
chr3R	29062780	29065107
chr3R	16960161	16960768
chr3R	21387405	21388009
chr3R	30337909	30338623
chr3R	29254847	29255714
chr3R	29257857	29258591
chr3R	8847993	8848505
chr3L	246036	247309
chr2R	13592418	13594048
chr3L	8832374	8834030
chr3L	21726868	21729217
chrX	13256892	13257945
chr2R	10065836	10067352
chr2R	21322764	21324338
chr2R	13471702	13473255
chr2R	20244784	20246099
chr3R	31936831	31938209
chr2R	17264962	17265797
chrX	2112045	2113349
chr3R	29376279	29376949
chr3R	26009637	26011212
chrX	3777150	3777612
chr2L	17383300	17385299
chrX	635325	637920
chr2L	13548353	13549711
chr3L	11832278	11833840
chr3R	29073938	29074888
chr2L	11220776	11221799
chr2R	8051074	8052158
chrX	13739103	13740494
chr3L	15043688	15044390
chr3R	11777943	11778601
chrX	20509158	20511002
chr2R	14751887	14753058
chr3R	17533972	17535135
chr2L	15491261	15492720
chr3R	24050490	24051068
chr3R	31682946	31684208
chr2L	19218960	19220756
chr3L	15619387	15620518
chr2L	5237200	5238129
chrX	14221285	14222404
chrX	10856913	10858361
chr3L	19557616	19558769
chrX	5593704	5594450
chrX	20158864	20160353
chrX	6035259	6035856
chr3R	30764063	30764525
chr3L	20240988	20242830
chrX	10211221	10213163
chr2R	11527660	11528595
chr2R	13028093	13029027
chrX	6988562	6989335
chr2R	11625851	11627011
chr3L	22372300	22373359
chr3L	8627509	8629009
chr3L	16954943	16958363
chr2R	6195395	6196708
chrX	17886045	17887805
chr3L	6351883	6352937
chr3L	2265284	2266422
chr3R	4477710	4480002
chr2R	14935075	14936456
chrX	16636874	16638320
chr3R	25999221	26000081
chr3L	14536768	14538211
chr3L	17846116	17847444
chr2L	3538437	3540383
chr2L	20416192	20417995
chr3L	14999180	15000356
chr3L	7804582	7805843
chrX	18533967	18534961
chr3R	18905729	18907567
chr3R	11618860	11620355
chr3R	26039465	26040603
chrX	5879395	5880782
chr3R	11649933	11651331
chr3L	1884503	1886805
chr2R	9691847	9693851
chr3R	6425330	6426660
chr3R	24893129	24895380
chr3R	17680479	17683182
chr2L	21309171	21311363
chr2L	1556243	1557573
chr3R	27558762	27559484
chr3L	504942	506630
chr3R	9886539	9887346
chr2R	11632347	11633715
chrX	19782555	19784000
chr2L	8852009	8852743
chr3L	7124800	7126034
chrX	1482757	1484054
chr3R	21481602	21482737
chr2R	11615786	11616599
chr3R	15919540	15920446
chr2L	21789072	21789915
chr3L	15507043	15508636
chr2L	20787412	20787991
chr3R	17645338	17647282
chr2R	19253849	19254479
chr3R	25646731	25648660
chr2R	16516028	16516762
chr3L	20784521	20786743
chr2R	17406760	17407677
chr2R	15378548	15379376
chr3R	19463192	19464737
chrX	19028436	19029275
chr4	1031423	1032124
chrX	7607799	7608609
chr2R	17419349	17422516
chrX	22854781	22856412
chr3L	2808061	2809169
chr2L	2037222	2039106
chr2L	20637841	20639480
chr3R	8927031	8928650
chr3R	4174282	4175549
chr3L	9401255	9402757
chr2R	22592759	22594083
chr3R	18168435	18169361
chr2R	22854058	22855119
chr3L	16418956	16420138
chrX	18207792	18208505
chr2L	4362555	4364378
chr3L	19636556	19637714
chrX	2585522	2586188
chr2R	14139680	14141652
chrX	16295788	16297869
chr3R	22590292	22591582
chr3L	544019	544527
chr3L	17379015	17379900
chr2L	22168380	22170013
chr3L	13073990	13074926
chr2R	12959509	12960455
chr2L	6472915	6474042
chr3L	1557983	1559558
chr3R	18922899	18924604
chr2L	8739798	8741314
chr2R	11657572	11658234
chr2R	15127852	15130131
chr3R	21376263	21377661
chr3L	2851555	2852131
chr3R	21359162	21360572
chr2L	7991332	7992209
chr3R	8333558	8335233
chr3L	5751472	5753601
chr2L	17603136	17603921
chr2L	19809890	19811267
chrX	18646842	18648414
chr3L	19081158	19081995
chr3L	7995030	7996020
chr3R	16948426	16949298
chr3R	18297426	18299981
chr3L	20309671	20310885
chr2R	4788074	4790002
chr3R	5855761	5857001
chrX	5754400	5756921
chr3R	16624437	16625549
chr2R	17504464	17505392
chrX_DS483655v1_random	12520	12899
chr4	466146	467115
chr3L	11008730	11009577
chr3L	15727885	15728743
chr3R	5647001	5649656
chr3R	12647243	12648485
chr2R	16014524	16015372
chr3R	22898137	22899644
chrX	9355335	9356880
chr3R	24603191	24604490
chr3R	20252454	20254318
chr4	424292	425083
chrX	7109668	7111266
chr2R	21480447	21482138
chr2L	7799085	7800744
chr3L	17042147	17043238
chr2R	18166227	18167592
chr2L	10608448	10610068
chr2L	19322574	19324199
chr3R	13646728	13647345
chrX	8517887	8518981
chr2R	10219210	10220474
chr3R	24056808	24058787
chrX	12574605	12576067
chrX	6823906	6824917
chr2L	9454263	9455517
chrX	12595383	12596988
chr3L	18228457	18228944
chr3R	9033454	9034590
chr3R	5263875	5265516
chr2L	5546197	5547723
chr2R	21523531	21524109
chr2R	13481950	13483508
chr3R	26536102	26537699
chr3R	10528012	10529346
chr2L	19416081	19417348
chr2L	4221261	4223656
chr3R	31704658	31705430
chr2R	8984878	8986089
chr2L	19735027	19736787
chr3L	18402882	18403638
chr3L	539443	541080
chr3L	10554288	10555505
chr2L	3657180	3658410
chrX	7946576	7947274
chr2L	7026705	7027815
chr2R	21633956	21635408
chrX	13210545	13212860
chr3L	360663	361911
chr3R	31701711	31702547
chr2L	2829263	2830404
chr3L	3515240	3516255
chr3L	8505872	8507584
chr2R	8614374	8615522
chrX	7252235	7252910
chrX	19848268	19848696
chrX	9281938	9284716
chr2R	24028223	24029595
chr2R	25010276	25012449
chr3R	26024039	26025754
chr2L	419356	420179
chr2R	18232419	18233297
chr2L	4614007	4614762
chr3R	11763471	11764715
chr3L	19585441	19586696
chr2R	12260181	12261997
chr2R	21056504	21058022
chr2R	18241734	18242726
chr3L	21553969	21555329
chrX	23012870	23014236
chr3R	28325440	28327288
chr3L	6469329	6470167
chr2R	10541448	10542571
chr3L	7868562	7869199
chr2R	24513445	24516034
chr3R	18412097	18413418
chr2L	15057013	15058125
chr3R	8239471	8240762
chr3R	21408423	21408879
chr2R	19414337	19415542
chr3L	14971658	14973692
chr2R	5415772	5417955
chr2R	10843764	10845112
chr2R	6661724	6664107
chr2L	11206507	11207301
chr2L	8364154	8366580
chr2L	10841844	10842884
chr3R	13661024	13662211
chrX	17422940	17424126
chr3R	20832628	20833757
chrX	686247	688146
chr3L	21135734	21138113
chr2R	10420908	10422327
chr3R	28843848	28845747
chr2L	2804458	2805330
chr2L	5009192	5010351
chr3R	23143304	23143892
chr3L	18890027	18891273
chr3R	6169723	6171378
chr2L	9887792	9888418
chr2R	22121738	22123136
chr3L	9677744	9679462
chr2L	5092591	5094256
chr3R	23214513	23215960
chrX	3152003	3152831
chr2R	14503093	14504961
chr2R	4130472	4132225
chrX	18504803	18505836
chr3L	16743058	16745082
chr3L	21644574	21645241
chr3L	4291220	4293346
chr3R	24031003	24032360
chr2L	12006944	12007767
chr3R	29798900	29799938
chrX	19545665	19547224
chr2R	24902976	24904566
chr3L	11041162	11041581
chr2L	19902526	19904357
chrX	6533101	6534463
chr2R	21534416	21536035
chr2L	14409293	14409954
chr4	486426	487075
chr2R	8668636	8669216
chrX	19577995	19580466
chr2R	17868723	17869694
chr3L	542732	543759
chr3L	9967693	9969162
chrX	19479094	19480900
chr2R	6711911	6712899
chrX	17159685	17161078
chr2L	1908720	1910520
chr2R	13990243	13992046
chr3L	9134309	9135232
chr2R	20942641	20944204
chr2R	24797121	24798470
chrX	16147599	16148374
chr3R	15290484	15292361
chr4	59997	60848
chr2R	6035318	6037096
chr3L	13485827	13487533
chr2R	9546471	9547557
chr2R	10558705	10559124
chr3L	19793274	19794163
chr2R	17547233	17548733
chr2R	16514528	16515376
chr2R	15890667	15892359
chrX	2982249	2983534
chrX	5737231	5738636
chrX	21323119	21324631
chr2R	23838873	23840714
chrX	4540242	4541176
chr3R	23300110	23301718
chr2R	21713002	21715193
chr2R	7185939	7187513
chr3R	20587361	20588929
chr3R	31404571	31406004
chrX	15319347	15321352
chr2R	21311699	21314053
chr3R	7919590	7921026
chr3R	16186174	16188666
chrX	15653209	15654001
chr4	844271	845420
chr3R	16920300	16920976
chrX	15813095	15813656
chr2L	13834836	13835856
chr3R	5622241	5624803
chr3L	17424958	17425851
chr3L	18822527	18823298
chr2R	12755188	12757869
chr3L	9429570	9430565
chr3L	19896910	19898090
chr3R	5611707	5613584
chr3R	23521992	23523509
chr3R	16749633	16750618
chrX	6590024	6591648
chr2R	6715458	6716373
chr2L	18694886	18696177
chr2L	3631314	3633277
chr2L	20074964	20075973
chr3L	14631672	14632897
chr2L	712926	713921
chr3L	1349216	1351345
chr2R	24881193	24883298
chr3L	2820815	2821534
chr2R	17026369	17028621
chr2R	21501523	21503224
chr2L	17734517	17736396
chr2L	7048793	7051012
chr2R	17568024	17569179
chr3R	24530012	24531370
chr3L	1668317	1669064
chr2L	6455045	6456867
chr2R	16498587	16500686
chr2L	19452553	19453772
chr3R	32072036	32072319
chr3R	30386813	30389535
chr2L	7387611	7388415
chr3L	15815475	15817368
chr2R	10270786	10272062
chrX	5763389	5764808
chr3R	20828684	20830743
chr3R	26946881	26948552
chr3R	20947915	20950076
chr2R	19441990	19442706
chrX	11367726	11370291
chr3L	1306961	1307911
chrX	7935660	7936465
chr3L	7360406	7361564
chr2L	297081	298737
chr2R	22645809	22646878
chrX	3835161	3836326
chr2L	13665356	13667203
chr2R	18339852	18340494
chr2L	1157340	1159368
chr3R	9917732	9918923
chrX	934500	936084
chr2L	2888744	2889512
chr3R	9403906	9404759
chrX	7306050	7307031
chr2R	25262551	25262979
chr3R	21855693	21856657
chr3R	9573534	9574922
chrX	8057716	8058205
chr3R	19402738	19405099
chr3L	22134478	22136461
chr3L	14550747	14551918
chr3R	24112052	24113173
chrX	4635674	4636905
chr3L	21479513	21480026
chr3L	724821	727370
chrX	8713896	8715478
chrX	19712962	19713882
chrX	11816336	11819077
chr2R	6500728	6502639
chr2R	19496438	19497181
chr3L	3878518	3879415
chr2L	21101991	21103071
chr3R	11221295	11223040
chr3L	900159	901211
chr3R	16221298	16221865
chr2L	6722736	6724604
chr3L	14969140	14969712
chrX	2157847	2159356
chr4	703622	705184
chrX	19597539	19598539
chr2L	21039456	21041187
chrX	19259708	19262078
chr3R	22672610	22674933
chrX	20643284	20645329
chr3R	6683080	6684144
chrX	8891339	8892117
chr2R	9194392	9195494
chrX	3779740	3780490
chr3R	19165534	19166553
chr3R	10685928	10687338
chr3L	12328554	12329796
chr3L	296864	298742
chr3R	5564239	5565571
chr3R	24220843	24222708
chr2R	11134353	11134718
chrX	3740696	3741507
chr2R	11678778	11680571
chr3R	15856758	15858137
chr2L	16859097	16859804
chr2R	10813097	10814088
chr3L	11560526	11563088
chr3R	14315338	14316675
chr3L	769132	769790
chr2R	10809274	10809983
chr3L	5582998	5584084
chr2L	8162039	8164154
chr3R	21556590	21557707
chr2R	8598438	8600687
chrX	1512514	1513380
chr2L	12003045	12004525
chr2R	17475251	17476731
chr3L	9971717	9973150
chr2R	20600449	20601425
chr3L	13400832	13401815
chr4	488775	489977
chr2R	19449250	19451810
chr3L	21023389	21023880
chr2R	23744853	23747422
chr3L	6977803	6980469
chr3L	9409853	9411476
chrX	8688731	8690923
chr3R	27252741	27254359
chr3R	9509898	9510638
chr2R	23551151	23552046
chrX	9578698	9580518
chr2R	24187326	24188700
chr2L	3861226	3863305
chrX	3450711	3451856
chr3L	20225743	20226924
chrX	16791913	16793805
chr2R	20326267	20328146
chr2R	12150125	12151547
chr3R	25850532	25852145
chr3R	9747201	9748709
chr3R	3373888	3374700
chr3L	18224404	18225053
chr3L	2387581	2388311
chr2R	25189265	25191137
chr2L	10246425	10247233
chrX	17396848	17398109
chr3L	3046494	3047330
chr3R	13433659	13435270
chr3R	16260372	16261671
chr3R	7066115	7068114
chr2L	20476716	20477562
chr3R	9220181	9221109
chrX	6855524	6856139
chrX	5991985	5993211
chr3L	19635167	19636038
chr2L	20148176	20149243
chr2R	9230654	9232019
chrX	5678642	5680150
chrX	245184	247939
chr3L	14031235	14032360
chr3L	18064426	18065200
chr3L	12123960	12125628
chr3R	21406703	21407291
chr3R	17712612	17713311
chrX	8533679	8534571
chr3R	15993120	15993550
chr3R	13065255	13065725
chr2L	21572498	21574385
chr2L	13164654	13166315
chrX	16150425	16150955
chrX	17301678	17302960
chr3L	1034092	1035579
chr2R	11885175	11887010
chr2L	142870	144258
chr2L	13059840	13060865
chr3L	8115344	8116882
chr3L	6652630	6653894
chrX	19750647	19751348
chr3R	29068677	29069978
chr2L	10003632	10005154
chrX	18937066	18939180
chr3R	19310465	19311354
chrX	3545071	3546756
chrX	10807911	10809404
chr3L	17653092	17654853
chr3R	13660099	13660892
chr2L	5878920	5880343
chr3R	17079109	17080925
chr3R	8954367	8955992
chr3R	31053424	31054964
chr2L	3712582	3714661
chrX	8420703	8421641
chrX	10800987	10802547
chrY_DS485975v1_random	447	841
chr2R	13494191	13495524
chr2L	2884830	2887311
chr3R	3789043	3790531
chr3R	9777359	9779463
chr3L	19928162	19929546
chr2L	171443	172136
chr2L	10333335	10334156
chrX	5579486	5579983
chr2R	7565059	7568038
chr2R	20906526	20907943
chr2L	567804	568771
chr2L	13226702	13227829
chr2L	7055318	7057153
chr4	1230090	1232955
chr3L	18029393	18030025
chr3R	5024332	5026245
chr2R	19271601	19272423
chr3L	2371676	2372651
chr2R	13622532	13623284
chr3L	11788834	11790471
chr2L	17565388	17566458
chr3L	6336123	6338270
chr2L	4462779	4463881
chrX	5635873	5637192
chr2R	6610190	6611356
chr3R	8139186	8141249
chr2L	13512552	13513814
chr3R	30251748	30253034
chr2L	19492540	19493793
chr3L	14967773	14968520
chr2L	4594869	4595448
chr2R	22936511	22937978
chrX	4589737	4591063
chr2L	870355	871958
chr3R	5231731	5232949
chr3L	17999298	18001344
chr3R	5097652	5098596
chr2L	3039064	3040492
chr2L	16299139	16300437
chr2R	17015411	17016419
chr2R	18946021	18947630
chrX	15886379	15887685
chrX	5612676	5613521
chr2R	6171286	6171928
chr4	669654	671650
chr3R	8992455	8993804
chr3L	21507091	21508473
chr3L	4229668	4232798
chr2L	16231035	16231893
chr2R	13501597	13503142
chrX	16318904	16320496
chr2L	20757477	20759105
chr2R	22397004	22398784
chrX	15355640	15356867
chrX	1873339	1874412
chr2R	10077091	10078714
chr3L	15565766	15567160
chr2L	3587623	3589833
chr2L	12054909	12056626
chr2R	24098947	24100209
chr3R	5298625	5299677
chrX	3695378	3696095
chr3R	5683715	5686246
chr3R	11431153	11432298
chr3L	7380835	7382673
chrY_DS483677v1_random	9981	11647
chr3R	20549711	20552546
chr2R	20617366	20619138
chr3L	7510089	7511656
chr3L	18221204	18221790
chr3R	29997253	29998304
chrX	6012911	6013850
chrX	15709639	15711323
chr2R	17870428	17872332
chr3R	27705588	27707614
chrX	2041051	2042596
chr2R	24085842	24087928
chr3L	16853023	16855051
chr3R	25122439	25123838
chr3L	14303587	14304481
chr2R	4470617	4472154
chr2L	276829	278321
chrX	2269410	2271173
chrX	4955585	4956538
chrX	6820557	6821373
chr2L	3477858	3478908
chr3R	11407585	11408346
chr2R	16580335	16580983
chr3L	14637826	14638562
chr3R	29086927	29087684
chr2L	10249167	10251013
chr3R	28547055	28547935
chr3L	19045216	19045627
chr3R	20035270	20036341
chr3L	685106	685814
chr3R	4980021	4980863
chr2L	21023963	21025800
chr2R	9291173	9293001
chr3L	11647957	11649116
chrX	16598281	16600248
chr2L	7009649	7010749
chr2L	19398857	19399658
chrX	8640503	8641342
chr3R	16886218	16886825
chr2R	7676125	7676941
chr3R	17582847	17584951
chrX	17531501	17532796
chr2R	4618059	4620519
chrX	17657276	17659465
chr3R	18670052	18671868
chr2R	15531500	15532542
chr3R	16349064	16350030
chr3L	3417757	3418715
chr2R	21552132	21553470
chrUn_CP007120v1	53032	53864
chr2R	15351715	15352922
chr3L	21800188	21801062
chr3L	346712	348702
chrX	12017326	12019198
chr3R	30805639	30807371
chr3L	1802458	1803637
chr3L	5152033	5153264
chr2R	7489553	7490050
chr2R	19455602	19457366
chr3R	19238674	19239658
chrX	20732988	20734057
chr3L	19062157	19063713
chr2L	10412951	10414326
chr3R	14372729	14373982
chr2L	2896919	2898654
chr2L	5324693	5327866
chr3R	7246716	7247619
chr2R	20032053	20032949
chr3L	15253884	15254745
chr4	131676	132848
chr3L	3543184	3544123
chr2R	12172423	12175023
chr3R	8862633	8863929
chr2L	7257982	7258421
chr3L	5880978	5882531
chr3R	17390972	17392715
chr3L	22772271	22774932
chrX	8038844	8039834
chr2R	18553673	18554573
chr2L	5292025	5293604
chr2L	2200091	2200698
chr3R	18372605	18373534
chr3R	25193125	25195125
chr2R	10781778	10783176
chr2L	2146565	2148127
chrX	17751338	17753165
chr3R	13400877	13401939
chr3R	22163707	22165423
chr2L	6497838	6499130
chr3L	282073	283338
chr3R	6972965	6974060
chr2L	21753421	21753972
chr3L	7328264	7329586
chr3R	15146416	15148138
chr2R	3500616	3501616
chr3L	8059697	8061037
chr3R	6809882	6811101
chr2R	19727959	19728331
chrX	11578777	11581035
chrX	11153566	11155340
chr2R	12528561	12529783
chr2L	22133936	22134756
chr3R	20633854	20636089
chr3L	2765731	2767403
chr2L	1731903	1733027
chr3R	12691054	12692198
chr2R	13192487	13193049
chr2R	12669954	12670462
chr2R	17803926	17805445
chr2R	12868438	12870640
chr2R	10873939	10875973
chrX	8176425	8177559
chrX	6346646	6347554
chr3R	27905589	27906394
chr3L	22741048	22742852
chrX	19888732	19889747
chrX	4365946	4366690
chr3R	4802241	4802755
chr2L	2998612	3001070
chr3R	22587370	22587996
chrX	23095888	23098207
chr3L	15785263	15786385
chr2L	18144405	18146010
chr2R	15886303	15887144
chr3L	14275961	14276971
chr3L	13862405	13864125
chr3L	15020693	15022629
chr2L	10505387	10507354
chr2R	8250130	8251870
chr3R	17118740	17119463
chr3L	10810275	10812311
chr3L	23125065	23126401
chr3R	16742963	16744032
chr3L	19907942	19910508
chr3L	17445424	17446719
chr2L	16826844	16827889
chr2L	9464300	9465074
chrX	2241637	2242538
chr2R	6523508	6525128
chrX	6981527	6982173
chr2R	16809757	16811163
chr2L	2236069	2237858
chr3R	8680402	8681082
chr2R	21140199	21140980
chr2L	8126179	8128315
chr3L	1861340	1862306
chrX	5086161	5086964
chr2L	849847	851421
chr3R	8684288	8685257
chrX	13615992	13617291
chr3R	22486913	22487720
chr3R	8854539	8855350
chrX	15909058	15910434
chr3L	19687021	19687713
chr2L	20799774	20801048
chr3R	16034075	16034748
chrX	7292933	7294853
chr3R	7130398	7131276
chr3R	8190688	8191384
chrX	13420372	13421588
chrX	3098980	3099688
chrX	16426577	16428687
chr2L	20823528	20824150
chr3R	19889855	19891692
chr2R	18135178	18135923
chr3L	22877880	22880004
chr2L	2448365	2449029
chrX	3025568	3026882
chr2R	11397190	11399365
chr3L	10673893	10675282
chr2R	18183706	18184561
chr3L	723985	724632
chr3L	15031371	15032364
chr3R	10598885	10600510
chr2R	15132013	15132824
chr2L	21794537	21795945
chr2R	11592116	11593584
chr2L	420950	421905
chr3L	13924872	13925695
chrUn_DS484309v1	1300	1901
chr3R	14325952	14328684
chr2R	1344300	1346118
[truncated: 10,695 more rows]
