# Supplementary material for: The hourglass model of evolutionary conservation during embryogenesis extends to developmental enhancers with signatures of positive selection
Source: Genome Res. 2021 Sep;31(9):1573–81. doi: 10.1101/gr.275212.121 (PMC8415374; doi:10.1101/gr.275212.121)
Supplement: Supplemental Material [file supp_gr.275212.121_Supplemental_Code.zip › Supplemental_Code/data/bedFiles/all_peaks/dmel1820_IDR_0.05.bed]

chrUn_CP007120v1	71552	72213
chrM	9513	14965
chrM	73	9046
chrX	22433007	22433199
chrX	23216803	23217419
chrUn_DS484309v1	1087	1907
chr2R	19825365	19826989
chr2L	13059802	13060784
chrX	8294009	8296161
chr2L	14489982	14491201
chr3L	13227662	13229258
chr3L	11552871	11553867
chr2L	22024157	22025254
chr2R	12996190	12997738
chr2L	2129923	2131107
chrX	16216580	16217842
chr3R	9157641	9158560
chr3R	18121059	18122455
chr3L	2466149	2467967
chr3R	24564285	24566629
chr2L	7809025	7811823
chr3R	12244120	12245410
chr3L	21483517	21485285
chr2L	5403425	5404351
chr3R	25515424	25516306
chr3R	16249418	16250890
chr3R	10614120	10615045
chr4	1318134	1320097
chr3L	11486952	11488118
chr2L	22018362	22019608
chr2L	16600546	16602788
chr2L	5107394	5109319
chr2L	14408999	14410877
chr2L	20310667	20311782
chr3L	12467758	12468951
chr2R	20883963	20885287
chr2R	12980107	12981436
chr2L	12617691	12619040
chr3L	18758851	18759773
chrX	2317381	2318584
chr2R	23579784	23581467
chr2R	15338396	15340711
chr3R	11352593	11353963
chr2R	22297607	22298715
chr2R	6991406	6993185
chr2L	19157914	19159114
chr2R	18355295	18358111
chr2R	23659015	23660241
chrX	10814182	10816180
chr3R	17943432	17944543
chr2R	21871561	21872598
chr3R	28671939	28672843
chr3R	4803009	4803818
chr3R	13982916	13984343
chr3L	18771041	18772387
chr3L	22824458	22825361
chr2L	11447277	11448122
chr3L	748306	749775
chr3L	3069872	3072847
chr3R	10143815	10145162
chr3L	12692746	12693873
chrX	15802671	15804829
chr3L	22407546	22408585
chr3R	16797867	16799343
chr3R	14107652	14108994
chr3L	20949049	20950460
chr3L	1366670	1367797
chr2R	20551365	20552549
chr3R	9808733	9810346
chr2L	16268932	16270159
chr2R	7245282	7246187
chr3L	14578777	14579439
chr2R	13014364	13016243
chr3R	5086354	5088438
chr3R	16279813	16281740
chr3L	39634	41068
chr2R	13038478	13039500
chr3L	7013520	7014432
chr2L	8739825	8741093
chr3L	10736815	10737801
chr3R	29771571	29773674
chr3R	29781864	29783701
chrX_DS484057v1_random	467	993
chr3R	12475692	12478108
chr3R	16242150	16243048
chr3R	16829489	16830813
chr2R	9564539	9567188
chr3L	14706131	14707567
chr2L	4809966	4813001
chr2R	14173384	14175878
chr2R	13924794	13926795
chr3L	11010083	11011058
chr3R	26461076	26463523
chrX	6278755	6280312
chr3R	20308797	20310339
chr3L	1794037	1795888
chr3R	11172353	11173434
chr3R	11156562	11157999
chr3R	6169431	6172447
chr2L	14598525	14600652
chr3L	14273674	14275174
chr3R	12280354	12281374
chrX	4424858	4425592
chr2R	17143824	17145510
chr4	979433	980615
chr3L	15233867	15234840
chr3L	21879097	21881200
chr2R	21645134	21647309
chr3L	7434373	7435940
chr3L	11196338	11198501
chr2R	8797105	8798715
chr2L	21343480	21346228
chr2R	11527789	11528713
chr3R	24571449	24573151
chr2R	7351977	7353027
chrX	4411052	4412052
chr3R	19670951	19672684
chr3L	14756285	14758315
chrX	19886489	19888140
chr3R	6790651	6792459
chrX	1274676	1277453
chr3L	7804554	7806003
chr2R	14457896	14458797
chr2R	7744771	7746210
chr2R	11288616	11289985
chr2L	1420008	1421246
chr3R	16763224	16764594
chr3L	14672603	14674754
chr3R	25049361	25051134
chr2R	21311785	21313588
chr2R	11173150	11174114
chr2L	21898863	21899994
chr2R	13041923	13042928
chr2R	19726732	19729528
chr2L	7984058	7985830
chr3R	16969294	16971047
chr3L	18995602	18997657
chr3R	16702286	16704215
chr3R	29555817	29556687
chr3R	19568397	19569584
chr3R	17056014	17057008
chr3R	13051041	13052680
chr2L	8717265	8718873
chr2L	6667302	6668462
chr3L	8996870	8998688
chr2L	18838926	18840869
chrUn_DS484280v1	409	953
chr2R	9818873	9820739
chrX	4684184	4685042
chr3R	9351615	9354107
chr2R	16129089	16130659
chr2L	4332393	4335223
chrX	8624590	8625716
chr2L	2450461	2451588
chr3L	4540958	4544199
chr3L	7780866	7783126
chr3R	23189274	23191725
chr2L	12529471	12530347
chr3L	20729932	20731914
chr3R	9428050	9429580
chr2L	15112646	15113887
chr3L	18765393	18766192
chr3R	8715540	8716808
chr3L	18800029	18802096
chr3R	22356169	22357775
chrX	5524057	5524886
chr2R	11626132	11627101
chr2L	160480	162297
chr3R	16431280	16433273
chrUn_CP007120v1	73510	73736
chr2R	14006426	14007375
chr3R	27252111	27254574
chr2L	21396699	21397850
chr2L	71516	74306
chr2R	22677613	22678845
chr3R	11196293	11198464
chr4	833432	836331
chr3L	21014268	21014958
chr3R	14024170	14026928
chr3R	18196713	18197431
chrX	3450249	3451961
chr3R	9219735	9221132
chr3L	17595493	17597588
chr2R	6235400	6236453
chrX	19360773	19361900
chr3L	10856121	10858057
chr3L	18460074	18461695
chr2L	21683105	21684327
chr3R	7000481	7001455
chr2L	5906367	5908098
chr2L	66191	67589
chr2L	8825045	8826220
chr3R	12626589	12628867
chr3R	4851684	4853225
chr3R	21445954	21447117
chr3L	3765348	3766647
chr3R	4738780	4741057
chr3L	17532693	17533891
chr3L	17486642	17488253
chrX	12202523	12204104
chr2R	22924485	22926671
chr3L	21025000	21028188
chr3L	5511489	5513081
chr3L	4975765	4977026
chr3R	6892946	6894011
chr3L	14177364	14178578
chr2R	25182579	25184052
chr2R	6213808	6215262
chr3R	10388114	10389250
chr2L	16324956	16326377
chr2R	17391547	17393205
chr2R	17603939	17605223
chr3R	24542803	24544918
chr3L	5183997	5185519
chr2R	15010322	15012109
chr3R	26881149	26883315
chr2R	12586783	12588728
chr3L	130973	132746
chr3L	12608441	12610090
chr3R	11604020	11605497
chr3L	4824122	4826191
chr2L	10320372	10322678
chr3R	30133760	30135427
chr3R	17716860	17719662
chr2L	21250328	21252238
chr3L	5869348	5870690
chr2R	18553328	18554530
chr3L	17613760	17614592
chr3R	12425475	12426696
chr3R	9417493	9419691
chr3R	25740101	25741303
chr3R	9266399	9267514
chr2R	19467003	19468943
chr2L	6082193	6083743
chrX	15886329	15887592
chrX	7299531	7301677
chr3R	13063622	13064775
chr2R	22382616	22383822
chr3R	14696503	14698533
chr2L	11516192	11517921
chr2L	3172286	3173493
chr3R	5282709	5284168
chr2L	20120095	20122390
chr3L	21239239	21241156
chr2L	12010136	12012734
chr2R	25075711	25077525
chr2L	540141	541643
chrX	7306006	7308256
chr2R	10533980	10535600
chrX	5744255	5747871
chr2R	24767436	24768661
chr2R	16551564	16553159
chr2L	1884070	1885567
chr3L	19790523	19792154
chr2R	13429495	13432804
chr3L	8308534	8310269
chr3R	6848292	6849166
chr3R	9550356	9552384
chr3R	20890071	20892281
chrX	15811573	15813982
chr2L	16285923	16288601
chr2R	20319683	20320897
chr2R	14331700	14332965
chr2R	22806483	22807498
chr2R	13941811	13942751
chr2R	10540104	10542653
chrX	2136172	2138663
chr3R	21295611	21298262
chr3L	627867	630323
chr2R	19999756	20001143
chr2L	5943366	5944365
chr2L	2196440	2199292
chr2L	20428233	20429607
chr2L	20228405	20230527
chr3R	23669057	23670544
chr3L	9692297	9693998
chr2R	13583771	13586619
chr2L	15332304	15334257
chr3R	14480747	14482212
chr2L	21827902	21829278
chr3L	3249305	3251369
chr2R	11665309	11666067
chrX	15297332	15299455
chr4	556890	559342
chr2R	17264946	17265802
chr3R	21498806	21500330
chr2L	3802659	3805158
chr2L	19189373	19191153
chr3R	16734039	16735214
chr3L	17961518	17962906
chrX	9693427	9694397
chr3L	6789317	6790512
chr3R	13876995	13878015
chrX	20760030	20761521
chr2R	24401661	24403346
chr3R	12595257	12596805
chr3R	10108972	10110518
chr2L	6786372	6788156
chr2L	11806342	11809552
chr3L	2387426	2388314
chr3R	14557138	14559011
chr2L	9175987	9177229
chr3L	614626	617316
chr3R	4186188	4187928
chrX	3570037	3570887
chr2L	5979769	5982853
chr3R	8641244	8643334
chr2R	9408615	9409968
chr3R	6818386	6820121
chr3R	23385867	23386701
chr2L	12519977	12522103
chr3R	7473329	7476051
chr3L	20620221	20622375
chr3L	4101703	4104267
chrX	18365899	18367591
chr3R	19801493	19804001
chr3L	8345971	8347737
chr2R	9929329	9930446
chr2L	13164539	13166262
chrX	12784146	12785632
chr3L	2170739	2171690
chr2L	11445499	11446470
chr2R	9954880	9955837
chr3R	13714715	13716911
chr2R	7069675	7071541
chr3L	5770055	5771572
chr2R	6612583	6614099
chr3L	16419004	16419970
chr2L	6356241	6357929
chr2L	6610538	6613416
chr3L	9401030	9403085
chr2R	12677555	12680041
chr2L	18795916	18796840
chr3R	11758227	11761698
chr2L	478750	481530
chr2R	22569181	22570680
chr3R	21852798	21854619
chr2L	19886942	19889214
chr2R	12955484	12956370
chr2R	18651828	18653413
chr2R	22241914	22244110
chrUn_DS483770v1	615	2341
chr3R	18905773	18907014
chr2R	12260666	12262217
chr2R	14307049	14308810
chr3R	31457407	31458746
chr2L	2492348	2493730
chr3R	21376174	21378010
chrX	2658148	2659499
chrX	8573216	8575585
chr3R	27244485	27246729
chrX	3694283	3696131
chr2R	8667270	8668056
chr2R	23631890	23633399
chrX	18281796	18283027
chr3R	11948193	11949886
chr3R	22625889	22627683
chr3R	8845601	8847021
chr2L	14688600	14691013
chr3L	20823027	20823899
chr2R	23745778	23747517
chrX	19349054	19349724
chr2R	23042531	23043649
chr3L	8912158	8913706
chr2R	18638497	18640438
chr2L	309296	310581
chr2R	13896146	13899478
chr3R	29456915	29459081
chr3L	3191811	3194292
chr3R	21433975	21435091
chr2R	12704468	12707061
chrX	19153010	19154373
chr3L	9674400	9676146
chr3L	1463193	1465477
chr3R	4452233	4454179
chr2R	11709922	11710999
chr3L	16164057	16165287
chr3R	15130596	15132114
chr3R	4378467	4380241
chr2L	22168120	22169840
chr3L	6184338	6185876
chr3L	22822269	22823488
chr3L	20187641	20189029
chrX	21305988	21307629
chr2L	12482555	12484734
chr3R	32067576	32069410
chrX	13738971	13740480
chr3R	9226389	9227902
chr3R	30465622	30467512
chr2R	17406656	17407841
chr3L	8674798	8676373
chr2R	7698122	7699867
chr3R	24943692	24945810
chrX	7604367	7605244
chr2L	5145051	5146577
chr3L	6751826	6753432
chr2L	19008644	19009855
chr3R	14748635	14750318
chr3R	5599522	5601664
chr3R	5546526	5548683
chr3R	8304920	8305738
chr2R	14008166	14009462
chr3R	7779395	7781096
chr3R	23156466	23158199
chr2L	3579941	3581332
chr2R	21703859	21704962
chr2L	430632	432340
chr3L	12265514	12267750
chr2L	18943389	18945107
chr2R	6171003	6172236
chr2L	297085	298716
chr3R	4658753	4660557
chr3L	3148022	3149890
chr3L	9373399	9374215
chr2L	5460846	5462417
chr3L	12652903	12653754
chr3R	4820912	4821985
chr3L	3845451	3846598
chr2R	10123752	10126014
chrX	18312018	18313759
chr3L	24722465	24724513
chr3L	377003	378591
chr2R	12915319	12917801
chrX	15867153	15868478
chr3R	23858816	23860803
chr2R	8648711	8650630
chr2R	10617156	10619046
chr2R	6499917	6502818
chrUn_DS484751v1	472	930
chr2L	16532618	16534688
chr3R	24104660	24106665
chr2R	7131766	7133201
chr2R	17546969	17548911
chr3R	19165415	19166585
chr2R	5781614	5783153
chr2R	20110728	20111862
chr3R	25482193	25483653
chrX	2642222	2643429
chr2R	10192027	10193317
chr3L	6903732	6905027
chr3L	20784531	20786631
chrX	19682730	19684365
chr2L	13289611	13291298
chr2L	11357783	11359407
chr3R	15332426	15333739
chr2R	8018565	8019726
chr2L	21236566	21238395
chrX	19505297	19506540
chr3L	542690	544559
chrX	1134073	1136034
chr2R	17760115	17762056
chr2R	25083880	25085163
chr3R	30021548	30023181
chr3L	14001696	14005707
chr2L	3729061	3730800
chr2L	1627340	1628560
chr3R	23226007	23227202
chr2L	142622	143639
chr2L	13202997	13206658
chr2R	9307768	9310067
chr3L	8826985	8828205
chr2L	16349955	16353313
chr3R	28325991	28327404
chr3L	1516044	1518409
chr3L	6399838	6401828
chr2R	22699977	22701645
chr2L	3107670	3109171
chr3R	15972361	15974547
chr3R	16025290	16026915
chr3L	4040032	4041046
chr3R	12611128	12612689
chr3R	15224909	15226015
chr3L	9546553	9549254
chrX	9684123	9687356
chr2R	10427950	10430696
chr3L	6173426	6174944
chr3R	10169892	10171463
chr2R	9987895	9990013
chr2L	1656337	1658331
chr2L	20416406	20418749
chr2R	19423202	19425780
chr3L	3059043	3061309
chr3R	22132893	22135403
chr2L	19492298	19493775
chr2L	7494606	7496917
chrX	6012581	6013918
chr3R	10349861	10352493
chrX	19865356	19867584
chrX	12574253	12575671
chr3R	23292741	23293748
chrX	5560422	5561177
chr2L	13547874	13550978
chr3L	2151074	2152375
chr3L	504745	507313
chr3R	16868685	16870336
chr3R	26797771	26800210
chr3L	16647064	16648475
chr3R	18739789	18742326
chr4	357552	360674
chr2L	4393338	4394721
chr2R	17261643	17263200
chr2R	14023812	14025631
chr2R	5726266	5727863
chr2L	9781675	9782913
chr3R	22395790	22397934
chrX	12750050	12752610
chr3R	26258367	26262048
chrX	11816281	11819087
chr2L	551784	554072
chr3L	19085774	19087838
chr3L	15553349	15555183
chr3R	21631899	21633873
chr3R	17699890	17701854
chr2R	19253271	19255147
chr3R	30098845	30099886
chr3L	3325650	3327550
chr3R	4969160	4971493
chrX	19479109	19481150
chr3R	19860714	19861803
chr3L	22877804	22879728
chr2R	24599117	24600314
chr2R	14480530	14482589
chr3L	13919640	13921253
chr3R	8239433	8241698
chr2R	24869269	24870447
chr3L	9429435	9430710
chr2L	7048895	7051062
chr2L	523018	524075
chrX	9583555	9586197
chrX	6287522	6288484
chr2R	16855890	16857764
chr3R	10616644	10617416
chr2R	21719740	21721029
chr3L	8028094	8029593
chr2L	8204189	8206188
chr3R	7809330	7810881
chr2L	4891448	4892803
chr3L	22835083	22836032
chr3R	28584761	28586151
chr3R	7793180	7794772
chr2L	6411044	6412661
chr3L	13477141	13478593
chr2L	6488344	6489468
chrX	23222135	23222674
chr3R	30247606	30249445
chr3R	14369404	14371244
chr2L	9566794	9571229
chr2L	6323247	6324868
chr3R	30526588	30528123
chr2R	11393927	11395235
chr3L	19044574	19045920
chr2R	6878171	6879320
chr2R	9691684	9693946
chr3R	25038463	25040488
chr3R	10355809	10357707
chr2R	15379890	15381969
chr3R	30386767	30389593
chr3R	21612641	21613906
chr2L	14705320	14707016
chr3L	3224526	3226681
chr2L	221705	222716
chrX	12582699	12584136
chr3R	9704119	9705887
chr3R	27579924	27583054
chr2R	8151875	8152507
chr3R	8179608	8182311
chr3L	22727481	22728566
chr3R	18583442	18585938
chr3R	25292657	25293685
chr3L	16111964	16114061
chr2R	14503137	14505165
chr3R	9235802	9238383
chr3L	1176761	1178886
chrX	17767650	17768946
chrX	2080104	2081287
chr2L	19589796	19591018
chr3L	246219	249181
chr2R	7380544	7382482
chr3R	16263566	16264622
chr3L	18617943	18618773
chr3R	6779264	6781081
chr2R	18527981	18532389
chr2R	13952923	13954676
chr3L	13113588	13115123
chr3L	17906777	17908352
chrX	5754599	5756225
chrX	16148724	16149482
chr3L	5654294	5656139
chr2R	16135043	16136009
chr2R	12984614	12986202
chr3R	6367745	6369275
chr2R	25285173	25286223
chr2R	9283457	9285419
chr2L	9757643	9759445
chrX	11620901	11623087
chrX	8650380	8651820
chr2L	12545523	12547603
chr3L	12406719	12409001
chr3L	21334511	21335748
chr3L	11214207	11216196
chr2R	17026463	17028713
chr3R	24581930	24583128
chr3L	19938414	19941654
chr2L	7026743	7027933
chrX	2469313	2470933
chr3R	13538001	13539341
chr3R	17053276	17054430
chr3R	31127076	31128223
chrX	3285142	3285923
chr3R	10089182	10089741
chr3L	4413723	4415825
chr3R	21662480	21663102
chr3R	9436135	9438101
chr3R	7073987	7076810
chrX	13889440	13891772
chr3R	29591042	29592978
chr3R	8658670	8660807
chr3L	8127267	8129111
chr3L	3034782	3036793
chr3R	12691097	12692127
chr2L	14094670	14094959
chr2R	7758077	7760116
chr3L	318740	320492
chr3R	9724648	9726826
chr2L	15910920	15914033
chr3L	11118353	11121044
chr2R	17868571	17869842
chr3R	24829471	24830956
chr3L	18029129	18030976
chr3R	5250680	5252423
chr3L	12123713	12125602
chr3R	23214340	23215862
chr3R	21348352	21350445
chrX	2292778	2294797
chr2R	13437186	13439977
chr3R	21671058	21672406
chr2L	14023692	14025025
chr3R	16180060	16181112
chrX	12733800	12736617
chr2L	8196307	8197717
chr3L	18756920	18757861
chr3R	8979800	8981820
chr3L	12526257	12527676
chr3L	8404620	8405972
chr2R	4617630	4621830
chr3R	29861207	29862164
chr4	501407	502094
chrX	12005995	12008062
chr3L	14631376	14633066
chr2R	21322831	21324351
chr3L	14754927	14755813
chr3L	15235052	15236045
chr2R	9910296	9911479
chr3L	4071005	4072073
chr3L	17253829	17254908
chr2R	10158222	10160337
chr2R	11474992	11475992
chr2R	10109830	10111721
chr3R	9630011	9632282
chr3R	26979823	26981137
chr2R	17682773	17684091
chr3R	17810670	17812140
chr3R	31571350	31572664
chr3R	26566444	26568952
chrX	3676510	3678546
chr2L	3158401	3159676
chr2L	17260232	17261434
chr2L	16525820	16526951
chr3R	25646520	25648669
chr2L	16587392	16589418
chr2R	6150750	6151689
chr3L	21824066	21825221
chr2L	21572407	21574682
chr3R	11618294	11620502
chr2L	10246281	10247631
chr2L	7032215	7033968
chrX	4426634	4427219
chr3R	8862596	8864466
chr3R	23600202	23602357
chr2R	8272287	8273408
chr2L	23331945	23332845
chr2L	6913732	6914554
chrX	6698968	6701168
chr3R	16235128	16237740
chr3R	25328626	25330457
chr3L	22133897	22136447
chr3L	16358326	16360583
chr3L	11428339	11430671
chrX	21053071	21055129
chr2R	8130969	8132462
chr2L	8402810	8404376
chr2R	23838833	23840713
chr3R	27280012	27282909
chrX	7109687	7111377
chr2R	24743095	24744425
chr2R	2563683	2567163
chr3R	21188390	21189178
chr2L	7827017	7829326
chr3L	5365326	5366869
chr2R	7386764	7387811
chr3R	21058723	21061275
chr3R	21245931	21248047
chr3R	25471786	25473682
chr2L	8082450	8084871
chr2L	19425617	19427223
chr2R	16102413	16103656
chr3R	9928287	9929686
chr2R	13592302	13593968
chr2R	9711160	9713071
chr2R	21474487	21476477
chr2R	15697565	15699648
chr2L	15760321	15762900
chr2L	1972514	1973494
chr3R	8232962	8234392
chrX	2788693	2790883
chrX	14014336	14015723
chr2R	18802164	18803318
chr3R	13263851	13264714
chr2L	16421795	16423498
chr2L	14233335	14235086
chr2L	16742585	16744013
chrX	7930310	7931624
chr3R	29147562	29148973
chr3L	16050023	16053059
chr3L	270251	272119
chr2L	8541243	8544601
chr2R	20326303	20328135
chr2R	8665204	8666570
chr3R	26041373	26043105
chr3L	17621058	17622841
chrX	12012038	12013322
chr2L	16250995	16252139
chrX	16447546	16449293
chr2L	21051128	21054064
chr3L	3419259	3420782
chr3R	9777590	9778700
chr2R	23071680	23073170
chr3L	5751402	5753400
chr3L	10664243	10666172
chrX	9162752	9165429
chrX	19631050	19632338
chr3R	9532395	9535174
chrX	7015133	7016330
chr2L	13812769	13814093
chr3L	17474385	17476977
chrX	18863511	18865200
chr2L	1157160	1159069
chr3R	29748502	29749762
chr2L	2235970	2237788
chr2R	19455395	19457459
chrX	9355387	9356976
chr3L	22741089	22742566
chr2L	602066	603851
chr2L	11065213	11067544
chr3R	8104941	8106788
chr3R	13874889	13875599
chr3L	20695008	20696186
chr2R	11388082	11389220
chr2R	15820965	15821961
chr2L	12655380	12656494
chr3L	9422371	9423776
chr2R	14934737	14936172
chr2L	19574970	19577824
chr2L	20757586	20758967
chr3R	11581120	11582583
chr2R	21480246	21482272
chr3R	9710443	9711781
chr2L	12054572	12056860
chr3R	19147237	19148921
chr3R	11371769	11373197
chr3R	14737855	14739830
chrX	16062503	16064047
chr3L	1545673	1547608
chr3L	17840874	17841806
chr3L	18063054	18063567
chr3R	10086895	10087720
chr3R	5778235	5779799
chr2R	18610637	18612325
chr2R	9551951	9554414
chr2R	10025183	10027213
chrX	635357	637702
chr3L	5582999	5584097
chr3L	6605685	6606475
chr3R	14885656	14887101
chr2R	19629738	19632562
chr3R	18917836	18919365
chr2R	10099365	10101953
chr3R	8118754	8120538
chr3L	5329281	5330255
chr3R	17681310	17683239
chrX	7444908	7445806
chr3L	21023387	21023900
chr3R	17064695	17066067
chr2R	23621251	23621889
chr3R	26534134	26537339
chrUn_CP007120v1	74780	75160
chr4	415560	417097
chr2L	19571562	19573106
chrX	15852349	15853783
chrX	18534043	18535483
chr3R	15093989	15096154
chr3L	7328357	7329591
chr2L	12132719	12135373
chr3R	9872207	9874925
chr2L	2037244	2039790
chr2L	21102001	21103015
chr2R	10436698	10438989
chr2R	22121419	22123116
chr2R	6131513	6134822
chrX	7607853	7608591
chr3R	26020393	26022000
chr3R	19835892	19837417
chr3L	22863283	22865705
chr2R	16582521	16584219
chr2R	11592180	11594855
chr3L	1963712	1965014
chrX	8140840	8142677
chr2L	13348792	13350664
chr3R	27705647	27707321
chr4	806804	808391
chr3R	23280584	23281499
chr2L	4793697	4795046
chr3R	8139086	8141415
chr3L	19895272	19897964
chr3L	1188120	1189916
chr3L	7124729	7126068
chr3R	22367065	22369357
chr3R	6006666	6008721
chr2R	23977753	23979895
chr3R	18658161	18660002
chr3L	2820521	2821735
chr3L	18233723	18235010
chrX	3372372	3373520
chr2R	16385681	16386965
chr2R	10423030	10424424
chr3R	16898844	16900303
chr2L	6850605	6852749
chr2L	11874332	11875534
chr2R	15861200	15864081
chr3L	8080411	8082451
chr3L	14131247	14132306
chr3L	17011078	17012764
chr2L	20786779	20789123
chr2R	10644982	10646265
chr2R	21496261	21498223
chr2R	6219649	6222759
chr3L	5354766	5356408
chr3L	7241055	7242262
chr2R	10477622	10478727
chrX	22486758	22488454
chrX	3741565	3744130
chr2L	17962026	17964258
chr2L	2146780	2147859
chr3L	18397831	18398807
chr2R	11202164	11203968
chr2R	20105879	20106973
chr3R	31713094	31714192
chrX	1889722	1890773
chr2R	22212148	22213735
chr2R	4470342	4472084
chrX	14748762	14750272
chrX	18136597	18138731
chr3L	16765196	16766613
chr3R	5256167	5257613
chr2R	24513641	24516325
chr2L	3712494	3713987
chr3L	15729090	15730418
chr2R	6189242	6191122
chr2R	5306711	5309109
chr2L	9790155	9791258
chr3R	7107489	7109044
chr3L	18785841	18787244
chr2R	12651984	12653235
chr3L	2371582	2372616
chr2L	16284312	16285205
chr3R	26861121	26863633
chrX	11681346	11682318
chrX	20422791	20424314
chrX	20656085	20657965
chr3R	13029866	13033646
chr3R	12278628	12279552
chr2R	18438859	18441475
chr3L	4379231	4381052
chr3L	20347707	20349979
chr3R	23220231	23222509
chr2R	7589154	7590574
chr2L	4980972	4982214
chrX	2122372	2124730
chr3L	12433342	12435355
chr3L	15699446	15700617
chr3L	11210325	11211046
chr2L	6479202	6481983
chr3L	19908236	19910481
chr2R	18687655	18689366
chr2R	12452236	12455098
chr3R	17616346	17618397
chr3L	21209974	21211205
chr2L	4944802	4946053
chr3R	5647334	5649508
chr3L	9487083	9488517
chrX	2048609	2050946
chr2L	8481433	8482442
chr3L	11648029	11649109
chrX	10744169	10745810
chr3R	29680879	29683183
chr2R	19310198	19311975
chr2L	6918521	6919596
chr3R	18297588	18299771
chr2L	12365256	12366885
chr3L	8518023	8519674
chr3L	8358414	8361271
chr2L	5541938	5543405
chr3L	880865	883306
chr3R	16986207	16988268
chr3R	5741510	5743276
chr2L	18575188	18577046
chr3L	257203	258737
chr3R	24151482	24153118
chr2R	11632307	11633828
chr2L	6821408	6822352
chr2R	9541403	9545008
chr4	55902	57074
chr3L	15825267	15827657
chr3R	21486990	21488558
chr3L	18845478	18847106
chr2R	22688686	22689248
chr2L	13214622	13216940
chr2L	16857059	16860019
chr2R	22592777	22593478
chr3L	14204366	14206001
chrX	1482725	1484030
chr3R	23817328	23821225
chr2L	8619619	8620729
chr2R	20623044	20624056
chr3R	30013703	30015850
chr2L	4660074	4661761
chr3R	29038846	29040961
chr2L	7781776	7783386
chr3R	15290087	15292340
chr2R	21167967	21169305
chr3L	7509970	7511580
chr3L	20240703	20242747
chr3L	8600343	8601580
chr2L	6722565	6724732
chrX	6532436	6534669
chr2R	10219248	10220600
chr2L	21628443	21630808
chr2R	11184085	11186559
chr2L	17620367	17621809
chrX	492728	495119
chr2L	6971319	6971992
chrX	17650714	17652972
chr3L	10086064	10087247
chrX	13412508	13413473
chr3L	21769238	21771200
chr3R	11561658	11563439
chr3R	29866917	29869771
chrX	16331669	16335732
chr2L	10394984	10397689
chrX	654185	656900
chrX	8060311	8062184
chr2L	16485515	16487303
chr2L	18707774	18709184
chrX	8676525	8677286
chr3L	14535909	14538076
chr3R	13258587	13260884
chr2R	25188425	25191340
chrX	17076295	17079350
chrX	18848173	18849858
chr2L	5237080	5237925
chrX	12658554	12660593
chr3L	5843738	5846469
chr3L	602831	605188
chrX	11610777	11612345
chr3R	23992597	23994041
chrX	4321927	4323194
chr3R	20549430	20552544
chr3R	18915799	18917448
chr3L	6741998	6744409
chr2L	6337346	6339785
chr3R	29213899	29216352
chr3L	18621076	18622663
chr3R	25887921	25889430
chr3R	21137883	21139057
chr2R	14270112	14271105
chr2R	7665146	7666250
chr2R	8326614	8328102
chr2R	12333658	12336736
chr3R	18411422	18413564
chrX	908544	909754
chr2R	10302319	10304426
chr3L	13938348	13939984
chr4	68388	70653
chrX	8056311	8058981
chr3R	21364793	21366107
chr3L	14036664	14038672
chrX	5763219	5764837
chr3L	6963216	6965194
chr3R	20587577	20589060
chr2L	21794358	21796391
chr2R	12611185	12613449
chr2R	13501752	13503104
chr3L	9004102	9005512
chr2R	25252018	25254004
chr3R	21187277	21187987
chr2R	6871262	6873291
chrX	11791349	11793480
chr3L	21279670	21280613
chr2L	16519387	16521730
chr3R	20252418	20254418
chr2R	6714371	6716625
chrX	17878025	17879286
chrX	11389303	11390995
chr3R	24112081	24113336
chr2L	87134	88334
chr3L	21496694	21498371
chr2L	19546753	19548851
chr2L	7257964	7258708
chr3R	14819431	14820369
chr2L	19126567	19127912
chr2L	3786305	3787639
chr3R	8938166	8940285
chr3L	7935380	7937221
chr3L	10740032	10740711
chr2L	1727227	1728940
chr3L	17241859	17242995
chr3L	7155477	7157512
chr2R	3941456	3943603
chr2L	20023512	20024946
chrX	4116705	4117894
chr2R	12149980	12151856
chr2R	14302035	14303155
chr3R	29062783	29065355
chr2R	25085353	25086589
chrX	4617095	4618102
chr2R	14624094	14625215
chr3L	12913098	12914660
chr3R	11568605	11570802
chr3R	4477857	4480016
chr2L	2373601	2375054
chrX	13562960	13564842
chr2L	21752764	21754276
chr3R	21203168	21205144
chr2R	4787961	4790484
chr2L	15999741	16001076
chrX	18783294	18784222
chr2R	9958106	9959251
chr3R	16956740	16959199
chr2R	8173359	8175086
chr3R	30764076	30764751
chr2R	12903823	12905030
chr3R	27111562	27113032
chr3R	11655406	11657221
chr2R	16593931	16595543
chr3R	8667879	8671148
chr3L	3824648	3827394
chr3R	24030940	24032441
chr2R	17215581	17216488
chr3R	10888395	10889601
chr2L	3861704	3863335
chr4	989158	990914
chr2R	8145236	8146739
chr2L	10543465	10545386
chr2R	15423735	15425317
chrUn_CP007120v1	45234	45599
chr3R	19789766	19791448
chr3R	7306521	7307368
chr3L	2634935	2636695
chr2L	8029144	8032029
chr3R	30911968	30913418
chrX	9657559	9659293
chr2R	11689897	11691894
chr4	1196144	1199644
chr3R	24272605	24273446
chr2R	7186092	7188137
chrX	15138770	15140658
chr2R	15109220	15110071
chr3R	30045647	30047166
chr3L	10629773	10632022
chr2L	7798596	7800749
chr3R	5668937	5671168
chr2R	24388575	24391189
chr2R	14139730	14141939
chr2L	3606165	3607075
chr2R	22936531	22938393
chr2R	6885122	6886588
chr2L	9966623	9967888
chr3L	3941811	3943391
chr3L	22847262	22848372
chr2R	12588911	12589977
chr3L	4239414	4240534
chr2L	12003064	12007722
chr3R	5753311	5755836
chr3L	11247342	11248565
chrX	4955305	4956986
chr3R	17533998	17536058
chr2R	24028245	24029577
chr3L	12627577	12628773
chr2R	4743388	4746008
chrX	2221468	2223131
chr2R	24173763	24175963
chr3L	9508794	9510347
chr2R	24901711	24904870
chr3L	22870292	22872611
chrX	13639920	13642278
chr3L	17994231	17996049
chr3L	1557796	1559598
chr3R	4433428	4434864
chrX	5427131	5429601
chr3R	16260208	16261659
chr3L	15078844	15080692
chrX	12664828	12666830
chr2L	128211	129832
chrX	6219429	6220752
chr2R	14621117	14622254
chr2R	24881036	24883262
chr3R	16146219	16147888
chr2L	15067371	15068528
chr3L	19832984	19835248
chr3R	17797989	17799022
chr3L	7854327	7856910
chr2L	18319106	18321685
chr2L	19053525	19054808
chr2R	17535099	17536752
chrX	18506386	18507368
chr2R	13967848	13968659
chr3R	11242867	11244711
chrX	12868232	12870294
chr3L	3318889	3321000
chr2R	20996123	20998959
chr3L	19870432	19873492
chr2L	17683914	17685598
chr2R	22311247	22313100
chr3L	14780768	14781663
chrX	12595210	12597209
chr2L	18693605	18696200
chr3R	22362151	22363208
chr3L	14999179	15000516
chr3L	1856022	1857373
chr2L	6252213	6253270
chr2R	14751839	14753601
chr3R	17603526	17606451
chr3L	331815	333061
chr3L	1586274	1587903
chr3R	24586391	24587035
chr3L	4474723	4475834
chrX	12715688	12718030
chr2R	16828520	16829300
chr2L	15264081	15265886
chr2L	4997085	4998381
chr2L	18702851	18703783
chr3L	360762	361940
chr2R	15537563	15538505
chr3L	8185201	8187564
chr3L	8974280	8975387
chr3R	16918025	16919663
chr2L	1185505	1187724
chr2R	6667693	6669752
chr2R	11650775	11652936
chr2L	21309130	21311353
chr3R	5298698	5299624
chr3R	9403870	9405213
chr2L	12586654	12587695
chr3L	222673	225694
chr3R	30765305	30766313
chr3R	16846841	16847996
chr2R	10227671	10228494
chrX	11348697	11351765
chr2L	11271389	11272510
chr2R	7418302	7419686
chr3R	25032506	25034245
chr3L	21285126	21286540
chr3R	17117578	17119589
chrX	4205054	4207113
chr3R	24056766	24058720
chr2R	25262577	25262979
chr2L	451673	453541
chr2L	15060397	15061842
chr2R	15321934	15323711
chr3L	11092121	11093258
chrX	4365084	4366777
chr3L	21640592	21642003
chr2L	7041704	7043828
chr3L	342656	343612
chr4	659119	661015
chr2L	18732347	18733323
chr2R	18140135	18142608
chr3R	16098044	16100232
chr3R	14723524	14724790
chr2R	16288795	16289927
chrX	7096367	7098418
chr3R	9393176	9395642
chr3R	26439870	26442019
chr2L	16271336	16271902
chr3R	13381432	13383113
chr2L	2752255	2755786
chr2R	22060214	22061707
chr3R	5611465	5613630
chr3L	15727999	15728778
chr3R	19179927	19182562
chr3L	1501296	1503522
chr3R	14346583	14349311
chrX	11805011	11807936
chr2R	7529067	7531537
chr2L	18603496	18607224
chr2L	7575930	7578010
chr3L	3089311	3091459
chr3R	15792253	15794729
chr2L	4029841	4032119
chr3R	31724502	31726671
chr3L	19294247	19295430
chrX	2157727	2159525
chr2L	3544943	3545889
chr3L	18640131	18642043
chr3R	20850090	20851821
chr3R	5262935	5265439
chrX	1009297	1010789
chr3R	21618288	21620374
chr3R	8190598	8191727
chr3L	11008736	11009616
chr2L	166297	167157
chr3R	29318522	29321010
chrX	17789049	17790979
chr2R	12754855	12757933
chrX	16295722	16297701
chr3L	21952345	21956310
chr3L	9349038	9350157
chr2R	8571813	8573075
chr3L	8314789	8316224
chr3L	18683689	18684689
chrX	8805370	8807711
chr2R	16585447	16586322
chr2L	5092642	5094217
chr2R	18156673	18158591
chr2L	20655708	20657191
chr2L	12460684	12461869
chr3R	28634371	28636539
chr3R	27698796	27700744
chr2R	7814264	7815713
chr3R	31060132	31061893
chr3R	14390780	14393089
chr3R	28598949	28600846
chr3L	19617865	19619477
chr3R	8746446	8748724
chr2R	19178408	19179618
chr3R	29618189	29619535
chr3L	8765486	8767085
chr2R	13448795	13450980
chr3R	16186035	16187809
chr3R	24625022	24626458
chr2R	21633887	21635431
chr2L	1141903	1144010
chr2R	13295580	13297861
chr4	866053	867483
chr3R	23373446	23375104
chr2L	7280792	7282167
chr3L	10245966	10246775
chr3R	4746308	4747232
chr3R	8355032	8358279
chr3R	23295175	23296717
chr3L	3218593	3219498
chrX	11694228	11696300
chr3R	8675569	8677269
chr2R	5292763	5295191
chr2R	21127385	21128989
chr2R	11614705	11616622
chrX	13615895	13617616
chrX	8192262	8194031
chr3L	19648691	19651268
chr3L	15987292	15988687
chr2L	10333164	10335414
chr2L	18973437	18975166
chr2L	6622002	6624233
chrX	12741936	12742974
chr3R	18848840	18850920
chr2L	1101840	1103461
chrX	14824705	14826625
chr2R	22372781	22374090
chr3R	22580150	22581361
chr3L	15565619	15567943
chr2R	19163237	19165531
chr3R	16240893	16241808
chr3R	13683054	13685120
chr2L	106541	110099
chr2R	12473921	12475242
chr3R	13812665	13813444
chrX	13130319	13131874
chr2L	9448207	9448806
chr3L	1802434	1803682
chr3R	9590762	9592666
chrX	4635731	4636662
chr2R	24531221	24533029
chr2R	16571526	16574225
chr3L	17801682	17803265
chr3R	16205044	16205961
chr3R	31310255	31312389
chr2R	6661668	6664192
chrX	9318898	9320044
chr3L	768874	770573
chrX	11713776	11717330
chr2R	22270280	22272021
chr2L	9612571	9615347
chrX	11123549	11125602
chr2L	1169693	1170908
chr3L	5276682	5278880
chr2L	246556	247834
chr2L	15498307	15501821
chr3R	5231065	5232999
chr3L	21007295	21010286
chr2R	22077788	22080805
chr3L	16955080	16956258
chr3R	24220512	24222957
chr2L	20241675	20243374
chr3L	21049122	21050726
chrX	2633335	2635030
chrX	5879261	5880794
chrX	19850771	19852624
chr3R	15856922	15858386
chrX	19636694	19639089
chr2R	8862032	8863477
chr3R	25094164	25095274
chr2R	15531225	15532612
chr2R	23993711	23995853
chrX	16103844	16105620
chr3R	9509708	9511107
chr3R	20956429	20958366
chr2R	19228604	19230241
chr2R	17926370	17927877
chrX	8090583	8094222
chr3L	9696555	9697216
chr3R	11648599	11651164
chr3R	26915437	26916299
chr3L	19062260	19063958
chr3R	6741470	6742946
chr3L	3095322	3098288
chr3L	6687891	6689724
chr2R	22513839	22515113
chrX	2447471	2448610
chr2L	419421	421951
chr2R	20244478	20246160
chr3L	4805545	4807058
chr3L	20103615	20105739
chrX	11886211	11887654
chr3L	19634717	19636205
chr3R	30449238	30451253
chrX	934504	935997
chr3R	9046992	9049332
chr3R	19402591	19404707
chrX	7193753	7196719
chr3L	18015362	18017456
chrX	9192265	9194465
chr2R	24948090	24949472
chr3R	26188004	26190015
chr3R	7036861	7038262
chr3L	9761937	9763012
chr3R	9056506	9058167
chrX	10767150	10768847
chr3R	30887671	30889656
chr3L	3625943	3626957
chr3R	13814851	13815946
chr2L	276715	278643
chr2R	13990163	13992594
chr2L	2884711	2887136
chr3R	26228656	26230678
chr3L	7978394	7980276
chr4	957140	958832
chr2R	13222096	13225296
chr2R	9291040	9293427
chr2R	22853261	22856123
chr3R	10263741	10265513
chrX	22539196	22541174
chr3L	10738990	10739769
chr3L	18822367	18823489
chr3R	12723402	12724260
chr2R	7812048	7813109
chr3L	13512716	13513937
chr3L	17338736	17340265
chr2L	15271258	15273019
chr2R	9430289	9431965
chr2R	17792470	17794464
chr3L	17557044	17559644
chr2R	11106447	11108159
chr2R	16098051	16099188
chrX	7678443	7679654
chr2L	2724110	2725118
chr3R	26117423	26119221
chrX	12469862	12473009
chrX	3252164	3253352
chr2R	7983620	7984591
chr4	668660	671633
chr3R	30562470	30564154
chr2L	18555	20128
chr3L	3417060	3418970
chr3R	8857160	8858342
chrX	17709385	17711793
chr2R	17719018	17719743
chrX	17530147	17532930
chrX	1397737	1400207
chr2R	8250950	8252503
chr3R	16348901	16350043
chr3L	16659817	16662441
chr2L	5546147	5547793
chr3L	1861342	1862359
chrX	15990691	15993209
chr2L	1076910	1078178
chrX	15833603	15835931
chr3R	23781109	23783864
chr3R	20633600	20636235
chr2L	8570081	8571301
chr3L	14409438	14411271
chr2L	9449073	9450307
chr2L	7960601	7962212
chr2L	5878807	5880623
chr2L	4440183	4442885
chr3R	3788797	3790586
chr3R	7489686	7492828
chr2L	16230971	16232302
chr3L	12772308	12774138
chr2L	19422873	19424335
chr3L	16010444	16012777
chr3L	12390482	12393849
chr3L	16574152	16575179
chr2L	3477837	3479254
chr2L	11056708	11058478
chr3R	29722613	29723868
chr3L	8720652	8722001
chr3R	25850896	25851968
chr2L	6534772	6537052
chr2R	1343499	1346144
chrX	19494914	19497363
chr3L	12579766	12581356
chr3L	20185866	20186912
chrX	9552753	9555220
chrX	18478960	18480244
chr3R	15536503	15537903
chrX	18243330	18244266
chr3R	30089980	30090877
chr2R	6015333	6017940
chr4	935572	937602
chrX	20158702	20160674
chr3L	15967460	15969654
chr2R	24056933	24058660
chrX	16372011	16374469
chr2R	18127430	18128956
chr2L	6833138	6834179
chr3L	10224209	10225637
chr2R	21521772	21522861
chr3R	18983213	18984324
chr3L	681678	682873
chr3R	29228676	29231188
chr3L	16602475	16603868
chr3R	10886521	10887420
chr2R	24564712	24565877
chrX	7626710	7627564
chr3L	7866860	7869358
chrX	10460294	10461828
chr3L	21507061	21508626
chr2R	11451501	11453573
chrX	8436459	8438345
chrX	7944085	7945673
chr3L	11040945	11042379
chrX	19028254	19029243
chr4	786890	789034
chr2L	8070603	8073395
chr3R	8305928	8306933
chr3R	19321550	19322497
chr3R	13644838	13648161
chr3R	14288642	14289639
chr2R	18503155	18504580
chr3R	16206772	16208614
chr2R	20617605	20619115
chrX	8559770	8562332
chr3L	1034095	1035386
chr2L	1970301	1971190
chr3L	21522120	21524628
chr2L	13903627	13906507
chrX	11107709	11110404
chr3L	12138092	12140567
chrX	21367403	21369772
chr3L	20225637	20226798
chr2L	7055279	7057343
chr2L	4345358	4348120
chr3L	19138791	19141213
chr2L	20769429	20771129
chr3L	20301600	20303222
chr2R	13481866	13483791
chr2R	17456129	17458755
chr3R	10621988	10622769
chr3L	9967724	9968933
chr2L	7386807	7390051
chr3R	10674880	10675908
chr3L	13485532	13487459
chrX	13624199	13627199
chr2R	6748473	6750772
chr3R	11867841	11870812
chr3R	15900273	15901695
chr2R	23897404	23898923
chr3R	14286207	14287067
chr3L	11832299	11834126
chr2R	7804650	7807158
chrX	9134114	9135856
chr2L	4281814	4284382
chr3L	15624896	15626659
chr3R	10676916	10678236
chr2L	17702148	17703177
chr3L	22266362	22269021
chrX	529458	532360
chr3R	12397705	12399354
chr2L	8511463	8512599
chr2L	13111981	13114398
chr3L	2105599	2108023
chr2L	10412949	10414920
chr3R	16341592	16342653
chr2R	12026665	12028625
chr3L	1890370	1892812
chr3R	4081280	4083352
chr2L	12973859	12975747
chr3R	31687759	31691299
chr2L	5009515	5011808
chrX	15891529	15892769
chr2L	18561656	18563795
chrX	11367486	11370819
chr3R	30599423	30602151
chr3R	27237723	27239849
chr2L	19735007	19737477
chr2L	12718373	12722485
chr2R	23697382	23698683
chr3L	5931989	5933429
chr3R	27986634	27988834
chr2R	23203440	23204950
chr2R	11884806	11886218
chr2R	13034820	13035839
chr2L	20829384	20831565
chr3R	24786666	24788208
chr2R	11306730	11308102
chr3R	11431034	11432247
chr3R	4359049	4361977
chr3R	7976582	7978155
chr2R	21607673	21608591
chr3R	27656478	27657728
chrX	9282180	9285104
chr3L	12849561	12850848
chr3R	24046468	24048616
chr3L	17009854	17010564
chr2R	22316850	22319169
chr3R	28887159	28889807
chr3R	31404297	31406497
chr3R	29798917	29799917
chr3R	24629889	24631432
chr3L	11695709	11697595
chr3R	18571904	18574518
chr2L	6098513	6100936
chr2L	7530019	7531646
chr3R	12368809	12371358
chr3R	27263227	27264883
chr3R	12009781	12011370
chr2R	17567920	17569190
chr3R	9013566	9015649
chr2R	21071903	21074222
chr2R	18535965	18537343
chr3L	6549847	6551554
chr2L	19957842	19959447
chr3R	14050302	14052963
chr2L	3039339	3040420
chr3R	4950906	4953094
chr3L	9377187	9377958
chrX	1695553	1696488
chr2L	17449342	17451369
chr3R	14721876	14722953
chr2R	15252303	15253850
chrX	19519774	19523020
chr2R	17716421	17717861
chr3R	6373277	6375467
chr2R	22374526	22375418
chr3R	4279919	4282583
chr2R	14854689	14855795
chr3R	16811504	16812362
chr2R	4670323	4673512
chr2R	24525537	24526600
chr2R	12139889	12141019
chr3L	707663	708738
chr2R	20913377	20915372
chr3R	12120681	12121951
chr3R	11796247	11797601
chr3R	21126438	21128254
chr3R	9054166	9054905
chr3R	5323535	5324427
chr3R	18242067	18245825
chr2R	8236812	8238247
chr2R	9577140	9579866
chrX	10546078	10548273
chr2L	18830370	18831688
chrX	5340007	5340817
chr2R	11529111	11530090
chr2R	8443571	8445210
chr3R	27557973	27559662
chr3R	7642993	7645331
chr2L	2579689	2580740
chr2L	8162036	8164607
chr2R	21534501	21536168
chr3L	10321555	10322562
chr2R	14361773	14363482
chr2L	18441278	18443908
chr2R	11678799	11680670
chr3R	14124803	14126182
chr2L	17383495	17385459
chr3L	11521876	11524534
chr3R	25121829	25124209
chr3L	431823	433763
chrX	13821663	13823571
chrX	11578781	11581024
chr2R	7663264	7664193
chr3L	6054287	6055886
chr2L	20084526	20085689
chr2R	12990572	12992188
chr3R	22410410	22412565
chr3L	12489718	12491353
chr2L	573706	576014
chr3L	310682	312869
chrX	2645720	2646977
chr2L	16790552	16791930
chr2L	3538437	3540478
chr3R	14624135	14626347
chr3R	21385827	21388031
chr3L	5975641	5977230
chrX	6224175	6226027
chr3L	17042089	17043078
chrX	11492285	11493774
chr3L	7380515	7383340
chr2R	11222190	11223646
chr3R	7122095	7124911
chr2R	24097492	24099803
chr3R	5215347	5217798
chr3R	28335258	28336721
chr3L	837369	838405
chr3R	6911874	6914054
chr3R	26136802	26138197
chr3L	9360081	9360896
chr3L	26222768	26224702
chr3R	19508165	19509469
chr2L	7710369	7711720
chr3R	7246513	7247574
chr3R	23766629	23768233
chr3L	8978251	8979162
chrX	1374140	1375872
chr2L	18394585	18396617
chrX	16636617	16638311
chr2L	19604607	19606962
chr3R	21110761	21113448
chr3R	20579424	20580354
chr3R	5860660	5862877
chr2R	18854539	18855875
chr3L	2764806	2767252
chr3R	15836620	15838143
chr3R	16995894	16997540
chr3L	2428359	2430678
chrX	5516433	5519443
chr3R	7065405	7068147
chrX	17885297	17888168
chr3L	20718060	20719692
chr2R	20274227	20274992
chrX	10210631	10213338
chr3R	9052207	9053480
chr3R	21222932	21224782
chr2R	7955313	7956724
chr2L	20713676	20715535
chr2L	16450695	16451777
chr3L	22716869	22718125
chr3L	8115211	8117283
chr3L	5562738	5564106
chr2R	4012040	4015828
chr3R	31608127	31611458
chrX	2305668	2306885
chr3R	24259184	24260919
chr2R	22426420	22427639
chr3R	5622565	5624855
chr3R	23250788	23252103
chr3R	17557114	17557973
chr3L	8534065	8535493
chr2L	594420	595675
chr3L	16984181	16987180
chr2L	6178161	6179925
chr3R	21855969	21856759
chrX	4540256	4541141
chr3L	2190882	2193551
chr2L	13020845	13022792
chr2R	20586815	20588513
chr3L	9897875	9899976
chr3R	31053301	31055404
chr3R	18166327	18169210
chr3R	17365146	17366977
chr3R	19888981	19891539
chr3R	17775201	17777480
chrX	8516848	8519513
chr3R	18396766	18399932
chr2L	9175141	9175657
chr3R	31747172	31748770
chr2L	17603061	17604386
chr2R	21182090	21183875
chr3L	21135625	21138285
chr3R	13660085	13662276
chr2L	7133320	7134685
chr2R	23617440	23618319
chr2L	13175856	13177677
chrX	9502155	9502868
chr2L	2362210	2365755
chr2R	19441722	19442734
chr3R	31776307	31778340
chr3L	4800257	4801632
chr2L	13834758	13835968
chr2L	13829153	13830129
chr2R	23711839	23714840
chr3L	11251791	11253762
chr3L	17738295	17741080
chr2R	6241220	6242694
chr3R	17384955	17386289
chr2R	22685647	22687286
chr3L	8448998	8450549
chr2R	13821929	13823633
chr3R	5126459	5128497
chr2L	10426194	10427400
chr4	1083946	1085230
chrX	4666011	4667851
chr2L	22536258	22537443
chr2R	11988453	11989480
chr2R	23969723	23970873
chr3L	17573605	17574399
chr2R	21570000	21572788
chrX	11153572	11155245
chr2R	10224585	10225676
chr3R	23257731	23259339
chr2R	12018790	12020534
chr3R	16933363	16935494
chrX	16609940	16611348
chr3R	7885468	7887568
chr3R	31194523	31197319
chr2R	23666382	23667622
chr3L	8559346	8561135
chr2R	10270822	10272236
chr3L	327580	328369
chr3R	20821593	20822719
chrX	3810769	3812612
chr3L	685024	685813
chr3R	27299853	27302184
chr3R	22587027	22588286
chr2L	5324694	5327900
chr3L	3514955	3516460
chr2R	14433935	14434929
chr3R	16624470	16626268
chr3L	7808735	7810101
chr3L	19928295	19930810
chrX	9305072	9306604
chr3L	16853176	16856050
chrX	20523913	20525736
chr2L	7534142	7536039
chrX	21318935	21319968
chr3R	9559279	9560415
chr2R	18288310	18291386
chrX	801027	802186
chr3R	21888306	21890523
chr3R	14607847	14610259
chrUn_DS484689v1	27	721
chr2L	9912254	9913283
chr3L	18113968	18115417
chr2R	13157801	13160301
chr2L	131289	132327
chr2L	10249309	10251064
chr2L	20821466	20824883
chr2R	16578613	16579982
chr3R	25303690	25304400
chr2L	7305570	7308409
chr3L	19590176	19591831
chrX	15582342	15584587
chr2R	25214681	25216000
chr2L	1648539	1650310
chr3L	5920857	5921640
chr2R	15675227	15676842
chr3R	16881992	16883467
chr3R	22726150	22727940
chr2L	19790459	19792410
chr2L	12108318	12109840
chrX	8409683	8413078
chr3L	19171306	19172351
chr3L	15836647	15837834
chr2L	12207051	12208643
chr4	204945	206561
chr2L	10842021	10843748
chr2R	11364103	11367643
chr3R	29122351	29125744
chr2R	9185775	9186878
chr2L	701196	702453
chr3L	440251	442682
chr3L	15619369	15620265
chr4	388313	389535
chr3L	17643539	17646564
chrX	628593	630156
chr2L	6646840	6649750
chrX	21373622	21375918
chr3R	9677437	9678573
chr3L	15500489	15502561
chr3R	15285833	15287155
chr3R	26944734	26948353
chr2R	20903130	20904166
chr2R	10432322	10432877
chr2R	22596029	22597982
chr3L	8157987	8160664
chr3R	23693673	23695425
chr2R	4130118	4132497
chrX	16654626	16656422
chr2R	14991093	14992883
chrX	3098557	3099968
chr3R	6707922	6710263
chr3R	7085481	7087331
chr2R	7406815	7408316
chr3L	21616860	21619207
chr3L	17929507	17931104
chr2L	16887536	16889485
chrX	17702268	17703715
chr2R	16149429	16151420
chr3R	9572885	9575153
chr2L	6075564	6077274
chr3R	7186154	7189002
chr4	423240	425556
chr3R	24263666	24265840
chr2R	16046391	16048432
chr3L	8065064	8066657
chr3R	28677271	28678415
chr3L	10185055	10187647
chr3R	23173297	23174856
chr3L	1488126	1490323
chr3R	28544231	28545481
chr3L	17653088	17654936
chr3R	20079761	20081234
chr2R	12528423	12530727
chr3L	17211217	17213200
chr3L	7914634	7916796
chr3R	29157252	29160158
chr2R	24543115	24543829
chrX	9638758	9642075
chr3L	16710642	16712908
chrX	13761592	13763574
chrX	18634116	18635960
chr3R	24229815	24231595
chr2L	18119290	18120625
chrX	686219	688124
chr2R	18857599	18858349
chr2R	14869849	14871906
chrX	6758756	6760088
chr2L	20857899	20859563
chr3L	12804052	12806683
chr2R	15127835	15129918
chr3R	24556010	24558768
chrX	1994576	1996153
chr2R	11604263	11605500
chrX	10318457	10320624
chr3L	17912193	17914427
chr3L	6351867	6353202
chr3R	14031396	14033193
chrX	18883825	18885005
chrX	1512677	1513368
chr2R	24667990	24669759
chr3R	20463660	20465426
chr2L	10260263	10261677
chr2R	6141131	6143322
chr2R	14218831	14220584
chrX	7204108	7205511
chr2L	9464034	9465375
chrX	8397889	8399446
chr3L	18105401	18107087
chr3L	18061262	18062423
chr3R	13449846	13450860
chr3R	29249888	29252094
chr2R	24684059	24685660
chr3L	19091329	19092987
chrX	2009139	2010941
chr2L	8364184	8366750
chr2R	12514254	12515580
chr2R	19413487	19415906
chr2L	8533794	8536669
chr2R	18309026	18310668
chr3R	12980430	12983938
chr4	571370	572829
chr2R	18497620	18498868
chr2L	7193778	7195418
chr3L	5765144	5766083
chr2L	16491028	16493039
chrX	3777192	3778531
chr2L	20398798	20400075
chr2R	7277766	7279098
chrX	19597077	19598399
chr2L	2241851	2243430
chr3L	18848155	18848855
chr2R	13170656	13172052
chr3L	7947377	7948539
chr2L	14011038	14014764
chr3R	29153067	29153912
chr2R	7734731	7736903
chr3R	6456087	6458361
chr3L	19632564	19633590
chr2L	20090744	20092182
chrX	20256132	20257713
chr2L	16815714	16818661
chr3R	8032620	8034102
chr2L	18483787	18486011
chr3R	7130651	7131503
chr2R	7149359	7150948
chrX	7907640	7909342
chr3R	9038583	9040281
chr3R	11221114	11222651
chr2L	1107656	1109090
chr2L	266999	268806
chr3L	10324884	10326308
chr3R	21359039	21360645
chr3L	7368128	7370950
chr2L	21152871	21154575
chr2L	6088097	6090119
chr3R	24359465	24361058
chr2R	21141731	21144113
chrY_DS483677v1_random	10425	11621
chr3R	15992839	15994902
chr2L	3655048	3658354
chr3L	19793196	19794851
chr2R	18397499	18398626
chr2L	20885426	20886472
chr3L	21432729	21434626
chr4	485793	487395
chr2L	19525846	19527529
chr3R	7312293	7313757
chr3L	8339927	8341163
chr2L	10291103	10294104
chr3L	18748067	18749171
chr3L	1567956	1571097
chr3R	27546960	27549281
chr2R	6574596	6575825
chr2R	17738819	17740511
chr3R	27635687	27638136
chr2R	15930829	15932276
chrX	8251338	8253186
chr3R	10760538	10762198
chr3L	12081106	12082449
chr3L	11764716	11767516
chr2R	24813273	24815119
chrX	17656802	17659537
chr3L	9455495	9457246
chr2R	18151016	18151990
chr3R	30780427	30782427
chr3L	18819253	18821678
chr3R	19096315	19097336
chr3L	16594841	16596001
chr3L	20401245	20402085
chr3R	12653343	12655148
chrX	6998131	6999107
chr3R	16977360	16978590
chr3L	19551724	19553069
chr3L	21479555	21479993
chr3R	9005971	9006699
chr3L	9863610	9866319
chr3R	9890539	9892870
chr2R	13824133	13825216
chrX	2300265	2302097
chr3R	15665701	15667455
chrX	11569515	11570956
chrX	16440876	16442077
chr3L	14109753	14112150
chr2R	19291833	19293929
chr3R	18742726	18743944
chr2R	19268049	19270630
chr3R	20947942	20951818
chr2L	10505889	10507446
chrX	20509469	20512125
chr3L	13963866	13966344
chr3R	29488989	29489867
chr2L	10732067	10733018
chr2L	13378193	13379605
chr2R	12868196	12870719
chr3L	17667828	17670093
chrX	15332824	15334623
chr4	178980	180574
chr3R	23921002	23923458
chr3R	28843684	28846135
chr2R	14576540	14578076
chrX	4706994	4708169
chr2R	8394012	8397708
chr3L	2265442	2266690
chr3L	19922630	19924119
chr3L	7359667	7361578
chr2R	21705832	21706300
chr3L	1668275	1669399
chr3L	17432883	17434073
chrX	7285002	7287376
chr3R	28810915	28812605
chrX	13384523	13386035
chr3L	9409872	9411948
chrX	244569	248042
chr2L	18158184	18159214
chrX	16559295	16561239
chr2R	24264476	24266026
chr3L	18304143	18305344
chr3L	27133646	27137598
chr2L	8238537	8240562
[truncated: 12,615 more rows]
