# Supplementary material for: The hourglass model of evolutionary conservation during embryogenesis extends to developmental enhancers with signatures of positive selection
Source: Genome Res. 2021 Sep;31(9):1573–81. doi: 10.1101/gr.275212.121 (PMC8415374; doi:10.1101/gr.275212.121)
Supplement: Supplemental Material [file supp_gr.275212.121_Supplemental_Code.zip › Supplemental_Code/data/bedFiles/all_peaks/dvir25_IDR_0.05.bed]

scaffold_12954	235351	235841
scaffold_4727	12540	13051
scaffold_13161	740	1234
scaffold_13036	442349	442684
scaffold_10212	212	451
scaffold_12785	3515	4083
scaffold_12528	221106	221409
scaffold_6974	9412	10679
scaffold_4730	925	1188
scaffold_12926	71393	72001
scaffold_4727	15976	16873
scaffold_12528	221917	222278
scaffold_12788	41605	42064
scaffold_12875	3527472	3528450
scaffold_12875	3536688	3537611
scaffold_12720	39185	40367
scaffold_12958	100034	101694
scaffold_12963	7826419	7827872
scaffold_12875	2048562	2049816
scaffold_12875	12600765	12602156
scaffold_13049	13126880	13127658
scaffold_12875	16338816	16340796
scaffold_6974	6597	7496
scaffold_13049	13133202	13135046
scaffold_10318	122	461
scaffold_12963	15188712	15189793
scaffold_12875	14316357	14318140
scaffold_13049	18031828	18033477
scaffold_12875	2317515	2318454
scaffold_12875	18471790	18473153
scaffold_12875	11373303	11374702
scaffold_12875	612352	614607
scaffold_12875	16457185	16458525
scaffold_12875	19323786	19324807
scaffold_12855	8706296	8707225
scaffold_13049	12865815	12866675
scaffold_12823	1879714	1881355
scaffold_13047	11649797	11650699
scaffold_13047	6090074	6090943
scaffold_12875	14007314	14008731
scaffold_13047	6106639	6108190
scaffold_12875	18366494	18367875
scaffold_12963	19881639	19882647
scaffold_12926	72830	73218
scaffold_12963	15150975	15151907
scaffold_12875	2203756	2204312
scaffold_12723	4993643	4994645
scaffold_12970	11358603	11359454
scaffold_13047	18330436	18331648
scaffold_12963	9503268	9504370
scaffold_12741	6527	7567
scaffold_13047	7445592	7446346
scaffold_13047	11730016	11731300
scaffold_12875	5055961	5057550
scaffold_12723	4824359	4825389
scaffold_12855	469598	471206
scaffold_12875	4832620	4833737
scaffold_12875	4867074	4868370
scaffold_13246	1666665	1668001
scaffold_10322	222029	223264
scaffold_12875	4163157	4165642
scaffold_13049	23697404	23698866
scaffold_13042	3825977	3827216
scaffold_12875	10676611	10677721
scaffold_12963	7458138	7458904
scaffold_13047	16484457	16485452
scaffold_13047	1085869	1087077
scaffold_13049	18443455	18445031
scaffold_13047	13333640	13335390
scaffold_12823	1256772	1257872
scaffold_13052	686844	688204
scaffold_12875	17764608	17765822
scaffold_13047	7073795	7075032
scaffold_12855	2375664	2377279
scaffold_12822	3820385	3821159
scaffold_13049	3285391	3287072
scaffold_13246	1485814	1486399
scaffold_13047	8487537	8489071
scaffold_13049	17771997	17773600
scaffold_13049	2933375	2934460
scaffold_13246	751282	752254
scaffold_13047	2583993	2584914
scaffold_12723	4846614	4847764
scaffold_13049	20016317	20016956
scaffold_12963	11996036	11997242
scaffold_13047	32749	33867
scaffold_13047	5811290	5812476
scaffold_13049	12481430	12482627
scaffold_12723	4448621	4449527
scaffold_13049	22982022	22982984
scaffold_12823	1263663	1264620
scaffold_12822	4076327	4077653
scaffold_12963	18751960	18753042
scaffold_13246	2401396	2402487
scaffold_12875	18456178	18457862
scaffold_12875	16743358	16744463
scaffold_12723	3567257	3568250
scaffold_12963	2988322	2989378
scaffold_12963	7397365	7398029
scaffold_12723	1863778	1864427
scaffold_12958	1452966	1453666
scaffold_13049	14240173	14241210
scaffold_12963	7398561	7399933
scaffold_13049	2142184	2144479
scaffold_13049	21055611	21056603
scaffold_13047	8121020	8122519
scaffold_12855	294858	295645
scaffold_12875	1336324	1337558
scaffold_12875	14815559	14816536
scaffold_13047	3845604	3847094
scaffold_12963	18741714	18743186
scaffold_12963	3339440	3340195
scaffold_12875	3929665	3930307
scaffold_12875	16758179	16759324
scaffold_12963	503213	504286
scaffold_13047	18384818	18386078
scaffold_13049	22442232	22443333
scaffold_13047	1938305	1939721
scaffold_12970	2940974	2942637
scaffold_12875	2150009	2150889
scaffold_12875	20083942	20085167
scaffold_13047	5731800	5732739
scaffold_13047	10155160	10156045
scaffold_12855	928138	929570
scaffold_12855	7987895	7988998
scaffold_12875	3590728	3591923
scaffold_13047	8517883	8520319
scaffold_12723	4802844	4804222
scaffold_13047	4050026	4051465
scaffold_13049	11588944	11589955
scaffold_12875	629054	629976
scaffold_12963	19053112	19053990
scaffold_12855	7955967	7956979
scaffold_12875	4470468	4471277
scaffold_13246	1641243	1642460
scaffold_13049	23685913	23687274
scaffold_13049	7003732	7005320
scaffold_12963	8593868	8595383
scaffold_12723	2845226	2846632
scaffold_12963	3845228	3845874
scaffold_13324	2708688	2710577
scaffold_12875	16010617	16011408
scaffold_13049	25137055	25138237
scaffold_12963	8924831	8926008
scaffold_12875	7110321	7111342
scaffold_10090	628	1038
scaffold_12963	10198497	10200478
scaffold_12875	4384208	4385168
scaffold_13047	18956860	18957972
scaffold_13049	16471124	16472354
scaffold_13047	3090716	3092288
scaffold_13049	12321544	12322380
scaffold_12723	3262412	3263389
scaffold_12963	9218870	9221351
scaffold_13049	13623102	13624655
scaffold_12823	2317849	2319763
scaffold_12855	8379839	8380977
scaffold_12723	3274019	3275182
scaffold_13049	1397214	1398917
scaffold_12963	2090242	2091769
scaffold_12472	489695	490801
scaffold_13049	1946145	1946911
scaffold_12875	13427470	13429088
scaffold_12963	19798452	19799600
scaffold_12963	5849744	5851431
scaffold_12963	13159901	13160634
scaffold_12963	84424	86422
scaffold_13047	17592497	17593442
scaffold_12723	5777754	5778525
scaffold_13049	6319053	6320914
scaffold_13049	9186500	9188012
scaffold_12963	6396068	6397179
scaffold_13049	21880057	21880817
scaffold_13049	23764786	23766787
scaffold_13049	1474501	1475410
scaffold_12875	10781748	10783113
scaffold_12875	19194289	19195210
scaffold_12963	14935534	14936744
scaffold_13246	353951	355960
scaffold_13047	15792402	15793579
scaffold_12875	11384999	11386466
scaffold_13047	8105119	8105878
scaffold_13049	8124221	8125239
scaffold_12855	7269573	7270640
scaffold_13049	14249456	14250397
scaffold_12723	3960529	3961716
scaffold_13047	3075894	3076806
scaffold_12855	265289	265833
scaffold_13049	23899740	23901239
scaffold_13047	5432094	5433422
scaffold_13047	5909439	5910487
scaffold_13047	6383873	6385180
scaffold_13049	12447495	12449048
scaffold_13047	3765789	3766516
scaffold_13049	7624203	7625512
scaffold_13049	18730027	18731434
scaffold_13047	1405428	1406891
scaffold_12963	15598152	15598859
scaffold_12963	9494406	9495218
scaffold_12875	13938275	13939625
scaffold_12822	2960654	2962169
scaffold_12823	1974857	1976103
scaffold_13047	16836241	16837345
scaffold_13049	23692373	23693022
scaffold_12855	7602419	7603466
scaffold_12723	3569204	3570198
scaffold_13052	1309906	1311486
scaffold_12875	1236201	1237554
scaffold_12875	4462013	4463287
scaffold_12875	17459263	17460768
scaffold_13049	13862351	13863258
scaffold_13042	4010853	4012323
scaffold_13047	3279258	3280137
scaffold_12928	2269346	2270614
scaffold_12963	4480026	4481214
scaffold_13047	5710686	5711621
scaffold_13047	3277264	3278145
scaffold_13049	17718847	17720297
scaffold_12963	16782962	16783996
scaffold_13047	8006286	8007076
scaffold_12823	1943379	1944742
scaffold_12963	15114969	15116691
scaffold_12723	3010932	3013307
scaffold_12875	12844502	12846803
scaffold_12855	1750027	1751226
scaffold_13049	22349164	22350436
scaffold_12928	3649535	3650128
scaffold_12875	619925	621098
scaffold_13049	561631	563196
scaffold_13047	1436889	1437878
scaffold_13049	15676095	15677140
scaffold_12875	2038111	2039134
scaffold_13047	15769343	15770923
scaffold_13047	6353304	6354710
scaffold_13047	6032783	6034160
scaffold_12822	615332	616911
scaffold_12875	3286980	3288910
scaffold_13047	1426345	1427915
scaffold_12963	5418003	5419063
scaffold_13047	6006708	6007624
scaffold_13052	893475	894436
scaffold_13049	5410167	5411769
scaffold_10322	150978	152365
scaffold_13049	19259704	19260863
scaffold_12855	379287	380353
scaffold_12855	6870933	6872192
scaffold_13047	10033313	10034416
scaffold_13049	5872243	5873254
scaffold_12723	4854288	4855299
scaffold_13324	2651659	2653371
scaffold_12875	18480822	18481897
scaffold_12758	723456	724648
scaffold_13047	2405324	2407608
scaffold_12723	2471294	2472087
scaffold_12963	15156102	15157254
scaffold_13047	5662794	5663802
scaffold_12963	12162795	12164112
scaffold_10324	749492	751211
scaffold_13047	11766749	11767838
scaffold_13047	1108953	1110303
scaffold_12875	13794907	13796453
scaffold_13047	5997081	5997927
scaffold_13047	18161466	18163178
scaffold_13049	13401561	13402823
scaffold_13049	16728253	16729059
scaffold_12875	17775464	17777583
scaffold_13049	19754118	19755599
scaffold_12963	13062452	13063245
scaffold_13047	2027790	2029869
scaffold_12875	11379861	11380833
scaffold_12963	20172313	20173719
scaffold_13042	3982675	3984154
scaffold_13049	21933649	21934911
scaffold_12855	8057722	8058754
scaffold_13049	8429124	8431567
scaffold_13047	11511966	11512923
scaffold_13047	13157873	13159230
scaffold_13036	258440	258887
scaffold_12855	446508	447336
scaffold_12963	8486404	8487307
scaffold_13047	3296420	3297458
scaffold_12855	3899922	3901080
scaffold_12855	8432995	8434465
scaffold_12875	1351172	1351870
scaffold_13047	5446061	5447312
scaffold_12822	1030490	1031530
scaffold_12723	3091055	3091913
scaffold_12855	6815235	6816076
scaffold_12875	17763110	17764042
scaffold_12963	3475832	3477410
scaffold_13047	18746453	18747589
scaffold_12855	9336834	9338070
scaffold_12963	18236697	18237876
scaffold_12875	4110935	4113111
scaffold_12822	1624537	1625997
scaffold_12963	8759651	8761750
scaffold_12723	2456791	2457912
scaffold_13052	870362	872375
scaffold_13049	13207803	13209898
scaffold_12875	6043161	6044038
scaffold_13047	6926745	6928296
scaffold_12928	2368245	2369388
scaffold_13047	10267157	10268090
scaffold_12963	13218168	13219424
scaffold_13049	13703413	13704464
scaffold_12726	2528208	2529385
scaffold_12875	3637934	3639345
scaffold_13047	878140	879290
scaffold_13049	12804500	12806408
scaffold_12875	5059136	5059741
scaffold_13047	5875553	5876654
scaffold_12963	10465520	10467122
scaffold_13049	16715290	16717658
scaffold_13047	2010763	2012650
scaffold_13049	11914734	11916547
scaffold_13042	1739202	1740841
scaffold_13047	2524911	2525931
scaffold_13047	11379686	11380580
scaffold_12932	1720787	1722026
scaffold_12963	7544223	7545799
scaffold_12875	12828645	12830127
scaffold_13047	3448375	3449269
scaffold_13049	21884375	21885119
scaffold_12963	16732472	16734126
scaffold_13049	16680889	16681641
scaffold_12822	3334952	3336074
scaffold_12963	8477430	8478220
scaffold_13215	7876	8711
scaffold_13047	858730	860357
scaffold_13246	2515575	2516923
scaffold_12875	9734721	9735582
scaffold_13049	20103816	20105394
scaffold_12875	10994500	10996246
scaffold_13049	15003054	15004712
scaffold_12963	9668317	9669315
scaffold_12855	8268111	8270372
scaffold_12875	2391652	2392843
scaffold_12963	7384634	7385568
scaffold_13049	10846587	10848171
scaffold_13047	11413537	11414571
scaffold_12963	51032	51741
scaffold_13324	2889101	2890670
scaffold_10322	258268	259352
scaffold_12963	3450481	3451954
scaffold_12855	1255660	1257554
scaffold_13042	744131	745081
scaffold_12875	15727083	15728281
scaffold_13042	2933546	2934606
scaffold_13042	3820068	3821132
scaffold_13049	3728818	3731571
scaffold_13246	2396028	2397098
scaffold_13348	15607	17408
scaffold_13049	2312456	2313509
scaffold_12963	13079369	13080694
scaffold_13246	752745	753556
scaffold_12822	942566	942935
scaffold_12855	7975857	7977150
scaffold_12930	45166	47502
scaffold_13047	16897900	16899257
scaffold_13049	16458724	16459966
scaffold_12963	15968495	15969508
scaffold_12875	5778495	5779336
scaffold_13047	14521543	14523735
scaffold_12963	2332059	2333287
scaffold_12875	19057326	19058373
scaffold_12822	3890255	3892055
scaffold_13049	10752000	10752782
scaffold_12855	1626116	1628019
scaffold_13052	1003432	1004981
scaffold_13049	5914332	5915713
scaffold_12963	9815132	9816292
scaffold_12928	456972	457918
scaffold_13047	15307212	15308282
scaffold_12855	719011	719792
scaffold_13047	13437261	13438526
scaffold_12928	5709090	5709740
scaffold_13049	7357392	7358215
scaffold_13049	20039956	20041143
scaffold_12875	5428939	5429709
scaffold_13049	2996338	2998364
scaffold_13049	2042241	2043816
scaffold_12970	6603657	6604885
scaffold_13049	4729342	4732109
scaffold_12963	12155777	12156772
scaffold_13047	18640193	18642136
scaffold_13049	18416882	18417848
scaffold_12963	9807460	9808191
scaffold_13047	5930858	5932305
scaffold_12963	1159875	1160919
scaffold_13047	7996841	7997589
scaffold_12963	5462404	5463128
scaffold_13049	8143367	8144691
scaffold_12875	14802663	14803999
scaffold_12875	16982137	16984127
scaffold_13042	1734091	1734857
scaffold_13049	8373956	8376452
scaffold_13047	13005012	13006078
scaffold_13049	23677332	23678304
scaffold_13047	3834090	3835855
scaffold_12963	3061271	3061977
scaffold_12970	4878007	4879430
scaffold_12963	16354684	16355680
scaffold_13047	12367321	12368632
scaffold_12822	449384	450475
scaffold_12855	9582620	9583439
scaffold_12963	9516408	9517601
scaffold_12875	16098510	16099383
scaffold_12875	5288546	5289568
scaffold_12875	619197	619713
scaffold_13049	22145921	22147453
scaffold_12723	1865472	1866088
scaffold_12472	342590	344869
scaffold_13049	21927662	21929059
scaffold_12875	16891440	16894382
scaffold_12963	7383220	7384163
scaffold_12963	1497976	1499413
scaffold_13052	1824357	1825195
scaffold_13047	976204	978131
scaffold_13052	846723	847433
scaffold_13047	17773187	17773845
scaffold_12875	5089227	5089988
scaffold_12875	4726219	4727203
scaffold_12963	4989215	4990445
scaffold_12855	2384810	2386633
scaffold_12963	9812585	9813518
scaffold_12875	5436532	5438713
scaffold_12723	2476213	2477657
scaffold_13049	13389645	13391117
scaffold_13049	4183891	4184899
scaffold_13049	7156756	7158791
scaffold_13049	7121832	7122830
scaffold_13049	15017434	15018033
scaffold_13049	5750085	5753150
scaffold_13049	2803501	2805014
scaffold_13049	17937893	17940509
scaffold_13042	463761	465254
scaffold_12875	19184422	19186549
scaffold_12928	7468091	7469252
scaffold_12928	1344444	1345078
scaffold_13047	13712489	13714786
scaffold_12726	460014	461277
scaffold_12822	1505128	1507550
scaffold_13042	84153	85172
scaffold_12875	5108992	5110335
scaffold_12928	2508510	2509605
scaffold_13047	14242	15291
scaffold_13049	1101671	1102393
scaffold_12928	5497527	5499373
scaffold_12958	73733	74846
scaffold_13246	2638817	2640463
scaffold_12723	2747424	2748473
scaffold_13047	3515517	3516392
scaffold_12963	2731171	2733568
scaffold_13047	11064153	11065330
scaffold_12723	1088809	1089800
scaffold_13047	4155891	4156716
scaffold_12822	3576038	3578205
scaffold_12855	487506	488801
scaffold_13047	10931991	10934306
scaffold_13047	6043086	6043663
scaffold_13049	21411946	21412758
scaffold_12875	13207980	13209440
scaffold_13049	25165403	25165956
scaffold_12963	20110196	20112110
scaffold_12928	3642646	3644821
scaffold_10322	134714	136115
scaffold_13049	2699725	2701133
scaffold_13049	19126363	19127883
scaffold_12875	12513268	12514394
scaffold_13049	20809972	20810902
scaffold_13049	15365995	15367154
scaffold_12822	1204607	1206963
scaffold_12855	397093	398031
scaffold_13049	20014657	20015977
scaffold_12875	18350937	18352395
scaffold_13047	12458738	12460085
scaffold_13047	6285456	6286764
scaffold_13049	16638739	16639836
scaffold_13047	5974941	5976443
scaffold_12855	1166392	1169065
scaffold_13049	6942082	6943430
scaffold_13050	1173628	1175392
scaffold_13049	12622758	12624405
scaffold_13049	9734242	9735399
scaffold_12723	4834228	4835362
scaffold_12875	4454892	4456449
scaffold_12822	455216	456017
scaffold_12928	5046878	5047677
scaffold_13049	6324005	6324873
scaffold_12875	15871359	15872441
scaffold_13047	16470509	16471249
scaffold_13042	111354	112543
scaffold_12932	1871087	1873152
scaffold_12875	4781145	4783566
scaffold_13049	14111790	14112756
scaffold_13049	3367368	3368999
scaffold_13049	9821131	9821816
scaffold_12855	3199505	3200580
scaffold_13052	674731	675876
scaffold_12875	8732215	8734381
scaffold_13052	845926	846472
scaffold_12928	5352260	5353096
scaffold_12875	5473614	5474749
scaffold_12875	16957731	16959524
scaffold_13049	5178295	5178981
scaffold_12963	13400618	13401870
scaffold_13049	20729911	20731216
scaffold_13052	579267	582603
scaffold_12855	1456032	1458406
scaffold_13042	1589911	1590588
scaffold_12855	7861529	7862584
scaffold_12875	3334077	3335284
scaffold_13049	1953885	1954478
scaffold_12855	8016549	8017994
scaffold_12855	438634	439628
scaffold_12723	4353400	4354451
scaffold_13047	3854663	3855406
scaffold_12963	16790417	16791832
scaffold_12723	2879279	2880761
scaffold_12875	4310770	4311926
scaffold_12970	8746339	8748231
scaffold_13049	8937826	8939085
scaffold_10324	516505	517283
scaffold_13047	4093711	4094777
scaffold_12726	415471	416331
scaffold_13047	16467288	16468335
scaffold_13049	1571286	1572957
scaffold_13047	8499254	8500109
scaffold_13047	6775364	6776764
scaffold_12875	13052276	13053385
scaffold_12875	13492257	13493664
scaffold_13049	17367055	17368027
scaffold_12875	15549092	15551016
scaffold_13049	8274032	8277339
scaffold_12963	19719277	19720282
scaffold_13049	18839636	18842051
scaffold_12970	3758866	3760025
scaffold_13246	2541499	2542137
scaffold_13049	12434822	12435759
scaffold_12723	1453260	1454500
scaffold_13047	18359968	18360778
scaffold_12963	1291805	1293210
scaffold_13049	23581530	23582977
scaffold_12875	12979351	12980584
scaffold_12723	4462239	4463553
scaffold_13049	17679607	17681074
scaffold_13049	20592574	20594102
scaffold_12963	19396928	19398693
scaffold_12664	42	1395
scaffold_13047	16071725	16073769
scaffold_13049	20285475	20286612
scaffold_12875	1409690	1410711
scaffold_12875	16943548	16944671
scaffold_12723	3965095	3965833
scaffold_12963	19413136	19413993
scaffold_12875	20248549	20249257
scaffold_12100	30795	33664
scaffold_13049	20798952	20800662
scaffold_12963	8974672	8976109
scaffold_13049	14829549	14830919
scaffold_12875	8015579	8017484
scaffold_12928	7464336	7464861
scaffold_12822	1014235	1014981
scaffold_13049	16625101	16626246
scaffold_10324	17906	19432
scaffold_12855	8005808	8007047
scaffold_13047	6389346	6392201
scaffold_12963	11128286	11129458
scaffold_12855	423103	424581
scaffold_12875	3882073	3882968
scaffold_13049	85871	87352
scaffold_12875	13436575	13439871
scaffold_12875	15939784	15940957
scaffold_12963	3481448	3482508
scaffold_13049	22472477	22474300
scaffold_13049	24085733	24087779
scaffold_13047	5682702	5683685
scaffold_12875	20016153	20018065
scaffold_13047	5869243	5870318
scaffold_12875	9664231	9666616
scaffold_12970	1126315	1127330
scaffold_13047	13022429	13023513
scaffold_12723	835801	837564
scaffold_13042	500090	500768
scaffold_12822	179648	181017
scaffold_13049	9897476	9898713
scaffold_12875	2704685	2705997
scaffold_13049	4464191	4465042
scaffold_13047	18438287	18439376
scaffold_12855	452183	453116
scaffold_13049	13352004	13352930
scaffold_13049	6079247	6080831
scaffold_13049	12488837	12489896
scaffold_12855	8922575	8923670
scaffold_13049	5514169	5516510
scaffold_12875	11011648	11013777
scaffold_12875	6807194	6809093
scaffold_13049	18378060	18379453
scaffold_12963	2575975	2578188
scaffold_13049	8322789	8323913
scaffold_13049	16847146	16848617
scaffold_13049	10232360	10233928
scaffold_13049	16961018	16961880
scaffold_13047	3078553	3079219
scaffold_13042	2821144	2822929
scaffold_13047	10094258	10095411
scaffold_13047	7089596	7090930
scaffold_12723	1860225	1861317
scaffold_12472	336536	337998
scaffold_12726	1523143	1525710
scaffold_13049	15391127	15392489
scaffold_12932	1210067	1211276
scaffold_13049	20526135	20527481
scaffold_13052	1187741	1189590
scaffold_13047	17974367	17975024
scaffold_12855	403547	404767
scaffold_12932	872897	874191
scaffold_12970	6665317	6666857
scaffold_12963	877483	878465
scaffold_13049	16843753	16844891
scaffold_12723	2692560	2693660
scaffold_13049	8871575	8872376
scaffold_13561	98107	99011
scaffold_12963	15769012	15771265
scaffold_12963	15319677	15321288
scaffold_13052	695489	696752
scaffold_12963	4162698	4163974
scaffold_12875	12924972	12926418
scaffold_12875	7639422	7641545
scaffold_12958	697181	699468
scaffold_12932	487331	488825
scaffold_13049	14109294	14110013
scaffold_12970	9257614	9258471
scaffold_13049	21307571	21309474
scaffold_12875	3729477	3731286
scaffold_13049	17648983	17650322
scaffold_12932	471497	473305
scaffold_13049	2173312	2175707
scaffold_12954	572290	574531
scaffold_13049	1331044	1332478
scaffold_12963	2589980	2590852
scaffold_13047	6160909	6162070
scaffold_13042	82008	83343
scaffold_13047	1199355	1200725
scaffold_13047	9967400	9968803
scaffold_13049	7373348	7374445
scaffold_12823	671483	674060
scaffold_12928	7434691	7435842
scaffold_13047	1840638	1841895
scaffold_13047	5692080	5692879
scaffold_12932	1188390	1190270
scaffold_13042	11459	13451
scaffold_12928	5794200	5795097
scaffold_12723	2470085	2470966
scaffold_13246	2491011	2492485
scaffold_12963	18545557	18546980
scaffold_13047	1629314	1629715
scaffold_13246	2007389	2008768
scaffold_13047	10836993	10838023
scaffold_13047	5696513	5697033
scaffold_13047	10134663	10136035
scaffold_12970	8229421	8230947
scaffold_13049	11881505	11882671
scaffold_13049	10125595	10126265
scaffold_13049	13192880	13195344
scaffold_12875	13486871	13488351
scaffold_12875	2144342	2146069
scaffold_12928	2302206	2304062
scaffold_12875	17792427	17793232
scaffold_13049	1482822	1483716
scaffold_12726	758240	760039
scaffold_13049	20731742	20732450
scaffold_13049	9202059	9203071
scaffold_13049	138223	139871
scaffold_13047	1421949	1423645
scaffold_13047	13451224	13452980
scaffold_12855	263768	264922
scaffold_12963	8877280	8880693
scaffold_13047	15187970	15189439
scaffold_12855	8032276	8033207
scaffold_12963	15144410	15146221
scaffold_12963	19207542	19208927
scaffold_12875	14136655	14137558
scaffold_7121	2088	2460
scaffold_13052	1094568	1096893
scaffold_12875	9769796	9771017
scaffold_12855	336220	337022
scaffold_12723	4891009	4891874
scaffold_12963	18646366	18647062
scaffold_13049	11872468	11874911
scaffold_13049	8900501	8901862
scaffold_13047	6053626	6054767
scaffold_12963	18473059	18474308
scaffold_12963	2295404	2296408
scaffold_13049	9195076	9196740
scaffold_12875	17722641	17723415
scaffold_12963	5587031	5587652
scaffold_13042	4043208	4044369
scaffold_12963	10995662	10996982
scaffold_13049	15416473	15418144
scaffold_13049	22337808	22339603
scaffold_12875	10658045	10659179
scaffold_12875	18010697	18012519
scaffold_13047	17057386	17060491
scaffold_13047	10152352	10153210
scaffold_12963	3270786	3273658
scaffold_12963	18960806	18961970
scaffold_12928	2327365	2328393
scaffold_12970	9336356	9340109
scaffold_12875	6866096	6868542
scaffold_12963	2165209	2166654
scaffold_12963	4551739	4553158
scaffold_13049	1955086	1957064
scaffold_13047	6049348	6049860
scaffold_12758	321997	322899
scaffold_12855	2935905	2937159
scaffold_13324	2636643	2638018
scaffold_12855	6017864	6019170
scaffold_13049	16958983	16959994
scaffold_12963	12987623	12989167
scaffold_12875	10947483	10949514
scaffold_12970	2183992	2185079
scaffold_12928	7394770	7395555
scaffold_12723	3563746	3564504
scaffold_12963	4001688	4002942
scaffold_12963	2796612	2798881
scaffold_13042	3325685	3327079
scaffold_13049	2118991	2120874
scaffold_13047	739616	741115
scaffold_12970	11782019	11783942
scaffold_12875	4531914	4533370
scaffold_12875	10140910	10141700
scaffold_12928	4763249	4763887
scaffold_12970	6631076	6631807
scaffold_13047	7999851	8000732
scaffold_13049	21783675	21784924
scaffold_12723	869616	871057
scaffold_13049	4166552	4167644
scaffold_12963	18229747	18231622
scaffold_12855	9531139	9531954
scaffold_13049	17377150	17378882
scaffold_12928	2637274	2638278
scaffold_13049	24115025	24115827
scaffold_12963	3291296	3291996
scaffold_13246	2385511	2386978
scaffold_12875	1413404	1414370
scaffold_13049	4834499	4835929
scaffold_12928	7613279	7614307
scaffold_13049	5330507	5332394
scaffold_12963	1388858	1391239
scaffold_12970	2947160	2948373
scaffold_12855	1223936	1227329
scaffold_13049	3673925	3675155
scaffold_12963	18836752	18838422
scaffold_13042	421550	423121
scaffold_13049	15283460	15284598
scaffold_12963	3295494	3296458
scaffold_13047	6230409	6231281
scaffold_13049	11558776	11560263
scaffold_13246	2470297	2471355
scaffold_12970	10291807	10293674
scaffold_12875	11800497	11802680
scaffold_13047	623198	624403
scaffold_13049	289643	292564
scaffold_13049	22851808	22853635
scaffold_13049	16533762	16536398
scaffold_12875	12625758	12626455
scaffold_13047	1694258	1695331
scaffold_12963	19684777	19686181
scaffold_12875	20069671	20070833
scaffold_10324	599793	601587
scaffold_13052	961144	962339
scaffold_12963	10604916	10606351
scaffold_13047	16987990	16989623
scaffold_12723	2670586	2671533
scaffold_12963	3278808	3279670
scaffold_13047	10059191	10060301
scaffold_12875	14850510	14852647
scaffold_12875	20547000	20548152
scaffold_12875	9869572	9871320
scaffold_12963	15951328	15952242
scaffold_12963	12557444	12559106
scaffold_12855	5110792	5111440
scaffold_12855	714361	715332
scaffold_12855	8387395	8388392
scaffold_13049	11227369	11229524
scaffold_13049	3115734	3117321
scaffold_12822	1608693	1609489
scaffold_12855	7941741	7942907
scaffold_12875	13838049	13838960
scaffold_12875	16407381	16410445
scaffold_12963	19926236	19927351
scaffold_13047	10846275	10848413
scaffold_12823	2297753	2299122
scaffold_12963	12154023	12155005
scaffold_13049	23404619	23406154
scaffold_12875	15730953	15731804
scaffold_12875	15044196	15047172
scaffold_12723	4099607	4101362
scaffold_12822	2373013	2373819
scaffold_13049	25127814	25129319
scaffold_13049	3456215	3458476
scaffold_13047	18736060	18738270
scaffold_12970	11286499	11287649
scaffold_13047	3445592	3446814
scaffold_13047	6168571	6170022
scaffold_12723	2737134	2738307
scaffold_12928	5687285	5689047
scaffold_13049	17020485	17021590
scaffold_12932	972886	973682
scaffold_12875	1421770	1422471
scaffold_13049	13398814	13399781
scaffold_12875	8037101	8038328
scaffold_13049	9495339	9496830
scaffold_12875	8600940	8602187
scaffold_12875	16258418	16260896
scaffold_13049	24932041	24933502
scaffold_13049	7433754	7434790
scaffold_12822	2975065	2975783
scaffold_13049	3480214	3481488
scaffold_13049	16017370	16018260
scaffold_12758	344105	345134
scaffold_8604	28	992
scaffold_13049	2032061	2032807
scaffold_13049	9795675	9797168
scaffold_12823	1386612	1388213
scaffold_12875	17129054	17131440
scaffold_13049	20598482	20601343
scaffold_12963	15940370	15941308
scaffold_13047	3860185	3860980
scaffold_13047	1791243	1792799
scaffold_12855	8052206	8053303
scaffold_12875	12770431	12771782
scaffold_12726	2557957	2559103
scaffold_12963	11904911	11906521
scaffold_12723	3061136	3062497
scaffold_12875	10500969	10501929
scaffold_12928	7020041	7020898
scaffold_10324	29815	32965
scaffold_13049	23530348	23532252
scaffold_12963	16024873	16025631
scaffold_12928	710509	711422
scaffold_13047	7431737	7433434
scaffold_12963	7968487	7969376
scaffold_13049	13171805	13173839
scaffold_13047	6307353	6308348
scaffold_12723	636463	637302
scaffold_13049	23148956	23150992
scaffold_12963	10980264	10981029
scaffold_12875	20445338	20446910
scaffold_12875	20466283	20467906
scaffold_12963	9870533	9872673
scaffold_12963	15569683	15570815
scaffold_13042	1707663	1708314
scaffold_12875	1546635	1548764
scaffold_12963	8515241	8516879
scaffold_12723	1600640	1601865
scaffold_12875	20411184	20413674
scaffold_13047	6323086	6324007
scaffold_12723	4281024	4282950
scaffold_12855	6816564	6818757
scaffold_12970	4907185	4908490
scaffold_13047	1859305	1860894
scaffold_13047	7679405	7681289
scaffold_12932	1327545	1329945
scaffold_12963	14425185	14426195
scaffold_13042	22192	23546
scaffold_13047	3243277	3245487
scaffold_13052	1600311	1601147
scaffold_13042	2985873	2986992
scaffold_13049	1944752	1945965
scaffold_12963	1580618	1582120
scaffold_13049	17764812	17765862
scaffold_13049	2791125	2792356
scaffold_13049	22984173	22984844
scaffold_12963	6547261	6548674
scaffold_12875	5196925	5198009
scaffold_13049	23083391	23085028
scaffold_13049	13940758	13943761
scaffold_13047	588074	591018
scaffold_12823	1353512	1354281
scaffold_13047	16764204	16765787
scaffold_12855	8129670	8130614
scaffold_12963	36599	38875
scaffold_13049	18340441	18341149
scaffold_12855	8441369	8442322
scaffold_12970	9366678	9368070
scaffold_12963	19872528	19873385
scaffold_13049	2276847	2278122
scaffold_13049	3826273	3827688
scaffold_12932	715175	716502
scaffold_13047	11387372	11388116
scaffold_13049	22944725	22946421
scaffold_12963	10579817	10581459
scaffold_12822	1109371	1111002
scaffold_13047	5152586	5153896
scaffold_12875	10138593	10139493
scaffold_13049	4246322	4248417
scaffold_13047	5716738	5717827
scaffold_12855	8085392	8086928
scaffold_12970	389269	390782
scaffold_13047	4151317	4151943
scaffold_12970	6181897	6182710
scaffold_13049	20305190	20305786
scaffold_12963	11377186	11378061
scaffold_13049	7538917	7541211
scaffold_12875	7251566	7252976
scaffold_13049	646188	647260
scaffold_12963	18306922	18308289
scaffold_12875	9143838	9144735
scaffold_12875	13178198	13179325
scaffold_12963	16352755	16353799
scaffold_13049	14348618	14351184
scaffold_13047	2017575	2019216
scaffold_12875	12832011	12832969
scaffold_12875	20460820	20461453
scaffold_12875	10783256	10783970
scaffold_12875	5187416	5188637
scaffold_6974	2303	2752
scaffold_12875	10485369	10486085
scaffold_12875	2398867	2400210
scaffold_12855	5095311	5096143
scaffold_13047	6512468	6515391
scaffold_13049	17515708	17516488
scaffold_12875	13934245	13935173
scaffold_13049	20004345	20005193
scaffold_12726	1658761	1661079
scaffold_13049	2979863	2981790
scaffold_12963	15747234	15749116
scaffold_12970	6368381	6370220
scaffold_12855	1047470	1049533
scaffold_12875	18376900	18378208
scaffold_12963	5240145	5241283
scaffold_13047	11586339	11587664
scaffold_13049	17374551	17375335
scaffold_13049	485340	487459
scaffold_12855	5109892	5110535
scaffold_10324	781969	783115
scaffold_13049	18854311	18856460
scaffold_12963	17876512	17877872
scaffold_12875	5467619	5469122
scaffold_12855	9543376	9544252
scaffold_12963	13407216	13408942
scaffold_12823	763839	764430
scaffold_12963	8966765	8968620
scaffold_12875	684240	686355
scaffold_12758	348755	349559
scaffold_12928	2657317	2658239
scaffold_12970	4523793	4524448
scaffold_12875	3655151	3656198
scaffold_12855	3424411	3426473
scaffold_13042	1628561	1630299
scaffold_12875	807012	808856
scaffold_12963	1517054	1517787
scaffold_13049	5873569	5874286
scaffold_12822	822929	824839
scaffold_13047	5786809	5788938
scaffold_12723	2315840	2316977
scaffold_13049	18559258	18559893
scaffold_12822	1900063	1901096
scaffold_12875	13806003	13807163
scaffold_12726	2555940	2556762
scaffold_13047	8241377	8242997
scaffold_12875	15431530	15433909
scaffold_12734	157755	158823
scaffold_10324	985217	987129
scaffold_12963	5005180	5006140
scaffold_13042	1594409	1596347
scaffold_12822	2675510	2677670
scaffold_13047	9614060	9615506
scaffold_12928	6371710	6373128
scaffold_12875	6686205	6686890
scaffold_13052	1315023	1316221
scaffold_13049	19440301	19442078
scaffold_10322	124080	126548
scaffold_13049	17926622	17928083
scaffold_12875	16959870	16961492
scaffold_12928	1349306	1350452
scaffold_12963	3445427	3446171
scaffold_13246	302624	304430
scaffold_13047	579934	580741
scaffold_13049	14984407	14985970
scaffold_12932	678080	679571
scaffold_13049	3082116	3083688
scaffold_12963	15683907	15685528
scaffold_12875	12911364	12912294
scaffold_13049	24051840	24052526
scaffold_12875	12818669	12819939
scaffold_13050	527054	529386
scaffold_12928	7395759	7396505
scaffold_12855	6864530	6865916
scaffold_12875	12395979	12396921
scaffold_12472	544739	546293
scaffold_12855	3892979	3893873
scaffold_13047	2021742	2022655
scaffold_13047	5674479	5675611
scaffold_12855	8292942	8294763
scaffold_13052	740078	741193
scaffold_12822	1458165	1459386
scaffold_13047	6027192	6027843
scaffold_13042	4637888	4640868
scaffold_13049	20111812	20112725
scaffold_13049	24679463	24680227
scaffold_13049	1466378	1467449
scaffold_12928	4018903	4019916
scaffold_13049	17015249	17016214
scaffold_12822	143683	144988
scaffold_12963	15648783	15650103
scaffold_13047	7909036	7909618
scaffold_12930	11237	12549
scaffold_12963	9654924	9655984
scaffold_12875	3273027	3275014
scaffold_12963	16023980	16024545
scaffold_13349	13616	14547
scaffold_12928	4804462	4805518
scaffold_13047	10042908	10044253
scaffold_12970	2724587	2725655
scaffold_13049	8781996	8783403
scaffold_10324	62778	65318
scaffold_12875	7407071	7408751
scaffold_13047	10414379	10416639
scaffold_12963	18636435	18638522
scaffold_13047	11037431	11039216
scaffold_13324	771789	772864
scaffold_12936	397179	398193
scaffold_13047	5438968	5440040
scaffold_13049	2490295	2491264
scaffold_12855	7472327	7473043
scaffold_12963	4021333	4022654
scaffold_12963	13818118	13819136
scaffold_12875	659001	660829
scaffold_12970	3783720	3784922
scaffold_13049	23095175	23097441
scaffold_12932	1069876	1070805
scaffold_12963	19647038	19649036
scaffold_12758	503108	504050
scaffold_12855	8314927	8316357
scaffold_12963	8488023	8489546
scaffold_12758	347200	347938
scaffold_12963	18470427	18471255
scaffold_12970	4198365	4200207
scaffold_10324	802629	804307
scaffold_12822	1780789	1781565
scaffold_12723	2365117	2365999
scaffold_12723	4243946	4245506
scaffold_12823	1562593	1563253
scaffold_12822	635675	638225
scaffold_12875	17122376	17125479
scaffold_12875	10673085	10673844
scaffold_12723	3558773	3560057
scaffold_13049	20517405	20519380
scaffold_12963	12450109	12450942
scaffold_13047	9100105	9101865
scaffold_13049	9227398	9227956
scaffold_12928	2127345	2128056
scaffold_13052	1325482	1327619
scaffold_13049	11548882	11550319
scaffold_12823	1552783	1554114
scaffold_12963	10274645	10275614
scaffold_13049	23938295	23939546
scaffold_13047	11439538	11440734
scaffold_12928	6385616	6387814
scaffold_12855	9409709	9411258
scaffold_12875	1194806	1196279
scaffold_12932	990142	991349
scaffold_12726	2648417	2649959
scaffold_12875	9883889	9885006
scaffold_12855	1771007	1772573
scaffold_12855	9705366	9706206
scaffold_13047	45822	47037
scaffold_13049	9719379	9720787
scaffold_13049	10662067	10663203
scaffold_13047	14207060	14208297
scaffold_13049	3098262	3100021
scaffold_12875	10481689	10483014
scaffold_12970	2935898	2937155
scaffold_12875	4658726	4660463
scaffold_12875	13255518	13258154
scaffold_12723	3343143	3345482
scaffold_13047	16882371	16883704
scaffold_13049	13682080	13683500
scaffold_13047	19220475	19221565
scaffold_12875	16804131	16804913
scaffold_12855	3032459	3033646
scaffold_13049	16682132	16682826
scaffold_13052	987220	988602
scaffold_13049	19762946	19764427
scaffold_12970	10110849	10111788
scaffold_12963	7068472	7070708
scaffold_12928	7025132	7026848
scaffold_13049	22072040	22072979
scaffold_12963	5489149	5491257
scaffold_13047	11554305	11555264
scaffold_13049	18119744	18122472
scaffold_13049	16739799	16740995
scaffold_13042	3802838	3803798
scaffold_12875	11581220	11582945
scaffold_12726	1535746	1536687
scaffold_13049	22157809	22158755
scaffold_12875	12274014	12275305
scaffold_12823	1981883	1983466
scaffold_12723	1132017	1132577
scaffold_12875	17325297	17327738
scaffold_12970	11288688	11289444
scaffold_12963	1533378	1534940
scaffold_13049	9907349	9908299
scaffold_13049	13656803	13658311
scaffold_13042	4228278	4229392
scaffold_13049	6496865	6497899
scaffold_13049	20802126	20803068
scaffold_12855	877954	879758
scaffold_13042	3876795	3878600
scaffold_12723	3548569	3550251
scaffold_12855	3397898	3399382
scaffold_13049	4743401	4745446
scaffold_12855	455894	456758
scaffold_13047	3892822	3895915
scaffold_12970	4931288	4933369
scaffold_10324	300113	302067
scaffold_12875	7134227	7136261
scaffold_13042	989090	990791
scaffold_12875	13836872	13837813
scaffold_13047	16457866	16459077
scaffold_12928	6771043	6772479
scaffold_13049	6898627	6901499
scaffold_13049	1459273	1460521
scaffold_12875	10150189	10151189
scaffold_12967	705107	705882
scaffold_12875	12714890	12715512
scaffold_13047	14969503	14971042
scaffold_13052	1292694	1294781
scaffold_13049	7436095	7437066
scaffold_12970	11458019	11459873
scaffold_13049	14602875	14604597
scaffold_12726	2422497	2423654
scaffold_12875	7367953	7368743
scaffold_12963	10055646	10057320
scaffold_12875	3162246	3163690
scaffold_13047	14579019	14580575
scaffold_12875	7254122	7254844
scaffold_13049	22320132	22321008
scaffold_13049	13140771	13141967
scaffold_13049	21360719	21361888
scaffold_13049	8421056	8422363
scaffold_12963	898989	899963
scaffold_13049	12222871	12223451
scaffold_12875	10822213	10824049
scaffold_12822	3333081	3333827
scaffold_12970	1427859	1430154
scaffold_13324	2798025	2798755
scaffold_13049	13849657	13850719
scaffold_12963	14240738	14242028
scaffold_12875	8833062	8834218
scaffold_12855	5085592	5086340
scaffold_13047	671409	672391
scaffold_13049	10263095	10265580
scaffold_13042	1782420	1783790
scaffold_12963	16043266	16044110
scaffold_12100	57994	59083
scaffold_13047	1329775	1330682
scaffold_12928	496462	497648
scaffold_13049	18813125	18814085
scaffold_13049	24938349	24939838
scaffold_13047	5410324	5411647
scaffold_12970	6024237	6026634
scaffold_13049	9901481	9902164
scaffold_13049	3186078	3187107
scaffold_12875	6973379	6975026
scaffold_12855	5094133	5095133
scaffold_12726	2416439	2417850
scaffold_13052	1271995	1273148
scaffold_12970	8197556	8198650
scaffold_13047	11394049	11394724
scaffold_13047	5630694	5631641
scaffold_12875	16832342	16833601
scaffold_12723	4658537	4660826
scaffold_12875	12386582	12387965
scaffold_12875	5203203	5204589
scaffold_12932	1538573	1539732
scaffold_13047	10766408	10768269
scaffold_12963	16037650	16038674
scaffold_13049	2347397	2348260
scaffold_12875	14532471	14533985
scaffold_12875	8653580	8655705
scaffold_13050	1126644	1128606
scaffold_12970	7986338	7988688
scaffold_12875	11062795	11063567
scaffold_12875	15497756	15499069
scaffold_13050	2912913	2914779
scaffold_12963	12177147	12178841
scaffold_12963	4577891	4579831
scaffold_12970	5425749	5427755
scaffold_13324	2810285	2812632
scaffold_12875	20103296	20106343
scaffold_12963	19692913	19694659
scaffold_12875	17716556	17717685
scaffold_12875	18109020	18110396
scaffold_10324	343761	344535
scaffold_12928	3320746	3322950
scaffold_12875	14900760	14902408
scaffold_13047	2571246	2571956
scaffold_13049	17786828	17787973
scaffold_10324	1153657	1154543
scaffold_13047	11840761	11842293
scaffold_13049	14686944	14688061
scaffold_12963	19969231	19971206
scaffold_13047	13379719	13381253
scaffold_13047	6502623	6504465
scaffold_12823	1268787	1270323
scaffold_12822	1420993	1421977
scaffold_12963	2594215	2595732
scaffold_13049	21693671	21694430
scaffold_12875	8094842	8097066
scaffold_13049	18647001	18648628
scaffold_12928	2318093	2320605
scaffold_12875	16333485	16334320
scaffold_12928	6378788	6380307
scaffold_12855	8683772	8684655
scaffold_13049	1890571	1891653
scaffold_12970	10317541	10318224
scaffold_13047	18817097	18819512
scaffold_13047	3844550	3845221
scaffold_12970	7147757	7150051
scaffold_12875	20565757	20567538
scaffold_13049	8881910	8882757
scaffold_13049	16581474	16583323
scaffold_13049	2502103	2503264
scaffold_13052	728840	729722
scaffold_12932	1907688	1909053
scaffold_12875	1135778	1136449
scaffold_12723	2369897	2372189
scaffold_12855	8396525	8397943
scaffold_12963	18732215	18733721
scaffold_13047	3250961	3252258
scaffold_13047	1564203	1565131
scaffold_12875	12057949	12059143
scaffold_12875	14832102	14833128
scaffold_13049	12392135	12393392
scaffold_12963	19998280	19999525
scaffold_12875	11358249	11359542
scaffold_12875	12807872	12808659
scaffold_12875	5312802	5313648
scaffold_13047	13483580	13486947
scaffold_12822	557464	559073
scaffold_12875	1527916	1530566
scaffold_12875	6921046	6922129
scaffold_12875	14719041	14719916
scaffold_13047	15042162	15043244
scaffold_13049	8876606	8878401
scaffold_12875	17376366	17377686
scaffold_12875	538472	540540
scaffold_12723	3161226	3162492
scaffold_12723	3605259	3606501
scaffold_12855	8424217	8425164
scaffold_12963	3213380	3214845
scaffold_12822	2070492	2072989
scaffold_12963	1514744	1516228
scaffold_13049	8294581	8296277
scaffold_13047	3303965	3305845
scaffold_13049	8658064	8659219
scaffold_13052	1430280	1431323
scaffold_12723	2326374	2327703
scaffold_13049	11234759	11236457
scaffold_13047	9584609	9586884
scaffold_13042	101544	103739
scaffold_13047	17049506	17050763
scaffold_12875	6771405	6773430
scaffold_12875	18008452	18009210
scaffold_12855	7305270	7306952
scaffold_13049	16570074	16572598
scaffold_12875	9733501	9734325
scaffold_13049	11058877	11060476
scaffold_13047	6320308	6321511
scaffold_12970	350830	352598
scaffold_13047	19207126	19208423
scaffold_13049	19373857	19376750
scaffold_12970	8436372	8439181
scaffold_12100	66594	68445
scaffold_13049	1369088	1370303
scaffold_13047	3747731	3748664
scaffold_13049	9958614	9959238
scaffold_13047	12319209	12320137
scaffold_12963	15139367	15140418
scaffold_13049	23617701	23619492
scaffold_12855	8428876	8429979
scaffold_12970	2884288	2885479
scaffold_12723	4629734	4630855
scaffold_13047	11509885	11510943
scaffold_13047	10438069	10440972
scaffold_12855	5689884	5691682
scaffold_13047	6167534	6168089
scaffold_12726	1122577	1125210
scaffold_12823	1560236	1561088
scaffold_12963	48928	49791
scaffold_12970	1510906	1512503
scaffold_13049	17896130	17897264
scaffold_13047	16950188	16951797
scaffold_13042	3795531	3796489
scaffold_13047	11644694	11646755
scaffold_13047	9308788	9309424
scaffold_12875	9673855	9675184
scaffold_13042	299381	300365
scaffold_12723	3101489	3104547
scaffold_12970	4887799	4889106
scaffold_13047	6220447	6221779
scaffold_12936	488204	490947
scaffold_12875	18907838	18908950
scaffold_12723	4722562	4724512
scaffold_13049	22719061	22721757
scaffold_13047	3474796	3477302
scaffold_13246	2506991	2507982
scaffold_12963	16279599	16281785
scaffold_12970	2511199	2513570
scaffold_12875	19078567	19079895
scaffold_12963	2081722	2082755
scaffold_12855	7974508	7975373
scaffold_13047	6328112	6330155
scaffold_12855	7940661	7941230
scaffold_12723	2717307	2718339
scaffold_12963	14535779	14537073
scaffold_13049	20915882	20917898
scaffold_12928	5716552	5717854
scaffold_12963	4174856	4176161
scaffold_13047	1433946	1434775
scaffold_10322	274142	275797
scaffold_12875	17728439	17729849
scaffold_13047	4169997	4171557
scaffold_12963	14864191	14865741
scaffold_13049	2374535	2376781
scaffold_12928	4773817	4777668
scaffold_12963	9237199	9238770
scaffold_12723	2697312	2698291
scaffold_13052	930342	932140
scaffold_13047	10256304	10257706
scaffold_12822	911382	913563
scaffold_12932	460222	461302
scaffold_12963	7972738	7973912
scaffold_12970	3748078	3749272
scaffold_12963	8402416	8404421
scaffold_13047	9477843	9478817
scaffold_12822	1656727	1658140
scaffold_12963	1021119	1022096
scaffold_13049	14559821	14561165
scaffold_12970	1542303	1543137
scaffold_12875	13350586	13352412
scaffold_12963	13859110	13860081
scaffold_12963	13160829	13161421
scaffold_13049	11591999	11592583
scaffold_12823	1258262	1259127
scaffold_13246	315025	316222
scaffold_12970	8202894	8204536
scaffold_12963	14516912	14518727
scaffold_12932	1173491	1174554
scaffold_12970	21632	22455
scaffold_13049	15994824	15996703
scaffold_13047	9574972	9576784
scaffold_12823	1800326	1801364
scaffold_12823	1720924	1722622
scaffold_13246	1492369	1493582
scaffold_12963	17026320	17028139
scaffold_12875	5111976	5113815
scaffold_13049	10086166	10087748
scaffold_13047	13041764	13043620
scaffold_13047	17390382	17393359
scaffold_12723	4486571	4488296
scaffold_13047	10171868	10174904
scaffold_13049	10503674	10504851
scaffold_12822	802796	805077
scaffold_12855	2490936	2492413
scaffold_13049	15019455	15020929
scaffold_12930	35120	36838
scaffold_13047	12330681	12331585
scaffold_10324	271310	272612
scaffold_12970	8555853	8558053
scaffold_13049	23770989	23772887
scaffold_12823	225734	227072
scaffold_12723	671973	673442
scaffold_13052	615267	616249
scaffold_13049	12861664	12862286
scaffold_12875	13547154	13548358
scaffold_12875	1439212	1440001
scaffold_12723	4593749	4594853
scaffold_12875	14163926	14164523
scaffold_13049	2801285	2802191
scaffold_12855	8547072	8548788
scaffold_12875	13313309	13314491
scaffold_12963	2286186	2286921
scaffold_13049	9212973	9214795
scaffold_13049	16423235	16424645
scaffold_12875	15425099	15427328
scaffold_12963	5580966	5582304
scaffold_12875	2058788	2059374
scaffold_13049	1690687	1691515
scaffold_13049	18476909	18478682
scaffold_12932	853393	855155
scaffold_12875	12418971	12420854
scaffold_13052	904958	906881
scaffold_13049	23014576	23015376
scaffold_12963	1923950	1924882
scaffold_13049	13959083	13960010
scaffold_12855	4030239	4032486
scaffold_12963	16154010	16155845
scaffold_13049	16508088	16510280
scaffold_12822	3537354	3538649
scaffold_12855	8764787	8766441
scaffold_13246	1658447	1659037
scaffold_12855	480174	481347
scaffold_13047	1706757	1708356
scaffold_12875	17017232	17018765
scaffold_12875	19744126	19745278
scaffold_12970	6986038	6987049
scaffold_13049	1290906	1291604
scaffold_12932	457420	458634
scaffold_12970	6574178	6575647
scaffold_13047	13332213	13333334
scaffold_12963	13654180	13655790
scaffold_12928	1088412	1089227
scaffold_12970	3754171	3755776
scaffold_13047	6801423	6802144
scaffold_12855	4862682	4863966
scaffold_13049	22667406	22668272
scaffold_10324	601916	602659
scaffold_12970	11333494	11335235
scaffold_13047	16647694	16649817
scaffold_12855	3071464	3073090
scaffold_13049	2217166	2218432
scaffold_13047	12036443	12037197
scaffold_12963	3832792	3834219
scaffold_13047	12642135	12642997
scaffold_13042	1804090	1805115
scaffold_13049	699316	700790
scaffold_13047	2047605	2050030
scaffold_13049	24321141	24322583
scaffold_12963	5532988	5534670
scaffold_12875	14890744	14892335
scaffold_13047	18859090	18861016
scaffold_13049	10275807	10277021
scaffold_13047	851711	854165
scaffold_12823	2299945	2300525
scaffold_12963	10472954	10473777
scaffold_13049	4251873	4252906
scaffold_12855	5441479	5442931
scaffold_13203	18	334
scaffold_12875	6842423	6843903
scaffold_12970	5390960	5392150
scaffold_12728	485659	486708
scaffold_13042	114396	115191
scaffold_12875	4290294	4291882
scaffold_12970	11806229	11807251
scaffold_13047	1997824	1999763
scaffold_12822	3095522	3096321
scaffold_10322	400078	401883
scaffold_12963	11151414	11152813
scaffold_13049	22219902	22221479
scaffold_12963	13168685	13171452
scaffold_13049	8638684	8640489
scaffold_12875	6326210	6328579
scaffold_13042	4328007	4329918
scaffold_13050	3041665	3044755
scaffold_12970	10741914	10742800
scaffold_12855	1755775	1756786
scaffold_12970	7362995	7364612
scaffold_13047	7567651	7569215
scaffold_12963	3340475	3341077
scaffold_12855	1066637	1067729
scaffold_13042	1607578	1608679
scaffold_13049	12400265	12401379
scaffold_12855	10020038	10022186
scaffold_12970	4483772	4484797
scaffold_12963	13844223	13845606
scaffold_12963	2978247	2979583
scaffold_13049	9200610	9201351
scaffold_12963	18669599	18670445
scaffold_12963	7974559	7975447
scaffold_13049	13855874	13857337
scaffold_12928	6647398	6649596
scaffold_13049	3652095	3654954
scaffold_12875	13630315	13631215
scaffold_13042	301685	302210
scaffold_13047	19155412	19156128
scaffold_10324	827335	828760
scaffold_12963	14424156	14424794
scaffold_12963	16412621	16413483
scaffold_12963	19187940	19190053
scaffold_13047	9849505	9852024
scaffold_13049	2134051	2135052
scaffold_12963	5072825	5074120
scaffold_13047	7001211	7002332
scaffold_12855	7862811	7863348
scaffold_12928	5242507	5243645
scaffold_12855	1004615	1006468
scaffold_12728	163286	164418
scaffold_12928	5724855	5727096
scaffold_13042	2314376	2318515
scaffold_13047	8627554	8628966
scaffold_12726	357486	358850
scaffold_13047	6396163	6398255
scaffold_13049	6435324	6437530
scaffold_12928	2309127	2309908
scaffold_12963	12400763	12401955
scaffold_12875	2824071	2824829
scaffold_12963	12923330	12924996
scaffold_12963	14747969	14750901
scaffold_13246	1158239	1160821
scaffold_13042	302427	302897
scaffold_12963	15564776	15566040
scaffold_13049	20313852	20316146
scaffold_12875	14356375	14358999
scaffold_13049	4102145	4104003
scaffold_12963	20029934	20030724
scaffold_13047	14480955	14482066
scaffold_12963	13409623	13410448
scaffold_13049	10449508	10450621
scaffold_12963	4172948	4173656
scaffold_13049	1838940	1841694
scaffold_12875	19621074	19622349
scaffold_13049	9955073	9956892
scaffold_12723	304724	308515
scaffold_12970	10114177	10114877
scaffold_12875	5430952	5431843
scaffold_12963	5453141	5454249
scaffold_13049	7614056	7615894
scaffold_12928	4767048	4767784
scaffold_13042	3466376	3467382
scaffold_12963	1650781	1651746
scaffold_13221	229	1444
scaffold_12963	13943761	13944808
scaffold_10324	708407	710232
scaffold_13047	5762348	5763509
scaffold_12875	6254078	6254802
scaffold_12723	817959	818861
scaffold_12928	5676853	5679261
scaffold_12963	19710461	19711279
scaffold_12723	1554194	1556123
scaffold_13049	5800738	5802601
scaffold_13047	16659013	16660469
scaffold_13047	16489405	16490632
scaffold_13049	4138535	4140293
scaffold_10324	376578	378447
scaffold_12855	5299306	5300964
scaffold_12875	20180080	20180905
scaffold_12970	1255115	1255948
scaffold_13324	2598558	2599680
scaffold_12875	17045355	17046587
scaffold_12963	9711259	9712508
scaffold_12963	5584333	5585182
scaffold_12967	479094	480648
scaffold_13047	14610347	14611980
scaffold_12822	2242970	2245794
scaffold_12875	18928715	18930289
scaffold_13049	23689762	23690540
scaffold_12855	9987473	9988767
scaffold_13049	2260948	2263245
scaffold_13049	12374177	12376124
scaffold_13042	2146134	2146827
scaffold_12875	4503094	4503653
scaffold_13047	17987055	17988166
scaffold_12928	4755247	4756428
scaffold_12970	517832	519790
scaffold_13049	17012672	17013863
scaffold_12928	2605915	2607132
scaffold_12472	321135	322458
scaffold_13042	2280921	2282288
scaffold_12970	7299619	7301397
scaffold_13047	4192301	4194298
scaffold_13049	15726298	15727886
scaffold_12963	8809226	8810602
scaffold_12875	18474556	18475264
scaffold_13047	9274918	9275944
scaffold_12932	462211	462803
scaffold_12758	374527	376702
scaffold_12875	4855349	4857074
scaffold_11126	180	441
scaffold_12855	7721650	7723477
scaffold_12875	14658914	14660240
scaffold_13047	18601670	18603314
scaffold_13052	1927921	1928648
scaffold_12875	14013550	14014351
scaffold_12963	13884367	13885173
scaffold_13246	2648685	2650094
scaffold_12875	18253315	18254531
scaffold_13049	7164941	7166026
scaffold_13049	13348459	13349974
scaffold_12875	16456435	16456993
scaffold_12963	8430362	8431563
scaffold_13049	12410679	12411615
scaffold_13047	3437076	3438561
scaffold_12963	879953	881544
scaffold_13049	3835437	3836855
scaffold_12958	124090	125309
scaffold_13047	13860171	13862625
scaffold_12758	430532	432376
scaffold_12970	10298398	10299929
scaffold_12963	237157	238516
scaffold_12970	10192489	10193483
scaffold_13324	2534916	2536240
scaffold_13047	661282	662103
scaffold_13047	12854629	12855050
scaffold_12928	4757002	4757473
scaffold_12928	5727344	5728429
scaffold_13047	13983615	13985589
scaffold_13049	8310634	8312166
scaffold_12723	4804898	4805641
scaffold_12963	18859028	18860507
scaffold_13047	6485375	6486698
scaffold_12875	17659636	17660539
scaffold_12855	3976154	3978370
scaffold_13049	21703735	21706273
scaffold_13049	5694547	5696990
scaffold_12855	8161966	8164138
scaffold_12970	2011285	2012662
scaffold_13042	2233112	2234961
scaffold_12928	5667044	5668648
scaffold_12855	7947675	7948561
scaffold_12472	120176	121000
scaffold_13047	17050951	17052078
scaffold_13049	23792104	23793247
scaffold_12963	7097079	7098419
scaffold_12875	15845872	15846875
scaffold_12875	447467	449842
scaffold_13049	8768488	8769526
scaffold_13049	20303538	20304330
scaffold_12822	2989551	2991173
scaffold_13047	18710876	18711855
scaffold_12963	16744371	16745230
scaffold_12928	7449635	7450486
scaffold_12875	17355503	17356715
scaffold_12963	2388430	2389812
scaffold_12723	2970962	2972547
scaffold_12963	17562520	17564832
scaffold_12928	1339314	1339971
scaffold_13049	7690201	7691728
scaffold_13049	19177924	19178846
scaffold_12855	2496490	2498006
scaffold_13047	16053192	16056030
scaffold_12855	1154608	1156697
scaffold_12875	17187529	17187851
scaffold_12875	12725967	12728991
scaffold_12855	8011495	8012501
scaffold_12723	3132843	3133994
scaffold_13049	16658956	16659716
scaffold_13052	1314323	1314837
scaffold_10324	714995	716921
scaffold_13049	572525	574254
scaffold_12963	13614245	13615037
scaffold_12875	10931089	10932941
scaffold_12970	7953948	7955391
scaffold_12875	10509047	10510373
scaffold_12723	2983788	2985294
scaffold_13047	12291241	12292094
scaffold_13049	21538091	21539213
scaffold_12963	3872104	3873500
scaffold_12875	692203	693694
scaffold_13049	7090637	7092332
scaffold_12963	1999931	2002487
scaffold_12855	2481937	2483674
scaffold_13047	16932526	16934112
scaffold_13049	10356470	10358376
scaffold_12963	12518004	12519625
scaffold_12875	230830	232404
scaffold_12855	160664	162303
scaffold_12875	18508173	18509186
scaffold_13049	125584	127045
scaffold_12875	3595409	3596141
scaffold_13049	5107175	5109939
scaffold_12875	5448231	5449092
scaffold_13049	1480032	1481041
scaffold_13052	1286170	1288518
scaffold_13049	8537375	8538768
scaffold_12963	2630036	2631258
scaffold_12875	13715890	13718136
scaffold_13042	3806112	3806752
scaffold_12963	1257647	1259340
scaffold_13049	23283599	23284347
scaffold_12855	941239	943544
scaffold_12963	16026435	16027220
scaffold_12928	6248	7269
scaffold_12823	197736	199334
scaffold_12875	2884302	2886489
scaffold_12963	5713714	5715247
scaffold_13042	1466532	1468373
scaffold_12875	2380804	2381988
scaffold_12928	1057103	1059154
scaffold_12723	5655326	5657948
scaffold_12963	3347048	3347821
scaffold_12875	14734300	14735107
scaffold_13049	17520976	17522607
scaffold_13049	186607	188943
scaffold_12855	7855337	7856408
scaffold_12855	5305478	5306458
scaffold_12823	178106	180223
scaffold_12855	2255715	2256531
scaffold_13047	3207216	3208331
scaffold_12822	2547653	2548413
scaffold_12963	2523321	2525577
scaffold_13047	10919009	10920947
scaffold_12875	4408656	4410418
scaffold_12855	420724	421683
scaffold_12963	7055782	7056504
scaffold_12723	2894882	2899094
scaffold_13049	8519820	8520875
scaffold_12726	2603469	2605295
scaffold_13049	3591988	3593154
scaffold_12970	8545862	8546731
scaffold_12875	17007431	17009587
scaffold_12875	16531973	16533211
scaffold_12875	4023354	4024123
scaffold_13047	7276835	7279070
scaffold_13246	1804191	1806085
scaffold_12875	13378537	13380284
scaffold_13047	11939973	11940966
scaffold_13042	58130	59646
scaffold_12970	8159940	8161541
scaffold_13047	948308	949555
scaffold_12855	4667973	4669564
scaffold_13047	1579268	1581363
scaffold_12875	18069064	18070489
scaffold_12875	4102891	4104525
scaffold_12758	251972	253458
scaffold_13246	2501345	2502105
scaffold_12875	9131310	9133155
scaffold_12875	20249940	20251788
scaffold_12963	2933324	2934501
scaffold_12928	1309997	1311630
scaffold_13049	8894873	8895929
scaffold_13042	4593535	4595866
scaffold_13049	23492512	23494480
scaffold_12875	17794358	17795227
scaffold_12855	4669993	4670599
scaffold_12875	5103572	5104808
scaffold_12875	14166645	14167345
scaffold_12823	1592912	1594371
scaffold_13047	98735	101051
scaffold_12822	1108637	1109065
scaffold_12875	12809124	12809958
scaffold_13049	5810582	5812751
scaffold_12875	11092258	11093090
scaffold_12723	4470761	4471753
scaffold_13049	18439070	18439943
scaffold_13049	1488764	1489746
scaffold_12963	2013661	2015732
scaffold_12875	12718899	12721623
scaffold_13246	1380767	1382972
scaffold_12963	8770672	8771237
scaffold_13047	7107480	7110129
scaffold_13047	4463015	4464743
scaffold_12822	3023967	3025803
scaffold_13246	1735104	1735992
scaffold_10324	978838	980329
scaffold_13042	1232547	1233552
scaffold_13047	14045724	14047035
scaffold_13049	13847646	13848507
scaffold_13049	8312663	8314372
scaffold_13047	12313597	12314614
scaffold_12855	5584095	5586001
scaffold_13049	5209762	5211837
scaffold_12928	4765476	4766404
scaffold_13042	3086426	3088324
scaffold_12963	14759801	14760795
scaffold_12875	19134915	19135565
scaffold_13049	9451929	9454176
scaffold_12875	10902371	10903956
scaffold_13047	10848942	10849430
scaffold_12932	1178431	1179271
scaffold_12875	19084373	19085932
scaffold_13049	9224692	9225948
scaffold_13047	9343500	9344705
scaffold_12723	3067334	3069169
scaffold_13049	1716938	1717961
scaffold_13047	7813168	7815067
scaffold_13049	14670465	14671090
scaffold_12963	8798232	8798921
scaffold_12875	12952734	12955421
scaffold_12823	1139648	1141622
scaffold_13042	3611751	3612726
scaffold_12822	1127369	1130106
scaffold_12758	846014	847109
scaffold_13246	1613530	1614294
scaffold_13047	15043720	15044997
scaffold_12875	1582437	1583588
scaffold_12822	2887547	2889257
scaffold_12723	2884761	2886604
scaffold_12726	403942	405782
scaffold_12928	920543	922770
scaffold_12970	2148193	2150191
scaffold_13049	11922987	11924158
scaffold_13049	22281911	22283095
scaffold_13049	6084339	6086228
scaffold_12963	7547848	7548685
scaffold_13049	18420367	18421079
scaffold_13049	736345	737255
scaffold_12928	3289071	3290753
scaffold_12894	37015	37923
scaffold_12970	8481723	8484005
scaffold_13042	2651394	2653265
scaffold_12928	6419587	6420349
scaffold_13049	24103122	24104721
scaffold_13049	16541888	16543030
scaffold_12963	17230999	17232348
scaffold_12963	11922003	11924031
scaffold_12875	6397513	6399432
scaffold_12472	194310	195185
scaffold_13036	1015676	1017315
scaffold_12855	3991946	3993184
scaffold_13047	10446342	10448167
scaffold_12936	299912	300771
scaffold_13047	6298691	6299827
scaffold_12875	6210898	6212199
scaffold_13047	5431280	5431880
scaffold_13047	11391498	11392115
scaffold_12963	6597352	6599161
scaffold_10324	142257	143683
scaffold_12855	7824562	7825474
scaffold_13049	23979351	23981033
scaffold_13052	1021061	1022742
scaffold_12875	2158837	2159858
scaffold_10324	87338	89495
scaffold_12970	5295940	5297522
scaffold_12963	1476161	1477727
scaffold_10324	1152162	1152992
scaffold_12726	387324	388293
scaffold_12855	7433999	7435958
scaffold_12875	12472158	12473442
scaffold_12855	365533	366218
scaffold_13049	13265957	13268357
scaffold_12875	19047589	19050093
scaffold_12855	7670767	7672993
scaffold_12875	11137673	11139570
scaffold_13049	8983043	8984312
scaffold_12875	2490263	2491121
scaffold_12928	5112520	5113653
scaffold_13246	2162039	2164133
scaffold_13049	18923303	18925621
scaffold_12963	13831267	13832555
scaffold_12823	1274776	1275802
scaffold_13049	16095710	16096532
scaffold_12822	1098891	1100825
scaffold_13049	1191122	1192686
scaffold_13047	7185961	7189103
scaffold_12875	16272308	16275087
scaffold_12963	9576396	9578390
scaffold_13049	13694938	13696767
scaffold_13047	8816804	8818498
scaffold_13047	8291092	8292624
scaffold_13052	1423984	1424867
scaffold_12928	2175415	2176470
scaffold_12875	8412263	8413237
scaffold_12963	6873494	6875461
scaffold_13047	15450415	15451458
scaffold_13047	19194753	19196365
scaffold_12723	2914195	2915168
scaffold_13049	7749673	7750900
scaffold_10324	1020201	1022512
scaffold_12963	4606859	4607956
scaffold_12970	11733471	11735655
scaffold_12875	1898127	1899728
scaffold_13049	17702103	17703534
scaffold_13049	3160050	3161338
scaffold_13047	1973890	1975835
scaffold_13246	2462535	2463655
scaffold_12928	320464	321887
scaffold_13049	8740460	8741607
scaffold_10324	463533	466120
scaffold_13049	20277004	20279844
scaffold_13246	1737744	1738733
scaffold_12723	3287216	3289378
scaffold_13047	4100734	4102096
scaffold_12928	7508274	7511147
scaffold_12963	943049	944815
scaffold_12855	6858650	6859716
scaffold_12932	1965312	1966838
scaffold_12875	15075753	15077409
scaffold_12963	2088482	2089086
scaffold_12963	7598002	7599326
scaffold_12723	4041549	4044849
scaffold_12875	8672449	8674300
scaffold_12875	18932869	18934297
scaffold_12822	922905	925100
scaffold_10324	838823	839811
scaffold_13049	4130563	4132085
scaffold_13049	8543198	8544457
scaffold_12875	6103090	6106153
scaffold_12875	10147437	10148386
scaffold_12875	17657560	17659172
scaffold_12970	2646489	2647710
scaffold_12726	2487030	2489437
scaffold_12970	10329860	10330759
scaffold_12875	12163775	12164565
scaffold_12958	2572502	2573834
scaffold_12970	6397404	6398407
scaffold_12875	14200084	14201084
scaffold_12875	16263452	16265157
scaffold_12958	1921130	1922799
scaffold_13049	6787516	6788178
scaffold_13047	17615452	17617531
scaffold_12963	3223438	3224754
scaffold_12723	714215	716056
scaffold_13047	16477718	16478882
scaffold_13049	20504888	20506369
scaffold_12875	13793751	13794379
scaffold_13050	2236270	2237045
scaffold_12855	1445653	1446838
scaffold_12855	3201959	3202439
scaffold_13049	16718816	16719676
scaffold_12875	9860725	9862297
scaffold_12963	4032955	4033642
scaffold_13049	21626136	21627388
scaffold_13047	19160663	19162534
scaffold_12875	17203827	17205784
scaffold_12875	12178708	12180399
scaffold_13246	140180	142218
scaffold_12970	9697801	9700784
scaffold_12963	20118109	20119034
scaffold_12963	2417921	2419840
scaffold_12875	17845016	17847755
scaffold_13049	18317355	18318601
scaffold_12970	6572831	6573563
scaffold_13049	18402928	18404265
scaffold_13049	23781878	23784615
scaffold_12875	2333755	2335536
scaffold_12855	130030	131023
scaffold_12970	8370195	8371894
scaffold_12855	5639434	5640527
scaffold_13049	18094167	18096507
scaffold_13047	5623538	5624624
scaffold_13047	12410635	12412565
scaffold_13049	1678223	1681374
scaffold_13049	18088547	18089670
scaffold_13047	12148240	12149429
scaffold_12963	906671	908783
scaffold_13047	16802539	16803836
scaffold_12963	10472067	10472599
scaffold_13052	1105548	1108280
scaffold_12875	19011983	19013570
scaffold_13042	3428787	3429924
scaffold_12963	3522849	3524215
scaffold_13047	4286864	4287330
scaffold_12875	6917198	6918035
scaffold_13049	23709163	23711123
scaffold_13047	3855927	3856632
scaffold_12875	11021170	11023669
scaffold_13047	9407355	9408364
scaffold_12932	394849	397184
scaffold_12963	3839893	3841090
scaffold_13049	8227920	8229205
scaffold_12855	9712075	9713079
scaffold_13047	13177554	13179011
scaffold_12928	224896	227627
scaffold_13047	5194736	5196433
scaffold_12822	3906887	3907926
scaffold_12963	12074215	12075651
scaffold_12723	3109066	3110685
scaffold_12472	728669	729957
scaffold_13047	1603347	1604045
scaffold_13049	15295802	15297361
scaffold_12963	1564361	1565279
scaffold_13047	10697029	10698490
scaffold_12855	4774052	4775653
scaffold_13047	566476	568978
scaffold_12963	18954258	18955920
scaffold_13049	128876	129879
scaffold_12963	8447769	8448767
scaffold_12963	7537864	7538645
scaffold_13050	366773	367121
scaffold_12723	4059825	4060575
scaffold_13049	21765322	21767701
scaffold_13050	2900539	2902853
scaffold_12963	2292609	2293528
scaffold_13042	2877350	2879346
scaffold_13049	16069753	16071384
scaffold_13324	2538601	2539620
scaffold_12963	7087566	7088975
scaffold_13047	1544430	1546299
scaffold_12970	6989138	6991040
scaffold_12875	10810755	10813051
scaffold_12963	20157020	20159370
scaffold_13047	16873610	16875046
scaffold_12875	1953477	1954385
scaffold_12963	11130184	11131606
scaffold_13049	11189368	11190308
scaffold_12875	19974846	19976492
scaffold_12875	16022654	16024324
scaffold_12855	8862556	8863395
scaffold_13047	9246983	9248267
scaffold_13324	2501420	2502214
scaffold_12970	5352250	5354084
scaffold_13047	6024013	6024504
scaffold_12723	3490301	3491470
scaffold_12723	2499385	2501160
scaffold_12875	6701996	6702907
scaffold_12734	500621	501734
scaffold_12932	1948297	1950951
scaffold_13049	11719942	11720563
scaffold_12963	12577670	12578834
scaffold_13049	14608286	14609607
scaffold_13047	5901602	5902566
scaffold_12963	2496772	2497956
scaffold_12932	1995984	1996876
scaffold_13047	12866700	12868095
scaffold_13047	11555621	11556650
[truncated: 16,507 more rows]
