# Supplementary material for: The hourglass model of evolutionary conservation during embryogenesis extends to developmental enhancers with signatures of positive selection
Source: Genome Res. 2021 Sep;31(9):1573–81. doi: 10.1101/gr.275212.121 (PMC8415374; doi:10.1101/gr.275212.121)
Supplement: Supplemental Material [file supp_gr.275212.121_Supplemental_Code.zip › Supplemental_Code/data/bedFiles/all_peaks/dvir710_IDR_0.05.bed]

scaffold_12954	235346	235843
scaffold_4727	12540	13057
scaffold_13161	744	1242
scaffold_13036	442352	442684
scaffold_12528	221107	221411
scaffold_12785	3601	4083
scaffold_10212	212	451
scaffold_6974	9393	10644
scaffold_12926	71408	72014
scaffold_13052	870205	872232
scaffold_12720	39188	40253
scaffold_12875	3526932	3528454
scaffold_12788	41599	41909
scaffold_4730	924	1188
scaffold_12963	15188734	15189831
scaffold_13049	18443411	18444907
scaffold_13246	2007379	2008749
scaffold_10322	134590	135943
scaffold_10090	601	1045
scaffold_12875	2203756	2204421
scaffold_13047	6106676	6108268
scaffold_12528	221905	222275
scaffold_13047	3250980	3252302
scaffold_12963	18741660	18743138
scaffold_12875	612012	614341
scaffold_13049	12320111	12322264
scaffold_12875	3536686	3537576
scaffold_12723	4824152	4825340
scaffold_12875	10676449	10677725
scaffold_12875	16338833	16340791
scaffold_13047	11649324	11650638
scaffold_12963	9503268	9504597
scaffold_12875	20083734	20085142
scaffold_12875	2048512	2049788
scaffold_12723	4281114	4282915
scaffold_12822	3890144	3891709
scaffold_12875	5108598	5110614
scaffold_13047	6090002	6091083
scaffold_12928	5352030	5353095
scaffold_12875	12600585	12602200
scaffold_12855	8379867	8381121
scaffold_12855	9582559	9583470
scaffold_12963	17562561	17564829
scaffold_13324	2709098	2710852
scaffold_12963	18236590	18238068
scaffold_13049	18729974	18731443
scaffold_13049	10751984	10752809
scaffold_12963	15156102	15157238
scaffold_13049	19259767	19260981
scaffold_12875	17775357	17777646
scaffold_13246	1485702	1486389
scaffold_13047	10172980	10175052
scaffold_13049	21360614	21361900
scaffold_12963	19881563	19882703
scaffold_12963	13159891	13161428
scaffold_12875	18456243	18457859
scaffold_12855	9531136	9532734
scaffold_12723	2456736	2457912
scaffold_12875	2149363	2150925
scaffold_12926	72830	73219
scaffold_12963	12922709	12925015
scaffold_13049	4834605	4837088
scaffold_13047	1938262	1939725
scaffold_13047	3277201	3280094
scaffold_13246	1640861	1642190
scaffold_13047	10835518	10836537
scaffold_12823	1974868	1976072
scaffold_12963	7826505	7827826
scaffold_13047	3075905	3076824
scaffold_12875	8015790	8017552
scaffold_13047	5730868	5732834
scaffold_12875	14315760	14318256
scaffold_13049	21174863	21176674
scaffold_13049	19126289	19127950
scaffold_4727	15984	16872
scaffold_13042	2933540	2934628
scaffold_12855	1636955	1638222
scaffold_13049	3115702	3117060
scaffold_12875	13805741	13807092
scaffold_13049	21626229	21627426
scaffold_12963	16782679	16784350
scaffold_12928	1045984	1048170
scaffold_13049	15675960	15677087
scaffold_13246	1558305	1559698
scaffold_12875	11124082	11125640
scaffold_13047	3845504	3847087
scaffold_13049	21055590	21056731
scaffold_12823	2317812	2319768
scaffold_13049	5409856	5411836
scaffold_12875	10481539	10483250
scaffold_13049	2996232	2998123
scaffold_12963	19798380	19799650
scaffold_12963	4162693	4164048
scaffold_13049	18646753	18647842
scaffold_13049	23294080	23295381
scaffold_12855	379337	380541
scaffold_12855	8432876	8434445
scaffold_12963	12931249	12933081
scaffold_12875	4867058	4868387
scaffold_12963	7397278	7398153
scaffold_12875	1236033	1237561
scaffold_10322	151029	152384
scaffold_13047	3854519	3855408
scaffold_13049	20014362	20017046
scaffold_13049	23602603	23604276
scaffold_13047	8104930	8106196
scaffold_12855	3899932	3901060
scaffold_13049	15003000	15004792
scaffold_12875	16757959	16759362
scaffold_12875	4163179	4165670
scaffold_12875	3929563	3930413
scaffold_13049	7121790	7123079
scaffold_12970	3783562	3784928
scaffold_13049	22442241	22443411
scaffold_13047	15306146	15308674
scaffold_13246	2385868	2387019
scaffold_13049	23685897	23687157
scaffold_13049	14947590	14949614
scaffold_13049	9186450	9188255
scaffold_13047	5692045	5692968
scaffold_13049	9734251	9735505
scaffold_12875	14815514	14816571
scaffold_13047	6049233	6050078
scaffold_12963	3061263	3061995
scaffold_12875	13794933	13796294
scaffold_13047	6220357	6221727
scaffold_12726	460016	461285
scaffold_13246	401107	403250
scaffold_13047	2021555	2022656
scaffold_13047	6383939	6385308
scaffold_13049	12481243	12482675
scaffold_12963	7383195	7384401
scaffold_12963	3994101	3995499
scaffold_13324	2889414	2890755
scaffold_13049	8704194	8705862
scaffold_13047	5811253	5812522
scaffold_12963	18229712	18231084
scaffold_12875	9869487	9871331
scaffold_12875	619096	621195
scaffold_12822	900401	901686
scaffold_13049	11588729	11589988
scaffold_12472	489722	490799
scaffold_12875	19184214	19186501
scaffold_12822	1624799	1626026
scaffold_12875	5058973	5059862
scaffold_12723	5173864	5175285
scaffold_13047	7445226	7446415
scaffold_13047	17592457	17593385
scaffold_12855	446434	447731
scaffold_13049	289647	292437
scaffold_13047	9343492	9344850
scaffold_10324	376494	377715
scaffold_13049	14676562	14678158
scaffold_13049	137850	139795
scaffold_13049	646184	647237
scaffold_13047	5909464	5910542
scaffold_13049	13703431	13704803
scaffold_12875	1194808	1196258
scaffold_13049	17938033	17940297
scaffold_12822	2328006	2330781
scaffold_12758	723491	724732
scaffold_12875	12513398	12514417
scaffold_13047	10134667	10136236
scaffold_12875	9769744	9771186
scaffold_12970	6603595	6604774
scaffold_13047	10033244	10034400
scaffold_13049	23095141	23098139
scaffold_12970	10329761	10331315
scaffold_13246	1804124	1806101
scaffold_12855	412053	413387
scaffold_13049	21416599	21417382
scaffold_12855	469594	470547
scaffold_13049	5514193	5516446
scaffold_13049	13348529	13350338
scaffold_10322	240422	243190
scaffold_12855	2375706	2377360
scaffold_13049	10026573	10027822
scaffold_12963	13218142	13219387
scaffold_13047	8517783	8520331
scaffold_12963	5391144	5392674
scaffold_12822	1204753	1207032
scaffold_12875	6887432	6888285
scaffold_12855	9712055	9713128
scaffold_13246	752536	753564
scaffold_12723	2692521	2693905
scaffold_13049	4246255	4248652
scaffold_12875	13427647	13428920
scaffold_12855	714316	715474
scaffold_13047	4050032	4051789
scaffold_13049	20592383	20594143
scaffold_12963	4032890	4034259
scaffold_12963	12987643	12989141
scaffold_13049	19440355	19442303
scaffold_13047	6927073	6928556
scaffold_13049	16659006	16659797
scaffold_13049	7433679	7434623
scaffold_12855	8547157	8549556
scaffold_12726	2528234	2529411
scaffold_13047	16484446	16485432
scaffold_13047	1198939	1200725
scaffold_12875	8035630	8038073
scaffold_12758	503075	504029
scaffold_12855	7602367	7603503
scaffold_12875	15497517	15499069
scaffold_12963	11904872	11906406
scaffold_12875	4725257	4727184
scaffold_12855	1626173	1629118
scaffold_13049	22349212	22350582
scaffold_13047	3834212	3835937
scaffold_12823	1552343	1554114
scaffold_12875	18366452	18367876
scaffold_12855	160609	161857
scaffold_10324	802497	804279
scaffold_13049	1368957	1370274
scaffold_13049	1890601	1891865
scaffold_13049	6084229	6086158
scaffold_12963	4025602	4026613
scaffold_13049	20111716	20113189
scaffold_12932	487438	488816
scaffold_12963	9870603	9872677
scaffold_13246	2638789	2640381
scaffold_12970	4198264	4200155
scaffold_12928	2657238	2658399
scaffold_12963	8593831	8595586
scaffold_10324	985247	987217
scaffold_13049	7003765	7005505
scaffold_13049	2803432	2804941
scaffold_12855	7702799	7704941
scaffold_13047	13332223	13335232
scaffold_12875	10994479	10996252
scaffold_13049	10662079	10663245
scaffold_13246	2540564	2542131
scaffold_13049	11872879	11874818
scaffold_13047	18746553	18747568
scaffold_13047	2583891	2584903
scaffold_12928	2605982	2607139
scaffold_13324	2797816	2798875
scaffold_12723	5777787	5778562
scaffold_13047	3090871	3092571
scaffold_13052	686895	688204
scaffold_8604	22	995
scaffold_13049	2925784	2927300
scaffold_12723	4269925	4271287
scaffold_12963	3294861	3296422
scaffold_13246	2401276	2402530
scaffold_12928	2269325	2270420
scaffold_13042	1254593	1255477
scaffold_12875	12844514	12846649
scaffold_12963	4002015	4003014
scaffold_13047	345754	346794
scaffold_13047	1840636	1841939
scaffold_13047	2027807	2029891
scaffold_12963	9654953	9656168
scaffold_13049	7624176	7626089
scaffold_12855	4818726	4820432
scaffold_12963	11996054	11997209
scaffold_12855	8705873	8707260
scaffold_13049	12622730	12624779
scaffold_13049	3285211	3287040
scaffold_12723	1086633	1087962
scaffold_13246	354257	356095
scaffold_12963	5586819	5587754
scaffold_12723	2470115	2470989
scaffold_13049	23764920	23767288
scaffold_13047	5398718	5399712
scaffold_12932	1069781	1070810
scaffold_13049	23492786	23494944
scaffold_13047	3859562	3860962
scaffold_13049	17366917	17368631
scaffold_12875	13486899	13488353
scaffold_12970	11606631	11607589
scaffold_12855	1771126	1772662
scaffold_12875	7839183	7840674
scaffold_10324	827271	828767
scaffold_12928	5497491	5499035
scaffold_12855	1755513	1756972
scaffold_12970	11358448	11359465
scaffold_12963	5240000	5241117
scaffold_13047	16800922	16803787
scaffold_13049	3307033	3308046
scaffold_12928	2637288	2638270
scaffold_12963	19052918	19054149
scaffold_13349	12991	14600
scaffold_13049	601479	603492
scaffold_12822	1045911	1047231
scaffold_13049	14672044	14673055
scaffold_12963	5580791	5582446
scaffold_12963	9596747	9597505
scaffold_12723	5655394	5658063
scaffold_13049	3674009	3675118
scaffold_12970	9209266	9211097
scaffold_13047	11439465	11440644
scaffold_13047	5996544	5997991
scaffold_12928	5667310	5668743
scaffold_12875	1546439	1548788
scaffold_13049	8124208	8125463
scaffold_10324	918285	919816
scaffold_13049	14829593	14830908
scaffold_12963	8877098	8880846
scaffold_13049	5811411	5812791
scaffold_12963	2594491	2595728
scaffold_10324	749794	751444
scaffold_12855	2936061	2937227
scaffold_12963	19188342	19190220
scaffold_12963	16744277	16745183
scaffold_12822	1029208	1031342
scaffold_13047	2405321	2407240
scaffold_12823	1256816	1259032
scaffold_12963	5489148	5491162
scaffold_13047	13563364	13565034
scaffold_12726	1122621	1125244
scaffold_12875	10140669	10141752
scaffold_10324	639595	641535
scaffold_12875	13938370	13939684
scaffold_12875	14007340	14008797
scaffold_12875	538580	540807
scaffold_13049	4741628	4745032
scaffold_13047	6396123	6398235
scaffold_13049	19227058	19228311
scaffold_12875	14641132	14642824
scaffold_12875	17845814	17848063
scaffold_12822	4063846	4066352
scaffold_13049	4464142	4465048
scaffold_12963	5849389	5851792
scaffold_12855	263752	265857
scaffold_12963	18836699	18838485
scaffold_13049	23689493	23690835
scaffold_13049	24114222	24115925
scaffold_12970	2689647	2691505
scaffold_12970	7370215	7371071
scaffold_12928	1310198	1311594
scaffold_12855	8129453	8130560
scaffold_12855	3397880	3399437
scaffold_13047	6298771	6299823
scaffold_12875	12828610	12830056
scaffold_12855	10020018	10022172
scaffold_13049	22983308	22984974
scaffold_12723	2471253	2472135
scaffold_12823	1981733	1983495
scaffold_13047	14521609	14523791
scaffold_13052	845936	846466
scaffold_13047	1422074	1423803
scaffold_12963	3475829	3477264
scaffold_12963	10579573	10581410
scaffold_12855	5584157	5586047
scaffold_12963	16721087	16722442
scaffold_12930	45142	47625
scaffold_13047	2047469	2050032
scaffold_12963	11683271	11684332
scaffold_12723	4722413	4724432
scaffold_13049	8876650	8878511
scaffold_13042	2985837	2987035
scaffold_12875	9131243	9132969
scaffold_12875	6866109	6868334
scaffold_13049	8274034	8277353
scaffold_12855	311416	312954
scaffold_13047	11766151	11767949
scaffold_13047	17390078	17393157
scaffold_12875	10672725	10673907
scaffold_12822	615360	617065
scaffold_13052	674680	676129
scaffold_13049	23149349	23151422
scaffold_12963	18636423	18638325
scaffold_13049	16094897	16096655
scaffold_13047	6597889	6599612
scaffold_12963	19998178	19999546
scaffold_12875	16743361	16745037
scaffold_12963	7458012	7458864
scaffold_12875	4023306	4024344
scaffold_13047	16776865	16778282
scaffold_10322	438589	439893
scaffold_13047	10267147	10268196
scaffold_12875	2038166	2039163
scaffold_13049	6941331	6943580
scaffold_12723	3010676	3013503
scaffold_12855	7828177	7829418
scaffold_12875	1350469	1353477
scaffold_12875	16457166	16458973
scaffold_13049	16843825	16844998
scaffold_12970	10741803	10742868
scaffold_13047	8487115	8489073
scaffold_12472	342388	344900
scaffold_12855	423202	424627
scaffold_13047	13451127	13452982
scaffold_12875	2391641	2392684
scaffold_13047	6632616	6634586
scaffold_12855	7975773	7977192
scaffold_12723	4470799	4471901
scaffold_13049	14929945	14932543
scaffold_13049	14249372	14251437
scaffold_12875	16893212	16894536
scaffold_12855	941209	943562
scaffold_12855	3424147	3426017
scaffold_12963	8974746	8976132
scaffold_12855	8314982	8316375
scaffold_12855	8304586	8306491
scaffold_12855	7696371	7697424
scaffold_13215	7884	8699
scaffold_13047	6714974	6716164
scaffold_12875	13052216	13053445
scaffold_13047	5446328	5447315
scaffold_12875	4832389	4833684
scaffold_12875	17716618	17717723
scaffold_12723	836312	838019
scaffold_12875	4500985	4504182
scaffold_13042	57978	59402
scaffold_12963	2090208	2091782
scaffold_13052	1600305	1601118
scaffold_12723	2983858	2985341
scaffold_13047	18360000	18361107
scaffold_13049	18317029	18318644
scaffold_12963	3845255	3845869
scaffold_13324	2894979	2896213
scaffold_12963	8402374	8404404
scaffold_13047	6328243	6330311
scaffold_13047	10094546	10095525
scaffold_12963	3278442	3279667
scaffold_12875	6842436	6843757
scaffold_13049	14349084	14350752
scaffold_12855	5079609	5080955
scaffold_12963	12168374	12170267
scaffold_12963	14324471	14325737
scaffold_13049	17771977	17773630
scaffold_13042	1685222	1686654
scaffold_13246	314824	316300
scaffold_13047	8619763	8621709
scaffold_13047	4413410	4415029
scaffold_12723	1410391	1412803
scaffold_12875	587131	588292
scaffold_12963	15083830	15086877
scaffold_13049	1955091	1957045
scaffold_12664	35	1396
scaffold_12963	16154141	16155590
scaffold_13042	1693432	1694993
scaffold_13047	18161519	18162960
scaffold_12963	14935399	14936727
scaffold_13047	11391222	11392508
scaffold_13049	1758158	1761594
scaffold_12875	16943570	16944594
scaffold_13049	11881459	11882715
scaffold_6974	6595	7310
scaffold_12823	1562368	1563575
scaffold_12855	487502	489276
scaffold_12823	225647	226751
scaffold_12932	715099	716671
scaffold_13049	22318835	22319748
scaffold_13042	1589814	1590878
scaffold_13047	5869289	5870314
scaffold_13049	2119104	2121026
scaffold_12928	2327378	2328544
scaffold_12875	12726336	12728357
scaffold_12855	878407	880091
scaffold_13049	2801002	2802178
scaffold_13047	1859271	1860687
scaffold_13049	17376919	17378962
scaffold_13047	14578648	14580437
scaffold_12875	6219087	6220384
scaffold_12875	4514570	4516498
scaffold_12928	2302167	2304343
scaffold_12928	5687290	5689033
scaffold_12822	3820392	3821210
scaffold_12822	635618	637403
scaffold_12970	8197083	8198757
scaffold_10322	339422	341943
scaffold_13246	2515571	2516947
scaffold_12875	629164	631241
scaffold_13047	7844375	7846507
scaffold_12970	3534922	3536229
scaffold_12875	20180043	20180925
scaffold_12875	7367951	7369071
scaffold_13047	1629320	1629714
scaffold_12723	5196061	5197422
scaffold_13049	8143325	8145255
scaffold_12855	9705238	9706165
scaffold_12963	15996154	15997509
scaffold_12875	15425125	15427328
scaffold_12875	20411119	20412786
scaffold_12723	3101344	3104673
scaffold_13047	18330276	18331812
scaffold_12963	15929667	15931196
scaffold_12970	4228659	4230425
scaffold_13049	7317915	7320098
scaffold_12723	869609	871088
scaffold_12928	7467928	7469335
scaffold_13047	11730007	11731409
scaffold_12875	10138584	10139490
scaffold_12963	8924735	8925962
scaffold_13049	5492447	5493760
scaffold_12855	5298780	5300964
scaffold_13049	20674269	20677204
scaffold_12963	2796623	2799409
scaffold_12932	493642	494890
scaffold_12822	941804	943198
scaffold_12970	2724512	2725788
scaffold_10322	63122	65057
scaffold_13047	17973953	17975404
scaffold_12875	12979145	12980565
scaffold_13047	8241327	8242977
scaffold_12875	4780820	4783504
scaffold_13049	20730428	20732577
scaffold_13047	15769352	15771026
scaffold_12875	16981913	16983566
scaffold_12963	4480033	4481041
scaffold_12875	5056106	5057983
scaffold_13049	21186869	21188886
scaffold_12963	559861	561795
scaffold_13049	20103865	20105487
scaffold_13047	1054407	1056381
scaffold_13246	1362470	1364241
scaffold_13052	846749	847406
scaffold_13049	13557949	13559978
scaffold_12875	15871311	15872712
scaffold_13047	10846300	10849556
scaffold_12875	255461	256033
scaffold_13047	6502597	6504889
scaffold_12928	3642733	3644650
scaffold_13047	4170002	4172025
scaffold_13049	23283536	23284448
scaffold_12741	6499	7678
scaffold_12875	5112278	5113794
scaffold_12875	13288106	13289277
scaffold_13047	98804	100993
scaffold_13049	21930771	21931607
scaffold_13047	12367225	12368740
scaffold_12875	13378559	13380338
scaffold_12970	6931151	6932723
scaffold_12822	2430754	2431985
scaffold_12963	16790319	16791825
scaffold_12822	2545151	2547408
scaffold_12928	7025101	7026904
scaffold_13049	23902705	23905726
scaffold_13049	2142195	2144669
scaffold_13047	579783	580731
scaffold_13042	81874	83343
scaffold_13047	5445041	5445967
scaffold_12928	5709042	5709924
scaffold_12970	3758696	3760009
scaffold_12723	2845178	2846665
scaffold_12963	12154208	12155299
scaffold_12963	15597656	15598947
scaffold_13049	23083162	23085064
scaffold_12963	15769005	15770907
scaffold_12855	3199234	3200504
scaffold_13042	4334949	4336587
scaffold_12875	14532272	14534010
scaffold_13047	6323048	6323887
scaffold_12723	2964782	2967341
scaffold_12875	3287323	3288978
scaffold_12963	11922301	11923832
scaffold_13246	527190	528518
scaffold_12963	1290426	1293349
scaffold_12963	1159802	1160710
scaffold_13047	5424445	5425363
scaffold_12723	3325875	3327781
scaffold_13049	3652308	3654967
scaffold_12963	12177118	12178828
scaffold_13049	5329870	5332409
scaffold_12875	17491001	17492842
scaffold_12875	18488364	18489711
scaffold_12723	2476170	2477586
scaffold_12963	19926291	19927444
scaffold_12875	12807788	12810062
scaffold_13049	8926716	8928079
scaffold_12963	15967788	15970173
scaffold_13047	9574100	9577350
scaffold_13047	8121004	8122566
scaffold_13047	1426095	1427112
scaffold_13047	18601466	18603390
scaffold_13047	8017438	8018419
scaffold_13042	2877396	2879388
scaffold_12932	471359	473301
scaffold_12963	18544967	18546940
scaffold_13042	3825915	3827234
scaffold_12963	10978467	10981069
scaffold_13049	8420870	8422320
scaffold_12963	3291202	3292110
scaffold_12963	899155	900208
scaffold_12855	6870870	6872427
scaffold_12963	78980	81089
scaffold_12875	13313279	13314463
scaffold_13047	18772810	18774359
scaffold_13246	1656906	1658092
scaffold_12963	18960766	18962004
scaffold_12970	2511185	2513946
scaffold_12963	17987992	17989332
scaffold_13049	9897431	9898573
scaffold_13049	15416360	15418320
scaffold_12875	10783269	10784038
scaffold_13047	12319166	12320108
scaffold_12963	12557396	12559053
scaffold_12875	4417329	4420149
scaffold_12875	11373319	11375414
scaffold_12875	19114117	19115270
scaffold_12970	1427781	1430269
scaffold_12875	14136646	14137866
scaffold_13047	13483433	13486944
scaffold_12875	17355567	17356329
scaffold_13049	20303542	20306266
scaffold_13049	2210946	2212411
scaffold_13049	17020402	17022306
scaffold_13042	1707584	1708327
scaffold_13049	7079208	7080765
scaffold_13047	9966890	9968834
scaffold_12822	2995356	2996623
scaffold_12875	9804668	9806382
scaffold_12855	358695	360793
scaffold_12963	4577920	4579898
scaffold_12928	2569954	2571586
scaffold_12970	10316685	10318189
scaffold_12875	19621048	19622544
scaffold_12822	2346093	2348380
scaffold_12875	4855512	4857177
scaffold_13047	974626	975482
scaffold_12932	742894	744121
scaffold_12875	16272339	16275078
scaffold_12726	2416533	2417918
scaffold_12963	10055407	10057300
scaffold_12875	2704653	2706023
scaffold_13049	1397207	1398930
scaffold_13049	16680851	16681643
scaffold_12875	12943682	12946699
scaffold_12822	1325382	1327580
scaffold_13049	1101639	1103313
scaffold_12855	8396481	8397907
scaffold_12875	18928625	18930313
scaffold_13042	114176	115389
scaffold_12855	7269410	7270659
scaffold_13049	21927754	21929068
scaffold_13047	17574646	17575841
scaffold_12875	6210554	6212207
scaffold_13324	2584739	2586467
scaffold_12963	14864291	14865691
scaffold_12855	1456118	1460026
scaffold_12822	3576116	3578333
scaffold_12855	396728	398015
scaffold_13049	23393625	23394660
scaffold_12875	15730976	15732055
scaffold_12963	8467875	8469027
scaffold_12822	2373009	2374688
scaffold_12963	1498262	1499464
scaffold_13049	22656629	22658097
scaffold_12875	16262959	16265121
scaffold_13049	2373790	2376788
scaffold_12875	20204602	20205496
scaffold_12963	20109108	20111445
scaffold_13049	20327869	20331391
scaffold_13049	6858074	6859638
scaffold_13047	5414476	5416872
scaffold_12932	1178344	1179317
scaffold_13049	1488403	1490299
scaffold_13047	17948160	17949661
scaffold_13049	9995230	9996949
scaffold_13047	5271262	5272728
scaffold_12963	16226707	16229181
scaffold_13049	19935952	19937198
scaffold_13049	13133233	13134785
scaffold_12963	6547200	6548535
scaffold_12855	8879395	8880850
scaffold_12875	1817039	1818776
scaffold_12723	5565925	5567837
scaffold_13049	24085814	24087757
scaffold_12855	5304975	5306465
scaffold_12963	879955	881553
scaffold_12970	10298503	10299994
scaffold_13042	552331	554336
scaffold_12875	11800349	11802680
scaffold_12875	12924134	12926710
scaffold_12723	1863789	1864431
scaffold_12875	17129044	17131440
scaffold_12963	17230756	17232565
scaffold_12875	10931073	10933165
scaffold_13047	16658602	16660375
scaffold_13049	10503406	10504907
scaffold_12822	2975059	2975714
scaffold_12970	6631073	6631838
scaffold_13047	5384596	5385659
scaffold_13049	8609719	8612060
scaffold_12963	9218760	9221629
scaffold_12855	2671631	2674222
scaffold_13049	3594015	3596129
scaffold_13042	4060852	4061944
scaffold_12963	8450419	8452403
scaffold_12855	8085391	8086824
scaffold_12875	12625164	12627056
scaffold_13049	11267103	11268776
scaffold_12963	16193927	16195199
scaffold_12963	13886947	13889598
scaffold_12963	10221170	10222424
scaffold_12855	641425	642797
scaffold_13049	4102601	4103966
scaffold_12723	4059670	4060708
scaffold_12932	1871075	1873183
scaffold_10324	714968	716810
scaffold_13049	13389563	13390400
scaffold_12928	6378031	6380210
scaffold_12963	8808932	8810206
scaffold_13047	5896485	5897706
scaffold_13047	16052876	16056049
scaffold_12822	1127918	1129782
scaffold_13049	1953484	1954704
scaffold_12723	4099555	4101685
scaffold_13049	16847096	16849267
scaffold_13049	13862388	13863658
scaffold_12875	18069087	18070596
scaffold_12875	18253209	18254398
scaffold_12855	9920278	9922514
scaffold_12822	1109351	1111015
scaffold_13049	16481812	16483021
scaffold_12928	5046752	5048546
scaffold_10322	123923	126517
scaffold_12875	16407383	16410341
scaffold_13047	1827485	1830387
scaffold_12875	17764555	17766432
scaffold_12875	17045418	17046660
scaffold_12928	5725059	5728657
scaffold_12963	15746808	15748503
scaffold_12928	320493	321971
scaffold_12875	807310	809335
scaffold_12928	5112511	5113787
scaffold_12822	1470161	1472948
scaffold_13049	7065635	7067431
scaffold_13049	20526123	20527294
scaffold_12963	4551648	4553245
scaffold_13049	6250284	6252219
scaffold_12723	4041377	4044690
scaffold_12963	84523	86397
scaffold_12875	16098559	16099462
scaffold_13049	6079030	6080625
scaffold_13049	16017047	16018947
scaffold_13047	1322266	1323824
scaffold_12963	15319493	15321243
scaffold_12875	17728398	17729837
scaffold_13052	1324832	1327284
scaffold_13049	15295997	15298838
scaffold_13049	21155282	21156014
scaffold_12963	3839960	3841097
scaffold_13049	16533646	16536148
scaffold_13047	9414595	9416364
scaffold_10324	30518	33124
scaffold_12875	490855	492580
scaffold_13047	3840325	3841483
scaffold_13049	3728765	3731030
scaffold_13246	1904035	1905682
scaffold_13049	1081216	1083745
scaffold_13049	1473786	1475484
scaffold_12723	3287168	3289407
scaffold_12875	16416867	16418493
scaffold_12963	7068502	7070426
scaffold_12875	13144129	13146647
scaffold_12726	1694282	1695477
scaffold_13047	17052774	17054187
scaffold_13049	16423108	16424657
scaffold_13049	18862791	18863941
scaffold_12723	2861478	2864117
scaffold_13324	2786173	2788117
scaffold_13049	13192869	13194165
scaffold_13049	16625117	16627396
scaffold_12875	7705682	7706977
scaffold_13049	9719387	9721007
scaffold_12970	10114182	10114924
scaffold_13049	22074529	22075314
scaffold_13047	16836463	16838046
scaffold_13049	1944787	1946882
scaffold_12963	7053164	7054464
scaffold_12963	8188568	8189922
scaffold_12875	20249959	20251924
scaffold_13052	1094707	1096869
scaffold_13047	5662719	5663986
scaffold_12963	13407212	13410406
scaffold_13042	1489227	1492703
scaffold_12963	10995678	10997038
scaffold_12855	2258588	2260315
scaffold_12958	697140	699291
scaffold_13049	19373814	19376534
scaffold_12963	3481585	3482561
scaffold_12823	671498	674060
scaffold_12963	8486295	8487378
scaffold_13042	3360693	3362823
scaffold_13049	16695484	16696888
scaffold_12963	17876462	17877827
scaffold_13047	623182	624458
scaffold_12928	7508280	7511087
scaffold_12970	2183819	2185120
scaffold_13047	3164924	3166490
scaffold_12822	922881	924937
scaffold_13049	15016379	15018502
scaffold_12875	16506887	16508427
scaffold_12726	1523311	1525702
scaffold_12928	7045204	7046552
scaffold_12855	7374266	7375442
scaffold_12963	1476141	1477804
scaffold_13042	475711	477377
scaffold_12875	17579226	17580636
scaffold_12855	7986731	7989979
scaffold_12963	10604736	10606384
scaffold_12875	10496273	10498651
scaffold_12726	415502	416421
scaffold_13049	14984995	14986970
scaffold_12928	4763147	4763928
scaffold_13047	18817243	18819396
scaffold_12875	7703553	7704395
scaffold_12875	12685172	12686641
scaffold_13047	3893380	3894955
scaffold_12875	13779173	13780913
scaffold_12970	8436332	8438737
scaffold_12875	9673860	9675009
scaffold_12963	9807523	9808209
scaffold_13049	2347157	2349289
scaffold_13047	12632272	12633685
scaffold_12963	17026320	17027889
scaffold_13047	10931936	10934302
scaffold_13049	8322842	8323959
scaffold_12970	4164757	4166841
scaffold_13049	6898487	6899915
scaffold_12875	6397549	6399398
scaffold_13049	15281248	15284433
scaffold_13047	15388155	15389876
scaffold_12970	5425796	5427654
scaffold_13049	13172057	13173968
scaffold_10324	599674	601697
scaffold_13047	2523358	2525439
scaffold_13049	4172071	4173056
scaffold_12963	3270695	3273743
scaffold_12875	8678711	8680685
scaffold_12723	3960306	3961558
scaffold_13049	7538934	7540842
scaffold_12875	18332256	18333330
scaffold_10324	444596	446221
scaffold_13047	8291076	8292602
scaffold_12963	2292543	2293582
scaffold_12855	5689918	5691706
scaffold_12855	294235	295782
scaffold_12875	9733462	9735600
scaffold_12822	2454882	2456302
scaffold_13049	22219856	22221544
scaffold_12822	3023989	3025640
scaffold_12723	4862987	4863847
scaffold_13047	13798112	13799494
scaffold_12723	700425	702021
scaffold_10322	362195	364204
scaffold_12963	12400613	12401985
scaffold_12970	11640113	11641109
scaffold_12963	7040191	7041737
scaffold_12963	8410805	8412155
scaffold_12963	9568264	9569419
scaffold_13047	12826550	12828384
scaffold_12928	4822434	4823586
scaffold_13047	948020	950140
scaffold_13246	2051204	2052890
scaffold_13049	21454210	21455556
scaffold_12875	18507050	18509245
scaffold_12726	1535721	1536719
scaffold_13049	3695596	3696696
scaffold_12963	11128241	11129455
scaffold_13049	11840651	11841903
scaffold_12963	8429558	8431302
scaffold_12875	4377958	4379328
scaffold_12875	2496854	2497977
scaffold_13047	17407676	17408795
scaffold_13049	20573612	20574501
scaffold_12758	939637	940968
scaffold_12875	1439049	1439966
scaffold_13049	8423899	8424717
scaffold_13052	579276	582511
scaffold_12932	1186276	1190246
scaffold_13052	1003495	1004791
scaffold_13047	16950127	16951794
scaffold_12875	3071631	3073149
scaffold_12963	9812573	9813480
scaffold_12723	4448607	4449529
scaffold_12875	12386578	12387975
scaffold_12723	5331796	5334112
scaffold_13049	13207795	13209865
scaffold_13047	17772387	17773870
scaffold_12970	6574220	6575600
scaffold_12963	13831273	13832316
scaffold_10324	271323	272657
scaffold_12963	1449785	1451597
scaffold_12723	4485938	4488549
scaffold_13049	21590819	21591739
scaffold_12970	11458109	11459875
scaffold_13052	1314254	1316233
scaffold_12875	15845387	15846870
scaffold_12932	228566	231239
scaffold_12875	7251036	7253082
scaffold_12963	5634060	5636253
scaffold_12970	4815660	4816653
scaffold_13049	18031653	18033473
scaffold_13047	661151	662540
scaffold_13049	22665654	22668235
scaffold_12875	7842517	7843748
scaffold_12723	4257148	4259305
scaffold_13049	18417008	18417875
scaffold_13049	13681807	13683844
scaffold_12970	6285309	6286894
scaffold_12875	13350557	13352492
scaffold_13049	22145425	22147513
scaffold_13042	2280930	2282379
scaffold_10324	781884	783235
scaffold_13049	116216	117125
scaffold_12875	2824065	2825102
scaffold_12963	16354674	16355764
scaffold_13047	9100103	9101874
scaffold_12875	520610	521891
scaffold_12875	14732511	14735082
scaffold_10324	343512	344552
scaffold_12723	4687680	4690019
scaffold_13246	2470307	2471493
scaffold_12928	1064102	1065975
scaffold_12928	4201637	4204055
scaffold_13049	117433	118461
scaffold_12970	4483736	4484816
scaffold_13049	16570222	16573391
scaffold_12726	757809	760203
scaffold_13042	3632705	3635530
scaffold_13049	7333036	7335166
scaffold_13047	1436889	1438282
scaffold_12855	6667514	6669390
scaffold_13047	1962784	1964504
scaffold_12875	13213837	13215954
scaffold_13047	8790412	8791873
scaffold_13049	1590622	1592712
scaffold_12875	7407024	7408762
scaffold_12932	1582733	1584363
scaffold_12875	8653847	8655451
scaffold_13049	14528089	14529906
scaffold_12928	464512	466047
scaffold_13049	22719068	22721742
scaffold_13049	14297057	14299140
scaffold_12723	682429	683840
scaffold_12928	456873	457901
scaffold_13049	7020098	7022833
scaffold_12928	4216813	4219077
scaffold_12963	3760182	3761543
scaffold_13047	16071775	16073796
scaffold_12855	8027538	8028866
scaffold_13047	11511956	11512990
scaffold_13049	22071987	22072982
scaffold_12723	3132469	3133974
scaffold_12970	1124975	1127424
scaffold_12822	3906911	3907887
scaffold_13049	13622290	13624648
scaffold_13047	16987948	16989882
scaffold_13049	9820305	9821879
scaffold_12875	2076163	2078221
scaffold_13047	17987005	17987944
scaffold_12875	7134388	7136334
scaffold_13052	740347	741674
scaffold_12970	2148339	2150061
scaffold_13042	111538	112658
scaffold_13246	2145011	2147330
scaffold_12963	19718681	19720327
scaffold_13047	13437229	13438525
scaffold_12875	10746750	10748074
scaffold_13047	9614359	9615496
scaffold_12875	10158983	10160877
scaffold_12822	822942	824374
scaffold_13047	4177837	4179236
scaffold_12875	14850489	14852583
scaffold_12970	6986216	6988839
scaffold_13049	7690176	7691946
scaffold_12970	6944071	6945185
scaffold_12723	4353332	4354779
scaffold_13049	185732	188940
scaffold_13047	6410619	6412163
scaffold_12855	8161930	8164028
scaffold_12726	2653385	2655395
scaffold_13047	10953081	10955617
scaffold_10324	1153582	1154525
scaffold_12726	412084	412983
scaffold_13049	14595066	14597369
scaffold_12875	14467716	14469596
scaffold_13047	6160929	6163786
scaffold_13049	20598418	20601156
scaffold_12970	9697799	9700323
scaffold_13047	1706772	1709204
scaffold_13049	17926622	17928034
scaffold_13049	14111454	14112720
scaffold_12723	1860368	1862046
scaffold_12822	803126	804965
scaffold_13049	8900439	8903418
scaffold_13047	3855867	3856568
scaffold_13047	1329676	1330921
scaffold_13047	7927007	7928670
scaffold_13049	7682625	7683862
scaffold_13047	671348	672833
scaffold_12928	6647325	6649160
scaffold_12875	19323717	19324827
scaffold_12823	1700154	1701925
scaffold_12855	8802548	8803330
scaffold_13049	18476980	18478644
scaffold_13042	785536	786765
scaffold_12928	7464234	7464852
scaffold_13246	1371312	1373336
scaffold_13049	4631578	4633706
scaffold_13042	2820210	2822945
scaffold_13049	20809939	20811466
scaffold_13049	10356131	10358666
scaffold_13049	485365	487405
scaffold_13052	1163144	1164442
scaffold_12855	8268327	8270297
scaffold_13049	18093765	18096341
scaffold_12855	4700183	4702518
scaffold_13047	11413561	11414606
scaffold_13042	3030389	3031637
scaffold_13047	16860525	16863645
scaffold_12875	12396011	12397100
scaffold_12723	795282	796733
scaffold_12875	2129660	2130511
scaffold_13047	10766521	10768321
scaffold_12875	16430021	16432649
scaffold_13049	569106	570263
scaffold_13246	2533446	2534517
scaffold_12855	4030413	4032572
scaffold_12875	12418752	12421235
scaffold_13047	18140451	18142577
scaffold_12928	6075153	6077167
scaffold_12875	11149481	11151335
scaffold_12963	46069	48472
scaffold_12723	1305807	1307238
scaffold_13042	1804021	1805148
scaffold_12855	7682041	7682865
scaffold_13246	140177	143095
scaffold_12875	684326	686329
scaffold_13049	16458711	16459905
scaffold_13042	1757725	1759337
scaffold_12855	7940525	7941248
scaffold_12875	1142030	1143447
scaffold_12963	13062430	13063320
scaffold_12875	5756390	5757271
scaffold_12822	2070486	2072968
scaffold_13047	12330544	12331614
scaffold_12822	2887572	2889267
scaffold_12875	19346100	19347460
scaffold_12875	9663832	9666305
scaffold_12822	1014026	1014976
scaffold_10324	798950	800057
scaffold_12855	1066712	1067466
scaffold_13049	10900049	10902860
scaffold_13052	1259565	1261892
scaffold_12875	625274	626270
scaffold_13047	11585751	11587493
scaffold_13049	13266407	13268001
scaffold_13049	2699387	2700997
scaffold_13049	23616941	23619445
scaffold_12822	556853	559076
scaffold_13047	8006323	8007154
scaffold_12823	2353041	2355254
scaffold_12963	9660653	9662987
scaffold_12970	7002926	7004226
scaffold_12822	2675501	2678342
scaffold_12855	2494438	2495205
scaffold_13049	9321223	9322025
scaffold_12875	588568	590478
scaffold_13047	959423	960834
scaffold_12963	15718790	15720260
scaffold_13052	1623227	1624159
scaffold_12963	11372631	11374819
scaffold_13049	18119744	18122633
scaffold_12758	235826	238771
scaffold_13047	1057367	1058103
scaffold_12970	4878326	4879387
scaffold_13047	13919393	13921546
scaffold_13042	507740	508568
scaffold_12963	3346794	3347825
scaffold_12875	11581121	11582918
scaffold_12875	1528108	1530709
scaffold_12970	3392528	3394643
scaffold_13047	7813228	7814731
scaffold_12855	7721751	7723334
scaffold_13052	976484	978770
scaffold_12875	3930797	3931613
scaffold_13047	18859054	18860984
scaffold_12963	5073181	5074117
scaffold_13042	4010905	4012370
scaffold_13049	23514057	23515004
scaffold_12963	8760005	8761792
scaffold_12822	3076945	3078331
scaffold_12823	1909762	1911298
scaffold_13047	976217	978173
scaffold_13049	2642177	2643644
scaffold_10324	838733	839844
scaffold_13049	21424323	21426710
scaffold_13049	14339806	14342904
scaffold_12855	7860877	7863296
scaffold_12855	8290932	8294049
scaffold_12822	3086254	3088773
scaffold_13049	15391248	15393829
scaffold_12875	3334084	3337336
scaffold_12855	5109794	5111611
scaffold_13049	15726147	15727873
scaffold_12726	2422581	2424844
scaffold_12963	18791195	18792384
scaffold_12723	5476555	5478691
scaffold_13324	2649839	2653282
scaffold_13047	11450762	11453708
scaffold_13047	11840719	11842283
scaffold_12970	6411969	6413013
scaffold_13049	3826235	3827667
scaffold_13047	6182105	6184227
scaffold_12875	18344481	18346196
scaffold_13047	3207106	3208430
scaffold_12963	2244232	2246609
scaffold_12963	18912642	18914752
scaffold_13049	10117401	10120008
scaffold_12822	2444375	2446274
scaffold_12928	4851111	4854397
scaffold_13042	1259127	1260953
scaffold_12875	15837800	15839259
scaffold_12963	13844019	13845520
scaffold_13042	1797909	1799806
scaffold_13049	1644914	1646504
scaffold_12928	6385869	6388453
scaffold_13047	18438332	18440722
scaffold_13049	12400263	12402191
scaffold_12875	14505691	14508818
scaffold_13042	743629	745106
scaffold_13042	4301655	4303378
scaffold_12723	3159485	3162105
scaffold_12963	11896449	11897647
scaffold_13049	14870296	14872338
scaffold_13049	10293603	10295459
scaffold_12875	17794182	17795216
scaffold_13047	8281292	8282154
scaffold_13047	15041940	15043340
scaffold_12970	2947272	2948329
scaffold_13047	19194566	19196292
scaffold_12928	4755176	4756461
scaffold_13047	3764501	3766441
scaffold_13047	7001157	7002524
scaffold_13036	1060091	1062042
scaffold_13047	15043607	15044804
scaffold_12875	6424729	6426556
scaffold_12963	2589934	2590913
scaffold_13049	12374161	12375505
scaffold_12928	7164591	7166281
scaffold_12875	9711176	9714280
scaffold_12723	4222861	4224657
scaffold_13246	302690	304788
scaffold_13052	1620714	1622249
scaffold_12963	10852931	10854105
scaffold_13049	514872	516853
scaffold_13047	5985954	5987109
scaffold_12855	8387337	8388361
scaffold_13047	12622553	12624161
scaffold_12823	2299850	2300598
scaffold_13049	20800863	20801701
scaffold_13047	1497826	1498720
scaffold_13042	3466433	3467357
scaffold_12723	4462391	4463573
scaffold_13052	1485371	1486818
scaffold_13052	1105783	1108444
scaffold_13047	747570	748836
scaffold_13042	4834066	4835546
scaffold_13042	3514893	3516816
scaffold_12963	1514773	1516373
scaffold_12855	3976172	3978291
scaffold_12928	1597202	1600070
scaffold_10324	1208276	1209439
scaffold_13049	10232252	10234018
scaffold_12875	16040257	16041978
scaffold_12855	9336785	9338070
scaffold_13047	16764162	16765756
scaffold_12855	10054089	10056171
scaffold_12963	36818	37963
scaffold_12875	15549028	15551097
scaffold_12875	2491661	2493369
scaffold_12932	1564541	1566165
scaffold_13047	18737394	18738952
scaffold_12875	10150235	10154059
scaffold_13042	290208	291710
scaffold_13324	2818650	2820739
scaffold_12932	853401	855204
scaffold_13042	3968975	3970327
scaffold_13052	831036	832512
scaffold_12963	12959754	12962209
scaffold_12970	5737317	5738895
scaffold_12875	1895739	1897189
scaffold_12928	2174621	2176468
scaffold_13052	1232976	1234360
scaffold_12875	119027	121391
scaffold_12970	3048339	3050544
scaffold_13047	10183332	10184507
scaffold_13049	4002617	4003732
scaffold_13049	2501952	2502999
scaffold_12970	7667103	7670193
scaffold_12855	3991769	3993253
scaffold_13049	20094735	20096389
scaffold_12963	905353	908732
scaffold_13036	258504	258855
scaffold_12723	1554475	1556118
scaffold_12928	2557901	2559116
scaffold_12855	1029305	1030484
scaffold_12963	15569726	15570984
scaffold_12875	19529502	19530606
scaffold_12875	1412361	1414536
scaffold_13049	15211423	15212864
scaffold_12875	17763177	17764141
scaffold_13049	553963	556341
scaffold_13047	5974901	5976605
scaffold_12875	11607981	11610117
scaffold_12875	230410	233014
scaffold_13324	2810325	2812618
scaffold_12970	8555754	8558162
scaffold_12855	5642699	5644766
scaffold_12723	3259465	3261438
scaffold_12855	1224223	1227464
scaffold_10322	161097	163633
scaffold_13049	5209644	5212023
scaffold_13049	19753721	19755625
scaffold_13049	3186086	3187236
scaffold_12875	15469563	15471750
scaffold_12875	13328984	13330677
scaffold_13047	17085992	17089249
scaffold_12875	17376358	17379060
scaffold_13047	14530790	14531745
scaffold_13047	14075322	14078808
scaffold_12963	11695180	11696272
scaffold_12875	5379267	5381057
scaffold_12963	18217093	18218130
scaffold_12823	1560308	1562151
scaffold_12963	6062866	6064768
scaffold_13047	19220306	19221360
scaffold_12875	12583435	12585027
scaffold_13042	3677514	3679531
scaffold_12970	5440664	5442830
scaffold_12822	4088366	4090429
scaffold_12875	6239956	6241487
scaffold_12932	1907035	1908908
scaffold_12855	8278864	8281436
scaffold_13047	14795686	14797598
scaffold_12875	18377226	18378158
scaffold_13047	5410334	5411576
scaffold_13324	2751835	2754328
scaffold_12723	2971086	2972540
scaffold_13049	1838855	1841647
scaffold_12723	3964898	3965878
scaffold_12875	8598779	8600501
scaffold_12963	8619813	8621016
scaffold_13049	18378544	18379843
scaffold_12723	3599789	3601370
scaffold_12963	19207191	19209123
scaffold_13047	4463046	4464747
scaffold_13047	7876365	7878548
scaffold_13049	13126815	13127607
scaffold_13049	7613209	7616033
scaffold_13042	463926	466839
scaffold_12970	2646613	2647689
scaffold_12963	20157067	20160201
scaffold_12963	16269628	16271925
scaffold_12963	4035494	4036660
scaffold_13042	989118	990798
scaffold_12855	9881060	9882651
scaffold_13047	11554420	11556537
scaffold_13246	1380908	1382982
scaffold_12875	4363363	4364549
scaffold_12963	9594368	9596198
scaffold_12875	6102608	6106121
scaffold_13049	13957625	13960016
scaffold_13047	9849754	9852063
scaffold_12970	7200130	7203168
scaffold_12963	18899300	18901610
scaffold_12970	4184829	4186479
scaffold_12970	9336316	9340219
scaffold_12928	7462778	7463909
scaffold_13047	15399077	15401610
scaffold_12875	13836928	13838998
scaffold_12963	2988260	2989503
scaffold_12723	1587044	1587953
scaffold_12823	2383717	2386806
scaffold_12855	7974587	7975402
scaffold_12963	16279628	16281918
scaffold_12970	6151730	6152922
scaffold_13047	16395064	16396895
scaffold_13324	2567324	2571358
scaffold_12875	7110333	7111701
scaffold_13047	16322459	16324599
scaffold_13324	1970096	1972168
scaffold_12723	2736911	2738423
scaffold_13014	44	2030
scaffold_12875	5473545	5474991
scaffold_12822	2410115	2411569
scaffold_12958	1921121	1922828
scaffold_12823	481408	483866
scaffold_12855	336187	337537
scaffold_13047	18495251	18498839
scaffold_12970	4523438	4524437
scaffold_12963	3357359	3359176
scaffold_12928	6621539	6622505
scaffold_13049	19219464	19221527
scaffold_12963	8949499	8951804
scaffold_12963	12598763	12601127
scaffold_12963	237206	238595
scaffold_13049	23720421	23722543
scaffold_13049	5720855	5722761
scaffold_12855	8797228	8801563
scaffold_12963	18987433	18988501
scaffold_12875	659028	660758
scaffold_12855	1103578	1105433
scaffold_12928	2668950	2670039
scaffold_12875	20202963	20204121
scaffold_13049	14355557	14358137
scaffold_13047	16652787	16654035
scaffold_13049	13940549	13943771
scaffold_13042	3095686	3097460
scaffold_13049	13740297	13742453
scaffold_13196	841	1136
scaffold_12875	13607502	13609873
scaffold_12822	3358779	3361508
scaffold_13049	9452289	9454172
scaffold_12963	943171	944713
scaffold_12928	1081777	1083780
scaffold_12723	5732857	5733693
scaffold_12472	425281	426542
scaffold_13047	9449185	9451693
scaffold_12970	9786211	9787752
scaffold_13047	19160387	19161831
scaffold_12970	10173160	10175281
scaffold_13047	5710556	5711633
scaffold_13047	3964692	3966617
scaffold_12726	1828268	1830032
scaffold_13246	1518639	1520519
scaffold_12928	3329505	3331935
scaffold_12875	18471622	18473152
scaffold_12855	2384866	2386706
scaffold_12928	7380946	7382312
scaffold_13246	2306350	2308837
scaffold_13324	2598490	2599615
scaffold_13047	10829725	10831448
scaffold_12963	6531833	6534237
scaffold_13042	1232537	1234664
scaffold_12875	1829036	1830844
scaffold_12963	8766361	8768702
scaffold_13049	17609249	17611417
scaffold_13042	2272674	2275080
scaffold_12932	874749	876809
scaffold_12723	1132028	1133259
scaffold_13047	11813417	11814795
scaffold_13246	2631719	2633262
scaffold_13049	19459662	19460815
scaffold_10322	423524	424700
scaffold_12928	1088384	1089710
scaffold_10391	57	565
scaffold_13049	11488621	11490023
scaffold_13047	7186079	7189092
scaffold_13049	3997103	3998696
scaffold_12855	1068677	1069473
scaffold_13049	22320030	22321139
scaffold_13049	16109393	16110744
scaffold_12855	9987125	9989514
scaffold_13049	8519430	8521065
scaffold_12823	1821638	1823768
scaffold_12963	2165215	2166629
scaffold_13047	16592	18543
scaffold_13049	2196541	2198584
scaffold_12963	20122562	20125102
scaffold_13047	4074590	4076745
scaffold_12875	8383539	8386726
scaffold_13049	23076648	23078650
scaffold_12932	1538434	1539741
scaffold_12822	3340552	3341727
scaffold_13042	4268186	4270290
scaffold_12928	2127182	2128079
scaffold_13047	6603993	6605703
scaffold_12928	2318044	2320526
scaffold_12822	3991901	3994394
scaffold_13047	5423393	5423964
scaffold_12875	2040066	2041689
scaffold_13042	1594354	1596289
scaffold_13324	2675977	2677921
scaffold_12875	19055308	19058364
scaffold_12726	2641287	2643587
scaffold_13047	1603324	1604043
scaffold_13047	1693786	1695314
scaffold_12970	8615915	8616966
scaffold_13049	3480216	3481410
scaffold_12963	11387898	11389089
scaffold_13042	3594479	3595818
scaffold_12875	13255608	13258171
scaffold_13047	1718065	1720085
scaffold_12823	1720928	1723004
scaffold_12726	2648473	2649807
scaffold_12963	14747993	14751886
scaffold_13049	12390624	12393367
scaffold_13052	1309869	1311476
scaffold_13052	1824039	1825711
scaffold_12855	6042167	6043560
scaffold_13049	17762718	17765932
scaffold_12875	1898079	1899727
scaffold_13042	926842	928331
scaffold_13052	963395	964202
scaffold_12875	19010915	19013623
scaffold_12875	1220092	1221195
scaffold_13049	23806971	23811661
scaffold_12855	4667979	4670509
scaffold_13042	873564	874718
scaffold_12963	3450449	3451641
scaffold_13049	20759110	20760818
scaffold_12963	19646130	19648969
scaffold_12928	4227708	4231542
scaffold_13047	11105651	11107332
scaffold_12875	15988291	15989557
scaffold_12963	6559120	6560945
scaffold_13047	10189142	10191465
scaffold_13047	16647755	16650289
scaffold_12855	3274223	3275531
scaffold_12855	8764755	8766481
scaffold_13049	9288121	9289273
scaffold_13047	17103689	17105155
scaffold_12875	1214221	1215473
scaffold_12875	15727067	15728212
scaffold_12875	5436651	5438713
scaffold_12970	2394728	2398183
scaffold_12963	3470387	3472130
scaffold_12875	16029521	16031189
scaffold_13042	2342225	2343437
scaffold_13049	11717098	11718530
scaffold_12723	4993630	4994660
scaffold_13052	1286890	1288445
scaffold_13047	1460135	1462155
scaffold_13049	24937893	24939635
scaffold_13246	2654644	2655784
scaffold_12823	1711518	1713475
scaffold_13047	6801472	6802176
scaffold_13047	13022287	13024619
scaffold_13221	295	1515
scaffold_12963	5113532	5115730
scaffold_13042	2826695	2827987
scaffold_12970	11733267	11735287
scaffold_13047	7096652	7097538
scaffold_13047	9274426	9275935
scaffold_13049	5169995	5172630
scaffold_12932	1179888	1181328
scaffold_13049	6495754	6496709
scaffold_13047	1544567	1545956
scaffold_13052	961360	962931
scaffold_12855	3071577	3073297
scaffold_13047	9815726	9817084
scaffold_13047	1973823	1976018
scaffold_13042	245903	248383
scaffold_13047	2624880	2627526
scaffold_13049	16682089	16683045
scaffold_12855	3384536	3386657
scaffold_13047	2010771	2013660
scaffold_12963	19349907	19351797
scaffold_12472	423710	424735
scaffold_13042	4228254	4230903
scaffold_12875	2202424	2203491
scaffold_12928	2502981	2505123
scaffold_13049	2788843	2789684
scaffold_12970	7157761	7160233
scaffold_12855	2850415	2851400
scaffold_12928	3288460	3291699
scaffold_13049	15348660	15350353
scaffold_12875	6599010	6601540
scaffold_12855	2255772	2256663
scaffold_13047	4015121	4018504
scaffold_10324	90632	91937
scaffold_12723	759945	761016
scaffold_12875	17169753	17172119
scaffold_13052	1423639	1425000
scaffold_13049	16061841	16062859
scaffold_12723	2365110	2366045
scaffold_12875	2058227	2061226
scaffold_12963	9656752	9657499
scaffold_13047	9460855	9461819
scaffold_12476	4139	5850
scaffold_12875	4384203	4385236
scaffold_13049	9688912	9689887
scaffold_12875	20445385	20446943
scaffold_12932	462000	462905
scaffold_12875	15939529	15940944
scaffold_12963	13941769	13943284
scaffold_12823	1751584	1753033
scaffold_13047	10154393	10156088
scaffold_12875	16102574	16103387
scaffold_12928	1057300	1059137
scaffold_13047	14969340	14971185
scaffold_13047	14479890	14482016
scaffold_13049	11590978	11592615
scaffold_13047	32768	34530
scaffold_12875	20016004	20019128
scaffold_13049	22854571	22855588
scaffold_12822	2989861	2991170
scaffold_13049	21783935	21785273
scaffold_13047	9400228	9403396
scaffold_12875	16957768	16961613
scaffold_13042	1793856	1794787
scaffold_12855	8067182	8068968
scaffold_12928	5087943	5089439
scaffold_12875	17657429	17660570
scaffold_13049	17550194	17552304
scaffold_12928	358137	359676
scaffold_12875	1836634	1838984
scaffold_13047	8627288	8628822
scaffold_12970	6368305	6370193
scaffold_12963	15435691	15437870
scaffold_12723	3576791	3578136
scaffold_13047	13109400	13112823
scaffold_12963	19020219	19021122
scaffold_12875	8094789	8097322
scaffold_13047	6283762	6287718
scaffold_13047	6511193	6515388
scaffold_12963	14606375	14607996
scaffold_12823	440781	442083
scaffold_13049	4853237	4854821
scaffold_12875	15108483	15110660
scaffold_12855	2454704	2456046
scaffold_12963	9194944	9196316
scaffold_12855	3466597	3469646
scaffold_13049	8624491	8626025
scaffold_12875	3273191	3274948
scaffold_12855	7570857	7573008
scaffold_13049	21857685	21858586
scaffold_13047	7276776	7279499
scaffold_12932	1890120	1892522
scaffold_13052	1430107	1431483
scaffold_13047	7754940	7758222
scaffold_13049	5914310	5916626
scaffold_12928	7530651	7531887
scaffold_13049	15840563	15842406
scaffold_13246	750576	752238
scaffold_13049	3097951	3100073
scaffold_12822	966932	968475
scaffold_13047	7848681	7849583
scaffold_13049	18077746	18078706
scaffold_12932	1921633	1922783
scaffold_13042	1699625	1703295
scaffold_12963	3750805	3751878
scaffold_12963	20097681	20099923
scaffold_12963	877595	878783
scaffold_13047	770697	772075
scaffold_13246	1355631	1359055
scaffold_13246	1658454	1659045
scaffold_12855	8775747	8776565
scaffold_12963	16746364	16747187
scaffold_12970	11790016	11791293
scaffold_12928	1175621	1178364
scaffold_13049	18073717	18075312
scaffold_13049	5778097	5778847
scaffold_12723	3575267	3576537
scaffold_12875	13541861	13543759
scaffold_12963	20029603	20031267
scaffold_13047	10412885	10416626
scaffold_12963	8850834	8853337
scaffold_12875	12862636	12865915
scaffold_12875	15031648	15033196
scaffold_12928	4121263	4124643
scaffold_13049	6323213	6325160
scaffold_12855	793568	795335
scaffold_12855	5639463	5640492
scaffold_13246	2162048	2164069
scaffold_12875	6612560	6614449
scaffold_12875	12770297	12771912
scaffold_13049	5178015	5178998
scaffold_12963	19490030	19491623
scaffold_13049	5872278	5873270
scaffold_13047	5466747	5469102
scaffold_12928	5541978	5543183
scaffold_13042	2313249	2316519
scaffold_12963	9576634	9578891
scaffold_13047	6353317	6357398
scaffold_12928	545765	548714
scaffold_12875	14197763	14199493
scaffold_12963	13664223	13665876
scaffold_12875	17326174	17327659
scaffold_13049	21592457	21593763
scaffold_13049	13391650	13393351
scaffold_12822	1900084	1901021
scaffold_12928	5140536	5142842
scaffold_13042	3325663	3327138
scaffold_13049	6991234	6994887
scaffold_12963	18420502	18422457
scaffold_13047	5716662	5718068
scaffold_12928	5767474	5769601
scaffold_13052	1927940	1928642
scaffold_12875	4102840	4104523
scaffold_13049	2312385	2313494
scaffold_13047	12416492	12419431
scaffold_12822	3284210	3285912
scaffold_12875	434759	436396
scaffold_12928	238425	240120
scaffold_12928	4987297	4988587
scaffold_12963	13383006	13385347
scaffold_12855	8683773	8684784
scaffold_13049	9220883	9223099
scaffold_12963	7102807	7104346
scaffold_12970	9269133	9270846
scaffold_12932	804863	806396
scaffold_12963	659275	661660
scaffold_13049	16141737	16143494
scaffold_13047	3218299	3220698
scaffold_13047	11831505	11832823
scaffold_12822	3957254	3958527
scaffold_12875	15129049	15131215
scaffold_12963	4606753	4608006
scaffold_12875	5531987	5532673
scaffold_13047	13134352	13136987
scaffold_12963	9215462	9216122
scaffold_13047	10150936	10153092
scaffold_13049	1409336	1410867
scaffold_13049	14653689	14655208
scaffold_13049	7245367	7247033
scaffold_13047	11130069	11131037
scaffold_13047	18168889	18171047
scaffold_12928	225002	227807
scaffold_13049	13596766	13598619
scaffold_13042	4152401	4154468
scaffold_12963	1532875	1535150
scaffold_12875	1147827	1149957
scaffold_12726	793333	795416
scaffold_13049	11250690	11253004
scaffold_12875	19538935	19539936
scaffold_12875	19084370	19086053
scaffold_12822	4073845	4075004
scaffold_13047	1108376	1110111
scaffold_12963	11377216	11378097
scaffold_13047	15845558	15847637
scaffold_12875	4548672	4549870
scaffold_12875	5203321	5204784
scaffold_12855	972190	973087
scaffold_13047	4286289	4288988
scaffold_12875	19853260	19854814
scaffold_12723	3572955	3573523
scaffold_13049	4474470	4475050
scaffold_12928	1106785	1107801
scaffold_13047	10256464	10257713
scaffold_13049	18064116	18065756
scaffold_13324	2779523	2781242
scaffold_13049	9495293	9496867
scaffold_12875	19847716	19849410
scaffold_10324	87542	89376
scaffold_13047	13856545	13857817
scaffold_13047	3861398	3862534
scaffold_12963	2000614	2002500
scaffold_12822	2370029	2370803
scaffold_12855	6815261	6816063
scaffold_12875	1135595	1136631
scaffold_13047	14021581	14023344
scaffold_13049	18923276	18926258
scaffold_13047	7089612	7090834
scaffold_12963	19688526	19689967
scaffold_12875	16764667	16766995
scaffold_12963	13168653	13171482
scaffold_12875	19944833	19946876
scaffold_12875	20040881	20043409
scaffold_12723	2781872	2783227
scaffold_12963	20117352	20119026
scaffold_12963	13879973	13882849
scaffold_12963	8966641	8968798
scaffold_13047	14334852	14336921
scaffold_13047	2463661	2466849
scaffold_12723	1457804	1458623
scaffold_13049	22151109	22152415
scaffold_12875	11461471	11463925
scaffold_13246	2045250	2045998
scaffold_12963	2088412	2089077
scaffold_12970	6664974	6666930
scaffold_13047	16781580	16783081
scaffold_12875	11102259	11104674
scaffold_13049	7435951	7437078
scaffold_13049	4814118	4815737
scaffold_12723	4243993	4247696
scaffold_13047	1404680	1407072
scaffold_13042	3802373	3804180
scaffold_12855	7956106	7956989
scaffold_12932	1213237	1214931
scaffold_12822	3092961	3095082
scaffold_13042	3876412	3878319
scaffold_12875	12916946	12919727
scaffold_12875	5887742	5889473
scaffold_12822	1458384	1459446
scaffold_13047	4822755	4824891
scaffold_12963	8782800	8783851
scaffold_13047	14461094	14462410
scaffold_12875	9237220	9238508
scaffold_12970	10288469	10290960
scaffold_12963	13943693	13944845
scaffold_13047	5406386	5407405
scaffold_12932	37069	38315
scaffold_13052	1272182	1273143
scaffold_12875	19098496	19100260
scaffold_13042	1823723	1827916
scaffold_13047	7945299	7947325
scaffold_12875	12179102	12180410
scaffold_12932	70493	73765
scaffold_13049	10213990	10216886
scaffold_13047	566843	568774
scaffold_12726	1820876	1823140
scaffold_13049	21394061	21395533
scaffold_12875	11620229	11622364
scaffold_12928	7393218	7396550
scaffold_13047	3445581	3447528
scaffold_13049	703356	705213
scaffold_12928	5232469	5234510
scaffold_12855	4862456	4866044
scaffold_12723	2747568	2748463
scaffold_12928	1349068	1351056
scaffold_12928	72182	76436
scaffold_13047	17172834	17174704
scaffold_13246	2499492	2500814
scaffold_13049	9669050	9671407
scaffold_12875	17446513	17448829
scaffold_13047	13429842	13430724
scaffold_12928	7410418	7413443
scaffold_12875	9038615	9039985
scaffold_12970	9257505	9259339
scaffold_13049	15197120	15198839
scaffold_12970	6181550	6182711
scaffold_13047	4425482	4426988
scaffold_12970	9733606	9736827
scaffold_12970	8026564	8028918
scaffold_13052	1020727	1023012
scaffold_12970	11292892	11294937
scaffold_12963	13828553	13830650
scaffold_12970	1267846	1269407
scaffold_12970	1286313	1288035
scaffold_12723	5528010	5530510
scaffold_13049	1094153	1095994
scaffold_12963	9236781	9239053
scaffold_13042	4765264	4766894
scaffold_13049	11851071	11852266
scaffold_12928	7234717	7236734
scaffold_12875	13437142	13439737
scaffold_12963	18467867	18469789
scaffold_12875	800297	802885
scaffold_12963	8994753	8995645
scaffold_13047	10446330	10448426
scaffold_12855	8169304	8170639
scaffold_12963	19692777	19694305
scaffold_12932	978251	979211
scaffold_13049	9426110	9428741
scaffold_12970	7953990	7956868
scaffold_12932	1897794	1900281
scaffold_13049	16718714	16719963
scaffold_12963	13603143	13604999
scaffold_12875	10658390	10660509
scaffold_13047	3160559	3162208
scaffold_13047	12052994	12055163
scaffold_12855	7434278	7438505
scaffold_12875	19292539	19294602
scaffold_12928	1577023	1580257
scaffold_13049	15019433	15020698
scaffold_12855	865440	866580
scaffold_10324	404260	405814
scaffold_12963	2512439	2513972
scaffold_13047	13138330	13139088
scaffold_13047	1591028	1591404
scaffold_12875	10642625	10644404
scaffold_12875	20103646	20106625
scaffold_13042	101610	102766
scaffold_12875	12714769	12715545
scaffold_12875	20545351	20548100
scaffold_12875	1409900	1410741
scaffold_12928	5758723	5760142
scaffold_12963	10706902	10709409
scaffold_12875	15431439	15433923
scaffold_12875	17122420	17125363
scaffold_12823	1606649	1608070
scaffold_12963	2417762	2419762
scaffold_12875	4462028	4463240
scaffold_13246	2462535	2463737
scaffold_12963	13192745	13195134
scaffold_12928	4757031	4758606
scaffold_13049	13401536	13402854
scaffold_12963	3223430	3226240
scaffold_12963	8132692	8133467
scaffold_12970	1510926	1512504
scaffold_12932	872981	874212
scaffold_12875	10902493	10903826
scaffold_13246	2450352	2453288
scaffold_12970	7299853	7301484
scaffold_13246	2650125	2652100
scaffold_12723	4854264	4855491
scaffold_12970	4873914	4875631
scaffold_13047	13177571	13179011
scaffold_12875	14979213	14983214
scaffold_12875	17017151	17018900
scaffold_12963	1012433	1015830
scaffold_13049	23540713	23543710
scaffold_13049	8893624	8895828
scaffold_12963	12517948	12519668
scaffold_12823	556624	558271
scaffold_13049	10266246	10267275
scaffold_12823	1139713	1141720
scaffold_12726	700330	702849
scaffold_12963	9803689	9804583
scaffold_12970	11309003	11310114
scaffold_13042	2148753	2150046
scaffold_13047	18620540	18622399
scaffold_12823	2297003	2299226
scaffold_13049	6791244	6793720
scaffold_13049	21403975	21405174
scaffold_12855	1165337	1168830
scaffold_12822	4021739	4024400
scaffold_13047	1997976	1999944
scaffold_13049	22136236	22137968
scaffold_12875	379842	381305
scaffold_11126	179	445
scaffold_12875	11397390	11399538
scaffold_12928	4520241	4524216
scaffold_12875	14900801	14902501
scaffold_12970	10110738	10111823
scaffold_13047	5194964	5199012
scaffold_12726	1141665	1143429
scaffold_12932	1662664	1664071
scaffold_10322	69282	71406
scaffold_12875	6959265	6961167
scaffold_12875	16258667	16260938
scaffold_13047	10011473	10012885
scaffold_13049	8542838	8544460
scaffold_13047	12854614	12855051
scaffold_12855	1113584	1115127
scaffold_13049	13830125	13832007
scaffold_12963	294718	296520
scaffold_13047	4192604	4194411
scaffold_12875	12718609	12721602
scaffold_12855	5804795	5805924
scaffold_12928	5744464	5746202
scaffold_13052	986225	989711
scaffold_12875	4369602	4372078
scaffold_13047	4476675	4478642
scaffold_12963	19399886	19401104
scaffold_12928	84917	88162
scaffold_13049	13237193	13239078
scaffold_12963	7097066	7098458
scaffold_12963	1447740	1448271
scaffold_13047	2568460	2569881
scaffold_13042	807530	811249
scaffold_12963	5070360	5072105
scaffold_13047	7939672	7940649
scaffold_12726	2377498	2378959
scaffold_12963	13817660	13819200
scaffold_12963	16199141	16200963
scaffold_13049	14608304	14610289
scaffold_13246	1613214	1614453
scaffold_12875	18412404	18414567
scaffold_12823	198007	199361
scaffold_12875	5467835	5469318
scaffold_12855	7855288	7857425
scaffold_13049	18100442	18102202
scaffold_13049	2490334	2491239
scaffold_13047	3404443	3406048
scaffold_13049	20039949	20041250
scaffold_13047	481022	485457
scaffold_12970	6895031	6897900
scaffold_13049	9522753	9523937
scaffold_12823	1869771	1870499
scaffold_13047	11152214	11154105
scaffold_13047	1817250	1818570
scaffold_13049	20391864	20394537
scaffold_13052	893372	895076
scaffold_12963	14423949	14426178
scaffold_13052	1751888	1753401
scaffold_12875	11069990	11071273
scaffold_12855	1005193	1006394
scaffold_13047	6300708	6302490
scaffold_13047	16742208	16744593
scaffold_12928	1807089	1809042
scaffold_13047	12313420	12315970
scaffold_13049	6159523	6161419
scaffold_13049	10275870	10277483
scaffold_13047	15999786	16002999
scaffold_12875	17451714	17453454
scaffold_13042	998869	1001345
scaffold_12963	8488125	8490488
scaffold_13047	5403119	5404280
scaffold_12875	16267170	16267930
scaffold_13047	5620718	5621901
scaffold_13049	10561512	10564305
scaffold_12932	913771	918377
scaffold_13049	10097363	10099741
scaffold_12855	2432193	2434590
scaffold_13047	3436914	3438571
scaffold_12823	583258	585337
scaffold_13042	4171816	4173402
scaffold_12963	7676939	7681218
scaffold_13042	4256253	4258728
scaffold_13047	15937867	15939703
scaffold_12723	4606525	4608611
scaffold_12723	2895447	2899074
scaffold_12963	8442570	8445282
scaffold_10324	1249419	1250542
scaffold_13246	2325804	2327759
scaffold_12963	16136786	16139172
scaffold_13049	21278889	21281138
scaffold_12875	11831197	11833249
scaffold_13049	17588479	17590104
scaffold_12758	845894	847357
scaffold_13047	12271607	12273335
scaffold_12963	13654194	13655672
scaffold_12875	2333750	2336180
scaffold_12875	4408618	4410601
scaffold_12875	13318522	13320074
scaffold_12970	10189347	10191656
scaffold_13049	20404017	20406816
scaffold_13049	23770957	23772826
scaffold_12932	394580	396917
scaffold_12726	360882	361907
scaffold_12875	3347292	3349289
scaffold_12963	19014741	19016493
scaffold_12875	11775740	11777297
scaffold_13042	3611780	3612691
scaffold_12963	15954446	15956002
scaffold_13049	10958087	10960673
scaffold_12875	17754823	17755717
scaffold_12823	178134	180429
scaffold_12875	20248618	20249308
scaffold_12963	16159990	16161619
scaffold_12723	4094070	4095195
scaffold_12970	7170232	7170835
scaffold_12970	8745825	8748356
scaffold_12875	9883384	9884745
scaffold_13049	13186036	13187942
scaffold_12875	10947526	10949563
scaffold_13049	8294470	8297317
scaffold_13047	11939989	11941051
scaffold_12963	12449866	12451053
scaffold_12928	4789677	4791801
scaffold_12875	18013755	18015332
scaffold_12963	2465594	2467445
scaffold_13049	24304533	24307109
scaffold_13047	10438054	10441035
scaffold_12875	12904082	12907097
scaffold_13049	22472519	22474209
scaffold_12963	4475339	4476789
scaffold_12875	9740999	9742897
scaffold_13047	10216792	10217937
scaffold_12875	1338013	1339376
scaffold_13047	9946135	9948593
scaffold_12855	8148898	8150173
scaffold_13049	17896029	17897562
scaffold_13049	8537378	8538519
scaffold_13049	7412841	7414196
scaffold_13042	302430	302896
scaffold_12875	2883942	2886632
scaffold_12875	20449683	20450396
scaffold_13049	13849351	13850719
scaffold_12928	340678	342581
scaffold_13049	6502580	6504029
scaffold_13047	16882323	16883716
scaffold_13042	2777542	2781233
scaffold_13047	16457841	16459099
scaffold_12723	2442462	2444109
scaffold_12758	117233	119356
scaffold_13246	1158239	1160694
scaffold_12963	5532976	5534772
scaffold_12726	1183443	1184866
scaffold_13047	18448660	18450406
scaffold_10324	1152124	1152912
scaffold_12875	16488315	16489261
scaffold_13049	8256454	8258962
scaffold_13049	22678420	22680065
scaffold_13049	10524727	10527554
scaffold_12932	1319479	1321451
scaffold_13049	13656822	13658589
scaffold_12822	3817377	3818561
scaffold_12875	13118939	13120279
scaffold_12875	13547050	13548315
scaffold_13049	386937	388351
scaffold_13047	4093710	4094914
scaffold_13049	22880798	22883776
scaffold_12963	16340832	16343394
scaffold_13047	5762381	5763493
scaffold_12928	3641304	3642202
scaffold_13049	21168720	21170445
scaffold_13049	125422	127071
scaffold_13049	85917	86950
scaffold_13047	1135968	1138008
scaffold_13049	9901415	9902902
scaffold_12875	10781528	10783052
scaffold_12875	13934146	13935441
scaffold_13049	11490337	11491959
scaffold_12875	17458826	17460952
scaffold_13246	603496	605670
scaffold_12970	7376998	7379499
scaffold_12928	4063671	4066987
scaffold_13049	9828775	9831511
scaffold_12970	1273949	1274780
scaffold_12472	194230	195220
scaffold_12963	13415191	13418778
scaffold_12822	1302583	1304284
scaffold_12928	2185370	2187777
scaffold_12875	11335734	11337387
scaffold_13047	7567460	7569090
scaffold_12472	728675	729821
scaffold_12823	778619	780965
scaffold_12726	1838868	1840056
scaffold_13042	4353327	4356442
scaffold_12928	422851	424496
scaffold_12963	18470384	18471336
scaffold_12726	294699	295529
scaffold_12723	3567166	3568381
scaffold_13049	9323396	9324176
scaffold_12472	114306	115653
scaffold_12875	13689916	13691849
scaffold_13047	9432357	9434061
scaffold_12963	2115628	2116805
scaffold_12875	10822324	10824194
scaffold_13049	19366056	19368520
[truncated: 12,010 more rows]
