# Supplementary material for: The hourglass model of evolutionary conservation during embryogenesis extends to developmental enhancers with signatures of positive selection
Source: Genome Res. 2021 Sep;31(9):1573–81. doi: 10.1101/gr.275212.121 (PMC8415374; doi:10.1101/gr.275212.121)
Supplement: Supplemental Material [file supp_gr.275212.121_Supplemental_Code.zip › Supplemental_Code/data/bedFiles/all_peaks/dmel1416_IDR_0.05.bed]

chrUn_CP007120v1	71599	72163
chrX	22433007	22433198
chrM	5	14947
chrX	23216855	23217409
chr4	1318155	1320083
chr2R	8797452	8798645
chrUn_DS484751v1	553	863
chrX	8294049	8296161
chrUn_DS484280v1	383	945
chr2L	22024158	22025082
chr3L	11552874	11553814
chr2R	15109336	15109858
chr3R	16249408	16250785
chr2L	5107200	5108959
chr3R	10614031	10615040
chr2L	6356407	6357503
chr2R	15010388	15011864
chr3R	14107580	14108884
chr2L	5403446	5404311
chr3R	24565371	24566405
chr2L	2130078	2131013
chr2L	20229526	20230462
chrX_DS484057v1_random	501	1043
chr3L	2465766	2467402
chr2L	16269033	16270294
chr2R	13038622	13039229
chr3L	13227619	13229035
chr2L	13059825	13060782
chrX_DS484809v1_random	1096	1385
chr2R	18355275	18358338
chr3R	9157616	9158568
chr3L	10736790	10737789
chrUn_DS483770v1	617	2359
chr3L	21483701	21484471
chr2L	14489995	14491187
chr3R	25515416	25516680
chr3R	11196262	11198743
chr3L	18756765	18757730
chr2L	22018381	22020013
chr3L	5975491	5977198
chr2L	160464	162316
chr2L	12529485	12530511
chrUn_DS484309v1	1284	1848
chr3L	747914	749653
chr2L	16601213	16602651
chr2L	65736	67611
chr3L	15233796	15234756
chr2R	25285174	25286174
chr2L	12617728	12618891
chr2L	19590200	19590974
chr3R	11352478	11353973
chrX	4684188	4684996
chr2R	18611401	18612321
chr2R	12984470	12986163
chrX_DS484618v1_random	472	683
chr3L	18758880	18759696
chr2L	16285984	16288494
chrX	23222131	23222637
chr3R	7779576	7781017
chrX	10814028	10816125
chr2R	11626063	11627107
chr3R	29771619	29773854
chrX	15803311	15804855
chr2L	4810109	4813343
chr3R	14481225	14482599
chr3L	14756264	14756913
chr2L	20428357	20429712
chr2L	11447263	11448145
chr3R	6848273	6849104
chr3L	20823026	20823846
chr3R	4738656	4741106
chr3L	39642	40935
chr2R	12996194	12997803
chr3L	18771049	18772356
chr2L	1419991	1421513
chr3R	21203219	21205101
chrX	3676663	3677980
chr3L	1366641	1367682
chr2R	19825346	19826953
chr3R	9417287	9419733
chr2L	2196223	2197591
chr3R	12280390	12281399
chr3L	5654279	5656243
chr2R	21871576	21872381
chr3L	20621525	20622252
chrX	16062535	16064144
chr2R	16583312	16584241
chr3L	21239448	21241080
chr2L	19157914	19159796
chr3L	11010089	11011154
chr3R	25049237	25051028
chr2R	14173327	14175862
chr3L	14754863	14755842
chr2L	23331959	23332843
chr2L	9175999	9177268
chr3L	12467491	12468759
chr3R	18121277	18122520
chr2L	12009992	12012650
chr3R	29555732	29556512
chr2R	20551835	20552583
chr3L	627896	628671
chr2R	6991198	6993318
chr3R	16242253	16242997
chr3R	18916905	18917435
chrX	16216590	16217831
chr3L	21023388	21024160
chr3R	10143849	10145356
chrX	16332304	16333938
chr3L	3069864	3073073
chr2L	2754132	2755746
chr3L	13113516	13114850
chr3R	4803034	4803734
chr3L	11486982	11488082
chr3R	14024533	14026822
chrX	19360868	19361939
chr3R	24571326	24573153
chr3R	12243918	12245318
chr3R	19671172	19672670
chr3L	14177213	14178404
chr2R	12979745	12981517
chr2R	6131736	6132401
chr2L	5979766	5981342
chr3L	11245890	11246854
chr2L	7984064	7985840
chr2L	1884094	1885589
chr3R	12477068	12477992
chr2R	10540206	10542650
chr2R	20110808	20111672
chr3R	5086546	5088794
chr2L	5145006	5146607
chr3R	19568455	19569294
chr3R	16279939	16281812
chrX	4424826	4425573
chr3L	24723478	24724429
chr3L	20949032	20950990
chr2R	23579963	23581615
chr3L	7434304	7435751
chrX	18506587	18507444
chr2R	10224651	10225708
chr3L	14273901	14275130
chr2R	23659003	23660559
chr3L	12692514	12693859
chr3L	13919599	13921234
chr3R	4970313	4971553
chr3L	7804569	7805775
chr3L	269766	272148
chr3R	13051144	13052989
chr3R	8233100	8234106
chrX	19152987	19154256
chr3R	30021576	30023136
chr2L	12482650	12484640
chr3R	31688718	31690303
chr3L	14757118	14758317
chr3L	17532765	17533831
chr3R	13063565	13064989
chr2L	21250448	21251353
chr3L	22407594	22408608
chr2R	17261558	17262259
chr3R	21376178	21377050
chr2L	107417	108488
chr3L	11210283	11210999
chr3R	30465568	30467614
chr2R	6878383	6879369
chr3R	9351853	9354191
chr2R	13041895	13042959
chr2R	21474725	21476500
chr3R	26797800	26799721
chr3R	9873034	9874917
chr3R	14696534	14698175
chr2R	14307075	14308894
chr2R	9819194	9821333
chr3R	25740202	25741042
chrUn_CP007120v1	74800	75151
chr2L	20310659	20311635
chrX	5744246	5747843
chr3L	12609022	12609957
chr2R	19726641	19729517
chr2R	21645466	21647335
chr3R	9550401	9552348
chr2L	7281231	7282347
chrX	7444382	7445727
chr2R	11709778	11711036
chr3R	17943328	17944397
chrX	7299527	7301490
chr2R	12587871	12588712
chrX	12202874	12204051
chr3L	22824516	22825451
chr2L	21050975	21054130
chr3R	26460881	26462041
chr2L	14233348	14235142
chr2R	9954942	9955913
chrUn_DS484689v1	181	720
chr2L	12365858	12366678
chr2R	10159244	10160357
chr2L	8739805	8741172
chr3R	16763085	16764816
chr3L	12579751	12580873
chr3L	18799949	18802092
chr3R	15224504	15226120
chr2R	13583797	13585892
chr2R	16129096	16130747
chr4	55791	57079
chr3R	18917892	18919035
chr3R	4186451	4187768
chr4	979408	980796
chrX	9685537	9687305
chr2R	14457830	14459010
chr3L	18234006	18234891
chr3L	16049997	16051483
chr2R	19629610	19632356
chr3L	614574	617326
chr2R	19253547	19255103
chr3R	18196379	18197655
chrY_DS483677v1_random	10415	11438
chr2R	8667312	8668049
chr3R	11760009	11761621
chr3L	6789283	6790513
chr3L	17611635	17612578
chr3L	6399977	6401084
chr3R	6779854	6781022
chr2L	9204957	9206048
chrX	1397812	1400337
chr4	501363	502006
chr3L	5843805	5846431
chr3R	22626078	22627642
chr2L	522977	524071
chrX	2136107	2138807
chr3L	10856144	10858030
chr3R	32067684	32069519
chr2R	20106101	20106912
chr2R	20883980	20885368
chr2R	22806512	22807489
chr2R	14331436	14332743
chr3R	11948199	11949923
chr2R	14024617	14025652
chr2R	6235277	6236614
chr2L	21898501	21899945
chr2R	18802102	18803096
chr2R	10423082	10424449
chrX	6278833	6280281
chr2L	15332356	15334127
chr2L	3172361	3173623
chr2L	19574897	19577700
chr3R	24104656	24106664
chr3L	7013469	7014401
chr3R	16025585	16026351
chr2R	21704017	21704993
chr3R	6169482	6172023
chr2R	9929293	9930449
chr2R	7351581	7353070
chr2R	13924707	13927298
chr2L	309501	310414
chr2R	10302314	10304306
chr2L	4332980	4335083
chr2L	221721	222656
chr3R	29147656	29148900
chr2L	21827837	21829287
chr3R	9630170	9632211
chr2L	5906662	5908039
chrX	9693566	9694438
chr3R	6790771	6792253
chr3L	21014226	21014973
chr3R	16868649	16870312
chr2R	15338602	15340684
chr3R	16829428	16830961
chr3L	14409430	14411281
chr3L	5184257	5185357
chrX	18863417	18865271
chr2R	18652562	18653498
chr2L	142406	143621
chrX	2122540	2124717
chr2R	9408447	9409986
chr2L	7809062	7812040
chr3L	16163866	16165427
chrX	19886496	19888402
chr3R	23669144	23670433
chr3L	1586266	1587429
chr4	989152	990132
chr3R	11370836	11373029
chr2R	10123783	10125177
chr3R	17699758	17701574
chrX	17531226	17532930
chr3L	9696554	9697220
chr2R	25075483	25077441
chrX	22373279	22374222
chr2R	22592760	22593670
chr2L	3606135	3607076
chr3L	20695101	20696260
chr3R	23156487	23158314
chr2R	17682569	17684019
chr2L	21683079	21684341
chrX	12012038	12013322
chrX	9684102	9685289
chr3R	21295584	21298292
chr3R	17055978	17056999
chr4	424179	425498
chr2L	11516045	11517880
chr3R	16797564	16799288
chr3L	15493484	15495435
chr3R	14346505	14347516
chr3R	28671952	28672585
chrX	7626645	7627597
chr2R	13940658	13942642
chr3R	11172405	11173827
chr2R	18411753	18414852
chrX	15297420	15299344
chr2L	18943394	18945130
chr3R	10349666	10352448
chr2L	20787026	20787883
chr2L	17683883	17685589
chr3R	25292486	25293502
chrX	13412481	13413464
chr3R	25094317	25095337
chr3R	9226650	9227400
chr3L	9401039	9403131
chr3R	7107676	7110083
chr2R	19466990	19468886
chr2R	22569489	22570601
chr2L	9449212	9450007
chr2R	14005509	14007369
chrX	5524090	5524894
chr4	834040	836536
chrX	16295849	16297788
chr3R	23220118	23222362
chrX	8624592	8625459
chr2L	16284295	16285142
chr2R	22297608	22298842
chr2L	2450470	2451505
chr3L	20187665	20189549
chr2L	71664	74655
chr3R	26260676	26261967
chr2R	6213659	6215230
chrX	7607858	7608548
chr2L	8824828	8826114
chr2R	14962110	14965095
chr3L	17596453	17597606
chr2L	14995429	14996433
chr3R	16241158	16241760
chr2R	16551295	16553413
chr2R	8668604	8669495
chrX	13130345	13131923
chr2L	20821427	20824757
chr3R	9428048	9429705
chr3R	13982838	13985017
chr2L	7495208	7497224
chrX	13890127	13891602
chr2L	4891433	4892650
chr2L	16532717	16534655
chr2L	11806177	11808378
chr3R	9056896	9058120
chr3L	22870302	22872558
chr3R	12626407	12628340
chrX	8060276	8062093
chr3R	15130200	15132111
chr3R	13876948	13877892
chr2L	540104	541657
chr3L	9692309	9693989
chr3L	8056127	8056812
chr4	806612	808511
chrX	12750306	12752589
chr2R	9551736	9554368
chr2L	19189553	19191109
chr3L	21824327	21825260
chr3L	4239407	4240287
chr2R	25083196	25085171
chr3R	23214541	23215863
chrX	19349064	19349733
chr2L	16587446	16589312
chr3L	3625920	3626670
chr2L	15112570	15113977
chr3L	377167	378964
chr3R	31747378	31749032
chr3R	29456788	29458709
chr2L	18839002	18840201
chrX	1274822	1276982
chr3L	10740043	10740765
chr3L	1102046	1103275
chr2R	16385529	16387209
chr2L	21396620	21397609
chr3R	8845872	8846965
chr3L	8081394	8083049
chr3R	23386008	23386637
chrX	3285039	3285908
chrX	12470077	12470728
chr3L	4975793	4977016
chr2L	6667490	6668529
chrX	11681218	11682242
chrX	11621057	11623260
chr3L	4379927	4381005
chr2R	11173161	11174038
chr2L	6918568	6919566
chr2R	9711014	9713026
chr2L	13289611	13291444
chrX	11806748	11807879
chr2R	6132763	6134137
chr2L	131265	132355
chr3R	7000512	7001313
chr2R	8018605	8019338
chr3L	21554364	21555716
chr2L	14598438	14600844
chr2R	9564824	9567286
chr2L	21236573	21238491
chr3R	8179719	8182149
chr3R	21604881	21607502
chr3L	130924	132669
chr3L	9373214	9374256
chrX	19865053	19867425
chr3L	9613726	9616489
chr2L	5546199	5547938
chr2R	15423947	15425336
chr3L	21879075	21881117
chr2L	16519185	16521757
chr2R	23977747	23980016
chrX	17107324	17108382
chrX	19505320	19506575
chr3L	5926112	5927950
chr3L	4824344	4826191
chr4	935647	937487
chrX	4411113	4412318
chr2R	17391477	17392977
chr3L	5769630	5771694
chr2L	6479183	6481863
chr2L	11445523	11446435
chr2L	10320829	10322849
chr3R	7473101	7476277
chr3R	30134030	30135177
chr2L	9782046	9783166
chr3L	17557174	17558662
chr3R	8305833	8307280
chr3L	19895137	19897902
chrX	19631068	19632566
chrX	15811548	15812947
chr2L	17260247	17261230
chr3R	16733572	16735118
chr2L	9464144	9465020
chr2L	7032101	7033966
chr3R	19165475	19166485
chr3R	11156619	11157542
chr2R	12915311	12917826
chr2R	18552684	18554416
chr3L	18785766	18786938
chr2L	16324895	16326406
chr2L	9566753	9569928
chr3L	19044575	19046023
chr2R	11665329	11665913
chr2R	19274983	19276159
chr3R	6892749	6894488
chr3L	15699603	15700373
chr2R	13953129	13954563
chrX	18365905	18367644
chr3L	7868335	7869293
chr2R	13429376	13432878
chrX	2642362	2643513
chr3R	9703959	9705846
chr2L	6786280	6788224
chrX	11886437	11887602
chr2L	15913303	15914061
chr3L	22822278	22823322
chr3L	3845473	3846755
chr2R	16828586	16829277
chr2R	7381340	7382386
chr3L	18617877	18618906
chrX	4426662	4427203
chr2L	16485399	16487316
chr2R	11288828	11290104
chr3L	21130463	21132045
chr3L	21025055	21028308
chr3R	12595250	12596503
chr2R	8030195	8031642
chr2R	19423165	19425869
chr3L	2107234	2107971
chrX	12784249	12785602
chr3R	14556594	14559147
chrX	7305966	7308570
chr3R	20308559	20310142
chr3R	4851791	4853228
chr3R	10888666	10889742
chr2R	22241963	22244027
chr2R	11529037	11530094
chr3L	11118369	11120922
chr2R	16585473	16586227
chr2L	19604944	19606958
chr3R	10089211	10089802
chr2R	23621236	23621905
chr2R	24388865	24391296
chr2L	6833465	6834134
chr3R	28584613	28586150
chr3R	16857047	16858688
chr3L	16647002	16649148
chr2L	12519947	12521699
chr3R	8119416	8120614
chr3R	18582954	18585969
chr2L	15910831	15912909
chr2L	18561701	18563638
chr2L	20493709	20495475
chr2L	6610361	6613384
chr3R	23295001	23295913
chr3R	20947925	20950371
chr3L	16954956	16956310
chr2R	12586506	12587749
chrUn_CP007120v1	73512	73736
chr3R	30765423	30766097
chr2L	19541602	19543009
chr2L	4029758	4032126
chr2R	15675223	15676859
chrX	15885987	15887674
chr3R	29781833	29783703
chr3R	26117437	26119259
chrX	1975767	1976568
chr3L	14780760	14781781
chr2L	14408495	14411571
chr3R	12691269	12692507
chr2R	10534043	10535530
chr2R	24599423	24600296
chr3R	21853532	21854473
chr2L	20242429	20243250
chr2L	1656619	1658479
chr2R	8649353	8650636
chr3L	3419233	3420789
chr3R	23384181	23385575
chr2R	12904319	12904912
chr3L	1545677	1547370
chr3R	8104908	8107047
chr2R	12678489	12680076
chr3L	17573416	17574412
chr2R	11202216	11203964
chr3L	8996865	8998846
chr2L	9613075	9615380
chr2R	7245315	7247743
chrX	7604365	7605093
chr3R	21433825	21435161
chr2R	6611764	6614011
chr2R	16102222	16103589
chr2L	21343561	21346824
chrX	2658164	2659381
chr3R	27580201	27582856
chrX	19353017	19354063
chr3L	7380482	7383363
chrX	5560134	5561279
chr3L	12652336	12653866
chr2R	22688739	22689201
chr2R	18166085	18167618
chr2L	478667	481526
chrX	8650054	8651928
chr2L	20084583	20085797
chr3R	21446097	21447263
chr3R	21348056	21350564
chr3L	16710917	16712921
chr3R	4452200	4454191
chr3L	22134055	22136339
chr3L	1793947	1796307
chr3L	18995442	18997712
chr3L	12055829	12056816
chr3R	25328663	25330554
chr2R	18528304	18529287
chr2L	13203078	13205719
chr3R	13815005	13815693
chr3R	16235082	16237625
chr3L	18683690	18684700
chrX	6862396	6863315
chr3L	17563166	17564323
chr3R	16898590	16900197
chr2R	6150720	6151784
chr3L	881615	883376
chrX	8573143	8575149
chrX	13639881	13642261
chr2L	3655025	3658427
chr3R	4378526	4379982
chr3R	20890088	20892510
chr3L	342646	343719
chr3L	9360019	9360682
chr2L	19425560	19427324
chr2R	14302428	14303293
chr2L	6535546	6536841
chr3R	7122111	7124931
chr2L	9448168	9448823
chrX	16148744	16149554
chr3L	3764851	3766664
chr3L	18765493	18766183
chrX	2788880	2790752
chrX	18929546	18930901
chr3R	8305019	8305622
chr2L	450702	453475
chr2L	11358267	11359287
chr3R	16969127	16970740
chr3R	27244116	27246418
chr2R	12704606	12707079
chr2R	11789466	11790448
chr3R	24625227	24626612
chr2R	8272393	8273226
chr3R	10093428	10094299
chr3R	11562084	11563595
chr3R	9710464	9712140
chr3L	14001740	14003222
chr3L	4540681	4542392
chr3R	12278957	12279798
chr3L	10664354	10666922
chr3R	9436040	9437287
chr2L	18319427	18320464
chr2L	19361542	19363949
chr2L	14705863	14706975
chr3R	10685515	10687041
chrX	635343	638024
chr2R	15821126	15822006
chr2R	10476143	10478785
chr3L	4413777	4414721
chr2R	25182678	25183609
chrX	9162847	9165558
chrX	6286605	6288320
chr2L	21628507	21630228
chr3R	8658580	8661121
chr3R	31712702	31714247
chrX	3810723	3812269
chr2R	6499658	6502586
chrX	15891556	15892910
chr3L	18029100	18030838
chrX	2305538	2307087
chr3L	20730163	20732003
chr3R	24542721	24544991
chr4	388295	389482
chr3L	15623970	15626571
chr2L	22168288	22169888
chrX	18404103	18405806
chr2L	8382324	8385594
chr2L	551777	553825
chr3R	14721803	14722949
chr2R	6985236	6986399
chr2L	8402866	8404090
chrX	12733816	12736607
chr2R	12669752	12670488
chr3R	26881275	26882513
chr2L	6820952	6822152
chr2L	6410988	6412476
chr2L	14023698	14025905
chr2R	17868564	17869844
chr2L	6323152	6325101
chr3R	19096364	19097500
chr3L	15235235	15236028
chr3L	8675184	8676229
chr3R	21632340	21634002
chr3R	14372696	14374129
chr3L	18185333	18186991
chr3R	13078037	13078988
chr3R	8857300	8858200
chr2L	7992729	7994899
chr2R	10158197	10158914
chr3L	10321653	10322503
chr2R	5726068	5727753
chr2R	17457169	17458973
chr3L	681645	683075
chrX	6224096	6226263
chr3L	3542410	3543943
chr2L	128233	129827
chr3R	13714690	13716313
chr3L	9429711	9430739
chr3L	6215853	6219307
chr2R	11527774	11528787
chr3R	18905618	18907053
chr3R	7102750	7103973
chrX	9599043	9601704
chr3R	26258371	26259576
chr3L	11008673	11009606
chr2L	18483864	18485917
chr2L	3107075	3108871
chr3R	5323701	5324629
chr3L	17486794	17487910
chr3R	22133050	22135441
chrX	3372584	3373512
chr3L	6903781	6904594
chr4	1084057	1085610
chr3R	20252418	20254342
chrX	18312081	18313086
chr3L	9349187	9350109
chr3L	6605698	6606523
chr2R	7418111	7419727
chr2L	13813132	13814160
chr3R	16917998	16919565
chr3R	17616365	17618317
chrX	8057398	8058955
chr3R	5251031	5252515
chr3L	11196514	11198389
chr2R	11884874	11886590
chr3R	11777936	11780881
chr2R	23994366	23996519
chr3L	7643185	7644017
chr2R	21705830	21706416
chr3L	21285065	21286515
chr3R	21188396	21189282
chr2R	20913599	20914958
chr3L	8600624	8601409
chr2R	22270328	22271764
chr3L	8345354	8347953
chr3L	6962978	6965251
chrX	7930229	7931662
chr3R	17716908	17719662
chr2R	9691655	9693998
chr3R	30386770	30389544
chr3L	8404576	8406546
chr2R	12589078	12590023
chr2R	18502978	18504535
chr3L	1176868	1178867
chr3L	19635041	19636253
chr3L	3147832	3150412
chr2L	20864204	20865601
chr2R	8151858	8152510
chrX	6996829	6998962
chr2L	166257	167183
chr3R	21486873	21488488
chr3L	17968388	17969259
chr2L	8082470	8084843
chr2R	22382550	22384981
chrX	5428139	5429370
chr2L	6646852	6649779
chr3R	6367707	6369328
chr3L	21479509	21480126
chr2R	7487625	7489152
chr3L	1463481	1465062
chr2L	15745097	15748755
chr3L	2820425	2821599
chrX	16372156	16374462
chr3R	11603228	11605526
chr2R	9542277	9544733
chr3L	13477112	13478075
chr2R	8173366	8174783
chr2R	18799097	18800023
chrX	908573	909940
chr3R	5599329	5601637
chrX	1009503	1010543
chr3R	28325610	28327455
chr3L	14673104	14674730
chr3R	25303709	25304391
chr3L	18397883	18398802
chr3R	9532371	9535034
chr3L	542714	543924
chr2R	17603164	17605338
chr3R	6474181	6475439
chr2L	21794374	21795903
chrX	2317395	2318851
chr3L	21334727	21335921
chr3R	5282870	5284575
chr3R	30276740	30278389
chr2L	5460835	5462013
chr3R	14748624	14750281
chr3R	14740102	14741782
chr2L	713765	715859
chr2L	1972579	1973923
chr3L	22835050	22836050
chrX	11816291	11819116
chrX	3777099	3778623
chr3L	6184208	6185845
chr3R	16957484	16958712
chr2L	19546741	19548900
chr3R	29867625	29869688
chr3L	2387198	2389182
chr3R	26440015	26441454
chr3R	23292801	23293741
chr3L	638701	640772
chrX	8409751	8412984
chrX	18504791	18505881
chr3L	2150748	2153100
chr2R	7665170	7666221
chr3R	24151439	24152997
chr2L	1185469	1186617
chr2L	14688728	14690942
chr3L	14578775	14579431
chr2L	4371379	4372257
chr2R	18156410	18158614
chr3L	14130568	14132278
chr3L	3824559	3827235
chr2L	9789758	9791243
chrX	7194621	7196899
chr3R	24586445	24587024
chrX	9583546	9586198
chr2R	17026558	17028584
chr3L	13762742	13764701
chrX	7015137	7016580
chrX	17877966	17879244
chr3L	16011354	16012942
chr3L	19790380	19792205
chr2L	3729323	3731125
chr2L	15263744	15266147
chr2R	10432318	10432853
chr3L	9508541	9509959
chr2R	16855839	16857807
chr4	556886	559448
chr3L	9487061	9488713
chr3R	23141636	23142526
chr3R	30946339	30947505
chrX	3744476	3745034
chr3R	7793148	7794777
chr2R	10210899	10212185
chr3L	20103571	20105640
chr2R	20996423	21000669
chr2R	9874753	9876207
chr3R	26979809	26981125
chr2R	15531013	15532801
chr3L	1501128	1503656
chr2L	6971096	6971993
chrX	17656723	17659637
chr3R	23226327	23227165
chr2R	19228540	19230455
chr3R	15332408	15333913
chr3R	31053474	31055057
chr3R	8715131	8716907
chr2L	14094665	14094964
chr3L	17253347	17254908
chr3L	12123622	12124936
chr2R	10219318	10220656
chr2R	24767348	24769570
chr3R	6006552	6008724
chr3R	26534806	26537360
chr2R	20835679	20836796
chr2R	19449155	19451829
chrX	3570105	3570786
chr3L	17929676	17931104
chr2R	22685687	22687088
chr3R	20908574	20910147
chrX	2048687	2050974
chrX	8090456	8093002
chrX	17767851	17768765
chrX	4955565	4956716
chr2R	22513708	22515131
chr2L	17860413	17862046
chr2L	9082771	9083661
chr3R	7306381	7307367
chr3R	21059050	21061466
chr3R	10616654	10617415
chr3L	5868390	5872084
chr2R	10672809	10673988
chr2L	20889304	20891569
chr3L	17739069	17741897
chr3R	12425223	12426703
chr2L	701482	702501
chrX	18018130	18019028
chr3R	21222677	21224643
chr2L	20023771	20024950
chr2R	23711766	23714508
chrX	1962952	1964574
chr2R	11475006	11475836
chr3L	11428331	11430983
chr2R	13014201	13016207
chr3R	16206793	16208834
chr3L	15115611	15117719
chr3L	18303979	18305096
chr2R	14008167	14009427
chr4	507221	508803
chr3R	23858859	23861740
chr3R	16220928	16222859
chr2L	7048644	7051125
chr2R	12756855	12757852
chr3R	16263695	16264462
chr2R	24743005	24744458
chrX	9134350	9135928
chr3R	24629944	24631817
chr3R	22356195	22358598
chrX	3694174	3696248
chr3L	17855007	17858374
chr3L	12489680	12491562
chr2R	23666430	23667606
chr3L	15103766	15105649
chrX	12006716	12007996
chr2L	8717551	8718732
chr3R	16449165	16450358
chr2R	22699914	22701240
chr2L	2037237	2039873
chr2L	16857510	16860244
chr3L	11832494	11834381
chrX	3098606	3099957
chr2L	7306251	7307551
chrX	10460164	10461910
chr2R	24669013	24670088
chr2R	23870916	23872856
chr3L	10246203	10246775
chr2R	12955663	12956427
chr3R	10211366	10213588
chr2R	10190616	10193206
chr2L	7041836	7043506
chr3R	10107489	10110692
chr2R	5692932	5693944
chr3R	17118533	17119596
chr2L	22148306	22149633
chr3R	16097955	16100366
chr3R	24767547	24769527
chr3R	13874668	13875771
chr2R	20330318	20331355
chr2R	17716343	17717870
chr2R	8145642	8146836
chr3L	3249236	3251582
chr3R	16811788	16812411
chr3L	3034816	3036137
chr3L	12432341	12435404
chr3L	11364807	11366099
chr3R	30911894	30913205
chr3R	10086256	10087757
chr2L	7133479	7134436
chr2R	8236828	8238078
chr2R	25189303	25191510
chr3R	11407508	11408270
chr2R	18854171	18856290
chr3R	11568621	11570686
chr3R	29876197	29877580
chr3L	21135666	21137673
chr3R	22041242	22043090
chr2R	21633918	21635301
chr2L	21152842	21155323
chrX	9501988	9502873
chr3L	1971188	1971893
chr3L	11247343	11248529
chrX	4617129	4618016
chrX	245088	248222
chr2R	23702109	23702730
chr2R	6629877	6633227
chr3R	9808613	9810261
chr3L	5751527	5753375
chr3L	12265432	12268059
chr2R	16799951	16800675
chr3R	29681140	29682983
chr3R	31126985	31127997
chr3L	2170776	2171884
chr3R	31060065	31061630
chr3L	18399864	18400621
chrX	12582756	12584132
chrX	11713655	11715493
chr3R	24944204	24945806
chr3L	8827305	8828227
chr4	68481	70579
chr3R	20828589	20831223
chrX	10744168	10745798
chr2R	8326512	8328695
chr3R	30526620	30528201
chrX	3780614	3781261
chrX	6372701	6373573
chr2R	10024920	10027143
chr2R	16571549	16572779
chr3R	18396602	18397899
chr3L	9134313	9135254
chr2R	11614913	11616695
chr2L	19113802	19115093
chr3L	12772011	12774081
chr3R	30202796	30204807
chr2L	10333258	10335648
chr2R	21496191	21498212
chr3L	9422262	9423650
chr3R	9052274	9053397
chr3L	5511178	5513255
chr2L	8203818	8206200
chr3R	15195823	15198935
chr2R	7758389	7760436
chr3R	14608563	14610258
chrX	1943120	1943859
chr2R	10427935	10430811
chrX	1133552	1136094
chr2R	17718956	17719658
chr2R	12260240	12262204
chrX	8516959	8517686
chr3L	18781159	18782257
chr3L	11647949	11649436
chr3L	18994382	18995050
chr3L	257073	259280
chr2L	12973768	12975865
chr3L	14200712	14201356
chr3R	16204956	16205954
chr2L	4997052	4998281
chr2R	13437078	13439168
chr2L	21753188	21754581
chr3L	9051526	9052578
chr2R	17792334	17793228
chr2L	8070662	8073436
chrX	3741770	3744085
chr3R	22420491	22421688
chr2R	14854666	14855954
chr2R	7069810	7071527
chr2R	10617030	10619486
chr2L	2491853	2493973
chr3L	9853716	9857292
chrX	796268	797231
chr2L	3802644	3805160
chr2L	5541938	5543344
chr2R	16288758	16289884
chr3L	12627339	12628474
chr3R	16987365	16988216
chr3R	19632551	19633100
chr2R	8012900	8014878
chr3L	19869617	19873471
chr2R	22677569	22678866
chr2R	18139897	18142922
chr3L	18113936	18115139
chr3R	26019933	26022099
chr3R	21618249	21620133
chrX	4687622	4688475
chr2L	3579926	3581321
chr3L	17643477	17645500
chr3L	20620440	20621046
chrUn_DS483781v1	18	2149
chr2R	6661622	6664240
chr3R	9978422	9980377
chr3R	16304888	16306344
chr3L	19085825	19087825
chr2L	3788970	3790244
chr2L	21309250	21311583
chr3R	23889636	23891387
chr2L	6082252	6083603
chrX	18136635	18138721
chr2L	11218842	11222218
chr3L	16659851	16662417
chr2R	24880840	24883408
chrX	3251983	3253175
chrX_DS483655v1_random	12558	12749
chr2L	12003048	12006242
chrX	2080085	2081149
chr3R	19902545	19903853
chr2R	9988070	9990087
chr2R	24333787	24335876
chrX	12574601	12575654
chr3L	128349	129041
chr2R	12019190	12020511
chr3L	21953627	21956050
chr3R	20849652	20851087
chr2L	6252009	6253470
chr2R	10227819	10228416
chrX	11611044	11612522
chr2R	16104078	16104999
chr3R	12219023	12219957
chr3L	14204419	14206058
chrX	6012917	6014034
chr2R	13559854	13561880
chrX	10210500	10213162
chr2R	10420945	10422281
chr3R	7074089	7076710
chr3L	7854466	7855810
chr2L	7826979	7829644
chr2R	6156340	6157471
chr3R	12723529	12724102
chr2L	5798918	5801002
chrX	16091326	16091882
chr3L	18459933	18462461
chr2R	24513241	24516295
chr3L	6751771	6753434
chr3R	15146447	15148301
chr3R	10263760	10265515
chr2L	16421761	16423460
chr2L	19886841	19889813
chr2R	8647315	8648236
chr2R	17143830	17147183
chr3R	28598549	28600799
chr2L	13548360	13550999
chr3R	23173413	23174173
chr3R	17565685	17567235
chr2L	5237157	5237876
chr3R	29249753	29252040
chrX	8559674	8562300
chrX	16654722	16656335
chr2L	7674253	7676283
chr3R	4081356	4082918
chr4	1146061	1147048
chrX	6034692	6035835
chr3L	19171150	19172099
chr3L	7780587	7783212
chr3L	22786209	22788599
chr2L	430169	432531
chr3R	10355825	10357816
chr2L	11129605	11131101
chr2L	6793612	6795715
chr2R	17215666	17216799
chr2L	16715360	16716752
chr3R	17603701	17606504
chr2R	21480255	21482243
chr3L	16377409	16379579
chr3L	17613791	17614615
chr2R	13034867	13036022
chr2R	8131069	8132513
chr2L	1638153	1639750
chrX	1772330	1774734
chr2L	12504165	12505634
chrX	22853711	22855762
chr2R	4743198	4746213
chr2L	18732338	18733250
chr2R	5966398	5968117
chr3R	10664179	10665905
chrX	2009110	2011055
chr3L	318810	321504
chr2R	11678789	11680646
chr2L	3835171	3835903
chr2L	16790633	16792238
chr2R	22924377	22927325
chr3L	16853014	16854812
chr2R	13448738	13451003
chr2L	13347970	13350716
chr2L	17778027	17778989
chr3L	17009700	17010738
chr2R	15613238	15614079
chr2R	25214743	25216026
chr3R	6352623	6354873
chr3R	18242125	18245863
chrX	2157602	2159620
chrX	5899117	5902402
chr3R	24057012	24058829
chr2R	5781927	5784435
chr2R	10109987	10112089
chr2R	10475071	10475843
chr2L	7055294	7057053
chr2R	22645790	22646962
chr2R	18582322	18584693
chr2L	419359	420276
chr3R	16846816	16847979
chrX	10546548	10548173
chrY_DS485927v1_random	95	702
chr2L	21572465	21574816
chr2R	6574541	6575823
chr2R	11387614	11389234
chrX	2947570	2948220
chr3L	21476246	21477345
chr3R	8667871	8669998
chr2R	18127429	18129102
chr3R	6741158	6742789
chr3R	7490572	7492460
chrX_DS485141v1_random	432	648
chr3L	2157424	2158611
chr3R	9493519	9494335
chrX	2632966	2635248
chr2L	20119863	20122567
chr2L	19763536	19765331
chr3R	26041317	26043247
chr3R	13812571	13813437
chr2L	4660644	4661801
chrX	15813212	15813953
chr2L	9166649	9167572
chr3R	4820885	4823018
chr3L	6742068	6744629
chr3L	647045	648203
chrX	18281759	18283041
chr3R	31724421	31726829
chr2R	9682333	9684792
chr2R	24948044	24949743
chr2L	1970014	1971163
chr3L	959137	960904
chr3L	2190814	2192604
chr2R	23042421	23043693
chr3R	31608043	31611407
chrX	5753930	5757315
chr3L	9546616	9548211
chr2L	15760286	15762886
chrX	4929799	4930893
chr3L	1754870	1756657
chr2R	12611594	12613455
chrX	3161643	3163477
chr2R	7983196	7984749
chrX	12653168	12655020
chr2R	24813625	24815249
chr2L	9657104	9658467
chr2R	9283462	9285682
chr2L	17620370	17621939
chr2L	1617140	1618281
chr3R	15972282	15974775
chr3R	16702274	16704170
chr3R	9509975	9510889
chr2R	16135157	16136067
chrX	2125522	2125928
chr2L	1648546	1650188
chr3L	5354722	5356412
chrX	3369298	3369892
chr2R	22372837	22374182
chr2L	16525720	16527111
chr3R	14723493	14724813
chr3R	21611731	21614215
chr2L	13214669	13216830
chr3L	4805486	4806969
chr3R	9676843	9678629
chr2L	17752130	17752996
chr2L	12456936	12457728
chr2L	3786302	3787626
chr3L	7604795	7605638
chr3R	9881135	9881999
chr2L	20793286	20794890
chr3L	14706089	14709170
chr2L	13164666	13166306
chr2L	10728122	10729323
chr2L	3475713	3477053
chr2R	16014241	16015301
chr2R	7885512	7886481
chr2L	11969140	11972395
chr2L	11065837	11067894
chr2L	6913236	6914965
chr2L	5305048	5307394
chr2L	10246287	10247484
chr2R	23797954	23799099
chr2L	17735183	17736122
chr3R	9266425	9268435
chr3R	9573077	9575206
chr2R	24869431	24870309
chrX	2155707	2156460
chrX	2469571	2471115
chr2L	20770010	20771493
chr2R	21199546	21203189
chr2R	21607682	21608629
chr2L	3836205	3837154
chr2R	8395834	8397257
chr2L	8488252	8489647
chr2R	7805224	7807412
chr2L	8541232	8544446
chr3L	19551766	19552893
chr3R	9777658	9778644
chr2L	850624	851411
chrX	1995086	1996470
chr3R	16431458	16433446
chr2R	20960679	20962104
chr2L	17449518	17451203
chr3R	6409807	6411322
chrX	18243327	18244357
chr4	442995	444564
chrX	14208316	14209409
chr3R	15094014	15096181
chr3R	27988808	27989868
chr3L	8127240	8129326
chr2R	7811932	7813621
chrX	7096289	7098384
chr3R	14737627	14739965
chr2R	6871197	6873277
chr3R	19325814	19327162
chr3L	20347393	20350352
chr3R	21499057	21500087
chr3R	15665619	15667223
chr3L	22266172	22268936
chr3L	3191371	3193515
chr2R	6168075	6169932
chrX	2645619	2646996
chrX	17076224	17079779
chr2R	17926633	17927692
chr3L	21008716	21010258
chr4	358042	360640
chr3L	20401222	20402115
chr2R	7011205	7012840
chr2R	11929336	11931278
chr3R	29774255	29774889
chr3R	15378886	15380187
chr3R	24272671	24273415
chr3R	30764130	30764592
chrX	7937517	7939057
chr3R	16452854	16454155
chr2R	17264983	17265786
chr3R	7036834	7038140
chr3R	29122128	29125392
chr3R	12080485	12080911
chr3L	21049241	21050726
chr2R	6714675	6716767
chr3R	15290320	15292312
chr2L	20829173	20831723
chr3L	17846021	17847615
chr3R	27252935	27254617
chr2R	18638472	18640284
chr2R	11365539	11367637
chr2R	25114067	25116211
chr2L	12206983	12208604
chr3R	7809477	7811039
chr3R	29488784	29489808
chr3R	9053889	9054844
chr2L	12460727	12462024
chr3L	12805557	12806762
chr2R	22374456	22375439
chr4	659217	661172
chrX	14748600	14750030
chr3R	5298599	5299897
chrX	15332981	15334662
chr3R	14713826	14714648
chr2R	8571944	8572972
chr3L	16764804	16768018
chr3L	20004327	20005636
chr2R	25224878	25226843
chr2R	9910602	9911414
chr2L	11271249	11272806
chrX	17885427	17888176
chr2R	14603863	14607540
chr2R	9291243	9293337
chr2L	11878535	11879547
chr2L	7026819	7027785
chr2R	21056371	21058206
chr3R	4658932	4660650
chr3L	11291530	11292628
chr2R	19309988	19311858
chr2L	2006207	2006815
chrX	15305581	15306911
chr3L	326715	328306
chr2R	21521670	21522895
chr3L	7359577	7361732
chrX	15867224	15868421
chr2R	16185305	16188524
chrX	2293180	2294029
chr2R	19455432	19457539
chr3L	15552447	15555201
chr3R	4077390	4078276
chr3R	31016452	31018030
chr2L	3770855	3772225
chr3L	20097181	20097706
chr2R	12474040	12474817
chr3L	7866545	7868227
chr3L	9461796	9463065
chr3L	19091248	19092897
chrX	18370789	18371882
chr3L	8978486	8979151
chr3R	4195632	4198478
chr2R	21977288	21978625
chrX	5762719	5764957
chrX	15712119	15713526
chrX	654113	656941
chr3L	12115702	12116495
chr3R	23942550	23943437
chr3R	19321614	19322788
chr2R	14029853	14031136
chrX	12715761	12717216
chr2R	21702582	21703580
chr3L	1188345	1189994
chr3L	20507266	20510059
chr2R	9091939	9094008
chr3L	20309374	20310365
chr3L	145811	147498
chr3R	20956559	20958491
chr3L	10185683	10186684
chr2L	7258103	7258880
chr3R	8139008	8141338
chr3R	16179529	16180976
chr2L	10009020	10011299
chr2R	20278395	20279163
chr3R	30599218	30602425
chr2L	17702075	17703355
chrX	945290	946670
chr3R	10622045	10622734
chr3L	17961602	17963159
chrX	6859695	6862175
chr2L	15067565	15068641
chrX	10365521	10367055
chr3R	23278818	23280177
chr3L	16451701	16453688
chr2R	16901152	16902298
chr2R	12868143	12870738
chr2R	7529183	7531485
chr3L	15522741	15524504
chr2L	18935998	18936764
chr2L	18575805	18577363
chr2L	594400	595826
chr2L	8521191	8523194
chr3L	1913163	1914259
chr3L	8911709	8913695
chr3R	9872146	9872808
chr2L	18313595	18314873
chr2L	14021567	14022639
chr3L	5690580	5691942
chrX	1374458	1375824
chr2R	11603113	11603880
chr3R	13793658	13795364
chrX	6852621	6856257
chr3R	19507828	19509422
chrX	6693788	6696048
chr3L	18063189	18063728
chr2R	11632416	11633831
chr2L	2161183	2163961
chr3R	6818126	6819986
chr2L	4281644	4283863
chr2R	19999171	20001047
chr2L	19008922	19009878
chr3L	17241832	17242938
chr2R	6885245	6886578
chr3R	14819493	14820391
chr3L	16120564	16122860
chr2L	19133166	19135754
chr2R	23203471	23204985
chr2R	7588829	7590642
chr2L	12132866	12135392
chr3L	276381	277862
chr3L	4070880	4072041
chr2R	14480481	14481634
chrX	4908237	4911377
chr3R	15485742	15487225
chr2L	16349955	16353423
chr3L	14761717	14762203
chr2R	20622745	20624542
chrX	4936144	4938491
chr3L	21769298	21771202
chr2L	8956366	8958512
chr2R	8862362	8863025
chr2R	16269799	16272555
chr2L	20715690	20716919
chr2R	11403807	11405791
chr3R	12467792	12467956
chr2L	15425354	15426412
chr2R	18308907	18310091
chr3R	10674910	10675978
chr2R	8335609	8338486
chr2R	13821850	13823302
chr2R	9541508	9542025
chr3R	11619198	11620633
chrX	18843297	18844542
chr3L	12081157	12082223
chr3L	1307003	1308189
chrX	19494955	19497630
chr3R	19463207	19464816
chr3L	5133543	5134595
chr3R	9235705	9238220
chr2R	12452099	12454862
chr3R	13975778	13976876
chr3L	15336164	15337127
chr3R	4746360	4747271
chr2R	18687073	18689326
chr2L	3825036	3825882
chr3L	7978481	7980595
chr2R	17865513	17866598
chr2R	18400239	18401103
chr2L	14354539	14356034
chr3L	4624250	4627647
chrX	8192336	8194125
chr2R	18288117	18291334
chr3R	13258379	13260662
chr3R	15664660	15665178
chr2L	9906380	9909064
chr3L	21209888	21210863
chr3R	10000853	10002426
chr2L	18795715	18797000
chr3R	24332929	24334301
chr3L	17840884	17841623
chr3R	14288462	14289564
chr2R	14040769	14041817
chr2R	15934520	15935102
chrX	13761345	13763553
chr2R	23385521	23386806
chr2R	18621252	18622080
chr3L	18743639	18744183
chr3R	11979623	11980970
chr3L	7527800	7530150
chrX	23376215	23376648
chr2R	14031298	14032120
chrX	16585817	16588180
chr2R	6219509	6223282
chr2L	3425897	3427348
chr2R	24686344	24688266
chr2R	7386824	7387826
chr3R	24134033	24135181
chr2L	16679529	16680997
chrX	16649850	16652224
chr2R	14620914	14622438
chr3L	3417817	3418878
chr3R	11311119	11312941
chr2L	9175108	9175620
chr3L	17606481	17607318
chr3L	15728131	15729947
chr2L	744738	746142
chr2R	11581490	11583058
chr3R	31380758	31382225
chrX	1898176	1901009
chr2L	11874290	11875570
chr3R	12719272	12721138
chrX	17650272	17652876
chr2L	6873858	6876319
chr3L	1663500	1665528
chr2L	8126378	8128810
chrX	1991422	1992571
chr3L	9135388	9138254
chr2R	14218782	14220659
chr3R	4748871	4750460
chr3R	13449769	13450720
chrX	10767117	10768747
chr3R	16933312	16935057
chr2L	10297712	10298911
chr2L	18150948	18153294
chrX	17819877	17822234
chrX	13994513	13997810
chr3R	15792234	15794893
chr2R	13591691	13594007
chr2R	5306662	5308724
chrX	11445973	11447521
chr3L	9004288	9005787
chr3L	18845439	18847277
chrX	6980557	6982526
chr3R	17811023	17812967
chr2R	17795633	17796942
chrX	1516147	1518088
chr3R	13682994	13684967
chr2L	248020	249887
chrX	11822943	11823452
chr3L	17011357	17012916
chr2R	12172303	12175486
chr2R	11185363	11186176
chrX	13738949	13740662
chr2R	11604228	11605864
chr2R	22211961	22213626
chrX	6523670	6524712
chr3L	10085732	10087404
chrX	10783589	10786403
chr2R	13896200	13898278
chrX	21306092	21308251
chr3L	20784537	20786725
chr4	892853	894690
chr2L	3301751	3304182
chr2R	15114304	15115647
chr2R	17442521	17445874
chr3R	4951364	4953338
chr2R	23745643	23747675
chr3L	5562403	5564141
chr3L	7124823	7126129
chr2R	16578634	16580044
chr2R	17547164	17549104
chr3R	8641740	8643632
chr3L	21496570	21498431
chr3L	19585631	19586611
chr3R	17679751	17683005
chr2L	16271375	16271724
chrX	4365566	4366804
chr2L	6075438	6077345
chr2R	9972293	9973532
chr3L	14977339	14978105
chr2R	25011230	25012697
chr3L	14742759	14744191
chrX	8893310	8894843
chr2R	9189238	9192545
chr2L	2362683	2365753
chr2R	25085357	25086317
chr3R	16260241	16261723
chr2R	13191286	13193253
chr3L	14631559	14633363
chrX	22486660	22488382
chr2R	7697892	7700004
chr3L	12525837	12527688
chr3L	12398866	12399948
chr3L	12834093	12834892
chr2R	13501836	13503113
chr3L	7328311	7329798
chr3R	13029768	13031547
chr3R	18297507	18299624
chr3R	29860984	29862386
chr3L	9372212	9372932
chr3L	8627574	8629057
chr3L	4121776	4123201
chr3L	11788199	11790327
chr2L	11167048	11169344
chr3R	10677351	10678653
chr3R	22367055	22370053
chr3R	4279888	4282998
chr3L	7718026	7720012
chrX	1947322	1948420
chr2R	21579191	21580429
chr3R	19503061	19503815
chr2R	14212255	14213178
chr3L	11764830	11767696
chr2L	14588540	14589513
chr2R	8665280	8666541
chr2R	23652083	23652608
chr3R	27557991	27559585
chrX	17789086	17790588
chr2R	20903269	20904149
chr3R	30615877	30617027
chrX	16552595	16554874
chr3R	13537403	13539553
chr2R	10099383	10101954
chr3R	15076757	15078205
chrX	6589990	6591430
chr2L	1627286	1628525
chr3R	13901434	13902197
chr2R	22888499	22889249
chr2L	21219532	21222453
chr2R	4470581	4472148
chr3R	11868577	11870552
chrX	9657877	9659139
chr2R	15931022	15932809
chr3R	13402536	13403703
chr2R	17697854	17699641
chrY_DS485975v1_random	449	826
chr3L	20185894	20187066
chr2R	11196786	11197703
chr2R	19356158	19358953
chr3R	29590961	29592853
chr2R	11592077	11594680
chr2R	11279079	11280105
chr2R	22317099	22319666
chr3R	15992850	15994839
chr2R	14764484	14766252
chrX	7340390	7341176
chr2R	22311567	22312999
chr3L	17042118	17043293
chr3R	31213040	31213723
chr3R	26005926	26007017
chrX	10762428	10764854
chr2R	14000675	14001411
chr2R	19496389	19498178
chr3L	3088748	3091682
chr3L	3752696	3753332
chr2L	6090052	6091827
chr2R	7676181	7677261
chr3R	28677227	28679066
chr2R	10645048	10647806
chr3L	19906703	19907829
chr3R	12611806	12612642
chr2L	9179178	9179794
chr3R	23314162	23316282
chr2R	14751404	14753562
chr2R	21127358	21128933
chrX	16383787	16386621
chr2L	17603082	17604942
chr2R	11231831	11233113
chr2L	16742387	16744182
chr3L	2163100	2164423
chr3L	684826	686009
chr2R	10568409	10569449
chr3R	22666199	22668221
chr3L	22727212	22728547
chr3R	7920032	7921109
chr2L	2873592	2875394
chr3L	17757202	17758093
chr3L	11522737	11524382
chr2R	6969849	6972653
chr2R	8050893	8053401
chr3R	21405661	21407749
chr2L	16231132	16232032
chr2L	14039715	14040743
chr3R	27987652	27988685
chrX	9355149	9357115
chr3R	12915113	12917158
chrX_DS485765v1_random	634	866
chr2L	19571561	19572995
chr3L	12413850	12415845
chr3L	18112090	18113264
chr2R	1521335	1523673
chr2L	8996810	8998587
chr4	485747	487051
chr3L	11510587	11512727
chr3R	10535552	10537705
chr3L	9761949	9764319
chr3R	11581128	11582951
chr3R	5391684	5394363
chr3L	9446455	9447998
chr3L	20472944	20475784
chrX	7692233	7693145
chr2L	15491199	15492908
chrX	13128035	13129125
chr2L	12586697	12587825
chr3L	20540128	20542124
chr3R	14286201	14287218
chr2L	5923100	5924462
chr2R	24312144	24314269
chrX	5516425	5519493
chr3L	10739044	10739734
chr2L	5999040	5999773
chr2L	6621730	6625832
chr2R	24137806	24140625
chr3R	14817461	14818330
chr3L	11294542	11296351
chr2L	18858858	18860638
chr3L	21279763	21280931
chr3R	8190471	8191450
chr2L	22536323	22537285
chr3R	13010967	13013382
chr2R	18183785	18185442
chr3L	591666	593569
chrX	9640223	9641534
chr3R	31571542	31572565
chr2R	16220855	16222013
chr3L	19516129	19517167
chr2L	3158429	3159705
chr2L	4345480	4347910
chr2L	2724491	2725284
chr2R	5662810	5665672
chr3R	31218822	31220039
chr2R	2563848	2567886
chr2R	19441756	19442727
chr3L	18620936	18622878
chr2L	9937302	9940520
chr3R	9590794	9592294
chr2L	2201947	2202546
chr2R	17419216	17422524
chrX	19682896	19684580
chr3R	19644136	19645193
chr2L	9792778	9793561
chr2R	15349296	15354049
chrX	13783110	13784719
chr2R	15816766	15817429
chr2R	9368768	9370914
chr3L	21317217	21319936
chr3R	20621108	20622978
chr3L	22862601	22865955
chrX	6219448	6220580
chr3R	30423488	30426191
chr3L	9674456	9676251
chr3L	22571830	22573725
chrX	492783	495044
chr3L	4365154	4368338
chr3R	8979030	8981783
chr3L	16044864	16047447
chr2R	24158816	24160078
chr2L	3895770	3896892
chr3R	29213675	29216422
chr2R	20312836	20314611
chr2R	22060163	22062641
chr2R	12252045	12253366
chr3L	18897404	18899326
chr3L	4133680	4135143
chr3R	27280089	27283142
chrX	3545105	3546979
chr3R	17078942	17081609
chrX	11578779	11581104
chr3R	21719245	21721623
chr3R	23188988	23191595
chr2L	12545039	12547884
chr3R	10848857	10850722
chr2L	468884	473239
chr3R	16977256	16978840
chr2L	10544496	10545400
chr3R	30869884	30871091
chr3L	15506914	15508680
chr2L	7884715	7886743
chrX	19479132	19481063
chr3R	21187335	21187982
chr2R	10810580	10811278
chr2R	19291314	19294031
chr2L	6655068	6656803
chr3L	14271935	14273278
chr2R	13622488	13623625
chrX	18634164	18635915
chr2L	8690849	8693782
chr2L	17962961	17963954
chr3L	13938270	13940085
chrX	7946717	7947352
chr3R	14050263	14051075
chrX	5046252	5048869
chr3L	6608486	6609822
chr2R	11891670	11893458
chr2R	10270772	10272097
chr2L	2213732	2214782
chr3L	3336408	3337839
chrX	14653623	14654652
chr3L	19294089	19295630
chr3R	28546830	28548326
chr2L	8162030	8164336
chr2L	6087855	6089507
chrX	5311795	5312651
chr3R	4805937	4807165
chr3R	31715154	31715922
chr2R	23071720	23073317
chr3R	23992719	23993739
chr2R	19463118	19464032
chr2L	20090792	20092164
chr3R	13644544	13648164
chr3R	26565701	26569011
chr2L	8028692	8032052
chr3R	8269536	8271636
chr3R	19889081	19891677
chr2R	10559364	10560334
chr3R	16224035	16225055
chrX_DS485303v1_random	720	962
chr3L	17474332	17476879
chr2L	7219182	7220993
chr3L	9967806	9968956
chr2L	10842006	10843629
chr3R	13659963	13662304
chrX	521358	524878
chrX	13373010	13374996
chr3R	17001845	17003951
chr3L	13403451	13403885
chrX_DS484677v1_random	982	1233
chr3L	8985386	8987331
chr3L	15815256	15817292
chr2R	9137516	9139956
chr2L	17368532	17371296
chr3R	7085435	7087278
chr2R	21415796	21418174
chr2L	1727155	1728923
chr2R	16868629	16870234
chr2R	6189726	6191366
chr2R	22136501	22138280
chr3R	30098853	30099969
chr2L	6098574	6100993
chr3L	13485919	13487676
chr3L	179598	180528
chr3R	30247568	30249789
chr3L	8559449	8561153
chr2L	13295537	13297254
chr2L	16279357	16280301
chr3L	14189479	14191844
chr2L	3538489	3540652
chr3L	3963509	3965837
chr3R	19773282	19774631
chr2L	1150340	1151254
chr4	1059829	1061543
chr2L	2998409	3001164
chr3R	18739381	18742010
chr2L	13665323	13667428
chrX	8906798	8907926
chr2L	8307497	8309093
chr2R	7673854	7674924
chrX	1482724	1483975
chr2R	12991516	12992279
chr3R	27699407	27700722
chr2R	7814247	7815720
chr2L	12006716	12007754
chrX	16636760	16638314
chr3L	14550652	14552984
chr3L	18747881	18749055
chr3R	6419102	6420632
chr3R	22718853	22720294
chr4	865951	867528
chr3L	21652293	21654310
chr3R	18922895	18924805
chr3R	9220252	9221322
chr3R	17534037	17535926
chr3L	17576087	17576809
chr3R	17053235	17054421
chr3L	9974243	9975669
chr3L	1627739	1630076
chr2L	12043947	12047269
chr3L	3325604	3327569
chr2L	10249171	10251074
chr4	58468	61044
chr3R	6805575	6807156
chr2L	870215	872254
chrX	2973378	2974051
chr2R	24321148	24322129
chr2L	6791952	6792423
chr2R	12036880	12037656
chr3R	21110852	21113358
chr3R	26989556	26991013
chr3L	311178	313091
chrX	4686011	4687106
chr3L	4101567	4103827
chr3R	11655198	11657189
chr2L	14011380	14013041
chr3L	2371431	2372545
chr2L	9757346	9759490
chrX	13210569	13212661
chr3L	22947325	22948914
chr3R	28887310	28890268
chr3R	23048063	23049389
chrX	19849889	19852430
chrX	9028938	9030726
chrX	4678372	4680355
chr3R	16624518	16626237
chr3R	31811962	31813318
chr2L	11056684	11058506
chr2R	16149487	16151135
chr3R	21855842	21856834
chr2R	18230830	18232153
chr3R	8475933	8478029
chr2R	11410453	11411336
chr3L	12065915	12068193
chrX	900829	902081
chr3R	8745908	8748911
chr2R	13964123	13965067
chr3L	1514741	1518519
chr3L	16358654	16360314
chr2R	14623997	14625395
chrX	15748755	15749460
chr3R	16502289	16503674
chr2L	18394511	18396028
chr3L	707720	708820
chrX	758734	759841
chrX	9282362	9284790
chr2R	12162571	12163544
chr2R	8059961	8061989
chrX	529592	532432
chr3L	12390615	12393227
chr2R	7744286	7747920
chr2L	11044734	11046384
chr2R	15860675	15864070
chr2L	6722623	6724897
chr2L	10755965	10757497
chr3R	4477851	4479995
chr2R	23838930	23840826
chr2R	16589013	16589630
chr3L	17589722	17592066
chr2R	4592886	4596585
chr3R	25646409	25648688
chr2R	25279802	25280093
chr3R	29222861	29223693
chr2R	6741285	6742997
chrX	7203891	7205586
chr3L	21303579	21305077
chr2L	16547358	16548443
chr2R	16030885	16033521
chr3L	4039802	4041332
chr3R	19406629	19407583
chr3R	19777410	19778840
chr2R	11890432	11891247
chr2R	23656879	23658016
chr2L	20416302	20418461
chr3R	29038236	29040913
chrX	14824675	14826463
chr3R	14056607	14057782
chr3R	15933504	15936178
chr2L	5878801	5880882
chr3R	14624202	14626391
chr2R	13967826	13968501
chr3R	8954440	8956389
chr2R	11306785	11308225
chr3L	14982458	14983519
chr2R	22196824	22198064
chr3L	10305863	10307095
chr2R	20273973	20274993
chr3R	19402754	19405108
chr3R	17710543	17711941
chr3L	15825012	15827380
chr2L	4440518	4442907
chr3R	17384990	17386296
chr2L	2373646	2374925
chr2L	19957032	19959269
chr2L	223651	225447
chr3R	27656426	27657710
chr3L	20718045	20720082
chr3L	4312937	4313744
chr3R	14051331	14052174
chr2R	18717110	18718872
chr2L	16250533	16252326
chr2R	13481964	13483516
chrX	3450123	3452070
chr4	178218	180398
chrX	3740700	3741294
chr2R	12936138	12937888
chr3R	10388123	10389608
chr3R	4337164	4338532
chrX	18409386	18410547
chr3R	4905388	4907167
chr2L	19916708	19917500
chr3L	19686512	19688009
chr3L	14110831	14112724
chr2R	6652529	6653882
chr3L	8359872	8362007
chr3R	24484798	24485857
chr2R	3867398	3867780
chrX	7900257	7902572
chrX	9305356	9306523
chrX	17751372	17752513
chr3R	14798200	14799608
chr3L	16418631	16419860
chr2L	7890305	7892037
chr3R	10169457	10171523
chr3R	6678440	6679213
chr2L	10226002	10227102
chr2R	14139740	14142161
chr3L	8720764	8722007
chr2R	24535019	24535722
chr2L	15908833	15909305
chr3R	19225330	19227387
chrX	7335209	7337591
chr3R	16341555	16342908
chr2R	10555110	10555804
chr2R	19668419	19671300
chr3R	7313055	7313844
chr2L	21141363	21143900
chrX	5879078	5881046
chr3L	795996	797840
chr3R	7885875	7887904
chrX	7911887	7912792
chr2R	18401565	18402123
chr2L	3534148	3534840
chrX	12664888	12665602
chr2R	11294577	11297669
chr3L	10896508	10899792
chr2R	4269548	4272828
chr2R	21248311	21251454
chr2R	3941403	3943571
chrX	8140791	8142683
chr2L	7575382	7578154
chrX	6699009	6701453
chr2L	13877450	13879488
chrX	619684	620417
chr3L	21261025	21262875
chr2R	15537609	15538329
chr3R	28339516	28341413
chr3R	17774965	17777493
chr3L	3058147	3061303
chr2R	1243168	1244198
chr3L	9511180	9512454
chr3R	19146990	19149167
chrX	21367353	21369696
chr3L	2582608	2585155
chr3R	5125540	5128623
chr2R	7150345	7151044
chr4	1122307	1125065
chr2L	2856536	2857709
chr2R	21501234	21503270
chr3L	9329427	9330723
chr3R	21017233	21018355
chrX	7704934	7707641
chr2R	21192532	21195654
chrX	2083366	2084239
chrX	8436525	8438322
chr3R	8862667	8863942
chr3R	14283360	14284574
chr3L	15533340	15534999
chr3R	14447035	14449035
chrX	15833641	15836201
chr2R	4618076	4622502
chrX	3718009	3720624
chr3L	4405545	4407927
chr2L	7854164	7855868
chr2R	23617576	23618461
chr3R	19835768	19837897
chr3L	18753653	18754339
chr2R	15252320	15253848
chr3L	9382511	9384944
chr2L	19789980	19792407
chr3L	7808759	7809229
chrX	16420769	16423375
chr2L	19398831	19399634
chr2L	17558340	17560979
chr2L	3057672	3059668
[truncated: 11,127 more rows]
