# Supplementary material for: The hourglass model of evolutionary conservation during embryogenesis extends to developmental enhancers with signatures of positive selection
Source: Genome Res. 2021 Sep;31(9):1573–81. doi: 10.1101/gr.275212.121 (PMC8415374; doi:10.1101/gr.275212.121)
Supplement: Supplemental Material [file supp_gr.275212.121_Supplemental_Code.zip › Supplemental_Code/data/bedFiles/all_peaks/dmel24_IDR_0.05.bed]

chrUn_CP007120v1	71691	72156
chrX	23216876	23217466
chrX	8293947	8296202
chrX	22433006	22433206
chr2L	22024141	22025063
chrM	0	7856
chrX	23222099	23222693
chrM	8069	14619
chr2L	5403445	5404298
chr3L	15699605	15700415
chr3L	4975844	4976901
chr3L	20621538	20622317
chr2L	18782463	18783864
chr3R	16249567	16250881
chr3R	10614138	10615031
chrX	12751381	12752491
chr3L	11552857	11553770
chr3R	12280420	12281333
chrUn_CP007120v1	45237	45595
chr2R	15109036	15109928
chr2R	20110883	20112153
chr2R	17821967	17822918
chr3R	5038605	5039684
chr3R	11371808	11373133
chrX	16216536	16217947
chr2R	21047264	21048732
chr3R	8181253	8182210
chr3R	23141661	23142533
chr3R	7037046	7038019
chr4	58713	59648
chr3R	28585016	28586596
chr2R	13924734	13926355
chr3R	8856939	8858571
chr3R	30021646	30023113
chr3L	6789513	6790455
chr3R	11351593	11353814
chr2R	8030533	8031651
chr3L	11010229	11011138
chr3R	5150486	5151959
chr3R	13063809	13064646
chr2R	18355917	18358391
chrX_DS484057v1_random	418	1072
chr3R	16763411	16764655
chr3L	7433622	7435774
chr3L	13113515	13114572
chr3R	14481462	14482395
chr2L	18880224	18881894
chr3R	17825640	17826942
chr2L	4811307	4812876
chr2R	12979436	12981464
chrX	19360952	19361872
chr2R	10581511	10583893
chr3R	8477045	8478160
chr2R	18801928	18803215
chr3R	7000482	7001360
chr2L	1410571	1412174
chr3L	5975685	5977046
chr3L	21066077	21068142
chr2L	8825055	8826079
chr2L	3606284	3607241
chr2L	1420170	1420770
chr2R	20106143	20106970
chrUn_CP007120v1	74811	75253
chr2L	12678030	12678975
chr3R	16279938	16281832
chr3L	748409	749841
chrX	2122375	2124070
chr3R	30851722	30852592
chr2L	15333226	15334185
chr3R	6791443	6792067
chr3L	14754883	14755707
chr3L	18854321	18855013
chrX	13994606	13995545
chr3L	1746104	1747282
chrX	12202618	12204037
chr3L	14176923	14178467
chrX	7307395	7308245
chr2R	17801426	17802470
chr3R	21605007	21606069
chr2R	14000598	14001365
chr3R	16882326	16883157
chr3R	16242242	16242972
chr2L	11447449	11448117
chrX	590240	591139
chr3R	15920639	15922225
chr3R	4803047	4803821
chr2L	3579888	3581324
chr3R	25137410	25138772
chr2L	15731057	15732499
chrX	4411199	4411896
chr3R	16240461	16241865
chr2L	13244260	13245678
chrX	9693599	9694370
chr3R	13811611	13813247
chr2R	22513909	22515085
chr2R	14306815	14308296
chrX	7626618	7627769
chr3L	18185422	18187153
chr3L	2466348	2467958
chr2R	8797288	8798687
chr3R	23886002	23887471
chr2R	12995997	12997535
chr3L	12692538	12694011
chr2L	21618514	21619512
chr2R	12984630	12986203
chrUn_CP007120v1	73512	73739
chr2R	8018486	8019665
chr3L	14273896	14274597
chr3R	21445972	21446896
chr3L	377020	378659
chr2R	11198195	11200000
chr3L	130841	132112
chr2R	6573019	6574256
chr3R	18120990	18122177
chr3R	12626628	12628972
chr3L	11251712	11252990
chr3L	13227463	13229027
chr3R	29555844	29556797
chr2R	22802353	22803627
chr3R	17603739	17604267
chr3L	21025080	21027506
chrX	4684213	4684934
chr3L	5654275	5656195
chr2R	8231967	8232817
chr3R	4852250	4853094
chr2L	8841302	8842455
chr2R	15734941	15736530
chr2R	18611543	18612431
chr2L	19157965	19159136
chrX	5046598	5047521
chr3L	15261866	15263121
chr2L	5460849	5461993
chr3R	6892997	6894322
chr2L	160326	162268
chr2L	19219114	19220771
chr3L	1366747	1367627
chr2R	21871571	21872284
chr3L	270554	272091
chr2R	20960656	20961765
chrX	16332628	16333922
chrX	9495589	9497610
chr3R	4174283	4175917
chr3L	21483729	21484491
chr2R	6131706	6134646
chr2R	23573026	23574905
chr2R	19826136	19827142
chr2L	8415640	8417196
chr3R	8845971	8847095
chr2R	10534140	10536552
chr3R	17604464	17606324
chr3R	6848450	6849145
chr3R	16811653	16812393
chrX	4424816	4425560
chr3L	24723082	24724336
chr2R	10486277	10487188
chrX	6278929	6280065
chr3L	12609138	12610057
chrX	12574541	12575955
chr3R	7162195	7163620
chr2L	14490016	14491171
chrX	4426606	4427394
chrX	8650398	8651372
chr2R	21101385	21102581
chr2L	221722	223465
chr3L	3037158	3038814
chr3L	14967665	14968538
chr3R	22672683	22674900
chr2L	714807	715816
chr2R	14173389	14175878
chr3L	21807799	21809065
chr2L	5979854	5981220
chr3R	5086418	5088275
chr3R	16402980	16404535
chr3L	20620440	20621149
chr3R	14107592	14108897
chr2L	16601320	16602126
chr2L	16485517	16487191
chr3R	16071417	16073149
chr2L	22018533	22019613
chr2L	11445407	11446484
chr2R	22699870	22701195
chrX	5560274	5561399
chr3R	13901351	13902065
chr3R	20291863	20293429
chr2L	12010023	12012591
chr3R	29073854	29074765
chr2R	17716035	17717792
chr3L	6903702	6904559
chr2R	15890640	15891717
chr2R	12611863	12613808
chr2L	7306674	7307518
chrX	7891340	7894346
chr2L	1954077	1955244
chr2R	21544320	21546860
chrX	5746770	5747974
chrX	12006720	12008005
chr2L	18151156	18152754
chr2R	25225201	25227191
chr3L	2438203	2440114
chr2R	17457391	17458969
chr3L	19662975	19664339
chr3L	3069867	3072759
chr2R	23580256	23581404
chr2L	1421115	1422427
chr3R	5211322	5213077
chr2L	14435618	14436627
chr3L	14001674	14003309
chr2R	20906558	20908041
chr2R	22689558	22690286
chrX	395574	396499
chr2R	17391558	17392849
chr2L	2196453	2197444
chr3R	16718711	16720465
chr2L	2171975	2173123
chr3L	20693983	20695979
chr3R	15378832	15379683
chr2L	20120163	20121600
chr2R	12587992	12590121
chr2R	8649293	8650534
chr3R	23781209	23783484
chr2L	12529497	12530181
chr3R	18913491	18914276
chr3R	13714738	13716304
chr3L	1592588	1593522
chr2R	10485077	10485839
chr3R	14277691	14279647
chr2L	9454180	9455463
chr3R	10143835	10145312
chr3L	17415424	17416818
chr3R	9157767	9158615
chrX	10814828	10816126
chr2L	16587721	16589213
chr2R	14927504	14928909
chrX	2136206	2139005
chrX	3161741	3163616
chr3L	19562061	19563083
chr3R	16702587	16703443
chr2R	21250114	21251801
chr2L	19189884	19190940
chr3R	9808586	9809855
chr2L	16285880	16288515
chr3L	19556266	19557227
chr2L	13225004	13225880
chr3R	26024019	26025412
chr2R	6213509	6215149
chr3L	15234177	15234815
chr3L	2881231	2882822
chr2L	21876772	21877787
chrX	8271041	8271781
chr4	56169	56984
chr2L	23332067	23333310
chr3R	14713870	14714620
chr3R	24748996	24750265
chr2R	22690547	22691232
chr2R	8654606	8656356
chr3R	23343468	23344329
chr3R	4346345	4347309
chrX	5052549	5053651
chr2L	19134844	19135827
chr2L	11970252	11971652
chr2R	19275151	19275932
chr2R	15010449	15012079
chrX	9685584	9687287
chr3L	21879125	21880928
chr3L	3625920	3626527
chr3L	39895	41028
chrUn_CP007120v1	53045	53633
chr3R	23858825	23860754
chr2L	4891508	4892581
chr3R	11773373	11774106
chr2L	14445493	14446816
chr2R	19725332	19727666
chr2L	19866498	19867555
chrX	12734924	12736578
chr3R	16097994	16100486
chr3R	22356051	22357764
chrX	2453068	2454429
chr2R	7697893	7699945
chrX	19297648	19299294
chr2L	21898789	21899984
chr3L	15727902	15729838
chr2L	429668	432128
chr2R	21704317	21705029
chr2R	6612680	6613990
chr3R	28860572	28862054
chr2R	11527608	11528575
chr2L	4999760	5001563
chr3R	16857168	16858390
chr3R	14679214	14680606
chr2L	12520045	12521526
chr2L	9449037	9450114
chr3L	6820856	6821541
chr2R	10417841	10418565
chr3L	17486916	17487865
chr3R	12476858	12478000
chr3R	20542671	20544048
chrX	19682789	19684376
chrX	15811522	15812507
chr3R	25049374	25050972
chr3R	16797684	16799147
chr3L	9040673	9041643
chr3L	15043781	15044309
chr3L	3845518	3846416
chr2L	594553	595605
chrX	19865216	19867273
chr2R	15380301	15381987
chr3R	29257851	29258579
chr3R	26009861	26011287
chr3R	7472715	7475338
chr2R	7380368	7382298
chrX	14653521	14654324
chr2R	16499144	16500723
chrX	19773247	19775961
chr2R	22317077	22318911
chr2L	13226811	13227827
chr3R	28858256	28859740
chr2L	4031179	4032252
chr3L	13119817	13120970
chr2R	10428016	10430724
chrX	6225360	6226137
chr3R	23315015	23316025
chr3L	4251901	4254319
chr2R	15338446	15340688
chr3L	14452411	14453385
chr3L	11692233	11693576
chr3L	14052860	14053701
chr2R	23645196	23646479
chr2R	15897767	15898563
chr2R	16828584	16829410
chr3L	1176938	1177621
chr2L	1157210	1159371
chr2R	16593564	16595485
chr2R	11603085	11603896
chr3R	9220207	9221080
chr2R	22515455	22516676
chr3R	9229018	9230819
chr3L	5845264	5846113
chrX	18309046	18309904
chrX	12582757	12584001
chrX	11338561	11340243
chr2R	25098150	25098825
chr3R	14017446	14018176
chr3R	22133407	22135106
chr2R	22270291	22271807
chr2R	13568816	13571170
chr2R	9910573	9911571
chr3L	8997031	8998569
chr3L	10246221	10246792
chr2R	17547262	17548881
chr2R	952950	954402
chr3R	29771623	29773411
chr3R	14696405	14697983
chr2R	11289006	11290213
chr3L	12467716	12468605
chr3L	15711041	15712587
chr3R	6912783	6913776
chr3R	23193024	23193947
chr2R	12903802	12905053
chrX	11694562	11696299
chr2R	15675278	15676759
chr2L	2162911	2165607
chr2R	25262550	25263005
chr3R	12425475	12426570
chr3L	10856131	10857048
chr3R	32067803	32069621
chr2L	17752319	17753032
chr3R	21294946	21298172
chrY_DS485975v1_random	437	842
chrX	10767250	10768986
chr3R	5109531	5110335
chr2R	13583948	13585436
chr3R	14286045	14287239
chr3R	16898157	16900162
chr3R	9629799	9631125
chrX	6988579	6989373
chr3L	18839752	18840812
chr2R	21474733	21477029
chrX	13412598	13413607
chr3R	16969352	16970688
chr3L	22402618	22403448
chr4	989089	990052
chr3L	21476386	21477193
chr3L	13666650	13668153
chr2R	24813515	24815198
chr3R	6367744	6369317
chr2L	18319675	18321341
chr3R	24629790	24631033
chr2L	21050789	21054025
chr3L	3058983	3061305
chr2R	24599398	24600303
chr3R	29840615	29842024
chr3R	13402701	13403807
chr2R	14312343	14313118
chrX	2317385	2318129
chr3R	28335336	28336521
chr3R	31747150	31748832
chrX	8060730	8061930
chr3L	10736780	10737700
chrX	5524131	5524892
chr3R	23295183	23295827
chr3R	23313843	23314800
chr2L	8809561	8810743
chr2L	5906700	5907875
chr3R	26881202	26882122
chr2L	5943301	5945048
chr3L	7780989	7782688
chr3L	10515773	10516983
chr2R	23977779	23980037
chrX	18243145	18244331
chr3R	21662592	21663054
chr3L	22407530	22408564
chr3R	29492941	29493630
chr3R	16869311	16870341
chrX	20693557	20695362
chr2L	17260492	17261090
chr3L	15223341	15224263
chr3L	10321370	10322507
chr2L	3836256	3837069
chr4	501319	503034
chrX	12653474	12654865
chr2R	15378560	15379454
chr3L	16490739	16491713
chrX	4507874	4508930
chr3R	15989055	15989801
chr2R	12959507	12960399
chr3R	19350237	19351101
chrX	17767809	17768914
chr2L	701194	702502
chr2L	65571	67659
chr3L	14673440	14675153
chr3R	11377634	11379205
chrUn_DS484689v1	12	1058
chr3L	8424842	8426109
chr3L	10289021	10289812
chr2L	15491219	15492650
chr3L	11236593	11237665
chr2R	17144667	17146375
chr4	68253	70681
chr2R	21523486	21524184
chr3L	22267193	22268412
chr3L	6766953	6767698
chrX	3845273	3846168
chr3L	14409428	14411181
chr2R	19423268	19425678
chr2L	21236275	21238424
chr2L	7133748	7135042
chr3R	29214086	29216118
chr2R	12957346	12959220
chr3R	8205058	8206051
chrX	758729	759881
chr2R	8236803	8238154
chr3R	7123580	7124970
chr2L	4363516	4364368
chr2R	8173705	8175128
chr3R	9428072	9429865
chrX	20759928	20760993
chr2L	6356209	6358175
chr3L	18439361	18440452
chr3R	9023919	9025699
chrX	19505496	19508027
chr3L	12265463	12267137
chr3L	15553881	15554965
chr2R	18677062	18678536
chr3R	12127894	12129544
chr2L	16422421	16423466
chrX	16241581	16243088
chr2R	9546463	9547494
chr3R	30780484	30782419
chr3R	15417668	15419991
chr3R	17716875	17718917
chrX_DS484809v1_random	1052	1414
chrX	12742025	12743002
chr3L	19895359	19898151
chr2R	9440633	9441814
chr2L	16279562	16281838
chr3R	29303944	29304752
chr2R	20551303	20552768
chrX	6853180	6853916
chr3R	7779409	7781049
chr4	833825	835180
chrX	1133819	1135614
chrX	6862501	6863269
chr2L	6078605	6079504
chr2R	12452687	12453532
chrX	14748642	14750932
chr3L	11487224	11488067
chr3L	19178875	19179746
chr3L	14757143	14759404
chr2L	21682986	21684273
chr3L	1586246	1587106
chr3R	30765419	30766540
chr2R	9283787	9285434
chr2R	23638134	23639690
chrX	3780876	3781249
chr3L	15235109	15235784
chr2L	1972480	1973540
chr3L	6963575	6965430
chr3R	23299974	23301705
chr2R	9819094	9821535
chr2L	4371399	4372206
chr2L	6088169	6089415
chr2R	13189082	13190728
chr2R	11614984	11616650
chr3R	10616723	10617453
chr3L	6752058	6753515
chr3L	11245905	11246774
chrX	6287476	6288404
chr3L	22399906	22401445
chr3R	8697737	8698337
chr3R	19836540	19837256
chr3L	8675182	8676331
chr3R	19995106	19996030
chr2R	19630410	19632317
chr3R	15653686	15655353
chr3R	27111538	27112829
chr3L	19140022	19141021
chr3R	4659000	4660431
chr3R	16829753	16830708
chr3R	14853498	14854478
chr3R	6966505	6967258
chrX	11713639	11717239
chr3R	13644765	13646396
chr3R	16734142	16734862
chr3R	31060371	31061624
chrX	18312400	18313000
chr3L	20402458	20403434
chr3R	24554823	24557489
chr3L	4625149	4627533
chr2L	13233947	13235636
chr2L	2752344	2755785
chr3R	15420291	15420909
chr3L	1463507	1464748
chr3L	11586076	11588151
chr2L	13548406	13550928
chr3L	19790898	19792242
chrX	11389428	11391051
chr2R	14008102	14008814
chr2R	18210606	18211578
chr2L	9987922	9989083
chr3L	11764717	11766312
chr2L	900429	902013
chr3L	16049979	16053082
chr3L	8505863	8507990
chr2R	25256716	25257931
chr2L	21827879	21829312
chr2L	7525980	7527506
chr2L	9731120	9731840
chrX	16148887	16149495
chr3L	3408622	3411666
chrX	16610376	16611368
chrX	7015132	7015850
chrX	10365565	10367382
chrX	7444707	7445843
chrX	1232497	1235911
chr2L	2888612	2889504
chr3L	6495603	6497046
chr3L	16647205	16648307
chr3R	21059985	21061460
chr3R	14748597	14749901
chr3R	4970537	4971525
chrUn_CP007120v1	52183	52450
chrX	1516654	1518101
chr3R	27580479	27582455
chr2L	2492282	2495227
chr3R	19934743	19935205
chrX	5047743	5048364
chr3L	7133485	7135384
chrX	9466311	9467128
chr3L	5855963	5857538
chr3L	489631	490990
chr2R	13018439	13019839
chrX	8214939	8216587
chr3L	20401132	20402096
chr2R	16583291	16584286
chr2R	7529154	7531379
chr2R	15816703	15817467
chrX	9127353	9128242
chrX	15018916	15020005
chr2R	14480592	14482886
chr2L	16268868	16269975
chrX	8559757	8562292
chr2L	20310635	20312308
chr2R	24743210	24744870
chr3R	24104777	24106507
chr2L	3770124	3772165
chr3R	28325528	28327372
chr2R	22936386	22938310
chr2R	17803997	17804776
chr3R	17056014	17057052
chr3R	25183480	25185258
chr3R	8962691	8963991
chr3R	14738688	14742557
chr3L	21522924	21524509
chr3L	3147872	3149724
chr3R	24259193	24260785
chr2L	20770085	20771194
chr3L	9004694	9005569
chr3R	30045780	30047114
chr2L	19810421	19811326
chrX	11494543	11495811
chr3L	13081200	13082553
chr2R	25083995	25085114
chr3R	4452212	4454187
chr3L	22176201	22177375
chr2L	18736783	18737953
chr2R	12915569	12917588
chr2R	25075524	25077841
chr2R	22560524	22562111
chr2R	6195574	6196919
chrX	13210545	13212833
chr2L	6323391	6324656
chrX	654051	656812
chr2R	24543098	24545236
chr3L	11210321	11211286
chr2L	2450802	2451457
chrX	8623734	8625836
chrX	13624076	13626158
chr3R	21888804	21890023
chr3R	16551611	16552821
chr2L	14485860	14486752
chrX	20716999	20718439
chr2R	15834715	15835603
chr3R	11948466	11950058
chr2L	523018	524031
chr3R	17558324	17559356
chr3L	16411434	16411928
chrX	5899262	5902272
chr2L	19333492	19334494
chr2L	6851798	6852720
chr2L	19865143	19866160
chr3R	4848754	4849869
chr3R	8240067	8240743
chr3L	14149800	14150690
chr2L	19326705	19327427
chr2R	11710221	11710908
chr2R	9988186	9989842
chr3R	30946197	30946929
chrX	2447410	2448588
chrX	12937759	12939419
chr3L	9401010	9402740
chrX	18370750	18371979
chr3R	11760008	11762007
chr3L	2867094	2869128
chrX	8605886	8606905
chr3L	5630511	5631221
chr2R	7186431	7187853
chr2R	12260329	12261949
chr2L	15038181	15040351
chrX	16654446	16656431
chr3R	14817418	14818787
chr2R	11236514	11238260
chr2R	15131861	15132913
chrX	17651100	17652811
chrX	16061834	16063884
chr2L	10333184	10335408
chr2R	13041670	13043463
chr3L	14200656	14201356
chr2R	9874741	9875911
chr3L	21130659	21131977
chr2R	14430528	14431497
chr2R	20883692	20885001
chr3R	31457649	31459213
chrX	692735	695474
chr2R	9291188	9293036
chr2R	15349324	15351173
chr2R	22241793	22242436
chrX	17788999	17790943
chr3L	639253	641241
chr2R	21705886	21706434
chrX	4412412	4413110
chr3L	19899129	19899806
chr2R	13953410	13954756
chr3L	19991427	19993066
chr2R	20602564	20604762
chrX	13739096	13740372
chr2L	6722576	6724653
chr3R	15195559	15197708
chr3L	15801788	15803427
chr3R	31704755	31705652
chr2L	5305080	5306169
chr2L	540112	541462
chr2R	10100567	10101954
chrX	19545564	19547515
chrX	11791821	11793778
chrX	1772464	1775552
chr3L	724862	727455
chr3R	16918748	16919521
chr2R	10423155	10423791
chr3R	22152612	22154137
chr2R	16185642	16188186
chr2R	22859927	22860797
chrX	6855452	6856100
chr3L	16482542	16484462
chr2L	4823397	4824330
chrX	11681505	11682386
chr3R	14723299	14724861
chr3R	23278752	23279888
chrX	19259735	19262087
chrX	8676488	8677435
chr2L	18894631	18895966
chr3L	1034057	1035736
chr2R	14207225	14208886
chr3R	13682971	13685409
chrX	8140835	8142650
chr2R	22121706	22123211
chr2R	18439764	18441873
chr2R	11625785	11627034
chr2R	23206038	23207497
chr2L	9176023	9177156
chr3R	10625927	10627238
chr3L	21049282	21050637
chr2L	12545200	12546872
chr2L	3172031	3173733
chr3L	7947274	7948642
chr3L	6184167	6185709
chr3R	15093795	15096115
chr3R	28843868	28845820
chr2L	3825225	3826474
chr3L	5881092	5882491
chr3L	17989129	17990681
chrX	12011992	12012917
chr3R	28546978	28547865
chr2R	21645485	21647073
chrX	7937457	7939054
chr2L	4281204	4283698
chr3R	13263481	13264783
chr2R	13940870	13942992
chr3R	17810525	17812115
chr3R	24944200	24945904
chr3R	29591184	29592779
chr3L	14578816	14579466
chr3R	18197820	18200372
chrX	3810706	3812403
chr3R	13010990	13013387
chr3R	11668761	11670179
chrX	3777018	3777614
chr2R	20913651	20914658
chr3L	14599329	14600027
chr2R	22507073	22508135
chrUn_DS483770v1	663	1783
chr3R	31936893	31938552
chr3L	5869009	5871521
chr3L	9853775	9857067
chr3L	19171203	19172279
chr2R	12776653	12777701
chr3L	12082491	12084030
chr2L	14260865	14262454
chr3R	29254846	29255756
chrX	12715811	12717264
chr3R	11649931	11651313
chr3R	7088806	7090695
chr2L	8402149	8404448
chr3L	6399832	6400870
chr3R	13794290	13795214
chr2L	8521243	8523019
chrX	795849	797166
chrX	7604367	7605042
chr3R	29228591	29230318
chr3R	25172267	25174235
chr2R	10672973	10673751
chr2R	11474870	11476171
chr3L	11259611	11262204
chr2L	19604995	19607775
chr2R	13823404	13825382
chr3R	21613136	21613786
chr3R	4820377	4822066
chr2R	25182720	25183535
chr3R	21348428	21350344
chr2L	19886821	19888147
chr2L	1118626	1120194
chr2L	18947355	18948136
chr2R	9230312	9231954
chr3R	5546990	5548001
chrX	18929014	18931420
chrX	18798933	18800067
chr3L	11092117	11093256
chrX	20739394	20740682
chr2R	13592374	13595037
chr3R	26797693	26798541
chr3R	17645215	17647246
chr2L	849398	851394
chr3L	22870582	22872828
chr3R	21498782	21500339
chrX	8517001	8518887
chr3R	11775021	11775693
chrX	8436418	8438326
chr3L	16772903	16776138
chrX	21323081	21324841
chr2L	9145649	9147023
chrX	10325145	10326798
chr2L	19735397	19736779
chr3R	9590260	9592407
chr3L	9491319	9492311
chr3L	21598052	21599799
chr3R	11778844	11780990
chr2L	1884384	1885534
chrX	19771938	19772724
chr3R	5323674	5324368
chr3L	14945989	14946511
chr3L	1247188	1248708
chr2L	7138226	7139082
chr2R	23744511	23747508
chr2L	14443693	14444356
chr3R	12648900	12650052
chr3L	11342500	11345240
chrX	15319357	15321374
chr3R	8807747	8809463
chr3R	29062723	29065121
chr2R	16730476	16731809
chr3R	21188424	21189171
chrX	3703857	3704893
chr3L	17620322	17622629
chrX	18863456	18865272
chr3L	16024723	16025719
chr2R	16855952	16857535
chrX	8804888	8806150
chr2L	19575011	19577884
chr2L	6535593	6536999
chrX	10731140	10732372
chr2R	8665403	8666551
chr2L	7543598	7545917
chr2L	3157779	3159689
chr3R	15665939	15666444
chr2R	9691779	9693848
chrX	8398010	8399456
chr3R	9873298	9874950
chr2L	9448083	9448803
chr2L	21424965	21425255
chrX	17076548	17078132
chr3R	7107695	7109415
chr3L	11832203	11833866
chr3R	24294745	24296223
chr3R	6885124	6885810
chr3L	22944886	22945921
chr3L	18361128	18362133
chrX	10822082	10825444
chrUn_DS484751v1	553	922
chrX	19886532	19887590
chr2L	18943651	18945103
chr3L	1515629	1518338
chrX	18843282	18844368
chr2R	23632158	23633471
chr3R	13292690	13294604
chr3R	5250868	5252190
chr3L	21346319	21347927
chrX	1898502	1901050
chr3R	26036034	26037277
chr2R	10843653	10845198
chr3R	13988560	13989831
chr3L	20240988	20242747
chr2L	8543175	8544386
chr2R	22806390	22807235
chr3R	29875924	29877510
chr3R	7102744	7103900
chrX	7109695	7111440
chr3L	21652813	21653973
chr3R	13876982	13878220
chr3L	12648952	12650002
chr2R	24274998	24276361
chr2R	20586692	20588815
chrX	5770111	5771683
chr3L	13922619	13923302
chr3L	11428357	11428850
chr3L	7124759	7126152
chr3R	15919551	15920431
chr3R	29774302	29775058
chr4	1317662	1320062
chr3L	5770047	5771727
chr3L	16043302	16044631
chr3R	16235139	16236005
chrX	4687708	4688432
chr3R	31724498	31726756
chr2L	825355	826961
chr3R	30911721	30913115
chr3L	7988019	7989414
chr3L	9614483	9616198
chr2L	13903770	13905953
chr2R	7485891	7486960
chr3R	16033626	16034769
chr2L	18596604	18597477
chrX	9749421	9750417
chr3R	19930707	19931636
chrX	17886068	17887802
chrX	7320281	7321347
chr2R	21633931	21635671
chrX	5689150	5691264
chr2R	12779699	12780779
chr3L	5633938	5634790
chrX	1398471	1400168
chr3R	9550376	9552567
chr3L	12526210	12527059
chr3R	8104973	8106787
chr2R	22728077	22730852
chrX_DS483655v1_random	12412	12888
chr3R	6809830	6811235
chr3R	20821328	20822627
chrX	9281801	9284743
chr3L	22772198	22774356
chr2L	18149836	18150813
chr2R	11529315	11530020
chrX	5744325	5745087
chr3L	18399924	18400667
chrX	13128012	13129269
chr3R	8276579	8278378
chr3R	6870707	6871458
chr2L	16532620	16533718
chr3L	15825313	15827334
chr2R	15321881	15323787
chrX	11321712	11323271
chr2L	8846652	8847589
chr2L	13215597	13216502
chr3R	5074724	5077200
chrX	2408180	2409287
chrX	9658022	9659427
chrX	19787755	19789177
chr3L	4229734	4232815
chr2L	3538518	3540323
chr2R	20835737	20836752
chrX	7607802	7608702
chrX	934530	936172
chr2R	25061469	25062518
chr2L	18838515	18840407
chrX	368789	370731
chr2R	21366513	21368024
chr2R	16516019	16517382
chr3L	3090481	3091588
chr2R	6121894	6122742
chr2R	8067488	8069535
chrX	4908886	4911298
chr2R	11100266	11101794
chrX	3837384	3838523
chr3R	7809664	7811273
chr3R	15792424	15794728
chr2L	18483793	18485861
chr2L	11516314	11518151
chr3L	11522672	11524197
chr3R	17943333	17944558
chr4	466212	467137
chr2L	2454434	2455266
chr2R	21480438	21482228
chr2L	1076397	1078140
chrX	11145487	11148726
chrX	16253479	16255455
chr3L	7910026	7910626
chr3R	18412090	18413419
chr2R	20645809	20647139
chr3L	9446493	9447865
chr3L	15232677	15233350
chr3R	6677863	6679073
chr3L	7155793	7157427
chr2R	13990260	13992742
chr3R	13971593	13973563
chrX	13641259	13642445
chr2R	17682789	17683966
chr3L	26222801	26225941
chr2R	21311383	21314079
chr3L	4039703	4041173
chr3R	21606489	21607271
chr2L	6918534	6922692
chrX	12600900	12601964
chr2R	16579284	16581022
chr3R	23817382	23820791
chr2L	7993839	7995053
chrX	3134588	3136968
chr4	979625	980417
chr2R	12017338	12020033
chrX	18506198	18507336
chr3L	14971982	14973727
chrX	10087769	10088745
chr3R	9872329	9872838
chr2L	14094665	14096253
chr3L	10857342	10857937
chr3L	20516639	20518038
chr2L	12079587	12080484
chr2L	19508121	19509257
chr3R	11302454	11303853
chr3L	10330257	10331287
chr3R	23156342	23159191
chr3R	31404382	31406302
chrX	13821545	13823340
chr3R	28671698	28672647
chr2L	248611	251312
chr2L	4368387	4369426
chr2L	7984086	7986608
chr3R	23825572	23828766
chr3R	10352708	10353452
chr2R	7487772	7489180
chr3R	16933931	16935385
chr3R	13909055	13910477
chr3L	21495080	21498393
chr3R	15130723	15132121
chr2R	5692930	5693927
chr2L	15060476	15061798
chrX	6996982	6999133
chrX	6868025	6869371
chr3L	10664400	10666198
chr3R	7086211	7087365
chr3L	22724190	22725280
chrX	3152008	3152881
chr3L	10362700	10364236
chr3L	17010781	17012707
chr2L	5009123	5011810
chr2L	2036987	2039063
chr2L	5237140	5238161
chr3R	5606035	5607156
chr3R	24625192	24626271
chr3L	7328091	7329582
chr3R	17393838	17395483
chr2L	3069697	3072970
chrX	408979	410501
chr3R	25646069	25648622
chr2R	17461391	17462492
chr2R	12150211	12151608
chr2R	19668713	19670996
chrX	2080006	2080994
chr2L	16324761	16326309
chrX	8058403	8058963
chr3L	17801727	17802658
chr2L	19322583	19324121
chr3L	318722	321889
chr2R	10595668	10597528
chr2L	4028744	4029181
chr3L	10860101	10861279
chr3L	10678884	10679351
chr2R	20538352	20539723
chr3R	14315392	14317364
chrX	3741782	3743508
chr3R	25471782	25473687
chrX	19848273	19848759
chr3R	6007242	6008824
chr3R	21358978	21360701
chrY_DS483677v1_random	9990	11449
chr2R	17868712	17869758
chr3L	19636479	19637708
chr2L	19361560	19363975
chr3R	6853652	6854786
chr3R	28801577	28802641
chr2R	11305748	11308139
chr3R	9879607	9880594
chr3R	4348115	4349021
chr3R	23250785	23252767
chr2R	3501050	3501719
chr3L	14999041	15000462
chrX	8409807	8411908
chrX	6346517	6347724
chr3L	22863521	22864911
chr3R	4052373	4053847
chr2L	17565418	17566496
chr3R	16028505	16029954
chr2R	11793932	11794898
chrX	19220305	19221589
chr3R	16959859	16960881
chr3R	31689042	31691514
chr3L	21726547	21729574
chr2R	6661582	6664085
chr3R	29456790	29458786
chr3R	13051161	13052870
chr2R	10540350	10541234
chr2L	21343473	21346667
chr3L	21284742	21286866
chr3L	18138948	18139996
chr2R	10437775	10438599
chrX	8688451	8691066
chr3R	22898063	22899890
chr2L	7055400	7057231
chr3L	21008716	21010188
chr2R	21522036	21522669
chr2L	9567512	9571020
chr3R	26041470	26042882
chrX	13563268	13564780
chr2R	22688717	22689201
chr3R	13660106	13662174
chr3R	23214473	23216012
chr3R	6170598	6171464
chrX	7299553	7301390
chr3L	10254116	10255170
chr2R	13448493	13449615
chrX	15084310	15086525
chr2R	16153984	16156167
chr3R	7074010	7075986
chr3L	18621096	18622955
chr3L	9461670	9463955
chrX	16791911	16793879
chr2L	15477446	15478931
chr3R	15475787	15476987
chr2R	5415765	5417374
chr2R	14269891	14271539
chr3R	16715583	16716148
chr2L	20916594	20917383
chr3R	31571663	31573105
chr3L	15329266	15331045
chr2L	20428353	20429768
chr3R	19147133	19149485
chr2R	16102371	16103618
chr3L	9018643	9019864
chr2L	7218924	7220332
chr2R	16783407	16786072
chr2R	6151017	6151557
chr3R	19325115	19327215
chr2R	18687566	18689326
chr2R	24868706	24870983
chr3R	21618269	21619937
chr2R	21712978	21714988
chr3L	2765062	2767510
chr3L	1884523	1886604
chr2L	5870691	5872100
chr2R	22060169	22061772
chr2R	19857036	19858368
chrX	19352892	19355181
chr3R	8190656	8191522
chr3R	13982396	13984215
chr3L	14135351	14136556
chr3L	9409837	9411585
chr2R	13501793	13503157
chr3R	10645290	10646123
chr3R	19338822	19339749
chr3L	16112004	16114644
chrX	19850644	19852499
chr3R	13071726	13072567
chr3L	19082757	19083776
chr3L	505421	506332
chr3R	29690732	29693076
chr3R	24586501	24587408
chr2R	13430664	13432911
chr2L	3712599	3714988
chr2L	2456362	2457444
chr3L	11214409	11216581
chr4	806819	808956
chr3R	15290330	15292341
chr2L	16742739	16744334
chr2R	22242613	22244337
chr2R	15821029	15821725
chr3R	11221073	11223388
chr3L	11356605	11357632
chr3R	20252430	20254331
chr3L	21824622	21825375
chr2L	2749745	2751411
chrX	3860999	3862855
chr2R	7105872	7107044
chr3L	3515240	3516750
chr3R	15972240	15974306
chr2L	18694870	18696196
chr2R	10065926	10067374
chr2R	8245864	8246690
chr3L	2634672	2636635
chr2L	8081488	8082090
chr3R	24056519	24058866
chr3L	681641	682790
chr2L	5092581	5094319
chr3L	14030861	14032369
chrX	14221252	14222391
chr2L	12003037	12004516
chr2R	18232378	18233422
chr2L	2884846	2887322
chr2R	11789902	11790533
chr2L	2013122	2015047
chr3L	10851118	10851787
chrX	16295807	16297608
chr2R	9929383	9930435
chrX	20250728	20252536
chr3L	3318670	3320666
chr3R	4834496	4835935
chrX	4677492	4679847
chr2L	12006956	12007850
chr3R	9704093	9705715
chr2L	3862375	3863234
chr2R	18288058	18289350
chr3R	15224769	15225915
chr3R	12252401	12253077
chr3L	685024	685864
chr3R	10355940	10357756
chr3L	20921355	20923172
chr2R	11632062	11633812
chr3R	29764099	29764938
chrX	15448658	15451154
chr2L	8949686	8951172
chr2L	19815687	19817004
chr2L	9520100	9522362
chr2R	14039655	14041767
chr3L	13924797	13925701
chr3L	6845371	6846390
chr2L	10841615	10842843
chr2R	12883698	12885263
chr3R	7963260	7964138
chr3L	907534	909308
chrX	10460552	10461796
chr2L	18874440	18875984
chr2R	7589607	7590810
chr3L	18228341	18229005
chr2R	14934733	14936736
chr3R	19340681	19341253
chr2R	8670077	8670902
chr2L	22167474	22169818
chrX	18310552	18311813
chr2R	17535306	17537012
chr2R	8657727	8658469
chr2L	15760308	15762871
chrX	244578	247965
chr2L	12617750	12619037
chr3R	23766829	23768284
chr3L	13074008	13074954
chrX	18684371	18686084
chr3R	25482317	25483733
chr2R	5725432	5727764
chrX	17828673	17831125
chr2R	24880895	24883200
chr3R	30887698	30889469
chr2R	23839513	23840587
chr3R	23729776	23731057
chr2R	20244597	20246126
chr3R	5599380	5601637
chr3R	25094473	25096068
chr2R	21702611	21703375
chr3R	9033264	9034583
chr3R	5263845	5265486
chr3L	698688	700144
chrX	16636752	16638345
chr3R	12647395	12648487
chr2L	1970247	1971045
chrX	6861178	6862054
chr2R	8667436	8668064
chrX	11816352	11819076
chrX	20509108	20510982
chr3R	20850228	20851218
chrX	3744453	3744970
chr2L	20415802	20418076
chr2L	1516967	1518645
chr2L	8875731	8876458
chr3R	27437223	27437884
chr3R	17681298	17683380
chrX	2125347	2125933
chr3L	6741989	6744142
chr2L	6971284	6971998
chr3L	327287	328336
chrX	12665060	12665599
chr2L	296968	298729
chr3L	18618029	18618566
chr3R	17533009	17535172
chr3R	22626086	22627597
chr3L	3848502	3849348
chr3L	14550746	14551942
chr3R	18196601	18197351
chrX	22539456	22541136
chrX	5754170	5756807
chr3L	5751242	5753466
chr2L	21039388	21041150
chr2L	10246416	10247276
chr3L	5184328	5185340
chr3L	19033327	19034017
chr3L	296870	298988
chr3L	18271858	18273143
chr2L	21309165	21311440
chrX	12925067	12926830
chrX	2305659	2306871
chrX	1288610	1289658
chrX	1823113	1825150
chr3L	4408288	4410257
chr2R	22408070	22408967
chr3L	246002	247290
chr3R	13935700	13936724
chr3L	14969144	14970398
chr2L	7826732	7829346
chrX	12017460	12019268
chr3L	12081486	12082046
chr2R	16514566	16515772
chrX	17158934	17161225
chrX	2157849	2159382
chr3L	11926859	11927914
chr2L	17603123	17603936
chr3L	11647901	11649637
chr3L	17845843	17847449
chr3L	18822543	18823399
chr2L	6832974	6834147
chr2L	21868384	21869460
chr2R	7386846	7387933
chrX	3372614	3373466
chrUn_DS483781v1	30	2124
chrX	19750553	19751393
chr2L	4597061	4598876
chr3R	8233106	8235083
chr3R	16204739	16205839
chr3R	31062320	31062760
chr3L	707493	709191
chrX	19636725	19639253
chr2L	11806263	11808303
chr3L	6652449	6654093
chr2R	13038633	13039195
chr2L	20494066	20495617
chr2L	10548038	10549620
chrX	7225798	7226724
chr3L	1545963	1547285
chr2L	17382393	17385328
chrX	17422671	17424128
chrX	4616147	4617702
chrX	23096058	23098199
chrX	5763391	5764804
chr2R	17504057	17505469
chr3R	20947920	20950015
chr3L	19041873	19044915
chr3R	28599075	28601159
chr3L	15815415	15817447
chr3L	16410084	16411076
chr2L	21552897	21554137
chr2L	6472713	6474015
chr3R	6423741	6424807
chr2R	18339668	18340570
chr3L	3303281	3304302
chr2L	6646979	6649700
chrX	14037522	14038633
chr3L	19617943	19619811
chr3L	8669985	8671665
chrX	6532853	6534517
chrX	15709547	15711301
chr3R	29547863	29549020
chr3R	14031302	14033192
chr2R	10557458	10559128
chr2L	3476236	3477304
chr3R	27244439	27245779
chr2R	20065336	20067690
chr2L	13164553	13166529
chrX	17301692	17303309
chr2L	1067794	1069075
chrX	5516652	5518999
chr2R	17604163	17605731
chr3L	16011304	16013213
chr2R	21141227	21144174
chr3R	8847967	8848506
chr2L	6098149	6099793
chr4	866462	867472
chr4	835414	836387
chr3L	761992	763397
chr3R	10330739	10332099
chr2L	3301824	3303780
chr2L	19790777	19792601
chr2R	9592795	9594691
chr4	357796	360524
chr2L	5157	6309
chr3R	14326106	14328628
chr2R	10270804	10272264
chr3L	20225731	20227141
chr4	625131	626717
chr3R	9674806	9675621
chr2L	21846596	21848206
chr3R	28634317	28636029
chr3L	18234013	18234872
chr3L	12123929	12125861
chr3L	4061553	4062843
chr3L	543949	544578
chrX	416962	417988
chr3L	8448859	8450518
chrX	7935662	7936463
chr4	384217	385843
chr4	844300	845369
chr2L	7249244	7249874
chr3L	13403490	13403947
chrX	1947275	1948489
chr2R	18156136	18158621
chr2R	11546402	11547202
chr3R	17400247	17401719
chr3L	8600599	8601981
chr2R	15307991	15309685
chr2L	14354553	14355843
chr4	703582	705331
chr3L	19294131	19295322
chr2L	166086	167138
chr3R	16771855	16772515
chr2L	9789852	9791656
chr4	1050731	1052604
chr3R	26099038	26100383
chr3R	25659788	25662817
chr3L	3046470	3047341
chr2L	16049656	16050676
chr2R	16585593	16587048
chr3L	9678035	9679447
chr2R	11604252	11605538
chr3L	16659986	16662892
chr4	1112727	1114272
chr4	556673	559998
chr3R	17710612	17711793
chrX	22854669	22856439
chr3R	10598972	10600566
chr2R	14980761	14983412
chr2R	13481725	13483503
chr3L	14958413	14959289
chr2R	19177213	19179529
chr3L	1177836	1178756
chr3L	20784273	20786834
chr2L	7799064	7801065
chr3L	24027517	24030141
chr3R	16251216	16251805
chrX	11886312	11887641
chr3R	22362012	22363280
chr2L	14264843	14265582
chr3R	19799284	19800223
chr3L	21479505	21480053
chr3R	12244355	12244980
chr3R	30762064	30762681
chr3L	17999316	18001460
chrX	2155734	2156398
chr2R	23551084	23552084
chr3R	6405046	6407960
chr3L	1860927	1862290
chr3R	6683026	6684773
chr3R	5646710	5649645
chr3R	26534750	26537741
chr3L	18296193	18298563
chr3L	1920852	1921872
chr2R	24401203	24403365
chr3R	10108198	10110506
chr2L	22133902	22135019
chr3R	8954464	8955932
chr3L	14110693	14112147
chr3L	17254135	17255085
chrX	16150420	16151045
chr3R	14819378	14820327
chr3L	8189145	8190276
chrX	8213880	8214548
chr3R	21671169	21672311
chr3L	9971346	9973792
chr3R	22637816	22640040
chr3L	11008659	11009637
chr2R	2496327	2497083
chrX	18695053	18696557
chrX	13256354	13258073
chr2R	22212278	22213796
chr2L	517708	518899
chr3L	14641643	14642568
chr2R	17264949	17266101
chr3L	8534064	8535566
chrX	17312996	17313939
chr2L	7026783	7027886
chr2L	19008534	19010369
chr3R	24272450	24273468
chr3R	5622851	5625804
chr3L	257105	258901
chr3R	24220779	24222899
chr2R	7988757	7990270
chr3R	16336691	16337705
chr2R	20032086	20033044
chr3R	6760929	6763625
chr3L	18348163	18349905
chr3R	26017231	26018809
chr2R	22924414	22926776
chr3R	5367109	5368781
chr3R	20549768	20552616
chr3R	20588021	20589084
chr3R	14297346	14299013
chr2R	16123248	16125847
chr3L	7983451	7985350
chr2L	20768361	20769328
chr3R	21632403	21633967
chr2L	5239437	5241241
chr3L	1478766	1480329
chr3R	16948037	16949400
chr2R	14457915	14458706
chr2R	10420846	10422727
chr3L	10810277	10812328
chr3L	2107298	2107963
chrX	3718546	3721005
chr3L	3095464	3098294
chr3R	29038805	29040573
chr3L	20103267	20105714
chr2L	9165651	9167462
chr2R	6629728	6633180
chr3R	8680251	8681447
chr3R	9340634	9342179
chr3R	25850309	25852511
chr2R	15129321	15130178
chrX	17712865	17713855
chr2R	17419381	17422539
chr2R	6171288	6171918
chr3L	15507056	15510127
chr3R	7246538	7247957
chrX	16426572	16427996
chr3L	5992767	5995000
chrX	17314223	17314974
chr3R	12719276	12720148
chr3R	28887470	28890315
chr3R	10676667	10678492
chrX	13111482	13112975
chr3L	8832308	8834007
chr2R	21322539	21324638
chr3L	14275937	14277160
chr2R	21056472	21058418
chrX	11153576	11155363
chr2R	6584933	6587575
chr3R	16206914	16207763
chr2L	21855664	21856477
chr3L	5365733	5367201
chr2L	18858173	18859596
chr2L	7495199	7497500
chr2R	15351953	15353005
chrX	2292424	2294821
chrX	19597534	19598662
chr3R	20560824	20561516
chr2L	16787444	16788068
chr2L	10339335	10339737
chr3R	30794505	30795360
chr3R	29798904	29800148
chrX	18259657	18261120
chr2R	6714731	6716375
chr3R	4806144	4807200
chr2L	9983880	9984941
chr2R	8326844	8327919
chrX	7702598	7702956
chr3R	30465481	30467746
chr3R	9710130	9711691
chr2L	12461041	12461812
chr3R	20828518	20830781
chr2L	2161158	2161831
chrX	19577993	19580441
chr3R	21376256	21377653
chr3R	30808418	30809922
chr3L	346733	348347
chr3R	10169997	10171652
chrX	10784314	10787059
chr2L	7009653	7011294
chr3R	6753433	6754975
chrX	2319610	2320324
chr2R	15931123	15932717
chr2L	4594764	4595438
chr2L	20204053	20205584
chr3R	20832581	20833757
chr2R	9406189	9407506
chr3R	21640272	21642664
chr2R	19291591	19293554
chr2L	3802950	3804233
chr3L	19164782	19165635
chr3L	19045210	19045633
chr2L	12507414	12509115
chr3R	27904858	27906409
chr2R	10432304	10432729
chr3R	5855746	5857266
chr3L	8185708	8187549
chr3L	1794068	1796178
chr3R	13029948	13031772
chr3L	22877618	22880397
chrX	14626963	14627940
chr2R	10541389	10542818
chrX	9728776	9729752
chr3L	900126	901280
chr3L	5981584	5983808
chr2R	13560052	13564856
chrX	9042171	9043148
chr2R	12991626	12992202
chr3R	9417528	9419719
chr2L	7032055	7033669
chrX	17106328	17108385
chr3R	30386776	30389577
chr2L	17477414	17479082
chrX	9355491	9357973
chr3L	19085811	19087658
chr3L	3983001	3984471
chr2R	18299516	18300366
chrX	486176	488279
chr2L	18144383	18145978
chrX	13373320	13374767
chrX	17396388	17398511
chr2R	15886433	15887156
chr3R	4196603	4197908
chr3L	14775578	14776347
chr3L	2585756	2586973
chr2L	12457143	12458122
chr2R	9973358	9974529
chr2L	21572501	21574303
chr3R	18297380	18299962
chrX	686248	688161
chr3R	12979916	12982586
chr3L	19183599	19184792
chrX	8714157	8715537
chr3R	18657948	18659984
chr3R	20573651	20575487
chr3L	539414	541124
chr3R	27635652	27637399
chr2L	20821384	20823221
chr2L	19337751	19339529
chr2R	7418259	7419912
chrX	10801064	10802572
chr2L	15112221	15113898
chr2R	16639755	16641676
chr2L	1886436	1887234
chr3R	20890098	20892237
chrX	2112030	2113193
chr3R	21534323	21535415
chrX	1889701	1891790
chrX	10211123	10213247
chr3L	16089823	16091102
chr3L	17424862	17425730
chr3L	11242723	11244609
chr2L	17262222	17263878
chr2R	13336524	13338193
chrX	15702918	15704834
chr3R	17149033	17150139
chr3L	17378003	17380688
chr3L	23248259	23249535
chr3R	4947600	4948716
chr3R	25887834	25889267
chr3L	6605123	6607001
chr3L	22134402	22137098
chr2R	10781791	10783167
chr2L	2146821	2148300
chr2R	24902385	24904756
chr2L	6610423	6613253
chr2L	10505500	10507794
chr2R	20995551	20998334
chr2L	14233304	14235037
chr2L	17962821	17964089
chr2R	12704672	12705716
chr3R	21598209	21599424
chrX	8757802	8758484
chr2L	8364174	8366721
chr3R	21520280	21521981
chr2R	21707471	21708021
chrX	8904811	8906486
chr2L	12593602	12594746
chr3L	13964179	13966106
chr2L	14463986	14465460
chr2L	9757815	9759229
chr2L	20757534	20759131
chrX	12611070	12613602
chr2L	6667313	6669571
chr3R	15664613	15665218
chr2R	11182560	11183885
chrX	2009761	2010975
chr3R	16430793	16433354
chr3R	8658625	8660773
chr2R	12024631	12025454
chrX	13615987	13617355
chr2R	9977034	9978020
chrX	15607565	15608736
chr2L	6178189	6179702
chr2R	13447466	13448317
chr2L	5546628	5548086
chr3R	6779971	6781283
chr2R	6985217	6986495
chr3L	20823026	20823889
chrX_DS485647v1_random	783	1060
chr2L	3805591	3806778
chrX	16447821	16449254
chr2L	16824701	16825958
chr3L	3878538	3879435
chr2L	14705637	14707264
chr2L	16826892	16827808
chr3L	7510089	7511621
chr3L	22064869	22067295
chr2L	452427	453664
chrX_DS485303v1_random	671	1027
chr3L	17555189	17558688
chr2R	11218827	11220588
chr2L	8739808	8741299
chrX	5736144	5738721
chr3L	1306604	1308237
chr3R	15994108	15995846
chrX	8420703	8421654
chr3R	24866604	24868410
chrUn_DS485071v1	845	1146
chrX	10856684	10858628
chr3R	17079103	17081295
chr2R	12199554	12202105
chr3L	11560691	11564260
chr3L	7369629	7371142
chr2R	13555441	13556108
chr3R	24050346	24051033
chr3L	870831	873117
chrX	10743824	10745684
chr2L	20147960	20149135
chr2L	16298839	16300614
chr3L	9072180	9072785
chr3L	3417682	3418935
chr3R	19463186	19464820
chr2R	24185725	24188759
chr3R	31219176	31219829
chr3R	15407765	15410116
chr3R	30754656	30755802
chr2L	15910819	15912820
chr3R	4857736	4859116
chr3L	21175320	21177126
chr2R	20622829	20624326
chr2L	15066916	15068602
chrX	6523714	6525085
chr3R	31595173	31597528
chr3L	22740678	22742747
chr2R	11196883	11197714
chr3L	16418930	16420163
chr3R	8819154	8821068
chr2R	8082852	8084138
chr3R	24581861	24582942
chr2R	11190731	11192368
chr3R	27442029	27443069
chr2L	19492374	19494011
chr2L	8029210	8032162
chr2L	13190976	13192991
chr3L	18397960	18398775
chr3R	21223019	21224672
chr3L	432257	433958
chr2R	17405617	17407674
chr2L	2181410	2183816
chr3R	19345047	19345645
chr3R	5611237	5613606
chr3R	14654921	14657140
chr2R	8723131	8725196
chrX	15843491	15844752
chr3L	20309689	20310896
chrX	23012840	23014370
chr3L	4169858	4170863
chr2R	21363712	21364729
chrX	13229685	13230547
chr3R	8714198	8716785
chrX	2339702	2340999
chr3R	4811080	4812356
chr3R	18905603	18907563
chr2R	6514244	6517226
chr3R	30562560	30564115
chr3L	6215906	6219067
chrX	10807826	10809982
chr2R	15099365	15100947
chrX	19753341	19754624
chr3R	27558743	27560005
chr3L	12579896	12581257
chrX	20422751	20424291
chrUn_DS485995v1	190	423
chr2R	9954954	9955952
chr2L	9581306	9582208
chr3R	19402555	19405150
chr3R	12381157	12384752
chr2R	8984182	8986172
chrX	15834181	15836213
chr2R	12454781	12455456
chr3L	7368185	7369308
chr2R	18946285	18947812
chr2R	21159192	21161811
chr3R	9403922	9405055
chr3R	6845386	6846316
chr2L	17715033	17716629
chrX	14117023	14118303
chr2R	20040560	20042091
chr3R	6912090	6912551
chrX	14014481	14015697
chr2R	17026172	17028644
chr2L	13512604	13513860
chr3R	8992592	8993788
chr2L	510322	511421
chr3R	24297227	24298115
chr3L	15039522	15040079
chrX_DS485111v1_random	266	490
chr3R	26886513	26887585
chrX	5593779	5594641
chr3L	6764412	6765140
chrX	15886276	15887659
chr3R	6863661	6866244
chr2L	15498699	15500551
chr2L	16350056	16354263
chrX	8891202	8892134
chr2R	10076989	10079121
chr3R	8306173	8308980
chr3L	10630461	10632054
chr2R	22397005	22398655
chr3R	5124948	5126758
chr3R	13078031	13078990
chr3L	21135676	21137214
chr2R	10813109	10814129
chr2R	8247951	8248567
chr2R	17592049	17593812
chr2L	1908562	1910534
chrX	19479085	19481012
chr2R	6235197	6236357
chr2L	18830296	18831805
chr3L	14118678	14120815
chr3L	627933	628726
chrX	17750715	17753265
chrX	2269408	2271225
chr3R	27252343	27254430
chr3R	21126473	21128468
chrX	1482800	1484101
chr2R	24513405	24516049
chr2R	15049019	15050497
chr3R	4993858	4995933
chr3R	32005652	32007975
chrY_DS485422v1_random	533	1130
chr2L	90840	92377
chr3R	16220889	16221870
chr3R	18168421	18169337
chr2L	4837292	4839085
chr2R	6610145	6611361
chr2R	21883376	21884871
chr2L	2576424	2578342
chr3L	14944177	14944880
chr3R	29618198	29619664
chr2R	24368645	24370850
chr3R	8138932	8141287
chr2R	24028305	24029760
chr3L	621066	622278
chr3R	29086894	29089818
chr2L	21628539	21630817
chr3L	360189	361856
chrX	17826836	17827716
chr3L	14151361	14152345
chr3R	27263227	27264832
chr3R	26039486	26040617
chr2R	12337747	12338331
chr2R	17015448	17016631
chr3R	22587321	22588689
chr3R	27193516	27195201
chr2R	16830094	16831598
chr3R	19225134	19226784
chrX	3740677	3741330
chr3R	23200798	23201574
chr2L	4034344	4034902
chr2L	6337498	6339695
chr3R	17665802	17667028
chrX	10763184	10764640
chr3R	9029973	9030651
chr3L	4824370	4826251
chrX	18946549	18947942
chrX	9684102	9685267
chr3R	7936665	7937641
chrX	5672303	5673389
chr3R	10593781	10595089
chr2L	22131064	22131802
chr3R	6991663	6992399
chr2R	12964968	12966134
chr2R	23697263	23698516
chr2L	4889321	4890167
chr3R	28631429	28632192
chr3L	11205138	11206114
chr3R	21458132	21459064
chr3L	3818579	3819382
chr3R	22750257	22751396
chr2R	6035313	6038387
chr3L	26013125	26014482
chr3R	16920316	16921858
chr2L	10356233	10357782
chr2L	12459483	12460689
chr2R	10873853	10876018
chr2R	19727961	19728330
chrX	16552719	16554733
chr2L	18707979	18709515
chr2R	6748947	6750807
chrX	9242865	9244633
chr3R	7066118	7068004
chr2R	3941513	3943619
chr2R	19825317	19825895
chr3L	1334347	1336799
chr3L	732240	733936
chr3L	12646943	12647856
chrX	22835957	22837039
chrX	1512485	1513636
chr2R	7453765	7455219
chr3L	22132644	22133151
chr2L	8541015	8542598
chr2L	15742779	15744602
chr3R	27280854	27282942
chr3L	12433618	12434972
chr3L	16407857	16409666
chr3R	24875790	24877769
chr2L	8381379	8383507
chr3R	10667472	10668934
chr2R	25065103	25066146
chr2L	22535640	22537296
chr2R	17142963	17144442
chr3R	20594657	20595081
chr3R	26565787	26567915
chr2L	6229045	6230325
chr2R	14331703	14333039
chr3L	17644010	17646646
chr3R	15857143	15858723
chr2R	19659187	19662308
chrX	2973443	2975608
chr3R	24031120	24032662
chr3L	5620710	5622423
chr3L	19804601	19807703
chr3R	21481634	21482782
chr3R	16185657	16187728
chr2R	13222110	13224674
chrX	17508162	17509337
chr3R	16848431	16849308
chr2R	12528587	12529829
chr3R	11430899	11432275
chr3R	9512174	9513521
chrX	22373186	22374213
chr2L	276701	279273
chr2R	11885051	11887005
chrX	16318899	16320575
chr2R	17891681	17894295
chrX	3778063	3778926
chr3R	32072050	32072309
chr2R	10123748	10125312
chr2R	22678067	22679136
chr3L	5768625	5769660
chr3L	12804110	12806615
chr2R	22645800	22647247
chr2R	5966301	5968251
chr2L	6454992	6457016
chr3L	1102221	1103199
chr2R	10809237	10811281
chr2L	19819833	19821107
chr2R	23217313	23218761
chr3R	5684126	5686238
chrX	16202602	16204043
chr3R	30251742	30253499
chr3L	6053916	6056135
chr3R	25515408	25516360
chr2L	3602397	3603457
chr2R	13471848	13473255
chr3L	15336124	15338991
chr3L	20004286	20005645
chr2L	16859145	16859782
chr2R	20071962	20074128
chr2L	20638009	20639279
chr2L	478808	481603
chr2L	6939243	6940223
chr2L	6793511	6795432
chr2L	9612460	9614161
chr2R	20600502	20601357
chr3R	5112913	5114495
chrX	18504805	18505952
chr2R	25189299	25191122
chr3L	25115285	25116951
chr2L	8477545	8479736
chr3L	23116699	23116960
chr3R	21638341	21638919
chr2L	5799127	5800430
chr2R	20051564	20052497
chrX	2427172	2429384
chr3L	14552173	14553242
chr3R	16832867	16833678
chrX	19888773	19889722
chr3L	4695976	4697917
chr3L	222927	225507
chr3R	21854700	21855260
chr2L	15323993	15325513
chr3R	17616355	17618756
chr2L	8831830	8833351
chrX	8412348	8413169
chrX	7168965	7170150
chr3R	8333549	8335307
chr2R	4515158	4518118
chrX	2124310	2124774
chr3R	19331652	19332962
chrX	19028272	19029068
chr3R	17624201	17625376
chr2L	4614053	4614722
chr4	406125	407488
chr4	668987	671637
chr2R	19449144	19451830
chr2R	24098939	24100136
chr3R	5515809	5518298
chr3L	4160249	4161434
chr3L	8314560	8316218
chrX	1921583	1923810
chr3L	14960310	14961044
chr2L	19164544	19166475
chr3R	31712016	31714264
chr3R	29262594	29264183
chr3L	12652964	12653733
chrX	16598119	16600251
chr2R	13157782	13159293
chr3R	4802243	4802768
chr3L	15516521	15518145
chr3R	16025607	16026360
chr3R	14346594	14347412
chr3L	21145648	21146883
chr3L	21007246	21008454
chr3R	9881341	9882258
chr2L	14508345	14509264
chr3R	31220608	31223641
chrX	801123	802186
chr2L	16491064	16493059
chrX	16147579	16148413
chr2R	18652532	18653326
chr3R	11557003	11558874
chr3R	15639773	15640546
chr2L	13665352	13666986
chr2R	7811599	7813073
chr2R	19466822	19468813
chr3L	9368158	9369359
chr2R	9137509	9139776
chrY_DS485963v1_random	1	325
chr2R	15127652	15129049
chr2L	15057018	15058125
chrX	19743711	19745692
chr3R	12248075	12248830
chr3L	542670	543787
chr2L	8162014	8164086
chrX	3676696	3677939
chr3R	26034876	26035434
chr3R	21821768	21822940
chr2L	20074347	20075978
chr2R	20326251	20328540
chr2R	14502009	14504939
chr2R	17393898	17395056
chrX	521387	524562
chr2R	23656945	23658153
chr2R	11678918	11680808
chr3R	6948778	6950212
chr3L	15985767	15988919
chr3R	8467617	8469864
chr3L	8345833	8348002
chr3L	8404683	8406326
chr2L	8511506	8512559
[truncated: 11,593 more rows]
