# Supplementary material for: The hourglass model of evolutionary conservation during embryogenesis extends to developmental enhancers with signatures of positive selection
Source: Genome Res. 2021 Sep;31(9):1573–81. doi: 10.1101/gr.275212.121 (PMC8415374; doi:10.1101/gr.275212.121)
Supplement: Supplemental Material [file supp_gr.275212.121_Supplemental_Code.zip › Supplemental_Code/data/bedFiles/all_peaks/dvir1922_IDR_0.05.bed]

scaffold_12954	235328	235928
scaffold_13161	631	1456
scaffold_4727	12499	13098
scaffold_6974	9216	10772
scaffold_4727	15705	16862
scaffold_10212	212	452
scaffold_13036	442207	442684
scaffold_12785	3596	4083
scaffold_13036	258338	258859
scaffold_12954	236980	237150
scaffold_12926	71415	72010
scaffold_12788	41593	41911
scaffold_12528	221103	221437
scaffold_12720	39194	40260
scaffold_12528	221904	222323
scaffold_12855	6203757	6205091
scaffold_12875	678532	679780
scaffold_13049	16798729	16799636
scaffold_12723	2781921	2783629
scaffold_13049	12319860	12322795
scaffold_6974	2431	2847
scaffold_13049	23293454	23295412
scaffold_12855	8304086	8306412
scaffold_13047	5730866	5733091
scaffold_10324	248436	251299
scaffold_12723	1410452	1412857
scaffold_13049	12623458	12624510
scaffold_12855	6703601	6705021
scaffold_13047	9414706	9416357
scaffold_12963	19798612	19799689
scaffold_12963	15188546	15189896
scaffold_12723	2692455	2693876
scaffold_12963	6923068	6924227
scaffold_12875	10676406	10677672
scaffold_12855	9531057	9532468
scaffold_12875	15988294	15989525
scaffold_13047	3845604	3847178
scaffold_13047	3854580	3855422
scaffold_13047	5692025	5693112
scaffold_12875	14924281	14925536
scaffold_13047	9092283	9094230
scaffold_13047	4265880	4268485
scaffold_13047	5810962	5812572
scaffold_12963	3852273	3854030
scaffold_12875	3527478	3528461
scaffold_12855	7974562	7975679
scaffold_12963	17858535	17859718
scaffold_13049	13438290	13440229
scaffold_13047	6927079	6928028
scaffold_13047	661286	664096
scaffold_12970	11606630	11607688
scaffold_12963	1831789	1832915
scaffold_12875	6347612	6349300
scaffold_13049	2996171	2997948
scaffold_13049	18177509	18178732
scaffold_13049	39109	41044
scaffold_12822	3890138	3891490
scaffold_13049	10751750	10753077
scaffold_13049	3115686	3117086
scaffold_13047	6714725	6716139
scaffold_12963	19881505	19882673
scaffold_12855	1518382	1520229
scaffold_12875	612278	614305
scaffold_12963	5391476	5392505
scaffold_13047	977361	979525
scaffold_12875	18456591	18457914
scaffold_12875	2129751	2130664
scaffold_12932	742929	743986
scaffold_12822	1109544	1111174
scaffold_12855	8432874	8434190
scaffold_13324	2889460	2890876
scaffold_13049	1890553	1891661
scaffold_12963	14502256	14503308
scaffold_12875	12925412	12926849
scaffold_13049	19259724	19261098
scaffold_12875	7839262	7840083
scaffold_12822	1276124	1277724
scaffold_12855	446319	447647
scaffold_12875	15892994	15895952
scaffold_12875	14037704	14038692
scaffold_12970	8079555	8080852
scaffold_12970	8403364	8404928
scaffold_12875	3536593	3537709
scaffold_12855	7803155	7804822
scaffold_13047	15769361	15771121
scaffold_12875	8015727	8017560
scaffold_13049	23764949	23766043
scaffold_13049	12236340	12237611
scaffold_12723	2471249	2472298
scaffold_12963	19614333	19615432
scaffold_13049	17366762	17368354
scaffold_12855	10046350	10047622
scaffold_12855	8683667	8684606
scaffold_13047	16195947	16197213
scaffold_12875	9236922	9238786
scaffold_12963	6496659	6499265
scaffold_13049	23685853	23687053
scaffold_12963	5240000	5240915
scaffold_13049	20015163	20017151
scaffold_12875	13052285	13053401
scaffold_12726	1378043	1380341
scaffold_12822	1046274	1047961
scaffold_12855	9893372	9894944
scaffold_13047	1329124	1331042
scaffold_12875	6500035	6501537
scaffold_13042	4998593	4999619
scaffold_13049	19126393	19128064
scaffold_12723	5777697	5778689
scaffold_13049	23689423	23691373
scaffold_12723	4721810	4724161
scaffold_12875	2038104	2039178
scaffold_13049	16843857	16845102
scaffold_13246	1904047	1905382
scaffold_12875	4162889	4165750
scaffold_12928	1045830	1048466
scaffold_12963	6672544	6673793
scaffold_12875	17978030	17978933
scaffold_13049	12218560	12220327
scaffold_13049	18953811	18955682
scaffold_13049	22074510	22076609
scaffold_13047	13023738	13024670
scaffold_13047	3859784	3860999
scaffold_13246	1371403	1373051
scaffold_13049	20303635	20305828
scaffold_12928	551073	552091
scaffold_13049	23117371	23118968
scaffold_12963	18899204	18901628
scaffold_12855	160353	161701
scaffold_12875	618867	621193
scaffold_13049	18729615	18731379
scaffold_13047	13429813	13430992
scaffold_12970	10114153	10115396
scaffold_12823	1271386	1272448
scaffold_10318	2	535
scaffold_13047	4301640	4302717
scaffold_12963	18836770	18838662
scaffold_13246	752740	753881
scaffold_12875	4727753	4729752
scaffold_13049	122990	124046
scaffold_12963	5246471	5248197
scaffold_12822	428249	429802
scaffold_12875	17496495	17497774
scaffold_12875	629078	631325
scaffold_13049	1023915	1026442
scaffold_12855	311705	312844
scaffold_13047	11025250	11027102
scaffold_13049	9901405	9902372
scaffold_12928	5725017	5726454
scaffold_13049	14405107	14406586
scaffold_12875	13486907	13488301
scaffold_13047	4104130	4105934
scaffold_12963	9596771	9597815
scaffold_12963	19053011	19054396
scaffold_13049	20661946	20664389
scaffold_13049	16774711	16776406
scaffold_13246	1485648	1487049
scaffold_12723	3497235	3499075
scaffold_13047	15313307	15315057
scaffold_12963	78709	80951
scaffold_13049	18564718	18566979
scaffold_12875	3287118	3289334
scaffold_13049	10280218	10281549
scaffold_12963	15156084	15157583
scaffold_13049	15675915	15677227
scaffold_12963	18229594	18231035
scaffold_13049	20759192	20760845
scaffold_13047	3250944	3252409
scaffold_13049	20580391	20581922
scaffold_12963	13887425	13889609
scaffold_13049	20598484	20601258
scaffold_12726	1828513	1830085
scaffold_13047	6328165	6330062
scaffold_12875	17981121	17982357
scaffold_12855	5639368	5640545
scaffold_13047	3873010	3874396
scaffold_13049	14420854	14422311
scaffold_12472	423386	424792
scaffold_12855	1626090	1629295
scaffold_10324	750094	751444
scaffold_12855	5689768	5691846
scaffold_13049	14948413	14949463
scaffold_12875	12583312	12585213
scaffold_12963	13218182	13219811
scaffold_13049	5787453	5788410
scaffold_12855	9582410	9583613
scaffold_13246	401225	403037
scaffold_12875	9769520	9771055
scaffold_12963	7740420	7741643
scaffold_13049	23393662	23394665
scaffold_12855	8380145	8382233
scaffold_12928	5708942	5710040
scaffold_13246	2540061	2542346
scaffold_13049	14676079	14677901
scaffold_12875	9172296	9174396
scaffold_12970	9336393	9338191
scaffold_10324	1052067	1053712
scaffold_12875	2203752	2204912
scaffold_13047	11939898	11941944
scaffold_13246	1780603	1782326
scaffold_13049	18442933	18445016
scaffold_12963	7110272	7111644
scaffold_12823	1251653	1253671
scaffold_13047	345574	347319
scaffold_13049	6429746	6430541
scaffold_12723	2460738	2462947
scaffold_12875	13774866	13776181
scaffold_12963	236972	238565
scaffold_12875	17120252	17123116
scaffold_12963	3270727	3273831
scaffold_13049	10277713	10279679
scaffold_13049	8124159	8125416
scaffold_13049	12481464	12482823
scaffold_12963	15319396	15321172
scaffold_13047	10846426	10849690
scaffold_12723	3929290	3930861
scaffold_12875	18325303	18326876
scaffold_13049	646185	647125
scaffold_12970	8545886	8547011
scaffold_12823	1711462	1713671
scaffold_12963	5489094	5491033
scaffold_13049	1130022	1132956
scaffold_10324	223454	226472
scaffold_12875	4023303	4024277
scaffold_13047	1425828	1427043
scaffold_13047	3074738	3076754
scaffold_13052	1182236	1183791
scaffold_12928	2336727	2339300
scaffold_12822	3307378	3309623
scaffold_13049	21120960	21123353
scaffold_13049	11881374	11882706
scaffold_13049	7245247	7247037
scaffold_12963	11995992	11997158
scaffold_13047	9574679	9577391
scaffold_12855	641458	642752
scaffold_12963	18743951	18746140
scaffold_12963	9806971	9808130
scaffold_13047	13563255	13565015
scaffold_12928	7467946	7469518
scaffold_13246	481610	483516
scaffold_13047	11730252	11731315
scaffold_13049	13389528	13390600
scaffold_12822	4060104	4061775
scaffold_13042	81544	83548
scaffold_13049	8142763	8144736
scaffold_12875	5058811	5060580
scaffold_13047	7646226	7647646
scaffold_12823	1974537	1976586
scaffold_12932	1178128	1181075
scaffold_12963	1159835	1160662
scaffold_13047	16110724	16111531
scaffold_13052	1623193	1624045
scaffold_13246	1734362	1736066
scaffold_12970	8615926	8616907
scaffold_13049	23493063	23495053
scaffold_12855	1165120	1166039
scaffold_12963	8974842	8977989
scaffold_12963	10747093	10748309
scaffold_12723	835926	838024
scaffold_13047	4743624	4744576
scaffold_12822	1204234	1207077
scaffold_13246	140145	142170
scaffold_12823	671835	674635
scaffold_12970	10329468	10331473
scaffold_12963	18236737	18238347
scaffold_13049	4171836	4173137
scaffold_13049	138810	139999
scaffold_12875	4726062	4727144
scaffold_12963	9640596	9642377
scaffold_12723	1086568	1087942
scaffold_12875	4931090	4932473
scaffold_12875	15977210	15978984
scaffold_13049	13348438	13350271
scaffold_12723	2075681	2077206
scaffold_12723	5565956	5568512
scaffold_13047	19192268	19194172
scaffold_12823	225390	226990
scaffold_12970	8196605	8198434
scaffold_12970	2533213	2536732
scaffold_12963	12987592	12989266
scaffold_13047	7089330	7091464
scaffold_12963	13879941	13881668
scaffold_12963	10926808	10927365
scaffold_12723	4993550	4994983
scaffold_13047	1530296	1531866
scaffold_12875	17657441	17660459
scaffold_12970	2483160	2484872
scaffold_12963	9594508	9596155
scaffold_12928	5047013	5047609
scaffold_12822	615348	617309
scaffold_12928	5352059	5353022
scaffold_12875	14865314	14867095
scaffold_13049	22145873	22146822
scaffold_12963	11377101	11378234
scaffold_13049	21416417	21417281
scaffold_13049	10026464	10027843
scaffold_13049	24051367	24052582
scaffold_12855	4668026	4670711
scaffold_12932	1029988	1031356
scaffold_13049	14671448	14672968
scaffold_13047	15901346	15902901
scaffold_13049	2800731	2802319
scaffold_13049	6708639	6710022
scaffold_12875	11800080	11802660
scaffold_13047	15845599	15847184
scaffold_12855	2957471	2959291
scaffold_13047	7444737	7446292
scaffold_12875	11397440	11398708
scaffold_13052	870126	872126
scaffold_12855	6533615	6534958
scaffold_13047	8518607	8520449
scaffold_13049	21927734	21929060
scaffold_13049	19203775	19204739
scaffold_13049	21360351	21361852
scaffold_12963	12922230	12924772
scaffold_13049	20634949	20636715
scaffold_12963	18586673	18590011
scaffold_12928	3642570	3644861
scaffold_13042	4060968	4061942
scaffold_12875	1836787	1839417
scaffold_12822	2844345	2847235
scaffold_13049	5410232	5411814
scaffold_13049	7297547	7300692
scaffold_8604	34	996
scaffold_12875	19304470	19305516
scaffold_12855	8151895	8153783
scaffold_13047	7196269	7198203
scaffold_12875	16757900	16759393
scaffold_13047	6049156	6050474
scaffold_13246	256768	258024
scaffold_13047	4587006	4588083
scaffold_13049	20592273	20594150
scaffold_12963	10706945	10708980
scaffold_13047	680577	681370
scaffold_13049	6991127	6994936
scaffold_13049	16658489	16659771
scaffold_13049	13617597	13618689
scaffold_13047	3276868	3278213
scaffold_13047	9343383	9344883
scaffold_12875	538584	541040
scaffold_12963	6559170	6562093
scaffold_12875	16267044	16267935
scaffold_12726	2528256	2529725
scaffold_12970	3783074	3784798
scaffold_12875	7778162	7780578
scaffold_4578	404	1500
scaffold_12723	2983577	2985444
scaffold_13049	18163817	18165432
scaffold_13049	18138565	18140802
scaffold_12875	990067	991892
scaffold_12855	379426	380736
scaffold_12963	13382854	13385401
scaffold_12970	11638769	11641217
scaffold_12970	10650557	10652216
scaffold_13047	9450768	9453401
scaffold_13049	6084094	6085853
scaffold_13047	8034526	8035557
scaffold_12970	1124758	1127481
scaffold_12963	3845143	3846183
scaffold_13047	5662626	5664386
scaffold_13049	9229077	9231089
scaffold_12970	4830399	4832301
scaffold_12875	5886876	5889682
scaffold_13047	5427020	5428148
scaffold_12875	12828376	12829673
scaffold_12875	19981744	19982758
scaffold_13047	11391240	11392593
scaffold_13049	3039079	3040792
scaffold_12963	558999	561831
scaffold_12875	11806714	11809045
scaffold_12963	2165465	2167249
scaffold_13047	17400112	17401538
scaffold_12970	6573995	6575585
scaffold_12875	2040117	2043190
scaffold_13047	17492400	17493198
scaffold_12963	13827264	13830764
scaffold_12855	7757689	7758875
scaffold_12928	2127349	2128129
scaffold_10322	151358	152171
scaffold_12822	469504	470868
scaffold_12472	489681	490776
scaffold_12875	5108624	5110699
scaffold_12823	1560531	1562164
scaffold_12963	826785	828373
scaffold_13047	1422739	1424073
scaffold_13042	3085537	3088247
scaffold_12963	10831336	10832957
scaffold_12723	4823602	4826484
scaffold_12970	8519787	8521275
scaffold_12875	15939255	15940956
scaffold_12855	1251715	1252993
scaffold_12970	1215748	1216845
scaffold_12822	559715	561854
scaffold_13049	21589136	21590355
scaffold_13047	2250500	2251118
scaffold_12970	2956569	2957456
scaffold_12855	125830	127265
scaffold_12855	2699880	2701132
scaffold_12822	3023979	3026343
scaffold_13047	11649309	11650690
scaffold_13047	17336113	17337742
scaffold_12875	10147468	10148330
scaffold_12723	4622393	4623496
scaffold_12963	8759953	8761801
scaffold_12855	6992475	6993841
scaffold_12723	2562826	2565419
scaffold_13047	6106275	6108338
scaffold_12822	528121	529700
scaffold_12875	18488070	18490075
scaffold_12970	2951586	2952774
scaffold_12875	14977182	14978616
scaffold_12963	16382531	16384719
scaffold_12963	4162636	4164161
scaffold_13049	10661641	10663168
scaffold_13052	1314340	1315934
scaffold_12970	3758690	3759986
scaffold_13047	2405328	2407265
scaffold_10322	423885	424706
scaffold_13049	3728595	3730629
scaffold_12855	2850632	2851402
scaffold_13047	9960208	9962134
scaffold_12963	19926433	19927490
scaffold_12963	13062115	13063417
scaffold_12963	7737802	7739917
scaffold_12963	19599341	19600597
scaffold_12875	11754904	11756740
scaffold_12875	9131337	9132808
scaffold_12875	12600639	12602628
scaffold_12963	14920915	14922569
scaffold_12875	13350786	13353765
scaffold_12875	4185826	4187704
scaffold_13049	387787	388299
scaffold_13049	7121181	7123062
scaffold_12723	4243710	4247001
scaffold_13324	2752478	2754908
scaffold_12822	1140402	1142794
scaffold_12855	6001380	6002334
scaffold_13049	7758099	7760454
scaffold_12875	14315210	14318058
scaffold_13049	22944170	22946653
scaffold_13047	4806639	4808006
scaffold_12822	1624945	1626196
scaffold_12875	2288402	2289983
scaffold_13047	5997058	5998064
scaffold_13049	22854339	22856932
scaffold_13047	9153771	9154709
scaffold_13049	11058399	11060505
scaffold_12970	1427921	1430184
scaffold_13047	4274399	4277387
scaffold_13049	7903536	7906194
scaffold_13049	4894214	4895483
scaffold_13246	1859839	1861560
scaffold_13049	22436258	22437473
scaffold_12963	11393475	11394781
scaffold_12928	1576566	1579921
scaffold_13049	8420008	8422819
scaffold_12822	1324702	1327599
scaffold_13042	3601377	3602583
scaffold_12875	17600230	17602293
scaffold_13215	8255	8647
scaffold_13049	22441629	22443280
scaffold_12963	2044089	2045730
scaffold_13052	1659808	1661828
scaffold_12875	4672396	4673792
scaffold_12928	5163788	5166214
scaffold_12963	17813064	17814507
scaffold_12875	6675865	6677607
scaffold_12875	6251803	6253885
scaffold_12970	6929043	6929973
scaffold_6974	6384	7013
scaffold_13052	1105556	1108734
scaffold_13049	8876486	8878517
scaffold_13047	5410320	5411620
scaffold_12875	20545497	20547867
scaffold_13047	15398910	15401658
scaffold_12822	4020882	4023666
scaffold_13049	14297015	14299388
scaffold_12875	4866912	4868683
scaffold_12723	3964442	3966017
scaffold_12963	15233827	15236421
scaffold_12875	13328996	13330689
scaffold_12963	15090643	15091494
scaffold_12963	2088510	2089266
scaffold_12875	11373326	11374570
scaffold_12963	12477356	12478452
scaffold_13047	8834686	8836138
scaffold_12970	2712632	2713761
scaffold_12875	17995220	17996235
scaffold_12970	10306346	10307415
scaffold_12963	9502669	9504742
scaffold_12855	423137	424666
scaffold_12875	17123521	17125397
scaffold_13049	16845222	16849287
scaffold_12822	900287	901666
scaffold_12642	52	991
scaffold_12855	8161627	8163946
scaffold_13047	9672830	9675048
scaffold_13047	10834646	10836969
scaffold_13047	2390225	2391941
scaffold_12875	7332049	7334464
scaffold_13049	21930797	21931700
scaffold_13047	4538317	4539853
scaffold_12970	10539226	10541091
scaffold_13049	18613107	18615635
scaffold_12963	1862227	1863796
scaffold_12963	8488147	8490551
scaffold_13047	4583589	4585859
scaffold_13049	18923285	18926514
scaffold_12875	9881605	9882970
scaffold_12726	460008	461250
scaffold_12875	13790125	13791948
scaffold_13049	23924084	23926971
scaffold_12928	1993028	1994721
scaffold_12855	7975849	7977055
scaffold_12963	14864150	14865733
scaffold_12963	603646	604707
scaffold_12963	5586770	5588296
scaffold_13049	13342540	13343870
scaffold_12928	4756943	4758471
scaffold_12855	3594050	3596459
scaffold_12963	4480208	4481691
scaffold_12963	12931249	12933252
scaffold_13047	12442074	12443776
scaffold_13049	16570082	16572666
scaffold_12875	10140750	10141729
scaffold_13049	23055438	23056386
scaffold_13047	1973466	1975321
scaffold_12963	11846500	11849102
scaffold_13246	2007302	2009497
scaffold_13049	15296451	15297248
scaffold_12855	411986	413408
scaffold_12472	342416	344828
scaffold_12875	16407375	16409052
scaffold_13049	3205838	3208470
scaffold_13049	1946132	1946929
scaffold_12963	11038758	11039533
scaffold_12822	3576194	3578941
scaffold_12875	12548002	12550009
scaffold_12723	5713872	5714694
scaffold_12875	9888900	9890815
scaffold_12928	2606345	2607162
scaffold_13049	24158258	24160554
scaffold_12970	1890780	1892139
scaffold_12963	8879600	8880847
scaffold_12855	396657	398335
scaffold_13047	16489128	16490851
scaffold_13047	10267149	10268669
scaffold_13049	8707870	8709281
scaffold_12855	265093	265847
scaffold_12963	84404	86453
scaffold_12855	2270358	2271931
scaffold_12932	1583066	1584325
scaffold_12963	8770646	8771271
scaffold_12855	8783459	8784525
scaffold_12875	3928902	3930434
scaffold_12855	3110027	3112787
scaffold_13047	8846263	8846907
scaffold_12963	6452721	6454486
scaffold_13047	18772267	18774097
scaffold_12963	8277048	8278526
scaffold_13049	23095235	23098185
scaffold_12875	11124055	11125835
scaffold_10324	802825	804256
scaffold_12875	220442	222336
scaffold_12875	5578625	5579869
scaffold_10324	911724	913706
scaffold_12963	12857834	12859295
scaffold_13049	1951579	1952833
scaffold_12963	3061256	3063160
scaffold_12963	14934349	14936862
scaffold_12855	4325244	4328147
scaffold_12875	10138496	10139962
scaffold_13047	4413414	4415042
scaffold_13049	1593963	1595393
scaffold_12970	6820178	6822658
scaffold_13049	18994944	18996560
scaffold_12875	18377066	18378021
scaffold_12875	16280990	16281916
scaffold_13049	13554680	13555637
scaffold_12928	2324792	2326719
scaffold_12928	2269205	2270400
scaffold_12970	6931138	6932812
scaffold_12963	10980289	10982687
scaffold_12963	1390019	1391202
scaffold_13052	1185022	1186095
scaffold_12963	4474058	4476272
scaffold_13047	12859863	12861796
scaffold_13049	17542629	17543772
scaffold_12723	4700563	4701582
scaffold_12822	2990534	2992157
scaffold_12723	711777	712920
scaffold_12723	3109126	3110732
scaffold_13049	21783884	21785312
scaffold_12855	2692856	2695067
scaffold_13246	353543	356299
scaffold_12963	15605587	15606268
scaffold_13042	3012878	3014847
scaffold_12823	2317321	2320013
scaffold_12970	3535004	3536139
scaffold_12928	4755176	4756427
scaffold_13047	2027844	2030717
scaffold_13042	5149836	5151416
scaffold_12932	1042550	1043579
scaffold_12963	4025656	4026422
scaffold_12723	4059526	4060699
scaffold_12855	2702841	2704742
scaffold_12723	2074680	2075542
scaffold_13246	1689862	1692767
scaffold_12963	13881744	13883073
scaffold_12822	894749	895984
scaffold_13047	1135890	1136919
scaffold_13047	8029765	8031124
scaffold_12875	11054565	11056531
scaffold_12875	6887101	6888701
scaffold_12758	723309	724772
scaffold_13047	18880728	18882575
scaffold_12723	2845304	2847020
scaffold_12970	7358268	7358980
scaffold_12963	12103200	12104448
scaffold_12932	714949	716709
scaffold_13049	19753719	19756428
scaffold_13049	10199966	10201716
scaffold_12963	12968829	12970199
scaffold_12823	1981303	1983774
scaffold_13042	2820252	2822899
scaffold_12855	7671262	7673335
scaffold_12963	3993874	3995612
scaffold_12928	2637302	2638280
scaffold_12963	8132756	8133415
scaffold_12875	7841722	7844047
scaffold_13049	6078540	6080849
scaffold_13049	18646467	18647845
scaffold_12963	8850664	8853239
scaffold_12875	1817167	1818953
scaffold_12875	16415147	16418238
scaffold_13047	1431489	1432543
scaffold_12970	6631098	6632080
scaffold_12970	3122280	3123035
scaffold_12963	6528483	6530933
scaffold_12963	18912834	18914934
scaffold_12928	1996128	1997525
scaffold_12875	19055988	19058344
scaffold_12875	7392381	7394162
scaffold_12822	3076950	3078317
scaffold_12875	5401867	5402833
scaffold_13047	18166779	18168173
scaffold_12822	536216	537019
scaffold_13049	22318794	22321151
scaffold_12855	7602366	7603432
scaffold_12875	19263603	19265030
scaffold_12963	16010763	16012799
scaffold_12855	1066720	1067607
scaffold_12855	940677	943805
scaffold_12963	16782692	16784634
scaffold_12928	7464607	7465976
scaffold_12875	920739	922344
scaffold_12822	2974603	2975747
scaffold_12963	5532816	5534656
scaffold_12823	1842598	1843512
scaffold_12875	3071859	3073264
scaffold_13324	2810398	2813079
scaffold_12875	1895696	1896880
scaffold_12855	7702669	7704975
scaffold_12963	20172384	20173788
scaffold_12823	1259474	1261033
scaffold_10324	1020191	1021915
scaffold_12970	4156083	4159534
scaffold_12970	5352219	5353899
scaffold_10322	69278	72113
scaffold_12823	2385085	2386563
scaffold_12855	3900038	3901288
scaffold_13049	11435456	11436102
scaffold_12963	4622384	4625133
scaffold_12963	2090205	2091759
scaffold_13246	2348514	2349948
scaffold_13049	10024520	10026255
scaffold_12963	10829652	10830949
scaffold_12822	3215289	3216558
scaffold_13047	4249699	4252414
scaffold_12963	14849084	14850372
scaffold_12970	6986121	6988953
scaffold_12928	1310263	1311640
scaffold_12875	2014558	2016873
scaffold_12963	8451709	8452647
scaffold_13047	18746519	18748253
scaffold_12875	12466859	12468155
scaffold_13049	9452464	9454927
scaffold_12963	19956355	19959129
scaffold_12855	3326607	3330443
scaffold_12970	8630546	8631914
scaffold_12932	508080	509520
scaffold_13042	1814435	1815903
scaffold_12963	229286	230211
scaffold_12723	5173944	5175772
scaffold_12875	2314333	2316633
scaffold_12855	4155889	4157744
scaffold_12875	13313016	13314711
scaffold_13049	18174843	18176228
scaffold_13049	20375127	20378330
scaffold_12823	470847	472372
scaffold_12855	4819296	4820654
scaffold_12875	13427384	13429829
scaffold_12928	2317955	2320722
scaffold_12855	5109340	5111651
scaffold_13049	3306562	3308066
scaffold_12875	2009108	2011338
scaffold_12963	16373558	16374526
scaffold_13049	7436113	7437675
scaffold_12928	2327395	2328605
scaffold_12875	1439033	1439886
scaffold_12723	5732899	5734494
scaffold_12875	7251375	7252670
scaffold_12963	19985743	19987933
scaffold_12875	13793726	13794614
scaffold_13047	16484477	16486329
scaffold_13047	8843455	8845678
scaffold_12723	4687009	4689875
scaffold_12928	1175638	1178397
scaffold_12932	1662574	1664065
scaffold_13049	10419453	10420548
scaffold_12855	714042	715711
scaffold_12963	18898080	18899027
scaffold_13049	6843849	6846162
scaffold_10322	161922	163664
scaffold_12963	15083932	15087366
scaffold_12963	14419949	14421672
scaffold_13047	1486360	1487423
scaffold_13047	7991529	7995142
scaffold_12875	20491986	20493441
scaffold_12822	1030321	1031561
scaffold_12963	7975116	7977605
scaffold_10324	639611	640580
scaffold_13047	12286137	12289170
scaffold_12928	2557788	2559329
scaffold_13049	22983817	22985143
scaffold_13047	12519661	12521453
scaffold_12963	11037309	11038232
scaffold_12723	3132569	3134601
scaffold_13246	259030	261232
scaffold_12928	892609	893786
scaffold_13049	21054633	21057240
scaffold_12855	8774939	8776512
scaffold_12726	1889869	1891349
scaffold_12963	1954150	1956635
scaffold_12875	8678159	8680767
scaffold_12963	17562850	17564822
scaffold_12963	10737828	10739234
scaffold_12963	2000269	2003029
scaffold_13049	4275738	4277648
scaffold_13049	16141418	16143536
scaffold_13049	4588032	4589062
scaffold_12875	684315	685453
scaffold_12963	4020539	4022031
scaffold_13047	7845151	7846603
scaffold_12875	17775276	17777681
scaffold_13047	16686817	16689032
scaffold_12875	11651365	11653003
scaffold_12875	4514813	4516486
scaffold_13246	2401626	2402273
scaffold_12875	15970141	15972221
scaffold_12875	14205960	14208078
scaffold_13049	20525733	20527647
scaffold_12963	15882657	15885793
scaffold_13049	7706391	7707064
scaffold_13047	10933304	10934306
scaffold_13042	1803862	1805134
scaffold_13049	12222525	12223499
scaffold_12970	6895116	6896915
scaffold_13049	20572578	20574745
scaffold_13049	23164691	23167918
scaffold_13047	13504084	13506175
scaffold_13049	17602230	17603518
scaffold_12855	358382	360102
scaffold_12928	4492198	4493450
scaffold_12963	2947839	2949360
scaffold_12970	6603451	6604967
scaffold_12875	1632144	1633841
scaffold_12970	9338619	9340460
scaffold_13047	13609388	13610799
scaffold_12963	7719911	7722276
scaffold_13047	11105484	11107544
scaffold_12758	495183	497213
scaffold_12875	880861	881843
scaffold_12875	625218	626304
scaffold_12875	10325214	10327152
scaffold_12963	14603425	14604604
scaffold_13049	5811176	5812769
scaffold_13049	11589032	11592653
scaffold_12822	2328373	2329750
scaffold_13049	485268	488164
scaffold_13047	6182100	6185050
scaffold_13049	4589875	4591577
scaffold_12823	446717	447496
scaffold_12875	15808837	15810073
scaffold_12963	18884132	18885976
scaffold_10324	209894	211149
scaffold_13049	12863907	12867613
scaffold_12963	6821735	6823993
scaffold_13049	20280120	20281703
scaffold_12855	1755043	1757556
scaffold_12875	10150949	10154142
scaffold_12855	1771184	1772997
scaffold_12723	1860452	1862193
scaffold_12875	11677650	11679248
scaffold_12723	4663091	4664520
scaffold_12855	7819418	7821054
scaffold_12875	6397583	6400127
scaffold_13049	6185337	6188871
scaffold_12822	2675233	2678792
scaffold_13047	3745022	3746941
scaffold_12963	12958287	12962007
scaffold_10324	781804	783582
scaffold_12932	1574889	1576446
scaffold_13049	1081854	1083837
scaffold_12963	2589823	2591281
scaffold_13324	2708662	2710976
scaffold_13049	1948349	1949142
scaffold_12963	9812286	9813768
scaffold_13047	9943625	9944546
scaffold_13047	4837084	4839471
scaffold_12855	4435797	4437064
scaffold_13049	4858628	4859640
scaffold_12875	1546329	1548116
scaffold_12875	17643211	17646791
scaffold_12970	7530844	7533159
scaffold_13049	10356041	10358920
scaffold_13246	2499231	2500837
scaffold_12822	538471	540447
scaffold_12875	10496151	10498834
scaffold_13049	8228088	8229269
scaffold_13047	576270	579183
scaffold_12875	1409563	1411663
scaffold_13246	527141	528313
scaffold_12928	5112541	5113372
scaffold_13049	1944799	1945993
scaffold_13049	17579432	17581015
scaffold_12963	17666261	17668183
scaffold_12928	4880321	4881325
scaffold_12970	10291936	10293809
scaffold_12875	18443062	18444125
scaffold_12963	10740310	10741582
scaffold_13047	14521480	14523745
scaffold_12875	16949983	16951025
scaffold_12970	9697624	9700291
scaffold_12875	584616	585706
scaffold_13049	18032273	18033506
scaffold_12963	15405190	15406826
scaffold_13047	8107027	8108179
scaffold_12963	15273491	15276272
scaffold_13042	3325582	3327112
scaffold_12855	4882834	4885471
scaffold_12928	4763303	4763940
scaffold_13047	3855630	3856598
scaffold_12875	20015596	20019156
scaffold_12963	601358	602142
scaffold_13049	48610	51311
scaffold_12855	8411549	8413408
scaffold_12928	5744440	5746258
scaffold_13049	17938208	17940945
scaffold_12855	294687	295621
scaffold_12726	1876179	1877639
scaffold_13047	13379276	13381317
scaffold_12963	18448002	18448652
scaffold_13049	4463963	4464943
scaffold_12963	2292457	2293441
scaffold_12875	1235088	1237611
scaffold_12472	553647	555285
scaffold_13047	16322254	16324677
scaffold_13047	9801149	9802328
scaffold_12723	2878835	2881547
scaffold_12963	13387197	13389782
scaffold_13047	11586381	11587686
scaffold_12928	2042580	2044388
scaffold_12932	852966	855086
scaffold_12875	13450157	13452172
scaffold_13047	17592052	17593395
scaffold_13042	2707009	2708797
scaffold_12875	18332567	18333436
scaffold_12970	10297646	10298275
scaffold_12963	14982305	14984724
scaffold_12875	17841392	17842873
scaffold_12928	1877505	1878260
scaffold_12963	6062375	6065038
scaffold_13049	19477850	19478639
scaffold_13049	8986397	8988168
scaffold_12875	4782673	4783668
scaffold_12963	8004342	8005595
scaffold_12723	4281218	4282992
scaffold_13049	19324420	19326990
scaffold_12875	4913570	4915095
scaffold_12823	1884789	1885648
scaffold_13049	12622775	12623357
scaffold_12875	2149388	2151003
scaffold_13047	12367287	12368822
scaffold_12855	3206332	3208433
scaffold_13049	16625068	16627377
scaffold_10324	599664	601598
scaffold_13049	22151179	22152293
scaffold_13049	5107048	5109583
scaffold_13324	2584907	2586782
scaffold_12875	18507050	18509835
scaffold_13047	13471467	13472713
scaffold_13049	10972652	10973580
scaffold_13042	1819027	1820562
scaffold_13049	7418237	7419959
scaffold_12928	84798	88345
scaffold_13049	1953704	1957005
scaffold_13049	18398421	18399861
scaffold_13047	1176638	1179297
scaffold_12963	20029566	20031297
scaffold_12875	19184270	19187728
scaffold_12823	1044987	1047352
scaffold_12963	15823202	15826133
scaffold_13047	974624	975622
scaffold_12963	10782452	10783885
scaffold_12963	11683203	11684346
scaffold_12963	15228777	15229827
scaffold_13049	21204457	21206200
scaffold_13049	2803460	2804885
scaffold_13047	5200279	5201640
scaffold_13049	16095616	16097174
scaffold_12723	3350446	3352198
scaffold_13049	17517335	17518171
scaffold_12875	14764926	14766816
scaffold_13047	5522853	5525463
scaffold_12963	9450493	9451220
scaffold_12855	2874820	2876002
scaffold_13049	9269995	9271535
scaffold_12855	336110	337037
scaffold_12723	2364922	2365975
scaffold_13049	18094825	18096138
scaffold_12963	18791119	18792627
scaffold_12970	3867248	3870949
scaffold_12875	18464939	18465861
scaffold_12855	2258286	2260703
scaffold_13049	3749281	3751662
scaffold_12726	2653440	2655604
scaffold_12855	2719667	2720539
scaffold_12875	4769071	4771738
scaffold_13047	10333161	10334018
scaffold_13047	8021324	8022310
scaffold_12723	5600860	5602041
scaffold_13049	16481940	16483405
scaffold_13049	23781919	23784643
scaffold_13042	1595231	1596590
scaffold_13049	7984231	7986262
scaffold_12875	13517517	13518601
scaffold_12875	18082321	18083439
scaffold_12963	4551668	4554744
scaffold_13047	18168865	18170976
scaffold_12963	17642819	17644638
scaffold_12932	889633	891798
scaffold_12875	1061228	1062525
scaffold_12875	8659737	8663447
scaffold_13047	9946525	9948188
scaffold_12875	6094608	6096374
scaffold_12928	1064271	1066250
scaffold_12963	7749289	7750819
scaffold_12875	4910356	4911527
scaffold_13042	3360502	3362960
scaffold_12723	2861485	2864231
scaffold_12963	9822216	9823847
scaffold_13036	972723	973778
scaffold_13047	2031287	2031993
scaffold_13049	125245	127119
scaffold_13049	8294419	8296015
scaffold_12823	763481	765632
scaffold_12875	10746690	10747747
scaffold_12875	12965155	12967985
scaffold_12963	13884400	13885009
scaffold_12855	5997117	5997833
scaffold_13047	18601443	18603560
scaffold_13049	6594201	6596028
scaffold_13047	6354781	6357836
scaffold_12970	8462531	8464506
scaffold_12875	681014	681921
scaffold_13042	114074	115949
scaffold_12875	16009121	16011187
scaffold_12928	5713452	5717871
scaffold_13049	18378437	18379431
scaffold_12963	18601000	18603211
scaffold_12875	18253116	18254603
scaffold_12875	490201	492900
scaffold_13047	5868644	5870371
scaffold_12875	6698507	6700263
scaffold_12928	5727434	5728504
scaffold_13049	7867043	7868423
scaffold_12855	8685635	8686771
scaffold_13047	899396	902730
scaffold_13049	14355885	14358093
scaffold_12875	15422262	15423191
scaffold_12726	758515	759518
scaffold_12928	6620810	6622610
scaffold_12472	510098	513096
scaffold_12823	1720564	1723974
scaffold_12875	19875891	19877362
scaffold_13042	55189	57010
scaffold_12963	13160869	13161402
scaffold_12823	1909807	1912059
scaffold_10322	361799	364920
scaffold_12875	6807003	6808411
scaffold_13246	1736459	1738901
scaffold_13049	12392164	12393824
scaffold_12875	17820078	17821517
scaffold_12963	14917176	14918307
scaffold_12875	10822636	10824256
scaffold_12855	2709233	2710089
scaffold_13047	12632257	12634095
scaffold_13049	11234780	11236564
scaffold_13049	3593744	3595090
scaffold_12970	8540395	8541494
scaffold_12963	2295009	2296559
scaffold_12856	42185	42559
scaffold_13042	1489437	1490240
scaffold_13047	3445450	3447675
scaffold_13047	15173879	15175320
scaffold_12963	8966153	8968813
scaffold_12963	189862	191343
scaffold_13049	16680746	16682779
scaffold_13047	11390153	11391067
scaffold_12963	8162498	8165082
scaffold_13049	16303219	16305708
scaffold_12664	71	1373
scaffold_13049	1101679	1104360
scaffold_13324	2648003	2650970
scaffold_12855	150221	151237
scaffold_13049	13207498	13208935
scaffold_12970	6850728	6854443
scaffold_13049	8926117	8928148
scaffold_12875	4932745	4934359
scaffold_13047	13134012	13137385
scaffold_12963	8984432	8986306
scaffold_13047	14530849	14531689
scaffold_13047	1835945	1838324
scaffold_12823	2430561	2433815
scaffold_13049	6322945	6324912
scaffold_13052	1693698	1696052
scaffold_13049	23597089	23599791
scaffold_12726	2042792	2044595
scaffold_12472	36542	38532
scaffold_12875	16949004	16949592
scaffold_13049	22840406	22841447
scaffold_12875	7055097	7056959
scaffold_12875	5910036	5912415
scaffold_12963	19688374	19690177
scaffold_13047	15186441	15188959
scaffold_12928	4751765	4753422
scaffold_13246	131844	134459
scaffold_12963	46017	48477
scaffold_13042	2651289	2653282
scaffold_13049	21812939	21813739
scaffold_13049	5288506	5290793
scaffold_13049	9820280	9821807
scaffold_12963	19692534	19694455
scaffold_13049	13930224	13932498
scaffold_13047	17987005	17988099
scaffold_13049	24056127	24056976
scaffold_12822	3818114	3818720
scaffold_13049	9436622	9439871
scaffold_12875	11553024	11554138
scaffold_12855	3168277	3169949
scaffold_12855	8129283	8130457
scaffold_13246	2161736	2164721
scaffold_13049	14249359	14251511
scaffold_13049	22349568	22350758
scaffold_12970	4130643	4131989
scaffold_13047	939228	943124
scaffold_13047	1095458	1097792
scaffold_12875	10574088	10575288
scaffold_13049	6893206	6894973
scaffold_13047	17973974	17975017
scaffold_12875	658926	660969
scaffold_13047	4199499	4200938
scaffold_13047	588878	590866
scaffold_10324	30804	33488
scaffold_13049	22666106	22667194
scaffold_13047	6597572	6599651
scaffold_12875	12943701	12946951
scaffold_13049	17581734	17582675
scaffold_13047	14353370	14354829
scaffold_13049	19226153	19228020
scaffold_13049	23283659	23285650
scaffold_13049	10554586	10556668
scaffold_13049	8118925	8122048
scaffold_12875	10642349	10644568
scaffold_12875	1350380	1352046
scaffold_13047	1718057	1720635
scaffold_12758	525244	527858
scaffold_12875	16403232	16403903
scaffold_12875	3688231	3689554
scaffold_12736	173007	174431
scaffold_12875	13805577	13807326
scaffold_12875	9030451	9031407
scaffold_13324	2797665	2799763
scaffold_12875	11871670	11874900
scaffold_13049	6495694	6497392
scaffold_13049	9897680	9898704
scaffold_12875	6701463	6702815
scaffold_13049	20632017	20633189
scaffold_13052	786923	788626
scaffold_12963	1021010	1022418
scaffold_13047	16776379	16778035
scaffold_13246	1658418	1660035
scaffold_13246	1357820	1359688
scaffold_12822	3820363	3821875
scaffold_12823	551657	552449
scaffold_13049	19020227	19022760
scaffold_12963	13603123	13605514
scaffold_12963	7597245	7599430
scaffold_12963	1508461	1510579
scaffold_12970	8746233	8748085
scaffold_12875	11298241	11300648
scaffold_13042	3673578	3676746
scaffold_12963	16354786	16355714
scaffold_12726	1813476	1814164
scaffold_13049	21485593	21486597
scaffold_12855	3615999	3617492
scaffold_13049	1709480	1710949
scaffold_13052	845909	846489
scaffold_13324	2787353	2788007
scaffold_12822	3355385	3357688
scaffold_12970	11458329	11459798
scaffold_13049	21908129	21911781
scaffold_12822	3385708	3387082
scaffold_12963	9568304	9570254
scaffold_12963	16199056	16201370
scaffold_12723	4618000	4621548
scaffold_12723	4104958	4106539
scaffold_13042	3490486	3492635
scaffold_13049	1838640	1840648
scaffold_12875	891490	892728
scaffold_13047	1198975	1200898
scaffold_12822	3991933	3993334
scaffold_13049	12985480	12986188
scaffold_13049	10192218	10194782
scaffold_10324	481373	484042
scaffold_13049	15196092	15198869
scaffold_12875	20520310	20521783
scaffold_13047	6219810	6221505
scaffold_12875	9038262	9040048
scaffold_12723	3286982	3289527
scaffold_13049	23978961	23982313
scaffold_12963	5135369	5137285
scaffold_13049	6879235	6880130
scaffold_12963	8950360	8951505
scaffold_12875	14321882	14323042
scaffold_12875	17326989	17328184
scaffold_13246	2326728	2327800
scaffold_12928	4125399	4126334
scaffold_12875	4698618	4700267
scaffold_13047	4309710	4312197
scaffold_13047	11764577	11767839
scaffold_12963	11372546	11374750
scaffold_12875	6207304	6208517
scaffold_12822	3988929	3991723
scaffold_13047	4296987	4298037
scaffold_13047	18394863	18396743
scaffold_12875	5312221	5314764
scaffold_12855	2734846	2736188
scaffold_13049	4728920	4731903
scaffold_12875	2048035	2050124
scaffold_12928	358151	361116
scaffold_12963	20140484	20141247
scaffold_12963	8766247	8768725
scaffold_12875	6042709	6044761
scaffold_13047	9302242	9305217
scaffold_12420	2177	3558
scaffold_12928	7508171	7510100
scaffold_12875	15431434	15434090
scaffold_13049	22472526	22474744
scaffold_12855	1166175	1168581
scaffold_13042	1707108	1708304
scaffold_13049	23791583	23793267
scaffold_12855	7017059	7018826
scaffold_12855	4756831	4757784
scaffold_12855	8796843	8799837
scaffold_13047	17406011	17407208
scaffold_12855	7374273	7375548
scaffold_13049	20672875	20675396
scaffold_12963	15137130	15141590
scaffold_12875	6503487	6505568
scaffold_12875	14007380	14009897
scaffold_13049	4130597	4132079
scaffold_12875	7342444	7344697
scaffold_13049	15316003	15318323
scaffold_12963	15648754	15649659
scaffold_13047	3833503	3836229
scaffold_12963	17935901	17938534
scaffold_13049	13918649	13920433
scaffold_12875	10783239	10784318
scaffold_12723	1553759	1556134
scaffold_13047	13451129	13452880
scaffold_12875	2821476	2823424
scaffold_13049	13862358	13863296
scaffold_12963	18765262	18767236
scaffold_12928	6079987	6082152
scaffold_13047	98172	100956
scaffold_12822	1812585	1814814
scaffold_12963	10471849	10473911
scaffold_12970	7362674	7364693
scaffold_12855	2255599	2256690
scaffold_12928	6371711	6374062
scaffold_12875	4785487	4786472
scaffold_12875	20235259	20237493
scaffold_12963	8346732	8348139
scaffold_13047	12330230	12331656
scaffold_13047	10255730	10257975
scaffold_10324	524237	527095
scaffold_12723	2073558	2074490
scaffold_10322	345796	348313
scaffold_12856	4073	6004
scaffold_12963	9654981	9657456
scaffold_12928	5140410	5142793
scaffold_12928	73825	76638
scaffold_12875	6238968	6242314
scaffold_13049	9552358	9554087
scaffold_12875	14813937	14817015
scaffold_12875	6103823	6106368
scaffold_12875	12843642	12846677
scaffold_12970	7907898	7908649
scaffold_13042	780875	782952
scaffold_13047	17771543	17773827
scaffold_13049	18813046	18814257
scaffold_12875	10508952	10510172
scaffold_12875	16457280	16459231
scaffold_12963	849659	851762
scaffold_12875	7322184	7323930
scaffold_13047	15963411	15965393
scaffold_12875	16489420	16490721
scaffold_13049	10261942	10264994
scaffold_12723	1268338	1270185
scaffold_12963	13310112	13312227
scaffold_12963	12712538	12713742
scaffold_12855	5638411	5639072
scaffold_12963	5848936	5852074
scaffold_12855	6387303	6389760
scaffold_12875	16831948	16833242
scaffold_12875	4520686	4522536
scaffold_12855	2384813	2386696
scaffold_13246	2057282	2059808
scaffold_12928	7045187	7046492
scaffold_13049	9090022	9091419
scaffold_13047	14740875	14742658
scaffold_12875	5133879	5135733
scaffold_13049	3186246	3187298
scaffold_12970	7502251	7502952
scaffold_12963	14476276	14477722
scaffold_13049	22803997	22808082
scaffold_10324	375762	377830
scaffold_13049	20474054	20474782
scaffold_13246	2383797	2387319
scaffold_13049	8178143	8179235
scaffold_13049	19463839	19464710
scaffold_12875	6287447	6288484
scaffold_12875	19963768	19966102
scaffold_12928	5166564	5167765
scaffold_12855	8268755	8270266
scaffold_13047	10042355	10044862
scaffold_12723	5529224	5531272
scaffold_12875	17016903	17018791
scaffold_12963	9218750	9221849
scaffold_12875	14161634	14164464
scaffold_12963	16025090	16027731
scaffold_13049	6427385	6428402
scaffold_12875	10046876	10050216
scaffold_12875	646895	648492
scaffold_12875	12911322	12912480
scaffold_13049	11717136	11718658
scaffold_13047	6631992	6634733
scaffold_13049	17899946	17903221
scaffold_12963	4002030	4004050
scaffold_12970	5608618	5610244
scaffold_13047	7198355	7199874
scaffold_12963	12408715	12410658
scaffold_13049	7459212	7460260
scaffold_13049	23917970	23919732
scaffold_12875	13837671	13839272
scaffold_13049	703685	705679
scaffold_13049	18156904	18159207
scaffold_13049	1665697	1667083
scaffold_10324	444213	446169
scaffold_13047	13923397	13924586
scaffold_13049	18162233	18162774
scaffold_13047	17103413	17105269
scaffold_12875	13231802	13233266
scaffold_13047	6048055	6048987
scaffold_12928	7462635	7463921
scaffold_12963	8450188	8451467
scaffold_12875	1622854	1624485
scaffold_13047	10155112	10156024
scaffold_12726	1169742	1173239
scaffold_12875	19743815	19745075
scaffold_13042	831571	833016
scaffold_13047	2045801	2050168
scaffold_12875	13551967	13552872
scaffold_12875	286396	288104
scaffold_12963	8442656	8445008
scaffold_12875	12897185	12897886
scaffold_13049	20264156	20265928
scaffold_12875	434388	436432
scaffold_12932	1919239	1922800
scaffold_13049	21169099	21170893
scaffold_13042	2273358	2275021
scaffold_12875	11398921	11399494
scaffold_13049	4194673	4197119
scaffold_13049	22127812	22129284
scaffold_10324	985891	987679
scaffold_12723	2369235	2372229
scaffold_12875	230795	234158
scaffold_12970	10307655	10309379
scaffold_12875	843651	845564
scaffold_13049	11840440	11841951
scaffold_12823	1552475	1554155
scaffold_12875	13225531	13227747
scaffold_12963	2661153	2662699
scaffold_12970	2916670	2917863
scaffold_13049	536754	537461
scaffold_12723	2964769	2967406
scaffold_13049	22838033	22840283
scaffold_12723	519005	520370
scaffold_12723	1084719	1085770
scaffold_13052	686903	690175
scaffold_12963	2796592	2800069
scaffold_12970	4228796	4231451
scaffold_13049	17445020	17446446
scaffold_12875	17169342	17172767
scaffold_13047	12319022	12320285
scaffold_13047	10924900	10927422
scaffold_12855	4434908	4435694
scaffold_12963	12168382	12170256
scaffold_13047	9401410	9402531
scaffold_12855	1636839	1638237
scaffold_12963	15680831	15681692
scaffold_12472	572025	572795
scaffold_10324	1207813	1209794
scaffold_12963	15567686	15571174
scaffold_13042	4228411	4230395
scaffold_12875	17375997	17377908
scaffold_12963	7830128	7832890
scaffold_13047	7945210	7947309
scaffold_12875	10142444	10142858
scaffold_13049	20111925	20112876
scaffold_12963	17529663	17531046
scaffold_12932	1631642	1633643
scaffold_13047	9476274	9478583
scaffold_12822	2248840	2251334
scaffold_12726	411822	413069
scaffold_13052	1600310	1601112
scaffold_12970	6284910	6287176
scaffold_12855	536444	538855
scaffold_13049	23752966	23753952
scaffold_13049	2700004	2701709
scaffold_12928	1253202	1255881
scaffold_12928	4148416	4149360
scaffold_12855	1455935	1459636
scaffold_13049	13557829	13560758
scaffold_12875	14598796	14601983
scaffold_13049	15515770	15518014
scaffold_12875	2443240	2444769
scaffold_12963	7396270	7399194
scaffold_12970	11537636	11540628
scaffold_12875	20103100	20106034
scaffold_12875	3272415	3275224
scaffold_13049	5492536	5493864
scaffold_13047	15377610	15380879
scaffold_12932	874667	876977
scaffold_13049	18865665	18868626
scaffold_13047	11644113	11646017
scaffold_12963	16386159	16386854
scaffold_13042	2784763	2785504
scaffold_12875	14802834	14803702
scaffold_12855	3542960	3544570
scaffold_13052	806533	808413
scaffold_12970	7616180	7618775
scaffold_12855	2454165	2455702
scaffold_12963	13407228	13408842
scaffold_12855	8547234	8549656
scaffold_13047	6377419	6380241
scaffold_13049	20327659	20331459
scaffold_12875	17232855	17235334
scaffold_12308	44	1876
scaffold_12963	13159937	13160632
scaffold_12970	7352821	7353723
scaffold_12875	3347813	3349221
scaffold_13049	22913839	22916195
scaffold_13047	3890233	3893411
scaffold_12855	7138013	7140111
scaffold_12823	474725	475995
scaffold_13049	4834434	4836626
scaffold_12963	13932859	13935806
scaffold_13047	6261060	6262550
scaffold_13049	19480977	19482687
scaffold_12823	1734696	1736528
scaffold_12963	9237874	9238707
scaffold_12855	9698492	9699607
scaffold_13049	4245012	4245827
scaffold_12723	4606300	4608232
scaffold_12963	8819497	8823373
scaffold_13042	2280837	2282328
scaffold_12875	12726673	12729021
scaffold_12875	9868710	9871559
scaffold_12963	19412854	19415305
scaffold_13049	1331165	1332555
scaffold_13049	8638708	8641690
scaffold_12875	9710692	9714713
scaffold_13049	13223084	13224826
scaffold_13049	23720452	23722595
scaffold_12875	7106801	7108924
scaffold_13047	13484497	13487207
scaffold_12875	4772358	4773180
scaffold_12855	10052958	10056091
scaffold_12963	14928280	14929860
scaffold_13014	23	1845
scaffold_13049	7646604	7647461
scaffold_12963	19189234	19190215
scaffold_13047	16781665	16784597
scaffold_12855	6990178	6991318
scaffold_13049	12241181	12243914
scaffold_13049	12163572	12166770
scaffold_12963	7687270	7689876
scaffold_13246	531169	534145
scaffold_12963	13887005	13887276
scaffold_12970	6990603	6991038
scaffold_12855	6484715	6487505
scaffold_12928	5788618	5790625
scaffold_13047	10426842	10427925
scaffold_12723	5390186	5391845
scaffold_12875	12955066	12956086
scaffold_12963	2417671	2419354
scaffold_12723	3587116	3589839
scaffold_13052	1375576	1376796
scaffold_12932	2034583	2035196
scaffold_12855	8907354	8909618
scaffold_12875	11395643	11397010
scaffold_13049	17298308	17300743
scaffold_12928	2301401	2304820
scaffold_12875	2884148	2886424
scaffold_13049	9903366	9905231
scaffold_13049	19620142	19621370
scaffold_12970	3179810	3181424
scaffold_13047	264989	266485
scaffold_12855	263713	264700
scaffold_12855	2624795	2626485
scaffold_13047	15937575	15940300
scaffold_12875	11121822	11122512
scaffold_12963	6078839	6080539
scaffold_10324	462632	466412
scaffold_13047	13177625	13178939
scaffold_13049	22692474	22694939
scaffold_12855	3697720	3698590
scaffold_10324	74018	75600
scaffold_13047	8046810	8048543
scaffold_13049	19489206	19490582
scaffold_13049	16561248	16562619
scaffold_13047	11634357	11635310
scaffold_12723	1119336	1120599
scaffold_13049	278111	279381
scaffold_12970	2613382	2615333
scaffold_13049	21216190	21217812
scaffold_12723	3103511	3105104
scaffold_13047	9028958	9031126
scaffold_12875	19083802	19085715
scaffold_12855	3156540	3157499
scaffold_12928	6956962	6958954
scaffold_12723	5739332	5739955
scaffold_13049	8312161	8314342
scaffold_12875	941925	944292
scaffold_12928	1186975	1188580
scaffold_12970	11357906	11360207
scaffold_12970	6430616	6432537
scaffold_12932	1538412	1540005
scaffold_12963	14423592	14425066
scaffold_12963	8453669	8455486
scaffold_12875	2606715	2608047
scaffold_13047	3343304	3344075
scaffold_13047	637013	639278
scaffold_12875	1178746	1180976
scaffold_13042	4328673	4330241
scaffold_12723	4231212	4233741
scaffold_13049	22880595	22883603
scaffold_13049	22718994	22720494
scaffold_13049	9321199	9322332
scaffold_10324	1080143	1081311
scaffold_12875	15496764	15499372
scaffold_13047	2583152	2584878
scaffold_12875	5128627	5129528
scaffold_12875	16258554	16260041
scaffold_12875	16273100	16275487
scaffold_13047	2624949	2627940
scaffold_12855	4335302	4336684
scaffold_12875	9136090	9137813
scaffold_12855	1135528	1137622
scaffold_12723	5012390	5013302
scaffold_12875	11130041	11130933
scaffold_12855	8386817	8388961
scaffold_12875	191806	193651
scaffold_12875	6326974	6329214
scaffold_10324	208012	209357
scaffold_12963	11280316	11281239
scaffold_12822	2454017	2456303
scaffold_13049	9222724	9225910
scaffold_13049	13662024	13662723
scaffold_12970	11789703	11791413
scaffold_12963	8620021	8620726
scaffold_12963	8052215	8053546
scaffold_10324	1023317	1025783
scaffold_12963	10055338	10057533
scaffold_13042	2985857	2987221
scaffold_12723	4544271	4545292
scaffold_12932	1026831	1027688
scaffold_12970	1542386	1544022
scaffold_12970	3081906	3083300
scaffold_12875	11020701	11022834
scaffold_12855	519437	520730
scaffold_12875	12274795	12276168
scaffold_12970	1996956	2000205
scaffold_13049	1678585	1680325
scaffold_12855	7696379	7697946
scaffold_12822	4088347	4090591
scaffold_12970	4198885	4200044
scaffold_12723	5506273	5508108
scaffold_12928	894111	894893
scaffold_13049	1975010	1976540
scaffold_13049	15839955	15842391
scaffold_10324	89835	92062
scaffold_12875	2704665	2706548
scaffold_13042	2316604	2318491
scaffold_13049	2496090	2497782
scaffold_12726	2240807	2242933
scaffold_12932	1870679	1873219
scaffold_10324	273914	276288
scaffold_12875	12513443	12514986
scaffold_13049	23652879	23654375
scaffold_12855	7940122	7941262
scaffold_12875	12927958	12929596
scaffold_13049	18267409	18268528
scaffold_13049	3367137	3368989
scaffold_12723	1649445	1650074
scaffold_13042	3550897	3552141
scaffold_12963	9676094	9678382
scaffold_13042	2101914	2103367
scaffold_10324	159668	162186
scaffold_12726	200110	201485
scaffold_13049	20890735	20894391
scaffold_13246	2649908	2652167
scaffold_13047	5950581	5952527
scaffold_13047	6387664	6388306
scaffold_13049	16714910	16717793
scaffold_12723	4099376	4101788
scaffold_13047	3165118	3166544
scaffold_12875	7406352	7408986
scaffold_13049	4757420	4760304
scaffold_12875	5473517	5474889
scaffold_12875	17561253	17564219
scaffold_13049	10153578	10155284
scaffold_12970	5234189	5236124
scaffold_12875	12707462	12708927
scaffold_12855	9897560	9898434
scaffold_12822	1970378	1971517
scaffold_12875	1897740	1900427
scaffold_12963	17993403	17995062
scaffold_12875	12818931	12821320
scaffold_12932	872763	874508
scaffold_12875	9741204	9742863
scaffold_12723	4441553	4443467
scaffold_12963	7836995	7839705
scaffold_12726	1053261	1055203
scaffold_12723	1061166	1063062
scaffold_13042	2232955	2237166
scaffold_13049	17068215	17070212
scaffold_12855	3972274	3973974
scaffold_13049	13238081	13239324
scaffold_12963	431807	432423
scaffold_13047	704334	706830
scaffold_12932	228303	231404
scaffold_12822	1605136	1606311
scaffold_13049	22173705	22174854
scaffold_13052	1325375	1327869
scaffold_12472	718255	719218
scaffold_12758	895773	897483
scaffold_12963	3481590	3483403
scaffold_12963	12597947	12601013
scaffold_12963	1932285	1933829
scaffold_12875	12447279	12448519
scaffold_12875	2565745	2566997
scaffold_2667	331	501
scaffold_13047	7121140	7121962
scaffold_12963	12867442	12869561
scaffold_12875	7315595	7316733
scaffold_13049	13263399	13264260
scaffold_12928	2490423	2492117
scaffold_13047	12312998	12315938
scaffold_13047	14479755	14480655
scaffold_12875	4764853	4766043
scaffold_13049	22904997	22906373
scaffold_12758	910355	912549
scaffold_13049	2119701	2121831
scaffold_12963	781156	783314
scaffold_12875	13357503	13358962
scaffold_13049	6254314	6255267
scaffold_13047	18388166	18389418
scaffold_12855	5998832	5999400
scaffold_12963	227241	228279
scaffold_13049	7078896	7081335
scaffold_12875	2490138	2493358
scaffold_12875	16262979	16264986
scaffold_12875	14244006	14245484
scaffold_12823	545111	547605
scaffold_12822	3971681	3974480
scaffold_12963	1657536	1660314
scaffold_13047	14045722	14047303
scaffold_12875	13549364	13550080
scaffold_13049	9351277	9352844
scaffold_12723	5649036	5651782
scaffold_12855	4082144	4083064
scaffold_12875	5550276	5551443
scaffold_13049	15288381	15291206
scaffold_12758	235762	238938
scaffold_12875	12832196	12835920
scaffold_12963	8716181	8718168
scaffold_13047	16015000	16017725
scaffold_12875	20457621	20459055
scaffold_13049	5770667	5774354
scaffold_13049	15194250	15195786
scaffold_12823	1593024	1594514
scaffold_12963	3475764	3477719
scaffold_13049	21154889	21156019
scaffold_13049	19459758	19461100
scaffold_12963	10722886	10723620
scaffold_12928	5562737	5564358
scaffold_13049	2659848	2661029
scaffold_13246	1765743	1768764
scaffold_12963	8577610	8580130
scaffold_12855	8705325	8708105
scaffold_12963	3294671	3296580
scaffold_12928	7173558	7175267
scaffold_12875	2792618	2794403
scaffold_13047	12984543	12986107
scaffold_12875	7367949	7369203
scaffold_13049	9287944	9289146
scaffold_12932	915412	916467
scaffold_12875	1008575	1009084
scaffold_12822	635905	637832
scaffold_12963	11698079	11699521
scaffold_12822	430583	431737
scaffold_12875	14734176	14735160
scaffold_12970	8367746	8371920
scaffold_12928	5685774	5689044
scaffold_12855	4385754	4386821
scaffold_12970	6665150	6666970
scaffold_12855	4451071	4452696
scaffold_13047	17419292	17420556
scaffold_12963	830437	831214
scaffold_12963	7864016	7866093
scaffold_13036	29344	29627
scaffold_13047	2387897	2388905
scaffold_12963	10817527	10818627
scaffold_12928	2418572	2419713
scaffold_13047	11034901	11036501
scaffold_12963	18527110	18528767
scaffold_13047	11134444	11137286
scaffold_12970	1211079	1212505
scaffold_12723	4485390	4488640
scaffold_13049	8129803	8131114
scaffold_12875	18517297	18519712
scaffold_12963	685480	687119
scaffold_12970	1270928	1272628
scaffold_12928	6241560	6243765
scaffold_13049	7352782	7353863
scaffold_13047	3861372	3862638
scaffold_12875	6353414	6354852
scaffold_12970	5612362	5612908
scaffold_12928	7039531	7040519
scaffold_13047	6384008	6385132
scaffold_12963	19998036	20000159
scaffold_13047	6300533	6302528
scaffold_12822	922593	926352
scaffold_12875	4061319	4062558
scaffold_13047	16892508	16894039
scaffold_12855	2097008	2099087
scaffold_12822	3315210	3316632
scaffold_12855	5390614	5391573
scaffold_12928	5676416	5679449
scaffold_12963	16789213	16791881
scaffold_13047	6389878	6392162
scaffold_13049	17007916	17009933
scaffold_12723	5447006	5448097
scaffold_13047	579674	580696
scaffold_12855	4706355	4706995
scaffold_13049	22404293	22406164
scaffold_12855	6224784	6225633
scaffold_13047	454016	455029
scaffold_13049	144049	146983
scaffold_12963	16153499	16155622
scaffold_13049	1393761	1395414
scaffold_13042	79588	80479
scaffold_12970	5769849	5771523
scaffold_13049	14111378	14113063
scaffold_13047	1693763	1695319
scaffold_13049	21210712	21211512
scaffold_12928	5900400	5901889
scaffold_13049	24954800	24955786
scaffold_13047	16277179	16279211
scaffold_12963	3916757	3917879
scaffold_12823	178142	180527
scaffold_13049	18529463	18532212
scaffold_12928	2502994	2505371
scaffold_13049	13849811	13850971
scaffold_13246	1896738	1897606
scaffold_12822	2962962	2964408
scaffold_13047	6157081	6159779
scaffold_12963	2243222	2243982
scaffold_12963	12177071	12179228
scaffold_12963	20117078	20119661
scaffold_13042	3643508	3645273
scaffold_12723	2962790	2964232
scaffold_12928	6377950	6380189
scaffold_12875	8388820	8389763
scaffold_12963	18494237	18495483
scaffold_13324	2660729	2662348
scaffold_13049	9206203	9207797
scaffold_12723	3490107	3492099
scaffold_12932	1587255	1589683
scaffold_13047	3764382	3766495
scaffold_9780	118	1258
scaffold_13049	22734209	22736190
scaffold_12875	19972102	19976245
scaffold_13047	1454922	1455805
scaffold_12963	4172691	4173667
scaffold_13047	1859300	1860832
scaffold_12963	16050671	16052425
scaffold_12855	7874360	7876007
scaffold_12822	1012935	1015289
scaffold_12855	9898912	9900315
scaffold_13049	8233970	8235454
scaffold_13049	11031026	11032266
scaffold_12963	14644173	14647459
scaffold_13047	4368472	4371034
scaffold_12963	10509173	10512512
scaffold_12855	9580564	9580976
scaffold_12723	2913796	2915823
scaffold_13049	3285006	3287124
scaffold_12875	14245597	14246593
scaffold_12855	6805991	6807091
scaffold_12875	10891008	10892258
scaffold_12970	10648914	10650029
scaffold_12822	402463	403667
scaffold_13049	10108319	10110900
scaffold_13324	2664515	2665733
scaffold_12875	15985282	15986118
scaffold_12963	6071367	6073206
scaffold_12970	6937555	6939363
scaffold_13047	11152583	11154585
scaffold_13047	13859754	13861828
scaffold_12875	8598720	8600175
scaffold_10324	283191	285494
scaffold_13246	1804100	1806209
scaffold_12723	2685114	2687095
scaffold_12855	8292453	8294343
scaffold_12875	13932294	13935618
scaffold_12723	4094054	4094866
scaffold_13049	20518768	20520359
scaffold_12875	13553306	13554195
scaffold_12875	13437474	13440267
scaffold_13047	8105025	8106834
scaffold_12855	493256	495481
scaffold_13047	10134257	10136781
scaffold_12875	20566165	20567615
scaffold_12726	294785	295756
scaffold_12875	19047597	19050207
scaffold_12875	10947527	10949627
scaffold_13049	13289979	13291067
scaffold_12970	11593072	11595301
scaffold_10324	343156	344541
scaffold_12723	5357525	5358953
scaffold_12928	7024283	7027351
scaffold_13047	7567504	7569110
scaffold_13049	2126529	2128090
scaffold_13049	8821123	8823143
scaffold_13246	1064040	1064522
scaffold_13042	807473	811262
scaffold_12963	13918075	13920628
scaffold_12963	19392664	19394988
scaffold_12723	1117942	1118832
scaffold_12472	119716	121655
scaffold_12855	1047009	1049552
scaffold_13049	9495230	9498207
scaffold_12928	2489392	2490152
scaffold_13047	13743161	13745477
scaffold_13049	9186063	9187719
scaffold_12963	15707918	15711020
scaffold_12855	735369	736992
scaffold_13047	8248143	8251186
scaffold_12822	1627808	1629525
scaffold_13049	13624275	13625257
scaffold_13047	16659049	16660578
scaffold_12723	3769861	3770444
scaffold_12875	5112733	5114053
scaffold_13049	15429394	15432534
scaffold_12963	3470111	3472730
scaffold_12970	7972588	7974791
scaffold_13047	1937468	1939776
scaffold_12970	2718151	2719296
scaffold_13047	13109250	13112823
scaffold_13047	3474379	3477305
scaffold_13047	13325511	13326231
scaffold_12822	1994953	1997119
scaffold_12963	13141945	13145203
scaffold_13049	10231682	10234644
scaffold_13047	263374	264792
scaffold_13049	14531953	14532998
scaffold_12970	10377397	10381264
scaffold_13049	9614216	9616791
scaffold_12875	916886	917873
scaffold_12875	4382965	4386282
scaffold_12875	16735350	16736888
scaffold_12970	3851929	3853191
scaffold_12875	6943825	6944620
scaffold_12963	7318840	7319474
scaffold_13049	3480225	3482762
scaffold_13047	11642002	11643987
scaffold_12875	5838398	5840336
scaffold_12822	564926	566084
scaffold_12875	14940489	14941809
scaffold_13052	930759	934554
scaffold_13042	2933657	2935226
scaffold_12875	11225292	11227546
scaffold_12963	17939824	17941206
scaffold_13049	16098373	16099772
scaffold_13047	13983039	13985243
scaffold_12875	857043	859277
scaffold_12963	9660635	9662507
scaffold_12970	7149226	7150066
scaffold_13049	15467921	15469614
scaffold_13049	20849014	20851460
scaffold_13042	1254610	1255548
scaffold_10324	978800	981424
scaffold_12963	970666	972151
scaffold_12875	11310627	11313207
scaffold_12963	10220242	10222712
scaffold_12875	13156706	13158741
scaffold_13047	5445987	5447507
scaffold_12723	5331661	5333983
scaffold_10322	338936	341556
scaffold_12875	14000651	14003301
scaffold_12723	1304932	1307165
scaffold_13047	6485906	6487305
scaffold_12970	6989281	6990333
scaffold_12970	3877743	3882055
scaffold_13052	1259434	1262385
scaffold_12963	7039900	7042383
scaffold_12875	15847594	15849730
scaffold_12970	4184754	4186065
scaffold_12970	3062056	3063381
scaffold_12963	2556818	2559734
scaffold_12963	18029805	18032149
scaffold_10324	218424	219084
scaffold_13049	21212927	21214051
scaffold_12875	2571436	2574201
scaffold_13049	20446117	20447184
scaffold_13047	9480039	9481768
scaffold_12970	6245392	6247287
scaffold_12928	320688	322049
scaffold_12855	9058821	9060305
scaffold_13049	1692035	1694951
scaffold_12822	1470669	1472106
scaffold_10322	63501	65895
scaffold_12932	1604705	1605645
scaffold_12875	17007422	17009927
scaffold_13049	10454799	10457526
scaffold_13047	1052593	1056046
scaffold_13049	8951275	8952243
scaffold_13047	11413515	11416225
scaffold_12875	8462118	8462879
scaffold_13047	10399121	10400919
scaffold_13047	8291438	8292677
scaffold_12963	15397268	15398683
scaffold_13047	671403	673449
scaffold_12963	8593691	8596002
scaffold_12875	10926601	10927900
scaffold_12723	2940209	2941623
scaffold_12963	19647137	19649278
scaffold_12963	475273	476684
scaffold_12928	496445	498788
scaffold_13049	11021533	11023206
scaffold_13047	583578	584751
scaffold_12875	4369269	4372386
scaffold_13049	19933542	19935773
scaffold_13049	10296578	10298059
scaffold_13042	4103111	4106160
scaffold_13049	14947606	14948296
scaffold_12963	14544188	14545694
scaffold_12875	1195345	1197342
scaffold_13049	10560945	10564316
scaffold_13047	6801449	6802333
scaffold_12875	16893110	16894805
scaffold_12875	5873905	5877483
scaffold_13049	11188994	11191702
scaffold_13049	11616425	11618096
scaffold_12963	10850913	10854089
scaffold_12875	11400906	11401785
scaffold_12822	3817066	3817967
scaffold_13047	1497800	1498678
scaffold_13049	2751968	2753648
scaffold_12723	1064429	1065059
scaffold_13324	2775442	2777332
scaffold_12875	19944768	19946655
scaffold_12875	7584245	7586337
scaffold_13049	90140	94038
scaffold_12970	7666758	7669450
scaffold_13049	20730761	20732982
scaffold_13047	16693638	16695614
scaffold_12758	503160	504009
scaffold_13049	7312918	7314385
scaffold_13047	17412465	17413277
scaffold_13049	8461473	8462370
scaffold_12970	8554165	8558002
scaffold_13049	5721105	5723068
scaffold_12932	540874	541646
scaffold_13042	476532	477355
scaffold_13049	6679811	6682219
scaffold_12928	6769196	6772765
scaffold_13042	2796635	2798786
scaffold_12963	18176658	18178502
scaffold_13049	14348402	14350755
scaffold_12875	9199421	9200633
scaffold_12970	3047932	3050038
scaffold_12928	4773594	4776783
scaffold_13049	17753196	17755308
scaffold_13047	6353803	6354635
scaffold_13049	22219779	22222198
scaffold_12855	7571055	7572915
scaffold_13049	5785082	5786850
scaffold_12932	1376353	1377218
scaffold_13049	554009	555865
scaffold_13047	1570806	1571615
scaffold_12875	11353362	11355581
scaffold_12963	416172	416995
scaffold_12855	487501	489361
scaffold_13049	5695700	5697902
scaffold_12855	6675316	6677148
scaffold_13049	13154202	13157668
scaffold_12822	1807070	1808904
scaffold_12875	2390761	2393624
scaffold_12928	904556	906286
scaffold_12963	16283348	16284408
scaffold_12963	18997641	18999008
scaffold_12875	13937951	13939528
scaffold_12932	1566465	1568038
scaffold_13047	17390068	17393235
scaffold_13042	4595011	4596107
scaffold_12855	1178515	1180102
scaffold_12970	1981594	1984309
scaffold_12875	19536712	19540633
scaffold_13049	25031162	25034608
scaffold_12928	1476957	1478695
scaffold_13047	4015326	4018645
scaffold_13047	7898856	7901737
scaffold_13049	291078	293346
scaffold_12875	19098452	19100497
scaffold_13042	4248468	4249888
scaffold_12823	1869943	1870507
scaffold_12963	9708447	9710212
scaffold_12928	5567901	5569428
scaffold_12855	8500845	8502919
scaffold_12875	14356112	14358239
scaffold_13049	2489213	2491672
scaffold_13047	18241233	18242587
scaffold_13047	18518082	18520084
scaffold_12855	7919461	7920879
scaffold_12875	1330494	1332412
scaffold_12928	1162857	1165426
scaffold_12970	9257292	9258801
scaffold_13016	52	880
scaffold_10324	68988	71126
scaffold_12963	7746800	7748904
scaffold_13049	13901972	13903097
scaffold_13047	8157594	8160179
scaffold_13049	8887164	8889680
scaffold_12875	8354220	8356215
scaffold_13246	1558482	1560418
scaffold_12932	1778340	1781421
scaffold_12875	19943119	19944344
scaffold_13047	16862018	16863900
scaffold_12855	2682474	2683238
scaffold_10322	40088	42859
scaffold_12970	8190378	8191400
scaffold_12970	7975028	7977497
scaffold_12963	13943697	13944848
scaffold_12855	2941943	2944400
scaffold_12928	2174614	2176484
scaffold_12823	616407	618558
scaffold_12823	1700412	1701874
scaffold_12963	10177151	10178518
scaffold_12963	4077184	4077969
scaffold_12875	9333150	9335420
scaffold_13047	12848040	12848738
scaffold_13049	18100434	18102029
scaffold_13049	24949286	24951014
scaffold_13047	10704707	10706428
scaffold_13049	8589036	8590666
[truncated: 9,497 more rows]
