# Supplementary material for: The hourglass model of evolutionary conservation during embryogenesis extends to developmental enhancers with signatures of positive selection
Source: Genome Res. 2021 Sep;31(9):1573–81. doi: 10.1101/gr.275212.121 (PMC8415374; doi:10.1101/gr.275212.121)
Supplement: Supplemental Material [file supp_gr.275212.121_Supplemental_Code.zip › Supplemental_Code/data/bedFiles/all_peaks/dmel1012_IDR_0.05.bed]

chrUn_CP007120v1	71690	72153
chrX	23216832	23217428
chrM	13883	14593
chrX	22433006	22433205
chr2L	22024171	22025089
chrM	8329	13422
chr2L	5403444	5404299
chr3L	11552894	11553695
chr3R	16249550	16250790
chr4	1318184	1319707
chr2R	15109173	15109887
chr3R	13063806	13064743
chr2R	8797288	8798645
chr3R	12280446	12281339
chrX	8293985	8296202
chrM	4	7853
chr3R	18121208	18122280
chr3R	6848437	6849136
chr3R	10614099	10614962
chr2L	4811360	4813094
chr3R	30021673	30023255
chr3R	9157754	9158591
chr3R	14107604	14108865
chr2L	2130072	2131101
chr2R	15010434	15011835
chr3L	11010260	11011083
chrX	16216512	16217905
chrUn_DS484280v1	364	972
chr3L	13113633	13114731
chr3R	11371767	11373054
chr3L	12467716	12468639
chrX	4684287	4684940
chr2R	20110861	20111821
chr3R	25515398	25516448
chr3L	21483665	21484501
chr2L	13059801	13060788
chr3L	2466346	2467096
chr3L	6789513	6790458
chr2L	14489971	14491147
chr2L	22018577	22019947
chr2R	20884195	20885140
chr3L	748383	749687
chr3L	10736767	10737729
chr2L	160465	162301
chr3R	4803062	4803815
chr2R	12995975	12997762
chr2R	6132647	6134096
chr3L	20621518	20622333
chrX	23222112	23222698
chr2L	11447270	11448116
chr3L	14177253	14178403
chr3R	16763194	16764606
chr2L	16268972	16270340
chr2R	13583889	13585464
chr3R	4738818	4741138
chr3L	1366699	1367625
chr3L	13227504	13229029
chr2R	18611522	18612193
chrUn_DS483770v1	640	2983
chr3R	5086442	5088400
chr3R	16242246	16243209
chr2L	3606230	3607294
chrX	4411186	4412025
chr3R	14481398	14482345
chr3R	16279885	16281804
chr3L	11245897	11246770
chr3R	12475690	12477992
chr2R	12979769	12981434
chr2R	7351917	7353056
chrX	4424810	4425593
chr2L	8825051	8826211
chr3L	12692536	12693861
chr2R	6235234	6236388
chr2R	14173436	14175860
chrX	7307382	7308226
chr3R	29555813	29556670
chr2R	18355481	18358301
chr3L	14273898	14274736
chr2L	5107374	5109281
chr2L	5979758	5981153
chr3R	17699969	17701537
chr2L	9176017	9177167
chr2L	19157901	19159260
chr2L	21683076	21684286
chr2L	14995461	14996389
chr3R	4851992	4853137
chr3R	12244344	12245269
chr2R	12984496	12986196
chr2L	12529469	12530118
chr3L	627941	628735
chr3L	18758951	18759705
chr3R	12626586	12628889
chr2R	8018522	8019633
chrX	12751412	12752602
chr2R	21871574	21872387
chr3L	5975716	5977067
chrX_DS484057v1_random	431	1043
chr2L	18880758	18882107
chrX	19360964	19361854
chr3L	17590330	17591308
chr2L	12617730	12618996
chr3R	17056071	17057049
chr3L	6903730	6904587
chr2L	4333022	4335072
chr3R	4970440	4971241
chr3L	18771047	18772308
chr2R	22569511	22570601
chr3R	7000454	7001358
chr3R	28584972	28586104
chr3L	5654279	5656186
chr2L	21898814	21900000
chr3L	18799975	18801821
chr3L	12579891	12581144
chr3R	8845980	8847085
chr3R	10143944	10145277
chr2R	21474713	21476389
chrX	9693570	9694370
chr3R	7779522	7781047
chr3R	16241072	16241834
chr3R	29771634	29772438
chr2L	16587790	16589281
chr2R	17391582	17392843
chr2L	4891514	4892590
chr3R	20308869	20310641
chrUn_CP007120v1	73494	73766
chr2R	18652540	18653418
chrUn_CP007120v1	45236	45597
chr2R	21703956	21704962
chr2L	9204991	9205871
chr3L	4975870	4976892
chr2L	20428437	20429581
chr3L	7434147	7435708
chr3L	12609075	12610048
chr3L	10856184	10857047
chr2R	18801751	18803059
chr3L	21879119	21880918
chr3R	31747312	31748974
chr3L	15233975	15234760
chr2L	8739805	8741062
chr2L	12482727	12484700
chr2L	11805941	11808307
chr2L	6356412	6357544
chr2R	17457213	17458950
chr3R	32067808	32069925
chr2R	19825212	19826982
chr2R	14457836	14458680
chr2L	15333254	15334340
chr3L	21239672	21240593
chr3L	18756916	18757656
chr3R	16221073	16221838
chr3L	14754903	14755802
chr2L	12010018	12012628
chr3R	10087026	10087701
chr2R	8030533	8031680
chr2R	19253817	19255056
chrX	8650365	8651646
chrX	5524145	5524898
chr2R	6131748	6132439
chr3L	4379974	4380737
chr3R	16025528	16026438
chr3L	14578760	14579432
chr2R	10219285	10220639
chr2R	16828545	16829533
chr3L	14780801	14781631
chr4	56146	56777
chr3R	27988990	27989377
chr3L	6399972	6400927
chr3R	15130698	15132115
chr2R	17682548	17683975
chr3L	21025035	21027436
chr2L	5460825	5462075
chr2L	14409076	14410786
chr2L	2450605	2451490
chr3L	3845467	3846490
chr2L	20821395	20823278
chrX	12202495	12204192
chrX	5560208	5561258
chr3L	3069858	3072749
chr3R	23295187	23295871
chr2R	9564664	9566549
chrX	13994628	13995492
chr3R	25049601	25051067
chr2R	11289043	11290053
chr2R	13924686	13927138
chrX	2317373	2318883
chr2R	23658985	23660147
chr3L	8997064	8998608
chr3R	17943496	17944334
chr3L	17563184	17564176
chr3R	29772651	29773776
chr3R	7102771	7103953
chr2R	25285124	25286140
chr2R	23666540	23667464
chr2L	21396721	21397893
chrX	18506535	18507311
chr2L	19574914	19577277
chr2L	221775	222724
chr2R	22270259	22271763
chrX	7626734	7627686
chr3L	9004474	9005628
chr2R	17822051	17822915
chr4	979499	980427
chr3R	6790696	6792036
chr2R	13038591	13039306
chr3R	11351677	11353964
chr2L	19189884	19190787
chr2R	11625932	11626988
chrX	18312329	18313174
chr2L	17260471	17261155
chr3R	19568554	19569312
chrX	19153028	19154478
chrX	4426617	4427355
chr2R	19726657	19727654
chr2L	1157152	1159334
chr2R	13014543	13016077
chr3R	16868910	16870354
chr3R	8180436	8182192
chr3L	21023388	21024040
chrX	3676677	3677954
chr3L	16049976	16051484
chr3R	28672048	28672579
chr2R	11527697	11528657
chr3R	9629880	9631087
chr3R	29840947	29842110
chr3R	8857321	8858086
chr3L	377026	378598
chr2R	6991630	6993247
chr3R	6893005	6894173
chrX	16062503	16063969
chrX	13412707	13413683
chr2R	16583263	16584302
chr2R	19467076	19468950
chr2L	1419384	1421860
chrX	13130579	13131934
chr3L	6184584	6185564
chr3L	24723060	24724382
chr3R	16829357	16830593
chr3L	22835167	22836049
chr2R	14306924	14308908
chr2L	6919135	6919619
chr3L	11487165	11488091
chr2L	16532686	16533723
chr3L	15699492	15700353
chr2R	6500686	6502465
chr2L	5906836	5907903
chr2R	12611749	12613824
chr2R	6213749	6215379
chr2L	7133568	7134472
chr3R	4820949	4821837
chr3R	14696557	14698064
chr3R	6170584	6171506
chr3R	26020561	26021971
chrX	15811556	15813741
chr2L	10333273	10335420
chr3R	31712392	31714157
chrX	2122321	2124031
chrX	16332599	16334877
chr3R	7473043	7475362
chr3R	5323608	5324403
chrX	13889919	13891572
chrX	2658176	2659085
chr2L	5545995	5547694
chr2R	11789750	11790557
chr3L	18304134	18305100
chr3R	25094413	25095321
chr3R	16235102	16236000
chr3L	10739996	10740672
chr2L	16519997	16521879
chr2L	540229	541334
chr2L	21236738	21238343
chr3R	13876943	13877680
chr2R	13041748	13042998
chr2L	12365882	12366650
chr3R	11604517	11605325
chr3L	5770115	5771569
chr2L	16601296	16602764
chr2R	9929007	9930403
chr2R	11604355	11605512
chr3R	10349889	10351314
chr2R	25083976	25085150
chr3L	13666628	13668153
chr2R	11710221	11710954
chr3R	25740226	25741035
chr2L	21628555	21630410
chr3L	1102202	1103177
chr2L	21827889	21829289
chr2L	18795847	18796842
chr2L	18947196	18948745
chr3R	11779556	11780861
chr2R	15734846	15736336
chrX	12006734	12008001
chr3L	270485	272024
chr2R	14006575	14007419
chr3L	18029260	18029988
chr3R	21605124	21606025
chr2R	8667421	8668079
chr2R	20106036	20106939
chr3R	21612748	21613847
chr2R	8236608	8238122
chr2R	10673130	10674075
chr2L	20120198	20121632
chr3L	16647172	16648326
chr2R	24767291	24768535
chr2L	11516192	11517618
chr2L	65634	67577
chr2R	7744812	7746112
chr3R	23141682	23142503
chr3L	12124002	12125570
chr2R	21645486	21647108
chr3R	21188404	21189219
chr3L	17596730	17597647
chr3R	6367904	6369306
chr3R	8119682	8120574
chr2R	19275151	19275994
chr2R	17868576	17869781
chr3R	16797748	16799127
chr2R	10123786	10125222
chr3R	29147614	29148654
chr3R	27580217	27582427
chr3L	13919287	13920940
chr2R	22700047	22701153
chr2R	10210367	10212001
chr2L	5305084	5305948
chr3R	14748624	14749869
chrX	2136189	2138693
chr2L	2196467	2198180
chr3R	9808686	9809866
chr3L	1463437	1464793
chr3L	39951	41024
chr2L	14094668	14094964
chr3L	7804572	7805845
chrX	9728887	9729810
chr3R	16933435	16935096
chrX	19886435	19887692
chr4	806854	808760
chrX	7195521	7196615
chr2R	9551716	9554391
chrX	9684102	9687110
chr2R	8326766	8327918
chr2L	18943567	18945104
chr3L	17486863	17487835
chr3L	11210317	11211122
chr3R	22356277	22357811
chr2L	10009311	10010846
chr3R	21295597	21298203
chrX	17657296	17659480
chr3R	17716901	17718830
chrX	5744302	5747772
chr2R	10237937	10239304
chr3L	6752056	6753381
chr2R	24813524	24815185
chr3R	14017424	14018149
chr2R	9954928	9955920
chr3R	9428075	9429959
chr3R	7809696	7810857
chrX	16147509	16148431
chr3L	18234108	18234983
chr2L	1884375	1885573
chr2R	18687793	18689428
chr2R	23042561	23043501
chr3R	14713948	14714617
chr2R	9819009	9820798
chr3R	24767601	24769538
chr2R	14218990	14220988
chr3R	9704075	9705695
chr3L	9401037	9402732
chr3L	20695083	20696091
chr2L	128291	129893
chr2L	16485532	16487191
chr2L	9781931	9783150
chr3L	22407594	22408576
chr2L	21250441	21252216
chr2R	10100516	10102043
chrX	6278847	6280189
chr2R	12704617	12705820
chr2R	15380128	15382085
chr3R	29287118	29288674
chr2L	12586721	12587838
chr3R	16969354	16970637
chr2R	6151033	6151641
chr3L	18399940	18400579
chrX	3780696	3781254
chr3R	17603720	17604259
chr3L	10857238	10857951
chr2L	4371466	4372224
chr3R	16236341	16237632
chr3R	21446104	21447032
chr2R	10159328	10160335
chr3R	30765347	30766150
chr2L	522971	524011
chr3L	14001877	14004486
chr3L	19790481	19792253
chrX	12653470	12654843
chr2R	13940847	13942525
chr2R	10158235	10158928
chr3R	9352366	9354068
chr3R	15224766	15225853
chr2L	6323415	6324756
chr3R	9052475	9053432
chr2L	6535593	6536877
chrX	8060361	8062142
chr2L	15913318	15914054
chr2R	20551835	20553491
chr2R	12903934	12905325
chr3L	130931	132608
chr2L	6479232	6481868
chr3L	6605530	6606563
chrX	10814078	10816108
chrX	6287652	6288448
chr3R	21433887	21434788
chr3L	14756258	14758353
chrX	1397857	1400199
chr3L	20187646	20189539
chr3R	16701989	16703472
chr3L	5845361	5846099
chrX	20760357	20760995
chr3R	9873235	9874943
chr2R	14000609	14001231
chr3R	9417524	9419693
chrX	8624160	8625406
chr3L	21824593	21825298
chrX	19865336	19867313
chr2R	22685831	22687123
chr2R	23579141	23581325
chr3R	8477049	8478042
chr2R	9910608	9911510
chr2R	14964009	14965922
chr3L	11428342	11429215
chr3L	18185406	18187093
chr3L	18621117	18622898
chr4	556849	558997
chr2R	24369194	24370398
chr2R	25214697	25215983
chrX	11681584	11682335
chr3L	7781301	7782659
chrX	12665050	12665621
chr2R	14008224	14009336
chr2R	11202233	11203917
chr3L	9696523	9697192
chr3R	16206882	16207723
chr2L	16285953	16288488
chr2R	25182729	25183945
chr3R	15992976	15993549
chr2R	23621249	23622148
chr3L	17237911	17238926
chr2R	23977889	23980048
chr2L	13548437	13549719
chr2L	3107070	3108780
chrX	3161899	3163322
chr4	68442	70593
chr3R	13714719	13716479
chr3R	21059985	21061196
chr2L	6786556	6788205
chr2L	8082562	8085034
chr3L	3625937	3626605
chr2L	20229753	20230466
chr2R	23631840	23632969
chr2L	11445395	11446506
chr2L	15910895	15912903
chrX	17767830	17768793
chr3R	21498807	21500362
chr2L	1972512	1973493
chr3R	9228972	9230416
chr2R	15349299	15352922
chr3R	21888755	21890254
chr3L	3090266	3091459
chr3R	14723316	14724585
chr2R	22382755	22383731
chr2R	22678028	22678820
chr3L	17611659	17612550
chr3R	10888573	10889664
chr2L	7808971	7810809
chr3L	19635055	19636095
chr3R	30911807	30913039
chr2R	17261680	17263249
chr3L	21014319	21014972
chr2R	17604181	17605547
chr2R	21705886	21706393
chr3R	30045712	30047153
chr2L	12655387	12656227
chr3L	15729068	15729863
chr2R	22212314	22213777
chrX	12574582	12576004
chr3R	29876079	29877494
chr2L	18483845	18484888
chr3L	17009884	17010588
chr3R	21203691	21205094
chr2L	21050973	21054041
chr3R	16857164	16858599
chr3R	9436130	9437121
chr3R	21662624	21663071
chr3R	7037001	7038031
chrX	7604356	7605109
chr3L	14673935	14674605
chrX	19682871	19684358
chr3L	21807825	21809154
chr2L	8402416	8404122
chr3L	15625091	15626425
chrX	11621213	11623016
chr2R	25075724	25077464
chr3R	13901360	13902065
chr2L	7984059	7985965
chr2R	12586450	12588746
chrX	17788894	17790827
chr3R	23156653	23158030
chr3R	26005878	26007334
chr2R	8668673	8669624
chr2R	21311340	21313961
chr3L	10363307	10364250
chr3R	16734049	16734925
chr2R	9712041	9713011
chr2L	18151155	18152756
chrX	1772359	1773177
chr2R	5692980	5693806
chrX	3810915	3812496
chr3L	880838	882418
chr3R	16918763	16919521
chr3R	31688975	31690825
chr3L	2820707	2821476
chr3R	5282762	5284093
chr2L	2492373	2493815
chr2R	8665397	8666549
chrX	19296689	19299151
chr3R	4378561	4379798
chrX	8573802	8575045
chr2L	1142580	1143874
chr2R	24599393	24600281
chrX	7444729	7446073
chr3R	4659044	4660566
chr2R	16551576	16553167
chr2L	18319646	18321339
chr3R	21853474	21854380
chr2L	7281532	7281888
chr2L	7495190	7496721
chr2R	9307469	9309757
chr2L	19134893	19135691
chr3L	1545963	1547332
chr3L	5926234	5928127
chr3L	20949115	20950814
chr2L	16324877	16326269
chr3L	13477115	13477777
chr2L	15263791	15265935
chr3L	9692326	9694068
chr2R	16128923	16130686
chr2R	7697771	7699942
chr2L	12520119	12521538
chr2L	594539	595630
chr2R	10427768	10430904
chr3L	15553588	15554969
chr2L	16422374	16423443
chr2L	4346434	4347555
chr3R	14286164	14287102
chr3R	26797817	26798518
chr2R	11665317	11665978
chr3R	5546992	5547963
chr2L	18838904	18840481
chrX	795941	797207
chr3L	15493779	15494310
chr3R	7122333	7124896
chr3R	11568619	11570367
chr3L	20401250	20402092
chr2L	3172190	3173440
chr3L	22870420	22872640
chr2L	13244302	13245753
chr3R	11759979	11761992
chr2R	19228736	19230269
chr3R	24564239	24566326
chr2R	12588986	12590057
chr2R	15675229	15676914
chr2R	15321844	15323572
chr2R	16856012	16857546
chr2L	6087789	6089402
chr3R	10108176	10110476
chr2L	19398851	19399590
chr3R	16847048	16848019
chr2L	3836257	3837091
chr2R	10555203	10555782
chr3R	8306165	8307052
chr3R	12425495	12426610
chr2R	9691779	9693815
chr2R	19422961	19425596
chr3R	22626092	22627437
chrX	6225384	6226147
chr2L	12545258	12546888
chr3R	13051088	13052696
chr3R	23214543	23215927
chr2R	13953377	13954719
chr2L	13549962	13550931
chr3L	1754020	1756558
chr2L	9567345	9569918
chr2L	15113110	15113910
chr2L	20310696	20311637
chr2R	11603093	11603846
chr3R	11777914	11778516
chr2R	17143845	17146323
chr3R	16097973	16100216
chr3L	12627432	12628454
chrX	16654797	16656312
chr3L	17532594	17533748
chr2L	18732376	18733271
chrX	1133715	1135592
chr3R	8233070	8234574
chr2L	1970282	1971054
chr3L	1176950	1178756
chr2L	2752186	2755846
chr3L	6743573	6744189
chrX	21280890	21282568
chr2R	12991597	12992276
chr2R	10227768	10228439
chr3R	9550386	9552411
chr3R	28335219	28336647
chr3L	9853681	9857156
chr3R	29228300	29230387
chrX	1975715	1976505
chr3L	3542412	3544059
chrX	6852666	6853891
chr2L	8690850	8692075
chr3L	21130580	21131860
chrX	16148838	16149484
chrX	8676439	8677318
chrX	15332803	15334418
chrX_DS484809v1_random	1059	1414
chr2R	15339043	15340085
chr3R	10621987	10622726
chr2R	11581620	11582912
chrX	6862463	6863274
chr2R	15834681	15836468
chr2L	17778137	17778728
chr2L	3802962	3805108
chr2R	22241832	22242361
chrX	15297434	15299264
chr2L	71984	74256
chr2R	6574584	6575630
chr3L	7124763	7126109
chr2R	20996226	20999495
chr2R	22513895	22515020
chr2R	10417920	10418799
chrX	17878021	17879334
chr3L	3059003	3061307
chrX	10767397	10768798
chr2R	9283678	9285366
chr3R	21376199	21377639
chr2R	10224568	10226267
chrX	4955164	4956526
chr3R	4452280	4454174
chr2L	13164700	13166309
chrX	15803403	15804892
chr2R	22806325	22807340
chr3R	13982473	13984209
chr2R	10110002	10111730
chr2L	16534062	16534632
chrX	12582767	12584097
chr2R	16386094	16387408
chr3L	7867062	7867775
chr2R	10423200	10423746
chr2R	14927413	14928590
chr3R	14346680	14347407
chr2R	8272287	8273192
chr3L	4824423	4826134
chr3R	16811609	16812389
chr2R	8396459	8397301
chrUn_DS484751v1	538	929
chr2R	9711189	9711769
chr2R	12915728	12917588
chr2R	5781996	5783106
chr3L	11251782	11252728
chr2R	6220161	6222177
chr3L	19139969	19141079
chr3L	18271819	18273221
chr3L	12433616	12435026
chr2L	3579783	3581317
chrX	17076408	17078140
chrX	18404310	18405542
chr3L	15825386	15827311
chr3R	18913650	18914128
chr3L	21479513	21480126
chr2R	18528336	18529280
chr3R	24629867	24631431
chr3R	9532809	9535067
chrX	8140857	8142557
chr2R	21571171	21572669
chr3L	17801714	17802568
chr3R	24586445	24587056
chrX	6867916	6868950
chr3R	26041460	26042995
chr2R	7380443	7382301
chrX	12733795	12736593
chr3L	11008685	11009636
chr2R	9542916	9544544
chr3L	9372106	9374141
chr3L	8600541	8601447
chr2R	19270804	19272430
chr3L	11119390	11121034
chr2R	14029886	14030850
chr3R	16402851	16404384
chr2L	6075289	6076684
chr2L	9612846	9614345
chr2L	15745083	15746982
chrX	18863459	18865285
chr3L	21049274	21050103
chr3R	27244597	27245818
chr2L	6610757	6613285
chrX	1995239	1996127
chr3R	9881277	9882346
chr3R	5599226	5601637
chr2R	18156585	18158455
chr2L	15761526	15762881
chr2L	7827537	7829330
chr2L	21343658	21345450
chrX	7299618	7301436
chr3R	8239423	8240736
chr3R	21487501	21488488
chr3L	8424690	8425861
chr2R	22317101	22318927
chr3R	9872202	9872839
chr3L	5184213	5185280
chr2L	16284246	16285077
chr3R	18916770	18917326
chr3R	19096544	19097290
chr3L	2107310	2107989
chrX	17886083	17887803
chr2R	10302411	10304492
chr3L	21284758	21286545
chr2L	8717897	8718650
chr2R	9988089	9989762
chr2L	6833247	6834145
chr3L	17253840	17255018
chr3R	23313818	23314798
chr3L	11832444	11833830
chr3L	10664489	10666261
chr3R	8715332	8716791
chr3R	16882269	16883180
chr3L	8674843	8676411
chr3R	11850901	11852169
chrX	16295817	16297673
chr3R	19671174	19672720
chr3L	12652859	12653747
chr3L	16890360	16891474
chrX	18843286	18844159
chr2R	21047344	21048479
chr3R	6741284	6742840
chrX	654185	656887
chr3R	31404430	31406165
chr2R	17419363	17422418
chr3R	30887643	30889574
chrX	7937458	7939041
chr3L	12526275	12527046
chr4	424434	425206
chrX	12012023	12012917
chr3L	4624191	4626470
chr3R	26440181	26441269
chr3R	6911954	6913454
chrX	11791499	11793684
chr3R	10616657	10617477
chr3R	26461068	26462689
chr3L	13044153	13045061
chr3R	11196721	11198542
chr3R	29591526	29592665
chr3L	14409433	14411187
chr4	988431	990616
chr3R	4186416	4187766
chrX	3098894	3099686
chr2R	14331696	14333036
chr3L	681662	682818
chr3L	21302634	21306031
chr3R	7491214	7492466
chrX	19352901	19354117
chr3R	31571672	31572814
chr2L	19425823	19426966
chr2R	14031278	14031911
chr2L	11210229	11210848
chr2R	13429613	13432896
chr3L	22267186	22268190
chr3R	18917914	18919259
chr3R	11773388	11774079
chr2L	20416368	20418079
chrX	13563054	13564637
chr2L	4614011	4614768
chr3L	17968443	17969225
chr3L	21597915	21599057
chrX	2048959	2051036
chrX	8090570	8094167
chr3R	29681454	29682931
chr3R	5251023	5252122
chrX	1898356	1901023
chrX	5901460	5902331
chr2R	17405840	17407705
chr2L	15060409	15061175
chr2R	15821126	15821701
chr3R	14024443	14026917
chr2L	11220133	11221809
chr2R	10477624	10478707
chr3L	8404765	8406020
chrX	635332	637655
chr3L	3147930	3149751
chr3R	24571472	24573131
chr3L	8534175	8535541
chr3L	10246238	10246772
chr3L	21497139	21498454
chr2R	5725397	5727714
chr2L	714262	715768
chrX	10365550	10366583
chr3L	12265437	12267143
chr3L	14111343	14112081
chr3L	18439199	18440494
chr3R	26258529	26260383
chr3R	7088740	7090638
chr2R	18553645	18554464
chr3R	17810820	17811974
chrX	11349793	11351594
chr2R	25189290	25191166
chr2L	8511555	8512367
chr3R	10686031	10687622
chrX	3741779	3744075
chr2R	11614987	11616634
chr3L	246198	247341
chr2L	7306220	7308196
chr3R	11948527	11949907
chrX	8057692	8058950
chr3R	13010990	13013389
chr3R	11156678	11158133
chrX	7607846	7608606
chr2R	16102419	16104825
chr2R	9874269	9876000
chr2R	12259825	12261961
chr2R	23711758	23714267
chr3L	17989150	17990601
chr3R	24104745	24106525
chr3L	9134318	9135089
chr3L	15235200	15235952
chr3L	8081544	8082306
chrX	19577944	19580592
chr4	501321	503028
chrX	11694745	11696348
chr2L	6078765	6079432
chr3R	26260587	26261911
chrX	6571293	6573249
chr3R	16448538	16450091
chr3R	13683000	13685237
chr3L	11586263	11588167
chr3L	318820	320602
chr2R	19668751	19670142
chr3R	11649963	11651365
chr2R	17719114	17719769
chr2L	20823481	20824655
chr2R	18689848	18690339
chr2R	12150129	12151740
chr2R	16149454	16151113
chr2L	5035958	5038416
chr2R	18799067	18799954
chr2L	131333	132321
chrX	16610118	16611408
chr3R	18411128	18413412
chrX	12715842	12717283
chr2L	14598455	14600450
chr3R	16071640	16073067
chr3L	12390660	12392750
chrX	14082742	14083315
chr2R	12452764	12454565
chr3R	16222159	16222791
chr3R	7107640	7110171
chrX	6523731	6524787
chrX	13739128	13740527
chrX	8559730	8562290
chr2L	11970059	11971552
chr2L	9790042	9791229
chrX	13640032	13642322
chrX	16559060	16560679
chr2R	6629944	6633308
chr3R	30386788	30389548
chr3R	22367034	22368838
chr3L	14131252	14132215
chr3L	11118448	11119225
chrX	1516668	1518094
chr2R	20913682	20915340
chr2R	11529327	11530188
chr3R	20908518	20909589
chr2R	4743878	4745710
chr2R	6714761	6716357
chr2R	24401508	24403246
chr4	833780	836252
chr3R	23858857	23860494
chr3R	15792401	15794744
chr3R	7962516	7964015
chr3R	30764067	30764615
chr2L	6851774	6852583
chr2L	19763422	19765249
chr2R	22242545	22244153
chr2R	8649350	8650480
chr2R	8144940	8146620
chr2L	478762	481492
chr3R	18196538	18197351
chr2L	18782442	18784169
chr3R	24625208	24626431
chr2L	20769964	20771170
chr2R	6168180	6169975
chr2R	17547198	17548900
chr3R	7074051	7076677
chrX	2125376	2126028
chr2R	17436340	17437846
chr2L	17962860	17963964
chr2L	6821228	6822249
chr2R	10540248	10542612
chr3R	30202725	30204580
chr3L	9614072	9616233
chr3R	10388119	10389607
chr3R	5646678	5649464
chrX	5516493	5519190
chrX	758796	759784
chr3R	30337807	30338956
chr2L	16350068	16353534
chr3L	7344530	7345654
chr2L	3477812	3479364
chrX	19349085	19349591
chr2R	16135358	16136119
chr3R	23817365	23820112
chr2R	6878235	6879101
chr3R	15972421	15974320
chr3R	29774278	29774977
chr3R	26229521	26230792
chr2R	22297639	22299101
chr3R	9053999	9054951
chr3R	18583293	18585938
chr2L	3770927	3772194
chr2R	14502140	14504951
chr2R	10534138	10536401
chr3L	11294364	11296219
chrX	19505339	19506518
chr3R	4196860	4197908
chr2R	19449274	19451737
chrX	908573	910659
chr2L	297079	298731
chr3R	30780574	30782500
chr2L	20793422	20795012
chr3R	20850228	20851275
chr2R	10582345	10585020
chr3R	10263818	10265389
chr2L	6971396	6971995
chr3L	16163979	16164982
chr2R	22121641	22123133
chr3R	13874697	13875522
chr2L	18708010	18709384
chr2R	12018983	12020046
chrUn_DS484309v1	1286	1897
chr2R	21250283	21251437
chr2L	8949658	8950547
chr2R	21480413	21482271
chr3L	9409896	9411711
chr3L	1557854	1559125
chr2L	12457001	12458060
chr3R	21618298	21619990
chr3R	5564276	5565968
chr3L	14200709	14201360
chr3L	1515700	1518393
chrX	12470083	12470666
chrX	3372637	3373594
chr3L	685032	685812
chr3L	17556943	17558401
chr3R	20257175	20257960
chrX	17826803	17827681
chr2R	22936487	22937537
chr3L	9360165	9360802
chr3L	614657	617128
chr3R	20890541	20892145
chrX	11389380	11390914
chr3R	30465664	30467505
chr3R	8104955	8106832
chr3R	15919514	15921716
chr3L	19895339	19897887
chr3R	14297386	14299103
chr2R	7386886	7387905
chr3R	6007251	6009045
chr3L	18398067	18398796
chrX	2293203	2294103
chr3R	19147131	19148419
chr2L	16742573	16744048
chr2L	19008883	19010369
chr3R	28546941	28547806
chr2L	5943393	5945183
chr2L	14021599	14022620
chr2R	10682605	10684097
chr3L	10288997	10289812
chr3R	8333406	8335226
chrX	9583439	9584856
chr4	1050439	1052059
chr3L	3318880	3320668
chrX	9585234	9586306
chr2L	3301717	3303762
chr3R	16431413	16433416
chr2R	18411205	18414537
chr3R	9226678	9227425
chrX	7306055	7307117
chrX	17650821	17652746
chr3R	31059172	31061626
chr2R	7069666	7071878
chr2L	429547	432128
chr3R	23766756	23768239
chr3L	7868582	7869280
chr3R	23292982	23293588
chrX	9658030	9659277
chr3R	15378871	15379541
chr4	58498	59669
chr2L	13203036	13206706
chr2L	6667283	6668499
chr3R	11886242	11888696
chr3R	19165563	19166449
chr3R	20252457	20254339
chrX	7930098	7931500
chr2R	13501822	13503121
chr3R	23333037	23334892
chr3L	6215890	6219073
chr2L	900269	902434
chr2L	13289779	13291338
chr3R	9710209	9711684
chr3R	13812678	13813389
chr2L	12973983	12975670
chr2R	21522025	21522697
chr3L	20103634	20105596
chr3R	20947933	20950083
chr3L	3394066	3395884
chr2R	16585601	16586369
chrX	11713718	11715372
chr2L	10246385	10247205
chr3L	21476410	21477340
chr3R	13644786	13646373
chr3R	23226406	23227213
chr3R	8954385	8955910
chr3L	7360439	7361585
chr2R	21322570	21324378
chr3L	17573643	17574333
chrX	2642492	2643761
chr3R	18658158	18660030
chr2R	25115103	25116136
chr3R	21348214	21350320
chr3R	31457537	31458829
chr3L	21522867	21524843
chr3R	25646685	25648642
chr2L	490052	491179
chr3R	26565712	26567368
chrX	8192777	8193800
chrX	1991255	1992513
chrX	2645747	2646852
chr3R	15332579	15333679
chrX	18365910	18367611
chr3R	31724426	31726828
chrX	18357574	18359087
chr3L	17042124	17043099
chr3R	19836535	19837311
chrX	19630994	19632182
chr3R	23384372	23385571
chr3R	15665846	15667233
chr2R	12959538	12960437
chrX	245133	247974
chr2L	107185	109795
chr3L	6963210	6965251
chrX	2447418	2448550
chr3L	12081383	12082086
chr3L	17569935	17570509
chr3R	26881193	26882139
chr3L	11092103	11093265
chr3R	10676993	10678090
chr3R	29062782	29065192
chr3R	20587243	20588929
chr3L	20620390	20621159
chr2L	21572483	21574316
chr3R	13402704	13403592
chr3R	4081478	4082818
chr2L	9581273	9582329
chr3L	673054	673890
chr3R	18197845	18200398
chrX	19636719	19639064
chrX	8517055	8519079
chr3L	11291964	11292621
chr3R	24944194	24945793
chr3L	3408632	3410596
chr2R	24985724	24987244
chrX	590329	591139
chr2L	17752193	17752993
chrX	2083558	2084224
chr2L	16271447	16271862
chr3L	4239409	4240264
chr2L	6622150	6623582
chrX	8804984	8806196
chr2L	552222	553019
chr3L	22944912	22946042
chr2R	8655061	8656229
chrX	11886221	11887611
chr2R	8013070	8014645
chr2R	21702618	21703531
chr3L	3046446	3047326
chr3R	15146426	15148080
chr2L	3158017	3159669
chrX	2155755	2156289
chr2L	4281812	4283778
chr2R	19455622	19457404
chr3L	20240951	20242890
chr3R	18739431	18742170
chr3L	1247205	1248507
chr2R	13592309	13594006
chrX	1009370	1010464
chr2R	17716385	17717863
chr2L	3712399	3714440
chr2R	16593364	16595277
chrX	3545126	3547062
chr3R	6678200	6679058
chrX	4687818	4688448
chrX	15886330	15887560
chrX	1274896	1277522
chr3L	10678891	10679309
chr2L	6472717	6474071
chr3L	17620997	17622725
chrX	3744470	3744979
chr2L	3825069	3826161
chr3L	11522822	11524346
chr3L	10185647	10186548
chr3L	1306774	1307948
chr2L	14233378	14235067
chrX	19850630	19852452
chr2L	7032216	7033591
chrX	18281935	18282771
chr2R	14484787	14485367
chrX	3777129	3777792
chr3L	1188532	1189810
chr2L	3789070	3790284
chr3L	16659953	16662397
chrX	1970212	1971370
chr2L	19790297	19792409
chr2R	22688672	22689237
chr2R	20617402	20618977
chrX	17107336	17108141
chrX	19848155	19848621
chr3R	14369350	14371219
chr3L	9487092	9488728
chr3L	16411374	16412021
chr2R	14935108	14936253
chr2R	7589637	7590562
chrX	8397968	8399453
chr2R	20835674	20836840
chrX	17301710	17303077
chr2L	248206	249608
chr3L	22134205	22136671
chr3L	18995682	18997459
chr2L	20715870	20716616
chr2R	22060215	22062032
chr2R	7529189	7531346
chr3L	22822287	22823251
chr2R	7734312	7736395
chr4	866434	867450
chr2L	12003059	12005042
chrX	18929892	18931305
chrX	12741970	12743010
chr2L	19735463	19737477
chr3L	3034919	3036796
chr3L	2765391	2767485
chr3R	16913468	16914207
chr3R	24581884	24582930
chr2L	9449163	9450100
chr3R	27111753	27112885
chr2L	3862313	3863332
chr2L	5237084	5238118
chr3L	18460224	18461665
chr2R	14270069	14271257
chr2R	22998424	22999243
chr2R	22546040	22547108
chr3L	14476482	14477464
chrX	2080194	2081030
chr3L	5633933	5635145
chr3L	256972	258872
chr3L	3515309	3516240
chr3R	24259228	24260783
chrX	5689239	5691281
chrX	20158870	20160420
chrX	5339944	5342061
chr2R	24881240	24883352
chr3L	21008691	21010287
chrX	3860695	3862860
chr2R	22541991	22542881
chr2R	16730472	16731845
chr2R	19629665	19632434
chr3L	19171181	19172430
chr2L	22167905	22169861
chr2L	15067335	15068295
chr3L	17999305	18000700
chr3R	29073796	29074629
chr3R	23729757	23730780
chrX	13624199	13625896
chr3L	14706318	14707007
chr3L	22741045	22742912
chr2R	6171268	6171900
chr3R	15407873	15410049
chr3L	17756497	17758985
chr2L	701390	702518
chrX	7335236	7337561
chr3R	10852190	10852862
chrX	20693761	20694660
chr2L	14688822	14690871
chr2L	1076918	1078149
chr3R	24056828	24058797
chr2L	11358299	11359409
chr3R	15195281	15197726
chr2L	1656725	1658549
chr2L	8381393	8383284
chrX	9283835	9284851
chr3L	17738343	17741182
chr3L	4039925	4041031
chrX	11816272	11819087
chrX	16456419	16458057
chr2R	10420857	10422327
chr2L	13214736	13216594
chr2L	6722632	6724703
chr3L	542713	543832
chr3L	14999057	15000428
chrX	3569990	3571305
chrX	7935669	7936758
chr2L	7811156	7812043
chr3L	15507070	15508793
chr3L	22863587	22865195
chr3L	1861335	1862271
chr3R	14372771	14373997
chr3R	30794484	30795341
chr3L	9072113	9072914
chr2L	6919805	6922638
chr2R	17535037	17536813
chr2L	18858792	18859651
chr3L	282099	283315
chr3L	9546782	9548257
chr2R	25279707	25280139
chr2L	16715820	16716839
chrX	5754447	5756826
chr2L	17560095	17560970
chr3L	16089875	16091038
chr2L	7276679	7277642
chr2R	12669892	12670459
chr3R	26980132	26981067
chr3L	10630245	10632047
chr3L	7947304	7948529
chr2L	5799105	5800425
chr3L	20823035	20823890
chr3R	8746907	8748256
chr3R	14739938	14742579
chr3R	24220904	24222653
chrX	4616449	4617817
chr3R	21632368	21633969
chr3R	29492954	29493626
chr3R	11221226	11222907
chr3R	20828847	20830736
chr3R	28860613	28862101
chr3R	22133230	22135128
chr2R	11365954	11367601
chrX	13986305	13987047
chr3R	10093333	10094299
chr2R	16578582	16580800
chr3L	5630529	5631248
chr2R	6612786	6613983
chrX	10210736	10213185
chr2L	13665318	13667157
chrX	18023201	18024379
chr3L	15565733	15567047
chr2R	14798765	14799813
chrX	6996954	6998988
chrX	6589918	6591491
chr3R	29817925	29819532
chr3R	10355946	10357708
chrX	8408999	8412031
chrX	22539542	22541120
chr3R	18905964	18907465
chr3R	23669203	23670522
chr3L	11196532	11198698
chr3L	11247374	11248367
chr3R	29691702	29692735
chr3L	10739066	10739859
chrX	5046380	5048404
chr2R	11474922	11476217
chr4	388264	389500
chr3L	342749	343197
chr2L	2885664	2887279
chr2L	8957435	8958497
chr3R	24050516	24051034
chr3L	8314774	8316297
chrX	6372370	6373560
chr2R	13448523	13450984
chr2L	14023726	14025955
chr3R	14853516	14854383
chr3L	21652826	21653727
chr2R	18439858	18441465
chr3L	18889960	18891266
chr2R	21624194	21625611
chr2L	2161127	2164029
chrX	3718570	3720932
chr3R	8658688	8660786
chr2R	21496225	21498057
chr2L	9757829	9759308
chr3R	21187322	21187963
chrX	13128069	13129240
chr3R	23200825	23202281
chr3L	19294229	19295396
chr3R	13078077	13078705
chr2L	15339120	15340233
chr3R	13263725	13264726
chr2L	15425545	15426382
chr3L	12056199	12056824
chr2R	7805171	7807224
chr2L	16525892	16526726
chr2R	18582103	18583927
chr3R	16207956	16208883
chrX	16091272	16091914
chr2L	23332065	23333361
chrX	11806889	11807819
chr3R	9724782	9726240
chr2R	13823765	13825218
chr2R	10432396	10432764
chr2L	2037154	2039081
chr3L	8055922	8056785
chr2L	20889833	20891567
chrX	14653558	14655173
chr3R	17681192	17683232
chr2R	25262574	25262983
chr2R	7245252	7247219
chr2L	14705694	14707316
chr2L	10320816	10322479
chr2R	14212362	14213167
chrX	2157875	2159357
chr2R	24525340	24526735
chrX	3834906	3836469
chr2L	21243526	21244616
chr2R	10617323	10619027
chr2R	25225553	25227827
chr2R	24531165	24532568
chr2L	22133920	22135078
chrX	2633664	2635025
chr3R	14315366	14316785
chr3L	14599295	14600149
chr2R	21141558	21142879
chr3L	21584571	21585330
chr2L	20637277	20638920
chr2L	6090266	6091687
chr3R	16898616	16900225
chr2R	24056859	24058640
chrX	7702535	7702988
chr3R	17534025	17535877
chrX	1889616	1891382
chrUn_DS484689v1	11	1052
chr2L	16299209	16300456
chr2R	10603414	10604550
chr2R	7665245	7666622
chr3R	24046464	24048501
chr2R	7011208	7013535
chr2R	10781763	10783142
chr3R	19889861	19891715
chrX	9355164	9356915
chr3L	1802176	1803710
chr3L	10321678	10322530
chrX	11805020	11806650
chr3R	4428248	4429664
chr3L	18618073	18618611
chrX	17819856	17822183
chr3R	17566222	17567738
chr3R	10664548	10665887
chr3L	15328443	15330184
chr2R	20330453	20331340
chr3R	24318775	24320867
chr2R	24514027	24516128
chr2L	16826754	16827880
chrX	6860196	6862094
chr3L	1586280	1588108
chr3L	7380505	7383172
chr3R	30946218	30947056
chrX	4365919	4366868
chr2R	19436392	19437884
chrX	11914797	11916399
chr2R	15931061	15932248
chr3R	5611677	5613601
chr2R	16185635	16188219
chr2R	20960693	20961668
chr3R	20832602	20833865
chrX	15319341	15321351
chr3R	29457101	29459275
chr3R	15290477	15293144
chr2L	15038183	15039922
chrX	7109704	7111358
chr3R	13814810	13815664
chrX	18370771	18371942
chr3L	16111944	16114185
chr3R	9266216	9268128
chrX	12784537	12785378
chr2R	24743242	24744572
chr2L	3094209	3096114
chr2R	19727958	19728338
chr3R	28325493	28327338
chr3L	9967682	9969033
chr3R	31608042	31611424
chr3L	6988587	6990022
chr3R	9340610	9342091
chr2L	1006045	1008714
chr3R	9590641	9592297
chr3L	15103975	15105656
chrX	10763147	10764688
chr2R	21633866	21635416
chr3L	16451727	16453021
chr3R	23174513	23175751
chr2R	15816760	15817387
chr3R	13660078	13661922
chr3R	19472092	19472915
chr3L	14031185	14032431
chr2L	3538453	3540413
chr2R	12955809	12956332
chr3L	21952811	21956018
chr3R	6409134	6411225
chr2L	2146571	2147941
chr3R	18052586	18053783
chr3L	19899208	19899754
chr2R	10813049	10814267
chr3L	6351840	6352971
chr2L	16547946	16548450
chr3L	2428437	2429492
chr3L	18822570	18823187
chr3R	18063211	18064393
chr2L	21101881	21103424
chr3R	5150489	5152288
chr3L	1256008	1257378
chr2R	8335851	8338058
chr2L	19361626	19363930
chr3L	22824328	22825320
chr2R	24028268	24029778
chr3R	27193732	27194733
chr3R	7346343	7347658
chr2L	21309191	21311338
chr3R	25471858	25473854
chr3L	11561104	11563137
chr2R	6871308	6873287
chr2R	18140105	18142831
chrX	7292900	7294886
chrX	6012644	6013868
chr2R	14040540	14041803
chr2L	12108421	12109612
chr3R	14278546	14279698
chr2L	7799106	7801081
chr3L	5511792	5512599
chr3R	30276781	30278310
chrX	6823684	6824844
chrX	934554	936021
chr2R	6101956	6103349
chr2R	8173432	8175084
chrX	11153569	11155345
chr2L	5052424	5053255
chr3L	15514260	15515442
chr3L	12805547	12806649
chr2R	13224923	13225538
chr3R	6991616	6992505
chr2L	17383485	17385398
chr2R	16571569	16572718
chr2R	11678905	11680717
chr3L	16011099	16013051
chrX	2009772	2010921
chr3R	29038847	29040553
chrX	14208507	14209455
chr4	357667	361040
chrX	20509064	20510951
chrX	7095175	7098277
chr3R	9220234	9221039
chr3R	17118696	17119503
chr3L	17613878	17614470
chrX	16372258	16374180
chrX	6532461	6534554
chr2L	2804466	2805342
chr3L	22175162	22177303
chr2L	3835169	3835884
chr2L	14354461	14355863
chr2R	17026370	17028644
chr3R	17710707	17711844
chr3L	327559	328326
chr3R	21589665	21591592
chr3R	19463291	19464651
chr3L	18743667	18744367
chrX	2973357	2974033
chr2L	3630784	3633152
chr2R	7146805	7147300
chr2L	8029208	8032134
chr3L	9455483	9457122
chr3R	5263858	5265350
chrX	17531245	17532894
chr2R	11196874	11197733
chr3R	10089103	10089671
chr3L	19045004	19045625
chrX_DS483655v1_random	12407	12753
chrX	9134221	9135952
chr3L	18683503	18684421
chr2R	7487809	7490044
chr2L	276790	278162
chrX	22854805	22855827
chr2L	4810135	4811049
chr2R	7566366	7568059
chr3L	7854579	7855763
chr3R	9573187	9574946
chr3R	13029928	13031543
chrX	1482750	1483998
chr2R	16611281	16612241
chr2R	17813624	17816043
chr3R	6779939	6781062
chr3L	2823244	2825384
chr2L	12678012	12679011
chrX	1947253	1948431
chr2L	4996958	4998184
chrX	3174918	3176805
chr2R	10437814	10438977
chr3R	17604497	17606466
chrX	16636854	16638326
chr3L	8912324	8913486
chr3R	13363503	13366031
chrX	6601271	6602498
chr3L	15987497	15988886
chr2R	6189737	6191270
chr2R	23870926	23874256
chr2L	5324804	5327749
chr3R	13646759	13648233
chr3R	5741339	5743359
chrX	9496915	9497574
chr2R	7418283	7419778
chr2L	8733929	8736066
chr3L	7347618	7348860
chrX	3025447	3026571
chr2L	7048812	7051015
chr3L	3249247	3251450
chr3R	19632219	19633113
chrX	12610454	12612813
chr3R	26117423	26119241
chr3L	4121772	4123020
chr2L	3338519	3339976
chr3R	7885612	7887647
chr2L	8364154	8366691
chr2R	18503223	18504675
chrX	4116556	4118032
chrX	19494516	19497205
chr2R	22402679	22403916
chr3L	10673710	10674698
chr3L	18243511	18244153
chr3R	25995911	25997557
chr2R	24388688	24390978
chr3R	7936551	7937796
chr3L	2163095	2164375
chr3L	7369599	7370945
chr3R	12368686	12369939
chr2R	11632349	11633746
chr3R	9677237	9678592
chr3R	8697254	8698669
chr3R	8992551	8993708
chr2R	15531305	15532480
chrX	4936166	4938399
chrX	4908769	4911261
chr2L	14588965	14589453
chr2R	12027186	12028599
chrX	4596394	4597281
chrX	18504815	18505796
chr3R	10675098	10675793
chr2L	9165966	9167498
chr2R	20326434	20328130
chr2R	10065879	10067583
chr3L	276457	277716
chr2R	6661726	6664130
chr3L	9677965	9679445
chr3R	15091513	15092444
chr2R	20586712	20588474
chr3L	14004695	14005765
chr2R	6035260	6037273
chr3R	21110892	21113316
chr3L	19682643	19683871
chrX	20250883	20252490
chr2R	21501508	21503197
chr3L	17643950	17645401
chr3R	12980440	12981632
chr3R	8949053	8950145
chr2L	19492562	19494002
chr3R	9143596	9145499
chr2R	12343619	12345452
chr2L	6913719	6914479
chr2R	11134357	11134749
chr2L	21618533	21619452
chrX	6219524	6220475
chr2L	9887830	9888552
chr2L	420676	421956
chr3L	638775	640667
chr2R	24068209	24069527
chr2R	20903035	20904044
chr2L	745447	746156
chr3R	16186362	16188255
chrX	7946030	7947275
chr2L	15271109	15273161
chr2R	22197031	22198248
chr3L	7528041	7529917
chr3R	13400671	13402150
chr2R	23071739	23072997
chr2L	10841901	10843631
chr2R	17097107	17098286
chr3L	18897572	18898448
chr3R	20821473	20822569
chr2R	13990200	13992014
chrX	2651891	2653039
chr3R	5605767	5607194
chr3L	10810271	10812318
chr3L	16418933	16419969
chr3L	9040619	9041661
chr3L	19072252	19074147
chr3L	6742016	6743341
chr4	465792	467139
chrX	19478996	19481120
chrX	14824687	14826573
chrX	4540124	4541320
chr3R	19508868	19509457
chr3R	19321590	19322660
chr2R	13964265	13964945
chr3L	13938334	13939680
chr3L	8115504	8117084
chrX	6224118	6225147
chr3R	22590069	22591580
chr3R	18380086	18381673
chr2L	451691	453770
chr3R	26188345	26189498
chr3L	3417161	3418892
chr3R	30270341	30271730
chr2L	19865002	19866192
chr2R	24869403	24870478
chr2R	11657280	11658210
chr2R	7885558	7886575
chr3R	19017312	19018274
chr3L	19085756	19087796
chr3R	12595396	12596384
chr3R	21481621	21483063
chr3L	128382	129006
chrX	5428138	5429142
chr2L	5144967	5146556
chr3R	23781215	23783470
chr3L	14426997	14427880
chr2L	18313670	18314734
chr2R	14751839	14753075
chr3L	15727996	15728873
chr3L	958632	960350
chr3R	23886037	23887796
chr3R	25292526	25293685
chr3R	19860625	19861832
chr3L	7509945	7511541
chr2L	3476220	3477046
chrX	15626101	15626681
chr4	703642	705470
chr2R	13494256	13495556
chr3R	4809817	4810448
chr3R	18396724	18397961
chr3L	11647940	11649613
chr3R	21359117	21360669
chr3R	28634330	28636058
chr2R	10558723	10559108
chrX	13615904	13617304
chr3R	28887691	28889847
chr2R	12957193	12959223
chr3R	11618887	11620444
chr3L	8827307	8828205
chr3R	7793351	7794755
chr3L	20294313	20295683
chr2L	5996975	5999798
chrX	1943157	1945001
chr3L	19908156	19910511
chr3R	6424006	6424821
chr3L	22877832	22879973
chr2R	19310152	19311998
chr3L	16853209	16854969
chr2L	2213805	2214624
chr3L	11764827	11767102
chr2R	17638662	17639362
chr3R	25887988	25889264
chr2R	20244625	20246058
chr3R	30599514	30602112
chr3L	550152	552034
chrX	15859990	15861182
chr3L	21554213	21555325
chr3L	19663220	19664367
chr3L	5751454	5753641
chr3L	504964	506382
chr3R	14737781	14739774
chr2L	8541359	8543593
chr2R	22560703	22563043
chr2R	24099037	24100082
chr3R	28598969	28600828
chr3L	360863	361812
chr2R	20274144	20275004
chr2L	2861183	2862922
chrX	5770537	5771394
chrX	12902174	12903921
chrX	23013000	23014240
chr3L	1034094	1035392
chr3R	23845771	23847954
chr3L	3191391	3193474
chr2R	11173308	11173992
chr3R	10100143	10101090
chr2L	19886356	19888431
chr2L	1953669	1955115
chrX	5879376	5880868
chr3R	19325929	19327138
chr3L	20347716	20349908
chr3L	18063215	18063777
chr2L	12436244	12436884
chr3R	8304947	8305799
chr2R	14480694	14482661
chr3L	20784485	20786743
chr3R	21827760	21829956
chr3L	7328287	7329529
chrX	13804341	13806363
chr3R	23992555	23993714
chr3L	18765555	18766169
chr2R	22592763	22593877
chr2R	14870245	14872150
chr3R	16224149	16225010
chrX	3450588	3452077
chr2L	4029759	4032115
chr3R	27252476	27254368
chrY_DS483677v1_random	9981	11649
chr3R	14326008	14328315
chr2R	19291798	19293664
chrX	15355555	15357088
chrX	1369575	1371047
chrX	5593639	5594648
chr3R	29798906	29799927
chrX	21323012	21324779
chr3R	9403922	9404983
chr3L	17474683	17477149
chr2L	2374345	2375244
chr2L	19508044	19509102
chr3R	32072032	32072339
chr2R	12665360	12666232
chr3L	19617780	19619427
chrX	8176376	8178174
chr2R	16499193	16500708
chr3R	7976969	7978105
chr3R	23278886	23280273
chr2L	2241950	2243000
chrX	9599102	9601522
chrX	12736977	12737865
chr3R	26036051	26037175
chr2R	7048833	7050194
chr2L	7781611	7783529
chr3R	11868507	11870776
chr3R	7066154	7068010
chrX	5737077	5738798
chr3R	10826594	10827974
chr2L	12433605	12435144
chr3R	28810934	28812656
chr3L	11695824	11697749
chr3L	2387468	2388322
chrX	15891541	15892779
chr3L	16161711	16162607
chrX	15833985	15835906
chr2R	7150189	7150971
chr4	506793	508878
chr3R	4811121	4812341
chr3L	9429603	9430768
chrX	4507864	4508722
chrX	10744050	10745683
chr2R	16516033	16517482
chr3R	5668900	5672102
chr3L	18753822	18754300
chr2L	5306350	5307058
chr3R	13793636	13795202
chr3L	14537281	14538236
chrX	1907606	1910316
chr3R	22486941	22487560
chrX	18243262	18244259
chr3R	4478148	4479855
chr3L	2265203	2266984
chr3L	17971103	17971858
chr2L	142396	144098
chr2R	8130770	8132483
chr2L	3655073	3658439
chrX	2036314	2037534
chr3R	16987392	16988250
chr2R	10025148	10027313
chr3R	15419116	15420898
chrX	3285177	3285666
chr3R	21670963	21672288
chr3L	12772207	12773784
chr3L	5869052	5871364
chr3L	8559662	8561120
chr3L	19516197	19517384
chr2L	7993178	7994891
chrX	8213697	8214483
chrX	4205336	4207035
chr3L	19562068	19562804
chr2L	246515	247850
chr3L	17011549	17012716
chr3L	20225702	20226796
chr2L	1185385	1187652
chr3R	9235726	9237970
chr2R	20319758	20321562
chr3R	25661700	25662953
chr2L	7055294	7057185
chr2R	15934482	15935195
chrX	2112131	2113318
chr3R	10169855	10171105
chr2R	18166243	18167767
chr2R	13562865	13564934
chr2R	17264849	17266442
chr3R	11668786	11670189
chr2L	10264068	10264567
chr3R	13975945	13978676
chr3L	21334682	21336087
chrX	1512642	1513460
chr2L	13834842	13835953
chr3R	23173548	23174174
chr3L	19062402	19063855
chr3L	21726698	21729595
chr3R	29781701	29783566
chr3L	21135591	21137146
chr2R	8984966	8986100
chrX	9163162	9165054
chr3R	19776994	19778681
chr2R	10644993	10646773
chr2R	5676626	5678109
chr2R	18970867	18973408
chr2R	6696138	6697529
chr2R	19178410	19179519
chr3L	6702995	6704015
chr2L	19590155	19590990
chr3L	626667	627200
chr3L	2151025	2153125
chr2L	850609	851404
chr3L	15336059	15337546
chrX	940465	941303
chr2L	510329	511168
chrX	15084334	15086464
chr2L	10756011	10756692
chr2R	7105955	7106970
chr3R	21855920	21856642
chrX	8714025	8715337
chr2R	11364179	11365359
chr3R	25445691	25448431
chrX	18533626	18535168
chr3L	603369	604449
chrX	20422766	20424311
chr2R	21719735	21721617
chr3L	431548	433754
chr3R	23250436	23251892
chr3R	18311496	18312056
chr3L	3325540	3327547
chr3L	179589	180606
chr3R	18848911	18850887
chrX	17313066	17314045
chrX	3694316	3696175
chr3R	30059728	30061613
chr3L	8627539	8629014
chr2R	6970724	6971965
chr2L	10249201	10251081
chr3L	14613211	14614824
chrX	7015132	7016989
chrX	13420079	13421694
chr2R	19414259	19415669
chrX	19712622	19713871
chr2L	6410804	6412942
chr3R	28857478	28859679
chr2R	10568523	10569379
chrX	11338260	11341141
chr4	1198566	1199639
chr2R	10564138	10565210
chr3R	12278874	12279588
chr3L	5365391	5367207
chr3R	25482167	25483723
chrX	3778038	3778526
chr3R	7306631	7307248
chr2L	870414	871971
chrX	10325156	10326995
chr3R	22420504	22421716
chr3L	2634935	2636621
chrX	521561	524810
chrX	4929675	4931456
chr3L	4133678	4135025
chr2L	22148439	22149322
chr3L	5920846	5921454
chr3R	23985920	23987687
chrX	19750532	19751250
chr3R	29997162	29998427
chr3R	24719148	24721245
chr3R	27280361	27283133
chr3R	23921823	23923504
chr3R	9245481	9247809
chr3R	16205264	16205751
chrX	13783400	13784564
chr2L	19819829	19821156
chr3L	8448972	8451252
chr2L	19541906	19543285
chr3L	19804696	19807801
chr3L	12489774	12491426
chr3R	17079094	17081227
chr2L	10355956	10357423
chr2L	5288488	5289357
chr3L	8978472	8979161
chr3L	1794109	1795947
chr2R	18946110	18947762
chr3R	17582804	17585248
chr3R	23942723	23943449
chr2R	6605548	6606330
chr3R	24875816	24877504
chr3L	9508499	9510226
chrX	5885671	5888020
chr3R	17149036	17150018
chr3R	31595791	31597858
chr2R	25051531	25053592
chr3L	4291572	4292931
chrX	1773417	1775055
chr3L	14977133	14978147
chr2R	5306756	5308354
chr2R	14023935	14025704
chr2R	18513851	18515225
chr3R	10330817	10333928
chr2R	6983150	6986323
chr3R	11763484	11764689
chr2R	13191273	13192225
chrX	14748709	14750727
chr3L	21175326	21177008
chr2L	7976484	7977126
chr2R	19496176	19497199
chr3L	11788861	11790507
chr3R	26535004	26537313
chr2R	14713153	14713968
chr2L	6337490	6339673
chr2L	3662192	3663223
chr2R	4470587	4472098
chr3L	647045	649018
chr2L	6098430	6099950
chr3R	5367063	5368763
chr3R	15093955	15096050
chr2L	2896695	2898616
chr3R	9515514	9517256
chrX	11685351	11687058
chr3R	23248708	23249398
chr3R	14817582	14818469
chr2R	14574157	14576295
chr3R	4359314	4361801
chr3R	14051365	14052012
chr2R	4787561	4790138
chr3R	9745552	9748726
chr2L	377439	378442
chr2L	20757499	20759109
chr2L	3425766	3427262
chr3L	17424989	17425719
chr3L	8185397	8187548
chr4	205486	206440
chrX	1922499	1923712
chrX	10263805	10267022
chrX	4321843	4323271
chr3L	14758849	14759561
chr2R	11306758	11308104
chr3R	14031286	14032958
chr2L	9520434	9522177
chr3L	11041009	11041569
chr2R	8067329	8069524
chr3L	19870394	19871984
chr3R	5855881	5856993
chrX	7908008	7909498
chr3L	16667427	16668397
chr3L	1746151	1747306
chr2L	3506941	3507535
chr3L	4101857	4104080
chr2R	11451707	11453435
chr3R	5231513	5233191
chr2L	18693899	18696179
chr2R	5980117	5982581
chr2R	12936066	12938250
chr2L	10366460	10367311
chr2L	9937861	9939480
chr3R	8269073	8270546
chr3L	20730109	20732141
chr3L	16051803	16053061
chr3L	22772220	22775242
chr3R	16452801	16453926
chr3L	1617466	1619153
chr2R	14139627	14141835
chr3R	21406555	21407325
chr2L	3057830	3059659
chr2R	23744888	23747165
chr3L	5583000	5584124
chrX	2269423	2271201
chr2R	7170443	7172568
chr2L	7041995	7043420
chr3L	9461742	9463060
chr3L	12832218	12833059
chr2L	5878808	5880432
chr3R	10535595	10536307
chr2L	3039192	3040603
chr2L	5092637	5094227
chr3R	19773239	19774649
chr3R	15285880	15287071
chr3R	12997262	12998617
chr2L	12006956	12007732
chr2L	403023	404666
chr2R	18179189	18180917
chr3L	15619452	15620536
chr3R	14447186	14448745
chr3R	21807017	21809311
chr2L	6252307	6253417
chr2R	11885137	11887204
chr3R	31218589	31219816
chr3R	15426969	15428905
chrX	5899215	5901083
chr2L	8126175	8128228
[truncated: 18,947 more rows]
