# Supplementary material for: The hourglass model of evolutionary conservation during embryogenesis extends to developmental enhancers with signatures of positive selection
Source: Genome Res. 2021 Sep;31(9):1573–81. doi: 10.1101/gr.275212.121 (PMC8415374; doi:10.1101/gr.275212.121)
Supplement: Supplemental Material [file supp_gr.275212.121_Supplemental_Code.zip › Supplemental_Code/data/bedFiles/enhancers/all_enhancers/dmel68_IDR_0.05_enhancer.bed]

chr2L	7339128	7341180
chr2L	6291109	6293838
chr2L	2227934	2228943
chr2L	6553268	6554085
chr2L	10616176	10617950
chr2L	13500075	13501258
chr2L	13237812	13239474
chr2L	16252770	16253240
chr2L	19136297	19137302
chr2L	22280366	22282824
chr2L	22672626	22677017
chr2L	326726	328767
chr2L	441215	442798
chr2L	540167	541275
chr2L	589608	590517
chr2L	1556243	1557573
chr2L	1654120	1655760
chr2L	1669239	1671609
chr2L	3079392	3081286
chr2L	3571334	3572374
chr2L	3555184	3556812
chr2L	3719164	3720251
chr2L	4030158	4030830
chr2L	4079449	4081697
chr2L	4570445	4571979
chr2L	4898117	4898895
chr2L	5077552	5079586
chr2L	5224896	5228010
chr2L	5292025	5293604
chr2L	6012638	6013657
chr2L	6191939	6194568
chr2L	6356385	6357385
chr2L	6700554	6701373
chr2L	7257982	7258421
chr2L	7371932	7373465
chr2L	7584535	7585830
chr2L	7502914	7504206
chr2L	7618463	7620259
chr2L	7880263	7880995
chr2L	8092699	8093943
chr2L	8289376	8290392
chr2L	8584546	8586359
chr2L	8846598	8847688
chr2L	9158036	9158834
chr2L	9091650	9093531
chr2L	9420389	9420816
chr2L	9583980	9584688
chr2L	9879264	9880036
chr2L	11206507	11207301
chr2L	11418583	11420736
chr2L	13072650	13074466
chr2L	13204601	13205673
chr2L	13614480	13615356
chr2L	14217987	14222798
chr2L	14368158	14369139
chr2L	14482753	14483904
chr2L	14499550	14500233
chr2L	16203685	16204485
chr2L	16268906	16269950
chr2L	16414995	16416923
chr2L	16859097	16859804
chr2L	17267943	17269066
chr2L	17250808	17252509
chr2L	17513211	17515151
chr2L	17742849	17744103
chr2L	18333439	18334199
chr2L	18808709	18809944
chr2L	18890121	18891221
chr2L	19332864	19334979
chr2L	19316239	19317132
chr2L	20086301	20087069
chr2L	20282889	20283715
chr2L	20200871	20202236
chr2L	20774150	20775148
chr2L	20986243	20990232
chr2L	21396798	21398405
chr2L	21608410	21613013
chr2L	21724358	21726464
chr2L	21805283	21807698
chr2L	22117133	22118775
chr2L	22068746	22070342
chr2L	5135	6108
chr2L	26249	28567
chr2L	35427	36897
chr2L	33125	34532
chr2L	41379	43728
chr2L	52648	54011
chr2L	134459	134999
chr2L	138201	139227
chr2L	160497	162292
chr2L	171443	172136
chr2L	166028	167059
chr2L	223866	224746
chr2L	220412	220808
chr2L	246478	247842
chr2L	344600	347847
chr2L	367896	370602
chr2L	373562	374215
chr2L	389151	391036
chr2L	440289	440985
chr2L	484370	484991
chr2L	485783	486349
chr2L	495255	497222
chr2L	497624	500181
chr2L	503650	504185
chr2L	510311	511271
chr2L	520555	521379
chr2L	519274	519877
chr2L	516330	516857
chr2L	522041	522475
chr2L	517685	518045
chr2L	584835	586063
chr2L	599639	600246
chr2L	591415	591938
chr2L	681830	684946
chr2L	701209	702366
chr2L	696026	697648
chr2L	712926	713921
chr2L	708003	708876
chr2L	704811	705703
chr2L	739048	740674
chr2L	832955	833584
chr2L	837766	839723
chr2L	839911	840638
chr2L	956149	957889
chr2L	974153	975070
chr2L	1006547	1008626
chr2L	1062214	1063998
chr2L	1048884	1050957
chr2L	1067770	1069024
chr2L	1075445	1076130
chr2L	1074282	1074799
chr2L	1123050	1124101
chr2L	1303092	1306071
chr2L	1389871	1391655
chr2L	1385611	1387811
chr2L	1404674	1405872
chr2L	1399381	1399939
chr2L	1396404	1397958
chr2L	1410604	1411686
chr2L	1421003	1422200
chr2L	1426061	1427515
chr2L	1435096	1437205
chr2L	1430240	1431027
chr2L	1440869	1441478
chr2L	1439364	1440121
chr2L	1429425	1429936
chr2L	1444920	1445955
chr2L	1443438	1444085
chr2L	1455869	1457317
chr2L	1461551	1462758
chr2L	1463212	1463953
chr2L	1460799	1461298
chr2L	1469786	1471702
chr2L	1473083	1474269
chr2L	1476023	1477373
chr2L	1485715	1486966
chr2L	1503743	1504791
chr2L	1554038	1554593
chr2L	1559320	1560527
chr2L	1573607	1577072
chr2L	1648529	1649181
chr2L	1662168	1663909
chr2L	1657167	1658575
chr2L	1671872	1672586
chr2L	1722813	1723972
chr2L	1720928	1721404
chr2L	1746626	1748143
chr2L	1776182	1776445
chr2L	1886429	1887239
chr2L	1908720	1910520
chr2L	1972526	1973204
chr2L	1979255	1979909
chr2L	1967301	1967961
chr2L	2110355	2110847
chr2L	2127436	2127809
chr2L	2164513	2165641
chr2L	2174861	2175938
chr2L	2162915	2164067
chr2L	2166872	2167445
chr2L	2196503	2197387
chr2L	2200091	2200698
chr2L	2201830	2203599
chr2L	2198705	2198954
chr2L	2388376	2389835
chr2L	2438518	2439951
chr2L	2448365	2449029
chr2L	2445581	2446132
chr2L	2447045	2447728
chr2L	2470155	2471393
chr2L	2468041	2468706
chr2L	2483556	2484856
chr2L	2485561	2486390
chr2L	2493693	2495451
chr2L	2530082	2531671
chr2L	2611655	2612513
chr2L	2754983	2755777
chr2L	2754249	2754748
chr2L	2779308	2780750
chr2L	2798474	2798780
chr2L	2830617	2831416
chr2L	2888744	2889512
chr2L	2896919	2898654
chr2L	2907706	2910854
chr2L	2906030	2907353
chr2L	2931535	2932307
chr2L	3004990	3006717
chr2L	3025992	3026892
chr2L	3057793	3059489
chr2L	3121510	3123845
chr2L	3131459	3132449
chr2L	3129897	3131138
chr2L	3150692	3151547
chr2L	3148818	3149555
chr2L	3165186	3166764
chr2L	3338086	3340652
chr2L	3345591	3347325
chr2L	3439864	3440397
chr2L	3440839	3441866
chr2L	3480589	3480886
chr2L	3504739	3505454
chr2L	3497017	3497820
chr2L	3531837	3533743
chr2L	3548728	3551613
chr2L	3541197	3541821
chr2L	3570213	3571053
chr2L	3557657	3559643
chr2L	3583868	3584613
chr2L	3573230	3574618
chr2L	3572575	3573021
chr2L	3593796	3594745
chr2L	3600022	3601675
chr2L	3612566	3613990
chr2L	3617368	3618619
chr2L	3611771	3612348
chr2L	3628591	3629171
chr2L	3633791	3634393
chr2L	3623336	3625617
chr2L	3685391	3686013
chr2L	3681319	3682817
chr2L	3672431	3674565
chr2L	3775588	3776010
chr2L	3776273	3777527
chr2L	3780712	3781443
chr2L	3772892	3773203
chr2L	3769509	3769794
chr2L	3804347	3805181
chr2L	3827279	3828629
chr2L	3818600	3820777
chr2L	3821276	3821945
chr2L	3832191	3832616
chr2L	3835212	3835714
chr2L	3849064	3849840
chr2L	3846274	3846891
chr2L	3853127	3853531
chr2L	3917970	3920309
chr2L	4028710	4029181
chr2L	4020947	4022705
chr2L	4023181	4023990
chr2L	4019717	4020339
chr2L	4034387	4034891
chr2L	4037906	4038491
chr2L	4042632	4044509
chr2L	4052575	4054369
chr2L	4054728	4055501
chr2L	4055708	4056190
chr2L	4060026	4062069
chr2L	4063349	4065246
chr2L	4092804	4094816
chr2L	4089423	4090821
chr2L	4122768	4125114
chr2L	4118231	4119978
chr2L	4218944	4219527
chr2L	4286659	4287652
chr2L	4311487	4313476
chr2L	4335821	4336396
chr2L	4339696	4341511
chr2L	4346473	4347219
chr2L	4345535	4346105
chr2L	4349684	4350133
chr2L	4364799	4365388
chr2L	4368731	4369465
chr2L	4377615	4378980
chr2L	4375091	4375459
chr2L	4573346	4575336
chr2L	4576385	4576984
chr2L	4579404	4580893
chr2L	4585784	4586741
chr2L	4596977	4598237
chr2L	4658182	4661755
chr2L	4725834	4726631
chr2L	4810146	4811037
chr2L	4886338	4887082
chr2L	4903087	4904427
chr2L	4901980	4902840
chr2L	5003770	5004312
chr2L	5024484	5025137
chr2L	5086620	5087974
chr2L	5106894	5108012
chr2L	5119205	5119496
chr2L	5183328	5185279
chr2L	5234677	5235409
chr2L	5238335	5239006
chr2L	5239490	5240208
chr2L	5231646	5232496
chr2L	5255263	5256823
chr2L	5245330	5246155
chr2L	5246991	5248143
chr2L	5261258	5263204
chr2L	5291175	5291655
chr2L	5306356	5307016
chr2L	5296799	5297338
chr2L	5301287	5301661
chr2L	5361692	5363178
chr2L	5365539	5366736
chr2L	5376897	5378303
chr2L	5378587	5379732
chr2L	5391647	5393284
chr2L	5398976	5399592
chr2L	5413941	5415164
chr2L	5417706	5419002
chr2L	5410043	5411853
chr2L	5416755	5417121
chr2L	5446185	5446775
chr2L	5445421	5445870
chr2L	5442165	5444463
chr2L	5455548	5455825
chr2L	5467750	5469109
chr2L	5456060	5456746
chr2L	5474628	5475582
chr2L	5476419	5477851
chr2L	5484088	5485362
chr2L	5481303	5481981
chr2L	5489002	5491780
chr2L	5496295	5497727
chr2L	5505375	5506278
chr2L	5626340	5628099
chr2L	5723795	5724247
chr2L	5725561	5726218
chr2L	5730856	5731240
chr2L	5738327	5740030
chr2L	5770586	5771629
chr2L	5780521	5782032
chr2L	5776188	5778234
chr2L	5861872	5862539
chr2L	5870700	5872347
chr2L	5877403	5878460
chr2L	5902516	5903442
chr2L	5933300	5934687
chr2L	5961045	5962031
chr2L	5978310	5979244
chr2L	5977228	5977800
chr2L	5971891	5972994
chr2L	6004506	6006157
chr2L	6014566	6015436
chr2L	6075450	6076565
chr2L	6078728	6079439
chr2L	6088257	6088817
chr2L	6176943	6177872
chr2L	6183242	6183875
chr2L	6184300	6185659
chr2L	6203597	6205876
chr2L	6215567	6217099
chr2L	6213264	6214670
chr2L	6211197	6211732
chr2L	6240367	6241496
chr2L	6228105	6230336
chr2L	6234783	6236832
chr2L	6250031	6251489
chr2L	6247477	6248241
chr2L	6259266	6260385
chr2L	6273167	6274843
chr2L	6282985	6283939
chr2L	6316558	6317371
chr2L	6366927	6367312
chr2L	6461044	6463037
chr2L	6502959	6503481
chr2L	6530822	6531602
chr2L	6526849	6527713
chr2L	6534078	6534597
chr2L	6549396	6550835
chr2L	6548150	6548414
chr2L	6644424	6644898
chr2L	6690612	6691822
chr2L	6694903	6695976
chr2L	6696248	6696852
chr2L	6701577	6702045
chr2L	6792012	6792451
chr2L	6797419	6797924
chr2L	6814568	6815302
chr2L	6829934	6830981
chr2L	6826118	6827315
chr2L	6818274	6819644
chr2L	6833465	6834134
chr2L	6847422	6847982
chr2L	6840459	6842029
chr2L	6836012	6836545
chr2L	6846540	6847174
chr2L	6843254	6843735
chr2L	6919143	6919636
chr2L	6938946	6940218
chr2L	6937114	6938012
chr2L	7006517	7007049
chr2L	7005524	7006012
chr2L	7002800	7004114
chr2L	7004382	7004750
chr2L	7089174	7090215
chr2L	7125128	7125770
chr2L	7119538	7120254
chr2L	7117283	7118913
chr2L	7138356	7139320
chr2L	7127162	7128236
chr2L	7136507	7137061
chr2L	7147065	7149308
chr2L	7154729	7156857
chr2L	7192844	7193586
chr2L	7254665	7255243
chr2L	7243506	7244663
chr2L	7272010	7272944
chr2L	7270656	7271279
chr2L	7264843	7265809
chr2L	7266506	7268182
chr2L	7281507	7281963
chr2L	7288497	7290148
chr2L	7292850	7293500
chr2L	7293846	7295918
chr2L	7298861	7300471
chr2L	7296231	7296791
chr2L	7311601	7312696
chr2L	7309750	7310181
chr2L	7314890	7315928
chr2L	7316632	7317818
chr2L	7332220	7333293
chr2L	7330311	7331973
chr2L	7354444	7355061
chr2L	7355281	7356132
chr2L	7361134	7361818
chr2L	7418249	7418788
chr2L	7419396	7420712
chr2L	7407280	7407992
chr2L	7432085	7432577
chr2L	7451732	7452353
chr2L	7454831	7455899
chr2L	7469976	7470677
chr2L	7494614	7494974
chr2L	7512705	7513801
chr2L	7507354	7508121
chr2L	7516329	7517142
chr2L	7526014	7526648
chr2L	7534885	7535451
chr2L	7532333	7533400
chr2L	7526851	7527512
chr2L	7536973	7537687
chr2L	7538928	7539419
chr2L	7564412	7567062
chr2L	7590992	7592108
chr2L	7595884	7597968
chr2L	7615749	7617857
chr2L	7610813	7611847
chr2L	7632127	7633480
chr2L	7627978	7628834
chr2L	7623710	7626173
chr2L	7621609	7622550
chr2L	7640574	7642380
chr2L	7639574	7640323
chr2L	7808976	7810126
chr2L	7833359	7834371
chr2L	7867014	7867593
chr2L	7876763	7877936
chr2L	7867857	7868802
chr2L	7914449	7915991
chr2L	7932989	7933681
chr2L	7951206	7952175
chr2L	8001370	8002483
chr2L	8064027	8065969
chr2L	8081636	8082167
chr2L	8090502	8091853
chr2L	8100572	8101305
chr2L	8104044	8105151
chr2L	8112817	8113096
chr2L	8132982	8134754
chr2L	8165932	8166562
chr2L	8228490	8229800
chr2L	8266497	8267388
chr2L	8275227	8276668
chr2L	8280022	8281037
chr2L	8281708	8282396
chr2L	8288077	8288664
chr2L	8279461	8279711
chr2L	8299502	8299918
chr2L	8292197	8292556
chr2L	8295737	8296112
chr2L	8360665	8361763
chr2L	8423262	8425472
chr2L	8421964	8422435
chr2L	8468491	8469937
chr2L	8533601	8535305
chr2L	8543778	8545061
chr2L	8545477	8545943
chr2L	8553405	8554873
chr2L	8555870	8558858
chr2L	8577264	8579114
chr2L	8576419	8577059
chr2L	8572256	8573669
chr2L	8587735	8588851
chr2L	8611658	8615311
chr2L	8624425	8627451
chr2L	8674750	8676457
chr2L	8717173	8720219
chr2L	8760551	8762259
chr2L	8762474	8762932
chr2L	8763930	8764876
chr2L	8786980	8789729
chr2L	8793540	8795000
chr2L	8808678	8810890
chr2L	8799675	8800686
chr2L	8817337	8818733
chr2L	8815184	8815868
chr2L	8841356	8842349
chr2L	8843603	8844138
chr2L	8831820	8833400
chr2L	8857356	8858440
chr2L	8853763	8854526
chr2L	8877607	8879051
chr2L	8870874	8872099
chr2L	8879353	8880081
chr2L	8906634	8909716
chr2L	8916355	8917974
chr2L	8949688	8950916
chr2L	8960602	8961791
chr2L	8986039	8987324
chr2L	9018531	9020042
chr2L	9056152	9057899
chr2L	9054310	9055476
chr2L	9073977	9074742
chr2L	9082796	9083696
chr2L	9095552	9097206
chr2L	9120322	9121357
chr2L	9136512	9137871
chr2L	9138058	9138911
chr2L	9134889	9135465
chr2L	9127029	9127344
chr2L	9144523	9147063
chr2L	9188955	9190742
chr2L	9179221	9179705
chr2L	9182517	9182928
chr2L	9178273	9178894
chr2L	9204979	9205973
chr2L	9203345	9204009
chr2L	9193615	9194106
chr2L	9213068	9214198
chr2L	9215271	9216206
chr2L	9226050	9227226
chr2L	9227443	9228918
chr2L	9388972	9392987
chr2L	9448191	9448825
chr2L	9441642	9443419
chr2L	9459895	9460706
chr2L	9454263	9455517
chr2L	9464300	9465074
chr2L	9508170	9509228
chr2L	9509583	9510536
chr2L	9512340	9513337
chr2L	9522752	9523236
chr2L	9569699	9569955
chr2L	9592634	9594966
chr2L	9587112	9587851
chr2L	9595178	9596266
chr2L	9602574	9603188
chr2L	9609280	9609986
chr2L	9619872	9622270
chr2L	9731127	9731790
chr2L	9905703	9907959
chr2L	9898039	9898419
chr2L	9945818	9946786
chr2L	9972331	9973190
chr2L	9988039	9990179
chr2L	9987113	9987453
chr2L	10143298	10144027
chr2L	10334359	10335406
chr2L	10445424	10446332
chr2L	10467178	10467657
chr2L	10479792	10481040
chr2L	10523960	10525537
chr2L	10525785	10526376
chr2L	10547955	10549547
chr2L	10554475	10556348
chr2L	10553718	10554223
chr2L	10587523	10590998
chr2L	10608448	10610068
chr2L	10614291	10615816
chr2L	10654490	10655763
chr2L	10689777	10691041
chr2L	10747252	10747740
chr2L	10756958	10757762
chr2L	10795430	10796850
chr2L	10982663	10984290
chr2L	11013925	11014688
chr2L	11037348	11040254
chr2L	11027000	11028600
chr2L	11057741	11059100
chr2L	11044981	11047341
chr2L	11054082	11055877
chr2L	11060906	11062028
chr2L	11188362	11189884
chr2L	11187248	11188067
chr2L	11175317	11176585
chr2L	11194185	11195148
chr2L	11196168	11197306
chr2L	11191610	11192075
chr2L	11220776	11221799
chr2L	11218873	11219906
chr2L	11224520	11225850
chr2L	11227797	11230368
chr2L	11235793	11237190
chr2L	11242328	11245050
chr2L	11247751	11248788
chr2L	11296432	11297046
chr2L	11293895	11294679
chr2L	11300498	11301724
chr2L	11310425	11312008
chr2L	11323846	11325348
chr2L	11326932	11328575
chr2L	11322342	11323181
chr2L	11346317	11347873
chr2L	11349392	11350517
chr2L	11343758	11345304
chr2L	11339390	11339682
chr2L	11356720	11357876
chr2L	11362760	11363529
chr2L	11382126	11382960
chr2L	11414039	11415873
chr2L	11432579	11434678
chr2L	11447539	11448117
chr2L	11458346	11459102
chr2L	11456573	11458029
chr2L	11452477	11453857
chr2L	11459399	11459819
chr2L	11472053	11475425
chr2L	11491240	11491851
chr2L	11806420	11808319
chr2L	11957123	11958815
chr2L	11968823	11969305
chr2L	11973236	11973917
chr2L	11960530	11962091
chr2L	12006944	12007767
chr2L	12003045	12004525
chr2L	12010001	12012571
chr2L	12116196	12118368
chr2L	12288039	12291072
chr2L	12345400	12346883
chr2L	12360530	12361126
chr2L	12371189	12372193
chr2L	12414260	12415203
chr2L	12457188	12458136
chr2L	12455125	12455379
chr2L	12471725	12474021
chr2L	12474206	12474880
chr2L	12487235	12487776
chr2L	12512469	12513122
chr2L	12529479	12530124
chr2L	12520170	12521483
chr2L	12535441	12536460
chr2L	12574953	12575612
chr2L	12593588	12594725
chr2L	12588630	12589787
chr2L	12608260	12609267
chr2L	12602569	12604037
chr2L	12614745	12615224
chr2L	12622958	12623830
chr2L	12622022	12622300
chr2L	12615824	12616256
chr2L	12632521	12633681
chr2L	12641113	12642161
chr2L	12642465	12643028
chr2L	12655596	12656106
chr2L	12662601	12664267
chr2L	12670222	12671947
chr2L	12665680	12666649
chr2L	12686685	12687310
chr2L	12682692	12683348
chr2L	12681538	12682313
chr2L	12854174	12855043
chr2L	12986913	12987563
chr2L	13157275	13158509
chr2L	13327527	13329198
chr2L	13339357	13341771
chr2L	13362897	13363487
chr2L	13512552	13513814
chr2L	13514280	13515214
chr2L	13569463	13570921
chr2L	13576302	13578186
chr2L	13591078	13591780
chr2L	13670288	13670568
chr2L	13837274	13838031
chr2L	13842012	13843384
chr2L	13850353	13851721
chr2L	13868369	13871635
chr2L	13863334	13865340
chr2L	13862478	13863025
chr2L	13888916	13889976
chr2L	13929514	13930161
chr2L	13928184	13928725
chr2L	14020598	14021129
chr2L	14022997	14023388
chr2L	14094665	14094950
chr2L	14095213	14096248
chr2L	14160521	14161956
chr2L	14182465	14184149
chr2L	14198127	14199984
chr2L	14210226	14211761
chr2L	14212258	14213554
chr2L	14225421	14226842
chr2L	14245071	14246239
chr2L	14252359	14253413
chr2L	14251624	14252035
chr2L	14264813	14265606
chr2L	14258421	14259092
chr2L	14268545	14269159
chr2L	14261821	14262414
chr2L	14260870	14261601
chr2L	14267192	14268226
chr2L	14282639	14283986
chr2L	14279301	14281093
chr2L	14287455	14289144
chr2L	14292804	14294780
chr2L	14308129	14309491
chr2L	14343368	14344822
chr2L	14376385	14376922
chr2L	14383501	14384347
chr2L	14394003	14394732
chr2L	14397822	14398721
chr2L	14410209	14410757
chr2L	14402308	14403207
chr2L	14423265	14424081
chr2L	14431353	14431956
chr2L	14422134	14422809
chr2L	14428739	14429451
chr2L	14435506	14436488
chr2L	14443624	14444401
chr2L	14445524	14446808
chr2L	14442168	14442930
chr2L	14434388	14435287
chr2L	14449886	14450618
chr2L	14444756	14445206
chr2L	14459195	14459991
chr2L	14454095	14454805
chr2L	14462925	14463500
chr2L	14452960	14453840
chr2L	14463953	14465357
chr2L	14461289	14462032
chr2L	14455143	14455899
chr2L	14472121	14473051
chr2L	14473270	14474248
chr2L	14479793	14480295
chr2L	14478845	14479333
chr2L	14477516	14478217
chr2L	14484804	14485349
chr2L	14496621	14496843
chr2L	14512555	14513657
chr2L	14508353	14509264
chr2L	14515082	14515655
chr2L	14513909	14514234
chr2L	14504746	14505887
chr2L	14506726	14507358
chr2L	14527116	14528052
chr2L	14521955	14522221
chr2L	14539256	14540987
chr2L	14545160	14547844
chr2L	14536692	14537545
chr2L	14553701	14555103
chr2L	14562471	14562852
chr2L	14580337	14581299
chr2L	14576922	14578557
chr2L	14578775	14579981
chr2L	14566330	14567933
chr2L	14570926	14572122
chr2L	14568741	14569197
chr2L	14588807	14589547
chr2L	14627360	14628080
chr2L	14621817	14623000
chr2L	14651819	14654528
chr2L	14673051	14675764
chr2L	14668844	14669289
chr2L	14690189	14691304
chr2L	14683530	14684091
chr2L	14684773	14686178
chr2L	14705735	14707051
chr2L	14726759	14727991
chr2L	14972820	14973943
chr2L	14995484	14996334
chr2L	15013389	15013900
chr2L	15024238	15024992
chr2L	15043780	15044224
chr2L	15096096	15097382
chr2L	15111243	15111642
chr2L	15107104	15107535
chr2L	15195128	15196910
chr2L	15306397	15307401
chr2L	15314453	15316453
chr2L	15310288	15311489
chr2L	15326873	15327576
chr2L	15332483	15332999
chr2L	15323841	15325600
chr2L	15339509	15340476
chr2L	15340925	15342104
chr2L	15352090	15353695
chr2L	15364457	15364931
chr2L	15370243	15370967
chr2L	15384776	15385522
chr2L	15385752	15387338
chr2L	15415665	15416558
chr2L	15407820	15408716
chr2L	15413683	15414622
chr2L	15416661	15417260
chr2L	15426583	15427340
chr2L	15429489	15430143
chr2L	15456918	15458100
chr2L	15458454	15458849
chr2L	15453795	15455396
chr2L	15470390	15471267
chr2L	15471512	15471952
chr2L	15480641	15481667
chr2L	15491261	15492720
chr2L	15504563	15505005
chr2L	15743828	15744604
chr2L	15733001	15734306
chr2L	15741169	15742318
chr2L	15735824	15736189
chr2L	15738619	15739488
chr2L	15760228	15761064
chr2L	15913395	15913732
chr2L	15908891	15909346
chr2L	15955410	15956019
chr2L	16068195	16069798
chr2L	16110945	16112092
chr2L	16152283	16153701
chr2L	16198248	16198758
chr2L	16234784	16235289
chr2L	16267976	16268579
chr2L	16279499	16281816
chr2L	16271483	16271812
chr2L	16284725	16284997
chr2L	16276921	16277234
chr2L	16323342	16323974
chr2L	16413573	16414355
chr2L	16422363	16423494
chr2L	16444140	16444804
chr2L	16435259	16435648
chr2L	16459065	16460433
chr2L	16461396	16462327
chr2L	16463324	16464249
chr2L	16476205	16478811
chr2L	16507460	16508080
chr2L	16510353	16511665
chr2L	16500338	16501023
chr2L	16498815	16499976
chr2L	16525908	16526779
chr2L	16523163	16523485
chr2L	16535547	16536787
chr2L	16545449	16546241
chr2L	16547990	16548447
chr2L	16587711	16589232
chr2L	16602339	16602743
chr2L	16625278	16626479
chr2L	16619195	16622268
chr2L	16615544	16616013
chr2L	16637069	16637681
chr2L	16690322	16692052
chr2L	16686451	16687115
chr2L	16709139	16711255
chr2L	16713814	16714584
chr2L	16787442	16788029
chr2L	16783791	16785065
chr2L	16801601	16802548
chr2L	16843291	16845577
chr2L	17029843	17030497
chr2L	17226730	17228096
chr2L	17221109	17222873
chr2L	17220027	17220893
chr2L	17228967	17229507
chr2L	17244339	17245283
chr2L	17262238	17263897
chr2L	17264122	17264563
chr2L	17269490	17270201
chr2L	17296130	17296794
chr2L	17287566	17288311
chr2L	17327527	17328795
chr2L	17368527	17369207
chr2L	17378294	17379490
chr2L	17379868	17380179
chr2L	17382296	17382935
chr2L	17394698	17396051
chr2L	17440880	17443015
chr2L	17466172	17466985
chr2L	17490050	17490993
chr2L	17542603	17544883
chr2L	17558357	17559758
chr2L	17564496	17565178
chr2L	17587113	17587727
chr2L	17603136	17603921
chr2L	17620000	17622447
chr2L	17613769	17615870
chr2L	17701993	17704107
chr2L	17715057	17716413
chr2L	17723102	17723709
chr2L	17734517	17736396
chr2L	17740466	17741123
chr2L	17753984	17754534
chr2L	17746807	17747859
chr2L	17755436	17756453
chr2L	17768180	17769376
chr2L	17763107	17764751
chr2L	17783969	17785321
chr2L	17796181	17797037
chr2L	18120735	18121906
chr2L	18151133	18151896
chr2L	18150253	18150803
chr2L	18142889	18143747
chr2L	18141720	18142112
chr2L	18297712	18298673
chr2L	18305240	18306055
chr2L	18306652	18307595
chr2L	18311751	18313234
chr2L	18302842	18303201
chr2L	18304714	18305034
chr2L	18327057	18328174
chr2L	18324929	18325739
chr2L	18336371	18337153
chr2L	18335502	18336090
chr2L	18344748	18346395
chr2L	18360244	18361617
chr2L	18364361	18364861
chr2L	18370519	18371447
chr2L	18368923	18370015
chr2L	18371730	18372905
chr2L	18387832	18388546
chr2L	18441260	18442000
chr2L	18444609	18445258
chr2L	18476921	18477984
chr2L	18480511	18481082
chr2L	18505171	18507370
chr2L	18499518	18500137
chr2L	18511430	18513835
chr2L	18514563	18516214
chr2L	18540340	18541102
chr2L	18555752	18557226
chr2L	18566229	18566702
chr2L	18624266	18627500
chr2L	18621127	18622400
chr2L	18647834	18648946
chr2L	18737141	18737841
chr2L	18775119	18775992
chr2L	18789788	18790508
chr2L	18776514	18777180
chr2L	18802578	18803901
chr2L	18800909	18802175
chr2L	18799534	18800235
chr2L	18814664	18815835
chr2L	18821751	18823125
chr2L	18870001	18870484
chr2L	18871178	18872560
chr2L	18869057	18869569
chr2L	18874792	18876326
chr2L	18891477	18892184
chr2L	18892612	18893283
chr2L	18911824	18914350
chr2L	18914541	18915195
chr2L	18936022	18937178
chr2L	18924303	18925776
chr2L	18930295	18931147
chr2L	18947342	18948158
chr2L	18965248	18966220
chr2L	18981249	18983559
chr2L	19036336	19037836
chr2L	19079489	19080369
chr2L	19095484	19096892
chr2L	19097230	19099354
chr2L	19089985	19091340
chr2L	19145608	19146829
chr2L	19137681	19138207
chr2L	19161313	19161785
chr2L	19154723	19155482
chr2L	19156858	19157275
chr2L	19166750	19167591
chr2L	19196014	19197636
chr2L	19191594	19192318
chr2L	19198228	19198915
chr2L	19203971	19205437
chr2L	19212109	19213390
chr2L	19218960	19220756
chr2L	19233045	19234618
chr2L	19229363	19230037
chr2L	19225625	19227107
chr2L	19231275	19231835
chr2L	19235644	19236665
chr2L	19259645	19261574
chr2L	19287094	19288034
chr2L	19296660	19297693
chr2L	19313314	19313994
chr2L	19304675	19305574
chr2L	19312140	19312949
chr2L	19305851	19306700
chr2L	19324668	19325088
chr2L	19340830	19342962
chr2L	19338074	19339457
chr2L	19377384	19379001
chr2L	19375232	19376985
chr2L	19398857	19399658
chr2L	19415083	19415984
chr2L	19458883	19460100
chr2L	19457839	19458291
chr2L	19556141	19556856
chr2L	19589861	19591045
chr2L	19716654	19719310
chr2L	19754495	19755597
chr2L	19771920	19774528
chr2L	19799260	19800684
chr2L	19819833	19820417
chr2L	19866437	19867538
chr2L	19859470	19860284
chr2L	19886929	19888022
chr2L	19876721	19878127
chr2L	19902526	19904357
chr2L	19896812	19897836
chr2L	19895249	19895644
chr2L	19914697	19915696
chr2L	19916788	19917474
chr2L	19935980	19937109
chr2L	19949003	19951124
chr2L	19951343	19952055
chr2L	19943157	19945196
chr2L	19985415	19986245
chr2L	20017670	20018094
chr2L	20024338	20024763
chr2L	20082721	20084212
chr2L	20115640	20116258
chr2L	20120235	20121559
chr2L	20148176	20149243
chr2L	20164428	20166194
chr2L	20170767	20172616
chr2L	20203842	20205535
chr2L	20229829	20230890
chr2L	20222870	20223166
chr2L	20287219	20288515
chr2L	20290723	20291286
chr2L	20312834	20314033
chr2L	20321590	20322780
chr2L	20325545	20327186
chr2L	20332966	20333734
chr2L	20352027	20353004
chr2L	20476716	20477562
chr2L	20463958	20465772
chr2L	20481044	20481648
chr2L	20482579	20483172
chr2L	20672313	20674778
chr2L	20715776	20716823
chr2L	20783005	20783631
chr2L	20776945	20777346
chr2L	20799774	20801048
chr2L	20803805	20804266
chr2L	20805816	20806730
chr2L	20802614	20803058
chr2L	20814436	20815705
chr2L	20881257	20884239
chr2L	20934795	20937081
chr2L	20944677	20945655
chr2L	20964847	20965580
chr2L	20955944	20956875
chr2L	20960135	20961921
chr2L	20958017	20959265
chr2L	20974115	20976553
chr2L	20994740	20996620
chr2L	21000219	21002866
chr2L	21019693	21020197
chr2L	21008917	21010415
chr2L	21014386	21014993
chr2L	21017655	21018851
chr2L	21023963	21025800
chr2L	21033097	21035015
chr2L	21035888	21036403
chr2L	21039456	21041187
chr2L	21042526	21042757
chr2L	21061336	21062586
chr2L	21105022	21105508
chr2L	21148907	21149556
chr2L	21153372	21154494
chr2L	21190819	21191518
chr2L	21196165	21197241
chr2L	21243418	21244692
chr2L	21250471	21251238
chr2L	21251638	21252208
chr2L	21324004	21325248
chr2L	21330783	21331338
chr2L	21329185	21329812
chr2L	21321029	21322126
chr2L	21345682	21346513
chr2L	21367185	21368567
chr2L	21394076	21394911
chr2L	21552899	21554117
chr2L	21559401	21560072
chr2L	21557690	21559006
chr2L	21617867	21618296
chr2L	21656405	21657104
chr2L	21650359	21651875
chr2L	21651971	21653374
chr2L	21699323	21701218
chr2L	21711075	21711683
chr2L	21746082	21749310
chr2L	21770161	21771230
chr2L	21764978	21765849
chr2L	21789072	21789915
chr2L	21775861	21779608
chr2L	21822471	21823365
chr2L	21843321	21844280
chr2L	21851300	21851831
chr2L	21848495	21849220
chr2L	21846289	21847883
chr2L	21860570	21861076
chr2L	21863485	21864025
chr2L	21873532	21874319
chr2L	21881094	21882626
chr2L	21885274	21885960
chr2L	21878555	21880240
chr2L	21898961	21899980
chr2L	21908447	21911021
chr2L	21916922	21919167
chr2L	21951460	21951831
chr2L	21969416	21970344
chr2L	21977898	21978816
chr2L	21974758	21975706
chr2L	21994347	21995536
chr2L	22009571	22010773
chr2L	22024174	22025075
chr2L	22036692	22037385
chr2L	22055420	22058692
chr2L	22080879	22081690
chr2L	22148119	22149923
chr2L	22143983	22144637
chr2L	22145590	22147003
chr2L	22179052	22180038
chr2L	22292760	22294290
chr2L	22361019	22362068
chr2L	22573957	22574751
chr2L	22572305	22572857
chr2L	22640328	22642602
chr2L	22630814	22634963
chr2L	22642849	22647341
chr2L	22688753	22690919
chr2L	22699567	22701317
chr2L	22919064	22919555
chr2L	22920013	22920664
chr2L	22979737	22980238
chr2L	22993561	22994101
chr2L	23064555	23066196
chr2L	23074654	23076298
chr2L	23175814	23177229
chr2L	23331753	23333536
chr2L	23370892	23374597
chr2L	23400036	23402091
chr2R	19922700	19925503
chr2R	1438571	1443736
chr2R	6552848	6553937
chr2R	11403181	11404151
chr2R	11794584	11796993
chr2R	14023755	14025523
chr2R	13761179	13763217
chr2R	16514528	16515376
chr2R	18349806	18350358
chr2R	19267096	19267957
chr2R	20184030	20185238
chr2R	21363759	21365319
chr2R	22281939	22283122
chr2R	24378092	24379576
chr2R	491145	493416
chr2R	1636800	1639947
chr2R	1588959	1589755
chr2R	3489267	3493278
chr2R	6258313	6259218
chr2R	6601679	6603094
chr2R	6584957	6588257
chr2R	6618697	6622892
chr2R	6962526	6964904
chr2R	7290292	7291152
chr2R	7453803	7454739
chr2R	7372494	7374495
chr2R	7814523	7815647
chr2R	8060039	8061981
chr2R	8206466	8209183
chr2R	9027118	9030223
chr2R	9404272	9405872
chr2R	9419559	9421754
chr2R	10108146	10109054
chr2R	11468767	11470075
chr2R	12008553	12009585
chr2R	11992462	11993283
chr2R	12745803	12746755
chr2R	12959509	12960455
chr2R	12893275	12894537
chr2R	13565842	13566112
chr2R	14008193	14008789
chr2R	14040651	14041760
chr2R	14434177	14434741
chr2R	14777645	14778431
chr2R	15351715	15352922
chr2R	15744622	15745062
chr2R	15760897	15762670
chr2R	16841032	16842910
chr2R	17284199	17285680
chr2R	17612216	17612832
chr2R	18677434	18677884
chr2R	18644288	18645283
chr2R	18938809	18941000
chr2R	19168897	19169284
chr2R	19856794	19858473
chr2R	19840675	19841330
chr2R	19906204	19907572
chr2R	20102930	20103813
chr2R	20168346	20169611
chr2R	20152276	20154712
chr2R	20201376	20202750
chr2R	20938114	20938849
chr2R	21036754	21037392
chr2R	21200788	21202900
chr2R	21558459	21561548
chr2R	21855593	21856345
chr2R	22249345	22249876
chr2R	22297739	22299472
chr2R	22511538	22512071
chr2R	24263491	24265777
chr2R	24853508	24855894
chr2R	24804628	24806346
chr2R	25100121	25100955
chr2R	25214767	25215788
chr2R	25198125	25199002
chr2R	33653	34320
chr2R	434844	435161
chr2R	502276	504243
chr2R	562008	565283
chr2R	624228	626120
chr2R	953004	954331
chr2R	999479	1000381
chr2R	1224619	1225613
chr2R	1243053	1244310
chr2R	1253193	1254325
chr2R	1317244	1320098
chr2R	1337380	1339387
chr2R	1356144	1356688
chr2R	1364452	1365889
chr2R	1366136	1366676
chr2R	1635959	1636314
chr2R	1878928	1881578
chr2R	2036828	2037278
chr2R	2078836	2080567
chr2R	2107564	2110495
chr2R	2118214	2119320
chr2R	2121271	2123248
chr2R	2493806	2496141
chr2R	2496418	2496954
chr2R	2742796	2743685
chr2R	2770501	2771388
chr2R	2771631	2773694
chr2R	2873519	2876242
chr2R	2944744	2945371
chr2R	3002424	3002786
chr2R	3480160	3482496
chr2R	3500616	3501616
chr2R	3503684	3505345
chr2R	3502165	3502762
chr2R	3514279	3518826
chr2R	3581595	3583225
chr2R	3651641	3651911
chr2R	3680915	3681107
chr2R	3681595	3682271
chr2R	3687255	3687680
chr2R	3704300	3704877
chr2R	3867386	3867822
chr2R	4011874	4013564
chr2R	4122296	4124801
chr2R	4134781	4135209
chr2R	4171381	4173198
chr2R	4191680	4193117
chr2R	4223888	4224725
chr2R	4270174	4272882
chr2R	4260145	4262052
chr2R	4543908	4546176
chr2R	4592997	4594695
chr2R	4615059	4615704
chr2R	4780234	4782541
chr2R	4826677	4827756
chr2R	4903168	4904544
chr2R	4937343	4941076
chr2R	4945171	4946457
chr2R	5107688	5109727
chr2R	5112792	5115214
chr2R	5182778	5184629
chr2R	5303620	5304574
chr2R	5357732	5358906
chr2R	5503201	5503604
chr2R	5676547	5678114
chr2R	5683379	5685122
chr2R	5692972	5693917
chr2R	5715083	5716147
chr2R	5710986	5711678
chr2R	5734454	5738152
chr2R	5744668	5745690
chr2R	5752760	5754053
chr2R	5750820	5752160
chr2R	5874489	5875279
chr2R	5885610	5886405
chr2R	5953475	5954563
chr2R	5954969	5956331
chr2R	5985044	5985792
chr2R	6004255	6005181
chr2R	6013110	6014103
chr2R	6037381	6038373
chr2R	6089012	6090950
chr2R	6102004	6103294
chr2R	6104892	6106364
chr2R	6121920	6122765
chr2R	6120309	6121001
chr2R	6115138	6117004
chr2R	6124971	6125895
chr2R	6118909	6119426
chr2R	6132607	6134481
chr2R	6151028	6151606
chr2R	6144400	6145018
chr2R	6223828	6224252
chr2R	6235203	6236355
chr2R	6271659	6273203
chr2R	6266550	6269971
chr2R	6273513	6274264
chr2R	6287119	6288058
chr2R	6450727	6451077
chr2R	6459875	6460876
chr2R	6494264	6494552
chr2R	6500131	6500459
chr2R	6514350	6517179
chr2R	6512287	6512949
chr2R	6506713	6507747
chr2R	6511352	6511828
chr2R	6523508	6525128
chr2R	6529045	6530647
chr2R	6531016	6531599
chr2R	6557783	6558956
chr2R	6561857	6563628
chr2R	6554017	6556246
chr2R	6572990	6574078
chr2R	6574715	6575519
chr2R	6578782	6579584
chr2R	6599023	6600121
chr2R	6594103	6595896
chr2R	6590951	6591504
chr2R	6593018	6593483
chr2R	6605579	6606301
chr2R	6607078	6607839
chr2R	6628251	6628864
chr2R	6629876	6631825
chr2R	6654782	6655509
chr2R	6713232	6713734
chr2R	6702002	6703126
chr2R	6729761	6733758
chr2R	6759762	6761198
chr2R	6869961	6870335
chr2R	6960178	6962305
chr2R	6965770	6966215
chr2R	6984013	6985004
chr2R	6993984	6995291
chr2R	7007757	7009053
chr2R	7050421	7051609
chr2R	7095005	7096467
chr2R	7112569	7113953
chr2R	7139499	7139979
chr2R	7138088	7138554
chr2R	7146691	7147366
chr2R	7170565	7171485
chr2R	7255063	7256865
chr2R	7246597	7247277
chr2R	7283316	7285042
chr2R	7299285	7301512
chr2R	7294740	7296245
chr2R	7317043	7318697
chr2R	7331633	7334037
chr2R	7351985	7353078
chr2R	7371103	7371645
chr2R	7416756	7417675
chr2R	7430248	7431913
chr2R	7432810	7433581
chr2R	7427384	7427827
chr2R	7456939	7458127
chr2R	7477494	7480012
chr2R	7490465	7490954
chr2R	7544055	7544595
chr2R	7595295	7598024
chr2R	7690966	7693333
chr2R	7688426	7690703
chr2R	7742848	7743636
chr2R	7746659	7748297
chr2R	7755300	7757198
chr2R	7753810	7755090
chr2R	7772973	7774437
chr2R	7778870	7780361
chr2R	7774633	7775099
chr2R	7790676	7792272
chr2R	7996231	7997334
chr2R	8024004	8024771
chr2R	8021732	8022454
chr2R	8037667	8039484
chr2R	8042925	8044456
chr2R	8036303	8037216
chr2R	8051074	8052158
chr2R	8052355	8054483
chr2R	8049910	8050574
chr2R	8058833	8059453
chr2R	8046198	8046890
chr2R	8113620	8114500
chr2R	8182872	8184364
chr2R	8193166	8193767
chr2R	8226389	8227618
chr2R	8231149	8231685
chr2R	8250130	8251870
chr2R	8244572	8245486
chr2R	8272297	8273247
chr2R	8293279	8294314
chr2R	8341368	8343297
chr2R	8380201	8381330
chr2R	8396464	8397233
chr2R	8394251	8396160
chr2R	8572622	8573094
chr2R	8604963	8606149
chr2R	8606929	8608437
chr2R	8602971	8604024
chr2R	8639650	8640275
chr2R	8640892	8642535
chr2R	8638115	8638739
chr2R	8647534	8648181
chr2R	8643131	8643807
chr2R	8636030	8636675
chr2R	8654362	8656308
chr2R	8657761	8658138
chr2R	8667427	8667997
chr2R	8668636	8669216
chr2R	8725340	8726132
chr2R	8759649	8760210
chr2R	8801986	8802373
chr2R	8804563	8805323
chr2R	8990605	8992710
chr2R	9038818	9040130
chr2R	9036399	9037248
chr2R	9056023	9056705
chr2R	9067973	9068784
chr2R	9070700	9073985
chr2R	9149428	9151268
chr2R	9199945	9201219
chr2R	9230654	9232019
chr2R	9227316	9227756
chr2R	9245078	9245988
chr2R	9265528	9267640
chr2R	9277443	9279777
chr2R	9302444	9304345
chr2R	9299708	9302153
chr2R	9304550	9305688
chr2R	9401409	9401998
chr2R	9406314	9407688
chr2R	9430483	9432740
chr2R	9490734	9491796
chr2R	9541477	9541951
chr2R	9540441	9540698
chr2R	9611390	9611858
chr2R	9679955	9680992
chr2R	9678571	9679273
chr2R	9694569	9695002
chr2R	9711381	9711761
chr2R	9708485	9709489
chr2R	9714104	9714823
chr2R	9701985	9703244
chr2R	9809156	9811268
chr2R	9857339	9858492
chr2R	9942614	9943485
chr2R	9935199	9936780
chr2R	9931543	9932265
chr2R	9937630	9938649
chr2R	9954981	9955940
chr2R	9948902	9950674
chr2R	9972458	9973564
chr2R	10013012	10014308
chr2R	10057668	10058094
chr2R	10059002	10059384
chr2R	10128016	10128931
chr2R	10130695	10131273
chr2R	10159288	10160285
chr2R	10219210	10220474
chr2R	10216960	10217773
chr2R	10224697	10225747
chr2R	10235860	10236575
chr2R	10270110	10270496
chr2R	10257420	10258788
chr2R	10315632	10317219
chr2R	10312328	10312788
chr2R	10432314	10432752
chr2R	10476139	10477254
chr2R	10486289	10486999
chr2R	10513699	10514562
chr2R	10515171	10516122
chr2R	10522105	10523185
chr2R	10548040	10548897
chr2R	10540365	10540972
chr2R	10555203	10555708
chr2R	10558705	10559124
chr2R	10559453	10559970
chr2R	10551462	10552119
chr2R	10564122	10565204
chr2R	10581581	10582183
chr2R	10595849	10597492
chr2R	10584152	10584875
chr2R	10603513	10604522
chr2R	10674424	10675311
chr2R	10680636	10681356
chr2R	10675548	10676352
chr2R	10682590	10683915
chr2R	10691532	10692356
chr2R	10770767	10772456
chr2R	10804993	10805688
chr2R	10797317	10798361
chr2R	10870638	10871573
chr2R	10865699	10866808
chr2R	10868821	10869289
chr2R	10916736	10918470
chr2R	11069583	11073466
chr2R	11059930	11060736
chr2R	11089809	11091912
chr2R	11076526	11077747
chr2R	11100304	11101054
chr2R	11107467	11108088
chr2R	11101360	11101944
chr2R	11094545	11095338
chr2R	11102213	11102870
chr2R	11103147	11103613
chr2R	11110628	11111085
chr2R	11134353	11134718
chr2R	11175052	11176145
chr2R	11176583	11177287
chr2R	11196874	11197672
chr2R	11195842	11196253
chr2R	11195034	11195548
chr2R	11194349	11194681
chr2R	11202323	11203630
chr2R	11228152	11229021
chr2R	11331582	11332540
chr2R	11364371	11364983
chr2R	11382519	11383582
chr2R	11380484	11381550
chr2R	11395786	11396303
chr2R	11435261	11435869
chr2R	11450476	11451050
chr2R	11477530	11478239
chr2R	11483982	11484799
chr2R	11493764	11495054
chr2R	11491969	11493099
chr2R	11511651	11512739
chr2R	11512915	11513878
chr2R	11504010	11504451
chr2R	11514150	11515771
chr2R	11529400	11530041
chr2R	11525626	11526258
chr2R	11532822	11533671
chr2R	11520119	11521553
chr2R	11542011	11542757
chr2R	11535016	11535696
chr2R	11548354	11549416
chr2R	11546662	11547222
chr2R	11565432	11566101
chr2R	11551679	11552490
chr2R	11558752	11560241
chr2R	11552724	11553539
chr2R	11562804	11563305
chr2R	11560651	11561300
chr2R	11575274	11576023
chr2R	11594888	11595473
chr2R	11596786	11597512
chr2R	11593895	11594555
chr2R	11603078	11603844
chr2R	11614963	11615461
chr2R	11614069	11614578
chr2R	11601168	11601667
chr2R	11625851	11627011
chr2R	11630782	11631227
chr2R	11629592	11630291
chr2R	11639400	11639927
chr2R	11638109	11638941
chr2R	11657572	11658234
chr2R	11658814	11659609
chr2R	11666539	11667058
chr2R	11710181	11710863
chr2R	11707856	11708476
chr2R	11713750	11714203
chr2R	11717795	11719580
chr2R	11716386	11716948
chr2R	11723043	11723999
chr2R	11740401	11743295
chr2R	11754983	11756090
chr2R	11749725	11750679
chr2R	11748709	11749133
chr2R	11786886	11787459
chr2R	11810297	11812420
chr2R	11797145	11798170
chr2R	11823153	11824345
chr2R	11837404	11838797
chr2R	11944344	11947257
chr2R	11948224	11949078
chr2R	11950454	11951306
chr2R	12007445	12008397
chr2R	12017398	12018058
chr2R	12010713	12011489
chr2R	12015373	12015829
chr2R	12012355	12012971
chr2R	12020874	12021440
chr2R	12065561	12066232
chr2R	12113038	12114655
chr2R	12232261	12233592
chr2R	12274089	12274659
chr2R	12273172	12273649
chr2R	12403331	12404129
chr2R	12445642	12446602
chr2R	12460235	12462733
chr2R	12456014	12456556
chr2R	12454065	12454414
chr2R	12531823	12532515
chr2R	12530553	12531243
chr2R	12548632	12549753
chr2R	12537777	12539193
chr2R	12540156	12540747
chr2R	12554228	12555678
chr2R	12587993	12588759
chr2R	12586752	12587610
chr2R	12592270	12592481
chr2R	12662842	12663710
chr2R	12701817	12702498
chr2R	12725263	12727114
chr2R	12741880	12743954
chr2R	12731796	12734492
chr2R	12748052	12748727
chr2R	12886437	12887294
chr2R	12895170	12896621
chr2R	12913451	12913902
chr2R	12957361	12959229
chr2R	12955885	12956273
chr2R	12947794	12948382
chr2R	12970086	12972131
chr2R	12965190	12965948
chr2R	12991607	12992261
chr2R	12990619	12991178
chr2R	13004659	13006896
chr2R	13018995	13019845
chr2R	13012587	13013693
chr2R	13015589	13015969
chr2R	13011080	13011893
chr2R	13022158	13022874
chr2R	13038689	13039206
chr2R	13028093	13029027
chr2R	13032653	13033323
chr2R	13041733	13043503
chr2R	13081310	13082738
chr2R	13164945	13165510
chr2R	13187833	13188235
chr2R	13183408	13184191
chr2R	13191440	13192238
chr2R	13192487	13193049
chr2R	13195829	13196600
chr2R	13249465	13250763
chr2R	13282030	13283998
chr2R	13403464	13404103
chr2R	13415325	13418002
chr2R	13464557	13465604
chr2R	13453149	13453797
chr2R	13471702	13473255
chr2R	13559934	13564892
chr2R	13568777	13571160
chr2R	13566535	13567499
chr2R	13575835	13576610
chr2R	13579615	13580216
chr2R	13583827	13585322
chr2R	13621146	13621890
chr2R	13620197	13620765
chr2R	13617553	13618658
chr2R	13632068	13632565
chr2R	13633916	13635025
chr2R	13680686	13682035
chr2R	13722637	13726324
chr2R	13716855	13718064
chr2R	13809218	13810223
chr2R	13822621	13823085
chr2R	13924067	13924344
chr2R	13919532	13920105
chr2R	13934291	13935053
chr2R	13935575	13936145
chr2R	13965965	13966758
chr2R	14000645	14001370
chr2R	14006605	14007321
chr2R	14001706	14002114
chr2R	13992248	13992725
chr2R	13995408	13996190
chr2R	13993057	13993576
chr2R	14003131	14003475
chr2R	14004397	14004782
chr2R	13998660	13998935
chr2R	14011642	14012429
chr2R	14029263	14030655
chr2R	14026942	14027631
chr2R	14035853	14036328
chr2R	14049269	14049907
chr2R	14073118	14073742
chr2R	14059928	14061129
chr2R	14077153	14078012
chr2R	14129373	14130953
chr2R	14207667	14208961
chr2R	14214532	14215025
chr2R	14223976	14224891
chr2R	14229472	14230356
chr2R	14275017	14275728
chr2R	14302603	14303125
chr2R	14306870	14307700
chr2R	14313851	14314889
chr2R	14312497	14313097
chr2R	14333808	14334675
chr2R	14345926	14347263
chr2R	14416145	14417402
chr2R	14429206	14430050
chr2R	14430700	14431466
chr2R	14453500	14454402
chr2R	14477444	14477862
chr2R	14487613	14489334
chr2R	14494183	14495691
chr2R	14543016	14544025
chr2R	14632226	14633453
chr2R	14715833	14716959
chr2R	14787765	14789138
chr2R	14779808	14780684
chr2R	14790832	14792077
chr2R	14792468	14793159
chr2R	14801350	14801810
chr2R	14814894	14817585
chr2R	14919390	14920263
chr2R	14912600	14913408
chr2R	14963961	14965143
chr2R	14958913	14959239
chr2R	14986627	14987351
chr2R	15002648	15002920
chr2R	15009020	15009395
chr2R	15035026	15035753
chr2R	15032595	15034327
chr2R	15054654	15055830
chr2R	15099324	15101528
chr2R	15095275	15096472
chr2R	15109158	15109887
chr2R	15114372	15114854
chr2R	15117075	15119289
chr2R	15132013	15132824
chr2R	15130578	15131822
chr2R	15232347	15234483
chr2R	15244887	15246128
chr2R	15250676	15251073
chr2R	15329002	15329806
chr2R	15359461	15360177
chr2R	15355678	15356530
chr2R	15353410	15353738
chr2R	15378548	15379376
chr2R	15463021	15466321
chr2R	15484629	15486000
chr2R	15600103	15600684
chr2R	15609367	15611978
chr2R	15601839	15602700
chr2R	15657617	15659973
chr2R	15666372	15669472
chr2R	15739964	15740684
chr2R	15759883	15760627
chr2R	15750048	15751351
chr2R	15746429	15748326
chr2R	15789763	15791808
chr2R	15781019	15781595
chr2R	15796545	15799597
chr2R	15823460	15824294
chr2R	15817940	15818823
chr2R	15841433	15842274
chr2R	15843349	15843902
chr2R	15886303	15887144
chr2R	15896898	15898814
chr2R	15899045	15900594
chr2R	15900752	15901161
chr2R	15912828	15914244
chr2R	15920115	15920836
chr2R	15919023	15919782
chr2R	15909599	15910630
chr2R	15911672	15912346
chr2R	15998535	15999907
chr2R	16086446	16087197
chr2R	16103879	16104781
chr2R	16097204	16097631
chr2R	16090217	16093432
chr2R	16095491	16095843
chr2R	16129555	16131013
chr2R	16135364	16136483
chr2R	16161331	16162356
chr2R	16162477	16163460
chr2R	16160041	16160539
chr2R	16218132	16218722
chr2R	16427355	16428552
chr2R	16456412	16457889
chr2R	16504665	16506264
chr2R	16518617	16519646
chr2R	16516960	16517382
chr2R	16591476	16591754
chr2R	16643493	16644530
chr2R	16637179	16637701
chr2R	16672537	16674045
chr2R	16708800	16710903
chr2R	16698501	16699530
chr2R	16720310	16722098
chr2R	16724621	16726454
chr2R	16732072	16732338
chr2R	16799347	16801656
chr2R	16806395	16807171
chr2R	16802420	16803170
chr2R	16823438	16824278
chr2R	16821358	16822860
chr2R	16834094	16834658
chr2R	16846179	16846794
chr2R	16886298	16888071
chr2R	17082894	17083589
chr2R	17083761	17085453
chr2R	17077262	17078964
chr2R	17191821	17193292
chr2R	17262840	17263308
chr2R	17263763	17264253
chr2R	17270751	17272255
chr2R	17330512	17331488
chr2R	17332935	17334070
chr2R	17320966	17322653
chr2R	17335595	17336501
chr2R	17359278	17359723
chr2R	17355741	17356417
chr2R	17377032	17378817
chr2R	17397399	17398466
chr2R	17402958	17403792
chr2R	17436339	17437829
chr2R	17438471	17439753
chr2R	17442701	17443515
chr2R	17461639	17462537
chr2R	17504464	17505392
chr2R	17656274	17657847
chr2R	17649376	17649939
chr2R	17652884	17653739
chr2R	17680032	17680641
chr2R	17752970	17753905
chr2R	17784271	17785613
chr2R	17803926	17805445
chr2R	17806760	17807416
chr2R	17821946	17822926
chr2R	17828710	17829587
chr2R	17848765	17849802
chr2R	17899251	17901208
chr2R	18016102	18017563
chr2R	18102966	18104280
chr2R	18199379	18199762
chr2R	18199933	18200423
chr2R	18210610	18211623
chr2R	18212183	18213020
chr2R	18202635	18203173
chr2R	18204461	18205551
chr2R	18229690	18230139
chr2R	18220023	18220873
chr2R	18230475	18230749
chr2R	18241734	18242726
chr2R	18238715	18239857
chr2R	18240094	18240814
chr2R	18236425	18236953
chr2R	18262847	18263577
chr2R	18266329	18268140
chr2R	18272846	18274208
chr2R	18291413	18291798
chr2R	18306735	18308288
chr2R	18309546	18310077
chr2R	18310929	18311456
chr2R	18321525	18323504
chr2R	18339852	18340494
chr2R	18338117	18339348
chr2R	18334671	18335547
chr2R	18340914	18341962
chr2R	18351512	18351999
chr2R	18374836	18376510
chr2R	18378482	18379295
chr2R	18372608	18374523
chr2R	18436072	18436745
chr2R	18442336	18443437
chr2R	18528387	18529055
chr2R	18522528	18524276
chr2R	18553673	18554573
chr2R	18570630	18571607
chr2R	18575453	18575803
chr2R	18572021	18573131
chr2R	18564532	18565464
chr2R	18584219	18585165
chr2R	18608548	18609361
chr2R	18603992	18604872
chr2R	18675349	18676198
chr2R	18664091	18664721
chr2R	18674471	18675034
chr2R	18670139	18670707
chr2R	18671328	18672768
chr2R	18666072	18666797
chr2R	18673964	18674265
chr2R	18689935	18690197
chr2R	18695124	18695778
chr2R	18807397	18807874
chr2R	18800429	18800888
chr2R	18799300	18800011
chr2R	18871227	18873141
chr2R	19100723	19102117
chr2R	19150198	19150743
chr2R	19142925	19143514
chr2R	19165854	19166366
chr2R	19230736	19231621
chr2R	19257670	19258746
chr2R	19253849	19254479
chr2R	19264783	19266533
chr2R	19255438	19256708
chr2R	19263539	19264124
chr2R	19271601	19272423
chr2R	19270792	19271354
chr2R	19280871	19282960
chr2R	19337267	19338601
chr2R	19413231	19413879
chr2R	19467931	19468827
chr2R	19475350	19479349
chr2R	19492619	19493541
chr2R	19569239	19571045
chr2R	19616981	19620590
chr2R	19622096	19623326
chr2R	19650763	19651917
chr2R	19775491	19776650
chr2R	19795729	19796723
chr2R	19799066	19799967
chr2R	19816392	19818552
chr2R	19819432	19820955
chr2R	19809618	19811886
chr2R	19825317	19825882
chr2R	19836869	19837432
chr2R	19835223	19836312
chr2R	19839607	19840365
chr2R	19832496	19833648
chr2R	19844887	19847325
chr2R	19854777	19856456
chr2R	19847401	19848109
chr2R	19870046	19872995
chr2R	19893141	19894520
chr2R	19912009	19914134
chr2R	19907984	19909190
chr2R	19930008	19931273
chr2R	19937460	19938643
chr2R	19963989	19967419
chr2R	19997148	19998212
chr2R	20032053	20032949
chr2R	20026709	20028679
chr2R	20030807	20031429
chr2R	20029147	20029450
chr2R	20049179	20050981
chr2R	20044455	20045896
chr2R	20042601	20043718
chr2R	20039316	20041830
chr2R	20066110	20068285
chr2R	20061586	20063929
chr2R	20068520	20069073
chr2R	20055263	20057184
chr2R	20074207	20076053
chr2R	20072043	20073437
chr2R	20098384	20099249
chr2R	20088616	20089872
chr2R	20106167	20106892
chr2R	20125933	20127636
chr2R	20123154	20123797
chr2R	20151374	20152017
chr2R	20158631	20159577
chr2R	20161117	20163833
chr2R	20169863	20171743
chr2R	20177622	20180033
chr2R	20194455	20196102
chr2R	20206638	20208107
chr2R	20227188	20227592
chr2R	20311356	20312587
chr2R	20305887	20306848
chr2R	20330471	20331325
chr2R	20443044	20444116
chr2R	20522101	20523026
chr2R	20554616	20555158
chr2R	20566607	20568764
chr2R	20600449	20601425
chr2R	20595994	20596609
chr2R	20667814	20668346
chr2R	20770897	20771486
chr2R	20845407	20847339
[truncated: 4,093 more rows]
