# Supplementary material for: The hourglass model of evolutionary conservation during embryogenesis extends to developmental enhancers with signatures of positive selection
Source: Genome Res. 2021 Sep;31(9):1573–81. doi: 10.1101/gr.275212.121 (PMC8415374; doi:10.1101/gr.275212.121)
Supplement: Supplemental Material [file supp_gr.275212.121_Supplemental_Code.zip › Supplemental_Code/data/bedFiles/enhancers/all_enhancers/dmel24_IDR_0.05_enhancer.bed]

chr2L	7338593	7341184
chr2L	2227903	2228945
chr2L	10616164	10618715
chr2L	13499066	13503113
chr2L	19136321	19137304
chr2L	22280346	22283458
chr2L	194687	197154
chr2L	343867	347847
chr2L	376294	377184
chr2L	441275	442907
chr2L	540112	541462
chr2L	589591	590386
chr2L	638370	639801
chr2L	671171	672488
chr2L	1556243	1557474
chr2L	1473031	1475216
chr2L	1669222	1671743
chr2L	2833160	2834481
chr2L	2867032	2868241
chr2L	3079374	3080853
chr2L	3439850	3441988
chr2L	3570234	3572394
chr2L	3833722	3834500
chr2L	4030156	4030864
chr2L	4079513	4081813
chr2L	4357241	4358566
chr2L	4570351	4572002
chr2L	4553084	4555255
chr2L	5219378	5227859
chr2L	5127098	5130427
chr2L	5158460	5164639
chr2L	5421551	5424034
chr2L	6012689	6014059
chr2L	6239889	6242861
chr2L	6405780	6406728
chr2L	6699854	6702038
chr2L	7258014	7258409
chr2L	7288525	7291939
chr2L	7569393	7570030
chr2L	7618466	7620316
chr2L	7880219	7881183
chr2L	8092771	8094134
chr2L	8715125	8716938
chr2L	8846652	8847589
chr2L	9157995	9159427
chr2L	9485187	9486511
chr2L	9584014	9584674
chr2L	9715055	9715768
chr2L	9879314	9880277
chr2L	9944903	9946811
chr2L	11057718	11059226
chr2L	11108140	11109184
chr2L	11206448	11207314
chr2L	11417860	11419890
chr2L	12500374	12501031
chr2L	12729280	12731041
chr2L	13156037	13156433
chr2L	13877017	13877504
chr2L	14302034	14304751
chr2L	14499321	14500123
chr2L	15415597	15417746
chr2L	16268868	16269975
chr2L	17742851	17744147
chr2L	18333404	18334202
chr2L	18496810	18497964
chr2L	18807489	18809902
chr2L	18890156	18891134
chr2L	19103012	19104113
chr2L	19643285	19644520
chr2L	19856445	19857830
chr2L	19938719	19940506
chr2L	20200883	20202632
chr2L	20282882	20283407
chr2L	20298938	20301824
chr2L	20987761	20990279
chr2L	21134626	21137062
chr2L	21397051	21398881
chr2L	21607565	21612796
chr2L	21544555	21546180
chr2L	21592854	21595094
chr2L	21708022	21710772
chr2L	21741067	21742827
chr2L	21724158	21726137
chr2L	21855664	21856477
chr2L	21919640	21923109
chr2L	21937003	21938739
chr2L	21952184	21956190
chr2L	22117564	22118794
chr2L	22083491	22086359
chr2L	22097751	22102463
chr2L	22363527	22364679
chr2L	22559176	22561401
chr2L	22704792	22709673
chr2L	22691353	22693318
chr2L	22921076	22921684
chr2L	23002713	23003181
chr2L	23314019	23316113
chr2L	5157	6309
chr2L	6363	6938
chr2L	26210	29072
chr2L	34913	37042
chr2L	33601	34569
chr2L	41685	47518
chr2L	52626	53975
chr2L	90840	92377
chr2L	89115	90495
chr2L	160326	162268
chr2L	166086	167138
chr2L	171462	173405
chr2L	180262	181865
chr2L	209014	210655
chr2L	223851	224788
chr2L	220383	220841
chr2L	234136	238097
chr2L	244314	244749
chr2L	246428	247849
chr2L	314841	315617
chr2L	367479	371347
chr2L	484350	485009
chr2L	495451	497413
chr2L	503589	506079
chr2L	517708	518899
chr2L	510322	511421
chr2L	519155	519792
chr2L	530912	532972
chr2L	584796	585786
chr2L	582210	583952
chr2L	600354	600981
chr2L	599448	600173
chr2L	615987	616524
chr2L	683448	686872
chr2L	701194	702502
chr2L	713042	713862
chr2L	706954	708728
chr2L	704743	705772
chr2L	737797	741089
chr2L	831659	833572
chr2L	837795	840892
chr2L	881100	882552
chr2L	974210	974694
chr2L	1005924	1009685
chr2L	1023998	1025672
chr2L	1062180	1063797
chr2L	1048625	1050801
chr2L	1067794	1069075
chr2L	1066179	1066886
chr2L	1075552	1075987
chr2L	1377910	1379943
chr2L	1403938	1405887
chr2L	1399229	1399889
chr2L	1396631	1398681
chr2L	1395849	1396299
chr2L	1410571	1412174
chr2L	1421115	1422427
chr2L	1429360	1431002
chr2L	1426012	1426559
chr2L	1435116	1437279
chr2L	1439061	1440312
chr2L	1440523	1441321
chr2L	1446185	1448595
chr2L	1463082	1464058
chr2L	1460669	1462784
chr2L	1485749	1487007
chr2L	1478056	1479232
chr2L	1476091	1477396
chr2L	1503671	1504956
chr2L	1508189	1508635
chr2L	1508884	1511330
chr2L	1524274	1526620
chr2L	1559128	1561070
chr2L	1648565	1649310
chr2L	1654109	1654732
chr2L	1642909	1643979
chr2L	1662732	1663754
chr2L	1668119	1668986
chr2L	1698762	1700565
chr2L	1720925	1721460
chr2L	1741531	1744355
chr2L	1744690	1745477
chr2L	1870399	1870956
chr2L	1886436	1887234
chr2L	1908562	1910534
chr2L	1918232	1919481
chr2L	1958108	1958779
chr2L	1960845	1961446
chr2L	1962116	1962539
chr2L	1972480	1973540
chr2L	1979114	1980146
chr2L	2110353	2110845
chr2L	2171975	2173123
chr2L	2162911	2165607
chr2L	2175330	2175915
chr2L	2173596	2173891
chr2L	2196453	2197444
chr2L	2201653	2203626
chr2L	2200114	2200599
chr2L	2388354	2389531
chr2L	2438509	2439950
chr2L	2456362	2457444
chr2L	2447244	2449005
chr2L	2444090	2444580
chr2L	2611537	2612522
chr2L	2779290	2780887
chr2L	2798484	2799251
chr2L	2830619	2831524
chr2L	2822234	2823396
chr2L	2828367	2829027
chr2L	2888612	2889504
chr2L	2896868	2898645
chr2L	2907245	2910323
chr2L	2900134	2900959
chr2L	2919857	2920556
chr2L	2957963	2958458
chr2L	2966680	2967692
chr2L	3005065	3006394
chr2L	3006835	3007539
chr2L	3057886	3059942
chr2L	3078281	3079096
chr2L	3082635	3084210
chr2L	3113714	3115616
chr2L	3131467	3132465
chr2L	3165157	3167380
chr2L	3222719	3225679
chr2L	3338057	3340985
chr2L	3442312	3444404
chr2L	3504721	3505587
chr2L	3532196	3533782
chr2L	3548793	3551120
chr2L	3541149	3542329
chr2L	3557581	3559684
chr2L	3572590	3574630
chr2L	3583930	3584621
chr2L	3602397	3603457
chr2L	3592608	3594887
chr2L	3588661	3589909
chr2L	3614187	3615760
chr2L	3610540	3611278
chr2L	3628542	3629270
chr2L	3623289	3625615
chr2L	3667219	3668091
chr2L	3673429	3673929
chr2L	3681325	3683135
chr2L	3748467	3749179
chr2L	3775615	3775997
chr2L	3776246	3777394
chr2L	3822315	3823047
chr2L	3827308	3828269
chr2L	3821279	3821868
chr2L	3835180	3835747
chr2L	3848778	3849771
chr2L	3842234	3843216
chr2L	3846104	3846982
chr2L	3968301	3969089
chr2L	4028744	4029181
chr2L	4023090	4024070
chr2L	4019534	4020606
chr2L	4034344	4034902
chr2L	4042724	4046217
chr2L	4052678	4054433
chr2L	4054798	4056358
chr2L	4070749	4072578
chr2L	4093126	4094526
chr2L	4096046	4097360
chr2L	4104528	4105738
chr2L	4109519	4110237
chr2L	4132166	4134945
chr2L	4169789	4170910
chr2L	4207800	4210642
chr2L	4202645	4203710
chr2L	4224309	4224810
chr2L	4286627	4287724
chr2L	4322200	4323255
chr2L	4335766	4336378
chr2L	4339885	4341340
chr2L	4344521	4346125
chr2L	4354720	4355445
chr2L	4349678	4350121
chr2L	4368387	4369426
chr2L	4370009	4371050
chr2L	4366629	4366966
chr2L	4377908	4379620
chr2L	4375065	4375606
chr2L	4528765	4534957
chr2L	4547515	4549241
chr2L	4573502	4575422
chr2L	4597061	4598876
chr2L	4725647	4726976
chr2L	4810160	4811024
chr2L	4823397	4824330
chr2L	4901280	4906167
chr2L	5003878	5004332
chr2L	5024469	5025044
chr2L	5025345	5025992
chr2L	5030543	5031224
chr2L	5073313	5074755
chr2L	5167812	5170140
chr2L	5183346	5186222
chr2L	5186356	5187241
chr2L	5179749	5181697
chr2L	5238525	5238938
chr2L	5233539	5234236
chr2L	5255307	5257151
chr2L	5246876	5248142
chr2L	5245343	5246127
chr2L	5248510	5250758
chr2L	5261039	5263152
chr2L	5291176	5291610
chr2L	5306373	5307132
chr2L	5292034	5293454
chr2L	5311552	5312659
chr2L	5315388	5315756
chr2L	5365093	5367453
chr2L	5361637	5363191
chr2L	5363434	5364944
chr2L	5376983	5377604
chr2L	5391625	5393853
chr2L	5410132	5411094
chr2L	5413943	5415119
chr2L	5417869	5418957
chr2L	5429448	5431580
chr2L	5455542	5455848
chr2L	5446236	5446738
chr2L	5447178	5447809
chr2L	5464539	5465071
chr2L	5467782	5469075
chr2L	5473701	5475105
chr2L	5499736	5500873
chr2L	5488903	5492006
chr2L	5514453	5515380
chr2L	5723473	5724334
chr2L	5730808	5731215
chr2L	5737362	5740338
chr2L	5755697	5757712
chr2L	5777280	5778393
chr2L	5780479	5782304
chr2L	5789140	5789825
chr2L	5870691	5872100
chr2L	5877406	5878148
chr2L	5902700	5903342
chr2L	5933188	5934531
chr2L	5961183	5962042
chr2L	5978186	5979221
chr2L	5977134	5977822
chr2L	5983407	5983797
chr2L	6004442	6006198
chr2L	6014532	6015341
chr2L	6076099	6076597
chr2L	6088169	6089415
chr2L	6155957	6157208
chr2L	6161505	6161946
chr2L	6176984	6177903
chr2L	6203101	6205815
chr2L	6196554	6199680
chr2L	6212603	6214819
chr2L	6215321	6216407
chr2L	6229045	6230325
chr2L	6234923	6236410
chr2L	6250073	6251431
chr2L	6259347	6260255
chr2L	6316505	6317487
chr2L	6329914	6330878
chr2L	6361132	6362398
chr2L	6362487	6363072
chr2L	6390304	6392107
chr2L	6461102	6463241
chr2L	6502820	6503506
chr2L	6513003	6513976
chr2L	6530853	6531506
chr2L	6532133	6532733
chr2L	6526755	6528821
chr2L	6543460	6544337
chr2L	6549873	6550895
chr2L	6690840	6692139
chr2L	6694198	6696834
chr2L	6736319	6739924
chr2L	6792002	6792434
chr2L	6826133	6827195
chr2L	6827490	6828109
chr2L	6829535	6830959
chr2L	6832974	6834147
chr2L	6840872	6841989
chr2L	6843230	6843853
chr2L	6835984	6836562
chr2L	6926932	6927442
chr2L	6927623	6930139
chr2L	6939243	6940223
chr2L	7006586	7007033
chr2L	7089213	7090259
chr2L	7096111	7097061
chr2L	7124828	7125749
chr2L	7118062	7120386
chr2L	7138226	7139082
chr2L	7127186	7128209
chr2L	7145713	7149047
chr2L	7154737	7156932
chr2L	7158247	7159076
chr2L	7165487	7167077
chr2L	7163884	7164536
chr2L	7199754	7200321
chr2L	7217835	7218693
chr2L	7210986	7212806
chr2L	7254700	7255317
chr2L	7243506	7244141
chr2L	7247412	7248204
chr2L	7264851	7265881
chr2L	7266354	7268299
chr2L	7271969	7272985
chr2L	7281189	7282859
chr2L	7296225	7297156
chr2L	7304000	7305272
chr2L	7294975	7295983
chr2L	7309912	7311243
chr2L	7311713	7312616
chr2L	7354461	7355070
chr2L	7355317	7356032
chr2L	7386268	7387352
chr2L	7417856	7418800
chr2L	7419613	7421903
chr2L	7431760	7432588
chr2L	7451712	7452342
chr2L	7445394	7448892
chr2L	7470053	7470630
chr2L	7512559	7514222
chr2L	7516307	7517312
chr2L	7505009	7506034
chr2L	7507451	7508115
chr2L	7525980	7527506
chr2L	7534779	7535934
chr2L	7532219	7533381
chr2L	7584562	7585534
chr2L	7590982	7592133
chr2L	7595833	7597454
chr2L	7592470	7593292
chr2L	7594568	7595155
chr2L	7610697	7612280
chr2L	7615867	7617463
chr2L	7632256	7633497
chr2L	7624075	7625391
chr2L	7625766	7626140
chr2L	7639607	7642554
chr2L	7757783	7759238
chr2L	7771383	7773185
chr2L	7832902	7833171
chr2L	7876732	7877773
chr2L	7866654	7867559
chr2L	7901767	7902560
chr2L	7914422	7916087
chr2L	7916907	7918587
chr2L	7940313	7941820
chr2L	7932925	7933771
chr2L	7957433	7958901
chr2L	7966521	7966864
chr2L	8001399	8002397
chr2L	8081488	8082090
chr2L	8099858	8101302
chr2L	8104104	8105112
chr2L	8097115	8098242
chr2L	8112761	8113150
chr2L	8113547	8114549
chr2L	8132351	8137416
chr2L	8165919	8166551
chr2L	8184757	8185415
chr2L	8188205	8189217
chr2L	8182063	8183627
chr2L	8208809	8209950
chr2L	8229146	8230268
chr2L	8266536	8267510
chr2L	8275227	8276861
chr2L	8286463	8288955
chr2L	8289611	8290286
chr2L	8280195	8280849
chr2L	8281623	8282389
chr2L	8322285	8322883
chr2L	8317141	8318753
chr2L	8360614	8361834
chr2L	8386742	8387613
chr2L	8423099	8426326
chr2L	8431384	8432542
chr2L	8510325	8511226
chr2L	8545423	8545922
chr2L	8544658	8545095
chr2L	8552804	8554869
chr2L	8555328	8557442
chr2L	8557721	8559032
chr2L	8578280	8579090
chr2L	8576521	8578059
chr2L	8572279	8573166
chr2L	8587800	8588593
chr2L	8610677	8612846
chr2L	8624422	8626298
chr2L	8674856	8676497
chr2L	8717829	8718855
chr2L	8764485	8764871
chr2L	8789021	8789761
chr2L	8793178	8794992
chr2L	8796212	8797673
chr2L	8809561	8810743
chr2L	8811191	8811980
chr2L	8808787	8809358
chr2L	8817325	8818555
chr2L	8822100	8822504
chr2L	8841302	8842455
chr2L	8831830	8833351
chr2L	8845957	8846350
chr2L	8848950	8849956
chr2L	8856979	8858456
chr2L	8854012	8854494
chr2L	8875731	8876458
chr2L	8872301	8872891
chr2L	8884861	8885825
chr2L	8920011	8920351
chr2L	8952370	8953129
chr2L	8960446	8961965
chr2L	9018431	9019867
chr2L	9054350	9055663
chr2L	9055827	9057798
chr2L	9061390	9062171
chr2L	9069836	9070488
chr2L	9082810	9083711
chr2L	9087822	9089338
chr2L	9091484	9092924
chr2L	9080486	9081200
chr2L	9120275	9121488
chr2L	9114062	9114832
chr2L	9138025	9139017
chr2L	9128165	9130368
chr2L	9136430	9137804
chr2L	9145649	9147023
chr2L	9149798	9150508
chr2L	9179227	9179730
chr2L	9188933	9190734
chr2L	9182500	9182967
chr2L	9186558	9187414
chr2L	9204881	9205860
chr2L	9203362	9203944
chr2L	9193629	9194077
chr2L	9226084	9227202
chr2L	9227441	9229019
chr2L	9270205	9271908
chr2L	9319571	9321465
chr2L	9421217	9421859
chr2L	9448083	9448803
chr2L	9442594	9443336
chr2L	9454180	9455463
chr2L	9463956	9466002
chr2L	9459788	9460740
chr2L	9507905	9509192
chr2L	9509484	9511008
chr2L	9522768	9523307
chr2L	9582847	9583623
chr2L	9577126	9577723
chr2L	9584897	9585563
chr2L	9593634	9594883
chr2L	9595188	9596279
chr2L	9592413	9593405
chr2L	9693352	9694291
chr2L	9731120	9731840
chr2L	9728721	9729289
chr2L	9804371	9804936
chr2L	9881934	9883099
chr2L	9897993	9898462
chr2L	9972251	9973260
chr2L	9970361	9971085
chr2L	9987922	9989083
chr2L	9989371	9990167
chr2L	10143314	10143881
chr2L	10166070	10167161
chr2L	10188455	10189722
chr2L	10214063	10215839
chr2L	10282027	10285668
chr2L	10443246	10444729
chr2L	10445413	10446357
chr2L	10479746	10480531
chr2L	10524093	10527176
chr2L	10522154	10523175
chr2L	10548038	10549620
chr2L	10547234	10547712
chr2L	10535190	10536395
chr2L	10554485	10556344
chr2L	10553819	10554282
chr2L	10589175	10590834
chr2L	10608390	10610016
chr2L	10611276	10611904
chr2L	10654497	10655703
chr2L	10660955	10661646
chr2L	10756972	10757478
chr2L	10835409	10836706
chr2L	10866067	10867000
chr2L	10985687	10986532
chr2L	11038046	11040380
chr2L	11044899	11046881
chr2L	11052770	11053131
chr2L	11059918	11062237
chr2L	11081984	11082462
chr2L	11188394	11189758
chr2L	11185659	11186894
chr2L	11175169	11176739
chr2L	11187272	11188077
chr2L	11184449	11185420
chr2L	11193793	11195166
chr2L	11190758	11191321
chr2L	11220499	11222095
chr2L	11214056	11214974
chr2L	11218804	11219728
chr2L	11224279	11225849
chr2L	11237415	11239081
chr2L	11227843	11230297
chr2L	11235675	11237171
chr2L	11246940	11248873
chr2L	11242422	11244694
chr2L	11293912	11294547
chr2L	11300534	11301222
chr2L	11324035	11325304
chr2L	11343620	11345315
chr2L	11349469	11350478
chr2L	11346317	11347706
chr2L	11362747	11363428
chr2L	11356843	11357832
chr2L	11400729	11401705
chr2L	11432543	11434648
chr2L	11447449	11448117
chr2L	11452578	11453509
chr2L	11455202	11456199
chr2L	11458138	11459030
chr2L	11482341	11482866
chr2L	11473235	11476805
chr2L	11490536	11492527
chr2L	11756672	11757194
chr2L	11806263	11808303
chr2L	11954944	11958795
chr2L	11968802	11969396
chr2L	11965097	11966050
chr2L	11960579	11962048
chr2L	11973268	11973696
chr2L	11981924	11983028
chr2L	12003037	12004516
chr2L	12006956	12007850
chr2L	11995996	11996259
chr2L	12010023	12012591
chr2L	12026245	12026671
chr2L	12080917	12081677
chr2L	12087091	12087899
chr2L	12082424	12082970
chr2L	12288003	12290196
chr2L	12292785	12293458
chr2L	12344915	12346706
chr2L	12359561	12361111
chr2L	12364395	12364872
chr2L	12457143	12458122
chr2L	12466394	12467091
chr2L	12472249	12474012
chr2L	12478396	12478823
chr2L	12501496	12502246
chr2L	12529497	12530181
chr2L	12520045	12521526
chr2L	12543872	12544302
chr2L	12535488	12536078
chr2L	12574946	12575644
chr2L	12566570	12567263
chr2L	12593602	12594746
chr2L	12588407	12589822
chr2L	12606736	12607971
chr2L	12614740	12615268
chr2L	12602549	12604073
chr2L	12600417	12601584
chr2L	12615914	12616266
chr2L	12616552	12617104
chr2L	12622636	12623832
chr2L	12632461	12633646
chr2L	12647572	12648230
chr2L	12655411	12656136
chr2L	12662620	12663562
chr2L	12660207	12661171
chr2L	12665785	12666875
chr2L	12679233	12679837
chr2L	12670307	12671113
chr2L	12682783	12683067
chr2L	12686880	12687350
chr2L	12723701	12724636
chr2L	12753873	12754958
chr2L	12854223	12855029
chr2L	12968244	12968924
chr2L	12986913	12987625
chr2L	13035380	13036397
chr2L	13043883	13044491
chr2L	13120616	13122498
chr2L	13339809	13341625
chr2L	13362890	13363569
chr2L	13512604	13513860
chr2L	13514136	13514993
chr2L	13515325	13515773
chr2L	13507368	13508395
chr2L	13520985	13521914
chr2L	13569399	13570716
chr2L	13591230	13591722
chr2L	13621516	13624067
chr2L	13837029	13838040
chr2L	13867188	13868648
chr2L	13869278	13871097
chr2L	13863236	13865214
chr2L	13862399	13863016
chr2L	13884947	13886164
chr2L	13886932	13888421
chr2L	13920849	13921889
chr2L	13916436	13917730
chr2L	14020561	14021123
chr2L	14062213	14063734
chr2L	14094665	14096253
chr2L	14115740	14116718
chr2L	14160526	14162002
chr2L	14182881	14183653
chr2L	14208948	14211977
chr2L	14252377	14253420
chr2L	14245096	14246240
chr2L	14251653	14252113
chr2L	14260865	14262454
chr2L	14264843	14265582
chr2L	14282779	14283730
chr2L	14284516	14285758
chr2L	14279244	14281099
chr2L	14287372	14289811
chr2L	14308128	14309481
chr2L	14318092	14319346
chr2L	14367031	14367359
chr2L	14383552	14384494
chr2L	14394096	14394734
chr2L	14397864	14398648
chr2L	14386917	14388483
chr2L	14410212	14410727
chr2L	14431320	14431932
chr2L	14421960	14422795
chr2L	14435618	14436627
chr2L	14445493	14446816
chr2L	14443693	14444356
chr2L	14434522	14434897
chr2L	14447524	14447953
chr2L	14463986	14465460
chr2L	14461355	14462099
chr2L	14459312	14460088
chr2L	14455169	14455952
chr2L	14453003	14453809
chr2L	14454008	14454807
chr2L	14462981	14463605
chr2L	14479747	14480381
chr2L	14472254	14473009
chr2L	14476627	14478261
chr2L	14478784	14479519
chr2L	14484885	14485416
chr2L	14489130	14489514
chr2L	14508345	14509264
chr2L	14504538	14505806
chr2L	14527135	14528042
chr2L	14539266	14541182
chr2L	14545174	14548257
chr2L	14533816	14534425
chr2L	14553680	14555206
chr2L	14557583	14558420
chr2L	14561568	14562272
chr2L	14562576	14563274
chr2L	14579010	14579972
chr2L	14580904	14581301
chr2L	14571537	14572072
chr2L	14568732	14569230
chr2L	14569573	14570569
chr2L	14588965	14589228
chr2L	14585059	14586707
chr2L	14589415	14590361
chr2L	14627373	14628031
chr2L	14623457	14624356
chr2L	14635264	14635906
chr2L	14651875	14654446
chr2L	14661314	14662479
chr2L	14672275	14674833
chr2L	14668881	14670133
chr2L	14690072	14690885
chr2L	14682902	14684103
chr2L	14684587	14685387
chr2L	14705637	14707264
chr2L	14696533	14696842
chr2L	14724796	14726581
chr2L	14775311	14776580
chr2L	14814904	14815550
chr2L	14995486	14996170
chr2L	15013360	15014063
chr2L	15016927	15017634
chr2L	15042064	15042647
chr2L	15043738	15044142
chr2L	15096283	15098080
chr2L	15111190	15111641
chr2L	15219549	15220030
chr2L	15313471	15314236
chr2L	15310515	15311793
chr2L	15306419	15307342
chr2L	15323993	15325513
chr2L	15323192	15323793
chr2L	15325913	15326504
chr2L	15319561	15320314
chr2L	15332528	15332945
chr2L	15330695	15330994
chr2L	15339422	15340847
chr2L	15359560	15360080
chr2L	15370225	15370955
chr2L	15384594	15385500
chr2L	15386312	15387377
chr2L	15385709	15386180
chr2L	15426582	15427326
chr2L	15438350	15439223
chr2L	15457354	15458071
chr2L	15458412	15458893
chr2L	15470578	15471256
chr2L	15471522	15471998
chr2L	15482005	15482387
chr2L	15480631	15481086
chr2L	15475751	15476094
chr2L	15491219	15492650
chr2L	15742779	15744602
chr2L	15733195	15734256
chr2L	15782648	15783335
chr2L	15777817	15778562
chr2L	15913330	15913934
chr2L	15908891	15909355
chr2L	15919912	15920504
chr2L	16057180	16058105
chr2L	16078804	16081287
chr2L	16198275	16198619
chr2L	16215209	16216235
chr2L	16234837	16235308
chr2L	16223424	16226935
chr2L	16248489	16248966
chr2L	16267834	16268576
chr2L	16263627	16264034
chr2L	16279562	16281838
chr2L	16271447	16271780
chr2L	16276757	16277406
chr2L	16323327	16323972
chr2L	16319046	16320696
chr2L	16371444	16372067
chr2L	16413459	16414229
chr2L	16422421	16423466
chr2L	16428970	16429586
chr2L	16443881	16444750
chr2L	16439238	16439934
chr2L	16454878	16456837
chr2L	16461792	16462277
chr2L	16473846	16475497
chr2L	16476096	16477297
chr2L	16505172	16508252
chr2L	16498782	16499966
chr2L	16511048	16511598
chr2L	16525804	16526700
chr2L	16523164	16523557
chr2L	16535567	16536967
chr2L	16547891	16548432
chr2L	16587721	16589213
chr2L	16582581	16583232
chr2L	16602335	16602728
chr2L	16623102	16624111
chr2L	16625242	16626524
chr2L	16620175	16622295
chr2L	16636634	16637715
chr2L	16643328	16644648
chr2L	16689635	16691997
chr2L	16686604	16687157
chr2L	16746173	16746684
chr2L	16750535	16751863
chr2L	16757086	16759674
chr2L	16770049	16771666
chr2L	16787444	16788068
chr2L	16783779	16784371
chr2L	16800645	16803627
chr2L	16841618	16842276
chr2L	16845142	16845567
chr2L	16859145	16859782
chr2L	16908385	16909604
chr2L	17213178	17213950
chr2L	17222070	17223125
chr2L	17221121	17221862
chr2L	17226271	17228327
chr2L	17244388	17244865
chr2L	17262222	17263878
chr2L	17266458	17267110
chr2L	17269617	17270136
chr2L	17327477	17328369
chr2L	17368561	17369266
chr2L	17369412	17370083
chr2L	17376009	17376740
chr2L	17462194	17464491
chr2L	17558342	17559904
chr2L	17551552	17552347
chr2L	17564472	17565087
chr2L	17587193	17587751
chr2L	17603123	17603936
chr2L	17621071	17622254
chr2L	17666109	17667423
chr2L	17702020	17703220
chr2L	17715033	17716629
chr2L	17721355	17722675
chr2L	17734538	17736301
chr2L	17740303	17741093
chr2L	17754022	17754584
chr2L	17748624	17749226
chr2L	17755547	17756065
chr2L	17756824	17757480
chr2L	17763124	17764553
chr2L	17783744	17785399
chr2L	17854275	17856405
chr2L	18124383	18124986
chr2L	18149836	18150813
chr2L	18305280	18306055
chr2L	18307021	18307619
chr2L	18301872	18302493
chr2L	18311697	18313153
chr2L	18302818	18303167
chr2L	18304366	18305037
chr2L	18326996	18328127
chr2L	18336410	18337081
chr2L	18359619	18361638
chr2L	18364404	18364903
chr2L	18355294	18355921
chr2L	18368985	18371586
chr2L	18444507	18445385
chr2L	18480573	18481082
chr2L	18476812	18477922
chr2L	18475139	18476570
chr2L	18486631	18487255
chr2L	18505217	18507654
chr2L	18499504	18500556
chr2L	18566250	18566705
chr2L	18597832	18598794
chr2L	18599066	18599651
chr2L	18625113	18626527
chr2L	18626744	18627346
chr2L	18628948	18629533
chr2L	18647326	18648834
chr2L	18719931	18721593
chr2L	18736783	18737953
chr2L	18789684	18790514
chr2L	18800824	18802211
chr2L	18802331	18803041
chr2L	18799523	18800278
chr2L	18803267	18803876
chr2L	18845701	18846532
chr2L	18869992	18870889
chr2L	18869040	18869788
chr2L	18874440	18875984
chr2L	18894631	18895966
chr2L	18897713	18898412
chr2L	18916980	18918038
chr2L	18919891	18921538
chr2L	18924328	18926493
chr2L	18935982	18937209
chr2L	18929812	18932309
chr2L	18947355	18948136
chr2L	18976181	18977427
chr2L	18981215	18983327
chr2L	18992526	18993359
chr2L	19037046	19037647
chr2L	19079575	19080760
chr2L	19097202	19099256
chr2L	19088760	19089793
chr2L	19095466	19096857
chr2L	19089992	19091424
chr2L	19139678	19140106
chr2L	19145283	19147298
chr2L	19161272	19161922
chr2L	19154709	19155436
chr2L	19156127	19156588
chr2L	19162374	19162782
chr2L	19156868	19157328
chr2L	19174070	19176767
chr2L	19172565	19173202
chr2L	19198120	19200287
chr2L	19191653	19192348
chr2L	19208253	19209656
chr2L	19219114	19220771
chr2L	19228725	19230166
chr2L	19225554	19227091
chr2L	19233578	19234618
chr2L	19234822	19237200
chr2L	19259877	19261614
chr2L	19308927	19309916
chr2L	19313317	19314771
chr2L	19304459	19305530
chr2L	19333492	19334494
chr2L	19337751	19339529
chr2L	19340679	19342056
chr2L	19357325	19360381
chr2L	19377361	19379017
chr2L	19375743	19377101
chr2L	19372312	19373921
chr2L	19398882	19399439
chr2L	19415060	19415931
chr2L	19433338	19434497
chr2L	19459354	19460058
chr2L	19457770	19458601
chr2L	19462507	19463307
chr2L	19478880	19480025
chr2L	19475178	19475934
chr2L	19589777	19591590
chr2L	19596638	19598020
chr2L	19649687	19650441
chr2L	19716993	19720192
chr2L	19712759	19715466
chr2L	19754617	19755574
chr2L	19772097	19773010
chr2L	19775884	19777971
chr2L	19819833	19821107
chr2L	19817217	19817646
chr2L	19866498	19867555
chr2L	19859795	19860323
chr2L	19872104	19873157
chr2L	19886821	19888147
chr2L	19902200	19906196
chr2L	19894665	19895572
chr2L	19914709	19915816
chr2L	19921283	19921985
chr2L	19918588	19919235
chr2L	19937760	19938436
chr2L	19950809	19952712
chr2L	19949118	19950566
chr2L	19943963	19945097
chr2L	19985440	19986836
chr2L	20062498	20063568
chr2L	20082390	20084312
chr2L	20115677	20116301
chr2L	20109384	20111042
chr2L	20120163	20121600
chr2L	20128384	20128832
chr2L	20147960	20149135
chr2L	20164351	20166191
chr2L	20169416	20170872
chr2L	20170950	20172587
chr2L	20174840	20176181
chr2L	20198074	20198293
chr2L	20204053	20205584
chr2L	20290571	20291305
chr2L	20287144	20288484
chr2L	20312933	20314056
chr2L	20325341	20327012
chr2L	20316457	20317359
chr2L	20321595	20323624
chr2L	20351930	20353000
chr2L	20423069	20423582
chr2L	20476650	20477511
chr2L	20464366	20465883
chr2L	20480919	20481663
chr2L	20635818	20636901
chr2L	20671415	20674687
chr2L	20665760	20667034
chr2L	20704409	20705392
chr2L	20715824	20716933
chr2L	20739203	20740100
chr2L	20768361	20769328
chr2L	20782972	20783597
chr2L	20778070	20779313
chr2L	20776913	20777323
chr2L	20799710	20800944
chr2L	20799002	20799441
chr2L	20896718	20897716
chr2L	20935265	20937169
chr2L	20939938	20940745
chr2L	20944070	20945656
chr2L	20956042	20958147
chr2L	20964917	20965541
chr2L	20959998	20961942
chr2L	20958349	20959197
chr2L	20975250	20976530
chr2L	20973675	20975006
chr2L	20994621	20996670
chr2L	21000157	21002648
chr2L	21019323	21020123
chr2L	21007915	21010517
chr2L	21017552	21018853
chr2L	21011344	21012079
chr2L	21034140	21035323
chr2L	21035667	21036442
chr2L	21033129	21033775
chr2L	21023975	21027550
chr2L	21027908	21028525
chr2L	21039388	21041150
chr2L	21042527	21042787
chr2L	21077311	21078456
chr2L	21109758	21110501
chr2L	21133317	21134335
chr2L	21153198	21155325
chr2L	21195859	21197316
chr2L	21190055	21191283
chr2L	21209343	21210552
chr2L	21243451	21244718
chr2L	21245015	21245952
chr2L	21250477	21252214
chr2L	21268051	21271912
chr2L	21293061	21293703
chr2L	21301329	21301830
chr2L	21323859	21325173
chr2L	21330659	21331341
chr2L	21328500	21328990
chr2L	21329207	21329898
chr2L	21334741	21335482
chr2L	21358469	21360286
chr2L	21356164	21356868
chr2L	21394068	21394789
chr2L	21385981	21387369
chr2L	21400215	21401970
chr2L	21407166	21408661
chr2L	21552897	21554137
chr2L	21556391	21560055
chr2L	21570491	21572195
chr2L	21583468	21585878
chr2L	21617424	21618305
chr2L	21621265	21621610
chr2L	21650009	21653355
chr2L	21644978	21646989
chr2L	21689793	21691684
chr2L	21698425	21701472
chr2L	21710972	21711782
chr2L	21737608	21739950
chr2L	21726881	21728957
chr2L	21736274	21737209
chr2L	21746800	21749308
chr2L	21770099	21771066
chr2L	21764869	21765755
chr2L	21789048	21790089
chr2L	21803025	21803623
chr2L	21809089	21812223
chr2L	21822493	21823401
chr2L	21835206	21838554
chr2L	21846596	21848206
chr2L	21852997	21853985
chr2L	21843213	21844262
chr2L	21851323	21851868
chr2L	21868384	21869460
chr2L	21860541	21861260
chr2L	21863456	21864043
chr2L	21876772	21877787
chr2L	21898789	21899984
chr2L	21912530	21913779
chr2L	21908877	21911057
chr2L	21925520	21926148
chr2L	21929927	21930876
chr2L	21946245	21948306
chr2L	21973118	21975665
chr2L	21977908	21979522
chr2L	21979906	21981235
chr2L	22011091	22011931
chr2L	22024141	22025063
chr2L	22039491	22041668
chr2L	22050556	22051788
chr2L	22076708	22077269
chr2L	22075119	22076268
chr2L	22112663	22113335
chr2L	22114693	22115233
chr2L	22116488	22116769
chr2L	22132915	22133302
chr2L	22145608	22146996
chr2L	22143619	22144631
chr2L	22148398	22149578
chr2L	22179056	22180057
chr2L	22172777	22173265
chr2L	22187991	22190002
chr2L	22190148	22190958
chr2L	22214646	22215927
chr2L	22226774	22228643
chr2L	22237449	22237826
chr2L	22256270	22258574
chr2L	22279816	22280098
chr2L	22292790	22294352
chr2L	22290053	22292388
chr2L	22295203	22295978
chr2L	22298647	22300461
chr2L	22317949	22318420
chr2L	22319137	22320955
chr2L	22334070	22336352
chr2L	22343430	22344459
chr2L	22360971	22362641
chr2L	22389131	22392461
chr2L	22507596	22511333
chr2L	22557611	22558956
chr2L	22553277	22554132
chr2L	22573966	22575761
chr2L	22572237	22573007
chr2L	22586539	22586767
chr2L	22584156	22585756
chr2L	22598577	22601095
chr2L	22640274	22642571
chr2L	22632918	22637526
chr2L	22626408	22627005
chr2L	22630728	22632084
chr2L	22627219	22629841
chr2L	22642858	22647492
chr2L	22655787	22657484
chr2L	22672341	22674156
chr2L	22660727	22664686
chr2L	22665551	22666299
chr2L	22684650	22686087
chr2L	22686333	22687561
chr2L	22687821	22688617
chr2L	22699573	22701373
chr2L	22697318	22697909
chr2L	22713940	22716274
chr2L	22736464	22738437
chr2L	22732776	22734404
chr2L	22745309	22747288
chr2L	22758077	22758496
chr2L	22761994	22764137
chr2L	22920029	22920703
chr2L	22927132	22929108
chr2L	22930108	22931349
chr2L	22951017	22952359
chr2L	22956484	22957072
chr2L	22979717	22980382
chr2L	22977094	22978190
chr2L	22994897	22997666
chr2L	23010759	23011418
chr2L	23022780	23024246
chr2L	23048692	23049011
chr2L	23040823	23042296
chr2L	23064410	23066360
chr2L	23074248	23076463
chr2L	23163862	23164861
chr2L	23161630	23163669
chr2L	23175242	23177458
chr2L	23332067	23333310
chr2L	23358066	23359033
chr2L	23370907	23374638
chr2L	23368429	23370391
chr2L	23389998	23391842
chr2L	23392967	23396013
chr2L	23388862	23389738
chr2L	23400276	23402750
chr2L	23463270	23463751
chr2R	7337374	7340151
chr2R	4194128	4195498
chr2R	1439906	1443905
chr2R	5372562	5374762
chr2R	5504399	5505432
chr2R	6552840	6556319
chr2R	9698942	9699379
chr2R	11795484	11796634
chr2R	13368849	13369552
chr2R	14024669	14025746
chr2R	16514566	16515772
chr2R	19266908	19267915
chr2R	456665	460377
chr2R	621543	622789
chr2R	1079639	1082371
chr2R	1274503	1278055
chr2R	1356963	1360395
chr2R	1636755	1639367
chr2R	1588927	1589857
chr2R	1605575	1606925
chr2R	1752708	1754580
chr2R	2866719	2868494
chr2R	3489061	3493282
chr2R	3899049	3899877
chr2R	4160266	4164844
chr2R	4307668	4310414
chr2R	4633367	4636744
chr2R	4700761	4702279
chr2R	4799122	4801395
chr2R	4914304	4915283
chr2R	5028831	5030735
chr2R	5095259	5097166
chr2R	5158617	5161489
chr2R	5357335	5358917
chr2R	5537336	5537827
chr2R	5734382	5738288
chr2R	5750647	5752496
chr2R	6257819	6259213
chr2R	6584933	6587575
chr2R	6602177	6603438
chr2R	6618320	6622348
chr2R	6765584	6767805
chr2R	6700545	6701538
chr2R	6960094	6965395
chr2R	7290302	7291656
chr2R	7453765	7455219
chr2R	7372524	7374641
chr2R	8060024	8062009
chr2R	8992012	8996006
chr2R	9419453	9421558
chr2R	9977034	9978020
chr2R	10551226	10552264
chr2R	10500425	10502516
chr2R	10680235	10683615
chr2R	11468226	11470049
chr2R	11419181	11419890
chr2R	11566353	11567663
chr2R	12008660	12010234
chr2R	12729112	12731076
chr2R	12959507	12960399
chr2R	13302734	13306626
chr2R	14008102	14008814
chr2R	14039655	14041767
chr2R	14434182	14434719
chr2R	14646633	14648139
chr2R	15040255	15041824
chr2R	15235270	15237615
chr2R	15761202	15762872
chr2R	15843118	15843931
chr2R	15744631	15745141
chr2R	16842431	16842968
chr2R	18333574	18334214
chr2R	18266265	18268298
chr2R	18677062	18678536
chr2R	18644406	18645356
chr2R	18693758	18694807
chr2R	18939256	18941053
chr2R	19363972	19367336
chr2R	19430759	19432175
chr2R	19775399	19776637
chr2R	19693514	19693929
chr2R	19675678	19678927
chr2R	19857036	19858368
chr2R	19839703	19841309
chr2R	20168342	20169548
chr2R	20118810	20120117
chr2R	20102940	20103721
chr2R	20201215	20203136
chr2R	20938128	20940817
chr2R	21036833	21037348
chr2R	21134235	21135406
chr2R	21215575	21217284
chr2R	21557292	21561598
chr2R	21576820	21578468
chr2R	22249392	22251283
chr2R	22297783	22299128
chr2R	22492975	22495347
chr2R	23526192	23527910
chr2R	24264551	24266530
chr2R	24723433	24726245
chr2R	24853797	24855838
chr2R	25001351	25003489
chr2R	25100066	25101024
chr2R	25050708	25051774
chr2R	25214807	25216044
chr2R	25198192	25200840
chr2R	33724	34329
chr2R	35993	36512
chr2R	114829	115046
chr2R	133689	134454
chr2R	146833	147424
chr2R	135794	137485
chr2R	139424	140962
chr2R	144992	145708
chr2R	318687	318981
chr2R	328949	329866
chr2R	399288	399627
chr2R	434826	435181
chr2R	501608	504382
chr2R	491601	494698
chr2R	526201	528011
chr2R	543934	546298
chr2R	563857	565262
chr2R	586725	587132
chr2R	600804	601701
chr2R	619449	619908
chr2R	624136	626062
chr2R	670076	671374
chr2R	928398	930167
chr2R	952950	954402
chr2R	962096	964270
chr2R	967142	969065
chr2R	999545	1000411
chr2R	1002887	1003911
chr2R	1073389	1074334
chr2R	1087448	1088477
chr2R	1191979	1192672
chr2R	1224584	1225779
chr2R	1242531	1244833
chr2R	1252630	1254395
chr2R	1266216	1266742
chr2R	1317086	1320739
chr2R	1313629	1315079
chr2R	1337352	1339325
chr2R	1352274	1354797
chr2R	1356174	1356784
chr2R	1364336	1365811
chr2R	1366000	1366777
chr2R	1369151	1370849
chr2R	1368028	1368811
chr2R	1394961	1396585
chr2R	1406499	1407257
chr2R	1393387	1394818
chr2R	1437193	1438353
chr2R	1449625	1452427
chr2R	1444124	1444887
chr2R	1477491	1479105
chr2R	1535138	1537172
chr2R	1529945	1531894
chr2R	1595595	1596679
chr2R	1597159	1597952
chr2R	1635941	1636332
chr2R	1627005	1627511
chr2R	1632949	1633360
chr2R	1747836	1750593
chr2R	1762113	1764105
chr2R	1775784	1777018
chr2R	1771999	1774585
chr2R	1835701	1836395
chr2R	1878640	1881528
chr2R	1891675	1893315
chr2R	1920132	1921936
chr2R	1921978	1923256
chr2R	1958150	1961594
chr2R	1994623	1996122
chr2R	1984724	1986554
chr2R	2011909	2014891
chr2R	2036853	2037246
chr2R	2051892	2052587
chr2R	2055587	2057680
chr2R	2073530	2074766
chr2R	2078566	2080417
chr2R	2087888	2088262
chr2R	2093294	2095831
chr2R	2107548	2110455
chr2R	2118267	2123270
chr2R	2123574	2125908
chr2R	2147597	2148117
chr2R	2338927	2339430
chr2R	2354702	2354935
chr2R	2425389	2428057
chr2R	2496327	2497083
chr2R	2493711	2496109
chr2R	2498145	2498918
chr2R	2549558	2549812
chr2R	2562454	2563508
chr2R	2567573	2568023
chr2R	2563893	2564631
chr2R	2593780	2595042
chr2R	2645193	2647428
chr2R	2650228	2650877
chr2R	2733155	2733386
chr2R	2725013	2728292
chr2R	2741874	2743606
chr2R	2738190	2739318
chr2R	2739587	2740698
chr2R	2770476	2773674
chr2R	2776124	2776813
chr2R	2769059	2770204
chr2R	2797639	2798534
chr2R	2816055	2817169
chr2R	2832106	2832893
chr2R	2829939	2830396
chr2R	2820748	2821177
chr2R	2830741	2831309
chr2R	2856028	2857120
chr2R	2863453	2865320
chr2R	2853031	2853516
chr2R	2874346	2876301
chr2R	2868720	2869408
chr2R	2886598	2887043
chr2R	2906022	2906679
chr2R	2944230	2945449
chr2R	2938070	2940417
chr2R	2945920	2948464
chr2R	2952503	2955247
chr2R	2959352	2961056
chr2R	2979135	2979345
chr2R	2968528	2970922
chr2R	3002514	3002808
chr2R	3003366	3003963
chr2R	3008942	3011590
chr2R	3141330	3143059
chr2R	3146422	3147951
chr2R	3383097	3383315
chr2R	3383842	3385433
chr2R	3479907	3482503
chr2R	3501050	3501719
chr2R	3500278	3500859
chr2R	3503653	3506005
chr2R	3502170	3502787
chr2R	3514254	3519808
chr2R	3520174	3520487
chr2R	3521597	3522014
chr2R	3548418	3550250
chr2R	3560924	3562538
chr2R	3558595	3559889
chr2R	3581648	3582376
chr2R	3580008	3581133
chr2R	3600765	3601045
chr2R	3651634	3651959
chr2R	3681565	3682269
chr2R	3683952	3684177
chr2R	3687166	3687757
chr2R	3688384	3688657
chr2R	3703310	3703980
chr2R	3763529	3763833
chr2R	3822399	3823070
chr2R	3867368	3867798
chr2R	3894348	3894577
chr2R	3897297	3897713
chr2R	3933576	3935051
chr2R	3936191	3937813
chr2R	3977094	3977300
chr2R	4032828	4033057
chr2R	4044132	4044538
chr2R	4090301	4094867
chr2R	4122274	4124798
chr2R	4134678	4135648
chr2R	4132985	4133463
chr2R	4171360	4173398
chr2R	4174258	4174635
chr2R	4191668	4193132
chr2R	4186099	4187042
chr2R	4180417	4182147
chr2R	4188734	4190234
chr2R	4201281	4203245
chr2R	4223842	4224616
chr2R	4224934	4225255
chr2R	4222064	4222434
chr2R	4220844	4221466
chr2R	4232262	4235664
chr2R	4259475	4259748
chr2R	4248658	4248934
chr2R	4269497	4272903
chr2R	4260101	4262075
chr2R	4268704	4269269
chr2R	4284501	4288191
chr2R	4297177	4300109
chr2R	4321047	4322334
chr2R	4310749	4313841
chr2R	4324014	4324673
chr2R	4344602	4346956
chr2R	4347014	4348020
chr2R	4378438	4379287
chr2R	4395555	4396075
chr2R	4396370	4397435
chr2R	4411535	4414083
chr2R	4426123	4427163
chr2R	4428108	4431905
chr2R	4549485	4549993
chr2R	4544115	4546186
chr2R	4550250	4552339
chr2R	4566025	4568576
chr2R	4582081	4585662
chr2R	4592878	4594685
chr2R	4615078	4615682
chr2R	4609822	4610511
chr2R	4611184	4614507
chr2R	4626573	4628828
chr2R	4629833	4630873
chr2R	4640978	4641731
chr2R	4638619	4639038
chr2R	4657962	4659131
chr2R	4676414	4677671
chr2R	4697406	4697840
chr2R	4687232	4690994
chr2R	4691756	4693414
chr2R	4707161	4709313
chr2R	4716051	4716942
chr2R	4745219	4748161
chr2R	4735983	4736959
chr2R	4759577	4761011
chr2R	4780242	4782616
chr2R	4793931	4798907
chr2R	4815135	4816775
chr2R	4802740	4805208
chr2R	4826646	4827986
chr2R	4831788	4832786
chr2R	4856716	4857588
chr2R	4854667	4856112
chr2R	4877199	4879100
chr2R	4903231	4904130
chr2R	4937682	4940930
chr2R	4945143	4946576
chr2R	4943121	4943970
chr2R	5071058	5071734
chr2R	5075212	5077008
chr2R	5087732	5089042
chr2R	5107669	5110136
chr2R	5112716	5115251
chr2R	5126503	5126888
chr2R	5116037	5116967
chr2R	5118375	5119551
chr2R	5125701	5126104
chr2R	5137050	5140294
chr2R	5128927	5130100
chr2R	5132413	5134578
chr2R	5149134	5151296
chr2R	5172192	5173032
chr2R	5182303	5184586
chr2R	5200267	5201098
chr2R	5223062	5226315
chr2R	5240751	5242644
chr2R	5239749	5240568
chr2R	5227063	5227329
chr2R	5260565	5261143
chr2R	5266086	5267253
chr2R	5264356	5265528
chr2R	5282424	5282958
chr2R	5303369	5304519
chr2R	5300601	5301877
chr2R	5308594	5309216
chr2R	5329435	5334296
chr2R	5338785	5339617
chr2R	5325462	5328471
chr2R	5342970	5344957
chr2R	5352760	5353297
chr2R	5366489	5367501
chr2R	5364657	5365877
chr2R	5400196	5401423
chr2R	5397563	5399366
chr2R	5417579	5417990
chr2R	5431487	5432564
chr2R	5447773	5449404
chr2R	5445460	5447426
chr2R	5473907	5474435
chr2R	5503106	5503615
chr2R	5518026	5518531
chr2R	5514826	5515769
chr2R	5620587	5621889
chr2R	5639414	5641482
chr2R	5676523	5678108
chr2R	5672856	5673640
chr2R	5683888	5684926
chr2R	5692930	5693927
chr2R	5710802	5712149
chr2R	5715155	5716695
chr2R	5744815	5746476
chr2R	5741567	5743100
chr2R	5774892	5778458
chr2R	5788623	5790461
chr2R	5810735	5812704
chr2R	5813033	5815142
chr2R	5885686	5886393
chr2R	5887988	5889159
chr2R	5949947	5952313
chr2R	6006580	6008809
chr2R	6013031	6013807
chr2R	6088854	6089712
chr2R	6102005	6103345
chr2R	6103588	6106865
chr2R	6121894	6122742
chr2R	6120151	6121206
chr2R	6124809	6125971
chr2R	6115165	6115990
chr2R	6116398	6116969
chr2R	6151017	6151557
chr2R	6147902	6148498
chr2R	6159662	6159918
chr2R	6145445	6146432
chr2R	6166667	6167372
chr2R	6186512	6186930
chr2R	6193792	6194602
chr2R	6199798	6200059
chr2R	6235197	6236357
chr2R	6247841	6248953
chr2R	6254814	6255801
chr2R	6271322	6272851
chr2R	6266542	6269996
chr2R	6273448	6274714
chr2R	6270579	6271085
chr2R	6279866	6281328
chr2R	6288811	6289693
chr2R	6284573	6285027
chr2R	6287120	6288101
chr2R	6326292	6328266
chr2R	6436062	6436904
chr2R	6459866	6460879
chr2R	6494232	6494554
chr2R	6499855	6500474
chr2R	6514244	6517226
chr2R	6511310	6511828
chr2R	6506414	6507823
chr2R	6527687	6528517
chr2R	6523347	6525059
chr2R	6526545	6526990
chr2R	6542650	6547901
chr2R	6566279	6567347
chr2R	6573019	6574256
chr2R	6574821	6575539
chr2R	6578538	6579711
chr2R	6592958	6596370
chr2R	6597626	6598356
chr2R	6590974	6591566
chr2R	6605567	6606335
chr2R	6607217	6607839
chr2R	6627198	6627692
chr2R	6622533	6622875
chr2R	6685995	6687812
chr2R	6713199	6713805
chr2R	6701804	6703059
chr2R	6730219	6733516
chr2R	6721130	6726006
chr2R	6790518	6790977
chr2R	6813415	6814314
chr2R	7007742	7009030
chr2R	7112633	7113801
chr2R	7139521	7139934
chr2R	7146602	7147374
chr2R	7269353	7272257
chr2R	7283816	7285154
chr2R	7300244	7302024
chr2R	7316706	7318790
chr2R	7351919	7353090
chr2R	7371155	7372258
chr2R	7416793	7417784
chr2R	7456681	7458131
chr2R	7477526	7479904
chr2R	7490208	7490940
chr2R	7493167	7493628
chr2R	7546818	7547408
chr2R	7549634	7551914
chr2R	7573613	7578303
chr2R	7592435	7593273
chr2R	7595363	7596771
chr2R	7604890	7605517
chr2R	7691334	7693311
chr2R	7742877	7743377
chr2R	7755502	7757209
chr2R	7753960	7755088
chr2R	7772580	7774328
chr2R	7840736	7843145
chr2R	7848107	7849709
chr2R	7888037	7888663
chr2R	8021688	8022409
chr2R	8024058	8024906
chr2R	8037806	8039447
chr2R	8051028	8054531
chr2R	8049916	8050603
chr2R	8046131	8047117
chr2R	8113645	8114661
chr2R	8114861	8117319
chr2R	8129041	8130349
chr2R	8136557	8138998
chr2R	8143162	8143658
chr2R	8150401	8151084
chr2R	8196694	8197916
chr2R	8226431	8227566
chr2R	8231087	8231618
chr2R	8247951	8248567
chr2R	8250180	8251845
chr2R	8272212	8273158
chr2R	8394102	8396230
chr2R	8396488	8397332
chr2R	8393161	8393799
chr2R	8455344	8457033
chr2R	8571564	8573057
chr2R	8606547	8608491
chr2R	8640790	8642420
chr2R	8643086	8643855
chr2R	8636185	8637529
chr2R	8638176	8638719
chr2R	8647493	8648091
chr2R	8639850	8640219
chr2R	8654606	8656356
chr2R	8657727	8658469
chr2R	8667436	8668064
chr2R	8668627	8669207
chr2R	8688146	8688655
chr2R	8759700	8760736
chr2R	8801954	8802391
chr2R	8865967	8866673
chr2R	9039446	9040886
chr2R	9037360	9037953
chr2R	9054666	9056718
chr2R	9070165	9072876
chr2R	9067942	9068680
chr2R	9077275	9078064
chr2R	9129771	9130878
chr2R	9199923	9201127
chr2R	9230312	9231954
chr2R	9257599	9258338
chr2R	9278648	9280014
chr2R	9302480	9304252
chr2R	9299690	9302232
chr2R	9376279	9377152
chr2R	9401378	9401979
chr2R	9406189	9407506
chr2R	9404642	9405875
chr2R	9430460	9433190
chr2R	9435189	9436163
chr2R	9442051	9442754
chr2R	9490754	9491895
chr2R	9517161	9518126
chr2R	9541480	9541944
chr2R	9566899	9568139
chr2R	9611355	9612833
chr2R	9680434	9680976
chr2R	9694555	9695007
chr2R	9714173	9715031
chr2R	9699859	9700800
chr2R	9701973	9703202
chr2R	9708379	9709606
chr2R	9721081	9722202
chr2R	9739562	9740569
chr2R	9809477	9811229
chr2R	9853502	9853998
chr2R	9923037	9925261
chr2R	9942573	9944095
chr2R	9931388	9932192
chr2R	9935030	9936518
chr2R	9933777	9934226
chr2R	9937635	9938601
chr2R	9954954	9955952
chr2R	9948847	9950565
chr2R	9973358	9974529
chr2R	9972601	9973101
chr2R	9985568	9986655
chr2R	9980756	9981488
chr2R	9995066	9997133
chr2R	10012892	10014072
chr2R	10057657	10058047
chr2R	10058927	10059420
chr2R	10128079	10128881
chr2R	10130233	10131989
chr2R	10159334	10160292
chr2R	10164609	10165248
chr2R	10195088	10197074
chr2R	10219240	10220514
chr2R	10213832	10214706
chr2R	10207791	10209314
chr2R	10224576	10225749
chr2R	10235553	10236564
chr2R	10258980	10260285
chr2R	10287033	10287281
chr2R	10315706	10316772
chr2R	10432304	10432729
chr2R	10476223	10477164
chr2R	10486277	10487188
chr2R	10493947	10494384
chr2R	10491949	10492643
chr2R	10513680	10514567
chr2R	10510495	10511194
chr2R	10515311	10516139
chr2R	10503610	10504353
chr2R	10522160	10523323
chr2R	10518706	10521494
chr2R	10540350	10541234
chr2R	10548076	10548933
chr2R	10549487	10549841
chr2R	10559385	10559965
chr2R	10552781	10553306
chr2R	10564145	10565306
chr2R	10555247	10555649
chr2R	10553907	10554516
chr2R	10566504	10567281
chr2R	10561496	10562156
chr2R	10574836	10576721
chr2R	10595668	10597528
chr2R	10584120	10584732
chr2R	10601776	10604520
chr2R	10673997	10675278
chr2R	10691164	10692841
chr2R	10771514	10772467
chr2R	10804979	10805707
chr2R	10797268	10798330
chr2R	10858650	10859206
chr2R	10854675	10855455
chr2R	10868698	10869397
chr2R	10870621	10871606
chr2R	10916710	10919707
chr2R	10973287	10974838
chr2R	10985230	10985859
chr2R	10993672	10994796
chr2R	10995083	10997047
chr2R	10999220	11000289
chr2R	11069618	11073378
chr2R	11089889	11091846
chr2R	11100266	11101794
chr2R	11107386	11108082
chr2R	11094586	11095418
chr2R	11103155	11103508
chr2R	11110744	11111076
chr2R	11134375	11134844
chr2R	11184155	11185043
chr2R	11175342	11176131
chr2R	11196883	11197714
chr2R	11190731	11192368
chr2R	11202241	11203270
chr2R	11226571	11230151
chr2R	11266059	11266822
chr2R	11270913	11272030
chr2R	11364356	11365355
chr2R	11381166	11381498
chr2R	11400383	11400834
chr2R	11435300	11435836
chr2R	11450613	11451091
chr2R	11455480	11456016
chr2R	11477524	11478267
chr2R	11470794	11471454
chr2R	11493674	11495020
chr2R	11485523	11487782
chr2R	11511022	11512715
chr2R	11512983	11513918
chr2R	11529315	11530020
chr2R	11532226	11532946
chr2R	11525795	11526286
chr2R	11524759	11525068
chr2R	11546402	11547202
chr2R	11537315	11538237
chr2R	11548342	11549572
chr2R	11542097	11542583
chr2R	11565432	11565968
chr2R	11560575	11561924
chr2R	11555793	11556631
chr2R	11551747	11552427
chr2R	11559485	11560181
chr2R	11575277	11575953
chr2R	11577831	11578761
chr2R	11596616	11598279
chr2R	11593820	11594594
chr2R	11603085	11603896
chr2R	11614108	11614552
chr2R	11608998	11609686
chr2R	11625785	11627034
chr2R	11629610	11630254
chr2R	11638184	11639033
chr2R	11657054	11658213
chr2R	11658510	11659658
chr2R	11710221	11710908
chr2R	11709360	11709657
chr2R	11716424	11716921
chr2R	11717742	11719741
chr2R	11725461	11728157
chr2R	11732448	11733940
chr2R	11741256	11743272
chr2R	11736538	11737229
chr2R	11749787	11750648
chr2R	11793932	11794898
chr2R	11809666	11811898
chr2R	11799906	11800696
chr2R	11823132	11824369
chr2R	11836534	11838743
chr2R	11901136	11902019
chr2R	11921354	11922738
chr2R	11930277	11932390
chr2R	11945229	11946594
chr2R	11956834	11957945
chr2R	12007041	12008444
chr2R	12010677	12011499
chr2R	12065691	12066713
chr2R	12113185	12114698
chr2R	12111081	12112094
chr2R	12208248	12209370
chr2R	12232255	12233785
chr2R	12260329	12261949
chr2R	12274035	12274556
chr2R	12273214	12273626
chr2R	12319426	12319958
chr2R	12402688	12404913
chr2R	12454781	12455456
chr2R	12460189	12462329
chr2R	12458105	12458491
chr2R	12508257	12508823
chr2R	12530315	12531252
chr2R	12531923	12532520
chr2R	12520677	12521615
chr2R	12547821	12549684
chr2R	12537332	12539164
chr2R	12539691	12541519
chr2R	12553941	12555466
chr2R	12573824	12575131
chr2R	12603697	12605669
chr2R	12662895	12663657
chr2R	12703413	12704453
chr2R	12725250	12726305
chr2R	12741836	12743932
chr2R	12745760	12746673
chr2R	12775667	12776441
chr2R	12770280	12771054
chr2R	12886776	12887353
chr2R	12895098	12896051
chr2R	12896200	12898813
chr2R	12914411	12915277
chr2R	12926994	12927704
chr2R	12957346	12959220
chr2R	12947728	12948388
chr2R	12964968	12966134
chr2R	12970043	12972402
chr2R	12991626	12992202
chr2R	12990630	12991248
chr2R	13004409	13007258
chr2R	13018439	13019839
chr2R	13015479	13015969
chr2R	13012510	13013749
chr2R	13038633	13039195
chr2R	13027879	13030312
chr2R	13034902	13035771
chr2R	13032189	13033421
chr2R	13041670	13043463
chr2R	13055106	13056303
chr2R	13141704	13144998
chr2R	13145284	13146490
chr2R	13187866	13188269
chr2R	13195775	13196650
chr2R	13191370	13192184
chr2R	13194958	13195388
chr2R	13249000	13250510
chr2R	13307851	13308376
chr2R	13325493	13328212
chr2R	13342282	13343785
chr2R	13349324	13352619
chr2R	13403143	13404112
chr2R	13415320	13418024
chr2R	13447466	13448317
chr2R	13462756	13463301
chr2R	13471848	13473255
chr2R	13488566	13489072
[truncated: 4,768 more rows]
