# Supplementary material for: The hourglass model of evolutionary conservation during embryogenesis extends to developmental enhancers with signatures of positive selection
Source: Genome Res. 2021 Sep;31(9):1573–81. doi: 10.1101/gr.275212.121 (PMC8415374; doi:10.1101/gr.275212.121)
Supplement: Supplemental Material [file supp_gr.275212.121_Supplemental_Code.zip › Supplemental_Code/data/bedFiles/enhancers/all_enhancers/dvir2528_IDR_0.05_enhancer.bed]

scaffold_10212	215	451
scaffold_10322	327224	329027
scaffold_10322	52660	55222
scaffold_10322	75434	77645
scaffold_10322	138724	139354
scaffold_10322	150691	153899
scaffold_10322	175556	177438
scaffold_10322	177545	178578
scaffold_10322	169431	170628
scaffold_10322	186367	187589
scaffold_10322	184854	186194
scaffold_10322	198421	200828
scaffold_10322	213124	214909
scaffold_10322	222452	223444
scaffold_10322	240237	243617
scaffold_10322	231202	233529
scaffold_10322	235574	236562
scaffold_10322	274100	275468
scaffold_10322	265301	267117
scaffold_10322	279226	279831
scaffold_10322	319783	321256
scaffold_10322	336405	336858
scaffold_10322	332908	335210
scaffold_10322	400249	402084
scaffold_10322	423331	424684
scaffold_10322	411547	412061
scaffold_10324	163238	164820
scaffold_10324	343513	344537
scaffold_10324	1063920	1065194
scaffold_10324	60469	61377
scaffold_10324	58457	59217
scaffold_10324	74030	75546
scaffold_10324	89864	92050
scaffold_10324	84953	85959
scaffold_10324	108419	109889
scaffold_10324	127878	129701
scaffold_10324	119867	120370
scaffold_10324	143136	144576
scaffold_10324	176371	177958
scaffold_10324	179466	179859
scaffold_10324	180509	181985
scaffold_10324	209876	211153
scaffold_10324	207892	209356
scaffold_10324	218413	219184
scaffold_10324	227167	228212
scaffold_10324	214540	215407
scaffold_10324	217564	218257
scaffold_10324	220811	221269
scaffold_10324	235323	236575
scaffold_10324	238704	239510
scaffold_10324	233382	235205
scaffold_10324	249107	251203
scaffold_10324	340106	340846
scaffold_10324	342683	343375
scaffold_10324	352357	352554
scaffold_10324	346633	348221
scaffold_10324	358491	359834
scaffold_10324	402169	402610
scaffold_10324	423394	424933
scaffold_10324	425074	425597
scaffold_10324	439461	440812
scaffold_10324	438756	439204
scaffold_10324	428163	429782
scaffold_10324	444474	446186
scaffold_10324	481413	481933
scaffold_10324	522391	524019
scaffold_10324	599637	601618
scaffold_10324	611387	612288
scaffold_10324	620165	621049
scaffold_10324	630527	632199
scaffold_10324	637851	638389
scaffold_10324	639639	640605
scaffold_10324	660477	662176
scaffold_10324	664431	667370
scaffold_10324	667836	669251
scaffold_10324	681765	682802
scaffold_10324	683866	685742
scaffold_10324	690143	692484
scaffold_10324	693498	694763
scaffold_10324	708394	709224
scaffold_10324	762683	763625
scaffold_10324	781427	783183
scaffold_10324	773371	774735
scaffold_10324	775588	776591
scaffold_10324	770523	771984
scaffold_10324	788154	791228
scaffold_10324	794888	795781
scaffold_10324	797439	798569
scaffold_10324	823796	824428
scaffold_10324	910410	911540
scaffold_10324	913195	913855
scaffold_10324	922988	924769
scaffold_10324	977899	978522
scaffold_10324	988633	989598
scaffold_10324	987337	988476
scaffold_10324	993687	995954
scaffold_10324	1008481	1009270
scaffold_10324	1026693	1027655
scaffold_10324	1018836	1019610
scaffold_10324	1040609	1041829
scaffold_10324	1041970	1043303
scaffold_10324	1044124	1045336
scaffold_10324	1061254	1063138
scaffold_10324	1088083	1088677
scaffold_10324	1119468	1120896
scaffold_10324	1142091	1143451
scaffold_10324	1140413	1141546
scaffold_10324	1174956	1176333
scaffold_10324	1184585	1185200
scaffold_10324	1191391	1193020
scaffold_10324	1197591	1200964
scaffold_10324	1225087	1228174
scaffold_10324	1232115	1234458
scaffold_10324	1234705	1236104
scaffold_10324	1248833	1251653
scaffold_10349	833	1519
scaffold_10391	118	512
scaffold_12100	57928	59533
scaffold_12100	60294	61216
scaffold_12100	56767	57328
scaffold_12100	65857	68821
scaffold_12100	220787	221604
scaffold_12100	313636	316512
scaffold_12100	318238	321792
scaffold_12100	330192	332315
scaffold_12193	145	403
scaffold_12308	99	2083
scaffold_12308	4077	4560
scaffold_1231	969	1226
scaffold_12325	20710	22645
scaffold_12325	51264	52075
scaffold_12415	1797	2397
scaffold_12420	5385	7100
scaffold_12472	571980	573662
scaffold_12472	38943	40208
scaffold_12472	40684	41411
scaffold_12472	112489	112971
scaffold_12472	169584	170073
scaffold_12472	221772	223387
scaffold_12472	242429	243123
scaffold_12472	246790	248302
scaffold_12472	272480	273939
scaffold_12472	372283	372843
scaffold_12472	423457	424698
scaffold_12472	420461	421465
scaffold_12472	425390	425967
scaffold_12472	411346	412254
scaffold_12472	495343	497181
scaffold_12472	493064	493639
scaffold_12472	492245	492838
scaffold_12472	510214	513142
scaffold_12472	515332	515708
scaffold_12472	553699	555633
scaffold_12472	544772	546028
scaffold_12472	553176	553440
scaffold_12472	574153	575261
scaffold_12472	718290	719130
scaffold_12472	751317	752600
scaffold_12472	745220	746065
scaffold_12472	742094	743067
scaffold_12524	714	1225
scaffold_12528	221100	222424
scaffold_12554	504	944
scaffold_12566	5115	7156
scaffold_12566	11576	13816
scaffold_12566	7459	8551
scaffold_12566	13917	14682
scaffold_12642	34	1029
scaffold_12664	37	1389
scaffold_12684	2107	3068
scaffold_12723	4193988	4196469
scaffold_12723	1441357	1442138
scaffold_12723	2621065	2622721
scaffold_12723	4849174	4850436
scaffold_12723	5504367	5505393
scaffold_12723	305005	311621
scaffold_12723	1015425	1015917
scaffold_12723	1064464	1065008
scaffold_12723	1425011	1425845
scaffold_12723	1392443	1393218
scaffold_12723	1489025	1491422
scaffold_12723	2457394	2457909
scaffold_12723	2637044	2638173
scaffold_12723	2703058	2703893
scaffold_12723	3096359	3097076
scaffold_12723	3259987	3260661
scaffold_12723	3751324	3752172
scaffold_12723	3881745	3884549
scaffold_12723	4111465	4112682
scaffold_12723	4276132	4277192
scaffold_12723	4292339	4292726
scaffold_12723	4636456	4637925
scaffold_12723	4651607	4654802
scaffold_12723	4913547	4916247
scaffold_12723	5012762	5014629
scaffold_12723	423511	424175
scaffold_12723	475317	477301
scaffold_12723	481942	482448
scaffold_12723	522151	522442
scaffold_12723	528157	529048
scaffold_12723	710312	711158
scaffold_12723	795122	796704
scaffold_12723	826278	827835
scaffold_12723	842550	844512
scaffold_12723	844652	845187
scaffold_12723	847962	848886
scaffold_12723	856555	857960
scaffold_12723	879835	880336
scaffold_12723	898017	899691
scaffold_12723	931111	932087
scaffold_12723	924507	925870
scaffold_12723	1018460	1018922
scaffold_12723	1086310	1087943
scaffold_12723	1084704	1085766
scaffold_12723	1119194	1120832
scaffold_12723	1117875	1118891
scaffold_12723	1125485	1126737
scaffold_12723	1143836	1146179
scaffold_12723	1135385	1136865
scaffold_12723	1142272	1143264
scaffold_12723	1162037	1163206
scaffold_12723	1210362	1211470
scaffold_12723	1224641	1225806
scaffold_12723	1242409	1244500
scaffold_12723	1239668	1241279
scaffold_12723	1236519	1238910
scaffold_12723	1252190	1254177
scaffold_12723	1255116	1256853
scaffold_12723	1249625	1250883
scaffold_12723	1247607	1248016
scaffold_12723	1268522	1270194
scaffold_12723	1274968	1277812
scaffold_12723	1284984	1286215
scaffold_12723	1283269	1284816
scaffold_12723	1305784	1307309
scaffold_12723	1297560	1298412
scaffold_12723	1298907	1301211
scaffold_12723	1341515	1342272
scaffold_12723	1336306	1336907
scaffold_12723	1351461	1352708
scaffold_12723	1356387	1356775
scaffold_12723	1367187	1368441
scaffold_12723	1383155	1384536
scaffold_12723	1387073	1388901
scaffold_12723	1382491	1382985
scaffold_12723	1385072	1386116
scaffold_12723	1397529	1398071
scaffold_12723	1410697	1412739
scaffold_12723	1428754	1429794
scaffold_12723	1427623	1428263
scaffold_12723	1426325	1427137
scaffold_12723	1510857	1513118
scaffold_12723	1519438	1521024
scaffold_12723	1543279	1546146
scaffold_12723	1556480	1558526
scaffold_12723	1599906	1602698
scaffold_12723	1616191	1616987
scaffold_12723	1649350	1650104
scaffold_12723	1640037	1640456
scaffold_12723	1687584	1690012
scaffold_12723	1690245	1691104
scaffold_12723	1692492	1695441
scaffold_12723	1825962	1827703
scaffold_12723	1835186	1835861
scaffold_12723	1863302	1864398
scaffold_12723	1882665	1883704
scaffold_12723	1884302	1886609
scaffold_12723	1903832	1904059
scaffold_12723	1927969	1928879
scaffold_12723	1959444	1960242
scaffold_12723	1973425	1973953
scaffold_12723	1995992	1997058
scaffold_12723	2005393	2006997
scaffold_12723	2019063	2020814
scaffold_12723	2041956	2043659
scaffold_12723	2059373	2060147
scaffold_12723	2051550	2052266
scaffold_12723	2075845	2077183
scaffold_12723	2078027	2078821
scaffold_12723	2073582	2074490
scaffold_12723	2074836	2075616
scaffold_12723	2185265	2186032
scaffold_12723	2196449	2197567
scaffold_12723	2251391	2251864
scaffold_12723	2299136	2300063
scaffold_12723	2363716	2366027
scaffold_12723	2432066	2432663
scaffold_12723	2442478	2443796
scaffold_12723	2456402	2457153
scaffold_12723	2461036	2462645
scaffold_12723	2470393	2470991
scaffold_12723	2477461	2479675
scaffold_12723	2503048	2503295
scaffold_12723	2505484	2506285
scaffold_12723	2496302	2501557
scaffold_12723	2507598	2508083
scaffold_12723	2510120	2510365
scaffold_12723	2508487	2509211
scaffold_12723	2548969	2551001
scaffold_12723	2552510	2553910
scaffold_12723	2572307	2573720
scaffold_12723	2594777	2596515
scaffold_12723	2602340	2603232
scaffold_12723	2589596	2591012
scaffold_12723	2598237	2599584
scaffold_12723	2611982	2617434
scaffold_12723	2609321	2610866
scaffold_12723	2623236	2623971
scaffold_12723	2644964	2646157
scaffold_12723	2643101	2644618
scaffold_12723	2651016	2651989
scaffold_12723	2646309	2647103
scaffold_12723	2656034	2656988
scaffold_12723	2657745	2658170
scaffold_12723	2676680	2677810
scaffold_12723	2682707	2684267
scaffold_12723	2678325	2680382
scaffold_12723	2672600	2673663
scaffold_12723	2711960	2713188
scaffold_12723	2706040	2706622
scaffold_12723	2710775	2711528
scaffold_12723	2723876	2726182
scaffold_12723	2729234	2729901
scaffold_12723	2728287	2728804
scaffold_12723	2720525	2722029
scaffold_12723	2765595	2767054
scaffold_12723	2775612	2776262
scaffold_12723	2769019	2769440
scaffold_12723	2799065	2799629
scaffold_12723	2788449	2789926
scaffold_12723	2786540	2786884
scaffold_12723	2796007	2798645
scaffold_12723	2792989	2794294
scaffold_12723	2815317	2817526
scaffold_12723	2831518	2832278
scaffold_12723	2839582	2840258
scaffold_12723	2872077	2873813
scaffold_12723	2894057	2896154
scaffold_12723	2929053	2929837
scaffold_12723	2935014	2936257
scaffold_12723	2938024	2938654
scaffold_12723	2962790	2964172
scaffold_12723	2957771	2958749
scaffold_12723	2982169	2982487
scaffold_12723	3019589	3023332
scaffold_12723	3031659	3032807
scaffold_12723	3034722	3036482
scaffold_12723	3044494	3045551
scaffold_12723	3060154	3061456
scaffold_12723	3047769	3048913
scaffold_12723	3049084	3050892
scaffold_12723	3074810	3075548
scaffold_12723	3072815	3073771
scaffold_12723	3095186	3096018
scaffold_12723	3109183	3111409
scaffold_12723	3098168	3098664
scaffold_12723	3138977	3139719
scaffold_12723	3158993	3160273
scaffold_12723	3200925	3201658
scaffold_12723	3274113	3275087
scaffold_12723	3291752	3292193
scaffold_12723	3315569	3317176
scaffold_12723	3323165	3324020
scaffold_12723	3340708	3341524
scaffold_12723	3346069	3346438
scaffold_12723	3414744	3416349
scaffold_12723	3427890	3429157
scaffold_12723	3444447	3446459
scaffold_12723	3442255	3443318
scaffold_12723	3454370	3454976
scaffold_12723	3461124	3462359
scaffold_12723	3511119	3511723
scaffold_12723	3543071	3543646
scaffold_12723	3585483	3586762
scaffold_12723	3705059	3706051
scaffold_12723	3729558	3729962
scaffold_12723	3724145	3724919
scaffold_12723	3755295	3756779
scaffold_12723	3769525	3771206
scaffold_12723	3837742	3839406
scaffold_12723	3907106	3908091
scaffold_12723	3906111	3906942
scaffold_12723	3937689	3938311
scaffold_12723	4001362	4001867
scaffold_12723	4004731	4005689
scaffold_12723	4026145	4028100
scaffold_12723	4023585	4024450
scaffold_12723	4040395	4045088
scaffold_12723	4030934	4032738
scaffold_12723	4078684	4079238
scaffold_12723	4094086	4094800
scaffold_12723	4081688	4082616
scaffold_12723	4107686	4108165
scaffold_12723	4109870	4110708
scaffold_12723	4164963	4166338
scaffold_12723	4169179	4170255
scaffold_12723	4172241	4173423
scaffold_12723	4187770	4188247
scaffold_12723	4177983	4178806
scaffold_12723	4189292	4190626
scaffold_12723	4204679	4207646
scaffold_12723	4208829	4209830
scaffold_12723	4197782	4198479
scaffold_12723	4217008	4218213
scaffold_12723	4214252	4216243
scaffold_12723	4211356	4213866
scaffold_12723	4266379	4267782
scaffold_12723	4264881	4265904
scaffold_12723	4269895	4271284
scaffold_12723	4262824	4263653
scaffold_12723	4281261	4282977
scaffold_12723	4279348	4279913
scaffold_12723	4323750	4324696
scaffold_12723	4312609	4313940
scaffold_12723	4333643	4335455
scaffold_12723	4351814	4352323
scaffold_12723	4361535	4362784
scaffold_12723	4379529	4381043
scaffold_12723	4376902	4377547
scaffold_12723	4403386	4404297
scaffold_12723	4408028	4409548
scaffold_12723	4438151	4438699
scaffold_12723	4432983	4434316
scaffold_12723	4455043	4455564
scaffold_12723	4465836	4466494
scaffold_12723	4478154	4478958
scaffold_12723	4476407	4477418
scaffold_12723	4507131	4507899
scaffold_12723	4510637	4511616
scaffold_12723	4520744	4521658
scaffold_12723	4535150	4536297
scaffold_12723	4528485	4530249
scaffold_12723	4523937	4524424
scaffold_12723	4543469	4545575
scaffold_12723	4601928	4602998
scaffold_12723	4618375	4619356
scaffold_12723	4611115	4612916
scaffold_12723	4609509	4610280
scaffold_12723	4622413	4623498
scaffold_12723	4663434	4664570
scaffold_12723	4665065	4665928
scaffold_12723	4667776	4668286
scaffold_12723	4674354	4675625
scaffold_12723	4677559	4678404
scaffold_12723	4676312	4677002
scaffold_12723	4680886	4682484
scaffold_12723	4682993	4683997
scaffold_12723	4700082	4701516
scaffold_12723	4687148	4687668
scaffold_12723	4714583	4715619
scaffold_12723	4706205	4707153
scaffold_12723	4716117	4716760
scaffold_12723	4734260	4734930
scaffold_12723	4732462	4732944
scaffold_12723	4736007	4737001
scaffold_12723	4777853	4778327
scaffold_12723	4787918	4788377
scaffold_12723	4812596	4813223
scaffold_12723	4851243	4851967
scaffold_12723	4863141	4863643
scaffold_12723	4897121	4898672
scaffold_12723	4902366	4903914
scaffold_12723	4928642	4929590
scaffold_12723	4922435	4923295
scaffold_12723	4920573	4921466
scaffold_12723	4941256	4942512
scaffold_12723	4937804	4938793
scaffold_12723	4956122	4956702
scaffold_12723	4972102	4973975
scaffold_12723	4993643	4994668
scaffold_12723	4999379	5000399
scaffold_12723	5021943	5022538
scaffold_12723	5023937	5025577
scaffold_12723	5126011	5127044
scaffold_12723	5112933	5113473
scaffold_12723	5206339	5207418
scaffold_12723	5201845	5202895
scaffold_12723	5211823	5212194
scaffold_12723	5269343	5270545
scaffold_12723	5300949	5302521
scaffold_12723	5303653	5304233
scaffold_12723	5321557	5322512
scaffold_12723	5320123	5320707
scaffold_12723	5328313	5329110
scaffold_12723	5351639	5352987
scaffold_12723	5356247	5357414
scaffold_12723	5349725	5350319
scaffold_12723	5359471	5360021
scaffold_12723	5429548	5430233
scaffold_12723	5447022	5448011
scaffold_12723	5445828	5446444
scaffold_12723	5490258	5490726
scaffold_12723	5488960	5490084
scaffold_12723	5517059	5518889
scaffold_12723	5539393	5540552
scaffold_12723	5551513	5552779
scaffold_12723	5555323	5557112
scaffold_12723	5573034	5574359
scaffold_12723	5627495	5628204
scaffold_12723	5621807	5622559
scaffold_12723	5632717	5634163
scaffold_12723	5631218	5632521
scaffold_12723	5626388	5627276
scaffold_12723	5649248	5651781
scaffold_12723	5647219	5647424
scaffold_12723	5636990	5637709
scaffold_12723	5686909	5687602
scaffold_12723	5713361	5714710
scaffold_12723	5732846	5734105
scaffold_12723	5739061	5739935
scaffold_12723	5741924	5742759
scaffold_12723	5777794	5778691
scaffold_12726	179681	180634
scaffold_12726	294761	295343
scaffold_12726	507709	510262
scaffold_12726	556902	559202
scaffold_12726	588841	589899
scaffold_12726	769230	770188
scaffold_12726	1129370	1130756
scaffold_12726	1359357	1360495
scaffold_12726	1735396	1736746
scaffold_12726	79695	81148
scaffold_12726	77528	78126
scaffold_12726	157737	158103
scaffold_12726	193735	195347
scaffold_12726	230523	231468
scaffold_12726	229671	230380
scaffold_12726	255096	255879
scaffold_12726	284022	284452
scaffold_12726	280802	281275
scaffold_12726	304467	305736
scaffold_12726	357790	358768
scaffold_12726	366886	367518
scaffold_12726	404845	405659
scaffold_12726	419649	420274
scaffold_12726	426334	427628
scaffold_12726	460000	461092
scaffold_12726	485293	486565
scaffold_12726	489221	489810
scaffold_12726	498695	499601
scaffold_12726	563579	564795
scaffold_12726	565228	565894
scaffold_12726	568075	568532
scaffold_12726	603599	605225
scaffold_12726	601375	602352
scaffold_12726	609452	611019
scaffold_12726	635256	636075
scaffold_12726	666199	667018
scaffold_12726	691065	692234
scaffold_12726	689302	690952
scaffold_12726	726172	727361
scaffold_12726	728931	730754
scaffold_12726	754720	755587
scaffold_12726	770925	771956
scaffold_12726	812415	813744
scaffold_12726	831374	832617
scaffold_12726	850405	851731
scaffold_12726	861739	862422
scaffold_12726	972622	973649
scaffold_12726	968970	969929
scaffold_12726	980892	981663
scaffold_12726	981884	982881
scaffold_12726	991964	995330
scaffold_12726	1004167	1006099
scaffold_12726	1002437	1003152
scaffold_12726	1058124	1059712
scaffold_12726	1076763	1077774
scaffold_12726	1112200	1113287
scaffold_12726	1110550	1111414
scaffold_12726	1120625	1121167
scaffold_12726	1128379	1129127
scaffold_12726	1121780	1122409
scaffold_12726	1140012	1140729
scaffold_12726	1160651	1161483
scaffold_12726	1159317	1159891
scaffold_12726	1183554	1184872
scaffold_12726	1229647	1230284
scaffold_12726	1283846	1284751
scaffold_12726	1355492	1356255
scaffold_12726	1356988	1357783
scaffold_12726	1373771	1374097
scaffold_12726	1372412	1372718
scaffold_12726	1378094	1379913
scaffold_12726	1411557	1412699
scaffold_12726	1544502	1545722
scaffold_12726	1546619	1547364
scaffold_12726	1567683	1569219
scaffold_12726	1569358	1570437
scaffold_12726	1564013	1564868
scaffold_12726	1561600	1562929
scaffold_12726	1687858	1689015
scaffold_12726	1763199	1763864
scaffold_12726	1813125	1814138
scaffold_12726	1815602	1816575
scaffold_12726	1890098	1891413
scaffold_12726	1893096	1894530
scaffold_12726	1911746	1912527
scaffold_12726	1912731	1913752
scaffold_12726	1929781	1930227
scaffold_12726	1936481	1937957
scaffold_12726	1934658	1934992
scaffold_12726	1978903	1980872
scaffold_12726	1991514	1992160
scaffold_12726	2047461	2047800
scaffold_12726	2044908	2045372
scaffold_12726	2038089	2038449
scaffold_12726	2204092	2204380
scaffold_12726	2240435	2243124
scaffold_12726	2257052	2257582
scaffold_12726	2261095	2263315
scaffold_12726	2266189	2267431
scaffold_12726	2295886	2296442
scaffold_12726	2320871	2321459
scaffold_12726	2324462	2325226
scaffold_12726	2379707	2380409
scaffold_12726	2406949	2407552
scaffold_12726	2405470	2406112
scaffold_12726	2435970	2438167
scaffold_12726	2464263	2465383
scaffold_12726	2493488	2496078
scaffold_12726	2500742	2501540
scaffold_12726	2512758	2513103
scaffold_12726	2529923	2530914
scaffold_12726	2620047	2621106
scaffold_12726	2616331	2617496
scaffold_12726	2614412	2614885
scaffold_12726	2626474	2627212
scaffold_12726	2627276	2628801
scaffold_12726	2623721	2625748
scaffold_12726	2629677	2631129
scaffold_12726	2633198	2634226
scaffold_12726	2638775	2640786
scaffold_12726	2655915	2656778
scaffold_12726	2656930	2657381
scaffold_12726	2680798	2682176
scaffold_12726	2709540	2710167
scaffold_12726	2745235	2745445
scaffold_12726	2781122	2781938
scaffold_12726	2793297	2794690
scaffold_12726	2796076	2797119
scaffold_12728	127104	127896
scaffold_12728	239356	240506
scaffold_12728	436168	437405
scaffold_12728	446793	449403
scaffold_12728	682243	684643
scaffold_12728	694648	696294
scaffold_12728	761178	761425
scaffold_12728	806656	807801
scaffold_12734	487714	488992
scaffold_12736	90641	91198
scaffold_12741	4121	7722
scaffold_12758	211653	213320
scaffold_12758	882287	885528
scaffold_12758	8111	10600
scaffold_12758	16781	18097
scaffold_12758	31024	31797
scaffold_12758	39953	41073
scaffold_12758	44543	45072
scaffold_12758	67414	67886
scaffold_12758	103211	104325
scaffold_12758	139193	140144
scaffold_12758	172638	173573
scaffold_12758	170487	171345
scaffold_12758	179502	179975
scaffold_12758	174838	175233
scaffold_12758	209390	210325
scaffold_12758	225062	226418
scaffold_12758	213775	214480
scaffold_12758	215342	215865
scaffold_12758	254425	255205
scaffold_12758	340891	342677
scaffold_12758	339030	340696
scaffold_12758	328541	329453
scaffold_12758	333650	334068
scaffold_12758	352153	354041
scaffold_12758	363442	364498
scaffold_12758	380123	383151
scaffold_12758	383356	384848
scaffold_12758	418293	420279
scaffold_12758	467655	468439
scaffold_12758	495419	497471
scaffold_12758	503182	504474
scaffold_12758	544793	546428
scaffold_12758	547636	548997
scaffold_12758	565677	566330
scaffold_12758	620551	621451
scaffold_12758	625187	625727
scaffold_12758	672320	673050
scaffold_12758	713639	715468
scaffold_12758	710295	712290
scaffold_12758	769179	769936
scaffold_12758	770936	771959
scaffold_12758	790856	791366
scaffold_12758	848477	850159
scaffold_12758	872096	872963
scaffold_12758	898038	899558
scaffold_12758	887411	888353
scaffold_12758	891516	892203
scaffold_12758	911124	912535
scaffold_12758	926889	928025
scaffold_12758	963789	965263
scaffold_12758	958395	959196
scaffold_12758	950784	951320
scaffold_12758	967400	970097
scaffold_12785	3498	4259
scaffold_12785	591	1036
scaffold_12788	41583	41912
scaffold_12799	167654	168553
scaffold_12799	371098	372613
scaffold_12799	470690	471931
scaffold_12822	621957	622634
scaffold_12822	671531	672658
scaffold_12822	965280	967880
scaffold_12822	982030	983205
scaffold_12822	1359801	1360615
scaffold_12822	1472606	1474951
scaffold_12822	1605190	1606303
scaffold_12822	1900138	1901101
scaffold_12822	1949071	1950814
scaffold_12822	2195226	2196883
scaffold_12822	2375490	2376111
scaffold_12822	3522466	3524323
scaffold_12822	3554630	3555592
scaffold_12822	3570404	3572378
scaffold_12822	3702273	3704679
scaffold_12822	4094776	4096016
scaffold_12822	4076550	4080017
scaffold_12822	6894	8347
scaffold_12822	162540	163426
scaffold_12822	231728	233551
scaffold_12822	388934	391232
scaffold_12822	401325	405104
scaffold_12822	428226	429586
scaffold_12822	461005	463546
scaffold_12822	489658	490132
scaffold_12822	495127	496327
scaffold_12822	496713	497843
scaffold_12822	499374	500235
scaffold_12822	514266	516764
scaffold_12822	520456	521257
scaffold_12822	510129	511036
scaffold_12822	528123	529041
scaffold_12822	538654	540516
scaffold_12822	535149	536066
scaffold_12822	537517	538099
scaffold_12822	559892	561667
scaffold_12822	570117	571586
scaffold_12822	562054	562651
scaffold_12822	565194	565749
scaffold_12822	568623	569500
scaffold_12822	582790	583648
scaffold_12822	581098	582203
scaffold_12822	576058	577423
scaffold_12822	585607	587980
scaffold_12822	621049	621626
scaffold_12822	610448	611039
scaffold_12822	741754	742692
scaffold_12822	740743	741592
scaffold_12822	746246	748075
scaffold_12822	792073	792802
scaffold_12822	793101	793424
scaffold_12822	807188	807983
scaffold_12822	808734	809876
scaffold_12822	849372	850170
scaffold_12822	856080	857108
scaffold_12822	859871	861931
scaffold_12822	868920	871760
scaffold_12822	886989	888483
scaffold_12822	907258	908455
scaffold_12822	909123	909784
scaffold_12822	962474	963125
scaffold_12822	981063	981575
scaffold_12822	1013914	1015184
scaffold_12822	1013100	1013555
scaffold_12822	1001394	1002544
scaffold_12822	1063581	1064156
scaffold_12822	1064392	1064783
scaffold_12822	1076958	1078094
scaffold_12822	1098749	1100419
scaffold_12822	1112414	1114010
scaffold_12822	1153164	1155200
scaffold_12822	1194473	1195588
scaffold_12822	1216562	1219114
scaffold_12822	1223936	1225418
scaffold_12822	1251432	1252324
scaffold_12822	1276624	1277628
scaffold_12822	1269989	1271644
scaffold_12822	1271801	1272303
scaffold_12822	1290569	1291348
scaffold_12822	1321517	1322567
scaffold_12822	1319952	1320473
scaffold_12822	1318141	1319738
scaffold_12822	1348748	1349774
scaffold_12822	1368332	1369473
scaffold_12822	1364570	1365700
scaffold_12822	1393487	1394834
scaffold_12822	1421070	1421793
scaffold_12822	1419334	1420562
scaffold_12822	1504897	1505802
scaffold_12822	1491849	1493449
scaffold_12822	1531949	1533294
scaffold_12822	1539427	1539711
scaffold_12822	1527620	1528167
scaffold_12822	1542444	1543404
scaffold_12822	1580617	1581323
scaffold_12822	1599576	1600736
scaffold_12822	1611439	1612639
scaffold_12822	1613393	1616464
scaffold_12822	1610374	1610771
scaffold_12822	1627860	1629199
scaffold_12822	1635106	1635575
scaffold_12822	1633965	1634730
scaffold_12822	1651715	1652422
scaffold_12822	1723981	1725103
scaffold_12822	1751261	1752291
scaffold_12822	1768490	1769059
scaffold_12822	1753390	1755130
scaffold_12822	1777259	1777815
scaffold_12822	1844003	1846795
scaffold_12822	1891265	1891989
scaffold_12822	1913442	1915280
scaffold_12822	1917506	1918188
scaffold_12822	1926148	1926689
scaffold_12822	1961226	1962332
scaffold_12822	1972934	1974551
scaffold_12822	1994696	1996392
scaffold_12822	2011368	2012023
scaffold_12822	2078062	2078911
scaffold_12822	2082184	2083476
scaffold_12822	2144671	2146084
scaffold_12822	2153763	2154686
scaffold_12822	2151811	2152391
scaffold_12822	2165802	2166786
scaffold_12822	2203381	2204175
scaffold_12822	2305327	2307430
scaffold_12822	2320330	2321124
scaffold_12822	2324150	2324738
scaffold_12822	2313235	2313825
scaffold_12822	2335450	2337776
scaffold_12822	2366342	2366925
scaffold_12822	2369186	2369953
scaffold_12822	2415537	2416378
scaffold_12822	2444698	2446870
scaffold_12822	2488084	2488739
scaffold_12822	2474200	2474646
scaffold_12822	2495105	2496180
scaffold_12822	2545482	2547559
scaffold_12822	2547688	2548359
scaffold_12822	2690356	2691169
scaffold_12822	2844932	2846902
scaffold_12822	2903290	2904714
scaffold_12822	2904884	2905977
scaffold_12822	3012954	3013621
scaffold_12822	3036552	3038847
scaffold_12822	3038974	3040385
scaffold_12822	3056806	3058151
scaffold_12822	3055804	3056657
scaffold_12822	3058308	3058668
scaffold_12822	3087902	3088877
scaffold_12822	3159838	3161127
scaffold_12822	3185467	3186743
scaffold_12822	3180038	3180833
scaffold_12822	3197240	3197902
scaffold_12822	3203159	3204288
scaffold_12822	3205371	3206845
scaffold_12822	3315204	3317592
scaffold_12822	3309908	3310607
scaffold_12822	3338380	3339408
scaffold_12822	3346697	3348419
scaffold_12822	3385542	3386853
scaffold_12822	3387186	3388778
scaffold_12822	3395306	3397228
scaffold_12822	3417773	3419943
scaffold_12822	3420399	3422104
scaffold_12822	3415856	3417587
scaffold_12822	3412465	3413382
scaffold_12822	3482929	3483890
scaffold_12822	3507493	3511057
scaffold_12822	3517072	3518208
scaffold_12822	3528188	3530924
scaffold_12822	3552420	3553539
scaffold_12822	3550167	3551029
scaffold_12822	3557014	3559062
scaffold_12822	3563769	3566803
scaffold_12822	3621897	3622877
scaffold_12822	3639817	3640722
scaffold_12822	3683622	3685849
scaffold_12822	3709337	3710129
scaffold_12822	3765586	3766498
scaffold_12822	3820425	3821117
scaffold_12822	3838960	3840419
scaffold_12822	3846956	3849597
scaffold_12822	3890218	3891445
scaffold_12822	3896966	3898731
scaffold_12822	3885133	3886114
scaffold_12822	3906935	3907839
scaffold_12822	3901043	3901553
scaffold_12822	3929462	3931572
scaffold_12822	3946174	3948482
scaffold_12822	3933825	3934583
scaffold_12822	3971675	3973929
scaffold_12822	3968830	3969343
scaffold_12822	3989362	3991524
scaffold_12822	4034690	4035794
scaffold_12822	4035918	4036854
scaffold_12822	4064055	4064689
scaffold_12822	4065723	4067093
scaffold_12823	262105	263845
scaffold_12823	1572639	1573597
scaffold_12823	1965694	1966460
scaffold_12823	310747	312018
scaffold_12823	292852	295529
scaffold_12823	735820	737562
scaffold_12823	868249	868841
scaffold_12823	949382	952125
scaffold_12823	1277764	1279662
scaffold_12823	1537788	1540912
scaffold_12823	1490746	1491418
scaffold_12823	1866704	1868426
scaffold_12823	1997632	1998950
scaffold_12823	177984	180132
scaffold_12823	188331	188909
scaffold_12823	210648	212264
scaffold_12823	197057	199378
scaffold_12823	222216	222767
scaffold_12823	215312	217922
scaffold_12823	259901	261747
scaffold_12823	251345	253376
scaffold_12823	324459	325078
scaffold_12823	348788	350732
scaffold_12823	454347	455246
scaffold_12823	471050	472289
scaffold_12823	488132	489402
scaffold_12823	494532	496296
scaffold_12823	527620	530909
scaffold_12823	525438	527471
scaffold_12823	567395	567926
scaffold_12823	600562	602058
scaffold_12823	629358	631550
scaffold_12823	627333	628940
scaffold_12823	650794	653067
scaffold_12823	643230	644443
scaffold_12823	640434	641833
scaffold_12823	662896	663509
scaffold_12823	731146	731871
scaffold_12823	771038	771406
scaffold_12823	772060	773391
scaffold_12823	818483	819165
scaffold_12823	840069	841869
scaffold_12823	848351	849135
scaffold_12823	858526	859749
scaffold_12823	869596	870078
scaffold_12823	914790	916035
scaffold_12823	943631	944644
scaffold_12823	957287	959736
scaffold_12823	973523	974678
scaffold_12823	985132	985682
scaffold_12823	1047269	1048445
scaffold_12823	1166050	1166738
scaffold_12823	1163890	1165734
scaffold_12823	1184593	1185486
scaffold_12823	1188688	1189564
scaffold_12823	1182314	1184362
scaffold_12823	1201791	1202466
scaffold_12823	1258138	1259126
scaffold_12823	1259460	1260905
scaffold_12823	1249599	1250292
scaffold_12823	1271401	1272484
scaffold_12823	1265226	1266107
scaffold_12823	1267907	1269236
scaffold_12823	1283637	1284426
scaffold_12823	1281210	1282792
scaffold_12823	1285797	1286224
scaffold_12823	1327392	1328176
scaffold_12823	1355619	1358642
scaffold_12823	1351194	1354749
scaffold_12823	1367988	1370178
scaffold_12823	1360959	1362190
scaffold_12823	1380731	1383196
scaffold_12823	1384165	1388271
scaffold_12823	1395701	1397496
scaffold_12823	1394607	1395538
scaffold_12823	1435579	1436367
scaffold_12823	1436932	1438667
scaffold_12823	1438831	1439715
scaffold_12823	1454983	1456292
scaffold_12823	1456874	1457989
scaffold_12823	1446433	1447722
scaffold_12823	1452677	1453806
scaffold_12823	1469803	1471020
scaffold_12823	1461884	1462930
scaffold_12823	1472162	1473093
scaffold_12823	1471263	1471774
scaffold_12823	1489053	1490193
scaffold_12823	1550728	1551858
scaffold_12823	1549428	1550241
scaffold_12823	1545014	1546123
scaffold_12823	1562661	1563213
scaffold_12823	1570941	1572074
scaffold_12823	1580440	1580943
scaffold_12823	1615804	1617643
scaffold_12823	1634128	1635952
scaffold_12823	1622217	1624257
scaffold_12823	1640330	1643674
scaffold_12823	1682986	1683498
scaffold_12823	1700476	1702087
scaffold_12823	1698535	1699541
scaffold_12823	1726851	1727813
scaffold_12823	1725582	1726344
scaffold_12823	1737518	1739292
scaffold_12823	1744291	1745061
scaffold_12823	1736793	1737268
scaffold_12823	1797754	1798105
scaffold_12823	1789592	1790058
scaffold_12823	1827068	1830119
scaffold_12823	1819492	1821925
scaffold_12823	1842604	1843646
scaffold_12823	1845102	1845921
scaffold_12823	1868671	1870508
scaffold_12823	1881098	1881811
scaffold_12823	1909655	1911764
scaffold_12823	1970934	1971359
scaffold_12823	2013817	2015171
scaffold_12823	2066364	2067484
scaffold_12823	2135623	2136004
scaffold_12823	2134279	2134608
scaffold_12823	2160763	2161819
scaffold_12823	2148487	2150110
scaffold_12823	2165830	2166978
scaffold_12823	2239399	2239621
scaffold_12823	2240067	2241508
scaffold_12823	2284109	2285578
scaffold_12823	2297068	2299479
scaffold_12823	2299826	2300488
scaffold_12823	2316859	2317649
scaffold_12823	2314696	2315317
scaffold_12823	2426307	2426748
scaffold_12855	2097071	2098730
scaffold_12855	917424	917704
scaffold_12855	3011230	3015033
scaffold_12855	5636063	5637151
scaffold_12855	6684268	6685075
scaffold_12855	7602053	7604304
scaffold_12855	9698750	9699791
scaffold_12855	9567476	9568778
scaffold_12855	294359	295869
scaffold_12855	327566	329695
scaffold_12855	507016	508436
scaffold_12855	458657	459840
scaffold_12855	540605	541390
scaffold_12855	671646	673373
scaffold_12855	1374065	1376568
scaffold_12855	1487993	1491558
scaffold_12855	1654071	1656106
scaffold_12855	2031024	2033716
scaffold_12855	2244119	2244983
scaffold_12855	2276822	2278463
scaffold_12855	2457195	2458552
scaffold_12855	2392048	2392841
scaffold_12855	2702868	2703769
scaffold_12855	2719686	2720552
scaffold_12855	2686410	2689228
scaffold_12855	3079883	3081275
scaffold_12855	3047142	3047836
scaffold_12855	3210820	3213328
scaffold_12855	3505052	3506295
scaffold_12855	3602386	3604733
scaffold_12855	3899049	3901121
scaffold_12855	3881965	3883699
scaffold_12855	4259092	4259948
scaffold_12855	5128134	5129832
scaffold_12855	5225928	5226909
scaffold_12855	5291976	5293520
scaffold_12855	5962313	5963901
scaffold_12855	6520356	6522383
scaffold_12855	6454544	6455840
scaffold_12855	6732951	6734371
scaffold_12855	6881117	6882716
scaffold_12855	7012067	7014376
scaffold_12855	6962978	6964404
scaffold_12855	7192082	7192746
scaffold_12855	7764733	7767997
scaffold_12855	7829968	7831646
scaffold_12855	7880248	7880774
scaffold_12855	7945662	7947017
scaffold_12855	8011443	8013341
scaffold_12855	8075861	8078970
scaffold_12855	8289808	8290572
scaffold_12855	8421206	8421959
scaffold_12855	8764818	8766638
scaffold_12855	8797131	8800709
scaffold_12855	9090794	9093130
scaffold_12855	9550475	9554393
scaffold_12855	9780032	9782119
scaffold_12855	39985	40876
scaffold_12855	34959	37150
scaffold_12855	160532	161894
scaffold_12855	149544	151394
scaffold_12855	153360	155105
scaffold_12855	169556	170956
scaffold_12855	260692	260853
scaffold_12855	264846	265851
scaffold_12855	263438	264701
scaffold_12855	282704	284481
scaffold_12855	280328	281346
scaffold_12855	304927	306746
scaffold_12855	311861	313653
scaffold_12855	336110	337521
scaffold_12855	332390	333311
scaffold_12855	342092	342748
scaffold_12855	374497	374879
scaffold_12855	379315	381182
scaffold_12855	387701	389010
scaffold_12855	385191	385948
scaffold_12855	396589	398351
scaffold_12855	412010	413412
scaffold_12855	419868	420476
scaffold_12855	420891	421931
scaffold_12855	434550	435393
scaffold_12855	453043	454191
scaffold_12855	456347	457882
scaffold_12855	469607	470677
scaffold_12855	467520	468579
scaffold_12855	463574	464751
scaffold_12855	486200	487025
scaffold_12855	483231	484013
scaffold_12855	505577	506548
scaffold_12855	519684	520710
scaffold_12855	536167	537728
scaffold_12855	546413	547504
scaffold_12855	567533	568358
scaffold_12855	592942	594460
scaffold_12855	634348	635085
scaffold_12855	662647	663592
scaffold_12855	680457	681331
scaffold_12855	710078	710655
scaffold_12855	708083	708715
scaffold_12855	735358	737011
scaffold_12855	729151	730821
scaffold_12855	775831	776931
scaffold_12855	837734	838471
scaffold_12855	855453	857420
scaffold_12855	896175	897749
scaffold_12855	898525	899579
scaffold_12855	908112	910341
scaffold_12855	905909	906504
scaffold_12855	910531	911427
scaffold_12855	922273	925574
scaffold_12855	928643	929604
scaffold_12855	919563	920434
scaffold_12855	934522	937420
scaffold_12855	1059699	1061999
scaffold_12855	1066585	1067678
scaffold_12855	1082229	1082872
scaffold_12855	1152948	1156982
scaffold_12855	1148321	1149117
scaffold_12855	1165207	1166068
scaffold_12855	1174143	1174887
scaffold_12855	1171795	1172026
scaffold_12855	1188167	1190228
scaffold_12855	1192504	1194159
scaffold_12855	1186675	1187533
scaffold_12855	1222925	1224067
scaffold_12855	1254549	1255402
scaffold_12855	1444272	1445769
scaffold_12855	1470385	1472751
scaffold_12855	1479044	1479872
scaffold_12855	1498037	1498728
scaffold_12855	1530637	1532211
scaffold_12855	1537685	1538500
scaffold_12855	1527979	1528427
scaffold_12855	1544408	1545412
scaffold_12855	1548337	1549129
scaffold_12855	1582157	1582924
scaffold_12855	1590331	1593035
scaffold_12855	1627826	1629339
scaffold_12855	1636987	1638086
scaffold_12855	1631309	1631496
scaffold_12855	1625605	1625901
scaffold_12855	1640008	1643705
scaffold_12855	1644160	1645830
scaffold_12855	1647644	1648927
scaffold_12855	1638924	1639347
scaffold_12855	1646407	1647404
scaffold_12855	1669176	1669957
scaffold_12855	1682321	1684206
scaffold_12855	1699475	1701159
scaffold_12855	1734699	1735798
scaffold_12855	1727004	1729698
scaffold_12855	1732922	1734250
scaffold_12855	1748578	1750979
scaffold_12855	1740356	1742167
scaffold_12855	1755117	1758417
scaffold_12855	1848664	1849342
scaffold_12855	1909773	1911528
scaffold_12855	1902606	1903674
scaffold_12855	1927179	1928001
scaffold_12855	1968892	1970087
scaffold_12855	2024509	2025555
scaffold_12855	2029882	2030470
scaffold_12855	2140494	2143199
scaffold_12855	2135687	2136583
scaffold_12855	2176769	2178565
scaffold_12855	2183752	2184524
scaffold_12855	2201432	2201930
scaffold_12855	2202596	2203463
scaffold_12855	2196111	2197067
scaffold_12855	2214771	2215224
scaffold_12855	2242663	2243795
scaffold_12855	2247267	2249389
scaffold_12855	2272433	2272955
scaffold_12855	2276267	2276580
scaffold_12855	2263318	2263941
scaffold_12855	2303967	2305700
scaffold_12855	2302250	2303822
scaffold_12855	2318072	2320329
scaffold_12855	2379734	2380675
scaffold_12855	2418101	2419410
scaffold_12855	2453211	2453769
scaffold_12855	2503608	2504683
scaffold_12855	2504853	2505388
scaffold_12855	2511416	2514984
scaffold_12855	2527659	2529500
scaffold_12855	2526598	2527173
scaffold_12855	2552535	2553484
scaffold_12855	2546500	2550735
scaffold_12855	2558394	2560590
scaffold_12855	2563189	2564272
scaffold_12855	2565058	2566433
scaffold_12855	2573343	2574612
scaffold_12855	2607803	2610143
scaffold_12855	2612550	2613496
scaffold_12855	2617668	2618088
scaffold_12855	2630664	2631856
scaffold_12855	2658714	2660424
scaffold_12855	2700095	2701109
scaffold_12855	2693591	2695221
scaffold_12855	2690536	2691644
scaffold_12855	2709193	2710098
scaffold_12855	2713844	2714995
scaffold_12855	2734715	2735970
scaffold_12855	2771358	2772403
scaffold_12855	2815517	2816579
scaffold_12855	2859951	2860511
scaffold_12855	2872572	2873856
scaffold_12855	2874102	2874671
scaffold_12855	2879438	2880321
scaffold_12855	2871153	2871667
scaffold_12855	2887241	2888308
scaffold_12855	2990562	2991201
scaffold_12855	2986184	2987125
scaffold_12855	3001441	3003083
scaffold_12855	3007072	3007662
scaffold_12855	3019381	3020811
scaffold_12855	3024385	3027272
scaffold_12855	3049982	3051274
scaffold_12855	3048939	3049754
scaffold_12855	3075388	3076725
scaffold_12855	3081797	3083626
scaffold_12855	3100195	3102006
scaffold_12855	3148915	3151047
scaffold_12855	3151290	3152490
scaffold_12855	3158015	3159222
scaffold_12855	3164022	3164629
scaffold_12855	3192654	3193964
scaffold_12855	3196693	3198190
scaffold_12855	3234544	3235646
scaffold_12855	3249561	3250385
scaffold_12855	3256318	3257181
scaffold_12855	3262346	3264338
scaffold_12855	3274364	3275230
scaffold_12855	3288374	3289356
scaffold_12855	3280754	3281297
scaffold_12855	3359906	3361517
scaffold_12855	3434391	3435302
scaffold_12855	3428689	3429980
scaffold_12855	3474287	3475194
scaffold_12855	3501006	3501905
scaffold_12855	3518441	3520599
scaffold_12855	3515755	3516545
scaffold_12855	3516948	3517498
scaffold_12855	3508294	3509530
scaffold_12855	3507020	3507739
scaffold_12855	3529155	3530674
scaffold_12855	3528296	3528987
scaffold_12855	3531488	3531905
scaffold_12855	3542916	3544169
scaffold_12855	3546918	3547998
scaffold_12855	3552152	3554155
scaffold_12855	3563234	3564884
scaffold_12855	3558572	3559462
scaffold_12855	3569301	3570102
scaffold_12855	3557482	3557796
scaffold_12855	3604896	3606208
scaffold_12855	3681897	3683096
scaffold_12855	3697685	3698813
scaffold_12855	3699884	3701429
scaffold_12855	3694275	3696126
scaffold_12855	3696397	3697392
scaffold_12855	3715466	3718110
scaffold_12855	3712722	3714089
scaffold_12855	3728738	3729756
scaffold_12855	3723999	3725323
scaffold_12855	3741280	3741783
scaffold_12855	3739518	3740826
scaffold_12855	3773886	3774838
scaffold_12855	3796203	3797682
scaffold_12855	3810221	3811056
scaffold_12855	3807389	3808469
scaffold_12855	3863353	3864769
scaffold_12855	3888028	3889203
scaffold_12855	3885081	3886188
scaffold_12855	3908111	3909863
scaffold_12855	3927887	3928993
scaffold_12855	3926497	3927210
scaffold_12855	3934166	3935450
scaffold_12855	3955426	3956227
scaffold_12855	3972422	3974270
scaffold_12855	3970755	3971193
scaffold_12855	4014433	4015693
scaffold_12855	4082140	4083019
scaffold_12855	4128244	4128569
scaffold_12855	4166262	4167951
scaffold_12855	4188823	4189381
scaffold_12855	4244236	4246397
scaffold_12855	4298233	4299098
scaffold_12855	4295419	4295930
scaffold_12855	4367794	4368781
scaffold_12855	4394604	4395442
scaffold_12855	4401052	4401849
scaffold_12855	4434920	4437793
scaffold_12855	4451024	4452713
scaffold_12855	4445159	4446554
scaffold_12855	4487402	4487882
scaffold_12855	4564693	4567114
scaffold_12855	4574901	4577383
scaffold_12855	4582319	4583587
scaffold_12855	4573440	4573957
scaffold_12855	4610985	4612220
scaffold_12855	4616819	4617694
scaffold_12855	4604076	4604923
scaffold_12855	4617930	4618140
scaffold_12855	4628903	4630050
scaffold_12855	4625127	4626199
scaffold_12855	4694919	4696104
scaffold_12855	4688541	4689312
scaffold_12855	4735610	4736571
scaffold_12855	4746950	4747710
scaffold_12855	4755539	4757754
scaffold_12855	4765988	4766896
scaffold_12855	4758488	4759173
scaffold_12855	4767810	4768382
scaffold_12855	4814275	4815001
scaffold_12855	4852090	4853151
scaffold_12855	4853501	4854191
scaffold_12855	4875723	4877702
scaffold_12855	4921894	4922755
scaffold_12855	4959308	4959922
scaffold_12855	5043323	5043808
scaffold_12855	5056370	5057529
scaffold_12855	5057759	5059108
scaffold_12855	5109723	5110363
scaffold_12855	5125297	5127594
scaffold_12855	5124263	5125142
scaffold_12855	5120244	5121885
scaffold_12855	5137830	5140457
scaffold_12855	5131793	5134415
scaffold_12855	5149180	5151284
scaffold_12855	5172776	5174821
scaffold_12855	5167718	5168457
scaffold_12855	5207998	5208594
scaffold_12855	5272835	5275025
scaffold_12855	5272011	5272630
scaffold_12855	5294087	5295745
scaffold_12855	5321181	5321811
scaffold_12855	5360394	5360889
scaffold_12855	5375642	5377165
scaffold_12855	5377322	5377882
scaffold_12855	5429355	5432312
scaffold_12855	5424880	5425950
scaffold_12855	5448745	5450536
scaffold_12855	5450662	5451363
scaffold_12855	5478775	5480523
scaffold_12855	5502703	5503604
scaffold_12855	5489176	5490008
scaffold_12855	5538966	5539832
scaffold_12855	5542370	5544806
scaffold_12855	5601189	5601812
scaffold_12855	5598043	5598448
scaffold_12855	5639290	5640391
scaffold_12855	5649909	5650514
scaffold_12855	5679761	5682259
scaffold_12855	5758737	5760704
scaffold_12855	5762822	5764261
scaffold_12855	5793812	5794667
scaffold_12855	5787113	5787746
scaffold_12855	5792757	5793287
scaffold_12855	5821202	5821912
scaffold_12855	5898762	5900014
scaffold_12855	5903618	5905230
scaffold_12855	5978794	5979443
scaffold_12855	5994065	5994874
scaffold_12855	6001395	6002206
scaffold_12855	5998894	5999378
scaffold_12855	6023158	6023945
scaffold_12855	6032681	6033755
scaffold_12855	6030739	6031665
scaffold_12855	6064308	6064766
scaffold_12855	6065716	6066281
scaffold_12855	6096041	6097865
scaffold_12855	6138219	6138791
scaffold_12855	6147686	6148686
scaffold_12855	6157489	6158533
scaffold_12855	6224797	6225593
scaffold_12855	6220850	6221167
scaffold_12855	6225992	6227150
scaffold_12855	6236876	6237879
scaffold_12855	6262370	6263634
scaffold_12855	6264319	6265059
scaffold_12855	6317704	6318433
scaffold_12855	6353764	6355831
scaffold_12855	6363737	6364754
scaffold_12855	6395429	6396339
scaffold_12855	6479548	6480877
scaffold_12855	6535878	6536100
scaffold_12855	6582048	6582969
scaffold_12855	6646682	6647853
scaffold_12855	6677809	6679107
scaffold_12855	6724911	6725835
scaffold_12855	6721777	6722765
scaffold_12855	6740146	6740711
scaffold_12855	6749659	6750155
scaffold_12855	6742946	6744279
scaffold_12855	6739236	6739955
scaffold_12855	6761011	6762204
scaffold_12855	6758676	6759408
scaffold_12855	6806133	6807217
scaffold_12855	6813326	6814371
scaffold_12855	6862306	6862942
scaffold_12855	6892042	6893000
scaffold_12855	6932877	6933387
scaffold_12855	6984632	6988086
scaffold_12855	6990556	6990975
scaffold_12855	7040321	7043060
scaffold_12855	7063363	7065480
scaffold_12855	7092548	7093499
scaffold_12855	7127722	7129314
scaffold_12855	7145282	7146046
scaffold_12855	7173631	7174780
scaffold_12855	7171802	7172258
scaffold_12855	7207270	7208603
scaffold_12855	7229409	7231217
scaffold_12855	7228138	7228792
scaffold_12855	7283175	7284838
scaffold_12855	7288480	7289569
scaffold_12855	7317871	7318501
scaffold_12855	7329651	7331483
scaffold_12855	7335214	7336005
scaffold_12855	7346703	7348881
scaffold_12855	7344332	7346464
scaffold_12855	7353121	7356137
scaffold_12855	7352694	7352939
scaffold_12855	7358800	7360161
scaffold_12855	7363363	7363717
scaffold_12855	7395638	7398020
scaffold_12855	7398877	7400368
scaffold_12855	7423608	7425019
scaffold_12855	7442448	7446596
scaffold_12855	7468625	7470156
scaffold_12855	7479409	7480180
scaffold_12855	7484007	7485759
scaffold_12855	7544962	7546023
scaffold_12855	7538800	7539629
scaffold_12855	7548082	7549608
scaffold_12855	7562101	7564485
scaffold_12855	7554456	7555426
scaffold_12855	7627886	7629581
scaffold_12855	7622653	7623407
scaffold_12855	7669860	7670242
scaffold_12855	7682122	7682803
scaffold_12855	7696343	7697624
scaffold_12855	7693822	7695506
scaffold_12855	7741182	7742247
scaffold_12855	7738643	7739690
scaffold_12855	7736255	7737086
scaffold_12855	7770135	7772142
scaffold_12855	7772322	7774692
scaffold_12855	7797205	7798661
scaffold_12855	7866889	7868009
scaffold_12855	7865187	7866743
scaffold_12855	7888566	7889213
scaffold_12855	7910778	7911533
scaffold_12855	7941672	7942485
scaffold_12855	7957196	7959073
scaffold_12855	7950159	7952445
scaffold_12855	7974613	7975690
scaffold_12855	7975942	7977100
scaffold_12855	7982386	7983651
scaffold_12855	7992761	7993855
scaffold_12855	7986743	7988025
scaffold_12855	7981727	7982263
scaffold_12855	7988180	7992454
scaffold_12855	7980633	7980923
scaffold_12855	7996921	8000565
scaffold_12855	8004284	8004985
scaffold_12855	8007448	8008104
scaffold_12855	8023362	8024614
scaffold_12855	8019344	8020378
scaffold_12855	8015222	8016388
scaffold_12855	8032348	8034083
scaffold_12855	8029312	8030054
scaffold_12855	8050171	8051780
scaffold_12855	8056423	8058279
scaffold_12855	8053904	8055757
scaffold_12855	8047469	8048084
scaffold_12855	8062773	8064064
scaffold_12855	8067041	8067781
scaffold_12855	8120230	8121265
scaffold_12855	8129785	8130799
scaffold_12855	8237209	8238135
scaffold_12855	8254483	8255114
scaffold_12855	8285586	8286826
scaffold_12855	8290973	8292399
scaffold_12855	8354115	8354778
scaffold_12855	8344708	8345649
scaffold_12855	8370261	8372184
scaffold_12855	8380134	8382075
scaffold_12855	8382365	8383813
scaffold_12855	8399233	8399747
scaffold_12855	8411743	8412440
scaffold_12855	8438569	8439702
scaffold_12855	8440093	8440557
scaffold_12855	8452927	8453731
scaffold_12855	8480859	8483302
scaffold_12855	8495860	8496320
scaffold_12855	8495262	8495732
scaffold_12855	8509740	8511461
scaffold_12855	8516511	8517577
scaffold_12855	8566365	8567298
scaffold_12855	8570479	8571404
scaffold_12855	8592024	8592743
scaffold_12855	8586815	8587572
scaffold_12855	8585595	8586660
scaffold_12855	8592880	8595097
scaffold_12855	8616643	8617755
scaffold_12855	8605336	8607251
scaffold_12855	8630958	8632289
scaffold_12855	8620433	8622179
scaffold_12855	8648411	8649481
scaffold_12855	8646989	8648149
scaffold_12855	8639826	8641579
scaffold_12855	8643053	8644708
scaffold_12855	8638833	8639595
scaffold_12855	8657874	8659791
scaffold_12855	8683616	8684693
scaffold_12855	8685611	8686414
scaffold_12855	8691846	8693091
scaffold_12855	8705181	8707409
scaffold_12855	8711996	8712402
scaffold_12855	8731066	8731897
scaffold_12855	8726176	8727134
scaffold_12855	8740628	8741860
scaffold_12855	8736030	8737327
scaffold_12855	8739622	8740191
scaffold_12855	8753430	8754310
scaffold_12855	8755856	8756262
scaffold_12855	8775418	8776529
scaffold_12855	8766975	8768248
scaffold_12855	8769994	8770943
scaffold_12855	8906625	8907136
scaffold_12855	8942615	8944292
scaffold_12855	9058302	9060063
scaffold_12855	9067526	9068227
scaffold_12855	9122009	9122741
scaffold_12855	9133095	9134682
scaffold_12855	9172921	9173780
scaffold_12855	9188906	9190794
scaffold_12855	9175839	9177064
scaffold_12855	9204895	9206126
scaffold_12855	9214629	9215064
scaffold_12855	9219847	9220918
scaffold_12855	9225393	9226062
scaffold_12855	9233446	9234464
scaffold_12855	9292469	9294300
scaffold_12855	9301596	9303112
scaffold_12855	9299551	9300652
scaffold_12855	9308192	9308949
scaffold_12855	9326834	9331249
scaffold_12855	9377084	9378438
scaffold_12855	9446392	9447796
scaffold_12855	9509643	9511256
scaffold_12855	9531310	9532482
scaffold_12855	9580302	9581177
scaffold_12855	9569034	9569867
scaffold_12855	9614931	9615687
scaffold_12855	9634248	9635922
scaffold_12855	9719988	9721311
scaffold_12855	9731224	9731575
scaffold_12855	9724960	9725665
scaffold_12855	9795638	9797306
scaffold_12855	9783974	9784653
scaffold_12855	9799127	9800052
scaffold_12855	9808125	9808830
scaffold_12855	9801285	9802104
scaffold_12855	9829244	9829741
scaffold_12855	9816898	9817577
scaffold_12855	9832490	9833696
scaffold_12855	9842195	9842718
scaffold_12855	9863694	9864732
scaffold_12855	9870099	9870816
scaffold_12855	9875349	9875787
scaffold_12855	9905432	9906409
scaffold_12855	9966727	9967804
scaffold_12855	10046225	10047770
scaffold_12855	10048427	10049111
scaffold_12855	10094992	10097290
scaffold_12855	10101352	10103535
scaffold_12855	10103610	10105347
scaffold_12855	10099835	10100332
scaffold_12855	10113706	10114624
scaffold_12856	4098	6033
scaffold_12856	42180	42555
scaffold_12856	45259	45682
scaffold_12875	13630356	13632034
scaffold_12875	654362	655668
scaffold_12875	130175	132920
scaffold_12875	3013277	3015123
scaffold_12875	4063121	4063552
scaffold_12875	4718159	4719755
scaffold_12875	4455817	4456630
scaffold_12875	7995115	7996071
scaffold_12875	8256124	8258035
scaffold_12875	10746040	10748063
scaffold_12875	12843638	12847384
scaffold_12875	19529549	19530632
scaffold_12875	245284	246520
scaffold_12875	490033	492861
scaffold_12875	506723	507986
scaffold_12875	538430	541026
scaffold_12875	589058	590714
scaffold_12875	835508	836248
scaffold_12875	850154	853453
scaffold_12875	1079418	1081842
scaffold_12875	1358057	1360665
scaffold_12875	1621907	1622376
scaffold_12875	2129714	2130887
scaffold_12875	2162304	2163029
scaffold_12875	2375323	2376665
scaffold_12875	2555257	2555972
scaffold_12875	2703343	2704299
scaffold_12875	2800992	2802668
scaffold_12875	2948781	2949332
scaffold_12875	3095445	3096746
scaffold_12875	3308622	3309782
scaffold_12875	3882152	3883115
scaffold_12875	3915184	3916140
scaffold_12875	4013648	4014430
scaffold_12875	4472639	4474172
scaffold_12875	4930370	4932166
scaffold_12875	5224682	5226531
scaffold_12875	6257965	6259104
scaffold_12875	6504020	6505320
scaffold_12875	6569421	6570846
scaffold_12875	6912939	6914648
scaffold_12875	6963141	6964697
scaffold_12875	7125704	7127495
scaffold_12875	7322328	7324419
scaffold_12875	7634192	7635293
scaffold_12875	7682611	7684158
scaffold_12875	8092526	8094018
scaffold_12875	9255655	9257132
scaffold_12875	10829025	10830619
scaffold_12875	10763878	10764596
scaffold_12875	11124222	11125377
scaffold_12875	11025739	11026700
scaffold_12875	11155739	11158501
scaffold_12875	11318428	11321828
scaffold_12875	11779723	11780416
scaffold_12875	11976636	11978504
scaffold_12875	12432378	12436478
scaffold_12875	12517158	12518269
scaffold_12875	12468205	12468620
scaffold_12875	12599123	12599616
scaffold_12875	13008244	13009825
scaffold_12875	13418119	13419603
scaffold_12875	14185631	14188721
scaffold_12875	14237132	14238346
scaffold_12875	14482470	14483497
scaffold_12875	14580274	14582090
scaffold_12875	14875313	14877388
scaffold_12875	16103986	16105905
scaffold_12875	16154596	16155723
scaffold_12875	16400179	16401538
scaffold_12875	16694805	16698568
scaffold_12875	16842264	16843492
scaffold_12875	16972752	16974058
scaffold_12875	17022053	17024071
scaffold_12875	17216721	17219637
scaffold_12875	17382002	17383642
scaffold_12875	17775278	17777668
scaffold_12875	17937141	17941292
scaffold_12875	18464220	18466878
scaffold_12875	18707859	18710552
scaffold_12875	19594303	19596750
scaffold_12875	19888798	19891295
scaffold_12875	20037214	20037853
scaffold_12875	20103072	20105572
scaffold_12875	20069325	20071676
scaffold_12875	20430285	20431444
scaffold_12875	11578	13655
scaffold_12875	1170	2407
scaffold_12875	66546	67830
scaffold_12875	110320	112329
scaffold_12875	113475	114262
scaffold_12875	129128	129929
scaffold_12875	137207	138021
scaffold_12875	192754	194005
scaffold_12875	191551	192576
scaffold_12875	230226	233670
scaffold_12875	255483	256095
scaffold_12875	257122	258546
scaffold_12875	311882	312756
scaffold_12875	333262	334346
scaffold_12875	348964	350702
scaffold_12875	403958	405528
scaffold_12875	394772	395881
scaffold_12875	416396	417204
scaffold_12875	418845	420332
scaffold_12875	518535	519514
scaffold_12875	511954	513314
scaffold_12875	509993	511243
scaffold_12875	551086	551855
scaffold_12875	572149	573003
scaffold_12875	567896	570056
scaffold_12875	584968	585675
scaffold_12875	573680	574766
scaffold_12875	587358	587848
scaffold_12875	603790	604378
scaffold_12875	619708	621389
scaffold_12875	619080	619560
scaffold_12875	633332	633730
scaffold_12875	625548	625974
scaffold_12875	647072	648556
scaffold_12875	644505	645405
scaffold_12875	643452	644201
scaffold_12875	665296	665637
scaffold_12875	678644	679528
scaffold_12875	684281	685437
scaffold_12875	681139	681995
scaffold_12875	685651	686437
scaffold_12875	705166	705569
scaffold_12875	726708	727800
scaffold_12875	739757	740374
scaffold_12875	755808	756974
scaffold_12875	776646	776885
scaffold_12875	787885	789882
scaffold_12875	813885	814615
scaffold_12875	829958	831003
scaffold_12875	834787	835260
scaffold_12875	827698	828810
scaffold_12875	822884	823930
scaffold_12875	843638	845448
scaffold_12875	840096	840774
scaffold_12875	837617	838180
scaffold_12875	841902	842624
scaffold_12875	856257	858826
scaffold_12875	880857	881840
scaffold_12875	871143	871886
scaffold_12875	890584	892579
scaffold_12875	897992	899317
scaffold_12875	886649	886926
scaffold_12875	909365	910064
scaffold_12875	913114	913904
scaffold_12875	919512	920498
scaffold_12875	951855	953002
scaffold_12875	955230	955871
scaffold_12875	1001623	1003471
scaffold_12875	1019073	1020563
scaffold_12875	1044883	1045954
scaffold_12875	1046205	1047899
scaffold_12875	1059509	1060964
scaffold_12875	1078851	1079045
scaffold_12875	1069847	1071469
scaffold_12875	1106554	1107794
scaffold_12875	1102995	1104955
scaffold_12875	1127166	1128788
scaffold_12875	1129367	1130335
scaffold_12875	1131763	1133324
scaffold_12875	1134084	1135526
scaffold_12875	1135959	1136242
scaffold_12875	1158717	1160579
scaffold_12875	1232998	1234072
scaffold_12875	1255703	1257552
scaffold_12875	1286475	1287285
scaffold_12875	1294708	1296479
scaffold_12875	1301681	1303429
scaffold_12875	1319454	1321456
scaffold_12875	1321723	1322695
scaffold_12875	1356880	1357312
scaffold_12875	1352185	1354086
scaffold_12875	1360882	1361881
scaffold_12875	1491053	1492128
scaffold_12875	1530315	1532174
scaffold_12875	1546367	1548935
scaffold_12875	1562092	1563145
scaffold_12875	1573137	1574672
scaffold_12875	1594306	1597577
scaffold_12875	1601705	1602780
scaffold_12875	1619866	1621242
scaffold_12875	1622556	1624671
scaffold_12875	1693564	1695211
scaffold_12875	1714664	1718706
scaffold_12875	1731965	1732731
scaffold_12875	1753708	1754653
scaffold_12875	1868192	1869380
scaffold_12875	1898128	1899906
scaffold_12875	1906954	1911946
scaffold_12875	1901280	1901894
scaffold_12875	1932096	1933074
scaffold_12875	1926711	1927303
scaffold_12875	1921624	1922226
scaffold_12875	1943948	1945587
scaffold_12875	1951127	1952827
scaffold_12875	1971185	1973165
scaffold_12875	1978473	1979189
scaffold_12875	1996500	1997214
scaffold_12875	1991664	1992784
scaffold_12875	1984048	1985113
scaffold_12875	1993066	1994096
scaffold_12875	2000025	2001048
scaffold_12875	2009115	2011182
scaffold_12875	2013793	2014147
scaffold_12875	2003303	2004729
scaffold_12875	2001530	2002658
scaffold_12875	2015450	2016639
scaffold_12875	2022703	2025063
scaffold_12875	2028241	2029526
scaffold_12875	2038321	2039163
scaffold_12875	2040234	2041623
scaffold_12875	2042137	2042711
scaffold_12875	2048468	2050573
scaffold_12875	2055080	2056062
scaffold_12875	2058227	2058596
scaffold_12875	2087019	2087468
scaffold_12875	2114751	2116105
scaffold_12875	2119182	2120914
scaffold_12875	2151847	2152760
scaffold_12875	2176903	2177622
scaffold_12875	2172895	2175274
scaffold_12875	2168766	2171132
scaffold_12875	2183135	2184140
scaffold_12875	2203730	2204776
scaffold_12875	2202268	2203500
scaffold_12875	2224260	2224897
scaffold_12875	2267665	2268565
scaffold_12875	2288415	2290166
scaffold_12875	2290683	2291942
scaffold_12875	2298896	2299685
scaffold_12875	2306459	2307646
scaffold_12875	2314680	2316580
scaffold_12875	2311742	2312327
scaffold_12875	2334118	2335768
scaffold_12875	2340377	2341975
scaffold_12875	2337338	2338102
scaffold_12875	2347825	2350583
scaffold_12875	2362251	2364269
scaffold_12875	2385948	2386646
scaffold_12875	2377925	2378307
scaffold_12875	2422713	2423405
scaffold_12875	2428318	2429038
scaffold_12875	2436204	2437155
scaffold_12875	2448285	2452429
scaffold_12875	2456145	2457159
scaffold_12875	2464292	2465857
scaffold_12875	2462858	2463888
scaffold_12875	2469826	2470584
scaffold_12875	2479501	2480866
scaffold_12875	2480993	2483765
scaffold_12875	2516596	2517379
scaffold_12875	2531605	2533020
scaffold_12875	2537765	2539320
scaffold_12875	2535264	2536404
scaffold_12875	2546879	2547700
scaffold_12875	2566030	2567057
scaffold_12875	2577330	2577621
scaffold_12875	2590631	2592116
scaffold_12875	2592347	2593362
scaffold_12875	2597925	2599512
scaffold_12875	2608280	2609240
scaffold_12875	2628634	2629787
scaffold_12875	2636012	2636728
scaffold_12875	2666872	2668500
scaffold_12875	2679416	2680783
scaffold_12875	2712387	2713364
scaffold_12875	2710351	2711813
scaffold_12875	2722744	2723816
scaffold_12875	2724869	2725106
scaffold_12875	2731887	2734897
scaffold_12875	2720213	2720825
scaffold_12875	2757385	2757674
scaffold_12875	2765061	2765904
scaffold_12875	2766126	2766909
scaffold_12875	2762376	2763080
scaffold_12875	2780788	2781683
scaffold_12875	2776428	2777093
scaffold_12875	2792914	2794403
scaffold_12875	2821663	2822914
scaffold_12875	2829943	2830818
scaffold_12875	2866717	2866944
scaffold_12875	2853326	2854625
scaffold_12875	2892621	2896107
scaffold_12875	2971243	2971905
scaffold_12875	3040913	3042416
scaffold_12875	3048558	3049033
scaffold_12875	3069874	3070617
scaffold_12875	3107876	3108251
scaffold_12875	3102840	3103480
scaffold_12875	3228966	3231337
scaffold_12875	3293922	3296401
scaffold_12875	3325142	3325694
scaffold_12875	3317824	3318944
scaffold_12875	3342370	3343461
scaffold_12875	3369032	3370030
scaffold_12875	3364720	3365694
scaffold_12875	3458703	3460184
scaffold_12875	3486840	3487770
scaffold_12875	3478936	3480196
scaffold_12875	3483542	3485090
scaffold_12875	3510819	3511558
scaffold_12875	3536731	3538219
scaffold_12875	3619485	3620087
scaffold_12875	3634914	3636847
scaffold_12875	3640295	3641005
scaffold_12875	3688225	3689614
scaffold_12875	3807547	3808334
scaffold_12875	3829434	3829995
scaffold_12875	3827446	3828585
scaffold_12875	3837647	3838547
scaffold_12875	3861082	3862246
scaffold_12875	3888557	3889388
scaffold_12875	3902245	3903534
scaffold_12875	3900877	3901940
scaffold_12875	3906194	3907388
scaffold_12875	3911934	3912704
scaffold_12875	3948766	3949774
scaffold_12875	4002698	4003251
scaffold_12875	4007320	4008351
scaffold_12875	4021821	4022576
scaffold_12875	4014676	4015352
scaffold_12875	4042288	4043256
scaffold_12875	4061214	4062466
scaffold_12875	4064344	4064730
scaffold_12875	4066395	4067505
scaffold_12875	4068195	4068728
scaffold_12875	4082165	4083759
scaffold_12875	4094188	4095619
scaffold_12875	4088953	4089762
scaffold_12875	4171347	4172691
scaffold_12875	4185613	4187807
scaffold_12875	4180545	4181552
scaffold_12875	4217416	4219337
scaffold_12875	4238386	4240652
scaffold_12875	4236907	4238091
scaffold_12875	4256320	4258409
scaffold_12875	4262921	4263685
scaffold_12875	4292653	4293809
scaffold_12875	4343384	4343855
scaffold_12875	4352512	4352910
scaffold_12875	4383195	4386220
scaffold_12875	4450434	4451081
scaffold_12875	4478470	4479145
scaffold_12875	4485089	4485713
scaffold_12875	4501064	4504152
scaffold_12875	4495364	4495926
scaffold_12875	4511041	4512149
scaffold_12875	4512304	4513013
scaffold_12875	4588638	4589714
scaffold_12875	4600710	4601483
scaffold_12875	4631241	4632301
scaffold_12875	4682107	4683696
scaffold_12875	4676648	4678824
scaffold_12875	4698549	4700602
scaffold_12875	4690971	4692834
scaffold_12875	4696900	4698005
scaffold_12875	4687868	4688153
scaffold_12875	4711775	4713510
scaffold_12875	4705513	4706977
scaffold_12875	4727850	4729469
scaffold_12875	4741485	4742073
scaffold_12875	4762569	4763803
scaffold_12875	4754393	4755401
scaffold_12875	4769106	4771387
scaffold_12875	4782833	4783227
scaffold_12875	4833953	4834464
scaffold_12875	4858223	4859637
scaffold_12875	4859967	4860396
scaffold_12875	4866864	4868664
scaffold_12875	4874113	4875848
scaffold_12875	4869266	4870041
scaffold_12875	4884605	4885308
[truncated: 6,390 more rows]
