# Supplementary material for: The hourglass model of evolutionary conservation during embryogenesis extends to developmental enhancers with signatures of positive selection
Source: Genome Res. 2021 Sep;31(9):1573–81. doi: 10.1101/gr.275212.121 (PMC8415374; doi:10.1101/gr.275212.121)
Supplement: Supplemental Material [file supp_gr.275212.121_Supplemental_Code.zip › Supplemental_Code/data/bedFiles/enhancers/all_enhancers/dvir710_IDR_0.05_enhancer.bed]

scaffold_10212	212	451
scaffold_10221	765	1252
scaffold_10322	195701	196820
scaffold_10322	327306	328837
scaffold_10322	53787	55305
scaffold_10322	146054	146710
scaffold_10322	151029	152384
scaffold_10322	167900	169833
scaffold_10322	174220	175234
scaffold_10322	166650	167057
scaffold_10322	198433	200541
scaffold_10322	201014	201760
scaffold_10322	213184	215213
scaffold_10322	220872	223728
scaffold_10322	240422	243190
scaffold_10322	231093	232858
scaffold_10322	259391	261148
scaffold_10322	247777	248594
scaffold_10322	249198	250369
scaffold_10322	274234	275577
scaffold_10322	279087	279845
scaffold_10322	293126	294052
scaffold_10322	354768	357409
scaffold_10322	389175	391171
scaffold_10322	391507	392786
scaffold_10322	400263	402002
scaffold_10322	423524	424700
scaffold_10322	411610	411955
scaffold_10322	438589	439893
scaffold_10322	447243	449907
scaffold_10322	444744	446987
scaffold_10324	343512	344552
scaffold_10324	719663	720991
scaffold_10324	1161756	1163827
scaffold_10324	17303	19911
scaffold_10324	22159	23084
scaffold_10324	24901	25647
scaffold_10324	74787	75754
scaffold_10324	73504	74137
scaffold_10324	90632	91937
scaffold_10324	109141	109851
scaffold_10324	142263	143348
scaffold_10324	150363	151258
scaffold_10324	209825	210506
scaffold_10324	207944	209579
scaffold_10324	202262	204049
scaffold_10324	217446	218220
scaffold_10324	214552	216350
scaffold_10324	233549	234159
scaffold_10324	248203	252024
scaffold_10324	253836	257634
scaffold_10324	257826	259523
scaffold_10324	287460	289103
scaffold_10324	346711	347569
scaffold_10324	426431	426905
scaffold_10324	444596	446221
scaffold_10324	450546	451598
scaffold_10324	446447	446903
scaffold_10324	479637	480895
scaffold_10324	500800	502141
scaffold_10324	516549	517574
scaffold_10324	557185	558359
scaffold_10324	575361	576328
scaffold_10324	599674	601697
scaffold_10324	594828	595784
scaffold_10324	613766	615153
scaffold_10324	620791	622513
scaffold_10324	616416	617510
scaffold_10324	610063	610454
scaffold_10324	623129	625024
scaffold_10324	630824	631955
scaffold_10324	639595	641535
scaffold_10324	665901	667330
scaffold_10324	667871	668759
scaffold_10324	681025	681500
scaffold_10324	733658	735935
scaffold_10324	730639	731327
scaffold_10324	731952	732455
scaffold_10324	728458	729482
scaffold_10324	721193	721427
scaffold_10324	742368	743724
scaffold_10324	753101	753635
scaffold_10324	762667	763796
scaffold_10324	765300	766794
scaffold_10324	754821	755498
scaffold_10324	761495	762154
scaffold_10324	781884	783235
scaffold_10324	775815	776478
scaffold_10324	798950	800057
scaffold_10324	797382	797914
scaffold_10324	794930	795291
scaffold_10324	788268	789574
scaffold_10324	823625	824495
scaffold_10324	913136	913727
scaffold_10324	923339	924137
scaffold_10324	937720	939276
scaffold_10324	1009386	1010047
scaffold_10324	1011107	1012398
scaffold_10324	1042006	1042443
scaffold_10324	1152124	1152912
scaffold_10324	1160487	1161356
scaffold_10324	1164985	1166403
scaffold_10324	1190902	1192557
scaffold_10324	1199902	1200830
scaffold_10324	1232889	1235805
scaffold_10324	1249419	1250542
scaffold_10324	1247900	1248874
scaffold_10324	1287350	1288424
scaffold_10349	823	1550
scaffold_10391	57	565
scaffold_10410	3841	4100
scaffold_10410	945	1271
scaffold_10419	8134	8932
scaffold_10419	3078	4854
scaffold_10419	18361	19161
scaffold_11126	179	445
scaffold_12100	31340	33531
scaffold_12100	58038	59579
scaffold_12100	56727	57678
scaffold_12100	60370	60938
scaffold_12100	65943	68511
scaffold_12100	210100	210825
scaffold_12100	222951	223394
scaffold_12100	268786	269368
scaffold_12100	318352	321881
scaffold_12100	313816	317901
scaffold_12100	330910	331995
scaffold_12308	322	1801
scaffold_12308	3854	4511
scaffold_12393	1484	2522
scaffold_12420	5387	5892
scaffold_12420	6128	6999
scaffold_12472	393184	393485
scaffold_12472	261929	262532
scaffold_12472	327472	328279
scaffold_12472	425281	426542
scaffold_12472	408962	410256
scaffold_12472	15369	15671
scaffold_12472	38924	40160
scaffold_12472	44790	45620
scaffold_12472	152947	154265
scaffold_12472	176346	176922
scaffold_12472	177999	178639
scaffold_12472	222295	223658
scaffold_12472	246948	247625
scaffold_12472	251596	253566
scaffold_12472	319084	320118
scaffold_12472	320612	322327
scaffold_12472	324456	325796
scaffold_12472	336891	338022
scaffold_12472	333460	334694
scaffold_12472	357791	359330
scaffold_12472	351988	353739
scaffold_12472	365370	366091
scaffold_12472	387504	388697
scaffold_12472	389214	390989
scaffold_12472	391854	392964
scaffold_12472	401524	402184
scaffold_12472	400160	401072
scaffold_12472	423710	424735
scaffold_12472	418117	419318
scaffold_12472	420399	421372
scaffold_12472	416789	417516
scaffold_12472	410656	412379
scaffold_12472	478016	479477
scaffold_12472	484382	484852
scaffold_12472	496294	497250
scaffold_12472	511468	513998
scaffold_12472	510211	511238
scaffold_12472	553728	555233
scaffold_12472	545142	546075
scaffold_12472	553075	553497
scaffold_12472	572392	572828
scaffold_12472	574325	575027
scaffold_12472	713924	715723
scaffold_12472	751329	752412
scaffold_12472	739831	741102
scaffold_12473	5207	5477
scaffold_12476	1094	2485
scaffold_12528	130778	134180
scaffold_12528	77323	78237
scaffold_12528	136261	136961
scaffold_12528	134530	134896
scaffold_12528	135105	136013
scaffold_12528	221107	221411
scaffold_12528	221905	222275
scaffold_12547	506	1794
scaffold_12554	465	959
scaffold_12566	11519	14410
scaffold_12634	276	926
scaffold_12642	34	962
scaffold_12664	35	1396
scaffold_12723	1441475	1442130
scaffold_12723	2621207	2622343
scaffold_12723	4063132	4064167
scaffold_12723	3538060	3540019
scaffold_12723	309292	311691
scaffold_12723	343977	344795
scaffold_12723	1130272	1131489
scaffold_12723	1457804	1458623
scaffold_12723	1489157	1491372
scaffold_12723	2456736	2457912
scaffold_12723	2637280	2638182
scaffold_12723	2670498	2671493
scaffold_12723	3046691	3048266
scaffold_12723	3259465	3261438
scaffold_12723	3242222	3244501
scaffold_12723	4636655	4637284
scaffold_12723	4652622	4654707
scaffold_12723	4669161	4669819
scaffold_12723	4800359	4801027
scaffold_12723	4913562	4915466
scaffold_12723	4898059	4899402
scaffold_12723	5045840	5047521
scaffold_12723	221526	221892
scaffold_12723	251127	253884
scaffold_12723	305051	307507
scaffold_12723	315188	316751
scaffold_12723	342970	343690
scaffold_12723	375601	376378
scaffold_12723	374418	375308
scaffold_12723	604999	605786
scaffold_12723	640461	641319
scaffold_12723	645060	645893
scaffold_12723	654168	654518
scaffold_12723	663197	663957
scaffold_12723	667053	667949
scaffold_12723	666315	666830
scaffold_12723	735483	736878
scaffold_12723	730489	732939
scaffold_12723	763550	768373
scaffold_12723	795282	796733
scaffold_12723	788088	789137
scaffold_12723	815521	816217
scaffold_12723	813900	814806
scaffold_12723	807626	808615
scaffold_12723	812805	813448
scaffold_12723	819691	820505
scaffold_12723	848035	848405
scaffold_12723	849072	851061
scaffold_12723	845882	846672
scaffold_12723	841866	844177
scaffold_12723	863245	865801
scaffold_12723	879948	880305
scaffold_12723	871438	872064
scaffold_12723	942050	942591
scaffold_12723	971698	972322
scaffold_12723	1084996	1085696
scaffold_12723	1125342	1126776
scaffold_12723	1117736	1118949
scaffold_12723	1119472	1120083
scaffold_12723	1133642	1134221
scaffold_12723	1135110	1135614
scaffold_12723	1210463	1211217
scaffold_12723	1201044	1201375
scaffold_12723	1224859	1225724
scaffold_12723	1223693	1224158
scaffold_12723	1243055	1243783
scaffold_12723	1230369	1230944
scaffold_12723	1305807	1307238
scaffold_12723	1379372	1380424
scaffold_12723	1453230	1454491
scaffold_12723	1454773	1455814
scaffold_12723	1463165	1465680
scaffold_12723	1470352	1471650
scaffold_12723	1462372	1462715
scaffold_12723	1485541	1486398
scaffold_12723	1511279	1512525
scaffold_12723	1525808	1526504
scaffold_12723	1529505	1530043
scaffold_12723	1574926	1575635
scaffold_12723	1573579	1574724
scaffold_12723	1600823	1602616
scaffold_12723	1595105	1595666
scaffold_12723	1593179	1594408
scaffold_12723	1649480	1650053
scaffold_12723	1729642	1730425
scaffold_12723	1758573	1759391
scaffold_12723	1863789	1864431
scaffold_12723	1886064	1886572
scaffold_12723	2006003	2006606
scaffold_12723	2052726	2053316
scaffold_12723	2075899	2077254
scaffold_12723	2073528	2074454
scaffold_12723	2079898	2080289
scaffold_12723	2067251	2068312
scaffold_12723	2086060	2086592
scaffold_12723	2150976	2151429
scaffold_12723	2191825	2192546
scaffold_12723	2303259	2304395
scaffold_12723	2295679	2296392
scaffold_12723	2365110	2366045
scaffold_12723	2432140	2432494
scaffold_12723	2442462	2444109
scaffold_12723	2470115	2470989
scaffold_12723	2464245	2464696
scaffold_12723	2476170	2477586
scaffold_12723	2481223	2482075
scaffold_12723	2486128	2488556
scaffold_12723	2478036	2478341
scaffold_12723	2505464	2506489
scaffold_12723	2496185	2501511
scaffold_12723	2507072	2508036
scaffold_12723	2508616	2509259
scaffold_12723	2527230	2528249
scaffold_12723	2534490	2535501
scaffold_12723	2548617	2550942
scaffold_12723	2556572	2558829
scaffold_12723	2598261	2599617
scaffold_12723	2590170	2591171
scaffold_12723	2594693	2596313
scaffold_12723	2602234	2603084
scaffold_12723	2588974	2589291
scaffold_12723	2617136	2618520
scaffold_12723	2606428	2607367
scaffold_12723	2613124	2614312
scaffold_12723	2609026	2610308
scaffold_12723	2605259	2606046
scaffold_12723	2623477	2624448
scaffold_12723	2635857	2636561
scaffold_12723	2631534	2632121
scaffold_12723	2650555	2651961
scaffold_12723	2640988	2642207
scaffold_12723	2644994	2647035
scaffold_12723	2649100	2650326
scaffold_12723	2644195	2644574
scaffold_12723	2638548	2639411
scaffold_12723	2660638	2661640
scaffold_12723	2657612	2658534
scaffold_12723	2654600	2655222
scaffold_12723	2662418	2663599
scaffold_12723	2663832	2665568
scaffold_12723	2667337	2667860
scaffold_12723	2683334	2684394
scaffold_12723	2674221	2675273
scaffold_12723	2679442	2680185
scaffold_12723	2672421	2673428
scaffold_12723	2671785	2672147
scaffold_12723	2681132	2681749
scaffold_12723	2700604	2701787
scaffold_12723	2698946	2699837
scaffold_12723	2697596	2698172
scaffold_12723	2711999	2713129
scaffold_12723	2718648	2719645
scaffold_12723	2713533	2714670
scaffold_12723	2705642	2708210
scaffold_12723	2717586	2718286
scaffold_12723	2720717	2721752
scaffold_12723	2725577	2726390
scaffold_12723	2732507	2733157
scaffold_12723	2728008	2729854
scaffold_12723	2724300	2725084
scaffold_12723	2736911	2738423
scaffold_12723	2747568	2748463
scaffold_12723	2749315	2750295
scaffold_12723	2739959	2741052
scaffold_12723	2753784	2755700
scaffold_12723	2759984	2761335
scaffold_12723	2764150	2764787
scaffold_12723	2767301	2767827
scaffold_12723	2770013	2770619
scaffold_12723	2786570	2787013
scaffold_12723	2796174	2797048
scaffold_12723	2789023	2789987
scaffold_12723	2812098	2812945
scaffold_12723	2806148	2807000
scaffold_12723	2825049	2826209
scaffold_12723	2829241	2830541
scaffold_12723	2857209	2857730
scaffold_12723	2929104	2929843
scaffold_12723	2937945	2938585
scaffold_12723	2935187	2936231
scaffold_12723	2962709	2963582
scaffold_12723	2963816	2964223
scaffold_12723	2957934	2958672
scaffold_12723	3019229	3021345
scaffold_12723	3024482	3027172
scaffold_12723	3027561	3027892
scaffold_12723	3040801	3042982
scaffold_12723	3035042	3035940
scaffold_12723	3049203	3050987
scaffold_12723	3055583	3057090
scaffold_12723	3058686	3059320
scaffold_12723	3089520	3092054
scaffold_12723	3109140	3110449
scaffold_12723	3106645	3107746
scaffold_12723	3117611	3118677
scaffold_12723	3141191	3143209
scaffold_12723	3139085	3139842
scaffold_12723	3134695	3135549
scaffold_12723	3159485	3162105
scaffold_12723	3146752	3148410
scaffold_12723	3158241	3158646
scaffold_12723	3174849	3176326
scaffold_12723	3167087	3168218
scaffold_12723	3173167	3174314
scaffold_12723	3171866	3172373
scaffold_12723	3212554	3213955
scaffold_12723	3253321	3254214
scaffold_12723	3248949	3249470
scaffold_12723	3270272	3272335
scaffold_12723	3262839	3263259
scaffold_12723	3274071	3275146
scaffold_12723	3277995	3279027
scaffold_12723	3279332	3280609
scaffold_12723	3302927	3305710
scaffold_12723	3296825	3297884
scaffold_12723	3294597	3296178
scaffold_12723	3323165	3324013
scaffold_12723	3336716	3337230
scaffold_12723	3345950	3346448
scaffold_12723	3349533	3350092
scaffold_12723	3396145	3396810
scaffold_12723	3442501	3443332
scaffold_12723	3513984	3514800
scaffold_12723	3543096	3543657
scaffold_12723	3586270	3586901
scaffold_12723	3594449	3595566
scaffold_12723	3614347	3614857
scaffold_12723	3708689	3709309
scaffold_12723	3755329	3756019
scaffold_12723	3765586	3766122
scaffold_12723	3769994	3770669
scaffold_12723	3853903	3854897
scaffold_12723	3867479	3868151
scaffold_12723	3898321	3898856
scaffold_12723	3883907	3884481
scaffold_12723	3902214	3902795
scaffold_12723	3937142	3939047
scaffold_12723	3960306	3961558
scaffold_12723	3958704	3959847
scaffold_12723	3950660	3953165
scaffold_12723	3975127	3975712
scaffold_12723	3997965	3998613
scaffold_12723	4017479	4018409
scaffold_12723	4041377	4044690
scaffold_12723	4073580	4074802
scaffold_12723	4075478	4076348
scaffold_12723	4077295	4078316
scaffold_12723	4066920	4067959
scaffold_12723	4094070	4095195
scaffold_12723	4088952	4089711
scaffold_12723	4092991	4093526
scaffold_12723	4107389	4108163
scaffold_12723	4206044	4206981
scaffold_12723	4219796	4220448
scaffold_12723	4269925	4271287
scaffold_12723	4281114	4282915
scaffold_12723	4351833	4352412
scaffold_12723	4372510	4373542
scaffold_12723	4380236	4380860
scaffold_12723	4432989	4434478
scaffold_12723	4448607	4449529
scaffold_12723	4449845	4451153
scaffold_12723	4453842	4454781
scaffold_12723	4447871	4448264
scaffold_12723	4462391	4463573
scaffold_12723	4464280	4464859
scaffold_12723	4457112	4457761
scaffold_12723	4460320	4460860
scaffold_12723	4478076	4479017
scaffold_12723	4476565	4477145
scaffold_12723	4617961	4619160
scaffold_12723	4622388	4623441
scaffold_12723	4638658	4639640
scaffold_12723	4650394	4651202
scaffold_12723	4663767	4664532
scaffold_12723	4667685	4668784
scaffold_12723	4675695	4677107
scaffold_12723	4677472	4679302
scaffold_12723	4700652	4701486
scaffold_12723	4697879	4698539
scaffold_12723	4714861	4715283
scaffold_12723	4739644	4741157
scaffold_12723	4755772	4756866
scaffold_12723	4773506	4774826
scaffold_12723	4772023	4772864
scaffold_12723	4781394	4781764
scaffold_12723	4790897	4791883
scaffold_12723	4802866	4804279
scaffold_12723	4812611	4814124
scaffold_12723	4804927	4806414
scaffold_12723	4801914	4802587
scaffold_12723	4818970	4819836
scaffold_12723	4846593	4847705
scaffold_12723	4833642	4835953
scaffold_12723	4841802	4842385
scaffold_12723	4843096	4843474
scaffold_12723	4862987	4863847
scaffold_12723	4854264	4855491
scaffold_12723	4851453	4851974
scaffold_12723	4852865	4853229
scaffold_12723	4873136	4874203
scaffold_12723	4891142	4891987
scaffold_12723	4889676	4890674
scaffold_12723	4894186	4894897
scaffold_12723	4892915	4893534
scaffold_12723	4885563	4886604
scaffold_12723	4895636	4896720
scaffold_12723	4908320	4909442
scaffold_12723	4903474	4904860
scaffold_12723	4907258	4907837
scaffold_12723	4993630	4994660
scaffold_12723	5173864	5175285
scaffold_12723	5180252	5180946
scaffold_12723	5263582	5264092
scaffold_12723	5284334	5285321
scaffold_12723	5283055	5283786
scaffold_12723	5301645	5304334
scaffold_12723	5298174	5298629
scaffold_12723	5320079	5320726
scaffold_12723	5351605	5352917
scaffold_12723	5349796	5350194
scaffold_12723	5560848	5561807
scaffold_12723	5555901	5556648
scaffold_12723	5600906	5601922
scaffold_12723	5649636	5651763
scaffold_12723	5655394	5658063
scaffold_12723	5664409	5664874
scaffold_12723	5663139	5663879
scaffold_12723	5732857	5733693
scaffold_12723	5777787	5778562
scaffold_12723	5782223	5783124
scaffold_12726	1572098	1573262
scaffold_12726	212563	214511
scaffold_12726	179509	180502
scaffold_12726	294699	295529
scaffold_12726	737089	737783
scaffold_12726	103653	104583
scaffold_12726	106483	107185
scaffold_12726	181694	182952
scaffold_12726	186579	187544
scaffold_12726	201748	203089
scaffold_12726	216319	217393
scaffold_12726	218908	219530
scaffold_12726	255196	255702
scaffold_12726	292201	292525
scaffold_12726	300806	301871
scaffold_12726	302100	303370
scaffold_12726	299901	300438
scaffold_12726	316463	317327
scaffold_12726	335003	336090
scaffold_12726	336359	337738
scaffold_12726	357325	358907
scaffold_12726	360882	361907
scaffold_12726	366421	367650
scaffold_12726	363244	363621
scaffold_12726	387302	388376
scaffold_12726	404027	405761
scaffold_12726	400775	401747
scaffold_12726	398376	399219
scaffold_12726	415502	416421
scaffold_12726	412084	412983
scaffold_12726	419641	420665
scaffold_12726	421961	423175
scaffold_12726	446511	447842
scaffold_12726	456187	456626
scaffold_12726	448718	450833
scaffold_12726	460016	461285
scaffold_12726	486013	486778
scaffold_12726	481231	482488
scaffold_12726	738385	738911
scaffold_12726	747906	748456
scaffold_12726	768790	769748
scaffold_12726	778384	780015
scaffold_12726	784376	785053
scaffold_12726	793333	795416
scaffold_12726	819424	820127
scaffold_12726	847434	848662
scaffold_12726	861917	862374
scaffold_12726	860633	860862
scaffold_12726	980954	981643
scaffold_12726	968963	969900
scaffold_12726	992263	993568
scaffold_12726	993819	995250
scaffold_12726	1047132	1048363
scaffold_12726	1057955	1059737
scaffold_12726	1111150	1111427
scaffold_12726	1112257	1113253
scaffold_12726	1121830	1122348
scaffold_12726	1159098	1160071
scaffold_12726	1183443	1184866
scaffold_12726	1283883	1284358
scaffold_12726	1377874	1380036
scaffold_12726	1535721	1536719
scaffold_12726	1534431	1535189
scaffold_12726	1532277	1533308
scaffold_12726	1543140	1544253
scaffold_12726	1544626	1545233
scaffold_12726	1564387	1565654
scaffold_12726	1688037	1688880
scaffold_12726	1746521	1747527
scaffold_12726	1757056	1758238
scaffold_12726	1843615	1844687
scaffold_12726	1890143	1891311
scaffold_12726	1991489	1992380
scaffold_12726	2046281	2046880
scaffold_12726	2240953	2242633
scaffold_12726	2232938	2233719
scaffold_12726	2231836	2232594
scaffold_12726	2237326	2238336
scaffold_12726	2267115	2270759
scaffold_12726	2262430	2263020
scaffold_12726	2285416	2286481
scaffold_12726	2304106	2304752
scaffold_12726	2377498	2378959
scaffold_12726	2379732	2380287
scaffold_12726	2396635	2398011
scaffold_12726	2394709	2395823
scaffold_12726	2414211	2415665
scaffold_12726	2408846	2410090
scaffold_12726	2419399	2419843
scaffold_12726	2428162	2428751
scaffold_12726	2429291	2429994
scaffold_12726	2464452	2465379
scaffold_12726	2471209	2472712
scaffold_12726	2474655	2476521
scaffold_12726	2486832	2488163
scaffold_12726	2488646	2489425
scaffold_12726	2522019	2522673
scaffold_12726	2556102	2557175
scaffold_12726	2558196	2559199
scaffold_12726	2601038	2601789
scaffold_12726	2614280	2615089
scaffold_12726	2616472	2617398
scaffold_12726	2631336	2632022
scaffold_12726	2638838	2640931
scaffold_12726	2650804	2651575
scaffold_12726	2681144	2681752
scaffold_12728	16398	17784
scaffold_12728	23048	26040
scaffold_12728	128231	128845
scaffold_12728	159395	161937
scaffold_12728	239688	240550
scaffold_12728	370673	372427
scaffold_12728	400978	402605
scaffold_12728	436090	436819
scaffold_12728	446806	449970
scaffold_12728	487110	487577
scaffold_12728	478773	480469
scaffold_12728	493017	493616
scaffold_12728	536801	539305
scaffold_12728	554188	555626
scaffold_12728	583746	586081
scaffold_12728	667832	669872
scaffold_12728	676194	678385
scaffold_12728	694667	697465
scaffold_12728	693350	694423
scaffold_12728	734966	736966
scaffold_12728	729388	730411
scaffold_12728	754846	757405
scaffold_12728	763999	764695
scaffold_12728	768858	769908
scaffold_12728	806821	807485
scaffold_12734	157779	158833
scaffold_12734	166105	166770
scaffold_12734	379175	379784
scaffold_12734	387715	388227
scaffold_12734	396672	397162
scaffold_12734	401373	402636
scaffold_12734	487873	488855
scaffold_12734	475976	477664
scaffold_12734	497379	501748
scaffold_12736	474211	475552
scaffold_12736	14923	15304
scaffold_12736	90590	91023
scaffold_12736	88371	90011
scaffold_12736	110215	111884
scaffold_12736	171937	172716
scaffold_12736	215193	216655
scaffold_12736	248570	249561
scaffold_12736	246368	247330
scaffold_12736	281430	282576
scaffold_12736	280311	280842
scaffold_12736	373594	375538
scaffold_12736	386910	388161
scaffold_12736	393599	395171
scaffold_12736	444482	445155
scaffold_12741	6499	7678
scaffold_12741	4150	6023
scaffold_12758	62672	63169
scaffold_12758	82790	84865
scaffold_12758	109132	109869
scaffold_12758	138926	139939
scaffold_12758	206985	210221
scaffold_12758	211168	211898
scaffold_12758	219846	220522
scaffold_12758	225363	228770
scaffold_12758	218309	219633
scaffold_12758	222152	222544
scaffold_12758	244103	244881
scaffold_12758	234779	235420
scaffold_12758	339492	339970
scaffold_12758	375163	376410
scaffold_12758	503075	504029
scaffold_12758	495873	497406
scaffold_12758	531743	532259
scaffold_12758	547447	549143
scaffold_12758	545065	545968
scaffold_12758	565831	566771
scaffold_12758	745426	746005
scaffold_12758	757313	758201
scaffold_12758	783749	785288
scaffold_12758	867049	867792
scaffold_12758	915044	915873
scaffold_12758	927198	929882
scaffold_12758	963557	964529
scaffold_12785	3601	4083
scaffold_12785	720	999
scaffold_12788	41599	41909
scaffold_12799	161661	165803
scaffold_12799	73331	73992
scaffold_12799	167546	168543
scaffold_12799	168804	169622
scaffold_12799	300460	301407
scaffold_12799	371031	371959
scaffold_12799	470746	471930
scaffold_12799	462588	463713
scaffold_12799	464639	466169
scaffold_12799	515054	515818
scaffold_12822	162562	165367
scaffold_12822	179127	183100
scaffold_12822	538702	540866
scaffold_12822	671629	672833
scaffold_12822	753103	753941
scaffold_12822	1015690	1016528
scaffold_12822	1194514	1197110
scaffold_12822	1605202	1606250
scaffold_12822	1900084	1901021
scaffold_12822	2424804	2426493
scaffold_12822	2439362	2441405
scaffold_12822	2391788	2392779
scaffold_12822	2981544	2982732
scaffold_12822	3554352	3555817
scaffold_12822	3849596	3850241
scaffold_12822	3997250	3998499
scaffold_12822	4094755	4096022
scaffold_12822	6347	9031
scaffold_12822	49948	51127
scaffold_12822	51425	53775
scaffold_12822	65868	66531
scaffold_12822	87395	88243
scaffold_12822	138230	139316
scaffold_12822	145624	147114
scaffold_12822	176365	177819
scaffold_12822	173873	175963
scaffold_12822	402552	405081
scaffold_12822	416784	417613
scaffold_12822	410726	411688
scaffold_12822	427959	429327
scaffold_12822	455170	457417
scaffold_12822	449937	450332
scaffold_12822	466065	467198
scaffold_12822	481372	482239
scaffold_12822	497150	497785
scaffold_12822	499538	500280
scaffold_12822	528153	529350
scaffold_12822	530809	531779
scaffold_12822	533925	535041
scaffold_12822	541213	542617
scaffold_12822	570191	571829
scaffold_12822	563554	566046
scaffold_12822	560966	561364
scaffold_12822	568142	569877
scaffold_12822	615360	617065
scaffold_12822	609657	612944
scaffold_12822	618413	618801
scaffold_12822	677024	677551
scaffold_12822	741203	742565
scaffold_12822	796466	797248
scaffold_12822	807251	807721
scaffold_12822	856251	856885
scaffold_12822	959419	960478
scaffold_12822	962462	963016
scaffold_12822	950671	951887
scaffold_12822	966932	968475
scaffold_12822	980460	981834
scaffold_12822	972990	975027
scaffold_12822	978759	979614
scaffold_12822	1014026	1014976
scaffold_12822	1006351	1007339
scaffold_12822	1002924	1004068
scaffold_12822	1005067	1006019
scaffold_12822	1019842	1020981
scaffold_12822	1025170	1025970
scaffold_12822	1023915	1024441
scaffold_12822	1035196	1035771
scaffold_12822	1044203	1044942
scaffold_12822	1036408	1038291
scaffold_12822	1056656	1057349
scaffold_12822	1059355	1060623
scaffold_12822	1055100	1055784
scaffold_12822	1076912	1078011
scaffold_12822	1065152	1065831
scaffold_12822	1069463	1070418
scaffold_12822	1073934	1075494
scaffold_12822	1080685	1081326
scaffold_12822	1066137	1066917
scaffold_12822	1071881	1072748
scaffold_12822	1087669	1088311
scaffold_12822	1092054	1092845
scaffold_12822	1093028	1093751
scaffold_12822	1098849	1100498
scaffold_12822	1112153	1114067
scaffold_12822	1101533	1102532
scaffold_12822	1108658	1109086
scaffold_12822	1132120	1132774
scaffold_12822	1145015	1145854
scaffold_12822	1134924	1136268
scaffold_12822	1153262	1155179
scaffold_12822	1157911	1158537
scaffold_12822	1156985	1157737
scaffold_12822	1169281	1170407
scaffold_12822	1174084	1175323
scaffold_12822	1203023	1203717
scaffold_12822	1216978	1219026
scaffold_12822	1235791	1236366
scaffold_12822	1233299	1234222
scaffold_12822	1297005	1298309
scaffold_12822	1315455	1316469
scaffold_12822	1319215	1319717
scaffold_12822	1421119	1421685
scaffold_12822	1476725	1478935
scaffold_12822	1479290	1480358
scaffold_12822	1512137	1513177
scaffold_12822	1516583	1516994
scaffold_12822	1517327	1518671
scaffold_12822	1599332	1600631
scaffold_12822	1614235	1616457
scaffold_12822	1651718	1653209
scaffold_12822	1646386	1648192
scaffold_12822	1717457	1718010
scaffold_12822	1749597	1750267
scaffold_12822	1768041	1768947
scaffold_12822	1843931	1844896
scaffold_12822	1914721	1915331
scaffold_12822	1995197	1995462
scaffold_12822	2077038	2078879
scaffold_12822	2075482	2075861
scaffold_12822	2251566	2252009
scaffold_12822	2319890	2321152
scaffold_12822	2318622	2319585
scaffold_12822	2321545	2322041
scaffold_12822	2331177	2331532
scaffold_12822	2335438	2337532
scaffold_12822	2351724	2353686
scaffold_12822	2356792	2357326
scaffold_12822	2373009	2374688
scaffold_12822	2366358	2366853
scaffold_12822	2368224	2369210
scaffold_12822	2380263	2381494
scaffold_12822	2382350	2383839
scaffold_12822	2387563	2389401
scaffold_12822	2390751	2391314
scaffold_12822	2402550	2405153
scaffold_12822	2395302	2396932
scaffold_12822	2400157	2400802
scaffold_12822	2410115	2411569
scaffold_12822	2412614	2413555
scaffold_12822	2419784	2420974
scaffold_12822	2416816	2417621
scaffold_12822	2408769	2409483
scaffold_12822	2430754	2431985
scaffold_12822	2432858	2433746
scaffold_12822	2436697	2437327
scaffold_12822	2428019	2428315
scaffold_12822	2434846	2435264
scaffold_12822	2444375	2446274
scaffold_12822	2451071	2452404
scaffold_12822	2533930	2535000
scaffold_12822	2545151	2547408
scaffold_12822	2547689	2548245
scaffold_12822	2845310	2846914
scaffold_12822	2903393	2904650
scaffold_12822	3012793	3013466
scaffold_12822	3023989	3025640
scaffold_12822	3031873	3033567
scaffold_12822	3037688	3038369
scaffold_12822	3068501	3072638
scaffold_12822	3065183	3065761
scaffold_12822	3114322	3115430
scaffold_12822	3292717	3293059
scaffold_12822	3304215	3305121
scaffold_12822	3315430	3317687
scaffold_12822	3340552	3341727
scaffold_12822	3327634	3328827
scaffold_12822	3330523	3331262
scaffold_12822	3343324	3344327
scaffold_12822	3347122	3347663
scaffold_12822	3537398	3538860
scaffold_12822	3551425	3552059
scaffold_12822	3567768	3570080
scaffold_12822	3557941	3558832
scaffold_12822	3774189	3774444
scaffold_12822	3820392	3821210
scaffold_12822	3827932	3829999
scaffold_12822	3830579	3831719
scaffold_12822	3825680	3826120
scaffold_12822	3844935	3846296
scaffold_12822	3837635	3841155
scaffold_12822	3846996	3848699
scaffold_12822	3835853	3836983
scaffold_12822	3850595	3851721
scaffold_12822	3880891	3882230
scaffold_12822	3885189	3886091
scaffold_12822	3896176	3896656
scaffold_12822	3906911	3907887
scaffold_12822	3905511	3906196
scaffold_12822	3900570	3901174
scaffold_12822	3914010	3914810
scaffold_12822	3899663	3900358
scaffold_12822	3927334	3928793
scaffold_12822	3937137	3938348
scaffold_12822	3958771	3959658
scaffold_12822	3962786	3963604
scaffold_12822	3963804	3964292
scaffold_12822	3950309	3951298
scaffold_12822	3971737	3973058
scaffold_12822	3976978	3978141
scaffold_12822	3975079	3976241
scaffold_12822	3973430	3974640
scaffold_12822	3984532	3986938
scaffold_12822	3990080	3990494
scaffold_12822	4063846	4066352
scaffold_12822	4075753	4077681
scaffold_12823	178134	180429
scaffold_12823	490790	492485
scaffold_12823	605587	606443
scaffold_12823	1867516	1868330
scaffold_12823	1850747	1853490
scaffold_12823	191350	193357
scaffold_12823	198007	199361
scaffold_12823	208419	211861
scaffold_12823	205920	206827
scaffold_12823	204671	205422
scaffold_12823	213944	214726
scaffold_12823	235536	236296
scaffold_12823	236523	237682
scaffold_12823	233396	233984
scaffold_12823	240692	241783
scaffold_12823	247925	249391
scaffold_12823	246391	247305
scaffold_12823	269232	269816
scaffold_12823	294072	294787
scaffold_12823	319953	320858
scaffold_12823	454415	455449
scaffold_12823	450473	451304
scaffold_12823	466952	469765
scaffold_12823	488068	489432
scaffold_12823	494512	496225
scaffold_12823	530594	531546
scaffold_12823	529676	530194
scaffold_12823	534267	536023
scaffold_12823	602579	603446
scaffold_12823	693535	695992
scaffold_12823	731379	731754
scaffold_12823	738847	739799
scaffold_12823	762042	762719
scaffold_12823	771947	772643
scaffold_12823	791972	792487
scaffold_12823	787869	789946
scaffold_12823	1039557	1040159
scaffold_12823	1148121	1148435
scaffold_12823	1153576	1154573
scaffold_12823	1211158	1211766
scaffold_12823	1241566	1243571
scaffold_12823	1256816	1259032
scaffold_12823	1252517	1253502
scaffold_12823	1259783	1260262
scaffold_12823	1274187	1275815
scaffold_12823	1268374	1269885
scaffold_12823	1263081	1264550
scaffold_12823	1271546	1272203
scaffold_12823	1278579	1279883
scaffold_12823	1281730	1282889
scaffold_12823	1351415	1354381
scaffold_12823	1358987	1359500
scaffold_12823	1361820	1362976
scaffold_12823	1386070	1387782
scaffold_12823	1383575	1384449
scaffold_12823	1382547	1383189
scaffold_12823	1379049	1380381
scaffold_12823	1436615	1438327
scaffold_12823	1446337	1447610
scaffold_12823	1455044	1456256
scaffold_12823	1470022	1472951
scaffold_12823	1462351	1462971
scaffold_12823	1467196	1468064
scaffold_12823	1562368	1563575
scaffold_12823	1564244	1564759
scaffold_12823	1574613	1575668
scaffold_12823	1618592	1620218
scaffold_12823	1618068	1618381
scaffold_12823	1622353	1624296
scaffold_12823	1682867	1683494
scaffold_12823	1700154	1701925
scaffold_12823	1698556	1699750
scaffold_12823	1691967	1692827
scaffold_12823	1704519	1705276
scaffold_12823	1727469	1728541
scaffold_12823	1760387	1761484
scaffold_12823	1765633	1766736
scaffold_12823	1772795	1774224
scaffold_12823	1793274	1793719
scaffold_12823	1812481	1813649
scaffold_12823	1804530	1805278
scaffold_12823	1810249	1812132
scaffold_12823	1805796	1806592
scaffold_12823	1816456	1817777
scaffold_12823	1828746	1830013
scaffold_12823	1842605	1843667
scaffold_12823	1839059	1839925
scaffold_12823	1845538	1845918
scaffold_12823	1861542	1863620
scaffold_12823	1854194	1855277
scaffold_12823	1869771	1870499
scaffold_12823	1879604	1881822
scaffold_12823	1868705	1869541
scaffold_12823	1873704	1874995
scaffold_12823	1884955	1886045
scaffold_12823	1891592	1893203
scaffold_12823	1909762	1911298
scaffold_12823	1904179	1905283
scaffold_12823	1920907	1922316
scaffold_12823	1943253	1944699
scaffold_12823	1963329	1964537
scaffold_12823	1971993	1972578
scaffold_12823	1973261	1973821
scaffold_12823	1971178	1971447
scaffold_12823	1970138	1970625
scaffold_12823	2058393	2059999
scaffold_12823	2221307	2222028
scaffold_12823	2237875	2238285
scaffold_12823	2238522	2239289
scaffold_12823	2236890	2237641
scaffold_12823	2233185	2234025
scaffold_12823	2283449	2285263
scaffold_12823	2280551	2281118
scaffold_12823	2288741	2289242
scaffold_12823	2299850	2300598
scaffold_12823	2297003	2299226
scaffold_12823	2301343	2302619
scaffold_12823	2308693	2309260
scaffold_12823	2334455	2336228
scaffold_12823	2360598	2361819
scaffold_12855	392170	393284
scaffold_12855	917391	917742
scaffold_12855	3011879	3015594
scaffold_12855	3930289	3933918
scaffold_12855	5766988	5767707
scaffold_12855	8650684	8651578
scaffold_12855	294235	295782
scaffold_12855	327457	329293
scaffold_12855	458750	459613
scaffold_12855	901116	902362
scaffold_12855	1014221	1018718
scaffold_12855	1654146	1655596
scaffold_12855	1916501	1917667
scaffold_12855	2702986	2703699
scaffold_12855	2719693	2720320
scaffold_12855	2850415	2851400
scaffold_12855	3210464	3212001
scaffold_12855	3636410	3638366
scaffold_12855	3881911	3883047
scaffold_12855	4354831	4358819
scaffold_12855	4488733	4489632
scaffold_12855	4553862	4554923
scaffold_12855	5029164	5030789
scaffold_12855	5045704	5047355
scaffold_12855	5307990	5308981
scaffold_12855	6520334	6522456
scaffold_12855	6864525	6866001
scaffold_12855	7749043	7750820
scaffold_12855	7765330	7766062
scaffold_12855	7945920	7946943
scaffold_12855	8027538	8028866
scaffold_12855	8011489	8013564
scaffold_12855	8764755	8766481
scaffold_12855	8797228	8801563
scaffold_12855	9650163	9651208
scaffold_12855	9781066	9781931
scaffold_12855	12580	13972
scaffold_12855	62749	63273
scaffold_12855	160609	161857
scaffold_12855	153381	155978
scaffold_12855	150430	151433
scaffold_12855	253155	254591
scaffold_12855	247590	248054
scaffold_12855	251338	252909
scaffold_12855	260923	261350
scaffold_12855	263752	265857
scaffold_12855	274623	275426
scaffold_12855	269633	270542
scaffold_12855	273158	274227
scaffold_12855	280399	281615
scaffold_12855	282684	284511
scaffold_12855	286267	287488
scaffold_12855	291533	292541
scaffold_12855	302954	304347
scaffold_12855	304655	305850
scaffold_12855	311416	312954
scaffold_12855	336187	337537
scaffold_12855	342093	343357
scaffold_12855	332542	333322
scaffold_12855	352039	353510
scaffold_12855	365185	366276
scaffold_12855	374118	375061
scaffold_12855	367760	368692
scaffold_12855	379337	380541
scaffold_12855	385176	386371
scaffold_12855	396728	398015
scaffold_12855	400000	401313
scaffold_12855	393638	394171
scaffold_12855	412053	413387
scaffold_12855	419875	421639
scaffold_12855	418636	419233
scaffold_12855	434521	435411
scaffold_12855	438673	439587
scaffold_12855	441303	442286
scaffold_12855	432098	433204
scaffold_12855	454408	455919
scaffold_12855	452515	454111
scaffold_12855	469594	470547
scaffold_12855	461391	463347
scaffold_12855	486206	486985
scaffold_12855	480178	481396
scaffold_12855	482267	483005
scaffold_12855	477572	478420
scaffold_12855	505222	506535
scaffold_12855	497866	498446
scaffold_12855	536858	537401
scaffold_12855	634293	635275
scaffold_12855	647436	648123
scaffold_12855	660979	663504
scaffold_12855	667941	669966
scaffold_12855	676480	677535
scaffold_12855	673938	676043
scaffold_12855	680342	682249
scaffold_12855	696472	697885
scaffold_12855	699049	699628
scaffold_12855	695106	695834
scaffold_12855	690594	691665
scaffold_12855	701992	704323
scaffold_12855	688137	689687
scaffold_12855	718956	719566
scaffold_12855	710170	710752
scaffold_12855	705087	706860
scaffold_12855	734402	736415
scaffold_12855	723245	724371
scaffold_12855	750022	751952
scaffold_12855	740394	741408
scaffold_12855	737401	738580
scaffold_12855	747715	748427
scaffold_12855	739016	739886
scaffold_12855	842815	843323
scaffold_12855	865440	866580
scaffold_12855	898851	899680
scaffold_12855	885210	888425
scaffold_12855	890139	891255
scaffold_12855	910614	912222
scaffold_12855	908264	910138
scaffold_12855	914733	915274
scaffold_12855	916725	917063
scaffold_12855	927429	929640
scaffold_12855	932497	933174
scaffold_12855	923877	925381
scaffold_12855	934543	936549
scaffold_12855	984145	985324
scaffold_12855	985611	986972
scaffold_12855	988019	989256
scaffold_12855	1002777	1003536
scaffold_12855	1022710	1023892
scaffold_12855	1059817	1061848
scaffold_12855	1066712	1067466
scaffold_12855	1076415	1077288
scaffold_12855	1079758	1080626
scaffold_12855	1081988	1082864
scaffold_12855	1093328	1094372
scaffold_12855	1152939	1156781
scaffold_12855	1174190	1174700
scaffold_12855	1217880	1220003
scaffold_12855	1442502	1443355
scaffold_12855	1468757	1469596
scaffold_12855	1519037	1519745
scaffold_12855	1636955	1638222
scaffold_12855	1635285	1635833
scaffold_12855	1646347	1647175
scaffold_12855	1734483	1735572
scaffold_12855	1749933	1751172
scaffold_12855	1742446	1743591
scaffold_12855	1755513	1756972
scaffold_12855	2090686	2092578
scaffold_12855	2097512	2099993
scaffold_12855	2140842	2142628
scaffold_12855	2177655	2178334
scaffold_12855	2234657	2235810
scaffold_12855	2247554	2248587
scaffold_12855	2294888	2296094
scaffold_12855	2361925	2363626
scaffold_12855	2367907	2370629
scaffold_12855	2494438	2495205
scaffold_12855	2496353	2496916
scaffold_12855	2497297	2497916
scaffold_12855	2504040	2504567
scaffold_12855	2499850	2500444
scaffold_12855	2506957	2508700
scaffold_12855	2552876	2553365
scaffold_12855	2608701	2609445
scaffold_12855	2612699	2613330
scaffold_12855	2624055	2624699
scaffold_12855	2658619	2659317
scaffold_12855	2694583	2694979
scaffold_12855	2715610	2716454
scaffold_12855	2709220	2709940
scaffold_12855	2711658	2712080
scaffold_12855	2734938	2735566
scaffold_12855	2762375	2763123
scaffold_12855	2771562	2773027
scaffold_12855	2793102	2797062
scaffold_12855	2859942	2860531
scaffold_12855	2857913	2859136
scaffold_12855	2872391	2873270
scaffold_12855	2877897	2878874
scaffold_12855	2895519	2896769
scaffold_12855	3024813	3025262
scaffold_12855	3032765	3033253
scaffold_12855	3128362	3129270
scaffold_12855	3113824	3114564
scaffold_12855	3123235	3123773
scaffold_12855	3119741	3120377
scaffold_12855	3144238	3145054
scaffold_12855	3140558	3142956
scaffold_12855	3130631	3131739
scaffold_12855	3132311	3134069
scaffold_12855	3151451	3152296
scaffold_12855	3180956	3182375
scaffold_12855	3179108	3180436
scaffold_12855	3183663	3184710
scaffold_12855	3199234	3200504
scaffold_12855	3204400	3205105
scaffold_12855	3201975	3202543
scaffold_12855	3256354	3256625
scaffold_12855	3274223	3275531
scaffold_12855	3279395	3280269
scaffold_12855	3286570	3287070
scaffold_12855	3314561	3315067
scaffold_12855	3367513	3368836
scaffold_12855	3366254	3366874
scaffold_12855	3392353	3393131
scaffold_12855	3433847	3435253
scaffold_12855	3430866	3431794
scaffold_12855	3464174	3465023
scaffold_12855	3488789	3489762
scaffold_12855	3529500	3530025
scaffold_12855	3545539	3546678
scaffold_12855	3564192	3564406
scaffold_12855	3884526	3886134
scaffold_12855	3891518	3892338
scaffold_12855	3886290	3887156
scaffold_12855	3890047	3891084
scaffold_12855	3899932	3901060
scaffold_12855	3908900	3909761
scaffold_12855	3907624	3908366
scaffold_12855	3938421	3938767
scaffold_12855	3934152	3935508
scaffold_12855	3972311	3973774
scaffold_12855	3970777	3971188
scaffold_12855	4012920	4013398
scaffold_12855	4014939	4015381
scaffold_12855	4082324	4083040
scaffold_12855	4319798	4320084
scaffold_12855	4394392	4395529
scaffold_12855	4427545	4428478
scaffold_12855	4451006	4452622
scaffold_12855	4450552	4450805
scaffold_12855	4489864	4490776
scaffold_12855	4529222	4529736
scaffold_12855	4552417	4553533
scaffold_12855	4643670	4643986
scaffold_12855	4695030	4695836
scaffold_12855	4784272	4784688
scaffold_12855	4827856	4829085
scaffold_12855	4826130	4827328
scaffold_12855	4838906	4840692
scaffold_12855	4874013	4877214
scaffold_12855	4869864	4871177
scaffold_12855	5011114	5012863
scaffold_12855	5018398	5020019
scaffold_12855	5025593	5026812
scaffold_12855	5015780	5016432
scaffold_12855	5017237	5017649
scaffold_12855	5031502	5032353
scaffold_12855	5056387	5057742
scaffold_12855	5048056	5048783
scaffold_12855	5059350	5060103
scaffold_12855	5053267	5053817
scaffold_12855	5058429	5058722
scaffold_12855	5074422	5075347
scaffold_12855	5066527	5067345
scaffold_12855	5079609	5080955
scaffold_12855	5087657	5089596
scaffold_12855	5085761	5086888
scaffold_12855	5081789	5082602
scaffold_12855	5094220	5095073
scaffold_12855	5092321	5093445
scaffold_12855	5098122	5099464
scaffold_12855	5117468	5118306
scaffold_12855	5115594	5116530
scaffold_12855	5124211	5125091
scaffold_12855	5120874	5121667
scaffold_12855	5125333	5126507
scaffold_12855	5118886	5119997
scaffold_12855	5137926	5140206
scaffold_12855	5140737	5141759
scaffold_12855	5195431	5196127
scaffold_12855	5261142	5261414
scaffold_12855	5298780	5300964
scaffold_12855	5293964	5294389
scaffold_12855	5375938	5377064
scaffold_12855	5390753	5391550
scaffold_12855	5407115	5408332
scaffold_12855	5412840	5413555
scaffold_12855	5411158	5411582
scaffold_12855	5415068	5415559
scaffold_12855	5427808	5431384
scaffold_12855	5459064	5460193
scaffold_12855	5528031	5530563
scaffold_12855	5589362	5591835
scaffold_12855	5614942	5615792
scaffold_12855	5609184	5610103
scaffold_12855	5625069	5628423
scaffold_12855	5628675	5629656
scaffold_12855	5622430	5623432
scaffold_12855	5639463	5640492
scaffold_12855	5640940	5641336
scaffold_12855	5658768	5660928
scaffold_12855	5669540	5670986
scaffold_12855	5677421	5679091
scaffold_12855	5681219	5682505
scaffold_12855	5685633	5686141
scaffold_12855	5712846	5713522
scaffold_12855	5810189	5811014
scaffold_12855	5820648	5822088
scaffold_12855	5899495	5899960
scaffold_12855	6001475	6002222
scaffold_12855	6017991	6018970
scaffold_12855	6391390	6391956
scaffold_12855	6647101	6647699
scaffold_12855	6677848	6678911
scaffold_12855	6745973	6746450
scaffold_12855	6805836	6806607
scaffold_12855	6816819	6819090
scaffold_12855	6859951	6860744
scaffold_12855	6876928	6878201
scaffold_12855	6868620	6869105
scaffold_12855	6878939	6879287
scaffold_12855	6990255	6991172
scaffold_12855	7121866	7123166
scaffold_12855	7283395	7284800
scaffold_12855	7305148	7306986
scaffold_12855	7299511	7300138
scaffold_12855	7308609	7309522
scaffold_12855	7314782	7315336
scaffold_12855	7318943	7321181
scaffold_12855	7310710	7311211
scaffold_12855	7364938	7366111
scaffold_12855	7357081	7357835
scaffold_12855	7382932	7384240
scaffold_12855	7396954	7398575
scaffold_12855	7395347	7396492
scaffold_12855	7414327	7415201
scaffold_12855	7406563	7410623
scaffold_12855	7468718	7469923
scaffold_12855	7463264	7464095
scaffold_12855	7475991	7477806
scaffold_12855	7474055	7474543
scaffold_12855	7509173	7509739
scaffold_12855	7543069	7543490
scaffold_12855	7554551	7555269
scaffold_12855	7557053	7558587
scaffold_12855	7563317	7564140
scaffold_12855	7602367	7603503
scaffold_12855	7627935	7629893
scaffold_12855	7658495	7661481
scaffold_12855	7666276	7666930
scaffold_12855	7682041	7682865
scaffold_12855	7696371	7697424
scaffold_12855	7699381	7699819
scaffold_12855	7688507	7689698
scaffold_12855	7701635	7701951
scaffold_12855	7729153	7729660
scaffold_12855	7745394	7746063
scaffold_12855	7815191	7815943
scaffold_12855	7816530	7817986
scaffold_12855	7833741	7834548
scaffold_12855	7860877	7863296
scaffold_12855	7872166	7874112
scaffold_12855	7868201	7869526
scaffold_12855	7941723	7942904
scaffold_12855	7956106	7956989
scaffold_12855	7953960	7954682
scaffold_12855	7957256	7958413
scaffold_12855	7950634	7951229
scaffold_12855	7947690	7948558
scaffold_12855	7960336	7961283
scaffold_12855	7952153	7952445
scaffold_12855	7975773	7977192
scaffold_12855	7974587	7975402
scaffold_12855	7973148	7974354
scaffold_12855	7967280	7968937
scaffold_12855	7986731	7989979
scaffold_12855	7993568	7994911
scaffold_12855	7998961	8001457
scaffold_12855	8005205	8006983
scaffold_12855	8016881	8017977
scaffold_12855	8018823	8020797
scaffold_12855	8032305	8033514
scaffold_12855	8030690	8031253
scaffold_12855	8031422	8031650
scaffold_12855	8057786	8058680
scaffold_12855	8053920	8054672
scaffold_12855	8050055	8051786
scaffold_12855	8052231	8053576
scaffold_12855	8056717	8057262
scaffold_12855	8059343	8059925
scaffold_12855	8067182	8068968
scaffold_12855	8061697	8062443
scaffold_12855	8075770	8076313
scaffold_12855	8080412	8081507
scaffold_12855	8100316	8101789
scaffold_12855	8098366	8099440
scaffold_12855	8129453	8130560
scaffold_12855	8141148	8142556
scaffold_12855	8143267	8144199
scaffold_12855	8242133	8244405
scaffold_12855	8254423	8255034
scaffold_12855	8313762	8314535
scaffold_12855	8370833	8371936
scaffold_12855	8363711	8367793
scaffold_12855	8379867	8381121
scaffold_12855	8382441	8383873
scaffold_12855	8385763	8386395
scaffold_12855	8381647	8381908
scaffold_12855	8411578	8412877
scaffold_12855	8419412	8420562
scaffold_12855	8407908	8408785
scaffold_12855	8405032	8405523
scaffold_12855	8418161	8418962
scaffold_12855	8409106	8409829
scaffold_12855	8422979	8425653
scaffold_12855	8426419	8427725
scaffold_12855	8441266	8442260
scaffold_12855	8451251	8452442
scaffold_12855	8440028	8440917
scaffold_12855	8450220	8450952
scaffold_12855	8443536	8444150
scaffold_12855	8447296	8448197
scaffold_12855	8438806	8439305
scaffold_12855	8456618	8458021
scaffold_12855	8466917	8467545
scaffold_12855	8460439	8461232
scaffold_12855	8467727	8469243
scaffold_12855	8464950	8465219
scaffold_12855	8473256	8474930
scaffold_12855	8481121	8482206
scaffold_12855	8482797	8483670
scaffold_12855	8506525	8507418
scaffold_12855	8505680	8506216
scaffold_12855	8504639	8505231
scaffold_12855	8561518	8563294
scaffold_12855	8569918	8571339
scaffold_12855	8601931	8602314
scaffold_12855	8626154	8627521
scaffold_12855	8639734	8640699
scaffold_12855	8647000	8647973
scaffold_12855	8642457	8644268
scaffold_12855	8683773	8684784
scaffold_12855	8684999	8686345
scaffold_12855	8705873	8707260
scaffold_12855	8712059	8712368
scaffold_12855	8713971	8714378
scaffold_12855	8775747	8776565
scaffold_12855	8767867	8768753
scaffold_12855	8787242	8788022
scaffold_12855	8788442	8788719
scaffold_12855	8865908	8867324
scaffold_12855	8864446	8865535
scaffold_12855	8911543	8912369
scaffold_12855	8922675	8923574
scaffold_12855	9268167	9268483
scaffold_12855	9295974	9298141
scaffold_12855	9327380	9329407
scaffold_12855	9339746	9340408
scaffold_12855	9376569	9377361
scaffold_12855	9374538	9376071
scaffold_12855	9396135	9396829
scaffold_12855	9409754	9411187
scaffold_12855	9446449	9446968
scaffold_12855	9509696	9510977
scaffold_12855	9514026	9514357
scaffold_12855	9516492	9516850
scaffold_12855	9531136	9532734
scaffold_12855	9541450	9543013
scaffold_12855	9543252	9544162
scaffold_12855	9550220	9551116
scaffold_12855	9537320	9538575
scaffold_12855	9548077	9548788
scaffold_12855	9544650	9545188
scaffold_12855	9546488	9547371
scaffold_12855	9553035	9554449
scaffold_12855	9560892	9562252
scaffold_12855	9567598	9568207
scaffold_12855	9563049	9563660
scaffold_12855	9582559	9583470
scaffold_12855	9580576	9581541
scaffold_12855	9568928	9569850
scaffold_12855	9570649	9571804
scaffold_12855	9572786	9575729
scaffold_12855	9590855	9591906
scaffold_12855	9646642	9647998
scaffold_12855	9638274	9640053
scaffold_12855	9635502	9635935
scaffold_12855	9689308	9690784
scaffold_12855	9785911	9786351
scaffold_12855	9859728	9861325
scaffold_12855	9905432	9906254
scaffold_12855	9926988	9927614
scaffold_12855	9966134	9967582
scaffold_12855	9971893	9972873
scaffold_12855	10002153	10005288
scaffold_12855	10053336	10053833
scaffold_12855	10091509	10092252
scaffold_12855	10103812	10106503
scaffold_12855	10113708	10114658
scaffold_12856	4031	5959
scaffold_12856	42137	42498
scaffold_12856	45222	45778
scaffold_12856	39215	39454
scaffold_12875	16776114	16777344
scaffold_12875	13630342	13632219
scaffold_12875	785485	789784
scaffold_12875	2227178	2229582
scaffold_12875	5898151	5899136
scaffold_12875	8256506	8257689
scaffold_12875	10746750	10748074
scaffold_12875	12844514	12846649
scaffold_12875	18480312	18481852
scaffold_12875	19529502	19530606
scaffold_12875	19135914	19137501
scaffold_12875	20577650	20578332
scaffold_12875	81887	82883
scaffold_12875	490855	492580
scaffold_12875	425526	426435
scaffold_12875	538580	540807
scaffold_12875	588568	590478
scaffold_12875	1079371	1081692
scaffold_12875	1424832	1425580
scaffold_12875	1375761	1377842
scaffold_12875	1751712	1755292
scaffold_12875	2129660	2130511
scaffold_12875	2112352	2113943
scaffold_12875	2162373	2163435
scaffold_12875	2375538	2376738
scaffold_12875	3063651	3064959
scaffold_12875	3112938	3114011
scaffold_12875	3243881	3244440
scaffold_12875	3652876	3654025
scaffold_12875	3571307	3572160
scaffold_12875	3555130	3556131
scaffold_12875	3784055	3785692
scaffold_12875	3882098	3883586
scaffold_12875	3947601	3950477
scaffold_12875	4389686	4391294
scaffold_12875	4439080	4442918
scaffold_12875	4472716	4474108
scaffold_12875	4930396	4932343
scaffold_12875	5029099	5030406
scaffold_12875	5356822	5357810
scaffold_12875	5455164	5456450
scaffold_12875	6224729	6226939
scaffold_12875	6503872	6505308
scaffold_12875	6700937	6701631
scaffold_12875	6913605	6914136
scaffold_12875	6848208	6849645
scaffold_12875	7273402	7274974
scaffold_12875	7257466	7258310
scaffold_12875	8092665	8094028
scaffold_12875	8601103	8602141
scaffold_12875	9142122	9142911
scaffold_12875	10697714	10699876
scaffold_12875	10828345	10829995
scaffold_12875	11124082	11125640
scaffold_12875	11075190	11076498
scaffold_12875	11370463	11371525
scaffold_12875	11779690	11780542
scaffold_12875	12697183	12698972
scaffold_12875	13008272	13009801
scaffold_12875	13352708	13353495
scaffold_12875	13417587	13420548
scaffold_12875	13794933	13796294
scaffold_12875	14187658	14188664
scaffold_12875	16544533	16547873
scaffold_12875	16695117	16698156
scaffold_12875	17022219	17023797
scaffold_12875	16973458	16975352
scaffold_12875	17120669	17122012
scaffold_12875	17071874	17073400
scaffold_12875	17496701	17498982
scaffold_12875	17512574	17515401
scaffold_12875	17594600	17596482
scaffold_12875	17775357	17777646
scaffold_12875	17792424	17793316
scaffold_12875	18366452	18367876
scaffold_12875	18463716	18466864
scaffold_12875	18398303	18400361
scaffold_12875	18414972	18416568
scaffold_12875	20036518	20037878
scaffold_12875	19954955	19959393
scaffold_12875	20069417	20070884
scaffold_12875	20217570	20219016
scaffold_12875	20545351	20548100
scaffold_12875	13028	14092
scaffold_12875	1197	1855
scaffold_12875	6935	7270
scaffold_12875	45276	46467
scaffold_12875	51032	52363
scaffold_12875	66961	68182
scaffold_12875	84831	85823
scaffold_12875	83801	84637
scaffold_12875	113460	114315
scaffold_12875	110900	112317
scaffold_12875	118086	118753
scaffold_12875	131092	132065
scaffold_12875	133067	133571
scaffold_12875	136071	137780
scaffold_12875	191799	192507
scaffold_12875	199384	200483
scaffold_12875	223662	224301
scaffold_12875	230410	233014
scaffold_12875	237102	237417
scaffold_12875	240487	242970
scaffold_12875	255461	256033
scaffold_12875	257010	258808
scaffold_12875	268289	269557
scaffold_12875	291532	292066
scaffold_12875	476098	476997
scaffold_12875	492952	493709
scaffold_12875	517929	519083
scaffold_12875	510094	511130
scaffold_12875	508590	509433
scaffold_12875	567986	569153
scaffold_12875	572213	573035
scaffold_12875	587131	588292
scaffold_12875	585167	585640
scaffold_12875	601757	603013
scaffold_12875	595674	596890
scaffold_12875	619096	621195
scaffold_12875	606717	607196
scaffold_12875	625274	626270
scaffold_12875	633264	633618
scaffold_12875	635577	636447
scaffold_12875	651437	652526
scaffold_12875	642353	643454
scaffold_12875	646102	646410
scaffold_12875	643764	644965
scaffold_12875	654531	655023
scaffold_12875	650800	651167
scaffold_12875	646972	647764
scaffold_12875	667721	668262
scaffold_12875	663878	664271
scaffold_12875	684326	686329
scaffold_12875	681253	681921
scaffold_12875	678463	679490
scaffold_12875	672421	673340
scaffold_12875	692312	693009
scaffold_12875	765254	765622
scaffold_12875	814097	814639
scaffold_12875	832783	833979
scaffold_12875	823161	823973
scaffold_12875	830315	830887
scaffold_12875	844346	845343
scaffold_12875	852738	853421
scaffold_12875	909384	909983
scaffold_12875	919290	920494
scaffold_12875	971448	971915
scaffold_12875	1078470	1079055
scaffold_12875	1127551	1128708
scaffold_12875	1135595	1136631
scaffold_12875	1133509	1134377
scaffold_12875	1158308	1160205
scaffold_12875	1225279	1226582
scaffold_12875	1230254	1231418
scaffold_12875	1302025	1302921
scaffold_12875	1320344	1321189
scaffold_12875	1321866	1322679
scaffold_12875	1330958	1331955
scaffold_12875	1332091	1333021
scaffold_12875	1340471	1341272
scaffold_12875	1419108	1420203
scaffold_12875	1438029	1438853
scaffold_12875	1436139	1436863
scaffold_12875	1426892	1428799
scaffold_12875	1465389	1466418
scaffold_12875	1472750	1473630
scaffold_12875	1464033	1464839
scaffold_12875	1475500	1476664
scaffold_12875	1476878	1477423
scaffold_12875	1478445	1479770
scaffold_12875	1497003	1497743
scaffold_12875	1495262	1495632
scaffold_12875	1494558	1495064
scaffold_12875	1495873	1496833
scaffold_12875	1491710	1492195
scaffold_12875	1546439	1548788
scaffold_12875	1562102	1563458
scaffold_12875	1559617	1561605
scaffold_12875	1557591	1559083
scaffold_12875	1573420	1575219
scaffold_12875	1592478	1593065
scaffold_12875	1693591	1695151
scaffold_12875	1714301	1715304
scaffold_12875	1712883	1713266
scaffold_12875	1868524	1869238
scaffold_12875	1898079	1899727
scaffold_12875	1907777	1909213
scaffold_12875	1910022	1910792
scaffold_12875	1910986	1911828
scaffold_12875	1920172	1921111
scaffold_12875	1952435	1953204
scaffold_12875	1970862	1973070
scaffold_12875	1996176	1997247
scaffold_12875	2009134	2011269
scaffold_12875	2013796	2014430
scaffold_12875	2000036	2001192
scaffold_12875	2015525	2016652
scaffold_12875	2022805	2024217
scaffold_12875	2038166	2039163
scaffold_12875	2040066	2041689
scaffold_12875	2048512	2049788
scaffold_12875	2055155	2056110
scaffold_12875	2084642	2085620
scaffold_12875	2096258	2097133
scaffold_12875	2086444	2087382
scaffold_12875	2082509	2082869
scaffold_12875	2099491	2100431
scaffold_12875	2101205	2102874
scaffold_12875	2107037	2108593
scaffold_12875	2110310	2110776
scaffold_12875	2125581	2126677
scaffold_12875	2124300	2125140
scaffold_12875	2119548	2121054
scaffold_12875	2123459	2124063
scaffold_12875	2130841	2131811
scaffold_12875	2136398	2138188
scaffold_12875	2139067	2140157
scaffold_12875	2134153	2134544
scaffold_12875	2142941	2143482
scaffold_12875	2149363	2150925
scaffold_12875	2175307	2176552
scaffold_12875	2183096	2184196
scaffold_12875	2203756	2204421
scaffold_12875	2202424	2203491
scaffold_12875	2208969	2209906
scaffold_12875	2210160	2210769
scaffold_12875	2214060	2215069
scaffold_12875	2224466	2224885
scaffold_12875	2231539	2232298
scaffold_12875	2257353	2258141
scaffold_12875	2266866	2268577
scaffold_12875	2269612	2270249
scaffold_12875	2272282	2273398
scaffold_12875	2278892	2280018
scaffold_12875	2288313	2289736
scaffold_12875	2298819	2299629
scaffold_12875	2296362	2297949
scaffold_12875	2314620	2316459
scaffold_12875	2333750	2336180
scaffold_12875	2337355	2338101
scaffold_12875	2362475	2363740
scaffold_12875	2371951	2372513
scaffold_12875	2386940	2388157
scaffold_12875	2377779	2378835
scaffold_12875	2382373	2383276
scaffold_12875	2380832	2381888
scaffold_12875	2385821	2386466
scaffold_12875	2405455	2406506
scaffold_12875	2395356	2396246
scaffold_12875	2403748	2404770
scaffold_12875	2418518	2420489
scaffold_12875	2422639	2423878
scaffold_12875	2413753	2414645
scaffold_12875	2415868	2416551
scaffold_12875	2427173	2428958
scaffold_12875	2468425	2469839
scaffold_12875	2479518	2480666
scaffold_12875	2477909	2479175
scaffold_12875	2624075	2625137
scaffold_12875	2655374	2656388
scaffold_12875	2703503	2704105
scaffold_12875	2712342	2713248
scaffold_12875	2710344	2711432
scaffold_12875	2715679	2717590
scaffold_12875	2709166	2710004
scaffold_12875	2733061	2733681
scaffold_12875	2731357	2732054
scaffold_12875	2727286	2727916
scaffold_12875	2775508	2776165
scaffold_12875	2776589	2777004
scaffold_12875	2824065	2825102
scaffold_12875	2822253	2823151
scaffold_12875	2933632	2934498
scaffold_12875	2938469	2939420
scaffold_12875	3046107	3047152
scaffold_12875	3035172	3036756
scaffold_12875	3051817	3052699
scaffold_12875	3052918	3053744
scaffold_12875	3048243	3049070
scaffold_12875	3061809	3063022
scaffold_12875	3055084	3056314
scaffold_12875	3073381	3074390
scaffold_12875	3077389	3078855
scaffold_12875	3086858	3088492
scaffold_12875	3080874	3082194
scaffold_12875	3091502	3093589
scaffold_12875	3100842	3103658
scaffold_12875	3139527	3140538
scaffold_12875	3162325	3163099
scaffold_12875	3229101	3230202
scaffold_12875	3238728	3239702
scaffold_12875	3325039	3325705
scaffold_12875	3419926	3420684
scaffold_12875	3410515	3411448
scaffold_12875	3422428	3423018
scaffold_12875	3428103	3430074
scaffold_12875	3448069	3449373
scaffold_12875	3446336	3447121
scaffold_12875	3471873	3472576
scaffold_12875	3503813	3504475
scaffold_12875	3502771	3503301
scaffold_12875	3500755	3502214
scaffold_12875	3497165	3498113
scaffold_12875	3507563	3510274
scaffold_12875	3514646	3516093
scaffold_12875	3536686	3537576
scaffold_12875	3547704	3549275
scaffold_12875	3540859	3541692
scaffold_12875	3542236	3542750
scaffold_12875	3565667	3566751
scaffold_12875	3558275	3558945
scaffold_12875	3585788	3587389
scaffold_12875	3572695	3573637
scaffold_12875	3590741	3591912
scaffold_12875	3599674	3601109
scaffold_12875	3617649	3620212
scaffold_12875	3610967	3612831
scaffold_12875	3613165	3614246
scaffold_12875	3635893	3637022
scaffold_12875	3622567	3623535
scaffold_12875	3628019	3628872
scaffold_12875	3629136	3629813
scaffold_12875	3635117	3635635
scaffold_12875	3651088	3651965
scaffold_12875	3640480	3641770
scaffold_12875	3646824	3647523
scaffold_12875	3649284	3649974
scaffold_12875	3637886	3638828
scaffold_12875	3643917	3644663
scaffold_12875	3639033	3639626
scaffold_12875	3655213	3656188
scaffold_12875	3660370	3661409
scaffold_12875	3684377	3684671
scaffold_12875	3698532	3699109
scaffold_12875	3730219	3731502
scaffold_12875	3746303	3747803
scaffold_12875	3743608	3744396
scaffold_12875	3737931	3738348
scaffold_12875	3767002	3768158
scaffold_12875	3764246	3764957
scaffold_12875	3773914	3775651
scaffold_12875	3768995	3769778
scaffold_12875	3782388	3783035
scaffold_12875	3775882	3777088
scaffold_12875	3792991	3793810
scaffold_12875	3798274	3799060
scaffold_12875	3807615	3808320
scaffold_12875	3828869	3830182
scaffold_12875	3825724	3826378
scaffold_12875	3847582	3848656
scaffold_12875	3862726	3864011
scaffold_12875	3861091	3862286
scaffold_12875	3857583	3858276
scaffold_12875	3874682	3875823
scaffold_12875	3885185	3886404
scaffold_12875	3902269	3903788
scaffold_12875	3908685	3909780
scaffold_12875	3901054	3902086
scaffold_12875	3907271	3908046
scaffold_12875	3899648	3900073
scaffold_12875	3930797	3931613
scaffold_12875	3916775	3917705
scaffold_12875	3920816	3921578
scaffold_12875	3918814	3919814
scaffold_12875	3938168	3939790
scaffold_12875	3940163	3941507
scaffold_12875	3943375	3944463
scaffold_12875	3936396	3937249
scaffold_12875	3959240	3960526
scaffold_12875	3952445	3953661
scaffold_12875	3962403	3963183
scaffold_12875	3976194	3978552
scaffold_12875	3969512	3970667
scaffold_12875	3974690	3975510
scaffold_12875	4021804	4022576
scaffold_12875	4028751	4029636
scaffold_12875	4086612	4087273
scaffold_12875	4185829	4187971
scaffold_12875	4377958	4379328
scaffold_12875	4384203	4385236
scaffold_12875	4376168	4376923
scaffold_12875	4385963	4386557
scaffold_12875	4400733	4401782
scaffold_12875	4438080	4438544
scaffold_12875	4424811	4425898
scaffold_12875	4454959	4456414
scaffold_12875	4452793	4453393
scaffold_12875	4470489	4471259
scaffold_12875	4463903	4465039
scaffold_12875	4468971	4469432
scaffold_12875	4477300	4478185
scaffold_12875	4488274	4488933
scaffold_12875	4483026	4483245
scaffold_12875	4500985	4504182
scaffold_12875	4490878	4492260
scaffold_12875	4489455	4490325
scaffold_12875	4495376	4496368
scaffold_12875	4511026	4511658
scaffold_12875	4698520	4700396
scaffold_12875	4704799	4706925
scaffold_12875	4714083	4714953
scaffold_12875	4710604	4711228
scaffold_12875	4707294	4708136
scaffold_12875	4711727	4713312
scaffold_12875	4719352	4720802
scaffold_12875	4729065	4729410
scaffold_12875	4727859	4728394
scaffold_12875	4740012	4740407
scaffold_12875	4757451	4758847
scaffold_12875	4756134	4757086
scaffold_12875	4772783	4773239
scaffold_12875	4769227	4771861
scaffold_12875	4829198	4829966
scaffold_12875	4822889	4824204
scaffold_12875	4844070	4845334
scaffold_12875	4863703	4864659
scaffold_12875	4867058	4868387
scaffold_12875	4885599	4886535
scaffold_12875	4889815	4890358
scaffold_12875	4903348	4904490
scaffold_12875	4915520	4916934
scaffold_12875	4944128	4944970
scaffold_12875	4933247	4934188
scaffold_12875	4960844	4961912
scaffold_12875	4958039	4959160
scaffold_12875	4959564	4960531
scaffold_12875	4964873	4966157
scaffold_12875	4968896	4969927
scaffold_12875	4977386	4978449
scaffold_12875	4971326	4971873
scaffold_12875	4991570	4992349
scaffold_12875	4993074	4993833
scaffold_12875	4981858	4983480
scaffold_12875	4984146	4984758
scaffold_12875	4986416	4987192
scaffold_12875	5010089	5012273
scaffold_12875	5026248	5027421
scaffold_12875	5013793	5014549
scaffold_12875	5022203	5022571
scaffold_12875	5041921	5043686
scaffold_12875	5037043	5038270
scaffold_12875	5044722	5045727
scaffold_12875	5058973	5059862
scaffold_12875	5056106	5057983
scaffold_12875	5049846	5050438
scaffold_12875	5074394	5075924
scaffold_12875	5069943	5070928
scaffold_12875	5065250	5066365
scaffold_12875	5067380	5068109
scaffold_12875	5064596	5065133
scaffold_12875	5071421	5072078
scaffold_12875	5088624	5089966
scaffold_12875	5092900	5093907
scaffold_12875	5083201	5084908
scaffold_12875	5079830	5081278
scaffold_12875	5091241	5091622
scaffold_12875	5108598	5110614
scaffold_12875	5097632	5099276
scaffold_12875	5103693	5104757
scaffold_12875	5106401	5106714
scaffold_12875	5112278	5113794
scaffold_12875	5123718	5124529
[truncated: 6,334 more rows]
