# Supplementary material for: The hourglass model of evolutionary conservation during embryogenesis extends to developmental enhancers with signatures of positive selection
Source: Genome Res. 2021 Sep;31(9):1573–81. doi: 10.1101/gr.275212.121 (PMC8415374; doi:10.1101/gr.275212.121)
Supplement: Supplemental Material [file supp_gr.275212.121_Supplemental_Code.zip › Supplemental_Code/data/bedFiles/enhancers/all_enhancers/dmel1820_IDR_0.05_enhancer.bed]

chr2L	6291068	6293837
chr2L	14679481	14680940
chr2L	20971427	20972595
chr2L	6552980	6553979
chr2L	10614280	10617794
chr2L	12320272	12321378
chr2L	13499268	13503316
chr2L	14153730	14156804
chr2L	17037587	17039723
chr2L	18086548	18088728
chr2L	22280635	22282725
chr2L	22672545	22676966
chr2L	15734	17208
chr2L	78788	82665
chr2L	31908	34615
chr2L	441751	442876
chr2L	540141	541643
chr2L	767625	770443
chr2L	1062318	1066416
chr2L	1211070	1213318
chr2L	1539120	1542769
chr2L	1637947	1639625
chr2L	1670830	1672556
chr2L	1587807	1592097
chr2L	1686957	1688917
chr2L	2473647	2477562
chr2L	2834212	2834819
chr2L	2899527	2900972
chr2L	2915429	2917460
chr2L	3571294	3574094
chr2L	3882846	3884316
chr2L	4308474	4311741
chr2L	4569471	4572854
chr2L	4896172	4900497
chr2L	4865726	4868921
chr2L	5224933	5227657
chr2L	5488553	5490140
chr2L	6191921	6195236
chr2L	6356241	6357929
chr2L	6405052	6407219
chr2L	6340322	6340835
chr2L	6520068	6523142
chr2L	7257964	7258708
chr2L	7502851	7504190
chr2L	7486783	7489703
chr2L	7911821	7914252
chr2L	8354687	8356938
chr2L	8552345	8555296
chr2L	8617014	8618470
chr2L	8878563	8881506
chr2L	9157669	9158816
chr2L	9222948	9225279
chr2L	9420258	9420819
chr2L	9485489	9487200
chr2L	9863083	9864606
chr2L	9879249	9880413
chr2L	10467183	10469981
chr2L	10501856	10503959
chr2L	10583129	10584949
chr2L	10682239	10683474
chr2L	10665076	10666556
chr2L	10810615	10813862
chr2L	11206486	11207968
chr2L	11288132	11289372
chr2L	11467829	11469226
chr2L	11845132	11845855
chr2L	11976323	11977734
chr2L	12402142	12403673
chr2L	12467426	12469742
chr2L	12811557	12812609
chr2L	13073423	13074484
chr2L	13139742	13141661
chr2L	14138759	14141633
chr2L	14203556	14205220
chr2L	14218722	14222675
chr2L	14334896	14336863
chr2L	14499479	14500334
chr2L	14433082	14435388
chr2L	14580284	14582165
chr2L	14843318	14844968
chr2L	14826927	14829768
chr2L	15415457	15417591
chr2L	15842506	15846164
chr2L	15908819	15909296
chr2L	16019425	16023645
chr2L	16268932	16270159
chr2L	16547376	16548442
chr2L	16611673	16614216
chr2L	16841540	16842767
chr2L	16874606	16875730
chr2L	17136582	17137705
chr2L	17366961	17370995
chr2L	17513166	17515779
chr2L	17628859	17632189
chr2L	17741114	17744045
chr2L	18266252	18268843
chr2L	18513189	18516560
chr2L	18496345	18498442
chr2L	18906422	18907223
chr2L	19806919	19810290
chr2L	19840828	19844058
chr2L	20003221	20005846
chr2L	20086271	20086979
chr2L	20102444	20103423
chr2L	20364643	20365582
chr2L	20773362	20775195
chr2L	21132813	21137210
chr2L	21117929	21119767
chr2L	21396699	21397850
chr2L	21609802	21613233
chr2L	21739844	21741615
chr2L	21708656	21710493
chr2L	21871644	21872954
chr2L	21806326	21808948
chr2L	21968960	21971373
chr2L	22117146	22118773
chr2L	22640289	22646039
chr2L	22705215	22709122
chr2L	22920002	22921443
chr2L	23018781	23020926
chr2L	5408	6281
chr2L	20339	20645
chr2L	34696	36021
chr2L	40105	44996
chr2L	45324	47468
chr2L	57297	58599
chr2L	125411	126339
chr2L	136703	138889
chr2L	146216	147231
chr2L	160480	162297
chr2L	166297	167157
chr2L	178674	179794
chr2L	170323	170768
chr2L	174071	174931
chr2L	171486	172200
chr2L	175665	176250
chr2L	180595	181877
chr2L	223823	225547
chr2L	220353	221044
chr2L	244334	244761
chr2L	246556	247834
chr2L	345592	347825
chr2L	368008	369542
chr2L	371569	372854
chr2L	436649	437702
chr2L	467718	467989
chr2L	484176	484995
chr2L	495273	496736
chr2L	497604	499256
chr2L	506284	507694
chr2L	501072	501856
chr2L	510048	511309
chr2L	516008	516998
chr2L	514018	514868
chr2L	548051	548280
chr2L	584732	586125
chr2L	701196	702453
chr2L	698204	699101
chr2L	744810	746325
chr2L	762641	765791
chr2L	831894	835193
chr2L	845179	846713
chr2L	839493	842178
chr2L	838571	839429
chr2L	890945	894984
chr2L	918152	919289
chr2L	930570	933695
chr2L	986142	987593
chr2L	991665	994802
chr2L	1006218	1009643
chr2L	1019693	1020888
chr2L	1070836	1072449
chr2L	1082557	1083756
chr2L	1092265	1096528
chr2L	1125000	1126022
chr2L	1135629	1138030
chr2L	1207743	1208615
chr2L	1229024	1232876
chr2L	1281691	1282840
chr2L	1288295	1289668
chr2L	1302324	1305033
chr2L	1388041	1389603
chr2L	1404140	1405490
chr2L	1434664	1435175
chr2L	1446205	1448541
chr2L	1460787	1462162
chr2L	1473086	1474010
chr2L	1503731	1504912
chr2L	1529734	1531659
chr2L	1543277	1544294
chr2L	1547960	1549525
chr2L	1577189	1581051
chr2L	1573686	1575675
chr2L	1596460	1597796
chr2L	1616958	1618295
chr2L	1619551	1620176
chr2L	1618567	1619399
chr2L	1627340	1628560
chr2L	1635914	1637054
chr2L	1632398	1633450
chr2L	1648539	1650310
chr2L	1642927	1644137
chr2L	1654165	1654652
chr2L	1656337	1658331
chr2L	1668496	1670369
chr2L	1662316	1663723
chr2L	1691859	1694077
chr2L	1720898	1722158
chr2L	1742853	1744256
chr2L	1787274	1788649
chr2L	1786157	1787156
chr2L	1827972	1829570
chr2L	1860172	1862311
chr2L	1873418	1874019
chr2L	1878329	1879737
chr2L	1909378	1910499
chr2L	1901265	1903496
chr2L	1907220	1907541
chr2L	1930319	1932116
chr2L	1944197	1945292
chr2L	1972514	1973494
chr2L	1979217	1980158
chr2L	2087448	2089493
chr2L	2132145	2132837
chr2L	2171156	2172185
chr2L	2175004	2176613
chr2L	2166746	2167267
chr2L	2165619	2166234
chr2L	2168958	2170539
chr2L	2200154	2200535
chr2L	2203096	2203764
chr2L	2313682	2314677
chr2L	2347689	2350653
chr2L	2371827	2372365
chr2L	2388161	2390132
chr2L	2403824	2404373
chr2L	2423660	2424493
chr2L	2435433	2437646
chr2L	2433481	2434726
chr2L	2467793	2469731
chr2L	2502159	2503112
chr2L	2494285	2495240
chr2L	2525370	2528002
chr2L	2541048	2543827
chr2L	2557539	2560097
chr2L	2581128	2581599
chr2L	2611678	2613155
chr2L	2614353	2615992
chr2L	2634142	2635160
chr2L	2632175	2633277
chr2L	2701979	2702963
chr2L	2705939	2707066
chr2L	2714492	2715571
chr2L	2724110	2725118
chr2L	2731496	2732413
chr2L	2727201	2728444
chr2L	2821968	2823317
chr2L	2832229	2834052
chr2L	2857769	2858435
chr2L	2865838	2866229
chr2L	2872067	2873320
chr2L	2896955	2898687
chr2L	2907253	2910060
chr2L	2905969	2906775
chr2L	2923546	2926384
chr2L	2918131	2919341
chr2L	2931544	2932480
chr2L	2929524	2931412
chr2L	2935605	2936697
chr2L	2937541	2938669
chr2L	2963470	2965429
chr2L	3004433	3006521
chr2L	3010141	3012104
chr2L	3026280	3026871
chr2L	3045069	3045742
chr2L	3057790	3059645
chr2L	3066707	3070056
chr2L	3088054	3089508
chr2L	3100548	3101970
chr2L	3124589	3125151
chr2L	3123125	3123866
chr2L	3120562	3122923
chr2L	3113520	3116340
chr2L	3116669	3118307
chr2L	3139178	3140995
chr2L	3153143	3154498
chr2L	3183163	3184121
chr2L	3262330	3264570
chr2L	3297685	3298426
chr2L	3337898	3339585
chr2L	3365800	3367180
chr2L	3399866	3402959
chr2L	3417626	3419536
chr2L	3440716	3442007
chr2L	3479578	3480742
chr2L	3504523	3505724
chr2L	3516941	3517660
chr2L	3533934	3534592
chr2L	3544943	3545889
chr2L	3550109	3551069
chr2L	3569531	3569972
chr2L	3592411	3594392
chr2L	3611578	3612321
chr2L	3628509	3629645
chr2L	3647528	3649687
chr2L	3637639	3638204
chr2L	3681810	3683352
chr2L	3684874	3686362
chr2L	3739701	3741349
chr2L	3747958	3749463
chr2L	3737900	3739433
chr2L	3736262	3737691
chr2L	3762660	3763224
chr2L	3791584	3792046
chr2L	3831442	3832725
chr2L	3835072	3835880
chr2L	3876949	3877768
chr2L	3926686	3927751
chr2L	3938584	3939653
chr2L	3959330	3961070
chr2L	3977912	3980994
chr2L	4016440	4020227
chr2L	4028755	4029023
chr2L	4023391	4023968
chr2L	4036911	4037665
chr2L	4040759	4041653
chr2L	4051329	4052453
chr2L	4052601	4054452
chr2L	4063305	4065583
chr2L	4079920	4082217
chr2L	4090875	4093071
chr2L	4093105	4095108
chr2L	4105330	4107238
chr2L	4107598	4109758
chr2L	4123704	4124555
chr2L	4124893	4126026
chr2L	4132235	4135737
chr2L	4223891	4225287
chr2L	4217923	4220688
chr2L	4236873	4238205
chr2L	4232558	4233705
chr2L	4270447	4271187
chr2L	4262874	4265776
chr2L	4285937	4287220
chr2L	4302592	4303310
chr2L	4339242	4340809
chr2L	4331747	4332236
chr2L	4389167	4389866
chr2L	4374965	4378101
chr2L	4430476	4432136
chr2L	4530694	4531802
chr2L	4576006	4577290
chr2L	4573530	4575961
chr2L	4660074	4661761
chr2L	4678709	4680998
chr2L	4677349	4678544
chr2L	4691143	4691944
chr2L	4698439	4700258
chr2L	4725315	4726599
chr2L	4885256	4887142
chr2L	4903438	4904300
chr2L	4908230	4909531
chr2L	4917773	4918179
chr2L	5001172	5001598
chr2L	4998730	4999116
chr2L	5025490	5026739
chr2L	5055876	5056413
chr2L	5072103	5073562
chr2L	5083778	5085590
chr2L	5080765	5083398
chr2L	5086387	5088187
chr2L	5119220	5121383
chr2L	5113350	5116802
chr2L	5147478	5148167
chr2L	5152301	5154124
chr2L	5156334	5156949
chr2L	5172439	5173348
chr2L	5162524	5164936
chr2L	5180976	5181638
chr2L	5233380	5234057
chr2L	5245837	5250214
chr2L	5254727	5257236
chr2L	5285826	5286496
chr2L	5301147	5301610
chr2L	5292632	5293584
chr2L	5332651	5334235
chr2L	5365300	5366782
chr2L	5361592	5363252
chr2L	5367324	5368182
chr2L	5375294	5376784
chr2L	5420978	5422279
chr2L	5446257	5446738
chr2L	5442110	5443953
chr2L	5514351	5515715
chr2L	5508075	5508951
chr2L	5601496	5602681
chr2L	5604195	5605955
chr2L	5625654	5627040
chr2L	5683297	5685205
chr2L	5688003	5689367
chr2L	5702776	5703977
chr2L	5743493	5745450
chr2L	5742181	5743226
chr2L	5780146	5782979
chr2L	5784912	5786616
chr2L	5790136	5793466
chr2L	5870931	5873192
chr2L	5873391	5874904
chr2L	5889147	5890251
chr2L	5944539	5946276
chr2L	5960942	5963276
chr2L	5977381	5977885
chr2L	5978519	5978886
chr2L	5988049	5990053
chr2L	6019740	6020423
chr2L	6026106	6027565
chr2L	6017472	6018818
chr2L	6075564	6077274
chr2L	6088097	6090119
chr2L	6092158	6092780
chr2L	6085756	6086074
chr2L	6145133	6145706
chr2L	6161432	6162990
chr2L	6186044	6187596
chr2L	6188032	6189088
chr2L	6203989	6206183
chr2L	6202725	6203412
chr2L	6200736	6201311
chr2L	6211317	6212944
chr2L	6235707	6238187
chr2L	6256465	6257431
chr2L	6267425	6268937
chr2L	6282422	6283936
chr2L	6313928	6315088
chr2L	6379621	6380381
chr2L	6425675	6426866
chr2L	6501959	6503503
chr2L	6526384	6527955
chr2L	6548121	6548477
chr2L	6590508	6592470
chr2L	6644260	6645028
chr2L	6693645	6697039
chr2L	6701584	6702704
chr2L	6704994	6706975
chr2L	6750620	6751850
chr2L	6757407	6758909
chr2L	6751999	6753882
chr2L	6777561	6779425
chr2L	6791987	6792512
chr2L	6817264	6817992
chr2L	6827461	6828239
chr2L	6829892	6830747
chr2L	6833138	6834179
chr2L	6867004	6869334
chr2L	6889440	6890128
chr2L	6892292	6895557
chr2L	6884859	6887446
chr2L	7006848	7007724
chr2L	6998628	7000955
chr2L	7028902	7029365
chr2L	7086378	7088637
chr2L	7107661	7109256
chr2L	7105792	7107357
chr2L	7127101	7127931
chr2L	7136173	7137090
chr2L	7138361	7139683
chr2L	7154924	7155897
chr2L	7146663	7147332
chr2L	7147444	7148542
chr2L	7161279	7162684
chr2L	7217007	7218532
chr2L	7211303	7214121
chr2L	7214845	7215215
chr2L	7254028	7255566
chr2L	7271877	7273252
chr2L	7263472	7268202
chr2L	7280792	7282167
chr2L	7287640	7289138
chr2L	7301538	7302108
chr2L	7358612	7359217
chr2L	7419208	7421229
chr2L	7418219	7419079
chr2L	7407265	7407988
chr2L	7431751	7432649
chr2L	7447370	7448708
chr2L	7451807	7453046
chr2L	7471839	7473983
chr2L	7483349	7484434
chr2L	7485203	7486592
chr2L	7508300	7510806
chr2L	7512577	7513885
chr2L	7534142	7536039
chr2L	7524351	7525783
chr2L	7563409	7567058
chr2L	7570719	7572435
chr2L	7572791	7573129
chr2L	7586139	7587561
chr2L	7626024	7630346
chr2L	7618981	7620345
chr2L	7640895	7642463
chr2L	7756789	7757924
chr2L	7836546	7837529
chr2L	7841041	7842391
chr2L	7843977	7846506
chr2L	7834006	7834612
chr2L	7866163	7867582
chr2L	7924315	7927043
chr2L	7914453	7916082
chr2L	7917257	7918616
chr2L	7940280	7942462
chr2L	7935709	7936963
chr2L	7931902	7933735
chr2L	7930310	7931493
chr2L	7960601	7962212
chr2L	7956609	7957084
chr2L	7957314	7957688
chr2L	7954609	7956219
chr2L	7963978	7964679
chr2L	7972115	7975440
chr2L	7966305	7967876
chr2L	7969665	7971365
chr2L	8000385	8002430
chr2L	8063770	8066758
chr2L	8103891	8105221
chr2L	8094139	8095451
chr2L	8097649	8101364
chr2L	8116475	8118404
chr2L	8114609	8116335
chr2L	8110097	8112289
chr2L	8133260	8134897
chr2L	8171365	8173032
chr2L	8169791	8171202
chr2L	8166162	8166685
chr2L	8232184	8234506
chr2L	8229096	8230049
chr2L	8268712	8270258
chr2L	8280187	8280715
chr2L	8291820	8293726
chr2L	8334220	8335305
chr2L	8332792	8334036
chr2L	8349795	8351396
chr2L	8397974	8398433
chr2L	8423416	8424399
chr2L	8494679	8495419
chr2L	8555504	8559057
chr2L	8563838	8565361
chr2L	8572585	8573561
chr2L	8579923	8581007
chr2L	8576581	8578010
chr2L	8587516	8589369
chr2L	8601642	8603091
chr2L	8607074	8607850
chr2L	8610713	8614488
chr2L	8631714	8634250
chr2L	8652642	8654118
chr2L	8674339	8674856
chr2L	8693876	8694641
chr2L	8715141	8715864
chr2L	8717265	8718873
chr2L	8719719	8720193
chr2L	8747349	8748164
chr2L	8738196	8738632
chr2L	8840281	8841150
chr2L	8843554	8846382
chr2L	8860837	8862403
chr2L	8857736	8860488
chr2L	8907005	8910674
chr2L	8940538	8941115
chr2L	8952332	8953314
chr2L	8972343	8973560
chr2L	8981780	8982892
chr2L	9019267	9020577
chr2L	9021349	9022308
chr2L	9037881	9040561
chr2L	9081803	9083645
chr2L	9089245	9090636
chr2L	9078687	9080030
chr2L	9114132	9114818
chr2L	9120317	9121199
chr2L	9133992	9134629
chr2L	9136397	9137412
chr2L	9130680	9131969
chr2L	9127887	9129557
chr2L	9147709	9149546
chr2L	9143891	9145572
chr2L	9159689	9160566
chr2L	9175141	9175657
chr2L	9182462	9183216
chr2L	9178422	9179750
chr2L	9186603	9188382
chr2L	9188676	9190832
chr2L	9203379	9204567
chr2L	9194783	9199262
chr2L	9192161	9193211
chr2L	9212452	9214494
chr2L	9229691	9230646
chr2L	9230830	9231405
chr2L	9231613	9232217
chr2L	9243477	9245488
chr2L	9245661	9250361
chr2L	9292086	9294653
chr2L	9319376	9322047
chr2L	9315717	9317231
chr2L	9341258	9342218
chr2L	9359317	9361463
chr2L	9396471	9397125
chr2L	9399130	9401101
chr2L	9421374	9423512
chr2L	9448207	9448806
chr2L	9446517	9446898
chr2L	9464034	9465375
chr2L	9458536	9460479
chr2L	9498093	9499176
chr2L	9490848	9491395
chr2L	9508074	9509183
chr2L	9509415	9512082
chr2L	9525303	9526336
chr2L	9522743	9523248
chr2L	9529683	9532123
chr2L	9547157	9549319
chr2L	9556981	9559514
chr2L	9619946	9621176
chr2L	9657170	9658969
chr2L	9660064	9661689
chr2L	9672309	9672700
chr2L	9675165	9679128
chr2L	9690804	9691609
chr2L	9691864	9694671
chr2L	9685867	9688351
chr2L	9731108	9731844
chr2L	9744714	9745217
chr2L	9743695	9744246
chr2L	9739057	9741015
chr2L	9778714	9779949
chr2L	9798828	9800033
chr2L	9832519	9833118
chr2L	9850556	9854741
chr2L	9881914	9883144
chr2L	9943304	9944228
chr2L	9968301	9968820
chr2L	10033713	10036729
chr2L	10089804	10091198
chr2L	10095873	10096852
chr2L	10111977	10112950
chr2L	10117941	10119692
chr2L	10164134	10166647
chr2L	10479439	10481239
chr2L	10499154	10501150
chr2L	10514418	10515224
chr2L	10522116	10523064
chr2L	10571217	10574650
chr2L	10589528	10592230
chr2L	10600553	10601924
chr2L	10605357	10605965
chr2L	10621672	10622523
chr2L	10662681	10664520
chr2L	10666986	10667969
chr2L	10671335	10672296
chr2L	10691255	10692960
chr2L	10720729	10722296
chr2L	10749172	10750298
chr2L	10774005	10774594
chr2L	10781139	10783204
chr2L	10822105	10826323
chr2L	10865534	10867909
chr2L	10921376	10922357
chr2L	10930428	10933584
chr2L	11037352	11040354
chr2L	11044398	11046823
chr2L	11049747	11051222
chr2L	11061030	11061642
chr2L	11081695	11083162
chr2L	11153041	11154220
chr2L	11187252	11189244
chr2L	11202109	11202631
chr2L	11196131	11197368
chr2L	11220250	11222568
chr2L	11228378	11231598
chr2L	11226651	11227209
chr2L	11246462	11248891
chr2L	11249142	11251239
chr2L	11362746	11363064
chr2L	11403397	11405486
chr2L	11417827	11419541
chr2L	11433577	11434561
chr2L	11447277	11448122
chr2L	11474206	11476752
chr2L	11487357	11490824
chr2L	11491249	11491764
chr2L	11593786	11596703
chr2L	11676657	11677852
chr2L	11764252	11765958
chr2L	11804720	11805138
chr2L	11878521	11879456
chr2L	11889062	11891063
chr2L	11900249	11905313
chr2L	11942141	11943198
chr2L	11931277	11932677
chr2L	11956831	11958805
chr2L	11962580	11964683
chr2L	11960669	11961756
chr2L	11978760	11980088
chr2L	12003064	12007722
chr2L	12010136	12012734
chr2L	12022736	12024626
chr2L	12021844	12022502
chr2L	12107022	12107571
chr2L	12158176	12159375
chr2L	12193181	12194271
chr2L	12252272	12253147
chr2L	12250638	12251828
chr2L	12260355	12262373
chr2L	12313080	12315541
chr2L	12334165	12336135
chr2L	12341315	12342302
chr2L	12358526	12360559
chr2L	12372499	12373391
chr2L	12377736	12378832
chr2L	12415455	12415916
chr2L	12454741	12456074
chr2L	12465209	12465967
chr2L	12456977	12457731
chr2L	12462987	12463321
chr2L	12473201	12477399
chr2L	12497650	12498024
chr2L	12512536	12514599
chr2L	12529471	12530347
chr2L	12519977	12522103
chr2L	12534612	12536743
chr2L	12574854	12575652
chr2L	12578966	12580339
chr2L	12568989	12570147
chr2L	12593414	12594487
chr2L	12612848	12613392
chr2L	12643701	12645090
chr2L	12638009	12639667
chr2L	12641810	12643457
chr2L	12655380	12656494
chr2L	12681602	12682432
chr2L	12750039	12750667
chr2L	12817760	12818792
chr2L	12828882	12832264
chr2L	12854165	12855489
chr2L	12903864	12906293
chr2L	12983777	12986432
chr2L	12987247	12987810
chr2L	13034969	13039333
chr2L	13050821	13054882
chr2L	13048658	13049831
chr2L	13068180	13069390
chr2L	13065026	13068099
chr2L	13082651	13087021
chr2L	13101193	13102066
chr2L	13111981	13114398
chr2L	13120501	13122969
chr2L	13109567	13110681
chr2L	13126066	13128337
chr2L	13123869	13124548
chr2L	13144258	13146190
chr2L	13154164	13154850
chr2L	13261935	13262688
chr2L	13325981	13326845
chr2L	13348792	13350664
chr2L	13339802	13341635
chr2L	13362560	13363782
chr2L	13355572	13356430
chr2L	13376052	13376741
chr2L	13413199	13414012
chr2L	13436703	13437789
chr2L	13487963	13489995
chr2L	13512133	13515696
chr2L	13510819	13511678
chr2L	13571850	13573537
chr2L	13576286	13577950
chr2L	13692309	13694625
chr2L	13697788	13699292
chr2L	13731423	13732810
chr2L	13741021	13742948
chr2L	13766309	13767389
chr2L	13837140	13838031
chr2L	13838333	13839662
chr2L	13881436	13882408
chr2L	13883830	13885173
chr2L	13897920	13899742
chr2L	14001625	14002591
chr2L	14005588	14006470
chr2L	14015145	14015831
chr2L	14032485	14033145
chr2L	14049163	14050784
chr2L	14053632	14057215
chr2L	14094670	14094959
chr2L	14115574	14116872
chr2L	14121320	14122895
chr2L	14112998	14114568
chr2L	14125233	14127441
chr2L	14123099	14124435
chr2L	14145992	14148310
chr2L	14159259	14161997
chr2L	14168849	14170138
chr2L	14182886	14186052
chr2L	14172373	14174392
chr2L	14229871	14230893
chr2L	14241547	14244751
chr2L	14250158	14253191
chr2L	14268530	14269665
chr2L	14267218	14268030
chr2L	14279541	14281098
chr2L	14287566	14288316
chr2L	14310340	14313016
chr2L	14376424	14376938
chr2L	14377158	14378822
chr2L	14371017	14374644
chr2L	14393192	14397085
chr2L	14389937	14391275
chr2L	14399198	14399870
chr2L	14402419	14404560
chr2L	14414443	14415255
chr2L	14420551	14424182
chr2L	14440581	14443352
chr2L	14452911	14453892
chr2L	14457999	14458960
chr2L	14459197	14461423
chr2L	14475369	14478305
chr2L	14470415	14472990
chr2L	14473263	14474955
chr2L	14504761	14506959
chr2L	14514886	14515734
chr2L	14500938	14502071
chr2L	14537820	14538882
chr2L	14544721	14547655
chr2L	14539212	14541222
chr2L	14552966	14555149
chr2L	14577407	14579800
chr2L	14611278	14612027
chr2L	14607942	14609126
chr2L	14635214	14637044
chr2L	14640228	14642354
chr2L	14654994	14657294
chr2L	14672580	14674563
chr2L	14676018	14676815
chr2L	14668083	14669405
chr2L	14681665	14683208
chr2L	14705320	14707016
chr2L	14698974	14700448
chr2L	14750153	14751783
chr2L	14818242	14819258
chr2L	14867114	14869050
chr2L	14878055	14878695
chr2L	14946148	14949062
chr2L	14965492	14968185
chr2L	14978249	14983400
chr2L	14995410	14996327
chr2L	15053787	15055484
chr2L	15065475	15066922
chr2L	15083782	15085594
chr2L	15101669	15102232
chr2L	15111202	15111612
chr2L	15125613	15127018
chr2L	15149806	15152456
chr2L	15174406	15176039
chr2L	15181882	15183462
chr2L	15208947	15210566
chr2L	15227212	15227849
chr2L	15253706	15255058
chr2L	15339020	15341191
chr2L	15370233	15371150
chr2L	15390108	15391657
chr2L	15422049	15422783
chr2L	15490153	15492595
chr2L	15504281	15505472
chr2L	15508898	15509869
chr2L	15605584	15606788
chr2L	15640522	15645900
chr2L	15652738	15653127
chr2L	15781666	15782342
chr2L	15806600	15808274
chr2L	15801216	15803073
chr2L	15819808	15820783
chr2L	15848616	15850229
chr2L	15909767	15910541
chr2L	15918596	15922441
chr2L	15968406	15970335
chr2L	15984578	15986903
chr2L	16026130	16027650
chr2L	16109902	16110667
chr2L	16197663	16198788
chr2L	16233407	16235445
chr2L	16221887	16224871
chr2L	16267933	16268587
chr2L	16284312	16285205
chr2L	16271336	16271902
chr2L	16275125	16275745
chr2L	16277745	16278430
chr2L	16278982	16280257
chr2L	16314741	16316949
chr2L	16321007	16321933
chr2L	16322042	16322801
chr2L	16388791	16390280
chr2L	16413752	16414324
chr2L	16421795	16423498
chr2L	16456012	16456850
chr2L	16506631	16508967
chr2L	16511082	16511966
chr2L	16500207	16501280
chr2L	16499150	16499955
chr2L	16525820	16526951
chr2L	16541107	16541803
chr2L	16553118	16555582
chr2L	16573395	16575841
chr2L	16587392	16589418
chr2L	16609618	16611394
chr2L	16625096	16626529
chr2L	16619673	16622030
chr2L	16642436	16646036
chr2L	16629887	16634084
chr2L	16635001	16639930
chr2L	16647125	16649777
chr2L	16689536	16691794
chr2L	16709237	16710511
chr2L	16801123	16802546
chr2L	16818965	16820205
chr2L	16850244	16850977
chr2L	16862270	16863309
chr2L	16886435	16887271
chr2L	16881947	16883340
chr2L	16937663	16939541
chr2L	16977893	16979138
chr2L	17041043	17042097
chr2L	17080493	17082060
chr2L	17102242	17103378
chr2L	17115254	17116971
chr2L	17159357	17161926
chr2L	17203734	17204950
chr2L	17206461	17208154
chr2L	17205528	17206225
chr2L	17225458	17229852
chr2L	17242326	17244826
chr2L	17239099	17240950
chr2L	17268939	17271285
chr2L	17327474	17328756
chr2L	17337681	17341548
chr2L	17377357	17379552
chr2L	17390345	17391421
chr2L	17394880	17396120
chr2L	17419523	17421561
chr2L	17443261	17444787
chr2L	17465893	17467195
chr2L	17495445	17496245
chr2L	17538571	17540124
chr2L	17533768	17535790
chr2L	17536019	17538113
chr2L	17603061	17604386
chr2L	17620367	17621809
chr2L	17614179	17616306
chr2L	17637082	17638663
chr2L	17683914	17685598
chr2L	17702148	17703177
chr2L	17714515	17718064
chr2L	17721365	17722693
chr2L	17734437	17736321
chr2L	17751017	17751992
chr2L	17753941	17754655
chr2L	17758537	17759364
chr2L	17767776	17769469
chr2L	17783600	17786044
chr2L	17781137	17782107
chr2L	17832960	17835130
chr2L	17859667	17862090
chr2L	17919539	17923187
chr2L	17936617	17939221
chr2L	17935491	17936329
chr2L	17943239	17946496
chr2L	18009663	18010641
chr2L	18104909	18107656
chr2L	18148586	18149270
chr2L	18141290	18142196
chr2L	18159822	18161341
chr2L	18216659	18218370
chr2L	18220210	18222768
chr2L	18237001	18239557
chr2L	18246663	18249714
chr2L	18297419	18299203
chr2L	18311250	18312928
chr2L	18326657	18328174
chr2L	18324568	18325807
chr2L	18336287	18338381
chr2L	18355293	18357226
chr2L	18352764	18354138
chr2L	18364424	18366424
chr2L	18376260	18377884
chr2L	18394585	18396617
chr2L	18434635	18436924
chr2L	18444622	18445230
chr2L	18476003	18478049
chr2L	18498644	18500486
chr2L	18505860	18507796
chr2L	18524697	18526996
chr2L	18535971	18536897
chr2L	18557710	18558686
chr2L	18548346	18550244
chr2L	18575188	18577046
chr2L	18563915	18564561
chr2L	18569813	18570362
chr2L	18599344	18600565
chr2L	18626450	18628095
chr2L	18620127	18622477
chr2L	18628987	18633406
chr2L	18638835	18641792
chr2L	18656608	18658827
chr2L	18659028	18660079
chr2L	18647771	18650443
chr2L	18716651	18717793
chr2L	18736712	18737874
chr2L	18752620	18753787
chr2L	18776172	18778066
chr2L	18813783	18815323
chr2L	18816224	18817905
chr2L	18818191	18818843
chr2L	18886368	18888075
chr2L	18874434	18875449
chr2L	18911955	18913487
chr2L	18935591	18937188
chr2L	18955550	18956093
chr2L	18983203	18986098
chr2L	19014083	19015975
chr2L	19076392	19078359
chr2L	19095842	19099645
chr2L	19093331	19094664
chr2L	19145551	19147201
chr2L	19140588	19143121
chr2L	19137868	19138182
chr2L	19143839	19144260
chr2L	19208510	19211194
chr2L	19211350	19213511
chr2L	19234972	19237880
chr2L	19273136	19274733
chr2L	19319486	19322248
chr2L	19378375	19379190
chr2L	19382316	19383811
chr2L	19412575	19413603
chr2L	19433284	19434526
chr2L	19457837	19458941
chr2L	19476901	19480107
chr2L	19506007	19507242
chr2L	19561424	19561930
chr2L	19589796	19591018
chr2L	19621865	19624387
chr2L	19753464	19755767
chr2L	19769714	19771116
chr2L	19783436	19785375
chr2L	19788242	19788943
chr2L	19800018	19804267
chr2L	19817160	19817829
chr2L	19819805	19821038
chr2L	19845676	19846885
chr2L	19886942	19889214
chr2L	19914586	19915787
chr2L	19923382	19924372
chr2L	19926315	19927388
chr2L	19939719	19943682
chr2L	19951690	19952426
chr2L	19947782	19950163
chr2L	19985285	19986759
chr2L	19998073	19999405
chr2L	20001075	20001705
chr2L	19991556	19993547
chr2L	19996213	19997475
chr2L	20023512	20024946
chr2L	20050807	20052452
chr2L	20055359	20056664
chr2L	20082677	20084359
chr2L	20077831	20078668
chr2L	20120095	20122390
chr2L	20129079	20131254
chr2L	20126351	20128252
chr2L	20131733	20133208
chr2L	20147009	20149252
chr2L	20174318	20175877
chr2L	20213109	20213981
chr2L	20204135	20205514
chr2L	20228405	20230527
chr2L	20222756	20224231
chr2L	20241675	20243374
chr2L	20261081	20262279
chr2L	20290399	20292140
chr2L	20287008	20288623
chr2L	20314594	20315897
chr2L	20324535	20327871
chr2L	20337741	20338443
chr2L	20366095	20368476
chr2L	20396856	20397549
chr2L	20389699	20390938
chr2L	20383601	20386012
chr2L	20391035	20391765
chr2L	20392536	20393521
chr2L	20400653	20401567
chr2L	20526188	20529049
chr2L	20565940	20568536
chr2L	20586789	20589434
chr2L	20589650	20590882
chr2L	20597126	20598951
chr2L	20672690	20674808
chr2L	20704379	20706628
chr2L	20715824	20716708
chr2L	20719756	20720568
chr2L	20748353	20750947
chr2L	20759239	20759849
chr2L	20782959	20783703
chr2L	20778959	20781446
chr2L	20805555	20806445
chr2L	20799709	20800831
chr2L	20803716	20804435
chr2L	20807749	20809373
chr2L	20814665	20815518
chr2L	20878367	20880316
chr2L	20880517	20881622
chr2L	20896651	20900257
chr2L	20906547	20908729
chr2L	20911158	20911887
chr2L	20934832	20936905
chr2L	20949802	20952547
chr2L	20943681	20945790
chr2L	20981475	20984191
chr2L	20973501	20976662
chr2L	21000908	21003337
chr2L	20989163	20992874
chr2L	20994160	20996769
chr2L	20998644	20999480
chr2L	21012436	21014080
chr2L	21006513	21007558
chr2L	21017541	21019038
chr2L	21032819	21034071
chr2L	21024145	21025377
chr2L	21042560	21042772
chr2L	21037864	21040161
chr2L	21062695	21065290
chr2L	21060652	21062398
chr2L	21072390	21074086
chr2L	21077646	21079056
chr2L	21095368	21096366
chr2L	21128680	21129958
chr2L	21152871	21154575
chr2L	21187380	21188340
chr2L	21188517	21191964
chr2L	21209564	21210888
chr2L	21243372	21245562
chr2L	21250328	21252238
chr2L	21267758	21269121
chr2L	21286759	21288588
chr2L	21312777	21313614
chr2L	21323594	21325072
chr2L	21328461	21330287
chr2L	21366922	21368548
chr2L	21377952	21378567
chr2L	21385141	21389169
chr2L	21400405	21402018
chr2L	21552818	21553846
chr2L	21570378	21571865
chr2L	21640767	21641216
chr2L	21650050	21653331
chr2L	21672611	21673068
chr2L	21689652	21691664
chr2L	21735195	21737362
chr2L	21743491	21746590
chr2L	21741806	21743371
chr2L	21789024	21790157
chr2L	21786785	21787691
chr2L	21792001	21793199
chr2L	21849100	21852270
chr2L	21846411	21848964
chr2L	21843308	21844662
chr2L	21863540	21864548
chr2L	21884974	21886961
chr2L	21887195	21889012
chr2L	21873289	21875249
chr2L	21898863	21899994
chr2L	21908296	21911437
chr2L	21932923	21934485
chr2L	21965483	21967302
chr2L	21973793	21975394
chr2L	22024157	22025254
chr2L	22050142	22051587
chr2L	22044365	22045434
chr2L	22074804	22076220
chr2L	22114372	22115189
chr2L	22147773	22149492
chr2L	22143843	22144698
chr2L	22145505	22147030
chr2L	22292774	22296552
chr2L	22301955	22302827
chr2L	22334346	22336058
chr2L	22359780	22362475
chr2L	22365270	22369464
chr2L	22548186	22548997
chr2L	22572491	22575073
chr2L	22584106	22584801
chr2L	22627920	22629854
chr2L	22635997	22637510
chr2L	22630810	22632699
chr2L	22684615	22687598
chr2L	22687682	22690931
chr2L	22694371	22698010
chr2L	22779667	22781983
chr2L	22931857	22932069
chr2L	22992427	22994214
chr2L	22994906	22997961
chr2L	23026835	23028913
chr2L	23023088	23024306
chr2L	23064779	23067580
chr2L	23074252	23076523
chr2L	23175889	23177187
chr2L	23319784	23320439
chr2L	23331945	23332845
chr2L	23371038	23374662
chr2L	23400231	23401628
chr2R	13629272	13632613
chr2R	15728542	15730341
chr2R	17825221	17826965
chr2R	1440434	1444006
chr2R	5898028	5899038
chr2R	6552369	6554522
chr2R	7076136	7079581
chr2R	8518912	8519827
chr2R	13105416	13107255
chr2R	14023812	14025631
chr2R	14417847	14419649
chr2R	15071607	15074799
chr2R	18349295	18352049
chr2R	18087359	18090108
chr2R	18479501	18486753
chr2R	20184118	20188848
chr2R	21888425	21889515
chr2R	22281362	22283287
chr2R	23722945	23726276
chr2R	23590750	23594010
chr2R	999237	1000486
chr2R	1636756	1639462
chr2R	2784803	2785752
chr2R	2963820	2965620
chr2R	3489534	3493290
chr2R	4796345	4802303
chr2R	5011989	5013538
chr2R	5520457	5522437
chr2R	5848220	5853130
chr2R	6895895	6897913
chr2R	6848097	6849161
chr2R	6960499	6963476
chr2R	7141499	7144451
chr2R	7257532	7258260
chr2R	7289577	7291076
chr2R	7453747	7454925
chr2R	7372574	7374626
chr2R	7814264	7815713
chr2R	7765860	7767200
chr2R	7945892	7947243
chr2R	8059854	8061914
chr2R	8092407	8095242
chr2R	8207278	8209524
chr2R	8485047	8487430
chr2R	8601405	8603894
chr2R	9026794	9030024
chr2R	9518936	9519881
chr2R	9665676	9666891
chr2R	10075922	10076879
chr2R	10516622	10520721
chr2R	10681085	10683295
chr2R	11087279	11092478
chr2R	11206504	11207787
chr2R	11730795	11733969
chr2R	12007442	12009511
chr2R	12270951	12271620
chr2R	12402609	12404305
chr2R	12958546	12960445
chr2R	13007904	13009453
chr2R	13090672	13091765
chr2R	13269619	13273002
chr2R	13565419	13567953
chr2R	13612763	13615303
chr2R	14040766	14041801
chr2R	15843103	15843919
chr2R	15760981	15764206
chr2R	15744326	15745214
chr2R	15908619	15910127
chr2R	17399333	17400529
chr2R	17316140	17319058
chr2R	17629151	17632720
chr2R	17710727	17712589
chr2R	17857153	17859759
chr2R	18333114	18334920
chr2R	18317191	18318276
chr2R	19038153	19039031
chr2R	19299838	19300488
chr2R	19578375	19582525
chr2R	19675727	19677741
chr2R	20396261	20398086
chr2R	20610370	20612246
chr2R	21019940	21020790
chr2R	21133575	21135520
chr2R	21396879	21397701
chr2R	21609594	21610512
chr2R	22052368	22053832
chr2R	22216495	22217667
chr2R	22297607	22298715
chr2R	22494642	22496558
chr2R	23428355	23429524
chr2R	23739921	23741349
chr2R	24264476	24266026
chr2R	24312463	24314140
chr2R	25001181	25003206
chr2R	25214681	25216000
chr2R	502099	503784
chr2R	563456	565094
chr2R	614638	617867
chr2R	621682	622479
chr2R	618016	618638
chr2R	953509	954303
chr2R	1092014	1093233
chr2R	1224365	1225120
chr2R	1242978	1244229
chr2R	1337490	1341494
chr2R	1349770	1350096
chr2R	1372345	1374320
chr2R	1533581	1534911
chr2R	1535136	1537548
chr2R	1635962	1636270
chr2R	1756285	1756863
chr2R	1878668	1880672
chr2R	1890909	1893420
chr2R	1994361	1997261
chr2R	2107868	2110116
chr2R	2118144	2119358
chr2R	2422365	2422609
chr2R	2427687	2428266
chr2R	2492778	2494154
chr2R	2589121	2591584
chr2R	2739999	2740642
chr2R	2742793	2743722
chr2R	2878928	2879882
chr2R	2937977	2939297
chr2R	2951982	2955426
chr2R	3002339	3002826
chr2R	3500683	3501743
chr2R	3502166	3502697
chr2R	3503681	3505996
chr2R	3493807	3494058
chr2R	3514269	3516783
chr2R	3520221	3520556
chr2R	3651636	3651860
chr2R	3681621	3682051
chr2R	3693018	3693234
chr2R	3687397	3687642
chr2R	3867395	3867795
chr2R	3900680	3901886
chr2R	3940889	3941263
chr2R	3936015	3937759
chr2R	4092076	4094869
chr2R	4122269	4124811
chr2R	4161925	4163654
chr2R	4223884	4225220
chr2R	4236608	4237593
chr2R	4268775	4272866
chr2R	4260096	4262081
chr2R	4608184	4610718
chr2R	4649467	4650292
chr2R	4676163	4677373
chr2R	4712181	4714273
chr2R	4815142	4816613
chr2R	4826642	4827673
chr2R	5055427	5055817
chr2R	5113576	5115269
chr2R	5140796	5141647
chr2R	5183124	5188803
chr2R	5298950	5302294
chr2R	5341752	5343443
chr2R	5397805	5401055
chr2R	5485665	5487151
chr2R	5503106	5504098
chr2R	5505989	5506955
chr2R	5522708	5524068
chr2R	5676262	5678604
chr2R	5681041	5683142
chr2R	5685873	5686789
chr2R	5718554	5719738
chr2R	5725314	5725947
chr2R	5744786	5745983
chr2R	5735602	5738357
chr2R	5772937	5777335
chr2R	5771387	5771938
chr2R	5809457	5810744
chr2R	5874768	5875340
chr2R	5875844	5877051
chr2R	5886803	5887631
chr2R	5885547	5886665
chr2R	5916945	5920184
chr2R	5964017	5965008
chr2R	5993616	5995677
chr2R	5983770	5985036
chr2R	6001301	6003857
chr2R	6013053	6014140
chr2R	6032814	6033532
chr2R	6088338	6089868
chr2R	6101983	6103956
chr2R	6104650	6108436
chr2R	6124589	6126831
chr2R	6117157	6118094
chr2R	6115147	6116995
chr2R	6120116	6121056
chr2R	6119003	6119794
chr2R	6112367	6113266
chr2R	6150750	6151689
chr2R	6144337	6145184
chr2R	6158030	6158287
chr2R	6204963	6207096
chr2R	6235400	6236453
chr2R	6227197	6228665
chr2R	6247441	6248913
chr2R	6270547	6273136
chr2R	6266368	6270039
chr2R	6280013	6280712
chr2R	6288727	6289444
chr2R	6494188	6494574
chr2R	6516895	6520702
chr2R	6523486	6526143
chr2R	6543517	6546038
chr2R	6546138	6547250
chr2R	6574596	6575825
chr2R	6584940	6585749
chr2R	6594058	6596915
chr2R	6588649	6589959
chr2R	6605445	6606448
chr2R	6628144	6629234
chr2R	6643512	6644681
chr2R	6685797	6687490
chr2R	6701091	6702430
chr2R	6713250	6713823
chr2R	6704761	6705411
chr2R	6729070	6731327
chr2R	6726012	6728694
chr2R	6731380	6732620
chr2R	6736263	6737357
chr2R	6790492	6791278
chr2R	6813602	6814246
chr2R	6865525	6866605
chr2R	6936358	6941771
chr2R	6967221	6967659
chr2R	6993872	6995350
chr2R	7008285	7009543
chr2R	7014005	7014731
chr2R	7015425	7016241
chr2R	7026272	7026877
chr2R	7030234	7031508
chr2R	7080270	7081156
chr2R	7121771	7124425
chr2R	7138835	7139885
chr2R	7138278	7138545
chr2R	7164214	7165736
chr2R	7270367	7272045
chr2R	7300404	7303276
chr2R	7317390	7318412
chr2R	7351977	7353027
chr2R	7371101	7371695
chr2R	7404457	7405563
chr2R	7456932	7458325
chr2R	7477631	7481199
chr2R	7486721	7487183
chr2R	7528147	7528633
chr2R	7546316	7547359
chr2R	7597189	7598058
chr2R	7629637	7630164
chr2R	7626396	7626802
chr2R	7688678	7690754
chr2R	7693964	7694816
chr2R	7729029	7730129
chr2R	7764833	7765731
chr2R	7750646	7751991
chr2R	7779098	7780530
chr2R	7776467	7778394
chr2R	7790792	7792373
chr2R	7838521	7840515
chr2R	7867405	7868838
chr2R	7876349	7879071
chr2R	7887982	7888700
chr2R	7895392	7896980
chr2R	7908598	7910385
chr2R	7952366	7954130
chr2R	8024033	8024766
chr2R	8051071	8054120
chr2R	8062519	8062831
chr2R	8113620	8116455
chr2R	8136718	8139000
chr2R	8151875	8152507
chr2R	8143030	8143689
chr2R	8183757	8184408
chr2R	8177067	8178215
chr2R	8188548	8191341
chr2R	8182372	8183544
chr2R	8193259	8193865
chr2R	8250950	8252503
chr2R	8272287	8273408
chr2R	8287889	8289557
chr2R	8316743	8317671
chr2R	8335745	8337287
chr2R	8334528	8335549
chr2R	8333493	8334319
chr2R	8382581	8384037
chr2R	8394012	8397708
chr2R	8406130	8408677
chr2R	8412310	8414400
chr2R	8418466	8419419
chr2R	8455478	8456292
chr2R	8466998	8469638
chr2R	8515306	8518505
chr2R	8508819	8511620
chr2R	8524149	8526796
chr2R	8536479	8537946
chr2R	8563822	8564681
chr2R	8571813	8573075
chr2R	8588074	8588738
chr2R	8606733	8609079
chr2R	8647402	8648074
chr2R	8634542	8635836
chr2R	8655093	8657558
chr2R	8667270	8668056
chr2R	8668754	8669302
chr2R	8673562	8674664
chr2R	8685682	8687256
chr2R	8704805	8706995
chr2R	8758371	8760387
chr2R	8751299	8752299
chr2R	8773634	8774555
chr2R	8787145	8789261
chr2R	8847494	8849928
chr2R	8948616	8949780
chr2R	8976461	8977890
chr2R	8962058	8964813
chr2R	8991396	8993120
chr2R	9038948	9040463
chr2R	9031704	9033319
chr2R	9055986	9057579
chr2R	9051463	9052243
chr2R	9073025	9073843
chr2R	9072161	9072868
chr2R	9105655	9107434
chr2R	9233128	9233977
chr2R	9230882	9232368
chr2R	9245026	9245977
chr2R	9266238	9266887
chr2R	9302536	9303845
chr2R	9299790	9301708
chr2R	9315785	9316874
chr2R	9325650	9326290
chr2R	9368804	9369994
chr2R	9374947	9377343
chr2R	9430289	9431965
chr2R	9427835	9428346
chr2R	9505210	9506677
chr2R	9524302	9527087
chr2R	9541403	9545008
chr2R	9549563	9550511
chr2R	9558112	9558800
chr2R	9621804	9624957
chr2R	9645334	9647145
chr2R	9654567	9655622
chr2R	9742169	9743699
chr2R	9749552	9751488
chr2R	9760634	9761526
chr2R	9810618	9811433
chr2R	9797690	9801162
chr2R	9922901	9924197
chr2R	9926716	9927347
chr2R	9942685	9944087
chr2R	9937080	9940685
chr2R	9954880	9955837
chr2R	9948621	9950752
chr2R	9972446	9973191
chr2R	9983359	9983989
chr2R	9999358	10001660
chr2R	10002846	10004774
chr2R	10018662	10019226
chr2R	10045314	10046595
chr2R	10129804	10131149
chr2R	10155963	10156449
chr2R	10172917	10173534
chr2R	10186305	10187270
chr2R	10175944	10176849
chr2R	10204481	10204940
chr2R	10219248	10220600
chr2R	10213711	10214968
chr2R	10224585	10225676
chr2R	10257452	10258830
chr2R	10282350	10283352
chr2R	10349810	10350971
chr2R	10347852	10348633
chr2R	10382823	10384362
chr2R	10381544	10382419
chr2R	10371474	10372092
chr2R	10432322	10432877
chr2R	10463884	10465425
chr2R	10486350	10488825
chr2R	10528324	10529130
chr2R	10530364	10530997
chr2R	10545165	10545914
chr2R	10564123	10565225
chr2R	10559486	10559977
chr2R	10555209	10555640
chr2R	10551734	10552289
chr2R	10566231	10567266
chr2R	10553896	10554600
chr2R	10573861	10576244
chr2R	10594626	10598667
chr2R	10603460	10604702
chr2R	10675521	10676424
chr2R	10678925	10680106
chr2R	10690846	10692940
chr2R	10733729	10734920
chr2R	10736144	10736593
chr2R	10776690	10778802
chr2R	10768517	10772195
chr2R	10795062	10796721
chr2R	10849601	10851564
chr2R	10852693	10853221
chr2R	10867598	10869885
chr2R	10917197	10919732
chr2R	10913991	10915078
chr2R	10995102	10995590
chr2R	11001412	11002296
chr2R	11038298	11039895
chr2R	11040492	11042239
chr2R	11035029	11036729
chr2R	11045453	11048091
chr2R	11054920	11057005
chr2R	11061039	11063989
chr2R	11064867	11066671
chr2R	11071248	11073954
chr2R	11081876	11083061
chr2R	11099960	11101830
chr2R	11097647	11099712
chr2R	11103125	11103610
chr2R	11134378	11134780
chr2R	11130597	11132615
chr2R	11184085	11186559
chr2R	11177775	11178891
chr2R	11175458	11176061
chr2R	11179424	11179760
chr2R	11180823	11181030
chr2R	11202164	11203968
chr2R	11196781	11197603
chr2R	11195689	11196364
chr2R	11190572	11191285
chr2R	11194298	11195000
chr2R	11216355	11216657
chr2R	11251506	11252735
chr2R	11246556	11247181
chr2R	11263966	11264825
chr2R	11450285	11451327
chr2R	11469116	11471055
chr2R	11482229	11484726
chr2R	11471254	11472475
chr2R	11495657	11496995
chr2R	11499725	11500676
chr2R	11486440	11487415
chr2R	11488534	11490071
chr2R	11529111	11530090
chr2R	11541115	11542473
chr2R	11535949	11536342
chr2R	11565131	11566201
chr2R	11602262	11603813
chr2R	11613828	11614683
chr2R	11599937	11600808
chr2R	11610240	11610736
chr2R	11626132	11627101
chr2R	11629424	11630254
chr2R	11635100	11635612
chr2R	11637265	11637857
chr2R	11639345	11640025
chr2R	11661139	11663190
chr2R	11657942	11658378
chr2R	11667590	11669241
chr2R	11688454	11689124
chr2R	11709922	11710999
chr2R	11715454	11716521
chr2R	11725657	11728104
chr2R	11721999	11724336
chr2R	11718325	11719823
chr2R	11745556	11746434
chr2R	11757506	11759277
chr2R	11774458	11776752
chr2R	11772917	11774352
chr2R	11785637	11786499
chr2R	11783875	11785030
chr2R	11805710	11808995
chr2R	11816581	11817593
chr2R	11845942	11846618
chr2R	11889451	11890121
chr2R	11901040	11902199
chr2R	11952295	11954438
chr2R	11997859	12000320
chr2R	12000731	12002201
chr2R	12065276	12066742
chr2R	12098920	12101383
chr2R	12129725	12130891
chr2R	12251867	12253248
chr2R	12249211	12250400
chr2R	12260666	12262217
chr2R	12263181	12263963
chr2R	12267371	12269692
chr2R	12271958	12272947
chr2R	12273201	12274667
chr2R	12389724	12390715
chr2R	12417925	12418483
chr2R	12442061	12442704
chr2R	12439797	12440237
chr2R	12461145	12462865
chr2R	12479767	12480831
chr2R	12493804	12495278
chr2R	12539766	12541548
chr2R	12537374	12539362
chr2R	12586783	12588728
chr2R	12596862	12597644
chr2R	12599661	12600626
chr2R	12603919	12606642
chr2R	12715997	12719117
chr2R	12726506	12728516
chr2R	12721378	12722871
chr2R	12741781	12743954
chr2R	12738870	12741549
chr2R	12764821	12766848
chr2R	12787542	12789243
chr2R	12785275	12787443
chr2R	12797702	12798485
chr2R	12955484	12956370
chr2R	12957530	12958084
chr2R	12970388	12974178
chr2R	12990572	12992188
chr2R	13004620	13007587
chr2R	13014364	13016243
chr2R	13018730	13019694
chr2R	13038478	13039500
chr2R	13034820	13035839
chr2R	13027875	13030431
chr2R	13031900	13033190
chr2R	13041923	13042928
chr2R	13095131	13096309
chr2R	13125373	13127226
chr2R	13164402	13166016
chr2R	13183352	13184614
chr2R	13191396	13193311
chr2R	13247534	13250203
chr2R	13243720	13244629
chr2R	13258372	13259512
chr2R	13289896	13291587
chr2R	13334823	13335344
chr2R	13403218	13404148
chr2R	13452976	13453807
chr2R	13469956	13473352
chr2R	13492165	13493877
chr2R	13541117	13542181
chr2R	13558900	13561375
chr2R	13563403	13565257
chr2R	13579604	13580522
chr2R	13583771	13586619
chr2R	13620106	13620878
chr2R	13628117	13629152
chr2R	13646401	13646919
chr2R	13643848	13644672
chr2R	13697954	13698477
chr2R	13722837	13724704
chr2R	13761192	13762517
chr2R	13821929	13823633
chr2R	13863500	13865772
chr2R	13919532	13920131
chr2R	13917661	13919147
chr2R	13934108	13935064
chr2R	13939654	13940323
chr2R	13935406	13936683
chr2R	13940836	13941629
chr2R	13965908	13966803
chr2R	14006426	14007375
chr2R	13995354	13996325
chr2R	14000743	14001770
chr2R	14017133	14019854
chr2R	14029940	14030743
chr2R	14034384	14035466
chr2R	14037414	14037865
chr2R	14027009	14027604
chr2R	14035646	14036111
chr2R	14052263	14055282
chr2R	14109708	14112166
chr2R	14128058	14131092
chr2R	14124028	14125485
chr2R	14131229	14131799
chr2R	14183727	14184688
chr2R	14195852	14199762
chr2R	14206429	14208978
chr2R	14224542	14227049
chr2R	14265584	14266180
chr2R	14281735	14284910
chr2R	14315004	14318096
chr2R	14323690	14325234
chr2R	14333830	14335629
chr2R	14346465	14347226
chr2R	14379026	14380359
chr2R	14391734	14394215
chr2R	14425828	14427736
chr2R	14448749	14449426
chr2R	14437499	14438154
chr2R	14484386	14485380
chr2R	14487786	14491220
chr2R	14485708	14487158
chr2R	14494109	14495137
chr2R	14534675	14535512
chr2R	14559039	14561156
chr2R	14576540	14578076
chr2R	14572971	14573539
chr2R	14569157	14570720
chr2R	14661242	14661887
chr2R	14674182	14674671
chr2R	14685353	14688794
chr2R	14680484	14682347
chr2R	14694601	14696117
chr2R	14699008	14700532
chr2R	14707968	14709393
chr2R	14705036	14707160
chr2R	14720900	14723616
chr2R	14764844	14766127
chr2R	14779046	14781062
chr2R	14785464	14787254
chr2R	14829066	14830565
chr2R	14842267	14843429
chr2R	14831046	14832437
chr2R	14883756	14885407
chr2R	14940865	14942053
chr2R	14954428	14954727
chr2R	14986685	14987332
chr2R	15000459	15001488
chr2R	15034951	15036094
chr2R	15028294	15030962
chr2R	15034465	15034809
chr2R	15027436	15028047
chr2R	15026177	15027235
chr2R	15053528	15055847
chr2R	15046233	15047831
chr2R	15076590	15078117
chr2R	15101265	15103378
chr2R	15095354	15097253
chr2R	15109220	15110071
chr2R	15134950	15137959
chr2R	15198477	15199398
chr2R	15244809	15246034
chr2R	15246842	15248188
chr2R	15362238	15364477
chr2R	15354364	15356810
chr2R	15389935	15391517
chr2R	15386159	15389715
chr2R	15409436	15411421
chr2R	15407409	15407784
chr2R	15402864	15404084
chr2R	15464993	15466420
chr2R	15478747	15480834
chr2R	15473715	15475572
chr2R	15484574	15485756
chr2R	15527628	15529953
chr2R	15520356	15522479
chr2R	15600092	15600911
chr2R	15610460	15611762
chr2R	15601543	15602425
chr2R	15612369	15612709
chr2R	15619075	15620407
chr2R	15633976	15635161
chr2R	15671582	15671804
chr2R	15720156	15722542
chr2R	15716541	15718375
chr2R	15738008	15738901
chr2R	15745369	15747433
chr2R	15749589	15751242
chr2R	15751510	15752916
chr2R	15753440	15757486
chr2R	15769643	15772393
chr2R	15779508	15783083
chr2R	15784277	15785130
chr2R	15801825	15803777
chr2R	15813245	15814455
chr2R	15811020	15811875
chr2R	15850379	15851697
chr2R	15886417	15887808
chr2R	15883025	15884263
chr2R	15885021	15885458
chr2R	15903620	15904739
chr2R	15984229	15984842
chr2R	15977305	15979352
chr2R	16019591	16021164
chr2R	16069687	16071778
chr2R	16086190	16087183
chr2R	16104078	16104861
chr2R	16095404	16095948
chr2R	16092476	16093612
chr2R	16129089	16130659
chr2R	16135043	16136009
chr2R	16139936	16140391
chr2R	16159575	16160701
chr2R	16160949	16161968
chr2R	16162082	16164250
chr2R	16168402	16170304
chr2R	16211638	16212801
chr2R	16331483	16332265
chr2R	16370961	16372156
chr2R	16375959	16376438
chr2R	16406021	16408190
chr2R	16412238	16414479
chr2R	16410645	16412011
chr2R	16423131	16424309
chr2R	16427303	16429092
chr2R	16518031	16519972
chr2R	16600907	16603119
chr2R	16620015	16620561
chr2R	16614699	16616419
chr2R	16624509	16629141
chr2R	16635649	16636591
chr2R	16676376	16678527
chr2R	16689272	16690430
chr2R	16708936	16709870
chr2R	16697118	16699153
chr2R	16769791	16770637
chr2R	16799936	16801428
chr2R	16801687	16803258
chr2R	16806226	16807807
chr2R	16834085	16835075
chr2R	16832639	16833407
chr2R	16839533	16840295
chr2R	16881429	16883081
chr2R	16877758	16878514
chr2R	16901069	16902059
chr2R	16896528	16897412
chr2R	16919572	16920893
chr2R	16966569	16967313
chr2R	16986323	16988747
chr2R	16994882	16996335
chr2R	17006838	17009254
chr2R	17029691	17030829
chr2R	17065526	17066909
chr2R	17082830	17083919
chr2R	17095126	17095457
chr2R	17110470	17112560
chr2R	17114644	17115295
chr2R	17196002	17198043
chr2R	17247961	17250437
chr2R	17269753	17270472
chr2R	17272599	17275666
chr2R	17310266	17312803
chr2R	17321667	17324708
chr2R	17330601	17331624
chr2R	17335283	17336540
chr2R	17340785	17344094
chr2R	17367690	17369081
chr2R	17374355	17378874
chr2R	17371093	17372241
chr2R	17397501	17398503
chr2R	17403020	17403721
chr2R	17435317	17438187
chr2R	17442538	17443609
chr2R	17462239	17462548
chr2R	17465810	17466633
chr2R	17500812	17501346
chr2R	17534419	17534894
chr2R	17557471	17559951
chr2R	17623954	17625040
chr2R	17636772	17637595
chr2R	17643567	17644828
chr2R	17646523	17647572
chr2R	17705218	17706577
chr2R	17721418	17721958
chr2R	17795843	17796918
chr2R	17806783	17807738
chr2R	17803844	17805085
chr2R	17848398	17849429
chr2R	17877522	17878883
chr2R	17901710	17903011
chr2R	17918373	17918833
chr2R	17926370	17927877
chr2R	17949099	17950185
chr2R	17942025	17943520
chr2R	18001110	18002044
chr2R	18032709	18033760
chr2R	18033886	18034677
chr2R	18041930	18042955
chr2R	18110553	18111589
chr2R	18115716	18118530
chr2R	18204652	18205472
chr2R	18241641	18243201
chr2R	18262745	18264356
chr2R	18260026	18261063
chr2R	18272686	18274035
chr2R	18309026	18310668
chr2R	18306749	18308243
chr2R	18315217	18316345
chr2R	18325654	18327632
chr2R	18321178	18323452
chr2R	18337646	18339544
chr2R	18343891	18344869
chr2R	18339889	18341631
[truncated: 4,352 more rows]
