# Supplementary material for: The hourglass model of evolutionary conservation during embryogenesis extends to developmental enhancers with signatures of positive selection
Source: Genome Res. 2021 Sep;31(9):1573–81. doi: 10.1101/gr.275212.121 (PMC8415374; doi:10.1101/gr.275212.121)
Supplement: Supplemental Material [file supp_gr.275212.121_Supplemental_Code.zip › Supplemental_Code/data/bedFiles/enhancers/all_enhancers/dvir1417_IDR_0.05_enhancer.bed]

scaffold_10212	214	450
scaffold_10221	395	1268
scaffold_10322	195579	196797
scaffold_10322	276026	279256
scaffold_10322	52728	55221
scaffold_10322	76148	78990
scaffold_10322	83573	85296
scaffold_10322	106897	107325
scaffold_10322	122014	122857
scaffold_10322	146244	146578
scaffold_10322	150368	153174
scaffold_10322	176075	176953
scaffold_10322	186412	187566
scaffold_10322	182787	184146
scaffold_10322	198372	200331
scaffold_10322	213314	214594
scaffold_10322	222300	223489
scaffold_10322	220395	221255
scaffold_10322	241700	243225
scaffold_10322	240242	241486
scaffold_10322	244590	245061
scaffold_10322	235850	236380
scaffold_10322	234245	234907
scaffold_10322	232096	232833
scaffold_10322	247894	248620
scaffold_10322	259646	260673
scaffold_10322	274263	275026
scaffold_10322	262525	263233
scaffold_10322	299010	299893
scaffold_10322	327964	328631
scaffold_10322	346034	346694
scaffold_10322	355155	357195
scaffold_10322	349893	351527
scaffold_10322	367829	369084
scaffold_10322	400166	401976
scaffold_10322	423829	424611
scaffold_10322	411580	411984
scaffold_10322	438794	439816
scaffold_10322	426758	427185
scaffold_10322	432285	433623
scaffold_10322	447493	448520
scaffold_10324	786345	786744
scaffold_10324	81548	83103
scaffold_10324	163387	164677
scaffold_10324	343875	344552
scaffold_10324	638907	639141
scaffold_10324	933523	935635
scaffold_10324	1195979	1196663
scaffold_10324	15277	16149
scaffold_10324	14045	14793
scaffold_10324	11343	11909
scaffold_10324	21701	23054
scaffold_10324	23548	24626
scaffold_10324	16767	17800
scaffold_10324	37173	37909
scaffold_10324	57833	59442
scaffold_10324	60732	61131
scaffold_10324	74245	75585
scaffold_10324	73405	73963
scaffold_10324	89931	91887
scaffold_10324	108969	109880
scaffold_10324	102553	103036
scaffold_10324	103242	103573
scaffold_10324	159920	161854
scaffold_10324	176373	177087
scaffold_10324	171817	172366
scaffold_10324	209942	211130
scaffold_10324	208082	209313
scaffold_10324	202248	203344
scaffold_10324	214544	216255
scaffold_10324	218424	218975
scaffold_10324	220450	221557
scaffold_10324	217614	218166
scaffold_10324	235536	236275
scaffold_10324	233566	234918
scaffold_10324	238631	239499
scaffold_10324	249115	251165
scaffold_10324	255160	259335
scaffold_10324	283038	283593
scaffold_10324	282179	282607
scaffold_10324	287868	288591
scaffold_10324	342944	343679
scaffold_10324	408915	409503
scaffold_10324	401935	403695
scaffold_10324	425077	425559
scaffold_10324	423679	424003
scaffold_10324	418302	418952
scaffold_10324	433499	434465
scaffold_10324	426421	426839
scaffold_10324	428468	429640
scaffold_10324	427285	427923
scaffold_10324	444518	446168
scaffold_10324	453170	453863
scaffold_10324	446537	446900
scaffold_10324	454375	455172
scaffold_10324	472094	473373
scaffold_10324	481374	481932
scaffold_10324	479678	480384
scaffold_10324	502456	503354
scaffold_10324	495708	496569
scaffold_10324	500811	501255
scaffold_10324	516585	517144
scaffold_10324	527828	528471
scaffold_10324	557348	557961
scaffold_10324	578956	579312
scaffold_10324	581067	582137
scaffold_10324	599674	601505
scaffold_10324	611993	612482
scaffold_10324	619053	619805
scaffold_10324	610741	611218
scaffold_10324	608293	608988
scaffold_10324	613683	614834
scaffold_10324	607456	607997
scaffold_10324	630859	632058
scaffold_10324	624321	625014
scaffold_10324	626020	626404
scaffold_10324	639617	641116
scaffold_10324	661019	662359
scaffold_10324	659203	659418
scaffold_10324	681783	683475
scaffold_10324	686097	686595
scaffold_10324	679773	681505
scaffold_10324	674918	675485
scaffold_10324	683946	684647
scaffold_10324	698338	699102
scaffold_10324	708489	709484
scaffold_10324	733612	734846
scaffold_10324	735163	735920
scaffold_10324	742482	744111
scaffold_10324	762659	763665
scaffold_10324	760302	761011
scaffold_10324	767609	769180
scaffold_10324	761440	761978
scaffold_10324	759600	760004
scaffold_10324	782129	782917
scaffold_10324	775887	776623
scaffold_10324	773428	775010
scaffold_10324	770783	772027
scaffold_10324	796655	798181
scaffold_10324	787503	790871
scaffold_10324	791374	791795
scaffold_10324	794978	795339
scaffold_10324	811617	812135
scaffold_10324	821921	822508
scaffold_10324	823845	824307
scaffold_10324	820201	820658
scaffold_10324	863624	864123
scaffold_10324	855682	856089
scaffold_10324	906440	908016
scaffold_10324	923625	924096
scaffold_10324	920464	921750
scaffold_10324	925430	926126
scaffold_10324	937633	939184
scaffold_10324	948313	949985
scaffold_10324	992377	994701
scaffold_10324	1008501	1008879
scaffold_10324	1000520	1002073
scaffold_10324	1011192	1012954
scaffold_10324	1009480	1010019
scaffold_10324	1018943	1019615
scaffold_10324	1042085	1042443
scaffold_10324	1044191	1044827
scaffold_10324	1042676	1043122
scaffold_10324	1046664	1047512
scaffold_10324	1063996	1064480
scaffold_10324	1083601	1083997
scaffold_10324	1085639	1086227
scaffold_10324	1113390	1113846
scaffold_10324	1140313	1141563
scaffold_10324	1142084	1143208
scaffold_10324	1152124	1153100
scaffold_10324	1150520	1151238
scaffold_10324	1161796	1162809
scaffold_10324	1163575	1166056
scaffold_10324	1175033	1176077
scaffold_10324	1168411	1168896
scaffold_10324	1167223	1168057
scaffold_10324	1191666	1192995
scaffold_10324	1190882	1191389
scaffold_10324	1200414	1200752
scaffold_10324	1198462	1200132
scaffold_10324	1219023	1220027
scaffold_10324	1226044	1226603
scaffold_10324	1227078	1227928
scaffold_10324	1232419	1234418
scaffold_10324	1234707	1235451
scaffold_10324	1239939	1240845
scaffold_10324	1249872	1250507
scaffold_10324	1257012	1258025
scaffold_10324	1253377	1254395
scaffold_10324	1254794	1255362
scaffold_10324	1247384	1248412
scaffold_10324	1259667	1260345
scaffold_10324	1265839	1267951
scaffold_10324	1268421	1269537
scaffold_10324	1286125	1288421
scaffold_10391	69	557
scaffold_10410	3861	4063
scaffold_11126	190	421
scaffold_12084	1223	1454
scaffold_12100	32630	33173
scaffold_12100	58136	59000
scaffold_12100	56768	57465
scaffold_12100	65909	68484
scaffold_12100	321204	321879
scaffold_12100	330187	332173
scaffold_12193	94	574
scaffold_12308	121	1639
scaffold_12308	4027	4316
scaffold_12322	6515	7534
scaffold_12325	28890	29743
scaffold_12325	24644	25031
scaffold_12325	20941	21483
scaffold_12325	51479	51890
scaffold_12393	1470	2455
scaffold_12420	5341	7110
scaffold_12420	2208	3760
scaffold_12472	212769	213731
scaffold_12472	178810	180573
scaffold_12472	425324	426587
scaffold_12472	491287	491771
scaffold_12472	736846	737675
scaffold_12472	14533	15740
scaffold_12472	45050	45575
scaffold_12472	39759	40054
scaffold_12472	43803	44251
scaffold_12472	49829	50361
scaffold_12472	130718	130974
scaffold_12472	180830	181542
scaffold_12472	183352	184792
scaffold_12472	221778	223212
scaffold_12472	219630	220577
scaffold_12472	246896	248363
scaffold_12472	266278	266578
scaffold_12472	297969	298384
scaffold_12472	295930	296976
scaffold_12472	333271	333909
scaffold_12472	336699	338024
scaffold_12472	327789	328392
scaffold_12472	352063	353625
scaffold_12472	358879	359307
scaffold_12472	365261	366056
scaffold_12472	371989	372975
scaffold_12472	368783	370782
scaffold_12472	366401	367994
scaffold_12472	387811	388446
scaffold_12472	380939	381322
scaffold_12472	385348	386693
scaffold_12472	394106	394671
scaffold_12472	402456	403475
scaffold_12472	423717	424784
scaffold_12472	420737	421421
scaffold_12472	411557	412502
scaffold_12472	448995	450114
scaffold_12472	478546	479180
scaffold_12472	481952	482203
scaffold_12472	497911	498633
scaffold_12472	496357	497203
scaffold_12472	510151	511025
scaffold_12472	511289	513098
scaffold_12472	515306	516133
scaffold_12472	553768	555327
scaffold_12472	553117	553508
scaffold_12472	572298	572802
scaffold_12472	574311	575166
scaffold_12472	718583	718871
scaffold_12472	751299	752569
scaffold_12472	740306	741209
scaffold_12472	741531	741988
scaffold_12524	731	1214
scaffold_12528	130868	132316
scaffold_12528	136290	136671
scaffold_12528	221107	221409
scaffold_12528	221931	222252
scaffold_12547	241	1678
scaffold_12566	12363	13245
scaffold_12566	13540	14544
scaffold_12566	5220	7106
scaffold_12566	11509	12176
scaffold_12634	174	882
scaffold_12642	30	997
scaffold_12664	31	1397
scaffold_12684	2349	2890
scaffold_12691	1232	1628
scaffold_12723	2621227	2622485
scaffold_12723	2751403	2752936
scaffold_12723	2490238	2491400
scaffold_12723	4849331	4850037
scaffold_12723	4325316	4325631
scaffold_12723	5504432	5505436
scaffold_12723	1064305	1064974
scaffold_12723	1130252	1130589
scaffold_12723	1375884	1376757
scaffold_12723	1392424	1393094
scaffold_12723	1488890	1491419
scaffold_12723	1458008	1458646
scaffold_12723	1539638	1542807
scaffold_12723	1589026	1589590
scaffold_12723	2457372	2457904
scaffold_12723	2637415	2638188
scaffold_12723	2735219	2736514
scaffold_12723	2718634	2719868
scaffold_12723	2669850	2671266
scaffold_12723	2703199	2704207
scaffold_12723	3096561	3097006
scaffold_12723	3047262	3048005
scaffold_12723	3259480	3261484
scaffold_12723	3241506	3244595
scaffold_12723	3571072	3572181
scaffold_12723	4521852	4522348
scaffold_12723	4701950	4702410
scaffold_12723	4651713	4655020
scaffold_12723	4913580	4915778
scaffold_12723	4865807	4866416
scaffold_12723	4898451	4899418
scaffold_12723	5045909	5046794
scaffold_12723	5553823	5555165
scaffold_12723	305041	310705
scaffold_12723	342997	343624
scaffold_12723	340695	341148
scaffold_12723	344461	344812
scaffold_12723	469205	469904
scaffold_12723	522155	522498
scaffold_12723	528247	528700
scaffold_12723	595286	595869
scaffold_12723	602606	603982
scaffold_12723	615332	616178
scaffold_12723	640482	641240
scaffold_12723	666221	667932
scaffold_12723	687124	687444
scaffold_12723	720081	720882
scaffold_12723	708852	709548
scaffold_12723	728534	732520
scaffold_12723	740428	741533
scaffold_12723	750724	751359
scaffold_12723	763540	766323
scaffold_12723	775166	776407
scaffold_12723	795408	796510
scaffold_12723	788014	789168
scaffold_12723	815662	816174
scaffold_12723	834788	835124
scaffold_12723	823785	824393
scaffold_12723	830887	831906
scaffold_12723	819849	820381
scaffold_12723	821196	821759
scaffold_12723	842797	844247
scaffold_12723	848558	848841
scaffold_12723	856247	857364
scaffold_12723	855109	855791
scaffold_12723	863931	865889
scaffold_12723	858395	858951
scaffold_12723	859139	859992
scaffold_12723	879940	880255
scaffold_12723	903225	903637
scaffold_12723	920648	921220
scaffold_12723	942050	942539
scaffold_12723	973120	973592
scaffold_12723	1015403	1015807
scaffold_12723	1023237	1023982
scaffold_12723	1086593	1087927
scaffold_12723	1084945	1085755
scaffold_12723	1113615	1113989
scaffold_12723	1119341	1120261
scaffold_12723	1117876	1118874
scaffold_12723	1126203	1126728
scaffold_12723	1135219	1136266
scaffold_12723	1142309	1143123
scaffold_12723	1145040	1145849
scaffold_12723	1210628	1211046
scaffold_12723	1224788	1225641
scaffold_12723	1223675	1224011
scaffold_12723	1242459	1244237
scaffold_12723	1237790	1238782
scaffold_12723	1240563	1241289
scaffold_12723	1230474	1230977
scaffold_12723	1252462	1254205
scaffold_12723	1249496	1250858
scaffold_12723	1255087	1256506
scaffold_12723	1268276	1270184
scaffold_12723	1275022	1277537
scaffold_12723	1273811	1274470
scaffold_12723	1278976	1280294
scaffold_12723	1305844	1306522
scaffold_12723	1303695	1304162
scaffold_12723	1314781	1315426
scaffold_12723	1315886	1316879
scaffold_12723	1333763	1334400
scaffold_12723	1335047	1335770
scaffold_12723	1351710	1352235
scaffold_12723	1367569	1368661
scaffold_12723	1378777	1380440
scaffold_12723	1387097	1388658
scaffold_12723	1382076	1382580
scaffold_12723	1385201	1385876
scaffold_12723	1383945	1384511
scaffold_12723	1396386	1397139
scaffold_12723	1398669	1399231
scaffold_12723	1397474	1398101
scaffold_12723	1415790	1416490
scaffold_12723	1428980	1429783
scaffold_12723	1431263	1432234
scaffold_12723	1427756	1428209
scaffold_12723	1426480	1426970
scaffold_12723	1437917	1438670
scaffold_12723	1455534	1455824
scaffold_12723	1450280	1450867
scaffold_12723	1463197	1463908
scaffold_12723	1464358	1465255
scaffold_12723	1470509	1471606
scaffold_12723	1460219	1462070
scaffold_12723	1480834	1481549
scaffold_12723	1499050	1499842
scaffold_12723	1500862	1501762
scaffold_12723	1493786	1494243
scaffold_12723	1511701	1512597
scaffold_12723	1515640	1516158
scaffold_12723	1508887	1509597
scaffold_12723	1510442	1510925
scaffold_12723	1529573	1530098
scaffold_12723	1525908	1526425
scaffold_12723	1524019	1524840
scaffold_12723	1545391	1546784
scaffold_12723	1565406	1566048
scaffold_12723	1574850	1575654
scaffold_12723	1579547	1580314
scaffold_12723	1573957	1574245
scaffold_12723	1601266	1601875
scaffold_12723	1602180	1602563
scaffold_12723	1649509	1650020
scaffold_12723	1640235	1640711
scaffold_12723	1690396	1690968
scaffold_12723	1688577	1689876
scaffold_12723	1758632	1759781
scaffold_12723	1763383	1764094
scaffold_12723	1799810	1800589
scaffold_12723	1826096	1827287
scaffold_12723	1821712	1822592
scaffold_12723	1819549	1819971
scaffold_12723	1863791	1864416
scaffold_12723	1881042	1881464
scaffold_12723	1884534	1885905
scaffold_12723	1903709	1904101
scaffold_12723	1996398	1997128
scaffold_12723	2005971	2006646
scaffold_12723	2059317	2059922
scaffold_12723	2051278	2052002
scaffold_12723	2075952	2077183
scaffold_12723	2073524	2074450
scaffold_12723	2074864	2075531
scaffold_12723	2080070	2080266
scaffold_12723	2067232	2067871
scaffold_12723	2086279	2086576
scaffold_12723	2108137	2108529
scaffold_12723	2174938	2175622
scaffold_12723	2196698	2197198
scaffold_12723	2251405	2251792
scaffold_12723	2258255	2258728
scaffold_12723	2299190	2299983
scaffold_12723	2314351	2315606
scaffold_12723	2328257	2329207
scaffold_12723	2331233	2332358
scaffold_12723	2365117	2366273
scaffold_12723	2382040	2382502
scaffold_12723	2410018	2410657
scaffold_12723	2410918	2413576
scaffold_12723	2432106	2432516
scaffold_12723	2443076	2443636
scaffold_12723	2456462	2457127
scaffold_12723	2470368	2470934
scaffold_12723	2458199	2458572
scaffold_12723	2464258	2464630
scaffold_12723	2481373	2482033
scaffold_12723	2486501	2488510
scaffold_12723	2474008	2474520
scaffold_12723	2476222	2476996
scaffold_12723	2478015	2478361
scaffold_12723	2499461	2500028
scaffold_12723	2492831	2493651
scaffold_12723	2491647	2492661
scaffold_12723	2507046	2507423
scaffold_12723	2515520	2516064
scaffold_12723	2527317	2528278
scaffold_12723	2524919	2525710
scaffold_12723	2534645	2535029
scaffold_12723	2548924	2550875
scaffold_12723	2552900	2553809
scaffold_12723	2565427	2565698
scaffold_12723	2556575	2557815
scaffold_12723	2586382	2587175
scaffold_12723	2576263	2577315
scaffold_12723	2572386	2573339
scaffold_12723	2595108	2596444
scaffold_12723	2602068	2603307
scaffold_12723	2604372	2604919
scaffold_12723	2589698	2591006
scaffold_12723	2598340	2599045
scaffold_12723	2606440	2607235
scaffold_12723	2613092	2615636
scaffold_12723	2605314	2606093
scaffold_12723	2623329	2624373
scaffold_12723	2629928	2630631
scaffold_12723	2628597	2629352
scaffold_12723	2631345	2632154
scaffold_12723	2640497	2642215
scaffold_12723	2650611	2651991
scaffold_12723	2645153	2645896
scaffold_12723	2646346	2647057
scaffold_12723	2649098	2650216
scaffold_12723	2657589	2658534
scaffold_12723	2662556	2664626
scaffold_12723	2664848	2665510
scaffold_12723	2654961	2655175
scaffold_12723	2667395	2667910
scaffold_12723	2676700	2677811
scaffold_12723	2672647	2673398
scaffold_12723	2683318	2684450
scaffold_12723	2671791	2672195
scaffold_12723	2675719	2675977
scaffold_12723	2680867	2681523
scaffold_12723	2700530	2701779
scaffold_12723	2713399	2714609
scaffold_12723	2708518	2709531
scaffold_12723	2712286	2713139
scaffold_12723	2707223	2708080
scaffold_12723	2729076	2729983
scaffold_12723	2728269	2728905
scaffold_12723	2724034	2725131
scaffold_12723	2725562	2726274
scaffold_12723	2720806	2721640
scaffold_12723	2727326	2727675
scaffold_12723	2736925	2737899
scaffold_12723	2743446	2745389
scaffold_12723	2738076	2738955
scaffold_12723	2746632	2747389
scaffold_12723	2742212	2743002
scaffold_12723	2765931	2766895
scaffold_12723	2753857	2755357
scaffold_12723	2767469	2768486
scaffold_12723	2774336	2774988
scaffold_12723	2788613	2789875
scaffold_12723	2786535	2786955
scaffold_12723	2799056	2799379
scaffold_12723	2791855	2792345
scaffold_12723	2793752	2794529
scaffold_12723	2805659	2807908
scaffold_12723	2803578	2804631
scaffold_12723	2824999	2826188
scaffold_12723	2829573	2830031
scaffold_12723	2843322	2843817
scaffold_12723	2875632	2877563
scaffold_12723	2892600	2892921
scaffold_12723	2928504	2929758
scaffold_12723	2938081	2938578
scaffold_12723	2962786	2963535
scaffold_12723	2963839	2964336
scaffold_12723	2955611	2956306
scaffold_12723	2976731	2977736
scaffold_12723	3019613	3021712
scaffold_12723	3034893	3036438
scaffold_12723	3040567	3042996
scaffold_12723	3031826	3032748
scaffold_12723	3044639	3045559
scaffold_12723	3046381	3046950
scaffold_12723	3059924	3061371
scaffold_12723	3050246	3051203
scaffold_12723	3049160	3049830
scaffold_12723	3075011	3075516
scaffold_12723	3089483	3090406
scaffold_12723	3091233	3092385
scaffold_12723	3109128	3110450
scaffold_12723	3097619	3098672
scaffold_12723	3110872	3111324
scaffold_12723	3101503	3103175
scaffold_12723	3120626	3121249
scaffold_12723	3139022	3140128
scaffold_12723	3141303	3141838
scaffold_12723	3130216	3132701
scaffold_12723	3146731	3147520
scaffold_12723	3159536	3161040
scaffold_12723	3151376	3151918
scaffold_12723	3176788	3178107
scaffold_12723	3163651	3164824
scaffold_12723	3170603	3173176
scaffold_12723	3167062	3168028
scaffold_12723	3162182	3163130
scaffold_12723	3189934	3190509
scaffold_12723	3212674	3213923
scaffold_12723	3229687	3230232
scaffold_12723	3234614	3235545
scaffold_12723	3248857	3249616
scaffold_12723	3256443	3257856
scaffold_12723	3253050	3253899
scaffold_12723	3273078	3274874
scaffold_12723	3265644	3266168
scaffold_12723	3262875	3263139
scaffold_12723	3279320	3280191
scaffold_12723	3280784	3281531
scaffold_12723	3284726	3285590
scaffold_12723	3283265	3283807
scaffold_12723	3304569	3305750
scaffold_12723	3303130	3304218
scaffold_12723	3300887	3302168
scaffold_12723	3295093	3296050
scaffold_12723	3323216	3324043
scaffold_12723	3340851	3341484
scaffold_12723	3331591	3331922
scaffold_12723	3342582	3343713
scaffold_12723	3346092	3346452
scaffold_12723	3363756	3364675
scaffold_12723	3375141	3375337
scaffold_12723	3375510	3376401
scaffold_12723	3415701	3416008
scaffold_12723	3414228	3414632
scaffold_12723	3445243	3446321
scaffold_12723	3442716	3443276
scaffold_12723	3444642	3444899
scaffold_12723	3485986	3489427
scaffold_12723	3519736	3520557
scaffold_12723	3537251	3537543
scaffold_12723	3538170	3538930
scaffold_12723	3586443	3586785
scaffold_12723	3572371	3572740
scaffold_12723	3614240	3614788
scaffold_12723	3609378	3614081
scaffold_12723	3635413	3635937
scaffold_12723	3624784	3625473
scaffold_12723	3657341	3658018
scaffold_12723	3769996	3770658
scaffold_12723	3868632	3869613
scaffold_12723	3883835	3884364
scaffold_12723	3906378	3907954
scaffold_12723	3902246	3902700
scaffold_12723	3919249	3919752
scaffold_12723	3937626	3938703
scaffold_12723	3953921	3955393
scaffold_12723	3957463	3958113
scaffold_12723	3969020	3969807
scaffold_12723	3970550	3971170
scaffold_12723	3983111	3983974
scaffold_12723	4001565	4002076
scaffold_12723	4003537	4003858
scaffold_12723	3998117	3998529
scaffold_12723	4030062	4030337
scaffold_12723	4041275	4044585
scaffold_12723	4031008	4031828
scaffold_12723	4035291	4036365
scaffold_12723	4051383	4052098
scaffold_12723	4075658	4076362
scaffold_12723	4076936	4078458
scaffold_12723	4074004	4074801
scaffold_12723	4070723	4072733
scaffold_12723	4094085	4095147
scaffold_12723	4107627	4108213
scaffold_12723	4116463	4116838
scaffold_12723	4115299	4115906
scaffold_12723	4155900	4158030
scaffold_12723	4164996	4165825
scaffold_12723	4206027	4206991
scaffold_12723	4194976	4195268
scaffold_12723	4196703	4197030
scaffold_12723	4211374	4212189
scaffold_12723	4215846	4216246
scaffold_12723	4231267	4231582
scaffold_12723	4270007	4271190
scaffold_12723	4264927	4265813
scaffold_12723	4262765	4263675
scaffold_12723	4281277	4282913
scaffold_12723	4279448	4279968
scaffold_12723	4372530	4373480
scaffold_12723	4370737	4371332
scaffold_12723	4380143	4380912
scaffold_12723	4405773	4406141
scaffold_12723	4433382	4434240
scaffold_12723	4438121	4438547
scaffold_12723	4453500	4454220
scaffold_12723	4448753	4449509
scaffold_12723	4465792	4466533
scaffold_12723	4478019	4478883
scaffold_12723	4476609	4477182
scaffold_12723	4501615	4502236
scaffold_12723	4507370	4507746
scaffold_12723	4511025	4511521
scaffold_12723	4509940	4510278
scaffold_12723	4518387	4518896
scaffold_12723	4514085	4514414
scaffold_12723	4544455	4545221
scaffold_12723	4601979	4602838
scaffold_12723	4618169	4619117
scaffold_12723	4622432	4623460
scaffold_12723	4628347	4629564
scaffold_12723	4636735	4637251
scaffold_12723	4663595	4664525
scaffold_12723	4667739	4668026
scaffold_12723	4665331	4665663
scaffold_12723	4660736	4661278
scaffold_12723	4674441	4675039
scaffold_12723	4677544	4678111
scaffold_12723	4675787	4677029
scaffold_12723	4678632	4679303
scaffold_12723	4700732	4701551
scaffold_12723	4696570	4697248
scaffold_12723	4714638	4715449
scaffold_12723	4732295	4733037
scaffold_12723	4727661	4728289
scaffold_12723	4736113	4736944
scaffold_12723	4740724	4741478
scaffold_12723	4766537	4767138
scaffold_12723	4781331	4782128
scaffold_12723	4771706	4772834
scaffold_12723	4777795	4778391
scaffold_12723	4775970	4776522
scaffold_12723	4794641	4795350
scaffold_12723	4812686	4813795
scaffold_12723	4819168	4819928
scaffold_12723	4840722	4842363
scaffold_12723	4843736	4844324
scaffold_12723	4848419	4848792
scaffold_12723	4851480	4851963
scaffold_12723	4863067	4863779
scaffold_12723	4860935	4862119
scaffold_12723	4854450	4855278
scaffold_12723	4864504	4865281
scaffold_12723	4877496	4878994
scaffold_12723	4873087	4874209
scaffold_12723	4889464	4890720
scaffold_12723	4894136	4894769
scaffold_12723	4885560	4886768
scaffold_12723	4907181	4907817
scaffold_12723	4900243	4901099
scaffold_12723	4903398	4904776
scaffold_12723	4908379	4909393
scaffold_12723	4920606	4921175
scaffold_12723	4925910	4926172
scaffold_12723	4962281	4962863
scaffold_12723	4972247	4973151
scaffold_12723	4993760	4994752
scaffold_12723	5012887	5013165
scaffold_12723	5022046	5022546
scaffold_12723	5042620	5043251
scaffold_12723	5044989	5045388
scaffold_12723	5047131	5047530
scaffold_12723	5140663	5141196
scaffold_12723	5197814	5198646
scaffold_12723	5202072	5203275
scaffold_12723	5210630	5211260
scaffold_12723	5211884	5212209
scaffold_12723	5229883	5230849
scaffold_12723	5269822	5270485
scaffold_12723	5301678	5303042
scaffold_12723	5303266	5303621
scaffold_12723	5321746	5322474
scaffold_12723	5320224	5320614
scaffold_12723	5308684	5309225
scaffold_12723	5328410	5329053
scaffold_12723	5351603	5352708
scaffold_12723	5359543	5360344
scaffold_12723	5447067	5448674
scaffold_12723	5489459	5489907
scaffold_12723	5507312	5508246
scaffold_12723	5517527	5517883
scaffold_12723	5539401	5540247
scaffold_12723	5560826	5561877
scaffold_12723	5555948	5556561
scaffold_12723	5600855	5601975
scaffold_12723	5617746	5618220
scaffold_12723	5633074	5633901
scaffold_12723	5624398	5624756
scaffold_12723	5627566	5628171
scaffold_12723	5620628	5621026
scaffold_12723	5628588	5629468
scaffold_12723	5649537	5651891
scaffold_12723	5641510	5642080
scaffold_12723	5655809	5658035
scaffold_12723	5686928	5687500
scaffold_12723	5713859	5714647
scaffold_12723	5732912	5733600
scaffold_12723	5747235	5747802
scaffold_12723	5777846	5778559
scaffold_12726	1572303	1573471
scaffold_12726	178761	180356
scaffold_12726	196411	197972
scaffold_12726	212745	214471
scaffold_12726	294761	295371
scaffold_12726	768834	770118
scaffold_12726	751728	753675
scaffold_12726	818969	820308
scaffold_12726	850389	851977
scaffold_12726	1113609	1114381
scaffold_12726	1359606	1360163
scaffold_12726	1686551	1687563
scaffold_12726	1982333	1982580
scaffold_12726	2211575	2212161
scaffold_12726	2440546	2441901
scaffold_12726	2637743	2638161
scaffold_12726	43075	43852
scaffold_12726	41186	42298
scaffold_12726	50312	50650
scaffold_12726	79786	80314
scaffold_12726	110975	111231
scaffold_12726	107754	108862
scaffold_12726	138675	139192
scaffold_12726	157739	158196
scaffold_12726	172982	173766
scaffold_12726	186474	187647
scaffold_12726	188672	189467
scaffold_12726	194164	195217
scaffold_12726	191721	193124
scaffold_12726	181722	182940
scaffold_12726	188191	188495
scaffold_12726	183834	184571
scaffold_12726	201909	203000
scaffold_12726	209068	210252
scaffold_12726	203784	204571
scaffold_12726	225640	226342
scaffold_12726	237728	238369
scaffold_12726	255258	255900
scaffold_12726	262575	263067
scaffold_12726	263718	264394
scaffold_12726	274461	274855
scaffold_12726	267067	267440
scaffold_12726	283673	284411
scaffold_12726	280860	281419
scaffold_12726	305215	305789
scaffold_12726	298621	299306
scaffold_12726	296618	297724
scaffold_12726	340472	340999
scaffold_12726	333703	334691
scaffold_12726	336793	337205
scaffold_12726	357381	358980
scaffold_12726	355125	355737
scaffold_12726	360774	361939
scaffold_12726	366884	367440
scaffold_12726	387362	388299
scaffold_12726	379715	380612
scaffold_12726	404003	406124
scaffold_12726	399754	400244
scaffold_12726	400928	401432
scaffold_12726	421536	423163
scaffold_12726	419184	420737
scaffold_12726	415596	416528
scaffold_12726	423532	423827
scaffold_12726	432240	432578
scaffold_12726	444068	445440
scaffold_12726	456203	456648
scaffold_12726	446605	447809
scaffold_12726	449804	451309
scaffold_12726	469042	469560
scaffold_12726	486041	486589
scaffold_12726	484987	485660
scaffold_12726	489490	490097
scaffold_12726	481242	482266
scaffold_12726	490461	491419
scaffold_12726	493164	493866
scaffold_12726	509236	510102
scaffold_12726	508516	508912
scaffold_12726	560878	561280
scaffold_12726	558354	558681
scaffold_12726	586071	586456
scaffold_12726	603763	604077
scaffold_12726	609325	610379
scaffold_12726	613823	615746
scaffold_12726	617105	618312
scaffold_12726	658351	658683
scaffold_12726	691243	692211
scaffold_12726	689140	690934
scaffold_12726	695343	696133
scaffold_12726	694087	694807
scaffold_12726	698140	698492
scaffold_12726	718109	718983
scaffold_12726	719273	720148
scaffold_12726	747626	748501
scaffold_12726	750144	750963
scaffold_12726	744292	745179
scaffold_12726	741005	742321
scaffold_12726	754527	755435
scaffold_12726	764499	765144
scaffold_12726	770975	771862
scaffold_12726	783451	784145
scaffold_12726	778794	780012
scaffold_12726	799256	800002
scaffold_12726	791269	791558
scaffold_12726	805632	806578
scaffold_12726	812749	813781
scaffold_12726	824460	825399
scaffold_12726	830537	830950
scaffold_12726	833361	834408
scaffold_12726	837124	838258
scaffold_12726	847403	848636
scaffold_12726	843702	844770
scaffold_12726	838407	838828
scaffold_12726	861982	862394
scaffold_12726	870862	872130
scaffold_12726	910568	911026
scaffold_12726	901989	902951
scaffold_12726	904404	905433
scaffold_12726	930488	931081
scaffold_12726	926941	927542
scaffold_12726	981008	981476
scaffold_12726	968956	969876
scaffold_12726	992336	993543
scaffold_12726	993941	995365
scaffold_12726	983162	984438
scaffold_12726	1004977	1006139
scaffold_12726	1040825	1042396
scaffold_12726	1047310	1048337
scaffold_12726	1032714	1033094
scaffold_12726	1057577	1058622
scaffold_12726	1056003	1056365
scaffold_12726	1112562	1113195
scaffold_12726	1121810	1122458
scaffold_12726	1122583	1122978
scaffold_12726	1129920	1130487
scaffold_12726	1116283	1117159
scaffold_12726	1159406	1160191
scaffold_12726	1160636	1161285
scaffold_12726	1183483	1184703
scaffold_12726	1213450	1213891
scaffold_12726	1229585	1230275
scaffold_12726	1283872	1284357
scaffold_12726	1355498	1356249
scaffold_12726	1357379	1357943
scaffold_12726	1352861	1353597
scaffold_12726	1377723	1380254
scaffold_12726	1401588	1402744
scaffold_12726	1521696	1522562
scaffold_12726	1535739	1536489
scaffold_12726	1534387	1535070
scaffold_12726	1544650	1545745
scaffold_12726	1541228	1542619
scaffold_12726	1546512	1547403
scaffold_12726	1569987	1571331
scaffold_12726	1585385	1586513
scaffold_12726	1592856	1593897
scaffold_12726	1594117	1594446
scaffold_12726	1614571	1615556
scaffold_12726	1613861	1614495
scaffold_12726	1667069	1667837
scaffold_12726	1681290	1681696
scaffold_12726	1688035	1689251
scaffold_12726	1735251	1736597
scaffold_12726	1746568	1747486
scaffold_12726	1757588	1758137
scaffold_12726	1762141	1762606
scaffold_12726	1763224	1763800
scaffold_12726	1790689	1791674
scaffold_12726	1813541	1814184
scaffold_12726	1815719	1816415
scaffold_12726	1843775	1844218
scaffold_12726	1880240	1880573
scaffold_12726	1881092	1881375
scaffold_12726	1890172	1891364
scaffold_12726	1894081	1894541
scaffold_12726	1912870	1913270
scaffold_12726	1936536	1937679
scaffold_12726	1979722	1980349
scaffold_12726	1981209	1981486
scaffold_12726	1991010	1992261
scaffold_12726	1988447	1989202
scaffold_12726	1982756	1983334
scaffold_12726	2047435	2047741
scaffold_12726	2044890	2045372
scaffold_12726	2208444	2209372
scaffold_12726	2223171	2223654
scaffold_12726	2241038	2242645
scaffold_12726	2233081	2233911
scaffold_12726	2231945	2232555
scaffold_12726	2240369	2240645
scaffold_12726	2266208	2268342
scaffold_12726	2275121	2276584
scaffold_12726	2262383	2263069
scaffold_12726	2271437	2273028
scaffold_12726	2294705	2296411
scaffold_12726	2305704	2306090
scaffold_12726	2320888	2321296
scaffold_12726	2367361	2368279
scaffold_12726	2377263	2378941
scaffold_12726	2379664	2380283
scaffold_12726	2405501	2406141
scaffold_12726	2407011	2407684
scaffold_12726	2396774	2398067
scaffold_12726	2424339	2424760
scaffold_12726	2436545	2437962
scaffold_12726	2427863	2429014
scaffold_12726	2429404	2430059
scaffold_12726	2430242	2430910
scaffold_12726	2432963	2434236
scaffold_12726	2426302	2426746
scaffold_12726	2442719	2443479
scaffold_12726	2454959	2455723
scaffold_12726	2456940	2457492
scaffold_12726	2464451	2465390
scaffold_12726	2472705	2473398
scaffold_12726	2479512	2480592
scaffold_12726	2481526	2482753
scaffold_12726	2483160	2483959
scaffold_12726	2474073	2475139
scaffold_12726	2485472	2486325
scaffold_12726	2475338	2476085
scaffold_12726	2486822	2487550
scaffold_12726	2493679	2496010
scaffold_12726	2500755	2501450
scaffold_12726	2512652	2513124
scaffold_12726	2522156	2522609
scaffold_12726	2529938	2530652
scaffold_12726	2568652	2569367
scaffold_12726	2571173	2572143
scaffold_12726	2555945	2556815
scaffold_12726	2574143	2574475
scaffold_12726	2594969	2595567
scaffold_12726	2592695	2593277
scaffold_12726	2614413	2614803
scaffold_12726	2616429	2616744
scaffold_12726	2633687	2634641
scaffold_12726	2627881	2628702
scaffold_12726	2631388	2632188
scaffold_12726	2621454	2621937
scaffold_12726	2640259	2640889
scaffold_12726	2638706	2639747
scaffold_12726	2650719	2651639
scaffold_12726	2655132	2655531
scaffold_12726	2656038	2656278
scaffold_12726	2680807	2681799
scaffold_12726	2745188	2745500
scaffold_12726	2793900	2794664
scaffold_12728	8556	8946
scaffold_12728	145990	146538
scaffold_12728	159980	160648
scaffold_12728	448460	449390
scaffold_12728	463548	464944
scaffold_12728	537063	537913
scaffold_12728	554230	555428
scaffold_12728	667161	668851
scaffold_12728	669426	669767
scaffold_12728	683386	683672
scaffold_12728	694771	695263
scaffold_12728	806841	807478
scaffold_12734	486533	488653
scaffold_12734	499042	499701
scaffold_12736	111134	111786
scaffold_12741	4441	6114
scaffold_12741	6742	7527
scaffold_12758	883246	885558
scaffold_12758	866795	868395
scaffold_12758	12270	12830
scaffold_12758	8758	9591
scaffold_12758	25985	26549
scaffold_12758	76015	76631
scaffold_12758	95822	96794
scaffold_12758	88850	89520
scaffold_12758	92836	93263
scaffold_12758	108570	109870
scaffold_12758	119948	121069
scaffold_12758	124287	124832
scaffold_12758	138914	139945
scaffold_12758	170632	171351
scaffold_12758	165820	166508
scaffold_12758	172700	174332
scaffold_12758	188580	189790
scaffold_12758	208955	209574
scaffold_12758	211201	211690
scaffold_12758	219105	219625
scaffold_12758	219833	220462
scaffold_12758	223069	223684
scaffold_12758	215416	215844
scaffold_12758	221266	221839
scaffold_12758	218374	218735
scaffold_12758	222159	222561
scaffold_12758	225183	226901
scaffold_12758	235818	236674
scaffold_12758	232621	233145
scaffold_12758	234676	235130
scaffold_12758	254734	255424
scaffold_12758	341391	342299
scaffold_12758	340513	341165
scaffold_12758	339491	340011
scaffold_12758	334702	335036
scaffold_12758	354224	355006
scaffold_12758	346968	347983
scaffold_12758	375652	376239
scaffold_12758	368723	369407
scaffold_12758	365550	365834
scaffold_12758	381913	383102
scaffold_12758	383361	384184
scaffold_12758	421053	422083
scaffold_12758	418535	420075
scaffold_12758	413580	414062
scaffold_12758	495822	497195
scaffold_12758	515323	519611
scaffold_12758	511865	515054
scaffold_12758	547700	549094
scaffold_12758	542828	543464
scaffold_12758	545039	545274
scaffold_12758	565731	566643
scaffold_12758	567130	568004
scaffold_12758	621005	621367
scaffold_12758	673155	674464
scaffold_12758	757332	758439
scaffold_12758	783827	785231
scaffold_12758	782877	783407
scaffold_12758	849645	850501
scaffold_12758	851033	851786
scaffold_12758	871519	872772
scaffold_12758	873380	873738
scaffold_12758	879767	880747
scaffold_12758	894786	895286
scaffold_12758	911139	912409
scaffold_12758	908460	909193
scaffold_12758	909585	910085
scaffold_12758	915275	915878
scaffold_12758	927591	927966
scaffold_12758	930468	933820
scaffold_12758	920466	920994
scaffold_12758	923828	924884
scaffold_12758	948613	949183
scaffold_12758	963595	965100
scaffold_12758	950735	951463
scaffold_12758	955143	955805
scaffold_12758	960147	961057
scaffold_12758	967946	969540
scaffold_12785	3606	4083
scaffold_12788	41632	41908
scaffold_12799	7274	7968
scaffold_12799	167689	168514
scaffold_12799	168786	169642
scaffold_12799	371262	371790
scaffold_12799	471239	471655
scaffold_12822	163693	164366
scaffold_12822	671720	672563
scaffold_12822	703046	706870
scaffold_12822	851765	852068
scaffold_12822	1604922	1606624
scaffold_12822	1900099	1901050
scaffold_12822	1949521	1950623
scaffold_12822	2424220	2425464
scaffold_12822	2375481	2376077
scaffold_12822	2440189	2441443
scaffold_12822	2850798	2852900
scaffold_12822	2981500	2982683
scaffold_12822	3554638	3555598
scaffold_12822	3571631	3572264
scaffold_12822	3997050	3998454
scaffold_12822	4078841	4079683
scaffold_12822	5595	8353
scaffold_12822	16504	19300
scaffold_12822	50411	51052
scaffold_12822	162640	163142
scaffold_12822	173912	175069
scaffold_12822	168680	169328
scaffold_12822	169633	171886
scaffold_12822	176412	177287
scaffold_12822	167093	167979
scaffold_12822	231989	232849
scaffold_12822	389524	391281
scaffold_12822	401606	404748
scaffold_12822	394036	396625
scaffold_12822	393540	393811
scaffold_12822	428077	429458
scaffold_12822	466501	467198
scaffold_12822	462826	463353
scaffold_12822	496596	497727
scaffold_12822	499516	500315
scaffold_12822	500748	500991
scaffold_12822	494570	496007
scaffold_12822	520771	521241
scaffold_12822	514592	516062
scaffold_12822	519046	520214
scaffold_12822	538598	540499
scaffold_12822	528125	528981
scaffold_12822	531017	531701
scaffold_12822	532520	533050
scaffold_12822	541620	542111
scaffold_12822	548354	548821
scaffold_12822	564918	566007
scaffold_12822	560908	561752
scaffold_12822	570276	571930
scaffold_12822	563637	563991
scaffold_12822	572634	573160
scaffold_12822	581163	582115
scaffold_12822	585923	587882
scaffold_12822	574602	575604
scaffold_12822	616059	617013
scaffold_12822	620665	621782
scaffold_12822	610577	611053
scaffold_12822	614265	614663
scaffold_12822	622111	622556
scaffold_12822	623238	624198
scaffold_12822	656831	657469
scaffold_12822	676981	677653
scaffold_12822	675749	676125
scaffold_12822	672789	673324
scaffold_12822	701787	702562
scaffold_12822	699180	700956
scaffold_12822	688298	689450
scaffold_12822	722623	723305
scaffold_12822	741069	742198
scaffold_12822	777566	777978
scaffold_12822	796538	797211
scaffold_12822	790035	791016
scaffold_12822	811632	812123
scaffold_12822	807293	807768
scaffold_12822	849520	850219
scaffold_12822	856198	857394
scaffold_12822	870395	871949
scaffold_12822	869521	870151
scaffold_12822	872156	872486
scaffold_12822	897149	897714
scaffold_12822	913842	914509
scaffold_12822	945836	946616
scaffold_12822	944261	945148
scaffold_12822	962381	963092
scaffold_12822	953711	954220
scaffold_12822	965550	965861
scaffold_12822	966997	968179
scaffold_12822	981017	981513
scaffold_12822	973643	974229
scaffold_12822	977325	978065
scaffold_12822	1014177	1014873
scaffold_12822	1008744	1009662
scaffold_12822	1001255	1001829
scaffold_12822	1001871	1002582
scaffold_12822	1018091	1018910
scaffold_12822	1038919	1039851
scaffold_12822	1036420	1037573
scaffold_12822	1056685	1057485
scaffold_12822	1057914	1058305
scaffold_12822	1076912	1077260
scaffold_12822	1069511	1070290
scaffold_12822	1066133	1067303
scaffold_12822	1067805	1068297
scaffold_12822	1074090	1075332
scaffold_12822	1087605	1088275
scaffold_12822	1085814	1086635
scaffold_12822	1090955	1091290
scaffold_12822	1084864	1085443
scaffold_12822	1098887	1100489
scaffold_12822	1111496	1114040
scaffold_12822	1108601	1108887
scaffold_12822	1102800	1103352
scaffold_12822	1134924	1136217
scaffold_12822	1133829	1134094
scaffold_12822	1153597	1154454
scaffold_12822	1154777	1155222
scaffold_12822	1150042	1150926
scaffold_12822	1153166	1153436
scaffold_12822	1156987	1157702
scaffold_12822	1148505	1149183
scaffold_12822	1173670	1175332
scaffold_12822	1170005	1170417
scaffold_12822	1217206	1217653
scaffold_12822	1218347	1218996
scaffold_12822	1276341	1277532
scaffold_12822	1270434	1270863
scaffold_12822	1298879	1300777
scaffold_12822	1338537	1339198
scaffold_12822	1348692	1349134
scaffold_12822	1393554	1394774
scaffold_12822	1421247	1421558
scaffold_12822	1452367	1452974
scaffold_12822	1450112	1450681
scaffold_12822	1473516	1474410
scaffold_12822	1477537	1478925
scaffold_12822	1484411	1485577
scaffold_12822	1483165	1484230
scaffold_12822	1504870	1505624
scaffold_12822	1519873	1520989
scaffold_12822	1519002	1519537
scaffold_12822	1512110	1513082
scaffold_12822	1517409	1518551
scaffold_12822	1516567	1516966
scaffold_12822	1531902	1533309
scaffold_12822	1529920	1531129
scaffold_12822	1571202	1571703
scaffold_12822	1562224	1564035
scaffold_12822	1599644	1600773
scaffold_12822	1597176	1597981
scaffold_12822	1611463	1612498
scaffold_12822	1613391	1616928
scaffold_12822	1619467	1620084
scaffold_12822	1620308	1620679
scaffold_12822	1627746	1629233
scaffold_12822	1635057	1635623
scaffold_12822	1634046	1634748
scaffold_12822	1630453	1630948
scaffold_12822	1649660	1650030
scaffold_12822	1651872	1652243
scaffold_12822	1645159	1645470
scaffold_12822	1717351	1718171
scaffold_12822	1707186	1707923
scaffold_12822	1723683	1724861
scaffold_12822	1733871	1734571
scaffold_12822	1749608	1750246
scaffold_12822	1742998	1743790
scaffold_12822	1742024	1742831
scaffold_12822	1762142	1762354
scaffold_12822	1771652	1771927
scaffold_12822	1788179	1789123
scaffold_12822	1793873	1794503
scaffold_12822	1799516	1799888
scaffold_12822	1807062	1808602
scaffold_12822	1804848	1805243
scaffold_12822	1805867	1806278
scaffold_12822	1825536	1826246
scaffold_12822	1821934	1822753
scaffold_12822	1824184	1824955
scaffold_12822	1827537	1827991
scaffold_12822	1844329	1844699
scaffold_12822	1852884	1853334
scaffold_12822	1914312	1915894
scaffold_12822	1911394	1912879
scaffold_12822	1909640	1910762
scaffold_12822	1946859	1947508
scaffold_12822	1959586	1960397
scaffold_12822	1952051	1952613
scaffold_12822	1967227	1967673
scaffold_12822	1972976	1973801
scaffold_12822	1976381	1977002
scaffold_12822	1994869	1995826
scaffold_12822	2077188	2078927
scaffold_12822	2123807	2124405
scaffold_12822	2121612	2122297
scaffold_12822	2139725	2140521
scaffold_12822	2143240	2144234
scaffold_12822	2141142	2141582
scaffold_12822	2153886	2154503
scaffold_12822	2188561	2189119
scaffold_12822	2205835	2206410
scaffold_12822	2255212	2256962
scaffold_12822	2268168	2269068
scaffold_12822	2306548	2307219
scaffold_12822	2320192	2321107
scaffold_12822	2324036	2324872
scaffold_12822	2318601	2319439
scaffold_12822	2321535	2321952
scaffold_12822	2335641	2337556
scaffold_12822	2331200	2331631
scaffold_12822	2350072	2353160
scaffold_12822	2345281	2345665
scaffold_12822	2356848	2357311
scaffold_12822	2366384	2366725
scaffold_12822	2361720	2362235
scaffold_12822	2368038	2369887
scaffold_12822	2383070	2383873
scaffold_12822	2384492	2385099
scaffold_12822	2387582	2388686
scaffold_12822	2403183	2404645
scaffold_12822	2395679	2396914
scaffold_12822	2397369	2398143
scaffold_12822	2402514	2402916
scaffold_12822	2410183	2411780
scaffold_12822	2415396	2416505
scaffold_12822	2425791	2426847
scaffold_12822	2430663	2431906
scaffold_12822	2439338	2439856
scaffold_12822	2444331	2445615
scaffold_12822	2446697	2447557
scaffold_12822	2451868	2452404
scaffold_12822	2488084	2488691
scaffold_12822	2485126	2485903
scaffold_12822	2486468	2487174
scaffold_12822	2482859	2483775
scaffold_12822	2500358	2500794
scaffold_12822	2533789	2535079
scaffold_12822	2544985	2547383
scaffold_12822	2547766	2548341
scaffold_12822	2828889	2829304
scaffold_12822	2845306	2846886
scaffold_12822	2878348	2878850
scaffold_12822	2896915	2897498
scaffold_12822	2892603	2893715
scaffold_12822	2907020	2907909
scaffold_12822	2903521	2904634
scaffold_12822	2906193	2906653
scaffold_12822	2913888	2915577
scaffold_12822	2922149	2924974
scaffold_12822	2957781	2958141
scaffold_12822	2967495	2967934
scaffold_12822	3024152	3025749
scaffold_12822	3036559	3038646
scaffold_12822	3039577	3040429
scaffold_12822	3051312	3051705
scaffold_12822	3069056	3072761
scaffold_12822	3065229	3065433
scaffold_12822	3091769	3092380
scaffold_12822	3103189	3103438
scaffold_12822	3114049	3115327
scaffold_12822	3118727	3119856
scaffold_12822	3159928	3160498
scaffold_12822	3165387	3166314
scaffold_12822	3188656	3189389
scaffold_12822	3288457	3288732
scaffold_12822	3307622	3308121
scaffold_12822	3305969	3306746
scaffold_12822	3304308	3304720
scaffold_12822	3315410	3316637
scaffold_12822	3316869	3317903
scaffold_12822	3309611	3310507
scaffold_12822	3340534	3341590
scaffold_12822	3328162	3328726
scaffold_12822	3346590	3348324
scaffold_12822	3386137	3386504
scaffold_12822	3421094	3421806
scaffold_12822	3469675	3470817
scaffold_12822	3473468	3473950
scaffold_12822	3499126	3499463
scaffold_12822	3529457	3530056
scaffold_12822	3536107	3536790
scaffold_12822	3550472	3550859
scaffold_12822	3557870	3558815
scaffold_12822	3570593	3571393
scaffold_12822	3567958	3568457
scaffold_12822	3568734	3570043
scaffold_12822	3564192	3565966
scaffold_12822	3591651	3592192
scaffold_12822	3683625	3685567
scaffold_12822	3702856	3703685
scaffold_12822	3754655	3755146
scaffold_12822	3774186	3774489
scaffold_12822	3804844	3805664
scaffold_12822	3820404	3821119
scaffold_12822	3818126	3818445
scaffold_12822	3827961	3829154
scaffold_12822	3849559	3850235
scaffold_12822	3845002	3846280
scaffold_12822	3848068	3848711
scaffold_12822	3839248	3840305
scaffold_12822	3837688	3838459
scaffold_12822	3850596	3851981
scaffold_12822	3880957	3882030
scaffold_12822	3897045	3898914
scaffold_12822	3906904	3907760
scaffold_12822	3913951	3914401
scaffold_12822	3902954	3903736
scaffold_12822	3901404	3902413
scaffold_12822	3909670	3910870
scaffold_12822	3929475	3931581
scaffold_12822	3917527	3918848
scaffold_12822	3946057	3948375
scaffold_12822	3937815	3938256
scaffold_12822	3962680	3964255
scaffold_12822	3958944	3959365
scaffold_12822	3961473	3962343
scaffold_12822	3971710	3974495
scaffold_12822	3968795	3969398
scaffold_12822	3989962	3990606
scaffold_12822	3984513	3986774
scaffold_12822	3989050	3989651
scaffold_12822	3990926	3991506
scaffold_12822	4035149	4035686
scaffold_12822	4035965	4036853
scaffold_12822	4075762	4077695
scaffold_12822	4063939	4065605
scaffold_12822	4065841	4067074
scaffold_12822	4095374	4095984
scaffold_12823	293670	294916
scaffold_12823	311238	312191
scaffold_12823	278343	279399
scaffold_12823	605531	606494
scaffold_12823	572928	574252
scaffold_12823	867977	868849
scaffold_12823	1490791	1491406
scaffold_12823	1867334	1868236
scaffold_12823	1850553	1851980
scaffold_12823	177939	179686
scaffold_12823	182627	182980
scaffold_12823	198001	199334
scaffold_12823	210747	211472
scaffold_12823	204234	205493
scaffold_12823	203504	203952
scaffold_12823	209816	210526
scaffold_12823	222237	223184
scaffold_12823	228629	229111
scaffold_12823	215776	216372
scaffold_12823	236587	237597
scaffold_12823	233193	234146
scaffold_12823	235692	236165
scaffold_12823	252704	253383
scaffold_12823	269161	269792
scaffold_12823	303302	303790
scaffold_12823	348875	349664
scaffold_12823	346052	347232
scaffold_12823	406685	407833
scaffold_12823	454352	456327
scaffold_12823	450569	451318
scaffold_12823	471260	472190
scaffold_12823	466495	467708
scaffold_12823	469292	469984
scaffold_12823	488947	489421
scaffold_12823	476223	476437
scaffold_12823	495485	496262
scaffold_12823	528015	530314
scaffold_12823	530540	531282
scaffold_12823	575318	576448
scaffold_12823	581497	582021
scaffold_12823	600556	601495
scaffold_12823	590081	590449
scaffold_12823	603712	604224
scaffold_12823	615513	616696
scaffold_12823	609892	610721
scaffold_12823	629292	630239
scaffold_12823	651340	652021
scaffold_12823	645786	646449
scaffold_12823	685275	687192
scaffold_12823	731186	731763
scaffold_12823	742202	742796
scaffold_12823	760222	760689
scaffold_12823	774716	775106
scaffold_12823	808679	809118
scaffold_12823	840057	840693
scaffold_12823	858543	860346
scaffold_12823	860601	861232
scaffold_12823	869486	870443
scaffold_12823	873326	874919
scaffold_12823	882351	882944
scaffold_12823	922651	923764
scaffold_12823	958375	958588
scaffold_12823	973516	973934
scaffold_12823	993271	994760
scaffold_12823	1046585	1048203
scaffold_12823	1128232	1129108
scaffold_12823	1144237	1144769
scaffold_12823	1142810	1143677
scaffold_12823	1152295	1154495
scaffold_12823	1164514	1165104
scaffold_12823	1173368	1174183
scaffold_12823	1170084	1170619
scaffold_12823	1242213	1243800
scaffold_12823	1241048	1242089
scaffold_12823	1259674	1261201
scaffold_12823	1256919	1259091
scaffold_12823	1250038	1250342
scaffold_12823	1271393	1272305
scaffold_12823	1268056	1269565
scaffold_12823	1263326	1263796
scaffold_12823	1273299	1273904
scaffold_12823	1274955	1275672
scaffold_12823	1289421	1290205
scaffold_12823	1285540	1286249
scaffold_12823	1281711	1282812
scaffold_12823	1283594	1284358
scaffold_12823	1284679	1285026
scaffold_12823	1281271	1281539
scaffold_12823	1278362	1279643
scaffold_12823	1351434	1353004
scaffold_12823	1353198	1354378
scaffold_12823	1366687	1367447
scaffold_12823	1368102	1369237
scaffold_12823	1361825	1362366
scaffold_12823	1373661	1373995
scaffold_12823	1386065	1387685
scaffold_12823	1381765	1382037
scaffold_12823	1379544	1380457
scaffold_12823	1383986	1384317
scaffold_12823	1396739	1397175
scaffold_12823	1433309	1433989
scaffold_12823	1436986	1438330
scaffold_12823	1446369	1447677
scaffold_12823	1455302	1456548
scaffold_12823	1453000	1453486
scaffold_12823	1469887	1472141
scaffold_12823	1472505	1473103
scaffold_12823	1462198	1462996
scaffold_12823	1463230	1464961
scaffold_12823	1478627	1479550
scaffold_12823	1537900	1539024
scaffold_12823	1540449	1543298
scaffold_12823	1551092	1551956
scaffold_12823	1562599	1563618
scaffold_12823	1566294	1567549
scaffold_12823	1574479	1575394
scaffold_12823	1575629	1575879
scaffold_12823	1618819	1620243
scaffold_12823	1616644	1617709
scaffold_12823	1618043	1618625
scaffold_12823	1620478	1621048
scaffold_12823	1635281	1635865
scaffold_12823	1623476	1624292
scaffold_12823	1633518	1634844
scaffold_12823	1626632	1627462
scaffold_12823	1641835	1643826
scaffold_12823	1651410	1651846
scaffold_12823	1645917	1646887
scaffold_12823	1640394	1641127
scaffold_12823	1700796	1701915
scaffold_12823	1698595	1699699
scaffold_12823	1704498	1705039
scaffold_12823	1723202	1724035
scaffold_12823	1761777	1762019
scaffold_12823	1797394	1798310
scaffold_12823	1805808	1806626
scaffold_12823	1804496	1804754
scaffold_12823	1827990	1829626
scaffold_12823	1819760	1820180
scaffold_12823	1842645	1843602
scaffold_12823	1844606	1845877
scaffold_12823	1847619	1848474
scaffold_12823	1862205	1863118
scaffold_12823	1856493	1856881
scaffold_12823	1869674	1870506
scaffold_12823	1880871	1881480
scaffold_12823	1868713	1869284
scaffold_12823	1879600	1880578
scaffold_12823	1884487	1885833
scaffold_12823	1894547	1894987
scaffold_12823	1899208	1899807
scaffold_12823	1891778	1893183
scaffold_12823	1890229	1890934
scaffold_12823	1910309	1911183
scaffold_12823	1901516	1902815
scaffold_12823	1904241	1905281
scaffold_12823	1921102	1921902
scaffold_12823	1930357	1930931
scaffold_12823	1963425	1964635
scaffold_12823	1969018	1971022
scaffold_12823	1972050	1972500
scaffold_12823	1967191	1968065
scaffold_12823	1980810	1981254
scaffold_12823	2160961	2161507
scaffold_12823	2164358	2164931
scaffold_12823	2165618	2166890
scaffold_12823	2173185	2173619
scaffold_12823	2167773	2168473
scaffold_12823	2238506	2239584
scaffold_12823	2234849	2235364
scaffold_12823	2233214	2234200
scaffold_12823	2240095	2241567
scaffold_12823	2256617	2257176
scaffold_12823	2261191	2261959
scaffold_12823	2283884	2285416
scaffold_12823	2296942	2299579
scaffold_12823	2300034	2300500
scaffold_12823	2303098	2303915
scaffold_12823	2324640	2325527
scaffold_12823	2313523	2313819
scaffold_12823	2325809	2326286
scaffold_12823	2334232	2336277
scaffold_12823	2340492	2342305
scaffold_12823	2332075	2333046
scaffold_12823	2372940	2374009
scaffold_12823	2366893	2367300
scaffold_12823	2451083	2451766
scaffold_12823	2454690	2455542
scaffold_12823	2452611	2453843
scaffold_12855	917375	917681
scaffold_12855	654935	655668
scaffold_12855	3011163	3015060
scaffold_12855	3930636	3932986
scaffold_12855	5767098	5768073
scaffold_12855	5372705	5374836
scaffold_12855	6684360	6685128
scaffold_12855	8650007	8651655
scaffold_12855	9698882	9699436
scaffold_12855	227845	229444
scaffold_12855	294669	295509
scaffold_12855	327533	329087
scaffold_12855	851496	852073
scaffold_12855	802107	803103
scaffold_12855	1013853	1018796
scaffold_12855	1654281	1655137
scaffold_12855	1916629	1917728
scaffold_12855	2702833	2703732
scaffold_12855	2719729	2720557
scaffold_12855	2850420	2851405
scaffold_12855	2768733	2769055
scaffold_12855	3128810	3129430
scaffold_12855	3210534	3212598
scaffold_12855	3964862	3965868
scaffold_12855	3997060	3998133
scaffold_12855	4354110	4358413
scaffold_12855	4488704	4489573
scaffold_12855	4865361	4866049
scaffold_12855	5062103	5062953
scaffold_12855	5045664	5046852
scaffold_12855	5619559	5621474
scaffold_12855	6520269	6522604
scaffold_12855	6733195	6734176
scaffold_12855	6749548	6750230
scaffold_12855	7304237	7307329
scaffold_12855	7405144	7406213
scaffold_12855	7945800	7946956
scaffold_12855	7896294	7897253
scaffold_12855	8011034	8012531
scaffold_12855	8027521	8028654
scaffold_12855	8076831	8077637
scaffold_12855	8421258	8422105
scaffold_12855	8764863	8766467
scaffold_12855	8797219	8800527
scaffold_12855	9273323	9273666
scaffold_12855	9780871	9781877
scaffold_12855	9928088	9930780
scaffold_12855	7798	8886
scaffold_12855	35097	35727
scaffold_12855	137491	138478
scaffold_12855	160515	161741
scaffold_12855	150236	151219
scaffold_12855	153695	154854
scaffold_12855	148429	149055
scaffold_12855	169759	170303
scaffold_12855	172229	174575
scaffold_12855	213004	213939
scaffold_12855	251340	252816
scaffold_12855	260670	261399
scaffold_12855	253701	254047
scaffold_12855	265174	265729
scaffold_12855	263776	264635
scaffold_12855	282807	284397
scaffold_12855	280411	281595
scaffold_12855	286872	287526
scaffold_12855	304937	306159
scaffold_12855	303178	304198
scaffold_12855	311810	312947
scaffold_12855	313310	313776
scaffold_12855	336241	337012
scaffold_12855	332479	333245
scaffold_12855	341569	342860
scaffold_12855	365533	366240
scaffold_12855	374413	375057
scaffold_12855	371051	371550
scaffold_12855	368948	369424
scaffold_12855	379401	380301
scaffold_12855	389371	390700
scaffold_12855	385170	385927
scaffold_12855	396663	398030
scaffold_12855	395067	395845
scaffold_12855	393642	394155
scaffold_12855	412007	413355
scaffold_12855	419865	420509
scaffold_12855	420981	421585
scaffold_12855	434501	435404
scaffold_12855	438745	439823
scaffold_12855	441277	442208
scaffold_12855	432222	432933
scaffold_12855	454584	455997
scaffold_12855	456513	457481
scaffold_12855	457689	457978
scaffold_12855	469603	470417
scaffold_12855	458787	459840
scaffold_12855	463923	464499
scaffold_12855	461859	463550
scaffold_12855	477612	478411
scaffold_12855	482263	483955
scaffold_12855	480131	481343
scaffold_12855	505518	506440
scaffold_12855	507027	507407
scaffold_12855	519855	520653
scaffold_12855	508064	508468
scaffold_12855	536194	537676
scaffold_12855	548418	549245
scaffold_12855	592949	594153
scaffold_12855	660722	662057
scaffold_12855	662381	663574
scaffold_12855	680479	681319
scaffold_12855	676598	677338
scaffold_12855	673920	675886
scaffold_12855	701683	702606
scaffold_12855	696776	697978
scaffold_12855	709356	710821
scaffold_12855	708127	708758
scaffold_12855	735083	736808
scaffold_12855	722045	724467
scaffold_12855	730354	730891
scaffold_12855	747689	748443
scaffold_12855	740429	741570
scaffold_12855	745628	746952
scaffold_12855	790928	791211
scaffold_12855	805257	806026
scaffold_12855	846560	847843
scaffold_12855	898851	899664
scaffold_12855	896466	897786
scaffold_12855	885497	888162
scaffold_12855	891785	894911
scaffold_12855	908170	910136
scaffold_12855	910653	912042
scaffold_12855	914806	915376
scaffold_12855	902835	904037
scaffold_12855	928488	929495
scaffold_12855	919509	920425
scaffold_12855	924649	925567
scaffold_12855	918246	918786
scaffold_12855	923585	924422
scaffold_12855	934579	936683
scaffold_12855	960455	962382
scaffold_12855	977400	980003
scaffold_12855	1020204	1022306
scaffold_12855	1025456	1026110
scaffold_12855	1059717	1061141
scaffold_12855	1066595	1067528
scaffold_12855	1076688	1077272
scaffold_12855	1088273	1089675
scaffold_12855	1082265	1082864
scaffold_12855	1083887	1084669
scaffold_12855	1129320	1129941
scaffold_12855	1119016	1120968
scaffold_12855	1124247	1124951
scaffold_12855	1153075	1154373
scaffold_12855	1154831	1156840
scaffold_12855	1148509	1149003
scaffold_12855	1149699	1150028
scaffold_12855	1165120	1165926
scaffold_12855	1174173	1174775
scaffold_12855	1192667	1193051
scaffold_12855	1189463	1189736
scaffold_12855	1196208	1198171
scaffold_12855	1218277	1218803
scaffold_12855	1254566	1255249
scaffold_12855	1358553	1358873
scaffold_12855	1362707	1363185
scaffold_12855	1456082	1456503
scaffold_12855	1447899	1448595
scaffold_12855	1468877	1470338
scaffold_12855	1472059	1472261
scaffold_12855	1500404	1501118
scaffold_12855	1518725	1519856
scaffold_12855	1536133	1536474
scaffold_12855	1636955	1638130
scaffold_12855	1635152	1636773
scaffold_12855	1642324	1643602
scaffold_12855	1644053	1645884
scaffold_12855	1649738	1653935
scaffold_12855	1669161	1669874
scaffold_12855	1682701	1684130
scaffold_12855	1674146	1674383
scaffold_12855	1699583	1700168
scaffold_12855	1711370	1711830
scaffold_12855	1734748	1735577
scaffold_12855	1726337	1728562
scaffold_12855	1740514	1742012
scaffold_12855	1736995	1737506
scaffold_12855	1749994	1751022
scaffold_12855	1755438	1756924
scaffold_12855	1762107	1763206
scaffold_12855	1783869	1784572
scaffold_12855	1806204	1807582
scaffold_12855	1870590	1871132
scaffold_12855	1913407	1914483
scaffold_12855	1927259	1927831
scaffold_12855	1925421	1925725
scaffold_12855	1920933	1921314
scaffold_12855	2022950	2023942
scaffold_12855	2024521	2025209
scaffold_12855	2090807	2091686
scaffold_12855	2094038	2094869
scaffold_12855	2085401	2086641
scaffold_12855	2097565	2098379
scaffold_12855	2128412	2129169
scaffold_12855	2140665	2141523
scaffold_12855	2139115	2140229
scaffold_12855	2158240	2159302
scaffold_12855	2147210	2147734
scaffold_12855	2177025	2178346
scaffold_12855	2186882	2187408
scaffold_12855	2179503	2179896
scaffold_12855	2196200	2196778
scaffold_12855	2212611	2212822
scaffold_12855	2213152	2213882
scaffold_12855	2234690	2235247
scaffold_12855	2242690	2243564
scaffold_12855	2248865	2249535
scaffold_12855	2250611	2251939
scaffold_12855	2247500	2248489
scaffold_12855	2272390	2272939
scaffold_12855	2273683	2274270
scaffold_12855	2279008	2282426
scaffold_12855	2308845	2309198
scaffold_12855	2362264	2363399
scaffold_12855	2373501	2373893
scaffold_12855	2391380	2391836
scaffold_12855	2435960	2439362
scaffold_12855	2453110	2453601
scaffold_12855	2453870	2454563
scaffold_12855	2451597	2452577
scaffold_12855	2499685	2500593
scaffold_12855	2504828	2505377
scaffold_12855	2503323	2504623
scaffold_12855	2497195	2498029
scaffold_12855	2494005	2495133
scaffold_12855	2506218	2506533
scaffold_12855	2507026	2507626
scaffold_12855	2520454	2521876
scaffold_12855	2518557	2519141
scaffold_12855	2517307	2517962
scaffold_12855	2510141	2510472
scaffold_12855	2531451	2532056
scaffold_12855	2527854	2528621
scaffold_12855	2547229	2548083
scaffold_12855	2569281	2570136
scaffold_12855	2566255	2566601
scaffold_12855	2572834	2573682
scaffold_12855	2616536	2617169
scaffold_12855	2612727	2613541
scaffold_12855	2614671	2615698
scaffold_12855	2658774	2659042
scaffold_12855	2676685	2677066
scaffold_12855	2679560	2680404
scaffold_12855	2678118	2679207
scaffold_12855	2692900	2695029
scaffold_12855	2700107	2701160
scaffold_12855	2687082	2688335
scaffold_12855	2709179	2710071
scaffold_12855	2714184	2715190
scaffold_12855	2715519	2716477
scaffold_12855	2711707	2712363
scaffold_12855	2734807	2735921
scaffold_12855	2730338	2730621
scaffold_12855	2763896	2764592
scaffold_12855	2771653	2773083
scaffold_12855	2773442	2774726
scaffold_12855	2859897	2860537
scaffold_12855	2863269	2864341
scaffold_12855	2877954	2878759
scaffold_12855	2879439	2880404
scaffold_12855	2873786	2874573
scaffold_12855	2872773	2873328
scaffold_12855	2880935	2881755
scaffold_12855	2895991	2896622
scaffold_12855	2893835	2894979
scaffold_12855	2990533	2991002
scaffold_12855	3018857	3020763
scaffold_12855	3048989	3049580
scaffold_12855	3059550	3059894
scaffold_12855	3067866	3068558
scaffold_12855	3087647	3088333
scaffold_12855	3082332	3083541
scaffold_12855	3112521	3112764
scaffold_12855	3119807	3120335
scaffold_12855	3140665	3141342
scaffold_12855	3144467	3144932
scaffold_12855	3131088	3131670
scaffold_12855	3136570	3138185
scaffold_12855	3156702	3157473
scaffold_12855	3151424	3152488
scaffold_12855	3147828	3150814
scaffold_12855	3191219	3192218
scaffold_12855	3189802	3190686
scaffold_12855	3188469	3189394
scaffold_12855	3199239	3200594
scaffold_12855	3196848	3198168
scaffold_12855	3215104	3215656
scaffold_12855	3228590	3228884
scaffold_12855	3233794	3234311
scaffold_12855	3239959	3240403
scaffold_12855	3256317	3256600
scaffold_12855	3259251	3259599
scaffold_12855	3274336	3275090
scaffold_12855	3279321	3280199
scaffold_12855	3286470	3287155
scaffold_12855	3288530	3289012
scaffold_12855	3280744	3281902
scaffold_12855	3278544	3278985
scaffold_12855	3321051	3322113
scaffold_12855	3366442	3366846
scaffold_12855	3367609	3368791
scaffold_12855	3360030	3360692
scaffold_12855	3381625	3382113
scaffold_12855	3391731	3392039
scaffold_12855	3392406	3393142
scaffold_12855	3404964	3405480
scaffold_12855	3394969	3397697
scaffold_12855	3411327	3412176
scaffold_12855	3408639	3409246
scaffold_12855	3410339	3410924
scaffold_12855	3433935	3435251
scaffold_12855	3429153	3430088
scaffold_12855	3430837	3431520
scaffold_12855	3439692	3440224
scaffold_12855	3436706	3437359
scaffold_12855	3464162	3464849
scaffold_12855	3474457	3475302
scaffold_12855	3477330	3477723
scaffold_12855	3519257	3520032
scaffold_12855	3529500	3530436
scaffold_12855	3528419	3528956
scaffold_12855	3543097	3544042
scaffold_12855	3552054	3553700
scaffold_12855	3544916	3546655
scaffold_12855	3546924	3547694
scaffold_12855	3563918	3564429
scaffold_12855	3560308	3561030
scaffold_12855	3558758	3559251
scaffold_12855	3616118	3617779
scaffold_12855	3605301	3605937
scaffold_12855	3634602	3635588
scaffold_12855	3669094	3669621
scaffold_12855	3682171	3683106
scaffold_12855	3697754	3698432
scaffold_12855	3700744	3701298
scaffold_12855	3700119	3700457
scaffold_12855	3711898	3712276
scaffold_12855	3728923	3729250
scaffold_12855	3723638	3723944
scaffold_12855	3724275	3725372
scaffold_12855	3739446	3740558
scaffold_12855	3771879	3773259
scaffold_12855	3773971	3774868
scaffold_12855	3796400	3797408
scaffold_12855	3803550	3803930
scaffold_12855	3807360	3808365
scaffold_12855	3838320	3839080
scaffold_12855	3882055	3882988
scaffold_12855	3874442	3875115
scaffold_12855	3885398	3886099
[truncated: 11,404 more rows]
