# Supplementary material for: The hourglass model of evolutionary conservation during embryogenesis extends to developmental enhancers with signatures of positive selection
Source: Genome Res. 2021 Sep;31(9):1573–81. doi: 10.1101/gr.275212.121 (PMC8415374; doi:10.1101/gr.275212.121)
Supplement: Supplemental Material [file supp_gr.275212.121_Supplemental_Code.zip › Supplemental_Code/data/bedFiles/enhancers/all_enhancers/dvir1922_IDR_0.05_enhancer.bed]

scaffold_10212	212	452
scaffold_10322	212122	215068
scaffold_10322	327076	329133
scaffold_10322	84196	85457
scaffold_10322	151358	152171
scaffold_10322	152651	153451
scaffold_10322	175582	178507
scaffold_10322	184741	187576
scaffold_10322	194602	195469
scaffold_10322	198393	200829
scaffold_10322	240331	243402
scaffold_10322	231633	233405
scaffold_10322	274111	276654
scaffold_10322	307098	310102
scaffold_10322	317839	321236
scaffold_10322	391904	392827
scaffold_10322	400309	401980
scaffold_10322	423885	424706
scaffold_10322	411567	412082
scaffold_10324	343156	344541
scaffold_10324	408934	409626
scaffold_10324	441642	442563
scaffold_10324	671546	672547
scaffold_10324	39809	40486
scaffold_10324	60400	61827
scaffold_10324	57674	59317
scaffold_10324	54638	56327
scaffold_10324	74018	75600
scaffold_10324	89835	92062
scaffold_10324	109152	109919
scaffold_10324	105733	106386
scaffold_10324	176359	177432
scaffold_10324	209894	211149
scaffold_10324	208012	209357
scaffold_10324	218424	219084
scaffold_10324	214575	216355
scaffold_10324	220249	221298
scaffold_10324	217507	218262
scaffold_10324	235497	236606
scaffold_10324	248436	251299
scaffold_10324	339974	340760
scaffold_10324	407868	408745
scaffold_10324	432952	434801
scaffold_10324	427155	428288
scaffold_10324	437993	440799
scaffold_10324	444213	446169
scaffold_10324	527668	529137
scaffold_10324	599664	601598
scaffold_10324	611863	612245
scaffold_10324	610703	611198
scaffold_10324	631459	632497
scaffold_10324	639611	640580
scaffold_10324	645056	645741
scaffold_10324	681002	682772
scaffold_10324	684794	685406
scaffold_10324	698316	698963
scaffold_10324	781804	783582
scaffold_10324	787635	790957
scaffold_10324	823233	824458
scaffold_10324	977588	978354
scaffold_10324	1027731	1028702
scaffold_10324	1043602	1045356
scaffold_10324	1042675	1043288
scaffold_10324	1085561	1086325
scaffold_10324	1127142	1129530
scaffold_10324	1118964	1120953
scaffold_10324	1142042	1143578
scaffold_10324	1150522	1152770
scaffold_10324	1163993	1168090
scaffold_10324	1173148	1176203
scaffold_10324	1193788	1194453
scaffold_10324	1232249	1234330
scaffold_10324	1248889	1251690
scaffold_10324	1259504	1260498
scaffold_10581	424	617
scaffold_11206	1011	1188
scaffold_11735	139	854
scaffold_12100	57910	59556
scaffold_12100	320192	321891
scaffold_12100	313593	316268
scaffold_12100	330249	332510
scaffold_12308	44	1876
scaffold_1231	969	1164
scaffold_12325	20622	22308
scaffold_12325	28610	30055
scaffold_1236	266	489
scaffold_12393	1527	2476
scaffold_12420	5378	7194
scaffold_12472	425427	426004
scaffold_12472	38959	40201
scaffold_12472	220952	224074
scaffold_12472	246605	248017
scaffold_12472	299560	300234
scaffold_12472	423386	424792
scaffold_12472	420619	421885
scaffold_12472	426142	426477
scaffold_12472	510098	513096
scaffold_12472	553647	555285
scaffold_12472	552938	553508
scaffold_12472	572025	572795
scaffold_12472	559941	560701
scaffold_12472	567555	568518
scaffold_12472	574169	575122
scaffold_12472	718255	719218
scaffold_12472	741427	742909
scaffold_12524	617	1222
scaffold_12528	136423	137670
scaffold_12528	221103	221437
scaffold_12528	221904	222323
scaffold_12554	468	990
scaffold_12566	4887	7162
scaffold_12566	10570	13588
scaffold_12642	52	991
scaffold_12664	71	1373
scaffold_12723	4194015	4197159
scaffold_12723	1441310	1442185
scaffold_12723	2621202	2622956
scaffold_12723	2751004	2752976
scaffold_12723	5504073	5505654
scaffold_12723	1064429	1065059
scaffold_12723	1390113	1393204
scaffold_12723	1375950	1377553
scaffold_12723	1687428	1689908
scaffold_12723	2457394	2457908
scaffold_12723	2718605	2720072
scaffold_12723	2735650	2738997
scaffold_12723	3096421	3097644
scaffold_12723	3175873	3178748
scaffold_12723	3881921	3884520
scaffold_12723	4030228	4031907
scaffold_12723	4636250	4637547
scaffold_12723	4669268	4670112
scaffold_12723	4913580	4915445
scaffold_12723	5732899	5734494
scaffold_12723	5626	6600
scaffold_12723	305071	311191
scaffold_12723	343111	343878
scaffold_12723	356688	358352
scaffold_12723	476053	477142
scaffold_12723	522001	522692
scaffold_12723	708960	709734
scaffold_12723	834474	835170
scaffold_12723	856001	857737
scaffold_12723	936292	937006
scaffold_12723	1008728	1009437
scaffold_12723	1086568	1087942
scaffold_12723	1084719	1085770
scaffold_12723	1094013	1094988
scaffold_12723	1119336	1120599
scaffold_12723	1117942	1118832
scaffold_12723	1125751	1126964
scaffold_12723	1124711	1125625
scaffold_12723	1135385	1136914
scaffold_12723	1142469	1142885
scaffold_12723	1237039	1238287
scaffold_12723	1252283	1254264
scaffold_12723	1254973	1256981
scaffold_12723	1268338	1270185
scaffold_12723	1276389	1277756
scaffold_12723	1285001	1286355
scaffold_12723	1278765	1280209
scaffold_12723	1304932	1307165
scaffold_12723	1299532	1300126
scaffold_12723	1315728	1317234
scaffold_12723	1317430	1318887
scaffold_12723	1327759	1329602
scaffold_12723	1374719	1375870
scaffold_12723	1367354	1368420
scaffold_12723	1429145	1430075
scaffold_12723	1431077	1432825
scaffold_12723	1426450	1427081
scaffold_12723	1446248	1446663
scaffold_12723	1463073	1465548
scaffold_12723	1469240	1471329
scaffold_12723	1511594	1513281
scaffold_12723	1557863	1558758
scaffold_12723	1564845	1566621
scaffold_12723	1574806	1575604
scaffold_12723	1576331	1577498
scaffold_12723	1599684	1602836
scaffold_12723	1649445	1650074
scaffold_12723	1690425	1691147
scaffold_12723	1717583	1719734
scaffold_12723	1715964	1716349
scaffold_12723	1749016	1750622
scaffold_12723	1884201	1885732
scaffold_12723	1903568	1904084
scaffold_12723	1904869	1905733
scaffold_12723	1995971	1997224
scaffold_12723	2005645	2007041
scaffold_12723	2049121	2049525
scaffold_12723	2056148	2059087
scaffold_12723	2075681	2077206
scaffold_12723	2074680	2075542
scaffold_12723	2073558	2074490
scaffold_12723	2078065	2078875
scaffold_12723	2151963	2152568
scaffold_12723	2193815	2194493
scaffold_12723	2194642	2195277
scaffold_12723	2207615	2208513
scaffold_12723	2295659	2296323
scaffold_12723	2327774	2328380
scaffold_12723	2364922	2365975
scaffold_12723	2375806	2377123
scaffold_12723	2418737	2420587
scaffold_12723	2442752	2443821
scaffold_12723	2470398	2471144
scaffold_12723	2485007	2488627
scaffold_12723	2505476	2506263
scaffold_12723	2502994	2503306
scaffold_12723	2507118	2507441
scaffold_12723	2507831	2508055
scaffold_12723	2524773	2526973
scaffold_12723	2527225	2528518
scaffold_12723	2611988	2614885
scaffold_12723	2606422	2607340
scaffold_12723	2639760	2641798
scaffold_12723	2644839	2645909
scaffold_12723	2647827	2649153
scaffold_12723	2651132	2651984
scaffold_12723	2646305	2647162
scaffold_12723	2668798	2669246
scaffold_12723	2659608	2663595
scaffold_12723	2663766	2665618
scaffold_12723	2676589	2677872
scaffold_12723	2671691	2673735
scaffold_12723	2680566	2681988
scaffold_12723	2700342	2702477
scaffold_12723	2709926	2711515
scaffold_12723	2728821	2730065
scaffold_12723	2743718	2744240
scaffold_12723	2765701	2767076
scaffold_12723	2767234	2768337
scaffold_12723	2764191	2764855
scaffold_12723	2786521	2786937
scaffold_12723	2788067	2790874
scaffold_12723	2815573	2817526
scaffold_12723	2819057	2820451
scaffold_12723	2928919	2930770
scaffold_12723	2937791	2938590
scaffold_12723	2962790	2964232
scaffold_12723	2957991	2959053
scaffold_12723	3018639	3022680
scaffold_12723	3034723	3036563
scaffold_12723	3031686	3032436
scaffold_12723	3074993	3075716
scaffold_12723	3064797	3065102
scaffold_12723	3091135	3093437
scaffold_12723	3109126	3110732
scaffold_12723	3110877	3111436
scaffold_12723	3098172	3098659
scaffold_12723	3101335	3102535
scaffold_12723	3142002	3142829
scaffold_12723	3158965	3160234
scaffold_12723	3155845	3156771
scaffold_12723	3171858	3172830
scaffold_12723	3169707	3171141
scaffold_12723	3253296	3258484
scaffold_12723	3284679	3285663
scaffold_12723	3323100	3324226
scaffold_12723	3340697	3341533
scaffold_12723	3344360	3344826
scaffold_12723	3414756	3416374
scaffold_12723	3427889	3429179
scaffold_12723	3444186	3446590
scaffold_12723	3442437	3443275
scaffold_12723	3453138	3453809
scaffold_12723	3443443	3443801
scaffold_12723	3585128	3586917
scaffold_12723	3635393	3636635
scaffold_12723	3732007	3733275
scaffold_12723	3767573	3768295
scaffold_12723	3756508	3756696
scaffold_12723	3769861	3770444
scaffold_12723	3820406	3821410
scaffold_12723	3906242	3908500
scaffold_12723	3937029	3938280
scaffold_12723	3957264	3958133
scaffold_12723	4026319	4027383
scaffold_12723	4021814	4022828
scaffold_12723	4040400	4044586
scaffold_12723	4058681	4059176
scaffold_12723	4076649	4077253
scaffold_12723	4068213	4069349
scaffold_12723	4094054	4094866
scaffold_12723	4107341	4108613
scaffold_12723	4164958	4166072
scaffold_12723	4212696	4213958
scaffold_12723	4269661	4271128
scaffold_12723	4281218	4282992
scaffold_12723	4279161	4280828
scaffold_12723	4339318	4339550
scaffold_12723	4372250	4373161
scaffold_12723	4361537	4363578
scaffold_12723	4378550	4380931
scaffold_12723	4403396	4404327
scaffold_12723	4432363	4434438
scaffold_12723	4465768	4466525
scaffold_12723	4478064	4479552
scaffold_12723	4476330	4477202
scaffold_12723	4507253	4508458
scaffold_12723	4506611	4507224
scaffold_12723	4528408	4529575
scaffold_12723	4544271	4545292
scaffold_12723	4543459	4543812
scaffold_12723	4602112	4603020
scaffold_12723	4609296	4610251
scaffold_12723	4622393	4623496
scaffold_12723	4663091	4664520
scaffold_12723	4667347	4668199
scaffold_12723	4675793	4676957
scaffold_12723	4674442	4675610
scaffold_12723	4677528	4678355
scaffold_12723	4700563	4701582
scaffold_12723	4732245	4732993
scaffold_12723	4735782	4737313
scaffold_12723	4771501	4772893
scaffold_12723	4818586	4820030
scaffold_12723	4844982	4846344
scaffold_12723	4850947	4851956
scaffold_12723	4878010	4878669
scaffold_12723	4892761	4893693
scaffold_12723	4900015	4901094
scaffold_12723	4908124	4909502
scaffold_12723	4928730	4929429
scaffold_12723	4946552	4947211
scaffold_12723	4933737	4936373
scaffold_12723	4993550	4994983
scaffold_12723	5012390	5013302
scaffold_12723	5016488	5018364
scaffold_12723	5021603	5023566
scaffold_12723	5063866	5064707
scaffold_12723	5101439	5102223
scaffold_12723	5114526	5115341
scaffold_12723	5230629	5230990
scaffold_12723	5229740	5230450
scaffold_12723	5276336	5276770
scaffold_12723	5301881	5304204
scaffold_12723	5321621	5322617
scaffold_12723	5328299	5329146
scaffold_12723	5350680	5352950
scaffold_12723	5359405	5360256
scaffold_12723	5429792	5430680
scaffold_12723	5447006	5448097
scaffold_12723	5448243	5448730
scaffold_12723	5516195	5518336
scaffold_12723	5539168	5540616
scaffold_12723	5555916	5557058
scaffold_12723	5600860	5602041
scaffold_12723	5627503	5628206
scaffold_12723	5620623	5621441
scaffold_12723	5649036	5651782
scaffold_12723	5686666	5687558
scaffold_12723	5713872	5714694
scaffold_12723	5739332	5739955
scaffold_12723	5763623	5764213
scaffold_12723	5777697	5778689
scaffold_12724	6646	7025
scaffold_12726	294785	295756
scaffold_12726	556799	560731
scaffold_12726	622207	622787
scaffold_12726	1359032	1360175
scaffold_12726	1735198	1736742
scaffold_12726	2473776	2475212
scaffold_12726	2637310	2638332
scaffold_12726	188153	189562
scaffold_12726	186752	187734
scaffold_12726	209251	210236
scaffold_12726	230484	231481
scaffold_12726	263715	264176
scaffold_12726	262397	263487
scaffold_12726	280785	281267
scaffold_12726	304411	305207
scaffold_12726	357504	358937
scaffold_12726	366658	367423
scaffold_12726	404823	406071
scaffold_12726	411822	413069
scaffold_12726	421399	422663
scaffold_12726	460008	461250
scaffold_12726	486088	486752
scaffold_12726	485313	485713
scaffold_12726	609390	610984
scaffold_12726	691284	692257
scaffold_12726	771067	771890
scaffold_12726	812131	813783
scaffold_12726	837060	838753
scaffold_12726	849880	851769
scaffold_12726	968210	969931
scaffold_12726	976717	978361
scaffold_12726	992473	995335
scaffold_12726	1055604	1056214
scaffold_12726	1057362	1059405
scaffold_12726	1112307	1113251
scaffold_12726	1121685	1122977
scaffold_12726	1120605	1121546
scaffold_12726	1159093	1159894
scaffold_12726	1160611	1161440
scaffold_12726	1183540	1184707
scaffold_12726	1356988	1357823
scaffold_12726	1373648	1374175
scaffold_12726	1378043	1380341
scaffold_12726	1544560	1545492
scaffold_12726	1592996	1594525
scaffold_12726	1813476	1814164
scaffold_12726	1815598	1816652
scaffold_12726	1889869	1891349
scaffold_12726	1893164	1893812
scaffold_12726	2044830	2045431
scaffold_12726	2240807	2242933
scaffold_12726	2266219	2266885
scaffold_12726	2262315	2263073
scaffold_12726	2269695	2270710
scaffold_12726	2320867	2321391
scaffold_12726	2463974	2465309
scaffold_12726	2472293	2473440
scaffold_12726	2529875	2530588
scaffold_12726	2574139	2575013
scaffold_12726	2595085	2596528
scaffold_12726	2588677	2589751
scaffold_12726	2598408	2599374
scaffold_12726	2633613	2634731
scaffold_12726	2627953	2629362
scaffold_12726	2640176	2640898
scaffold_12726	2638599	2639917
scaffold_12726	2680846	2681961
scaffold_12726	2745253	2745628
scaffold_12726	2793199	2795404
scaffold_12728	480061	480798
scaffold_12728	682066	684973
scaffold_12728	805333	807809
scaffold_12734	487983	489175
scaffold_12736	111083	111879
scaffold_12736	140739	141594
scaffold_12736	201334	202365
scaffold_12736	265223	265751
scaffold_12736	419693	420426
scaffold_12736	418938	419608
scaffold_12736	433958	434561
scaffold_12741	4113	7600
scaffold_12758	457564	459167
scaffold_12758	882827	885384
scaffold_12758	96251	98055
scaffold_12758	108973	110083
scaffold_12758	138911	140285
scaffold_12758	158330	160179
scaffold_12758	172085	173825
scaffold_12758	197078	197496
scaffold_12758	202496	205905
scaffold_12758	213742	215130
scaffold_12758	219869	220957
scaffold_12758	256879	258409
scaffold_12758	340876	342465
scaffold_12758	345505	346481
scaffold_12758	372871	373734
scaffold_12758	380776	384622
scaffold_12758	413519	415217
scaffold_12758	419170	420306
scaffold_12758	495183	497213
scaffold_12758	503160	504009
scaffold_12758	545035	546080
scaffold_12758	553036	553481
scaffold_12758	684156	686406
scaffold_12758	897928	899871
scaffold_12758	951682	956084
scaffold_12785	3596	4083
scaffold_12788	41593	41911
scaffold_12799	160134	160655
scaffold_12799	167613	168467
scaffold_12799	470640	471682
scaffold_12799	464629	466099
scaffold_12799	515056	515977
scaffold_12820	45080	45524
scaffold_12822	195878	197643
scaffold_12822	620707	623092
scaffold_12822	966352	968569
scaffold_12822	997645	999858
scaffold_12822	1113623	1114208
scaffold_12822	1064454	1064981
scaffold_12822	1194437	1196232
scaffold_12822	1473435	1475356
scaffold_12822	1605136	1606311
scaffold_12822	1900103	1902491
scaffold_12822	1949497	1950481
scaffold_12822	2030557	2031689
scaffold_12822	2375475	2376100
scaffold_12822	3437685	3440741
scaffold_12822	3555027	3556285
scaffold_12822	3570487	3572222
scaffold_12822	3997036	3998867
scaffold_12822	4030257	4031350
scaffold_12822	4094744	4096002
scaffold_12822	71943	74521
scaffold_12822	231782	234386
scaffold_12822	388882	391514
scaffold_12822	402463	403667
scaffold_12822	403828	405079
scaffold_12822	428249	429802
scaffold_12822	461990	463484
scaffold_12822	466369	467197
scaffold_12822	496790	498248
scaffold_12822	494983	496369
scaffold_12822	499350	500441
scaffold_12822	520681	521242
scaffold_12822	528121	529700
scaffold_12822	538471	540447
scaffold_12822	535152	535912
scaffold_12822	530563	531718
scaffold_12822	541614	542300
scaffold_12822	553325	553995
scaffold_12822	559715	561854
scaffold_12822	564926	566084
scaffold_12822	570162	571891
scaffold_12822	585558	587978
scaffold_12822	575149	576157
scaffold_12822	582641	584646
scaffold_12822	614272	614672
scaffold_12822	613408	614079
scaffold_12822	739933	742903
scaffold_12822	807202	810094
scaffold_12822	972467	973636
scaffold_12822	1012935	1015289
scaffold_12822	1038872	1040304
scaffold_12822	1056604	1057678
scaffold_12822	1067674	1070664
scaffold_12822	1076944	1078094
scaffold_12822	1098725	1100861
scaffold_12822	1156969	1158560
scaffold_12822	1153166	1155161
scaffold_12822	1150022	1151074
scaffold_12822	1191817	1194307
scaffold_12822	1223932	1224913
scaffold_12822	1276124	1277724
scaffold_12822	1269783	1271635
scaffold_12822	1319190	1319792
scaffold_12822	1393619	1394795
scaffold_12822	1403514	1404332
scaffold_12822	1407760	1408263
scaffold_12822	1420942	1422283
scaffold_12822	1519729	1521807
scaffold_12822	1518333	1519599
scaffold_12822	1512105	1514000
scaffold_12822	1531122	1533262
scaffold_12822	1527348	1528252
scaffold_12822	1542413	1543415
scaffold_12822	1564637	1565779
scaffold_12822	1560077	1561149
scaffold_12822	1598839	1600645
scaffold_12822	1613325	1616449
scaffold_12822	1611453	1612667
scaffold_12822	1627808	1629525
scaffold_12822	1635079	1635485
scaffold_12822	1634002	1634725
scaffold_12822	1651783	1652450
scaffold_12822	1723199	1725305
scaffold_12822	1742137	1743884
scaffold_12822	1777093	1778199
scaffold_12822	1786450	1787431
scaffold_12822	1800430	1801192
scaffold_12822	1807070	1808904
scaffold_12822	1820350	1821459
scaffold_12822	1825555	1828141
scaffold_12822	1844198	1846187
scaffold_12822	1891476	1892020
scaffold_12822	1892128	1892686
scaffold_12822	1909531	1911349
scaffold_12822	1926096	1927146
scaffold_12822	1946930	1947532
scaffold_12822	1964102	1965293
scaffold_12822	1971762	1972583
scaffold_12822	1994953	1997119
scaffold_12822	2010287	2010996
scaffold_12822	2140992	2141871
scaffold_12822	2151538	2152427
scaffold_12822	2170144	2171033
scaffold_12822	2320253	2321094
scaffold_12822	2323649	2324548
scaffold_12822	2328373	2329750
scaffold_12822	2335308	2337769
scaffold_12822	2366314	2366888
scaffold_12822	2367702	2369783
scaffold_12822	2384450	2385780
scaffold_12822	2415663	2417590
scaffold_12822	2444756	2446309
scaffold_12822	2488059	2488537
scaffold_12822	2475327	2476464
scaffold_12822	2494977	2496187
scaffold_12822	2531937	2535108
scaffold_12822	2545365	2549152
scaffold_12822	2844345	2847235
scaffold_12822	2893272	2894340
scaffold_12822	2895243	2896212
scaffold_12822	2903428	2904689
scaffold_12822	2906094	2908717
scaffold_12822	2905075	2905857
scaffold_12822	3035935	3038678
scaffold_12822	3040871	3041909
scaffold_12822	3165438	3166395
scaffold_12822	3174148	3175457
scaffold_12822	3180145	3182591
scaffold_12822	3185197	3187024
scaffold_12822	3213527	3214461
scaffold_12822	3315210	3316632
scaffold_12822	3316806	3317971
scaffold_12822	3346711	3348462
scaffold_12822	3385708	3387082
scaffold_12822	3387780	3388186
scaffold_12822	3498539	3500228
scaffold_12822	3508416	3510317
scaffold_12822	3529090	3531057
scaffold_12822	3552285	3553616
scaffold_12822	3550203	3551069
scaffold_12822	3590630	3591720
scaffold_12822	3645639	3646384
scaffold_12822	3664047	3664386
scaffold_12822	3774187	3774525
scaffold_12822	3803172	3805672
scaffold_12822	3820363	3821875
scaffold_12822	3828200	3831601
scaffold_12822	3844598	3846514
scaffold_12822	3846913	3847832
scaffold_12822	3837681	3838601
scaffold_12822	3896870	3897986
scaffold_12822	3885061	3886155
scaffold_12822	3907270	3908642
scaffold_12822	3909431	3911297
scaffold_12822	3901637	3905027
scaffold_12822	3971681	3974480
scaffold_12822	3968471	3969558
scaffold_12822	3988929	3991723
scaffold_12822	3984701	3985374
scaffold_12822	4065534	4066821
scaffold_12823	917468	918782
scaffold_12823	1572284	1573564
scaffold_12823	178142	180527
scaffold_12823	310752	312567
scaffold_12823	589093	590585
scaffold_12823	1866640	1868334
scaffold_12823	182754	184038
scaffold_12823	198105	200775
scaffold_12823	209279	212528
scaffold_12823	222022	223290
scaffold_12823	214182	216397
scaffold_12823	269098	270526
scaffold_12823	400724	400861
scaffold_12823	470847	472372
scaffold_12823	488373	489626
scaffold_12823	483288	484480
scaffold_12823	494435	496303
scaffold_12823	555111	556106
scaffold_12823	567428	568535
scaffold_12823	629384	631464
scaffold_12823	650616	652107
scaffold_12823	662535	663511
scaffold_12823	735843	736734
scaffold_12823	760503	761722
scaffold_12823	776643	777410
scaffold_12823	839540	842354
scaffold_12823	836914	838341
scaffold_12823	869073	871607
scaffold_12823	976866	977520
scaffold_12823	1143264	1144749
scaffold_12823	1152958	1154717
scaffold_12823	1156706	1158059
scaffold_12823	1166102	1166770
scaffold_12823	1164704	1165780
scaffold_12823	1183074	1185539
scaffold_12823	1191360	1192273
scaffold_12823	1193989	1195360
scaffold_12823	1259474	1261033
scaffold_12823	1257081	1259110
scaffold_12823	1271386	1272448
scaffold_12823	1265249	1266224
scaffold_12823	1268247	1269686
scaffold_12823	1285522	1286290
scaffold_12823	1281278	1283042
scaffold_12823	1283593	1284432
scaffold_12823	1278313	1279359
scaffold_12823	1302302	1303405
scaffold_12823	1328012	1328758
scaffold_12823	1353263	1354388
scaffold_12823	1351415	1353039
scaffold_12823	1357098	1358732
scaffold_12823	1373108	1374969
scaffold_12823	1385922	1388286
scaffold_12823	1446239	1447751
scaffold_12823	1456872	1457736
scaffold_12823	1469996	1471802
scaffold_12823	1461404	1463178
scaffold_12823	1472058	1473166
scaffold_12823	1477628	1480275
scaffold_12823	1537801	1538535
scaffold_12823	1562645	1563694
scaffold_12823	1615781	1617802
scaffold_12823	1633694	1637108
scaffold_12823	1653853	1654172
scaffold_12823	1640345	1641551
scaffold_12823	1682559	1683496
scaffold_12823	1700412	1701874
scaffold_12823	1698446	1700265
scaffold_12823	1704476	1705062
scaffold_12823	1797762	1798232
scaffold_12823	1826688	1827746
scaffold_12823	1819188	1821944
scaffold_12823	1827991	1830020
scaffold_12823	1842598	1843512
scaffold_12823	1843856	1845852
scaffold_12823	1869943	1870507
scaffold_12823	1880232	1881330
scaffold_12823	1884789	1885648
scaffold_12823	1894847	1896601
scaffold_12823	1909807	1912059
scaffold_12823	1969642	1970990
scaffold_12823	2073606	2074610
scaffold_12823	2165800	2167239
scaffold_12823	2217016	2217266
scaffold_12823	2240049	2241529
scaffold_12823	2258759	2259812
scaffold_12823	2284147	2285754
scaffold_12823	2314385	2315194
scaffold_12823	2372921	2374262
scaffold_12823	2383570	2384987
scaffold_12823	2375747	2376470
scaffold_12823	2428546	2429394
scaffold_12823	2447693	2451777
scaffold_12823	2471069	2471770
scaffold_12855	2097008	2099087
scaffold_12855	2621045	2621940
scaffold_12855	5636046	5637236
scaffold_12855	6684298	6685513
scaffold_12855	7863817	7867977
scaffold_12855	9698492	9699607
scaffold_12855	9830222	9835158
scaffold_12855	294687	295621
scaffold_12855	458208	459957
scaffold_12855	900350	902355
scaffold_12855	1260883	1263243
scaffold_12855	1668873	1671461
scaffold_12855	1654569	1655713
scaffold_12855	2176508	2179228
scaffold_12855	2702841	2704742
scaffold_12855	2719667	2720539
scaffold_12855	2734846	2736188
scaffold_12855	2686654	2688386
scaffold_12855	2850632	2851402
scaffold_12855	2768307	2769302
scaffold_12855	3210561	3212697
scaffold_12855	3522185	3523460
scaffold_12855	3699321	3703163
scaffold_12855	3881957	3883916
scaffold_12855	4405960	4408268
scaffold_12855	4896865	4899000
scaffold_12855	5291978	5293506
scaffold_12855	5471721	5472435
scaffold_12855	6225764	6227154
scaffold_12855	6519736	6522483
scaffold_12855	6732890	6734500
scaffold_12855	7797668	7798813
scaffold_12855	7880203	7882760
scaffold_12855	8010897	8012628
scaffold_12855	8027469	8028162
scaffold_12855	8208233	8208846
scaffold_12855	8289758	8290526
scaffold_12855	8421005	8422135
scaffold_12855	8584937	8587843
scaffold_12855	8765073	8766487
scaffold_12855	8796843	8799837
scaffold_12855	10	171
scaffold_12855	160353	161701
scaffold_12855	150221	151237
scaffold_12855	153237	154882
scaffold_12855	148393	148880
scaffold_12855	207273	208312
scaffold_12855	209064	210247
scaffold_12855	251277	252837
scaffold_12855	265093	265847
scaffold_12855	263713	264700
scaffold_12855	282621	284487
scaffold_12855	304277	306844
scaffold_12855	311705	312844
scaffold_12855	313208	313935
scaffold_12855	336110	337037
scaffold_12855	332388	333286
scaffold_12855	342100	342974
scaffold_12855	327685	330447
scaffold_12855	365604	366262
scaffold_12855	367537	369690
scaffold_12855	379426	380736
scaffold_12855	386663	389869
scaffold_12855	396657	398335
scaffold_12855	405609	406717
scaffold_12855	393268	394331
scaffold_12855	411986	413408
scaffold_12855	419866	420538
scaffold_12855	434456	435488
scaffold_12855	428546	430192
scaffold_12855	469537	471633
scaffold_12855	486332	486990
scaffold_12855	482311	484195
scaffold_12855	507021	507579
scaffold_12855	505248	506539
scaffold_12855	519437	520730
scaffold_12855	536444	538855
scaffold_12855	527297	528243
scaffold_12855	547628	549503
scaffold_12855	560078	562172
scaffold_12855	592937	596700
scaffold_12855	660791	662608
scaffold_12855	680381	681319
scaffold_12855	708133	710441
scaffold_12855	735369	736992
scaffold_12855	721830	724466
scaffold_12855	729117	730929
scaffold_12855	744935	745315
scaffold_12855	790747	791285
scaffold_12855	814067	816059
scaffold_12855	861468	862446
scaffold_12855	895198	897989
scaffold_12855	908119	911425
scaffold_12855	903857	904866
scaffold_12855	922998	924320
scaffold_12855	928955	929470
scaffold_12855	919532	920319
scaffold_12855	1023342	1024991
scaffold_12855	1059628	1061134
scaffold_12855	1066720	1067607
scaffold_12855	1081942	1082887
scaffold_12855	1152709	1157149
scaffold_12855	1165120	1166039
scaffold_12855	1174169	1174891
scaffold_12855	1171584	1172039
scaffold_12855	1191573	1192286
scaffold_12855	1188340	1190281
scaffold_12855	1192443	1193725
scaffold_12855	1221440	1222500
scaffold_12855	1254784	1255441
scaffold_12855	1298108	1298606
scaffold_12855	1341514	1343058
scaffold_12855	1357758	1359556
scaffold_12855	1447868	1448915
scaffold_12855	1444201	1445596
scaffold_12855	1464514	1465278
scaffold_12855	1475417	1475982
scaffold_12855	1498024	1498632
scaffold_12855	1536896	1537437
scaffold_12855	1543927	1545953
scaffold_12855	1556987	1558189
scaffold_12855	1636839	1638237
scaffold_12855	1645133	1646015
scaffold_12855	1659832	1661009
scaffold_12855	1661153	1662121
scaffold_12855	1717619	1719443
scaffold_12855	1734706	1735810
scaffold_12855	1720970	1721771
scaffold_12855	1740509	1741797
scaffold_12855	1748789	1751262
scaffold_12855	1755043	1757556
scaffold_12855	1762696	1765140
scaffold_12855	1829780	1833134
scaffold_12855	1828515	1829074
scaffold_12855	1869558	1870386
scaffold_12855	1891227	1893695
scaffold_12855	1937883	1940693
scaffold_12855	1963815	1965458
scaffold_12855	1982481	1983172
scaffold_12855	2024503	2025519
scaffold_12855	2140397	2141990
scaffold_12855	2201390	2201928
scaffold_12855	2212086	2212838
scaffold_12855	2214685	2215785
scaffold_12855	2241988	2242763
scaffold_12855	2272429	2272979
scaffold_12855	2321987	2323173
scaffold_12855	2361857	2363670
scaffold_12855	2449831	2450389
scaffold_12855	2512400	2514137
scaffold_12855	2511121	2512157
scaffold_12855	2528386	2529497
scaffold_12855	2552655	2553631
scaffold_12855	2569253	2571099
scaffold_12855	2612820	2613548
scaffold_12855	2656571	2658412
scaffold_12855	2665195	2666992
scaffold_12855	2659786	2661168
scaffold_12855	2699880	2701132
scaffold_12855	2692856	2695067
scaffold_12855	2709233	2710089
scaffold_12855	2713531	2714951
scaffold_12855	2731691	2732379
scaffold_12855	2808146	2809840
scaffold_12855	2872326	2874652
scaffold_12855	2895198	2896562
scaffold_12855	2912304	2913831
scaffold_12855	3019215	3020959
scaffold_12855	3074130	3076912
scaffold_12855	3077855	3078627
scaffold_12855	3136681	3138183
scaffold_12855	3131950	3134111
scaffold_12855	3141155	3143002
scaffold_12855	3156540	3157499
scaffold_12855	3157850	3158598
scaffold_12855	3196480	3198189
scaffold_12855	3287947	3289195
scaffold_12855	3278403	3281574
scaffold_12855	3286502	3287484
scaffold_12855	3367404	3368992
scaffold_12855	3428796	3429929
scaffold_12855	3474191	3475383
scaffold_12855	3476141	3477885
scaffold_12855	3481581	3482139
scaffold_12855	3517753	3520189
scaffold_12855	3506839	3507676
scaffold_12855	3529287	3531191
scaffold_12855	3531442	3531897
scaffold_12855	3542960	3544570
scaffold_12855	3544852	3547047
scaffold_12855	3547150	3548192
scaffold_12855	3601777	3604102
scaffold_12855	3615999	3617492
scaffold_12855	3697720	3698590
scaffold_12855	3728737	3729237
scaffold_12855	3755570	3758118
scaffold_12855	3766142	3766506
scaffold_12855	3774011	3774867
scaffold_12855	3776926	3778722
scaffold_12855	3796357	3797441
scaffold_12855	3788289	3789167
scaffold_12855	3824357	3825429
scaffold_12855	3873025	3875099
scaffold_12855	3885289	3886716
scaffold_12855	3900038	3901288
scaffold_12855	3926719	3927239
scaffold_12855	3972274	3973974
scaffold_12855	3969715	3971198
scaffold_12855	4082144	4083064
scaffold_12855	4164172	4167987
scaffold_12855	4238066	4238398
scaffold_12855	4244142	4246581
scaffold_12855	4298325	4299155
scaffold_12855	4314343	4315005
scaffold_12855	4389878	4390519
scaffold_12855	4394333	4395535
scaffold_12855	4435797	4437064
scaffold_12855	4434908	4435694
scaffold_12855	4437198	4437823
scaffold_12855	4451071	4452696
scaffold_12855	4450134	4450824
scaffold_12855	4489857	4491416
scaffold_12855	4558851	4560151
scaffold_12855	4574879	4578136
scaffold_12855	4603963	4604941
scaffold_12855	4610912	4612991
scaffold_12855	4628749	4630573
scaffold_12855	4625029	4626718
scaffold_12855	4620448	4621435
scaffold_12855	4756831	4757784
scaffold_12855	4755199	4756490
scaffold_12855	4844399	4845780
scaffold_12855	4852087	4853248
scaffold_12855	4875605	4878223
scaffold_12855	5066788	5068010
scaffold_12855	5125287	5127712
scaffold_12855	5138383	5139860
scaffold_12855	5171287	5174772
scaffold_12855	5260736	5262356
scaffold_12855	5294269	5295934
scaffold_12855	5360373	5360995
scaffold_12855	5390614	5391573
scaffold_12855	5429150	5431294
scaffold_12855	5433695	5434255
scaffold_12855	5538975	5539657
scaffold_12855	5609185	5610197
scaffold_12855	5639368	5640545
scaffold_12855	5640907	5641843
scaffold_12855	5649907	5650927
scaffold_12855	5665007	5667724
scaffold_12855	5685632	5686156
scaffold_12855	5762804	5764484
scaffold_12855	5793826	5794689
scaffold_12855	5898605	5899952
scaffold_12855	5905515	5906036
scaffold_12855	5961851	5963721
scaffold_12855	5994108	5994984
scaffold_12855	6001380	6002334
scaffold_12855	5998832	5999400
scaffold_12855	6095782	6098511
scaffold_12855	6147639	6148531
scaffold_12855	6197644	6198651
scaffold_12855	6224784	6225633
scaffold_12855	6218673	6221617
scaffold_12855	6228039	6229467
scaffold_12855	6358965	6359841
scaffold_12855	6478394	6480969
scaffold_12855	6510867	6512019
scaffold_12855	6557523	6558641
scaffold_12855	6646839	6647947
scaffold_12855	6637667	6638514
scaffold_12855	6678242	6678791
scaffold_12855	6720322	6723071
scaffold_12855	6749430	6750197
scaffold_12855	6745784	6747559
scaffold_12855	6738849	6740899
scaffold_12855	6770551	6770942
scaffold_12855	6805991	6807091
scaffold_12855	6813303	6814617
scaffold_12855	6881284	6882623
scaffold_12855	6891387	6893947
scaffold_12855	6990178	6991318
scaffold_12855	6984277	6986868
scaffold_12855	7040644	7043068
scaffold_12855	7173590	7174902
scaffold_12855	7171800	7172706
scaffold_12855	7207041	7207674
scaffold_12855	7217294	7218345
scaffold_12855	7228896	7231196
scaffold_12855	7232862	7234941
scaffold_12855	7282365	7284410
scaffold_12855	7322450	7323175
scaffold_12855	7333809	7336088
scaffold_12855	7347329	7348926
scaffold_12855	7345088	7346519
scaffold_12855	7358791	7359579
scaffold_12855	7368937	7369926
scaffold_12855	7439622	7440509
scaffold_12855	7476314	7478562
scaffold_12855	7509054	7510506
scaffold_12855	7538767	7539669
scaffold_12855	7545152	7546327
scaffold_12855	7561773	7564606
scaffold_12855	7592116	7593119
scaffold_12855	7602366	7603432
scaffold_12855	7603573	7604269
scaffold_12855	7681565	7682876
scaffold_12855	7696379	7697946
scaffold_12855	7701482	7702275
scaffold_12855	7738662	7739637
scaffold_12855	7741151	7741983
scaffold_12855	7751118	7752491
scaffold_12855	7771149	7772086
scaffold_12855	7833602	7835693
scaffold_12855	7857862	7858910
scaffold_12855	7886942	7889187
scaffold_12855	7955017	7959360
scaffold_12855	7974562	7975679
scaffold_12855	7975849	7977055
scaffold_12855	7967156	7968138
scaffold_12855	7963681	7966811
scaffold_12855	7982521	7984237
scaffold_12855	7986626	7990395
scaffold_12855	7980438	7981557
scaffold_12855	7981697	7982266
scaffold_12855	7996977	7999737
scaffold_12855	8004285	8006132
scaffold_12855	8032443	8033995
scaffold_12855	8038240	8040023
scaffold_12855	8050058	8051740
scaffold_12855	8053843	8054972
scaffold_12855	8056376	8057500
scaffold_12855	8047464	8048325
scaffold_12855	8100802	8102304
scaffold_12855	8106782	8107971
scaffold_12855	8111649	8112002
scaffold_12855	8121000	8122349
scaffold_12855	8129283	8130457
scaffold_12855	8214893	8215472
scaffold_12855	8229764	8230378
scaffold_12855	8253857	8256341
scaffold_12855	8290838	8292267
scaffold_12855	8327622	8328707
scaffold_12855	8325970	8326922
scaffold_12855	8370848	8372164
scaffold_12855	8380145	8382233
scaffold_12855	8382396	8383839
scaffold_12855	8411549	8413408
scaffold_12855	8438161	8439329
scaffold_12855	8443958	8444386
scaffold_12855	8462046	8462936
scaffold_12855	8454803	8456671
scaffold_12855	8485742	8486676
scaffold_12855	8509412	8511468
scaffold_12855	8506558	8507942
scaffold_12855	8600299	8601575
scaffold_12855	8616153	8617877
scaffold_12855	8628690	8630213
scaffold_12855	8647014	8648139
scaffold_12855	8638795	8642218
scaffold_12855	8642363	8644694
scaffold_12855	8657842	8659395
scaffold_12855	8683667	8684606
scaffold_12855	8685635	8686771
scaffold_12855	8705325	8708105
scaffold_12855	8712013	8712674
scaffold_12855	8719562	8721285
scaffold_12855	8724293	8726828
scaffold_12855	8735556	8738672
scaffold_12855	8753636	8754484
scaffold_12855	8774939	8776512
scaffold_12855	8773081	8773484
scaffold_12855	8799883	8800697
scaffold_12855	8890326	8891587
scaffold_12855	8900952	8901890
scaffold_12855	8947963	8949130
scaffold_12855	8953853	8956169
scaffold_12855	8994863	8995318
scaffold_12855	9031014	9031861
scaffold_12855	9058821	9060305
scaffold_12855	9083436	9084802
scaffold_12855	9166665	9167509
scaffold_12855	9205076	9206152
scaffold_12855	9192980	9195396
scaffold_12855	9214327	9215329
scaffold_12855	9220973	9222718
scaffold_12855	9225477	9225979
scaffold_12855	9259943	9260998
scaffold_12855	9301440	9302904
scaffold_12855	9308196	9308767
scaffold_12855	9315684	9316516
scaffold_12855	9333009	9334305
scaffold_12855	9375316	9378300
scaffold_12855	9392571	9393376
scaffold_12855	9402835	9404344
scaffold_12855	9445539	9448197
scaffold_12855	9509662	9511274
scaffold_12855	9531057	9532468
scaffold_12855	9564498	9566366
scaffold_12855	9580564	9580976
scaffold_12855	9572764	9573857
scaffold_12855	9633887	9635950
scaffold_12855	9663082	9664594
scaffold_12855	9720023	9721377
scaffold_12855	9795808	9796527
scaffold_12855	9785988	9786298
scaffold_12855	9905449	9906583
scaffold_12855	9980719	9981324
scaffold_12855	10046350	10047622
scaffold_12855	10101598	10102948
scaffold_12855	10094964	10098005
scaffold_12855	10103370	10106116
scaffold_12855	10099546	10100382
scaffold_12855	10113592	10114602
scaffold_12856	4073	6004
scaffold_12856	42185	42559
scaffold_12856	45305	45756
scaffold_12875	16776306	16777765
scaffold_12875	13630390	13631939
scaffold_12875	654392	655400
scaffold_12875	2751228	2753019
scaffold_12875	12843642	12846677
scaffold_12875	14155628	14157226
scaffold_12875	19529528	19530723
scaffold_12875	245206	246634
scaffold_12875	490201	492900
scaffold_12875	538584	541040
scaffold_12875	588532	590513
scaffold_12875	1080735	1082642
scaffold_12875	1456259	1459163
scaffold_12875	2014558	2016873
scaffold_12875	2129751	2130664
scaffold_12875	2339756	2343577
scaffold_12875	2260606	2261041
scaffold_12875	2375352	2376985
scaffold_12875	2702645	2704293
scaffold_12875	2866551	2867233
scaffold_12875	3047112	3050811
scaffold_12875	3652617	3655869
scaffold_12875	4931090	4932473
scaffold_12875	5324438	5326849
scaffold_12875	6238968	6242314
scaffold_12875	6503487	6505568
scaffold_12875	6913181	6915208
scaffold_12875	6963125	6964333
scaffold_12875	7322184	7323930
scaffold_12875	7404576	7405724
scaffold_12875	7487249	7488508
scaffold_12875	7667461	7668942
scaffold_12875	9779264	9781729
scaffold_12875	10205614	10207759
scaffold_12875	10387282	10389748
scaffold_12875	10829370	10830581
scaffold_12875	11124055	11125835
scaffold_12875	11025910	11027647
scaffold_12875	11239019	11239763
scaffold_12875	11370461	11371904
scaffold_12875	11779674	11780354
scaffold_12875	12369176	12370418
scaffold_12875	12664625	12664936
scaffold_12875	12599100	12599390
scaffold_12875	13007433	13009840
scaffold_12875	13205030	13206253
scaffold_12875	13401652	13402319
scaffold_12875	13417680	13421005
scaffold_12875	13844422	13847735
scaffold_12875	14236870	14238339
scaffold_12875	14187886	14191990
scaffold_12875	14580131	14582237
scaffold_12875	15744487	15745085
scaffold_12875	16152585	16155467
scaffold_12875	16546536	16547879
scaffold_12875	16628870	16629911
scaffold_12875	16694765	16698926
scaffold_12875	17021944	17023914
scaffold_12875	17120252	17123116
scaffold_12875	17219437	17220194
scaffold_12875	17775276	17777681
scaffold_12875	17874294	17874980
scaffold_12875	18022064	18022863
scaffold_12875	19251010	19251927
scaffold_12875	20004808	20007018
scaffold_12875	20103100	20106034
scaffold_12875	20430316	20431490
scaffold_12875	20545497	20547867
scaffold_12875	12124	14569
scaffold_12875	14777	15378
scaffold_12875	25826	27524
scaffold_12875	24213	25728
scaffold_12875	30998	32335
scaffold_12875	42753	43726
scaffold_12875	67198	68490
scaffold_12875	109533	111814
scaffold_12875	137137	138011
scaffold_12875	191806	193651
scaffold_12875	230795	234158
scaffold_12875	239740	240285
scaffold_12875	255489	256089
scaffold_12875	270936	272077
scaffold_12875	403752	407010
scaffold_12875	474220	474958
scaffold_12875	482618	483700
scaffold_12875	568534	569518
scaffold_12875	584616	585706
scaffold_12875	587098	588290
scaffold_12875	618867	621193
scaffold_12875	606554	607101
scaffold_12875	625218	626304
scaffold_12875	646895	648492
scaffold_12875	651438	652646
scaffold_12875	664919	666456
scaffold_12875	678532	679780
scaffold_12875	684315	685453
scaffold_12875	681014	681921
scaffold_12875	685650	686511
scaffold_12875	727099	729169
scaffold_12875	758132	759380
scaffold_12875	777055	777692
scaffold_12875	787777	789878
scaffold_12875	813972	815691
scaffold_12875	829986	831449
scaffold_12875	843651	845564
scaffold_12875	840175	840440
scaffold_12875	857043	859277
scaffold_12875	856002	856902
scaffold_12875	860783	861305
scaffold_12875	880861	881843
scaffold_12875	891490	892728
scaffold_12875	889960	890830
scaffold_12875	896181	897479
scaffold_12875	892877	893359
scaffold_12875	907924	910039
scaffold_12875	920102	920570
scaffold_12875	952602	953273
scaffold_12875	1008575	1009084
scaffold_12875	1000920	1002845
scaffold_12875	1019536	1020507
scaffold_12875	1044808	1046798
scaffold_12875	1106512	1109403
scaffold_12875	1103169	1104360
scaffold_12875	1126798	1128788
scaffold_12875	1121184	1122067
scaffold_12875	1136007	1136955
scaffold_12875	1131436	1135343
scaffold_12875	1158736	1160617
scaffold_12875	1217469	1218505
scaffold_12875	1230760	1231647
scaffold_12875	1286535	1287336
scaffold_12875	1294542	1296507
scaffold_12875	1301949	1303458
scaffold_12875	1319439	1321195
scaffold_12875	1330494	1332412
scaffold_12875	1352533	1354924
scaffold_12875	1438190	1438934
scaffold_12875	1459304	1460162
scaffold_12875	1491240	1492184
scaffold_12875	1530556	1531998
scaffold_12875	1546329	1548116
scaffold_12875	1562081	1563365
scaffold_12875	1571075	1571878
scaffold_12875	1574071	1574643
scaffold_12875	1576805	1578028
scaffold_12875	1580345	1581379
scaffold_12875	1579160	1580042
scaffold_12875	1622854	1624485
scaffold_12875	1651251	1653891
scaffold_12875	1693561	1695735
scaffold_12875	1714304	1714468
scaffold_12875	1714646	1718808
scaffold_12875	1731047	1732722
scaffold_12875	1868395	1869408
scaffold_12875	1897740	1900427
scaffold_12875	1913843	1914388
scaffold_12875	1952034	1953311
scaffold_12875	1979928	1980810
scaffold_12875	1980913	1981680
scaffold_12875	1996503	1997751
scaffold_12875	1983988	1985441
scaffold_12875	1992996	1993972
scaffold_12875	2009108	2011338
scaffold_12875	2013767	2014419
scaffold_12875	1999638	2001336
scaffold_12875	2001793	2002970
scaffold_12875	2021698	2024084
scaffold_12875	2028273	2029302
scaffold_12875	2038104	2039178
scaffold_12875	2040117	2043190
scaffold_12875	2048035	2050124
scaffold_12875	2054861	2056114
scaffold_12875	2086202	2089002
scaffold_12875	2114640	2116065
scaffold_12875	2161395	2162145
scaffold_12875	2169785	2170630
scaffold_12875	2203752	2204912
scaffold_12875	2201535	2203486
scaffold_12875	2196906	2197593
scaffold_12875	2231377	2232469
scaffold_12875	2272502	2273759
scaffold_12875	2288402	2289983
scaffold_12875	2290471	2291410
scaffold_12875	2314333	2316633
scaffold_12875	2337353	2337853
scaffold_12875	2333820	2335918
scaffold_12875	2357437	2358589
scaffold_12875	2406571	2407406
scaffold_12875	2459769	2461146
scaffold_12875	2479215	2483064
scaffold_12875	2487656	2488362
scaffold_12875	2516537	2517296
scaffold_12875	2531580	2532552
scaffold_12875	2536388	2538892
scaffold_12875	2543370	2544222
scaffold_12875	2565745	2566997
scaffold_12875	2583197	2583503
scaffold_12875	2667273	2668375
scaffold_12875	2712242	2713364
scaffold_12875	2710179	2711809
scaffold_12875	2732589	2734869
scaffold_12875	2721972	2723565
scaffold_12875	2780348	2781605
scaffold_12875	2792618	2794403
scaffold_12875	2829799	2832284
scaffold_12875	2824132	2825804
scaffold_12875	2839494	2840234
scaffold_12875	2853007	2854617
scaffold_12875	2893658	2896166
scaffold_12875	2942720	2943287
scaffold_12875	2978363	2980703
scaffold_12875	3029763	3031025
scaffold_12875	3040705	3042398
scaffold_12875	3093872	3095302
scaffold_12875	3229329	3230488
scaffold_12875	3290804	3291419
scaffold_12875	3346907	3347645
scaffold_12875	3369727	3370056
scaffold_12875	3418179	3419354
scaffold_12875	3421546	3423085
scaffold_12875	3427616	3429108
scaffold_12875	3451679	3453528
scaffold_12875	3444603	3445884
scaffold_12875	3477615	3480418
scaffold_12875	3503676	3505668
scaffold_12875	3496206	3498361
scaffold_12875	3498852	3499242
scaffold_12875	3515250	3516110
scaffold_12875	3536593	3537709
scaffold_12875	3544179	3545830
scaffold_12875	3582105	3582583
scaffold_12875	3589201	3590433
scaffold_12875	3611348	3612928
scaffold_12875	3648720	3649800
scaffold_12875	3688231	3689554
scaffold_12875	3749805	3751126
scaffold_12875	3788995	3790696
scaffold_12875	3843318	3844141
scaffold_12875	3878136	3879026
scaffold_12875	3870606	3872783
scaffold_12875	3888503	3890425
scaffold_12875	3912786	3914121
scaffold_12875	3900984	3903726
scaffold_12875	3916777	3917753
scaffold_12875	3958460	3961628
scaffold_12875	3952322	3953538
scaffold_12875	3950929	3951687
scaffold_12875	4021794	4022571
scaffold_12875	4061319	4062558
scaffold_12875	4119159	4120394
scaffold_12875	4171426	4172684
scaffold_12875	4169485	4170469
scaffold_12875	4185826	4187704
scaffold_12875	4180447	4181534
scaffold_12875	4178494	4179854
scaffold_12875	4255681	4258228
scaffold_12875	4293094	4294355
scaffold_12875	4305763	4307481
scaffold_12875	4382965	4386282
scaffold_12875	4379844	4380487
scaffold_12875	4400900	4401719
scaffold_12875	4464288	4466658
scaffold_12875	4487024	4489015
scaffold_12875	4500316	4504125
scaffold_12875	4493609	4494712
scaffold_12875	4495151	4496734
scaffold_12875	4587963	4589188
scaffold_12875	4698618	4700267
scaffold_12875	4696916	4697969
scaffold_12875	4710922	4714787
scaffold_12875	4702918	4707068
scaffold_12875	4716799	4717429
scaffold_12875	4727753	4729752
scaffold_12875	4757489	4758369
scaffold_12875	4762375	4763382
scaffold_12875	4769071	4771738
scaffold_12875	4772358	4773180
scaffold_12875	4785487	4786472
scaffold_12875	4808078	4808765
scaffold_12875	4827128	4828618
scaffold_12875	4860519	4862718
scaffold_12875	4860011	4860392
scaffold_12875	4866912	4868683
scaffold_12875	4888088	4890429
scaffold_12875	4894108	4895995
scaffold_12875	4902999	4905668
scaffold_12875	4930324	4931007
scaffold_12875	4932745	4934359
scaffold_12875	4958319	4959094
scaffold_12875	4955326	4956466
scaffold_12875	4968469	4969643
scaffold_12875	4976727	4978523
scaffold_12875	4994866	4995488
scaffold_12875	4990567	4992244
scaffold_12875	4993002	4993898
scaffold_12875	5010253	5012300
scaffold_12875	4997948	4998893
scaffold_12875	5013613	5014768
scaffold_12875	5058811	5060580
scaffold_12875	5050789	5051911
scaffold_12875	5074108	5075416
scaffold_12875	5068731	5069429
scaffold_12875	5067266	5068212
scaffold_12875	5071295	5072245
scaffold_12875	5088476	5090107
scaffold_12875	5091221	5094203
scaffold_12875	5108624	5110699
scaffold_12875	5103817	5104927
scaffold_12875	5112733	5114053
scaffold_12875	5123350	5124663
scaffold_12875	5128627	5129528
scaffold_12875	5130188	5132674
scaffold_12875	5132891	5133808
scaffold_12875	5190353	5190861
scaffold_12875	5183035	5185552
scaffold_12875	5203099	5204941
scaffold_12875	5200095	5201715
scaffold_12875	5194181	5195203
scaffold_12875	5224717	5226200
scaffold_12875	5253642	5255762
scaffold_12875	5251950	5252508
scaffold_12875	5248448	5248842
scaffold_12875	5247575	5247994
scaffold_12875	5296215	5297436
scaffold_12875	5375231	5375975
scaffold_12875	5433831	5435674
scaffold_12875	5431638	5432663
scaffold_12875	5448313	5450017
scaffold_12875	5462957	5463577
scaffold_12875	5516661	5518388
scaffold_12875	5530655	5532664
scaffold_12875	5562303	5562942
scaffold_12875	5575892	5577812
scaffold_12875	5609850	5611333
scaffold_12875	5642003	5642872
scaffold_12875	5637999	5640159
scaffold_12875	5696777	5698044
scaffold_12875	5830012	5830412
scaffold_12875	5903135	5904210
scaffold_12875	5950041	5952152
scaffold_12875	5980937	5982623
scaffold_12875	5984750	5985116
scaffold_12875	6026163	6028256
scaffold_12875	6018684	6021016
scaffold_12875	6215556	6216272
scaffold_12875	6251803	6253885
scaffold_12875	6264659	6267827
scaffold_12875	6287447	6288484
scaffold_12875	6333094	6335022
scaffold_12875	6347612	6349300
scaffold_12875	6353414	6354852
scaffold_12875	6349807	6350590
scaffold_12875	6346708	6347245
scaffold_12875	6351008	6351286
scaffold_12875	6387610	6388337
scaffold_12875	6377066	6377769
scaffold_12875	6443189	6443792
scaffold_12875	6500035	6501537
scaffold_12875	6521082	6522584
scaffold_12875	6572819	6574678
scaffold_12875	6643668	6644684
scaffold_12875	6653107	6654436
scaffold_12875	6698507	6700263
scaffold_12875	6692771	6694833
scaffold_12875	6686287	6686671
scaffold_12875	6712787	6713843
scaffold_12875	6707427	6710098
scaffold_12875	6745331	6746182
scaffold_12875	6858438	6859567
scaffold_12875	6860815	6862973
scaffold_12875	6855819	6857846
scaffold_12875	6888910	6890675
scaffold_12875	6900543	6901784
scaffold_12875	6917160	6918432
scaffold_12875	6936796	6938107
scaffold_12875	6964935	6967447
scaffold_12875	7055097	7056959
scaffold_12875	7098627	7100370
scaffold_12875	7120559	7121749
scaffold_12875	7231658	7232773
scaffold_12875	7260988	7263231
scaffold_12875	7303083	7304951
scaffold_12875	7305053	7306433
scaffold_12875	7315595	7316733
scaffold_12875	7313113	7315100
scaffold_12875	7319019	7319742
scaffold_12875	7320992	7321358
scaffold_12875	7324221	7325014
scaffold_12875	7351515	7354824
scaffold_12875	7367949	7369203
scaffold_12875	7458473	7460451
scaffold_12875	7464867	7465665
scaffold_12875	7512742	7513676
scaffold_12875	7513936	7515200
scaffold_12875	7546185	7547170
scaffold_12875	7622136	7623350
scaffold_12875	7632239	7633589
scaffold_12875	7643573	7644464
scaffold_12875	7655030	7656325
scaffold_12875	7729895	7731775
scaffold_12875	7778162	7780578
scaffold_12875	7795405	7795979
scaffold_12875	7824239	7824933
scaffold_12875	7839262	7840083
scaffold_12875	7849918	7850840
scaffold_12875	7853720	7857383
scaffold_12875	7878329	7880562
scaffold_12875	7901492	7902374
scaffold_12875	7918993	7922454
scaffold_12875	7934115	7936957
scaffold_12875	8006457	8007487
scaffold_12875	8030804	8032076
scaffold_12875	8068303	8068711
scaffold_12875	8105931	8106962
scaffold_12875	8189140	8190260
scaffold_12875	8222217	8223832
scaffold_12875	8301713	8303191
scaffold_12875	8327533	8328592
scaffold_12875	8334148	8335064
scaffold_12875	8382178	8382971
scaffold_12875	8462118	8462879
scaffold_12875	8464570	8465764
scaffold_12875	8474471	8475742
scaffold_12875	8476804	8477902
scaffold_12875	8472223	8473418
scaffold_12875	8491019	8495283
scaffold_12875	8541423	8543242
scaffold_12875	8547256	8548218
scaffold_12875	8574818	8576226
scaffold_12875	8607999	8610446
scaffold_12875	8629367	8631980
scaffold_12875	8670201	8670921
scaffold_12875	8757953	8760851
scaffold_12875	8754010	8754786
scaffold_12875	8912912	8913431
scaffold_12875	8945993	8946965
scaffold_12875	8947099	8947538
scaffold_12875	8964731	8966012
scaffold_12875	8987274	8988620
scaffold_12875	9061014	9062214
scaffold_12875	9064217	9064692
scaffold_12875	9081070	9081805
scaffold_12875	9088180	9089432
scaffold_12875	9136090	9137813
scaffold_12875	9172296	9174396
scaffold_12875	9199421	9200633
scaffold_12875	9225740	9226480
scaffold_12875	9255191	9256942
scaffold_12875	9251641	9252839
scaffold_12875	9333150	9335420
scaffold_12875	9341441	9342848
scaffold_12875	9446737	9450038
scaffold_12875	9516765	9517587
scaffold_12875	9522935	9524414
scaffold_12875	9526872	9527429
scaffold_12875	9547769	9549820
scaffold_12875	9597382	9598258
scaffold_12875	9615852	9616376
scaffold_12875	9664264	9665308
scaffold_12875	9650427	9652538
scaffold_12875	9662235	9662959
scaffold_12875	9695594	9696629
scaffold_12875	9701805	9702596
scaffold_12875	9715280	9715566
scaffold_12875	9728220	9729314
scaffold_12875	9718050	9719752
scaffold_12875	9741204	9742863
scaffold_12875	9752104	9752338
scaffold_12875	9782507	9783602
scaffold_12875	9788437	9790058
scaffold_12875	9868710	9871559
scaffold_12875	9875979	9877632
scaffold_12875	9888900	9890815
scaffold_12875	9883537	9885007
scaffold_12875	9890970	9891757
scaffold_12875	9896638	9897696
scaffold_12875	9907679	9910722
scaffold_12875	9926656	9927811
scaffold_12875	9967673	9968949
scaffold_12875	9980676	9981539
scaffold_12875	10050983	10051801
scaffold_12875	10045899	10046482
scaffold_12875	10103244	10103683
scaffold_12875	10098011	10098977
scaffold_12875	10119329	10120232
scaffold_12875	10117463	10117892
scaffold_12875	10124008	10125036
scaffold_12875	10114912	10116865
scaffold_12875	10135245	10136217
scaffold_12875	10147468	10148330
scaffold_12875	10142444	10142858
scaffold_12875	10204478	10205478
scaffold_12875	10224313	10225154
scaffold_12875	10246775	10249507
scaffold_12875	10333492	10334612
scaffold_12875	10340849	10342434
scaffold_12875	10347495	10349429
scaffold_12875	10374959	10377265
scaffold_12875	10395240	10396710
scaffold_12875	10421563	10421929
scaffold_12875	10461538	10462321
scaffold_12875	10571821	10572870
scaffold_12875	10569352	10570992
scaffold_12875	10587193	10589231
scaffold_12875	10589835	10592714
scaffold_12875	10664276	10665156
scaffold_12875	10652244	10653869
scaffold_12875	10676406	10677672
scaffold_12875	10666586	10668096
scaffold_12875	10669279	10671814
scaffold_12875	10710950	10711412
scaffold_12875	10706454	10707599
scaffold_12875	10701974	10703952
scaffold_12875	10707705	10709653
scaffold_12875	10727154	10728153
scaffold_12875	10746690	10747747
scaffold_12875	10771231	10773115
scaffold_12875	10804727	10806212
scaffold_12875	10842606	10843673
scaffold_12875	10868967	10870620
scaffold_12875	10862873	10863633
scaffold_12875	10865379	10866660
scaffold_12875	10916739	10918790
scaffold_12875	11020701	11022834
scaffold_12875	11061851	11063510
scaffold_12875	11069900	11071235
scaffold_12875	11069219	11069771
scaffold_12875	11077190	11078090
scaffold_12875	11121822	11122512
scaffold_12875	11130041	11130933
scaffold_12875	11131146	11133019
scaffold_12875	11133207	11133744
scaffold_12875	11133874	11134597
scaffold_12875	11153133	11153751
scaffold_12875	11155917	11157121
scaffold_12875	11164099	11165736
scaffold_12875	11231184	11233940
scaffold_12875	11251782	11253362
scaffold_12875	11247912	11249351
scaffold_12875	11240861	11242154
scaffold_12875	11259359	11260316
scaffold_12875	11277126	11280392
scaffold_12875	11397440	11398708
scaffold_12875	11398921	11399494
scaffold_12875	11400906	11401785
scaffold_12875	11405687	11407039
scaffold_12875	11423799	11424264
scaffold_12875	11424388	11425480
scaffold_12875	11572490	11574207
scaffold_12875	11603976	11604394
scaffold_12875	11641946	11643549
scaffold_12875	11676117	11676599
scaffold_12875	11701798	11702891
scaffold_12875	11710993	11711921
scaffold_12875	12290099	12291492
scaffold_12875	12376097	12377751
scaffold_12875	12435827	12436490
scaffold_12875	12513443	12514986
scaffold_12875	12503536	12506066
scaffold_12875	12515174	12516152
scaffold_12875	12526915	12527357
scaffold_12875	12525056	12526789
scaffold_12875	12539990	12541341
scaffold_12875	12547075	12547718
scaffold_12875	12583312	12585213
scaffold_12875	12651049	12652372
scaffold_12875	12668079	12668756
scaffold_12875	12685258	12686559
scaffold_12875	12687778	12688718
scaffold_12875	12707462	12708927
scaffold_12875	12714870	12715565
scaffold_12875	12729151	12730006
scaffold_12875	12874329	12874851
scaffold_12875	12892259	12893633
scaffold_12875	12897185	12897886
scaffold_12875	12898091	12899080
scaffold_12875	12911322	12912480
scaffold_12875	12923080	12924004
scaffold_12875	12927958	12929596
scaffold_12875	12931464	12932160
scaffold_12875	12927241	12927788
scaffold_12875	12943701	12946951
scaffold_12875	12955066	12956086
scaffold_12875	12953467	12954939
scaffold_12875	12965155	12967985
scaffold_12875	12964129	12965050
scaffold_12875	12979000	12980281
scaffold_12875	13002165	13002882
scaffold_12875	13052285	13053401
scaffold_12875	13050268	13051240
scaffold_12875	13082863	13085016
scaffold_12875	13146895	13149002
scaffold_12875	13146164	13146689
scaffold_12875	13166347	13167374
scaffold_12875	13174821	13176073
scaffold_12875	13197912	13198297
scaffold_12875	13224150	13225409
scaffold_12875	13263082	13263789
scaffold_12875	13275128	13276942
scaffold_12875	13288511	13289159
scaffold_12875	13357503	13358962
scaffold_12875	13376356	13377544
scaffold_12875	13399122	13400164
scaffold_12875	13412484	13414123
scaffold_12875	13427384	13429829
scaffold_12875	13471344	13472334
scaffold_12875	13469330	13470736
scaffold_12875	13498529	13499351
scaffold_12875	13494868	13496280
scaffold_12875	13505579	13508507
scaffold_12875	13518968	13519950
scaffold_12875	13535804	13537827
scaffold_12875	13551967	13552872
scaffold_12875	13584128	13586296
scaffold_12875	13600127	13602888
scaffold_12875	13650312	13652853
scaffold_12875	13692110	13693358
scaffold_12875	13774866	13776181
scaffold_12875	13771137	13771761
scaffold_12875	13778051	13778778
scaffold_12875	13790125	13791948
scaffold_12875	13780458	13781345
scaffold_12875	13837671	13839272
scaffold_12875	13849576	13850032
scaffold_12875	13869459	13871471
scaffold_12875	13894434	13895002
scaffold_12875	13937951	13939528
scaffold_12875	13987148	13988090
scaffold_12875	13985585	13986802
scaffold_12875	14000651	14003301
scaffold_12875	14010151	14011650
scaffold_12875	14039472	14040262
scaffold_12875	14030619	14033411
scaffold_12875	14051474	14051936
scaffold_12875	14047326	14048497
scaffold_12875	14043011	14044246
scaffold_12875	14107318	14108906
scaffold_12875	14126889	14130755
scaffold_12875	14150348	14151618
scaffold_12875	14182352	14185436
scaffold_12875	14194474	14195300
scaffold_12875	14245597	14246593
scaffold_12875	14246718	14247538
scaffold_12875	14278032	14281072
scaffold_12875	14297455	14298586
scaffold_12875	14315210	14318058
scaffold_12875	14332372	14333686
scaffold_12875	14331393	14332093
scaffold_12875	14442500	14444252
scaffold_12875	14441431	14442349
scaffold_12875	14455452	14458211
scaffold_12875	14454264	14455318
scaffold_12875	14451590	14452353
scaffold_12875	14467640	14469364
scaffold_12875	14493400	14493799
scaffold_12875	14592542	14593339
scaffold_12875	14620888	14621363
scaffold_12875	14633447	14636578
scaffold_12875	14686771	14691537
scaffold_12875	14718950	14720325
scaffold_12875	14734176	14735160
scaffold_12875	14768948	14769720
scaffold_12875	14774275	14775058
scaffold_12875	14802834	14803702
scaffold_12875	14805513	14806024
scaffold_12875	14808253	14808901
scaffold_12875	14837172	14838859
scaffold_12875	14846492	14848032
scaffold_12875	14845088	14845937
scaffold_12875	14873572	14875144
scaffold_12875	14924281	14925536
scaffold_12875	14933922	14934330
scaffold_12875	14937147	14939395
scaffold_12875	14930716	14931552
scaffold_12875	14934931	14936640
scaffold_12875	14944165	14944800
scaffold_12875	14985070	14986229
scaffold_12875	14976081	14976769
scaffold_12875	14995462	14996442
scaffold_12875	15002244	15003486
scaffold_12875	15049499	15053811
scaffold_12875	15246923	15247545
scaffold_12875	15245439	15245756
scaffold_12875	15248364	15250050
scaffold_12875	15342396	15345041
scaffold_12875	15335853	15337128
scaffold_12875	15378873	15380713
scaffold_12875	15427414	15428920
scaffold_12875	15477326	15478756
scaffold_12875	15484657	15486914
scaffold_12875	15491758	15493498
scaffold_12875	15534487	15535824
scaffold_12875	15551713	15552319
scaffold_12875	15561503	15562430
scaffold_12875	15607315	15610998
scaffold_12875	15623505	15625157
scaffold_12875	15710095	15711597
scaffold_12875	15696314	15697223
scaffold_12875	15697584	15700871
scaffold_12875	15847594	15849730
scaffold_12875	15862867	15864391
scaffold_12875	15928958	15931860
scaffold_12875	15945950	15946547
scaffold_12875	15970141	15972221
scaffold_12875	15967617	15968993
scaffold_12875	15988294	15989525
scaffold_12875	15977210	15978984
scaffold_12875	15985282	15986118
scaffold_12875	16009121	16011187
scaffold_12875	16185856	16186054
scaffold_12875	16202203	16203346
scaffold_12875	16205324	16207608
scaffold_12875	16224996	16225466
scaffold_12875	16226076	16226564
scaffold_12875	16240777	16241956
scaffold_12875	16267044	16267935
scaffold_12875	16256363	16257432
scaffold_12875	16282056	16284094
scaffold_12875	16304030	16306179
scaffold_12875	16338749	16339807
scaffold_12875	16407375	16409052
scaffold_12875	16403232	16403903
scaffold_12875	16428074	16429159
scaffold_12875	16425602	16426771
scaffold_12875	16436720	16439638
scaffold_12875	16447536	16449344
scaffold_12875	16457280	16459231
scaffold_12875	16464257	16465370
scaffold_12875	16462291	16463259
scaffold_12875	16469796	16472143
scaffold_12875	16489420	16490721
scaffold_12875	16534521	16536009
scaffold_12875	16544133	16546187
scaffold_12875	16554986	16557163
scaffold_12875	16569217	16570719
scaffold_12875	16688113	16690419
scaffold_12875	16770325	16771490
scaffold_12875	16791195	16792513
scaffold_12875	16778722	16780074
scaffold_12875	16787961	16791138
scaffold_12875	16801023	16802093
scaffold_12875	16817090	16819131
scaffold_12875	16839588	16841217
scaffold_12875	16847193	16848739
scaffold_12875	16851741	16853715
scaffold_12875	16868091	16869061
scaffold_12875	16949983	16951025
scaffold_12875	16949004	16949592
scaffold_12875	16963606	16964170
scaffold_12875	16981352	16984007
scaffold_12875	17016903	17018791
scaffold_12875	17010815	17011789
scaffold_12875	17070755	17071793
scaffold_12875	17062780	17063489
scaffold_12875	17065982	17066711
scaffold_12875	17056371	17057428
scaffold_12875	17069583	17070083
scaffold_12875	17079061	17080821
scaffold_12875	17110079	17110920
scaffold_12875	17141176	17143996
scaffold_12875	17152038	17152353
scaffold_12875	17163373	17164417
scaffold_12875	17187563	17187770
scaffold_12875	17197226	17197981
scaffold_12875	17207670	17208247
scaffold_12875	17216753	17219344
scaffold_12875	17240684	17242208
scaffold_12875	17306883	17309124
scaffold_12875	17311011	17311934
scaffold_12875	17326174	17326734
scaffold_12875	17419647	17421756
scaffold_12875	17442225	17442928
scaffold_12875	17496495	17497774
scaffold_12875	17501906	17504401
scaffold_12875	17594411	17596202
scaffold_12875	17593044	17594213
scaffold_12875	17621342	17622630
scaffold_12875	17617380	17618315
scaffold_12875	17669620	17671013
scaffold_12875	17676515	17677738
scaffold_12875	17681288	17683033
scaffold_12875	17722373	17723397
scaffold_12875	17716535	17718841
scaffold_12875	17757110	17757843
scaffold_12875	17752152	17755309
scaffold_12875	17764696	17765545
scaffold_12875	17788879	17789825
scaffold_12875	17781107	17782273
scaffold_12875	17798073	17799883
scaffold_12875	17806407	17808519
scaffold_12875	17800027	17800820
scaffold_12875	17821737	17822291
scaffold_12875	17846034	17848716
scaffold_12875	17852066	17852813
scaffold_12875	17875115	17877049
scaffold_12875	17903450	17904106
scaffold_12875	17937113	17939904
scaffold_12875	17931220	17932185
scaffold_12875	17954855	17955581
scaffold_12875	17958838	17960195
scaffold_12875	17992302	17993142
scaffold_12875	18016051	18017907
scaffold_12875	18018191	18018718
scaffold_12875	18082321	18083439
scaffold_12875	18078882	18079686
scaffold_12875	18097011	18101207
scaffold_12875	18170318	18171668
scaffold_12875	18256143	18256792
scaffold_12875	18278972	18280531
scaffold_12875	18366467	18368062
scaffold_12875	18375824	18376979
scaffold_12875	18370519	18371341
scaffold_12875	18392660	18393635
scaffold_12875	18385084	18386401
scaffold_12875	18443062	18444125
scaffold_12875	18441004	18442316
scaffold_12875	18434044	18437318
scaffold_12875	18456591	18457914
scaffold_12875	18460193	18460504
scaffold_12875	18464939	18465861
scaffold_12875	18475722	18476080
scaffold_12875	18470480	18471270
scaffold_12875	18496655	18497364
scaffold_12875	18494751	18496384
scaffold_12875	18507050	18509835
scaffold_12875	18512226	18513108
scaffold_12875	18517297	18519712
scaffold_12875	18521563	18522946
scaffold_12875	18545356	18546418
scaffold_12875	18603602	18604183
scaffold_12875	18604356	18604947
scaffold_12875	18686556	18688180
scaffold_12875	18754011	18756180
scaffold_12875	18761914	18763129
scaffold_12875	18795922	18796936
scaffold_12875	19043311	19044065
scaffold_12875	19060149	19062619
scaffold_12875	19064019	19064815
scaffold_12875	19078425	19080963
scaffold_12875	19129854	19131061
scaffold_12875	19133916	19135553
scaffold_12875	19191486	19192252
scaffold_12875	19194014	19197470
scaffold_12875	19246995	19248215
scaffold_12875	19259757	19260988
scaffold_12875	19308835	19310077
scaffold_12875	19312724	19315015
scaffold_12875	19321837	19322836
scaffold_12875	19337988	19339052
scaffold_12875	19363561	19364803
scaffold_12875	19360428	19361031
scaffold_12875	19373304	19374331
scaffold_12875	19383909	19384715
scaffold_12875	19456879	19458915
scaffold_12875	19572480	19573143
scaffold_12875	19705800	19706722
scaffold_12875	19706884	19708138
scaffold_12875	19722961	19723926
[truncated: 3,941 more rows]
