# Supplementary material for: The hourglass model of evolutionary conservation during embryogenesis extends to developmental enhancers with signatures of positive selection
Source: Genome Res. 2021 Sep;31(9):1573–81. doi: 10.1101/gr.275212.121 (PMC8415374; doi:10.1101/gr.275212.121)
Supplement: Supplemental Material [file supp_gr.275212.121_Supplemental_Code.zip › Supplemental_Code/data/bedFiles/enhancers/all_enhancers/dmel1416_IDR_0.05_enhancer.bed]

chr2L	6291037	6293014
chr2L	2883405	2883688
chr2L	6552971	6553967
chr2L	13499248	13503142
chr2L	18480439	18481226
chr2L	18349777	18350288
chr2L	22280382	22282487
chr2L	22672574	22676973
chr2L	79466	82814
chr2L	15210	16716
chr2L	195617	196782
chr2L	441412	443256
chr2L	540104	541657
chr2L	736238	737447
chr2L	1062215	1065721
chr2L	1095686	1097857
chr2L	1375132	1376774
chr2L	1539072	1542835
chr2L	1638153	1639750
chr2L	1669724	1672802
chr2L	1588255	1590754
chr2L	1686655	1688888
chr2L	2292235	2294035
chr2L	2850784	2851699
chr2L	2930529	2932767
chr2L	3571252	3572478
chr2L	4091483	4097140
chr2L	4308463	4312225
chr2L	5095395	5095902
chr2L	5340629	5341727
chr2L	5487170	5491064
chr2L	6192428	6194971
chr2L	6356407	6357503
chr2L	6340198	6340970
chr2L	7258103	7258880
chr2L	7880059	7881358
chr2L	7911292	7914238
chr2L	8289630	8290417
chr2L	8633224	8634615
chr2L	8877357	8880557
chr2L	8830852	8832633
chr2L	9157920	9158836
chr2L	9091261	9093944
chr2L	9319569	9323236
chr2L	9420093	9420802
chr2L	9486199	9486897
chr2L	9879167	9880358
chr2L	9863020	9864014
chr2L	10467082	10469980
chr2L	11288296	11289207
chr2L	11467892	11469192
chr2L	11632491	11633665
chr2L	12467414	12468489
chr2L	13072874	13075620
chr2L	13139908	13141741
chr2L	13155784	13156443
chr2L	13925926	13927184
chr2L	14122433	14124313
chr2L	14137596	14140516
chr2L	14219366	14222794
chr2L	14188272	14190205
chr2L	14202557	14205178
chr2L	14514869	14516529
chr2L	14481927	14483846
chr2L	15253171	15255300
chr2L	15842405	15844213
chr2L	15908833	15909305
chr2L	16269033	16270294
chr2L	16547358	16548443
chr2L	16579698	16581578
chr2L	16988159	16990516
chr2L	17153408	17155333
chr2L	17203068	17208207
chr2L	17514066	17515475
chr2L	17759538	17760290
chr2L	18102902	18105036
chr2L	18333096	18334767
chr2L	18495986	18498510
chr2L	18776032	18777991
chr2L	18806774	18809969
chr2L	18890171	18892061
chr2L	19806971	19810312
chr2L	20003134	20005822
chr2L	20086209	20087011
chr2L	20364739	20365729
chr2L	20332349	20333775
chr2L	21396620	21397609
chr2L	21806389	21808860
chr2L	21970336	21971350
chr2L	22116853	22118800
chr2L	22705241	22709452
chr2L	22920944	22921771
chr2L	5547	6020
chr2L	41281	46423
chr2L	46448	47523
chr2L	52587	53978
chr2L	136577	137618
chr2L	138003	138853
chr2L	160464	162316
chr2L	166257	167183
chr2L	178568	179777
chr2L	170358	170785
chr2L	171419	172065
chr2L	180480	181870
chr2L	201007	201910
chr2L	220456	220759
chr2L	246673	247909
chr2L	322842	323478
chr2L	338324	338902
chr2L	339303	339966
chr2L	344814	347871
chr2L	367759	372907
chr2L	388465	391221
chr2L	437402	438094
chr2L	467730	468245
chr2L	484232	485043
chr2L	497609	499193
chr2L	495823	496691
chr2L	495236	495661
chr2L	510305	511401
chr2L	515975	517088
chr2L	521923	522638
chr2L	548008	548495
chr2L	584972	585902
chr2L	591246	592161
chr2L	679631	680562
chr2L	681867	683918
chr2L	701482	702501
chr2L	744738	746142
chr2L	739918	740754
chr2L	845232	848206
chr2L	892321	895110
chr2L	914416	914854
chr2L	918553	919494
chr2L	930403	932034
chr2L	1007420	1009526
chr2L	1006547	1007288
chr2L	1057676	1058128
chr2L	1054694	1055185
chr2L	1082425	1083290
chr2L	1136122	1137835
chr2L	1207768	1210222
chr2L	1231551	1232574
chr2L	1269329	1270297
chr2L	1281664	1283036
chr2L	1302757	1304595
chr2L	1306487	1309451
chr2L	1320117	1320877
chr2L	1337508	1338252
chr2L	1404201	1405458
chr2L	1414000	1415713
chr2L	1433468	1435347
chr2L	1439384	1440877
chr2L	1446088	1448022
chr2L	1473014	1474217
chr2L	1460575	1464184
chr2L	1464411	1465605
chr2L	1485747	1490123
chr2L	1482467	1483486
chr2L	1503531	1505154
chr2L	1547921	1549478
chr2L	1568479	1570627
chr2L	1573640	1574560
chr2L	1582251	1584726
chr2L	1595378	1598528
chr2L	1598712	1600701
chr2L	1617140	1618281
chr2L	1619481	1620120
chr2L	1618563	1619266
chr2L	1627286	1628525
chr2L	1631982	1633428
chr2L	1636467	1637014
chr2L	1648546	1650188
chr2L	1654052	1654766
chr2L	1643079	1644142
chr2L	1656619	1658479
chr2L	1662197	1663869
chr2L	1669208	1669620
chr2L	1690706	1694092
chr2L	1873225	1874025
chr2L	1909123	1910660
chr2L	1925613	1927030
chr2L	1930472	1932276
chr2L	1918487	1920949
chr2L	1958619	1959491
chr2L	1979262	1979813
chr2L	1996279	1997702
chr2L	2174970	2175937
chr2L	2170927	2172301
chr2L	2173552	2173911
chr2L	2193280	2193787
chr2L	2180568	2181061
chr2L	2196223	2197591
chr2L	2201947	2202546
chr2L	2198516	2199276
chr2L	2200068	2200576
chr2L	2202667	2203731
chr2L	2303827	2306018
chr2L	2333472	2335395
chr2L	2355454	2356355
chr2L	2345174	2346151
chr2L	2386141	2389917
chr2L	2392394	2392805
chr2L	2423617	2424508
chr2L	2433435	2434562
chr2L	2494341	2495055
chr2L	2508169	2508711
chr2L	2557695	2559576
chr2L	2593863	2596102
chr2L	2602143	2602732
chr2L	2611533	2612971
chr2L	2636068	2637645
chr2L	2724491	2725284
chr2L	2754132	2755746
chr2L	2830674	2831114
chr2L	2848519	2850011
chr2L	2835553	2836678
chr2L	2858133	2858429
chr2L	2871209	2873317
chr2L	2888631	2889404
chr2L	2896097	2898675
chr2L	2893435	2894505
chr2L	2907874	2910140
chr2L	2910372	2911975
chr2L	2924255	2926395
chr2L	2935483	2936717
chr2L	2937567	2940776
chr2L	2941014	2942342
chr2L	3003348	3004429
chr2L	3004688	3005544
chr2L	3026162	3026891
chr2L	3045073	3045661
chr2L	3057672	3059668
chr2L	3088132	3089808
chr2L	3121439	3123890
chr2L	3113550	3116390
chr2L	3131646	3133044
chr2L	3130368	3130946
chr2L	3138444	3139953
chr2L	3153148	3154283
chr2L	3230904	3231712
chr2L	3337276	3340680
chr2L	3398848	3399612
chr2L	3391582	3394326
chr2L	3413545	3413964
chr2L	3480589	3480827
chr2L	3479929	3480423
chr2L	3534148	3534840
chr2L	3544928	3545961
chr2L	3569470	3569982
chr2L	3572609	3574673
chr2L	3633924	3634641
chr2L	3647526	3648823
chr2L	3666566	3666819
chr2L	3682266	3683112
chr2L	3685213	3685947
chr2L	3740284	3741608
chr2L	3762651	3764311
chr2L	3772638	3773959
chr2L	3791601	3791937
chr2L	3835171	3835903
chr2L	3846139	3847145
chr2L	4018441	4020182
chr2L	4022816	4023990
chr2L	4020438	4022683
chr2L	4037923	4039376
chr2L	4042134	4044951
chr2L	4051606	4054415
chr2L	4058710	4062683
chr2L	4079897	4082454
chr2L	4123696	4125824
chr2L	4141370	4143002
chr2L	4131873	4135511
chr2L	4223949	4224790
chr2L	4286410	4287375
chr2L	4331770	4332724
chr2L	4339388	4341500
chr2L	4364522	4366980
chr2L	4533318	4534339
chr2L	4590093	4591121
chr2L	4609230	4611956
chr2L	4626844	4629108
chr2L	4636756	4638276
chr2L	4660644	4661801
chr2L	4717454	4718370
chr2L	4705355	4706803
chr2L	4724310	4726492
chr2L	4798667	4799356
chr2L	4855963	4857891
chr2L	4880216	4881524
chr2L	4885631	4887133
chr2L	4907109	4909118
chr2L	4903429	4904239
chr2L	5025267	5026741
chr2L	5084075	5085267
chr2L	5086313	5088154
chr2L	5119098	5121877
chr2L	5147489	5147870
chr2L	5153096	5154412
chr2L	5155887	5156833
chr2L	5172500	5173358
chr2L	5222676	5226303
chr2L	5233175	5234179
chr2L	5254923	5256728
chr2L	5261392	5263203
chr2L	5301005	5301717
chr2L	5304267	5304650
chr2L	5361202	5363147
chr2L	5365092	5369483
chr2L	5375248	5376771
chr2L	5420226	5422892
chr2L	5446209	5447206
chr2L	5442292	5443968
chr2L	5445402	5445891
chr2L	5484129	5485531
chr2L	5514758	5515449
chr2L	5601247	5601723
chr2L	5611522	5613629
chr2L	5643402	5644777
chr2L	5702606	5704064
chr2L	5725556	5726213
chr2L	5742137	5743365
chr2L	5743517	5744871
chr2L	5734785	5735896
chr2L	5780311	5782959
chr2L	5865533	5867717
chr2L	5958937	5959513
chr2L	5978407	5979256
chr2L	5972381	5973170
chr2L	5977382	5977893
chr2L	5973850	5974497
chr2L	6075438	6077345
chr2L	6087855	6089507
chr2L	6092109	6092749
chr2L	6078794	6079331
chr2L	6120995	6122355
chr2L	6198080	6199859
chr2L	6204080	6206632
chr2L	6215588	6217876
chr2L	6235444	6239430
chr2L	6267878	6269168
chr2L	6277102	6278885
chr2L	6329852	6330863
chr2L	6404323	6405036
chr2L	6525637	6528178
chr2L	6532027	6532445
chr2L	6548136	6548467
chr2L	6540875	6542214
chr2L	6568298	6569185
chr2L	6579574	6581419
chr2L	6644230	6645724
chr2L	6693396	6696975
chr2L	6791952	6792423
chr2L	6814612	6815440
chr2L	6817281	6817839
chr2L	6833465	6834134
chr2L	6842636	6844116
chr2L	6866500	6869313
chr2L	6884153	6886500
chr2L	6886918	6887451
chr2L	6939373	6940363
chr2L	6988550	6989175
chr2L	7002590	7004098
chr2L	7028760	7029499
chr2L	7071196	7071626
chr2L	7106383	7107492
chr2L	7100657	7101942
chr2L	7120119	7122613
chr2L	7125155	7125778
chr2L	7119568	7119905
chr2L	7127110	7128142
chr2L	7154867	7155917
chr2L	7146625	7148844
chr2L	7161209	7162769
chr2L	7167417	7168596
chr2L	7199445	7201082
chr2L	7214782	7215288
chr2L	7213089	7214566
chr2L	7212217	7213011
chr2L	7253960	7255371
chr2L	7271789	7273032
chr2L	7264371	7265830
chr2L	7281231	7282347
chr2L	7284800	7285375
chr2L	7340127	7341217
chr2L	7352287	7354085
chr2L	7358555	7359787
chr2L	7386807	7387397
chr2L	7419280	7421323
chr2L	7417190	7419103
chr2L	7407250	7408032
chr2L	7431438	7432622
chr2L	7422250	7422919
chr2L	7434295	7434853
chr2L	7451681	7452590
chr2L	7472818	7474207
chr2L	7512175	7513914
chr2L	7533765	7535726
chr2L	7527836	7529155
chr2L	7522123	7523281
chr2L	7524520	7525791
chr2L	7564402	7564893
chr2L	7562433	7563141
chr2L	7565144	7567114
chr2L	7559861	7561183
chr2L	7571495	7572584
chr2L	7596382	7597442
chr2L	7586909	7587600
chr2L	7591068	7592068
chr2L	7586196	7586853
chr2L	7615926	7617123
chr2L	7626254	7630342
chr2L	7639178	7640375
chr2L	7693498	7694764
chr2L	7762181	7763420
chr2L	7842982	7846913
chr2L	7866670	7867556
chr2L	7867782	7868896
chr2L	7925063	7928711
chr2L	7940465	7942019
chr2L	7932767	7933869
chr2L	7935740	7936965
chr2L	7930204	7931257
chr2L	7960536	7962260
chr2L	7956521	7957088
chr2L	7957186	7959023
chr2L	7966463	7967710
chr2L	8000365	8002553
chr2L	8103612	8105212
chr2L	8099810	8101383
chr2L	8094282	8095811
chr2L	8116298	8118027
chr2L	8114431	8115942
chr2L	8133091	8134622
chr2L	8229138	8229766
chr2L	8266356	8267591
chr2L	8268700	8269786
chr2L	8267706	8268390
chr2L	8280022	8280890
chr2L	8285153	8285981
chr2L	8291510	8293746
chr2L	8332462	8333749
chr2L	8350590	8351420
chr2L	8339458	8340272
chr2L	8530141	8530707
chr2L	8553405	8554399
chr2L	8555163	8557413
chr2L	8572305	8573889
chr2L	8576232	8577999
chr2L	8587434	8589368
chr2L	8610885	8612908
chr2L	8601682	8602341
chr2L	8630520	8632925
chr2L	8622038	8623372
chr2L	8652280	8654445
chr2L	8700597	8701467
chr2L	8717551	8718732
chr2L	8720613	8721931
chr2L	8747425	8748145
chr2L	8794033	8795018
chr2L	8817449	8818200
chr2L	8840094	8841175
chr2L	8844477	8845199
chr2L	8843349	8844273
chr2L	8848739	8849590
chr2L	8853301	8854577
chr2L	8849794	8851919
chr2L	8907484	8909707
chr2L	8901975	8903614
chr2L	8903710	8906080
chr2L	8982149	8983342
chr2L	9019162	9020364
chr2L	9045463	9046594
chr2L	9082771	9083661
chr2L	9089578	9090499
chr2L	9080506	9081497
chr2L	9122426	9123361
chr2L	9136438	9137788
chr2L	9133888	9134661
chr2L	9134857	9135378
chr2L	9129837	9131859
chr2L	9143935	9146338
chr2L	9175108	9175620
chr2L	9179178	9179794
chr2L	9188861	9190791
chr2L	9182392	9182920
chr2L	9178515	9178907
chr2L	9204957	9206048
chr2L	9193566	9194119
chr2L	9203382	9203970
chr2L	9198135	9199229
chr2L	9207387	9207675
chr2L	9229713	9230636
chr2L	9388805	9390098
chr2L	9448168	9448823
chr2L	9442618	9443452
chr2L	9464144	9465020
chr2L	9457135	9460391
chr2L	9490843	9491670
chr2L	9508410	9509150
chr2L	9509706	9513517
chr2L	9505204	9507244
chr2L	9522728	9523252
chr2L	9524577	9526275
chr2L	9556930	9558585
chr2L	9570550	9571246
chr2L	9601165	9601713
chr2L	9619984	9621085
chr2L	9657104	9658467
chr2L	9660175	9661828
chr2L	9680920	9681850
chr2L	9690624	9691818
chr2L	9685167	9687971
chr2L	9693631	9695254
chr2L	9706808	9707918
chr2L	9731159	9731603
chr2L	9744724	9745246
chr2L	9739042	9740884
chr2L	9743759	9744381
chr2L	9735233	9736306
chr2L	9864230	9867823
chr2L	9882009	9883322
chr2L	9943506	9944381
chr2L	10033715	10036739
chr2L	10077736	10079072
chr2L	10089648	10091456
chr2L	10095789	10097554
chr2L	10164090	10166460
chr2L	10192401	10194030
chr2L	10479656	10480957
chr2L	10498670	10501319
chr2L	10503077	10504131
chr2L	10520875	10521757
chr2L	10549706	10551171
chr2L	10563840	10565207
chr2L	10553522	10556502
chr2L	10573029	10574645
chr2L	10600645	10601838
chr2L	10605346	10605731
chr2L	10654129	10655289
chr2L	10721397	10722281
chr2L	10748899	10750315
chr2L	10774095	10774329
chr2L	10781026	10781910
chr2L	10822088	10822820
chr2L	10865694	10867809
chr2L	10957481	10960370
chr2L	10986160	10986609
chr2L	11037912	11040194
chr2L	11044734	11046384
chr2L	11061117	11061830
chr2L	11081753	11084666
chr2L	11152894	11154206
chr2L	11186738	11190214
chr2L	11202123	11202618
chr2L	11218842	11222218
chr2L	11227571	11230621
chr2L	11247301	11248860
chr2L	11249087	11250767
chr2L	11243886	11244893
chr2L	11256559	11258241
chr2L	11296412	11297016
chr2L	11327452	11328143
chr2L	11356804	11357933
chr2L	11403355	11405487
chr2L	11447263	11448145
chr2L	11456425	11457914
chr2L	11472239	11475921
chr2L	11488074	11489345
chr2L	11491253	11491986
chr2L	11489767	11490455
chr2L	11502556	11503792
chr2L	11554021	11554887
chr2L	11568983	11572120
chr2L	11607845	11609282
chr2L	11605768	11607607
chr2L	11652746	11654314
chr2L	11696307	11697531
chr2L	11740400	11741038
chr2L	11763890	11765889
chr2L	11786078	11787721
chr2L	11806177	11808378
chr2L	11804700	11805214
chr2L	11826295	11828032
chr2L	11869867	11871112
chr2L	11878535	11879547
chr2L	11889612	11893960
chr2L	11901981	11904708
chr2L	11931291	11933384
chr2L	11955594	11956433
chr2L	11960478	11964653
chr2L	12003048	12006242
chr2L	12006716	12007754
chr2L	12009992	12012650
chr2L	12077656	12078148
chr2L	12193431	12194777
chr2L	12252168	12252844
chr2L	12291832	12293852
chr2L	12297630	12300367
chr2L	12391296	12392100
chr2L	12414989	12415929
chr2L	12456936	12457728
chr2L	12454457	12456175
chr2L	12462833	12463350
chr2L	12473641	12474779
chr2L	12497620	12498903
chr2L	12506755	12507267
chr2L	12529485	12530511
chr2L	12519947	12521699
chr2L	12534552	12537835
chr2L	12557639	12558273
chr2L	12574882	12575657
chr2L	12579014	12579676
chr2L	12588488	12590234
chr2L	12596999	12598107
chr2L	12641085	12645539
chr2L	12635211	12635980
chr2L	12654955	12656399
chr2L	12686730	12687354
chr2L	12681312	12683647
chr2L	12748508	12749418
chr2L	12823532	12825248
chr2L	12830411	12832564
chr2L	12854162	12855717
chr2L	12859536	12860817
chr2L	12867750	12870144
chr2L	12863239	12865491
chr2L	13034581	13037314
chr2L	13079030	13080756
chr2L	13083340	13086565
chr2L	13097548	13098626
chr2L	13101172	13102058
chr2L	13113057	13114433
chr2L	13121461	13122952
chr2L	13109337	13110738
chr2L	13126304	13128901
chr2L	13144010	13146136
chr2L	13205868	13207032
chr2L	13312993	13314525
chr2L	13331859	13332513
chr2L	13332684	13333224
chr2L	13339794	13341488
chr2L	13362560	13363637
chr2L	13375895	13376765
chr2L	13413014	13414116
chr2L	13402216	13403483
chr2L	13473564	13474270
chr2L	13512294	13516016
chr2L	13539105	13540227
chr2L	13555617	13555964
chr2L	13695077	13696026
chr2L	13697825	13698702
chr2L	13727760	13728865
chr2L	13719587	13720189
chr2L	13731503	13732772
chr2L	13751375	13753460
chr2L	13836798	13839847
chr2L	13886441	13887146
chr2L	13917299	13919522
chr2L	13937378	13939204
chr2L	13953678	13956602
chr2L	13959737	13960707
chr2L	14020610	14021137
chr2L	14008923	14009667
chr2L	14032452	14033257
chr2L	14049177	14050678
chr2L	14043792	14044331
chr2L	14053369	14055404
chr2L	14084955	14086388
chr2L	14077190	14079810
chr2L	14094665	14094964
chr2L	14120537	14121063
chr2L	14115813	14117476
chr2L	14121325	14122239
chr2L	14113035	14114020
chr2L	14125522	14127274
chr2L	14146065	14148501
chr2L	14159037	14161986
chr2L	14167089	14170466
chr2L	14177159	14178136
chr2L	14182745	14183808
chr2L	14215486	14217186
chr2L	14207182	14208111
chr2L	14209621	14211925
chr2L	14230210	14230824
chr2L	14244231	14244764
chr2L	14245077	14246268
chr2L	14250143	14253396
chr2L	14267198	14270223
chr2L	14287555	14288283
chr2L	14375918	14376934
chr2L	14371955	14373684
chr2L	14394001	14394800
chr2L	14389889	14390590
chr2L	14395390	14397658
chr2L	14402902	14404425
chr2L	14421812	14424259
chr2L	14435512	14436486
chr2L	14444682	14445722
chr2L	14462918	14465650
chr2L	14452745	14454818
chr2L	14462278	14462703
chr2L	14455111	14455942
chr2L	14478703	14479528
chr2L	14472097	14472999
chr2L	14476625	14478348
chr2L	14473251	14474998
chr2L	14484051	14484527
chr2L	14507814	14509273
chr2L	14502395	14503383
chr2L	14527083	14528480
chr2L	14545821	14547687
chr2L	14536586	14539091
chr2L	14552603	14555253
chr2L	14580297	14581287
chr2L	14588540	14589513
chr2L	14613736	14614493
chr2L	14629806	14630684
chr2L	14639315	14642546
chr2L	14651764	14654222
chr2L	14654393	14657041
chr2L	14673072	14675906
chr2L	14667316	14669307
chr2L	14670910	14672351
chr2L	14681082	14683560
chr2L	14684966	14686123
chr2L	14705863	14706975
chr2L	14699440	14700508
chr2L	14754579	14756957
chr2L	14787297	14790048
chr2L	14797248	14797984
chr2L	14824171	14825951
chr2L	14898553	14899465
chr2L	14948712	14949978
chr2L	14946324	14948604
chr2L	14958677	14959382
chr2L	14978378	14980799
chr2L	14981177	14982168
chr2L	14982480	14983450
chr2L	14995429	14996433
chr2L	15003695	15004742
chr2L	15001236	15002145
chr2L	15054228	15055821
chr2L	15065500	15066255
chr2L	15111200	15111615
chr2L	15150760	15152762
chr2L	15152893	15153730
chr2L	15155308	15156312
chr2L	15168608	15169222
chr2L	15172847	15173822
chr2L	15182143	15186294
chr2L	15190201	15193592
chr2L	15208795	15210236
chr2L	15287617	15288924
chr2L	15325914	15326883
chr2L	15338805	15340889
chr2L	15374419	15375181
chr2L	15370269	15372767
chr2L	15415583	15416507
chr2L	15429641	15430198
chr2L	15426726	15427255
chr2L	15455823	15456282
chr2L	15491199	15492908
chr2L	15490166	15491013
chr2L	15504347	15505512
chr2L	15546263	15547144
chr2L	15623828	15628004
chr2L	15642852	15645024
chr2L	15784480	15785553
chr2L	15807151	15807955
chr2L	15845228	15846080
chr2L	15913303	15914061
chr2L	15931225	15934009
chr2L	16007268	16010036
chr2L	16070777	16072459
chr2L	16075637	16077717
chr2L	16161430	16164009
chr2L	16198068	16199505
chr2L	16211840	16214423
chr2L	16214542	16215617
chr2L	16223376	16224977
chr2L	16232935	16235329
chr2L	16267969	16268656
chr2L	16284295	16285142
chr2L	16271375	16271724
chr2L	16279357	16280301
chr2L	16275132	16275745
chr2L	16314879	16316496
chr2L	16320835	16321748
chr2L	16373117	16375491
chr2L	16388639	16393558
chr2L	16408393	16409678
chr2L	16403679	16404860
chr2L	16421761	16423460
chr2L	16442693	16443983
chr2L	16459159	16460012
chr2L	16456213	16456796
chr2L	16511077	16511974
chr2L	16506950	16509150
chr2L	16525720	16527111
chr2L	16554743	16556088
chr2L	16553173	16554308
chr2L	16567819	16568585
chr2L	16587446	16589312
chr2L	16619647	16622037
chr2L	16631939	16633960
chr2L	16671731	16672449
chr2L	16689661	16693028
chr2L	16705050	16707153
chr2L	16713702	16714957
chr2L	16801145	16802724
chr2L	16817368	16819224
chr2L	16841536	16842739
chr2L	16850430	16851111
chr2L	16873674	16875298
chr2L	16882129	16883347
chr2L	16986773	16987918
chr2L	17019680	17020626
chr2L	17041089	17042904
chr2L	17057552	17058703
chr2L	17068171	17070833
chr2L	17101860	17103158
chr2L	17136374	17137175
chr2L	17239187	17244838
chr2L	17269719	17271377
chr2L	17307186	17308588
chr2L	17305630	17306098
chr2L	17327427	17328881
chr2L	17332301	17332871
chr2L	17329034	17330513
chr2L	17368532	17371296
chr2L	17378314	17379661
chr2L	17382246	17383073
chr2L	17390646	17391420
chr2L	17419480	17421398
chr2L	17513457	17513908
chr2L	17542465	17543915
chr2L	17603082	17604942
chr2L	17620370	17621939
chr2L	17641198	17641957
chr2L	17683883	17685589
chr2L	17702075	17703355
chr2L	17714992	17717146
chr2L	17723908	17725850
chr2L	17720716	17722665
chr2L	17735183	17736122
chr2L	17731954	17732867
chr2L	17751028	17751883
chr2L	17767851	17769491
chr2L	17783506	17787996
chr2L	17780206	17780721
chr2L	17834499	17836015
chr2L	17860413	17862046
chr2L	17927734	17929702
chr2L	17943550	17945189
chr2L	17971198	17972023
chr2L	18000466	18002073
chr2L	18009330	18010500
chr2L	18036748	18038215
chr2L	18028360	18031062
chr2L	18086688	18087712
chr2L	18071817	18074315
chr2L	18105036	18106699
chr2L	18136056	18136925
chr2L	18121189	18121748
chr2L	18141529	18142393
chr2L	18149929	18150796
chr2L	18225296	18226955
chr2L	18232435	18234299
chr2L	18277146	18277757
chr2L	18296565	18298950
chr2L	18311462	18312717
chr2L	18304107	18304989
chr2L	18305236	18306036
chr2L	18327002	18328156
chr2L	18324834	18326207
chr2L	18335205	18336115
chr2L	18348307	18349698
chr2L	18364396	18365391
chr2L	18373282	18375576
chr2L	18394511	18396028
chr2L	18387751	18388916
chr2L	18420676	18424144
chr2L	18441248	18442889
chr2L	18444861	18445797
chr2L	18459110	18460330
chr2L	18476773	18477933
chr2L	18482507	18483212
chr2L	18513340	18513838
chr2L	18514130	18516269
chr2L	18535944	18537622
chr2L	18548420	18549188
chr2L	18558347	18558692
chr2L	18575805	18577363
chr2L	18563796	18564586
chr2L	18568465	18569182
chr2L	18621175	18622402
chr2L	18625501	18627759
chr2L	18629485	18631112
chr2L	18631234	18633548
chr2L	18737096	18737654
chr2L	18757519	18759314
chr2L	18769967	18771031
chr2L	18846066	18847439
chr2L	18867448	18868316
chr2L	18896617	18898215
chr2L	18935998	18936764
chr2L	18930147	18931132
chr2L	18924142	18926436
chr2L	18979858	18982830
chr2L	19013944	19015782
chr2L	19036360	19038165
chr2L	19057842	19058325
chr2L	19076451	19077925
chr2L	19079473	19080308
chr2L	19095440	19099719
chr2L	19089021	19091275
chr2L	19103002	19103533
chr2L	19137577	19138325
chr2L	19138440	19140377
chr2L	19140611	19141363
chr2L	19145349	19147226
chr2L	19154519	19155399
chr2L	19177220	19177853
chr2L	19191641	19192423
chr2L	19202550	19204784
chr2L	19225446	19227770
chr2L	19235199	19238032
chr2L	19276174	19276792
chr2L	19304608	19306739
chr2L	19313076	19313809
chr2L	19312103	19312824
chr2L	19319330	19322374
chr2L	19329195	19329870
chr2L	19335307	19337380
chr2L	19357902	19359512
chr2L	19377983	19379084
chr2L	19372088	19374736
chr2L	19398831	19399634
chr2L	19433299	19434539
chr2L	19476216	19480177
chr2L	19590200	19590974
chr2L	19601641	19602911
chr2L	19616431	19617600
chr2L	19634711	19636871
chr2L	19649215	19650410
chr2L	19717166	19719061
chr2L	19740809	19741321
chr2L	19754241	19755813
chr2L	19769781	19770338
chr2L	19783361	19785398
chr2L	19817228	19817771
chr2L	19819818	19821808
chr2L	19835849	19838059
chr2L	19852493	19855001
chr2L	19886841	19889813
chr2L	19902010	19904784
chr2L	19894628	19895497
chr2L	19896468	19897867
chr2L	19916708	19917500
chr2L	19915287	19915783
chr2L	19932283	19933105
chr2L	19923390	19925351
chr2L	19951687	19954098
chr2L	19941554	19943248
chr2L	20001174	20002155
chr2L	20023771	20024950
chr2L	20067278	20068402
chr2L	20074348	20074625
chr2L	20106642	20107235
chr2L	20119863	20122567
chr2L	20147070	20149731
chr2L	20165300	20165803
chr2L	20173733	20173927
chr2L	20213122	20213900
chr2L	20204206	20205481
chr2L	20229526	20230462
chr2L	20222769	20225009
chr2L	20242429	20243250
chr2L	20290463	20291353
chr2L	20314540	20315430
chr2L	20324592	20326522
chr2L	20396677	20397734
chr2L	20400514	20401602
chr2L	20520554	20522481
chr2L	20535491	20537195
chr2L	20599800	20601653
chr2L	20673425	20674791
chr2L	20665647	20667732
chr2L	20670848	20672007
chr2L	20703863	20706752
chr2L	20715690	20716919
chr2L	20782680	20783697
chr2L	20803636	20804266
chr2L	20799930	20800836
chr2L	20805586	20806746
chr2L	20802524	20803307
chr2L	20807932	20809154
chr2L	20878073	20880442
chr2L	20896648	20900737
chr2L	20906823	20908063
chr2L	20934821	20937403
chr2L	20944380	20945763
chr2L	20950270	20953134
chr2L	20946978	20947640
chr2L	20969457	20970909
chr2L	20974384	20976666
chr2L	20981508	20982534
chr2L	21000143	21002751
chr2L	20990471	20992856
chr2L	21019388	21020286
chr2L	21014255	21015426
chr2L	21032555	21036715
chr2L	21024018	21028109
chr2L	21028242	21028897
chr2L	21042586	21042769
chr2L	21037697	21041133
chr2L	21062203	21063037
chr2L	21063616	21065286
chr2L	21148826	21149608
chr2L	21152842	21155323
chr2L	21188259	21189850
chr2L	21187253	21187996
chr2L	21243520	21244887
chr2L	21250448	21251353
chr2L	21251596	21252263
chr2L	21272729	21273890
chr2L	21312821	21313584
chr2L	21328426	21330339
chr2L	21330643	21331380
chr2L	21323600	21325150
chr2L	21377821	21378724
chr2L	21365927	21368845
chr2L	21399843	21401992
chr2L	21402353	21402814
chr2L	21557726	21560119
chr2L	21552852	21553812
chr2L	21570280	21571989
chr2L	21583485	21586181
chr2L	21649785	21653272
chr2L	21718457	21720839
chr2L	21722577	21723200
chr2L	21733905	21734937
chr2L	21788907	21790100
chr2L	21791218	21793159
chr2L	21849118	21852073
chr2L	21846339	21847422
chr2L	21843070	21844567
chr2L	21868532	21869219
chr2L	21884998	21886057
chr2L	21889935	21890649
chr2L	21908522	21911832
chr2L	21932863	21934393
chr2L	21965125	21966435
chr2L	22024158	22025082
chr2L	22148306	22149633
chr2L	22144120	22144926
chr2L	22146047	22146968
chr2L	22175999	22176859
chr2L	22189074	22191656
chr2L	22304069	22306343
chr2L	22301977	22302766
chr2L	22365262	22367996
chr2L	22398842	22399361
chr2L	22547662	22548923
chr2L	22573903	22574681
chr2L	22583845	22584704
chr2L	22584834	22585740
chr2L	22627848	22629833
chr2L	22640502	22642602
chr2L	22635987	22637473
chr2L	22630740	22635784
chr2L	22642759	22647337
chr2L	22665545	22666183
chr2L	22662636	22663798
chr2L	22684592	22687078
chr2L	22687796	22691211
chr2L	22696298	22696682
chr2L	22697175	22697868
chr2L	22920010	22920727
chr2L	22931872	22932041
chr2L	22951105	22952295
chr2L	22992793	22994188
chr2L	22994923	22998031
chr2L	23064378	23066991
chr2L	23073520	23076060
chr2L	23161470	23162284
chr2L	23175976	23177111
chr2L	23331959	23332843
chr2L	23332994	23333778
chr2L	23370956	23374627
chr2L	23368398	23370272
chr2L	23400201	23401813
chr2R	7339340	7340222
chr2R	15728508	15729646
chr2R	17825279	17826647
chr2R	1440638	1444866
chr2R	6552777	6554970
chr2R	8518962	8521175
chr2R	14024617	14025652
chr2R	15071899	15074540
chr2R	15465258	15466724
chr2R	18349673	18350321
chr2R	18087761	18088558
chr2R	20184037	20185690
chr2R	22281972	22283363
chr2R	23591048	23593871
chr2R	24246984	24248784
chr2R	1637524	1639216
chr2R	3489568	3493269
chr2R	4308281	4310690
chr2R	4796424	4800616
chr2R	5421730	5423441
chr2R	6192501	6193363
chr2R	6584937	6589907
chr2R	6781912	6783538
chr2R	6959834	6964994
chr2R	7453648	7454911
chr2R	7372581	7374763
chr2R	7814247	7815720
chr2R	7765973	7767919
chr2R	7798486	7799465
chr2R	7945512	7947448
chr2R	8059961	8061989
chr2R	8287653	8290799
chr2R	8601445	8603913
chr2R	8814077	8814981
chr2R	9027014	9029754
chr2R	9518901	9520077
chr2R	9664790	9667573
chr2R	10076074	10076673
chr2R	11468094	11470685
chr2R	11730824	11732077
chr2R	12007088	12010076
chr2R	11943122	11944866
chr2R	12402490	12404138
chr2R	12729090	12731106
chr2R	12959525	12960479
chr2R	13007858	13009342
chr2R	13074107	13075068
chr2R	14040769	14041817
chr2R	14318832	14320182
chr2R	14532175	14533714
chr2R	14646553	14648144
chr2R	14973858	14975023
chr2R	15743471	15745078
chr2R	16154401	16156109
chr2R	17234082	17236564
chr2R	17710571	17712031
chr2R	18333244	18335428
chr2R	18529447	18530405
chr2R	19775185	19776623
chr2R	20413376	20414989
chr2R	20610399	20611585
chr2R	20937475	20940739
chr2R	21036572	21037301
chr2R	21134855	21135530
chr2R	21855563	21856288
chr2R	22133059	22136264
chr2R	22216240	22217652
chr2R	22297608	22298842
chr2R	22511509	22512377
chr2R	23002012	23003992
chr2R	23214666	23216240
chr2R	23772291	23773483
chr2R	23870916	23872856
chr2R	24312144	24314269
chr2R	24264414	24266043
chr2R	25214743	25216026
chr2R	52386	52602
chr2R	139787	140287
chr2R	136873	137388
chr2R	399359	400100
chr2R	502090	503848
chr2R	563994	564955
chr2R	621608	622478
chr2R	614632	618622
chr2R	975781	978471
chr2R	1243168	1244198
chr2R	1316538	1319829
chr2R	1337403	1339451
chr2R	1339600	1341452
chr2R	1636764	1637372
chr2R	1635977	1636312
chr2R	1878935	1881516
chr2R	1890864	1893618
chr2R	1959607	1961618
chr2R	1989425	1989667
chr2R	2118126	2119390
chr2R	2120477	2121802
chr2R	2123355	2124802
chr2R	2421510	2421997
chr2R	2422355	2422537
chr2R	2425854	2427378
chr2R	2427591	2428433
chr2R	2492801	2494591
chr2R	2734964	2735155
chr2R	2742797	2743779
chr2R	2738205	2738672
chr2R	2739589	2740673
chr2R	2852994	2853500
chr2R	2878936	2879802
chr2R	2938001	2939689
chr2R	3002511	3002791
chr2R	3142147	3143027
chr2R	3480104	3482521
chr2R	3500658	3501506
chr2R	3502181	3502695
chr2R	3504028	3505336
chr2R	3514231	3517277
chr2R	3520223	3520490
chr2R	3517407	3518825
chr2R	3579536	3582593
chr2R	3681635	3682244
chr2R	3693054	3693262
chr2R	3840230	3840404
chr2R	3867398	3867780
chr2R	3925873	3927037
chr2R	4122898	4125130
chr2R	4191241	4193377
chr2R	4209103	4209346
chr2R	4223965	4225171
chr2R	4269548	4272828
chr2R	4260152	4262064
chr2R	4285133	4287909
chr2R	4299100	4300156
chr2R	4395615	4396026
chr2R	4413194	4414570
chr2R	4626567	4628858
chr2R	4676090	4677589
chr2R	4674944	4675628
chr2R	4794171	4795784
chr2R	4945417	4946312
chr2R	5055421	5055778
chr2R	5049855	5050358
chr2R	5107963	5110834
chr2R	5106521	5107064
chr2R	5113003	5115225
chr2R	5182814	5184728
chr2R	5299164	5301931
chr2R	5303093	5304435
chr2R	5420639	5421558
chr2R	5676368	5678302
chr2R	5681016	5683597
chr2R	5692932	5693944
chr2R	5718312	5719434
chr2R	5725278	5725939
chr2R	5744711	5746053
chr2R	5735585	5737669
chr2R	5741362	5743233
chr2R	5772789	5774379
chr2R	5874759	5877086
chr2R	5885571	5886329
chr2R	5899498	5902128
chr2R	5919361	5921160
chr2R	5987951	5988918
chr2R	5993742	5994328
chr2R	6037360	6038119
chr2R	6088573	6091415
chr2R	6086964	6087699
chr2R	6101962	6103794
chr2R	6120132	6121040
chr2R	6115205	6116264
chr2R	6118866	6119698
chr2R	6116398	6117008
chr2R	6124580	6126487
chr2R	6117281	6118045
chr2R	6132763	6134137
chr2R	6150720	6151784
chr2R	6144386	6145344
chr2R	6158027	6158293
chr2R	6204986	6207105
chr2R	6235277	6236614
chr2R	6227436	6228549
chr2R	6271323	6272748
chr2R	6266433	6270023
chr2R	6273685	6274231
chr2R	6494184	6494579
chr2R	6510942	6513746
chr2R	6542360	6546267
chr2R	6574541	6575823
chr2R	6576999	6579681
chr2R	6595587	6596558
chr2R	6605485	6606629
chr2R	6604362	6605294
chr2R	6628164	6628798
chr2R	6686967	6687779
chr2R	6725677	6726148
chr2R	6736240	6736750
chr2R	6734881	6736097
chr2R	6790490	6791468
chr2R	6853286	6854557
chr2R	6869584	6870323
chr2R	6925025	6926561
chr2R	6936777	6939020
chr2R	6993522	6995328
chr2R	7007884	7009381
chr2R	7012976	7013640
chr2R	7014931	7016155
chr2R	7030491	7032058
chr2R	7114942	7118323
chr2R	7138213	7139382
chr2R	7146704	7147427
chr2R	7162802	7165370
chr2R	7188580	7190094
chr2R	7283849	7285257
chr2R	7285541	7285985
chr2R	7300414	7303923
chr2R	7316764	7318663
chr2R	7327233	7328110
chr2R	7351581	7353070
chr2R	7393599	7394690
chr2R	7456807	7458273
chr2R	7486583	7487263
chr2R	7478436	7480063
chr2R	7546427	7547322
chr2R	7551558	7551928
chr2R	7598656	7599333
chr2R	7694038	7694610
chr2R	7753593	7755137
chr2R	7778766	7780315
chr2R	7773026	7775218
chr2R	7790673	7792235
chr2R	7867408	7869080
chr2R	7888213	7888789
chr2R	7985446	7986190
chr2R	8023999	8025381
chr2R	8038521	8039199
chr2R	8050893	8053401
chr2R	8062545	8062985
chr2R	8113620	8114725
chr2R	8151858	8152510
chr2R	8154194	8155508
chr2R	8188797	8189952
chr2R	8182952	8184393
chr2R	8251276	8252435
chr2R	8272393	8273226
chr2R	8293346	8295822
chr2R	8316287	8317453
chr2R	8335609	8338486
chr2R	8333323	8334467
chr2R	8342147	8344238
chr2R	8381879	8383747
chr2R	8395834	8397257
chr2R	8392558	8395685
chr2R	8407071	8408319
chr2R	8412801	8414751
chr2R	8459657	8460733
chr2R	8473288	8475382
chr2R	8539997	8542894
chr2R	8571944	8572972
chr2R	8575864	8576903
chr2R	8585403	8586779
chr2R	8647315	8648236
chr2R	8654885	8657625
chr2R	8667312	8668049
chr2R	8668604	8669495
chr2R	8685433	8687405
chr2R	8758576	8761405
chr2R	8755294	8756720
chr2R	8777060	8777859
chr2R	8824322	8825815
chr2R	8821638	8821988
chr2R	8976447	8977750
chr2R	8991609	8992826
chr2R	9039463	9040889
chr2R	9036384	9037167
chr2R	9056022	9057617
chr2R	9072381	9073931
chr2R	9077311	9078098
chr2R	9128656	9131099
chr2R	9199877	9201564
chr2R	9230879	9231592
chr2R	9278109	9279756
chr2R	9342925	9344413
chr2R	9349614	9350988
chr2R	9368768	9370914
chr2R	9376230	9377832
chr2R	9379040	9381970
chr2R	9430453	9432124
chr2R	9446569	9447355
chr2R	9505502	9506785
chr2R	9525189	9528087
chr2R	9542277	9544733
chr2R	9541508	9542025
chr2R	9549386	9550380
chr2R	9558082	9559105
chr2R	9597040	9597586
chr2R	9614669	9615818
chr2R	9684957	9686063
chr2R	9809456	9811370
chr2R	9904565	9905984
chr2R	9937159	9938814
chr2R	9942443	9944050
chr2R	9939103	9942324
chr2R	9954942	9955913
chr2R	9948212	9950477
chr2R	9972293	9973532
chr2R	9981098	9982210
chr2R	10000460	10001450
chr2R	10019808	10021171
chr2R	10045586	10046938
chr2R	10058804	10059727
chr2R	10081984	10082784
chr2R	10130036	10131105
chr2R	10155969	10156413
chr2R	10159244	10160357
chr2R	10219318	10220656
chr2R	10213635	10214534
chr2R	10216985	10217421
chr2R	10224651	10225708
chr2R	10314465	10315241
chr2R	10349106	10351049
chr2R	10357647	10358857
chr2R	10382751	10384361
chr2R	10381039	10382454
chr2R	10432318	10432853
chr2R	10446400	10447549
chr2R	10486307	10487034
chr2R	10516580	10518053
chr2R	10530430	10530890
chr2R	10522087	10523488
chr2R	10544893	10545615
chr2R	10559364	10560334
chr2R	10555110	10555804
chr2R	10564131	10565190
chr2R	10551719	10552257
chr2R	10566163	10567253
chr2R	10553918	10554629
chr2R	10574575	10575973
chr2R	10573904	10574384
chr2R	10595423	10597758
chr2R	10597786	10598653
chr2R	10603434	10605207
chr2R	10674369	10675248
chr2R	10675677	10676394
chr2R	10682605	10684614
chr2R	10684724	10685278
chr2R	10690853	10692843
chr2R	10718312	10718858
chr2R	10733683	10734984
chr2R	10751505	10752225
chr2R	10759539	10760198
chr2R	10768994	10770697
chr2R	10777769	10779109
chr2R	10864001	10864983
chr2R	10916672	10918943
chr2R	10974576	10974936
chr2R	10975074	10976382
chr2R	10996087	10997683
chr2R	11008699	11009571
chr2R	11038837	11039750
chr2R	11035070	11036875
chr2R	11047182	11048073
chr2R	11055321	11056539
chr2R	11064875	11066374
chr2R	11079004	11079717
chr2R	11081872	11083524
chr2R	11107345	11108138
chr2R	11103073	11103551
chr2R	11109768	11111114
chr2R	11134360	11134653
chr2R	11132843	11134150
chr2R	11131748	11132698
chr2R	11152868	11154083
chr2R	11185363	11186176
chr2R	11177765	11178906
chr2R	11175329	11176106
chr2R	11184101	11184683
chr2R	11176654	11177274
chr2R	11179403	11179788
chr2R	11202216	11203964
chr2R	11196786	11197703
chr2R	11194169	11196414
chr2R	11190622	11191283
chr2R	11208370	11208966
chr2R	11263961	11264738
chr2R	11275997	11276710
chr2R	11273391	11274567
chr2R	11327624	11328799
chr2R	11363986	11365409
chr2R	11434871	11435880
chr2R	11477246	11478735
chr2R	11482574	11483185
chr2R	11483360	11484573
chr2R	11478782	11479454
chr2R	11495364	11497513
chr2R	11488385	11489752
chr2R	11502937	11504961
chr2R	11511672	11512698
chr2R	11529037	11530094
chr2R	11542029	11542802
chr2R	11540326	11540973
chr2R	11565412	11566211
chr2R	11603113	11603880
chr2R	11613508	11614598
chr2R	11610160	11610683
chr2R	11599939	11600804
chr2R	11626063	11627107
chr2R	11629611	11630398
chr2R	11634935	11635668
chr2R	11637188	11637855
chr2R	11639382	11640097
chr2R	11657708	11659417
chr2R	11661676	11662940
chr2R	11709778	11711036
chr2R	11774459	11775682
chr2R	11781150	11782115
chr2R	11822024	11822876
chr2R	11838025	11838757
chr2R	11889427	11890202
chr2R	11950474	11951348
chr2R	11951659	11952713
chr2R	11984448	11984827
chr2R	11997261	11998761
chr2R	12000957	12001771
chr2R	11999181	12000277
chr2R	12010112	12011593
chr2R	12020811	12022259
chr2R	12066374	12066655
chr2R	12097771	12103415
chr2R	12206810	12207879
chr2R	12232868	12233934
chr2R	12252045	12253366
chr2R	12249377	12250500
chr2R	12267954	12268996
chr2R	12273184	12274585
chr2R	12272331	12272931
chr2R	12439510	12440758
chr2R	12496992	12497754
chr2R	12484836	12486637
chr2R	12508306	12508539
chr2R	12531581	12532344
chr2R	12525709	12526404
chr2R	12539962	12541530
chr2R	12537781	12539375
chr2R	12545975	12549619
chr2R	12552920	12553730
chr2R	12587871	12588712
chr2R	12586506	12587749
chr2R	12596769	12598332
chr2R	12600976	12602552
chr2R	12621126	12623133
chr2R	12663288	12663713
chr2R	12701649	12702283
chr2R	12725298	12725961
chr2R	12720583	12722951
chr2R	12741783	12745447
chr2R	12745661	12746664
chr2R	12927155	12927980
chr2R	12955663	12956427
chr2R	12957061	12959319
chr2R	12947254	12948704
chr2R	12969825	12973943
chr2R	12991516	12992279
chr2R	12990522	12991338
chr2R	13004639	13007690
chr2R	13014201	13016207
chr2R	13018707	13019988
chr2R	13038622	13039229
chr2R	13034867	13036022
chr2R	13027903	13028960
chr2R	13032230	13033442
chr2R	13041895	13042959
chr2R	13081020	13083867
chr2R	13105143	13107193
chr2R	13164973	13167328
chr2R	13191286	13193253
chr2R	13247567	13250028
chr2R	13271403	13273022
chr2R	13304194	13306476
chr2R	13334802	13335306
chr2R	13374628	13375593
chr2R	13403194	13404092
chr2R	13452911	13454086
chr2R	13464908	13465554
chr2R	13471343	13473308
chr2R	13512333	13514201
chr2R	13530542	13531535
chr2R	13559854	13561880
chr2R	13564084	13565035
chr2R	13579579	13580496
chr2R	13566434	13567827
chr2R	13583797	13585892
chr2R	13619899	13620909
chr2R	13634637	13636040
chr2R	13722702	13726187
chr2R	13737296	13738445
chr2R	13760943	13762137
chr2R	13771609	13772586
chr2R	13786345	13786854
chr2R	13821850	13823302
chr2R	13813317	13814729
chr2R	13917680	13919112
chr2R	13919541	13920130
chr2R	13934230	13935094
chr2R	13939600	13940432
chr2R	13935364	13936048
chr2R	13965442	13966971
chr2R	13963325	13963869
chr2R	13977431	13979027
chr2R	14000675	14001411
chr2R	13995482	13996279
chr2R	13994084	13994685
chr2R	14001672	14002164
chr2R	14023626	14024408
chr2R	14029853	14031136
chr2R	14026957	14027598
chr2R	14035426	14036268
chr2R	14037388	14038106
chr2R	14036764	14037233
chr2R	14052582	14055381
chr2R	14049720	14050790
chr2R	14060718	14062225
chr2R	14071013	14072929
chr2R	14109758	14111690
chr2R	14128032	14130955
chr2R	14183865	14184279
chr2R	14207303	14209107
chr2R	14217533	14218097
chr2R	14283938	14284935
chr2R	14313972	14315479
chr2R	14315510	14316368
chr2R	14333973	14334851
chr2R	14323915	14327310
chr2R	14340758	14341584
chr2R	14344801	14348853
chr2R	14426689	14427718
chr2R	14448419	14449700
chr2R	14437584	14438675
chr2R	14456136	14456553
chr2R	14481756	14482473
chr2R	14484701	14485403
chr2R	14485580	14487245
chr2R	14542908	14544700
chr2R	14534813	14535433
chr2R	14573503	14575307
chr2R	14569139	14571141
chr2R	14632476	14634570
chr2R	14681673	14683724
chr2R	14703243	14704757
chr2R	14720949	14723370
chr2R	14764484	14766252
chr2R	14778987	14780094
chr2R	14785581	14787528
chr2R	14828977	14829905
chr2R	14883558	14885478
chr2R	14919375	14920241
chr2R	14909560	14910410
chr2R	14954421	14954718
chr2R	14967577	14967887
chr2R	14985852	14987817
chr2R	15029608	15030678
chr2R	15034459	15036162
chr2R	15027412	15028059
chr2R	15046708	15047826
chr2R	15095092	15097610
chr2R	15102217	15103637
chr2R	15109336	15109858
chr2R	15134902	15138320
chr2R	15198641	15199447
chr2R	15244773	15246558
chr2R	15246740	15247952
chr2R	15288337	15289859
chr2R	15359441	15360156
chr2R	15360367	15363212
chr2R	15363475	15364391
chr2R	15378446	15379520
chr2R	15389858	15390643
chr2R	15491265	15491871
chr2R	15484421	15486413
chr2R	15528579	15530341
chr2R	15551366	15552637
chr2R	15600107	15601068
chr2R	15610538	15612896
chr2R	15601260	15602750
chr2R	15666635	15668622
chr2R	15717168	15718404
chr2R	15739082	15740821
chr2R	15749905	15751351
chr2R	15745383	15748220
chr2R	15772645	15773625
chr2R	15762237	15762994
chr2R	15790475	15792025
chr2R	15801467	15803173
chr2R	15818277	15819635
chr2R	15850224	15851748
chr2R	15885933	15887746
chr2R	15882889	15884363
chr2R	15896759	15898431
chr2R	15918964	15919758
chr2R	15913879	15914583
chr2R	15984249	15984853
chr2R	15977279	15979323
chr2R	16070006	16071826
chr2R	16104078	16104999
chr2R	16095210	16095866
chr2R	16091454	16093558
chr2R	16090040	16091402
chr2R	16129096	16130747
chr2R	16135157	16136067
chr2R	16160900	16162204
chr2R	16159756	16160624
chr2R	16162298	16163612
chr2R	16168428	16169998
chr2R	16211764	16212828
chr2R	16370059	16372189
chr2R	16410695	16412980
chr2R	16406026	16406628
chr2R	16438427	16440769
chr2R	16458213	16459037
chr2R	16502314	16502917
chr2R	16600354	16601788
chr2R	16614512	16615915
chr2R	16620131	16622141
chr2R	16616132	16616406
chr2R	16688753	16690718
chr2R	16693607	16694676
chr2R	16698542	16699219
chr2R	16708742	16711237
chr2R	16711722	16712458
chr2R	16729285	16730327
chr2R	16763891	16765676
chr2R	16769586	16770286
chr2R	16787647	16788385
chr2R	16799951	16800675
chr2R	16806058	16807336
chr2R	16798486	16799495
chr2R	16801819	16803428
chr2R	16834086	16836230
chr2R	16846141	16847073
chr2R	16881911	16883192
chr2R	16885102	16888103
chr2R	16901152	16902298
chr2R	16896557	16897414
chr2R	16929091	16930226
chr2R	16935496	16937180
chr2R	16966473	16967403
chr2R	17006737	17009233
chr2R	17029599	17030923
chr2R	17077711	17079586
chr2R	17082946	17084366
chr2R	17098438	17098965
chr2R	17094949	17095541
chr2R	17114346	17116676
chr2R	17183589	17184174
chr2R	17222236	17224114
chr2R	17262837	17263335
chr2R	17269925	17270688
chr2R	17272643	17274408
chr2R	17271738	17272234
chr2R	17290588	17291293
chr2R	17292591	17293917
chr2R	17311572	17312890
chr2R	17319310	17320389
chr2R	17321439	17324773
chr2R	17332440	17333545
chr2R	17334276	17336619
chr2R	17402720	17403941
chr2R	17436323	17439548
chr2R	17461797	17462658
chr2R	17621276	17622417
chr2R	17614022	17615122
chr2R	17635278	17636372
chr2R	17648351	17649140
chr2R	17680054	17680681
chr2R	17795633	17796942
chr2R	17806814	17807599
chr2R	17803718	17805483
chr2R	17793480	17794642
chr2R	17829716	17830451
chr2R	17904121	17906905
chr2R	17918424	17918839
chr2R	17908921	17909161
chr2R	17916719	17918142
chr2R	17926633	17927692
chr2R	17984072	17984680
chr2R	18032756	18035403
chr2R	18025839	18027510
chr2R	18115644	18118518
chr2R	18196391	18197034
chr2R	18238512	18240980
chr2R	18241700	18243261
chr2R	18272545	18274051
chr2R	18308907	18310091
chr2R	18307706	18307899
chr2R	18315217	18316448
chr2R	18321090	18323683
chr2R	18330741	18331286
chr2R	18337817	18339492
chr2R	18340692	18342764
chr2R	18343808	18344793
chr2R	18351391	18352035
chr2R	18372586	18376602
chr2R	18391546	18392210
chr2R	18442314	18443470
chr2R	18432052	18433908
chr2R	18482234	18486269
chr2R	18528304	18529287
chr2R	18523213	18524261
chr2R	18515483	18516052
chr2R	18517895	18518427
chr2R	18552684	18554416
chr2R	18570633	18571980
chr2R	18575467	18575778
chr2R	18563627	18567520
chr2R	18601611	18602989
chr2R	18603251	18604913
chr2R	18608263	18609014
chr2R	18634594	18635552
chr2R	18651330	18652258
chr2R	18647370	18647934
chr2R	18676454	18677219
chr2R	18689866	18691432
chr2R	18695088	18695808
chr2R	18774622	18775129
chr2R	18785166	18788067
chr2R	18799097	18800023
chr2R	18800270	18800990
chr2R	18806119	18806604
chr2R	18811724	18812751
chr2R	18892184	18893510
chr2R	18936638	18938567
chr2R	18927983	18928705
chr2R	18948171	18949329
chr2R	19017129	19017795
chr2R	19051108	19052661
chr2R	19069433	19070652
chr2R	19079324	19081311
chr2R	19149667	19151614
chr2R	19165907	19166417
chr2R	19190361	19192115
chr2R	19188049	19190173
chr2R	19213574	19215263
chr2R	19230614	19231529
chr2R	19245126	19246983
chr2R	19253547	19255103
chr2R	19263517	19264501
chr2R	19265051	19266559
chr2R	19271128	19272455
chr2R	19276350	19276747
chr2R	19301699	19302788
chr2R	19320064	19322254
chr2R	19329464	19330332
chr2R	19420147	19421392
chr2R	19498580	19499809
chr2R	19544710	19545209
chr2R	19553331	19555235
chr2R	19615672	19623020
chr2R	19805678	19806742
chr2R	19797233	19799761
chr2R	19793087	19794240
chr2R	19812659	19813685
chr2R	19834882	19836314
chr2R	19844818	19846127
chr2R	19893115	19896022
chr2R	19923268	19925115
chr2R	19941133	19942234
chr2R	20042460	20043830
chr2R	20065391	20068264
chr2R	20073558	20076135
chr2R	20099350	20101676
chr2R	20106101	20106912
chr2R	20126028	20128009
chr2R	20191564	20193379
chr2R	20195876	20196815
chr2R	20215947	20216808
chr2R	20224341	20224932
chr2R	20315743	20316114
chr2R	20300027	20301615
chr2R	20305595	20307793
chr2R	20330318	20331355
chr2R	20358159	20359551
chr2R	20395655	20397271
chr2R	20383465	20385479
chr2R	20422718	20423612
chr2R	20435560	20436489
chr2R	20458053	20458602
chr2R	20646864	20649962
chr2R	20672123	20673111
chr2R	20695130	20696439
chr2R	20754825	20756208
chr2R	20838235	20839772
chr2R	20883980	20885368
chr2R	20891434	20891937
chr2R	20913599	20914958
chr2R	20906044	20908186
chr2R	20933019	20934142
chr2R	20963127	20963663
chr2R	21048841	21050593
chr2R	21047186	21048791
chr2R	21040360	21042637
chr2R	21078089	21078729
chr2R	21093555	21095290
chr2R	21133343	21134731
chr2R	21234683	21236902
chr2R	21251615	21251962
chr2R	21259931	21260733
chr2R	21275330	21275937
chr2R	21369541	21370620
chr2R	21380167	21380716
chr2R	21389788	21390624
chr2R	21407492	21410113
chr2R	21457750	21459784
chr2R	21474725	21476500
chr2R	21525755	21526187
chr2R	21513042	21515361
chr2R	21534387	21536372
chr2R	21540950	21541753
chr2R	21529156	21531182
chr2R	21559102	21560617
chr2R	21545001	21545776
chr2R	21551919	21553832
chr2R	21554172	21555019
chr2R	21579191	21580429
chr2R	21584433	21586863
chr2R	21705830	21706416
chr2R	21700273	21700925
chr2R	21733288	21734820
chr2R	21782788	21783461
chr2R	21801180	21801758
chr2R	21807600	21808845
chr2R	21817786	21819690
chr2R	21853865	21854562
chr2R	21854778	21855348
chr2R	21885501	21886524
chr2R	21883754	21885364
chr2R	21879845	21881005
chr2R	21895449	21899159
chr2R	21908378	21909962
chr2R	21910168	21911493
chr2R	21968987	21970724
chr2R	21966570	21968188
chr2R	21977288	21978625
chr2R	22063219	22063802
chr2R	22053783	22055820
chr2R	22058619	22059204
chr2R	22107846	22109487
chr2R	22151422	22152661
chr2R	22263734	22264720
chr2R	22267105	22268541
chr2R	22269193	22269780
chr2R	22285258	22288743
chr2R	22335916	22337039
chr2R	22366318	22369694
chr2R	22435550	22436675
chr2R	22432945	22433752
chr2R	22457663	22458497
chr2R	22460533	22462389
chr2R	22447039	22448270
chr2R	22479060	22479966
chr2R	22506090	22508620
chr2R	22517185	22518210
chr2R	22523483	22524283
chr2R	22524456	22525767
chr2R	22532028	22533973
chr2R	22541733	22543088
chr2R	22529898	22531889
chr2R	22538857	22540273
chr2R	22529350	22529705
chr2R	22537339	22537783
chr2R	22569489	22570601
chr2R	22589459	22591176
chr2R	22586600	22587796
chr2R	22685687	22687088
chr2R	22677569	22678866
chr2R	22682022	22682539
chr2R	22680780	22681302
chr2R	22676583	22677297
chr2R	22727515	22728548
chr2R	22734615	22736329
chr2R	22751132	22753209
chr2R	22802502	22803819
chr2R	22860210	22860780
chr2R	22861567	22862431
chr2R	22899966	22902504
chr2R	22908614	22909488
chr2R	22978459	22979289
chr2R	22988975	22989586
chr2R	23010026	23010905
chr2R	23004145	23005509
chr2R	23036919	23039495
chr2R	23096955	23097881
chr2R	23154885	23157173
chr2R	23165115	23166057
chr2R	23179973	23181960
chr2R	23170529	23172471
chr2R	23189359	23190996
chr2R	23195139	23196797
chr2R	23229368	23232190
chr2R	23223626	23224946
chr2R	23295216	23296874
chr2R	23286604	23286887
chr2R	23342965	23343740
chr2R	23420759	23421758
chr2R	23468954	23470258
chr2R	23478687	23482545
chr2R	23573037	23573793
chr2R	23572394	23572792
chr2R	23585784	23587937
[truncated: 3,597 more rows]
