# Supplementary material for: The hourglass model of evolutionary conservation during embryogenesis extends to developmental enhancers with signatures of positive selection
Source: Genome Res. 2021 Sep;31(9):1573–81. doi: 10.1101/gr.275212.121 (PMC8415374; doi:10.1101/gr.275212.121)
Supplement: Supplemental Material [file supp_gr.275212.121_Supplemental_Code.zip › Supplemental_Code/data/bedFiles/enhancers/all_enhancers/dmel1012_IDR_0.05_enhancer.bed]

chr2L	6291165	6292772
chr2L	7339237	7341361
chr2L	14679550	14680139
chr2L	1834461	1835374
chr2L	2227930	2228831
chr2L	4062447	4065284
chr2L	5503820	5506260
chr2L	6552712	6554081
chr2L	10616174	10618635
chr2L	12320181	12321859
chr2L	13500064	13503171
chr2L	18480386	18481159
chr2L	18349560	18350942
chr2L	18743046	18743958
chr2L	22280382	22283054
chr2L	16027	16671
chr2L	81807	82563
chr2L	194034	196609
chr2L	344036	347868
chr2L	441289	442867
chr2L	540229	541334
chr2L	638032	639758
chr2L	720626	721183
chr2L	1064371	1065649
chr2L	1325301	1327452
chr2L	1556279	1557581
chr2L	1540054	1542579
chr2L	1638184	1639822
chr2L	1670148	1671726
chr2L	1588418	1590940
chr2L	1686888	1688855
chr2L	1784780	1786911
chr2L	2473432	2474846
chr2L	2702682	2704515
chr2L	2915671	2917787
chr2L	3506093	3506704
chr2L	3439150	3441716
chr2L	3571320	3572054
chr2L	3555179	3557498
chr2L	3686289	3687173
chr2L	3898444	3901764
chr2L	3964456	3964944
chr2L	4128212	4129011
chr2L	4079467	4081807
chr2L	4292569	4293428
chr2L	4570723	4571937
chr2L	4552974	4555444
chr2L	4488178	4492140
chr2L	4898062	4899665
chr2L	4865042	4866050
chr2L	5077678	5079716
chr2L	5224430	5227739
chr2L	5159075	5165887
chr2L	5127898	5131288
chr2L	5340758	5341541
chr2L	5749749	5751522
chr2L	5815284	5817795
chr2L	6012717	6013634
chr2L	6191880	6194619
chr2L	6258498	6260412
chr2L	6241647	6242872
chr2L	6356412	6357544
chr2L	6405122	6406850
chr2L	6504243	6505029
chr2L	6700711	6702075
chr2L	7142784	7144059
chr2L	7258019	7258409
chr2L	7502523	7503904
chr2L	7568570	7569947
chr2L	7486994	7488581
chr2L	7618446	7620277
chr2L	7667519	7668166
chr2L	7749462	7750255
chr2L	7880109	7881118
chr2L	7911735	7913716
chr2L	8092733	8093915
chr2L	8289343	8290352
chr2L	8715045	8716329
chr2L	8764485	8766513
chr2L	8731933	8733466
chr2L	8846611	8847626
chr2L	8830805	8833342
chr2L	9158017	9158954
chr2L	9207421	9208083
chr2L	9224151	9224945
chr2L	9420308	9420841
chr2L	9485893	9486662
chr2L	9731166	9732540
chr2L	9863141	9864007
chr2L	9879284	9880150
chr2L	10058903	10060520
chr2L	10467144	10470016
chr2L	10583224	10584697
chr2L	10665100	10666096
chr2L	11206519	11207207
chr2L	11157330	11159744
chr2L	11288383	11289196
chr2L	11418809	11420945
chr2L	11845106	11846710
chr2L	11976518	11977084
chr2L	12123421	12125702
chr2L	12304356	12306966
chr2L	12435301	12436011
chr2L	12402223	12403301
chr2L	12858431	12861757
chr2L	12877630	12878810
chr2L	13073491	13074512
chr2L	13041528	13043738
chr2L	13090663	13091025
chr2L	13301988	13304193
chr2L	13614453	13615326
chr2L	13876966	13877480
chr2L	13778257	13779506
chr2L	14122492	14124611
chr2L	14138716	14140280
chr2L	14220803	14222528
chr2L	14203801	14205142
chr2L	14499319	14500637
chr2L	14482762	14483793
chr2L	14433952	14435299
chr2L	14629888	14631061
chr2L	15089060	15090262
chr2L	15415666	15417761
chr2L	15384465	15385487
chr2L	15908847	15909343
chr2L	16022407	16023701
chr2L	16203737	16204474
chr2L	16268972	16270340
chr2L	16333094	16334894
chr2L	16367371	16368316
chr2L	16760819	16762324
chr2L	16874786	16875618
chr2L	17267913	17268884
chr2L	17251823	17252501
chr2L	17235605	17236731
chr2L	17513013	17516117
chr2L	18333413	18334900
chr2L	18234503	18235660
chr2L	18496816	18498431
chr2L	18644882	18645427
chr2L	18806800	18809972
chr2L	18890163	18891232
chr2L	19103027	19103994
chr2L	19333041	19335087
chr2L	19316505	19316954
chr2L	19480491	19481025
chr2L	20003105	20005710
chr2L	19988210	19990001
chr2L	19939097	19940572
chr2L	20086305	20087011
chr2L	20299675	20301714
chr2L	20332388	20333683
chr2L	20544530	20546889
chr2L	20691510	20693094
chr2L	20774113	20775054
chr2L	20986625	20989063
chr2L	21117993	21120286
chr2L	21396721	21397893
chr2L	21608329	21612966
chr2L	21724161	21726095
chr2L	21806376	21808012
chr2L	21855713	21856290
chr2L	21969531	21971331
chr2L	21954364	21956184
chr2L	22117100	22118803
chr2L	22069150	22070427
chr2L	22101576	22102360
chr2L	22182815	22185924
chr2L	22363505	22364607
chr2L	22691313	22693050
chr2L	22921066	22921838
chr2L	5507	6065
chr2L	26095	27555
chr2L	27741	28761
chr2L	44710	47507
chr2L	33316	34522
chr2L	41725	44396
chr2L	35482	37632
chr2L	52606	53922
chr2L	78624	81627
chr2L	90792	92038
chr2L	92847	93630
chr2L	138206	138938
chr2L	134497	134888
chr2L	136964	137585
chr2L	160465	162301
chr2L	166150	167081
chr2L	171479	172094
chr2L	170407	170707
chr2L	178896	179515
chr2L	180796	181922
chr2L	223838	225282
chr2L	220394	220812
chr2L	246515	247850
chr2L	314848	315526
chr2L	316560	317552
chr2L	339183	340281
chr2L	367883	370588
chr2L	371594	372543
chr2L	366887	367259
chr2L	387457	388499
chr2L	389195	391057
chr2L	440473	440965
chr2L	436985	438059
chr2L	468889	469648
chr2L	467670	468082
chr2L	458993	459831
chr2L	484322	485009
chr2L	507110	507704
chr2L	497612	499556
chr2L	495340	496750
chr2L	503752	504190
chr2L	510329	511168
chr2L	516067	516988
chr2L	522018	522509
chr2L	519334	519783
chr2L	520873	521462
chr2L	511669	512133
chr2L	530986	532618
chr2L	548056	548279
chr2L	584813	585791
chr2L	591197	592041
chr2L	618722	620088
chr2L	613876	614527
chr2L	634891	635449
chr2L	654643	655126
chr2L	646731	647322
chr2L	679608	680282
chr2L	681206	684672
chr2L	675160	677050
chr2L	701390	702518
chr2L	696011	697165
chr2L	713310	714001
chr2L	707966	708649
chr2L	704728	705921
chr2L	745447	746156
chr2L	739231	741055
chr2L	761634	766167
chr2L	773945	774675
chr2L	832004	834682
chr2L	845225	847183
chr2L	847600	848181
chr2L	837572	839810
chr2L	873588	874580
chr2L	892474	895186
chr2L	918655	919736
chr2L	930578	932488
chr2L	946647	949496
chr2L	952515	955747
chr2L	957091	958032
chr2L	974154	975028
chr2L	984585	985678
chr2L	1006045	1008714
chr2L	1024465	1025321
chr2L	1019089	1020431
chr2L	1058332	1059320
chr2L	1062382	1063519
chr2L	1048633	1050753
chr2L	1056225	1056960
chr2L	1057505	1057979
chr2L	1054561	1056053
chr2L	1070771	1071957
chr2L	1067723	1068752
chr2L	1074305	1074790
chr2L	1075554	1076042
chr2L	1082729	1083218
chr2L	1095580	1097228
chr2L	1091560	1093420
chr2L	1122296	1123169
chr2L	1125205	1126436
chr2L	1123409	1123864
chr2L	1135782	1137934
chr2L	1162120	1163219
chr2L	1207759	1208831
chr2L	1197680	1198794
chr2L	1215683	1216544
chr2L	1212957	1214601
chr2L	1233260	1235752
chr2L	1235983	1237314
chr2L	1243231	1244969
chr2L	1247107	1248991
chr2L	1251815	1253146
chr2L	1264098	1265601
chr2L	1268990	1269731
chr2L	1269920	1272905
chr2L	1278979	1280635
chr2L	1303071	1305356
chr2L	1306865	1308525
chr2L	1295719	1299474
chr2L	1320147	1320850
chr2L	1311905	1312968
chr2L	1330047	1331374
chr2L	1334875	1336914
chr2L	1337509	1341547
chr2L	1372380	1374006
chr2L	1389025	1391631
chr2L	1376995	1379174
chr2L	1388408	1388860
chr2L	1399317	1399936
chr2L	1404181	1405866
chr2L	1395691	1397247
chr2L	1406185	1408060
chr2L	1410294	1411680
chr2L	1418160	1418698
chr2L	1425891	1427871
chr2L	1429905	1430997
chr2L	1439345	1440724
chr2L	1433567	1434316
chr2L	1436827	1438348
chr2L	1434760	1436465
chr2L	1446187	1447503
chr2L	1443416	1444059
chr2L	1451873	1453336
chr2L	1460652	1462746
chr2L	1463021	1463928
chr2L	1473057	1474344
chr2L	1469762	1471645
chr2L	1488029	1489938
chr2L	1484123	1484810
chr2L	1503753	1504864
chr2L	1511638	1515310
chr2L	1525838	1527972
chr2L	1559225	1560969
chr2L	1561581	1562248
chr2L	1569877	1570624
chr2L	1565671	1569626
chr2L	1573625	1575598
chr2L	1578657	1580252
chr2L	1577284	1578467
chr2L	1582875	1584271
chr2L	1595967	1597628
chr2L	1617019	1618290
chr2L	1619533	1619979
chr2L	1615576	1616096
chr2L	1636267	1637037
chr2L	1627306	1628581
chr2L	1632443	1633424
chr2L	1630537	1631558
chr2L	1648607	1649354
chr2L	1643031	1644010
chr2L	1654123	1654665
chr2L	1649620	1650227
chr2L	1656725	1658549
chr2L	1662347	1663993
chr2L	1671924	1672694
chr2L	1677310	1678220
chr2L	1675738	1676807
chr2L	1692253	1694047
chr2L	1689852	1691925
chr2L	1698716	1700621
chr2L	1722420	1723938
chr2L	1746730	1748079
chr2L	1743148	1744292
chr2L	1744629	1745464
chr2L	1768447	1768732
chr2L	1787846	1788649
chr2L	1813202	1813556
chr2L	1812371	1812787
chr2L	1837384	1838831
chr2L	1841388	1842399
chr2L	1859493	1861304
chr2L	1866079	1866898
chr2L	1878684	1879568
chr2L	1873716	1873990
chr2L	1886453	1887132
chr2L	1890745	1891269
chr2L	1891432	1892528
chr2L	1909109	1910545
chr2L	1901269	1903480
chr2L	1903641	1904972
chr2L	1917504	1919767
chr2L	1930554	1931511
chr2L	1958970	1961519
chr2L	1961560	1962528
chr2L	1972512	1973493
chr2L	1967061	1967906
chr2L	2015551	2016030
chr2L	2110362	2110804
chr2L	2119823	2120559
chr2L	2175256	2175950
chr2L	2166535	2167476
chr2L	2173456	2173934
chr2L	2170062	2170409
chr2L	2168159	2168493
chr2L	2171353	2172082
chr2L	2193405	2193853
chr2L	2179857	2181129
chr2L	2201783	2203610
chr2L	2199791	2200624
chr2L	2198572	2199217
chr2L	2334369	2337095
chr2L	2355527	2356302
chr2L	2387876	2389678
chr2L	2387164	2387640
chr2L	2403815	2404663
chr2L	2392366	2393062
chr2L	2401633	2403567
chr2L	2405430	2406024
chr2L	2397376	2398093
chr2L	2412427	2414546
chr2L	2423642	2424518
chr2L	2433228	2434173
chr2L	2438520	2439984
chr2L	2437871	2438175
chr2L	2425404	2426326
chr2L	2448402	2448852
chr2L	2442067	2442903
chr2L	2488273	2489279
chr2L	2493971	2495057
chr2L	2526350	2527167
chr2L	2525153	2525681
chr2L	2535886	2537065
chr2L	2611542	2612509
chr2L	2614269	2615903
chr2L	2636059	2637669
chr2L	2631398	2633630
chr2L	2649043	2650949
chr2L	2655737	2657195
chr2L	2682144	2683630
chr2L	2689849	2691834
chr2L	2694597	2695881
chr2L	2697856	2699291
chr2L	2724497	2725288
chr2L	2727305	2728516
chr2L	2732891	2734183
chr2L	2779303	2780516
chr2L	2783937	2785116
chr2L	2798480	2799305
chr2L	2800353	2800669
chr2L	2800958	2801600
chr2L	2786759	2787518
chr2L	2794427	2795192
chr2L	2833729	2834262
chr2L	2822214	2823317
chr2L	2841264	2842480
chr2L	2871870	2873278
chr2L	2896695	2898616
chr2L	2894039	2894681
chr2L	2907759	2909918
chr2L	2900337	2900712
chr2L	2910280	2911366
chr2L	2917971	2919071
chr2L	2920824	2921407
chr2L	2931507	2932532
chr2L	2929593	2931003
chr2L	2924298	2926413
chr2L	2935613	2936577
chr2L	2941081	2942683
chr2L	2938795	2940560
chr2L	2955565	2956476
chr2L	2951358	2952304
chr2L	3000266	3001183
chr2L	3006041	3007516
chr2L	3003631	3005837
chr2L	3007718	3008569
chr2L	3044789	3045882
chr2L	3057830	3059659
chr2L	3065936	3068154
chr2L	3088043	3089933
chr2L	3084413	3085097
chr2L	3081783	3084123
chr2L	3100475	3101619
chr2L	3106180	3106827
chr2L	3103996	3104664
chr2L	3124580	3125056
chr2L	3121474	3123857
chr2L	3116574	3118003
chr2L	3118902	3119282
chr2L	3130411	3132356
chr2L	3139097	3140006
chr2L	3137514	3138129
chr2L	3148835	3149377
chr2L	3183153	3184185
chr2L	3223765	3225734
chr2L	3297966	3298512
chr2L	3338519	3339976
chr2L	3345668	3347086
chr2L	3347989	3348723
chr2L	3349571	3350267
chr2L	3402391	3402903
chr2L	3392955	3394619
chr2L	3417572	3418426
chr2L	3411217	3412951
chr2L	3413158	3414011
chr2L	3415809	3416424
chr2L	3435023	3435758
chr2L	3442457	3443044
chr2L	3504735	3505586
chr2L	3534038	3534632
chr2L	3545067	3545852
chr2L	3550332	3552900
chr2L	3569575	3571023
chr2L	3558880	3559799
chr2L	3566160	3567540
chr2L	3572583	3574682
chr2L	3598130	3599810
chr2L	3590943	3591653
chr2L	3592409	3594775
chr2L	3611673	3613426
chr2L	3617285	3618629
chr2L	3628773	3629318
chr2L	3633682	3634526
chr2L	3624138	3625601
chr2L	3647623	3649681
chr2L	3682313	3683359
chr2L	3685372	3685989
chr2L	3681319	3682102
chr2L	3673379	3674198
chr2L	3675203	3676615
chr2L	3676834	3677456
chr2L	3731432	3733043
chr2L	3748411	3749500
chr2L	3737295	3737670
chr2L	3739219	3741782
chr2L	3761775	3763644
chr2L	3754846	3756521
chr2L	3751940	3753127
chr2L	3772737	3774120
chr2L	3780906	3781578
chr2L	3776356	3776673
chr2L	3776888	3777626
chr2L	3769517	3769787
chr2L	3832062	3832758
chr2L	3827274	3828597
chr2L	3835169	3835884
chr2L	3846069	3847095
chr2L	3849036	3849697
chr2L	3920596	3921218
chr2L	3933551	3934462
chr2L	3938599	3939649
chr2L	3974963	3975413
chr2L	3968263	3969153
chr2L	3978700	3981239
chr2L	3977717	3978621
chr2L	4028768	4029083
chr2L	4023213	4024096
chr2L	4020930	4022684
chr2L	4037914	4038976
chr2L	4042710	4044664
chr2L	4045096	4046176
chr2L	4051706	4054399
chr2L	4060323	4061823
chr2L	4054780	4055371
chr2L	4065481	4065952
chr2L	4070900	4072411
chr2L	4093216	4094552
chr2L	4091553	4092375
chr2L	4089447	4090519
chr2L	4104172	4108716
chr2L	4101321	4102520
chr2L	4123984	4126162
chr2L	4116174	4119892
chr2L	4113178	4114258
chr2L	4132197	4134901
chr2L	4129236	4129645
chr2L	4153071	4154533
chr2L	4218492	4220788
chr2L	4223874	4225183
chr2L	4251659	4253884
chr2L	4243929	4244726
chr2L	4286424	4287250
chr2L	4285886	4286209
chr2L	4322205	4323575
chr2L	4310111	4313460
chr2L	4339565	4341531
chr2L	4331762	4332595
chr2L	4335995	4336302
chr2L	4345486	4346229
chr2L	4351774	4352362
chr2L	4364572	4366458
chr2L	4370580	4371026
chr2L	4358854	4359954
chr2L	4368884	4369502
chr2L	4372867	4373147
chr2L	4375038	4377053
chr2L	4389219	4389976
chr2L	4377424	4378538
chr2L	4417691	4418744
chr2L	4532669	4534640
chr2L	4529998	4532066
chr2L	4568895	4569824
chr2L	4564400	4566524
chr2L	4573152	4575336
chr2L	4576435	4577059
chr2L	4578655	4580047
chr2L	4585766	4586819
chr2L	4597009	4598932
chr2L	4588504	4589588
chr2L	4609227	4610947
chr2L	4626743	4628925
chr2L	4648112	4649794
chr2L	4660833	4661555
chr2L	4698263	4699088
chr2L	4725783	4726968
chr2L	4760389	4761607
chr2L	4798295	4799285
chr2L	4788997	4790396
chr2L	4792523	4793220
chr2L	4810135	4811049
chr2L	4840895	4841351
chr2L	4855958	4858317
chr2L	4880208	4880852
chr2L	4886352	4887079
chr2L	4887657	4887985
chr2L	4903312	4905302
chr2L	4907223	4909319
chr2L	4940968	4942399
chr2L	4996222	4996607
chr2L	5001130	5001572
chr2L	5003783	5004336
chr2L	5024438	5024981
chr2L	5019874	5021354
chr2L	5030556	5031036
chr2L	5061412	5061800
chr2L	5084036	5085171
chr2L	5086532	5087997
chr2L	5095488	5095853
chr2L	5105142	5105481
chr2L	5119193	5121123
chr2L	5114305	5115706
chr2L	5133209	5133941
chr2L	5149740	5150304
chr2L	5147504	5147912
chr2L	5167870	5170156
chr2L	5189510	5191587
chr2L	5183343	5185238
chr2L	5198745	5199531
chr2L	5238327	5238946
chr2L	5233410	5234063
chr2L	5234677	5235197
chr2L	5230575	5232408
chr2L	5255231	5256905
chr2L	5245152	5246188
chr2L	5246890	5249174
chr2L	5261234	5263109
chr2L	5291236	5291635
chr2L	5306350	5307058
chr2L	5301120	5301722
chr2L	5300074	5300682
chr2L	5292880	5293464
chr2L	5311513	5312875
chr2L	5332521	5333111
chr2L	5361657	5363199
chr2L	5365507	5367471
chr2L	5375284	5376773
chr2L	5378195	5379756
chr2L	5421339	5422842
chr2L	5414144	5415450
chr2L	5417726	5419006
chr2L	5410042	5412969
chr2L	5430343	5431430
chr2L	5427158	5427666
chr2L	5446164	5446760
chr2L	5445420	5445881
chr2L	5442461	5443808
chr2L	5452826	5454525
chr2L	5448200	5448695
chr2L	5451615	5452567
chr2L	5467771	5470796
chr2L	5476234	5477824
chr2L	5484034	5485385
chr2L	5478699	5479239
chr2L	5488882	5491716
chr2L	5495542	5497729
chr2L	5502770	5503317
chr2L	5500245	5500842
chr2L	5514451	5515461
chr2L	5507622	5508532
chr2L	5510244	5512221
chr2L	5572152	5573137
chr2L	5574895	5577002
chr2L	5586171	5586903
chr2L	5593343	5594727
chr2L	5608809	5610688
chr2L	5611514	5613185
chr2L	5627173	5628066
chr2L	5628581	5629221
chr2L	5645088	5647393
chr2L	5665631	5666305
chr2L	5676247	5678091
chr2L	5680709	5682602
chr2L	5710349	5710856
chr2L	5725541	5726204
chr2L	5723715	5724231
chr2L	5730820	5731174
chr2L	5742144	5743008
chr2L	5748424	5749411
chr2L	5737572	5740394
chr2L	5752599	5754879
chr2L	5780369	5781807
chr2L	5777279	5778687
chr2L	5774989	5776960
chr2L	5791899	5793489
chr2L	5790668	5791490
chr2L	5845259	5847446
chr2L	5837389	5839500
chr2L	5841471	5844477
chr2L	5861955	5862975
chr2L	5852837	5855863
chr2L	5874125	5875025
chr2L	5870695	5873296
chr2L	5866666	5867902
chr2L	5895171	5896059
chr2L	5886856	5887462
chr2L	5890722	5892420
chr2L	5902604	5903348
chr2L	5929795	5930485
chr2L	5933268	5934978
chr2L	5961022	5962217
chr2L	5978473	5979425
chr2L	5977216	5977973
chr2L	5972335	5972997
chr2L	5973837	5974411
chr2L	5987970	5989304
chr2L	6019710	6020299
chr2L	6021890	6022881
chr2L	6014924	6015399
chr2L	6075289	6076684
chr2L	6076940	6077244
chr2L	6087789	6089402
chr2L	6078765	6079432
chr2L	6081218	6081586
chr2L	6092375	6092749
chr2L	6103992	6105993
chr2L	6114294	6114643
chr2L	6164094	6165123
chr2L	6161512	6162417
chr2L	6181633	6182157
chr2L	6182781	6183832
chr2L	6179982	6180449
chr2L	6203739	6205841
chr2L	6198279	6199482
chr2L	6200886	6201373
chr2L	6202791	6203354
chr2L	6215286	6217090
chr2L	6213219	6214898
chr2L	6218320	6219719
chr2L	6211187	6211789
chr2L	6235726	6236996
chr2L	6233646	6234622
chr2L	6228042	6230439
chr2L	6247353	6248302
chr2L	6243078	6243808
chr2L	6273354	6274967
chr2L	6267891	6270101
chr2L	6277095	6279636
chr2L	6282769	6283922
chr2L	6280176	6281463
chr2L	6292918	6294202
chr2L	6299484	6301007
chr2L	6319121	6319636
chr2L	6316486	6317751
chr2L	6329551	6330811
chr2L	6385924	6386980
chr2L	6399022	6400508
chr2L	6425081	6426807
chr2L	6461164	6464117
chr2L	6502882	6503569
chr2L	6513005	6513902
chr2L	6511637	6512574
chr2L	6516148	6517632
chr2L	6510684	6511417
chr2L	6526745	6528488
chr2L	6534114	6534785
chr2L	6521824	6523101
chr2L	6548127	6548417
chr2L	6540589	6542156
chr2L	6549960	6551274
chr2L	6629278	6630817
chr2L	6627747	6628742
chr2L	6644313	6644995
chr2L	6694142	6696726
chr2L	6704977	6705906
chr2L	6709837	6710965
chr2L	6750595	6751423
chr2L	6781111	6781814
chr2L	6791952	6792430
chr2L	6814777	6815425
chr2L	6829527	6830373
chr2L	6828545	6829336
chr2L	6817441	6817810
chr2L	6818325	6819505
chr2L	6830635	6830908
chr2L	6826328	6827179
chr2L	6833247	6834145
chr2L	6843235	6843866
chr2L	6840951	6842943
chr2L	6835928	6836530
chr2L	6847411	6847777
chr2L	6844574	6844958
chr2L	6850478	6851409
chr2L	6861635	6863252
chr2L	6866685	6867808
chr2L	6919135	6919619
chr2L	6928674	6930065
chr2L	6939334	6940240
chr2L	6937133	6937779
chr2L	6989742	6991441
chr2L	6988621	6989453
chr2L	7005515	7006128
chr2L	7004337	7005029
chr2L	7007306	7008038
chr2L	7002795	7003953
chr2L	7008675	7009208
chr2L	6998610	6999952
chr2L	7029086	7029350
chr2L	7089184	7090365
chr2L	7086393	7087509
chr2L	7106362	7107946
chr2L	7125139	7125756
chr2L	7123510	7124549
chr2L	7120862	7121770
chr2L	7115473	7116715
chr2L	7121960	7122409
chr2L	7117315	7118671
chr2L	7126500	7126794
chr2L	7119562	7119921
chr2L	7127242	7127932
chr2L	7137480	7137816
chr2L	7150253	7150887
chr2L	7158222	7159125
chr2L	7154776	7155965
chr2L	7146920	7149800
chr2L	7169944	7170699
chr2L	7165480	7166974
chr2L	7163922	7164552
chr2L	7172820	7173125
chr2L	7199768	7200245
chr2L	7200699	7201088
chr2L	7202726	7203140
chr2L	7214866	7215314
chr2L	7213121	7214110
chr2L	7212422	7212852
chr2L	7231584	7232097
chr2L	7254651	7255315
chr2L	7243558	7244555
chr2L	7256439	7256749
chr2L	7272025	7273048
chr2L	7264792	7265817
chr2L	7259545	7260453
chr2L	7267116	7268241
chr2L	7262317	7263211
chr2L	7270668	7271273
chr2L	7268596	7269021
chr2L	7281532	7281888
chr2L	7277934	7278854
chr2L	7288447	7290653
chr2L	7292418	7293491
chr2L	7293851	7296586
chr2L	7298886	7299628
chr2L	7301475	7302073
chr2L	7303195	7303740
chr2L	7330426	7331952
chr2L	7352629	7354130
chr2L	7358703	7359949
chr2L	7367087	7367887
chr2L	7375440	7375964
chr2L	7380801	7382853
chr2L	7396819	7397764
chr2L	7418247	7418821
chr2L	7419631	7420728
chr2L	7407281	7408032
chr2L	7420935	7421249
chr2L	7422379	7422753
chr2L	7431672	7432596
chr2L	7445409	7448945
chr2L	7451751	7452538
chr2L	7469936	7470595
chr2L	7468109	7469146
chr2L	7482994	7484412
chr2L	7473074	7474450
chr2L	7494609	7494968
chr2L	7512868	7513744
chr2L	7510614	7511969
chr2L	7514774	7515566
chr2L	7504175	7506634
chr2L	7518264	7519339
chr2L	7508778	7509830
chr2L	7507526	7508163
chr2L	7534842	7535995
chr2L	7527817	7528568
chr2L	7521923	7523202
chr2L	7526058	7526566
chr2L	7527000	7527510
chr2L	7532324	7533484
chr2L	7546879	7547208
chr2L	7538316	7539353
chr2L	7565986	7567537
chr2L	7559997	7561749
chr2L	7562543	7562941
chr2L	7564525	7565746
chr2L	7571698	7572435
chr2L	7573501	7573963
chr2L	7584537	7585463
chr2L	7595555	7598765
chr2L	7591020	7592294
chr2L	7586353	7587593
chr2L	7615684	7618204
chr2L	7608786	7609468
chr2L	7610157	7610606
chr2L	7627163	7628972
chr2L	7632554	7633432
chr2L	7626399	7626924
chr2L	7621983	7622659
chr2L	7624434	7625191
chr2L	7640633	7642363
chr2L	7647139	7647563
chr2L	7637862	7638629
chr2L	7649328	7649887
chr2L	7684308	7684989
chr2L	7704919	7705277
chr2L	7714948	7715997
chr2L	7723224	7723978
chr2L	7771930	7772353
chr2L	7775165	7776192
chr2L	7787005	7788447
chr2L	7843648	7845532
chr2L	7841126	7842200
chr2L	7838412	7839479
chr2L	7849704	7850934
chr2L	7861807	7862320
chr2L	7855987	7856654
chr2L	7866653	7867592
chr2L	7876766	7877854
chr2L	7867956	7868770
chr2L	7914244	7915822
chr2L	7925003	7927027
chr2L	7927949	7928481
chr2L	7932701	7933700
chr2L	7940353	7941893
chr2L	7930735	7931260
chr2L	7936467	7936876
chr2L	7956556	7958932
chr2L	7960508	7961553
chr2L	7951152	7952264
chr2L	7964955	7968052
chr2L	8001411	8002406
chr2L	8090537	8091553
chr2L	8104047	8105114
chr2L	8099823	8101171
chr2L	8097360	8098208
chr2L	8098286	8098799
chr2L	8116607	8117235
chr2L	8115224	8115873
chr2L	8133354	8135006
chr2L	8130100	8130662
chr2L	8149723	8151385
chr2L	8171418	8172104
chr2L	8169839	8171155
chr2L	8184773	8185392
chr2L	8229112	8229804
chr2L	8266480	8268373
chr2L	8280022	8280895
chr2L	8275301	8276426
chr2L	8281708	8282223
chr2L	8285282	8285650
chr2L	8279401	8279740
chr2L	8284573	8284951
chr2L	8292046	8293674
chr2L	8350603	8351355
chr2L	8423035	8425475
chr2L	8425612	8426355
chr2L	8431313	8432559
chr2L	8468739	8469747
chr2L	8480201	8481349
chr2L	8504478	8504829
chr2L	8543777	8544506
chr2L	8550588	8551467
chr2L	8553487	8554894
chr2L	8555516	8557146
chr2L	8557802	8558176
chr2L	8562722	8563667
chr2L	8580187	8580975
chr2L	8576462	8577046
chr2L	8574577	8575395
chr2L	8572047	8573607
chr2L	8577346	8577988
chr2L	8582843	8583529
chr2L	8578287	8578897
chr2L	8581512	8582442
chr2L	8587813	8588918
chr2L	8585361	8586483
chr2L	8610674	8612952
chr2L	8601636	8604869
chr2L	8606726	8607830
chr2L	8605114	8606043
chr2L	8622129	8623428
chr2L	8632476	8633256
chr2L	8633565	8634157
chr2L	8670334	8671873
chr2L	8694194	8694637
chr2L	8700603	8701406
chr2L	8704478	8705101
chr2L	8701598	8702104
chr2L	8717897	8718650
chr2L	8720675	8721545
chr2L	8719393	8720193
chr2L	8745990	8747199
chr2L	8747380	8748167
chr2L	8763049	8764244
chr2L	8793835	8794901
chr2L	8786481	8787691
chr2L	8790025	8791281
chr2L	8787901	8788677
chr2L	8798976	8800665
chr2L	8804112	8804951
chr2L	8807452	8810945
chr2L	8815233	8818526
chr2L	8843587	8844288
chr2L	8844595	8845072
chr2L	8840255	8841188
chr2L	8835758	8837729
chr2L	8853570	8854545
chr2L	8860026	8861828
chr2L	8857327	8858330
chr2L	8847857	8849026
chr2L	8877273	8880046
chr2L	8868901	8870560
chr2L	8870874	8872094
chr2L	8884056	8885430
chr2L	8906631	8909771
chr2L	8916895	8918419
chr2L	8916330	8916675
chr2L	8915307	8916054
chr2L	8914705	8915256
chr2L	8913375	8914482
chr2L	8949658	8950547
chr2L	8972490	8973384
chr2L	8968630	8970128
chr2L	8982304	8983374
chr2L	8986122	8987229
chr2L	8978523	8980249
chr2L	9019250	9020640
chr2L	9034124	9035051
chr2L	9039349	9040820
chr2L	9045444	9046660
chr2L	9047960	9050200
chr2L	9082765	9083823
chr2L	9080500	9081570
chr2L	9090397	9092715
chr2L	9100369	9100741
chr2L	9120388	9121285
chr2L	9122460	9123381
chr2L	9114182	9115568
chr2L	9136417	9137401
chr2L	9134957	9135563
chr2L	9130620	9131398
chr2L	9126957	9127407
chr2L	9133397	9133982
chr2L	9154159	9154671
chr2L	9147995	9148648
chr2L	9148815	9149575
chr2L	9143790	9146121
chr2L	9146548	9147069
chr2L	9167787	9168351
chr2L	9182446	9183720
chr2L	9179210	9179666
chr2L	9175245	9175589
chr2L	9188838	9190765
chr2L	9178360	9178926
chr2L	9204991	9205871
chr2L	9203374	9203889
chr2L	9198218	9199183
chr2L	9193586	9194091
chr2L	9206779	9207106
chr2L	9212397	9214221
chr2L	9211450	9211761
chr2L	9214714	9215617
chr2L	9229772	9230538
chr2L	9227451	9229018
chr2L	9237470	9238660
chr2L	9234126	9234554
chr2L	9226092	9227178
chr2L	9244094	9245836
chr2L	9293014	9293976
chr2L	9299797	9302527
chr2L	9297518	9297973
chr2L	9319532	9321643
chr2L	9316545	9317451
chr2L	9336400	9336806
chr2L	9388930	9390086
chr2L	9396501	9396926
chr2L	9417131	9418216
chr2L	9448177	9448807
chr2L	9446491	9446896
chr2L	9451561	9452245
chr2L	9442537	9443431
chr2L	9464103	9465102
chr2L	9459629	9460674
chr2L	9457827	9459311
chr2L	9490831	9491053
chr2L	9508092	9509224
chr2L	9505256	9505857
chr2L	9509945	9511047
chr2L	9511303	9512067
chr2L	9506578	9506970
chr2L	9522750	9523194
chr2L	9525091	9526273
chr2L	9557571	9558356
chr2L	9558624	9559490
chr2L	9570558	9571150
chr2L	9593768	9596287
chr2L	9587023	9587933
chr2L	9590929	9591710
chr2L	9609246	9609988
chr2L	9619942	9621405
chr2L	9657051	9658332
chr2L	9660276	9661669
chr2L	9665180	9666215
chr2L	9680504	9681834
chr2L	9676987	9678002
chr2L	9672320	9673505
chr2L	9693199	9695327
chr2L	9685792	9686786
chr2L	9690700	9692100
chr2L	9706689	9707411
chr2L	9714193	9714778
chr2L	9744730	9745231
chr2L	9739085	9741099
chr2L	9742512	9744235
chr2L	9805300	9806106
chr2L	9806980	9807847
chr2L	9852750	9853681
chr2L	9865508	9867732
chr2L	9882072	9883031
chr2L	9884317	9884600
chr2L	9929205	9929576
chr2L	9945751	9946885
chr2L	9972201	9973166
chr2L	9969140	9970081
chr2L	9968288	9968750
chr2L	9986338	9987680
chr2L	9980869	9981220
chr2L	10033982	10034829
chr2L	10095885	10097073
chr2L	10117468	10118240
chr2L	10115342	10115681
chr2L	10132009	10133397
chr2L	10143305	10143990
chr2L	10145614	10147907
chr2L	10149077	10149535
chr2L	10318208	10319047
chr2L	10349522	10349938
chr2L	10372303	10372809
chr2L	10421663	10422390
chr2L	10443102	10444164
chr2L	10445422	10446383
chr2L	10466081	10466900
chr2L	10479792	10480958
chr2L	10478485	10479028
chr2L	10498954	10499962
chr2L	10496293	10496798
chr2L	10503089	10503966
chr2L	10525800	10526431
chr2L	10520500	10521680
chr2L	10522821	10523206
chr2L	10526650	10527301
chr2L	10548874	10549505
chr2L	10550169	10551168
chr2L	10538291	10538864
chr2L	10554470	10556364
chr2L	10553733	10554224
chr2L	10558599	10559748
chr2L	10564335	10565420
chr2L	10572960	10574425
chr2L	10569089	10572619
chr2L	10589302	10591148
chr2L	10607250	10609386
chr2L	10614058	10615927
chr2L	10600683	10601857
chr2L	10604405	10605131
chr2L	10613077	10613509
chr2L	10605428	10605785
chr2L	10628120	10630681
chr2L	10662897	10664190
chr2L	10671692	10672506
chr2L	10691626	10692611
chr2L	10710933	10711661
chr2L	10756955	10757474
chr2L	10749372	10750267
chr2L	10773576	10774658
chr2L	10781052	10783062
chr2L	10791702	10793182
chr2L	10788150	10789209
chr2L	10793276	10795116
chr2L	10787620	10787906
chr2L	10822097	10822780
chr2L	10865567	10867521
chr2L	10902099	10903374
chr2L	10918877	10920755
chr2L	10944600	10946127
chr2L	10959575	10960101
chr2L	10982297	10984240
chr2L	11014036	11014699
chr2L	11037335	11040221
chr2L	11027211	11028874
chr2L	11044608	11046584
chr2L	11048692	11049515
chr2L	11055345	11055777
chr2L	11049654	11050343
chr2L	11061066	11061665
chr2L	11067628	11068483
chr2L	11068922	11069543
chr2L	11082036	11082462
chr2L	11077433	11077992
chr2L	11187197	11189245
chr2L	11186201	11186756
chr2L	11175211	11176198
chr2L	11191598	11192062
chr2L	11200002	11200547
chr2L	11220133	11221809
chr2L	11218817	11219702
chr2L	11209256	11209693
chr2L	11208598	11208999
chr2L	11227807	11230254
chr2L	11226627	11227175
chr2L	11238863	11239304
chr2L	11249220	11250620
chr2L	11246995	11248837
chr2L	11242505	11243171
chr2L	11243386	11244736
chr2L	11241178	11242140
chr2L	11260807	11264988
chr2L	11296363	11297050
chr2L	11300531	11301057
chr2L	11297364	11298751
chr2L	11289491	11290304
chr2L	11303529	11304738
chr2L	11310505	11311100
chr2L	11323811	11325320
chr2L	11322498	11323386
chr2L	11336812	11337645
chr2L	11327460	11328078
chr2L	11344619	11345434
chr2L	11347172	11347822
chr2L	11351777	11352465
chr2L	11341304	11342299
chr2L	11339339	11339704
chr2L	11356755	11357911
chr2L	11375512	11377526
chr2L	11382153	11383167
chr2L	11400767	11403157
chr2L	11394518	11395744
chr2L	11389665	11390657
chr2L	11413845	11415869
chr2L	11403382	11405636
chr2L	11410787	11412255
chr2L	11405843	11406272
chr2L	11433589	11434881
chr2L	11421245	11421966
chr2L	11430131	11432012
chr2L	11447270	11448116
chr2L	11456502	11459095
chr2L	11460331	11461102
chr2L	11452825	11454049
chr2L	11473197	11475796
chr2L	11472154	11472916
chr2L	11480524	11481067
chr2L	11488129	11489489
chr2L	11500630	11501016
chr2L	11495358	11495921
chr2L	11502580	11503736
chr2L	11504716	11505380
chr2L	11504035	11504501
chr2L	11526094	11527417
chr2L	11534908	11535594
chr2L	11558869	11560640
chr2L	11592578	11594313
chr2L	11597283	11598123
chr2L	11599318	11599596
chr2L	11607836	11608360
chr2L	11605865	11607532
chr2L	11612352	11613896
chr2L	11599974	11600873
chr2L	11619546	11620066
chr2L	11696239	11696710
chr2L	11682983	11683927
chr2L	11704989	11705721
chr2L	11712006	11713493
chr2L	11728838	11730300
chr2L	11740419	11741026
chr2L	11764567	11765217
chr2L	11805941	11808307
chr2L	11804719	11805115
chr2L	11822222	11824269
chr2L	11826366	11827352
chr2L	11832090	11833110
chr2L	11856435	11857302
chr2L	11871283	11872130
chr2L	11878473	11879937
chr2L	11889687	11891287
chr2L	11904187	11905121
chr2L	11900277	11903797
chr2L	11919300	11920177
chr2L	11920507	11921366
chr2L	11916593	11917141
chr2L	11931842	11933317
chr2L	11931039	11931601
chr2L	11942109	11943155
chr2L	11954596	11956234
chr2L	11956988	11958145
chr2L	11959730	11960269
chr2L	11960602	11961959
chr2L	11973229	11973818
chr2L	11963028	11964349
chr2L	12003059	12005042
chr2L	12006956	12007732
chr2L	12005484	12006504
chr2L	12010018	12012628
chr2L	12026175	12026715
chr2L	12090082	12090712
chr2L	12117039	12118460
chr2L	12115295	12116774
chr2L	12118995	12119989
chr2L	12149408	12150396
chr2L	12151704	12153939
chr2L	12236227	12237329
chr2L	12224955	12225342
chr2L	12252211	12252792
chr2L	12242537	12243263
chr2L	12261673	12262723
chr2L	12275377	12276065
chr2L	12279176	12281657
chr2L	12291890	12293802
chr2L	12288354	12289481
chr2L	12302746	12303316
chr2L	12318353	12318909
chr2L	12309986	12310354
chr2L	12314348	12315547
chr2L	12341484	12342251
chr2L	12345520	12346631
chr2L	12343032	12343731
chr2L	12359601	12360276
chr2L	12365219	12365659
chr2L	12362694	12362985
chr2L	12363306	12363646
chr2L	12372538	12372923
chr2L	12371243	12372260
chr2L	12377724	12378914
chr2L	12415432	12415759
chr2L	12423920	12424328
chr2L	12457001	12458060
chr2L	12467439	12468181
chr2L	12454991	12455515
chr2L	12458491	12459117
chr2L	12464852	12466034
chr2L	12464000	12464377
chr2L	12472227	12474981
chr2L	12475331	12476896
chr2L	12497657	12497945
chr2L	12498454	12498867
chr2L	12506807	12507241
chr2L	12512545	12512978
chr2L	12513413	12514559
chr2L	12529469	12530118
chr2L	12520119	12521538
chr2L	12524065	12524444
chr2L	12521865	12522171
chr2L	12535134	12537162
chr2L	12533761	12534139
chr2L	12553482	12554196
chr2L	12555413	12556202
chr2L	12574955	12575635
chr2L	12566561	12567310
chr2L	12578694	12580307
chr2L	12567743	12570296
chr2L	12588568	12589816
chr2L	12597228	12598077
chr2L	12593645	12595706
chr2L	12595985	12596704
chr2L	12612806	12613421
chr2L	12609769	12610278
chr2L	12628131	12630173
chr2L	12623064	12623925
chr2L	12643763	12645328
chr2L	12641457	12643019
chr2L	12637757	12638476
chr2L	12639003	12639935
chr2L	12655387	12656227
chr2L	12661081	12662355
chr2L	12672213	12672944
chr2L	12671354	12671971
chr2L	12674220	12674693
chr2L	12681524	12682497
chr2L	12686583	12687330
chr2L	12689434	12690113
chr2L	12758846	12759854
chr2L	12776354	12776819
chr2L	12823909	12825205
chr2L	12829514	12832596
chr2L	12834688	12835521
chr2L	12837949	12839096
chr2L	12836937	12837358
chr2L	12854209	12855225
chr2L	12867377	12868655
chr2L	12863147	12863793
chr2L	12876362	12877359
chr2L	12889605	12891827
chr2L	12895569	12896316
chr2L	12913709	12914895
chr2L	12986945	12987563
chr2L	12989908	12990474
chr2L	13014030	13015343
chr2L	13035495	13036355
chr2L	13036669	13037248
chr2L	13043953	13044542
chr2L	13052896	13053306
chr2L	13050310	13052490
chr2L	13068074	13069444
chr2L	13066727	13067147
chr2L	13079363	13080646
chr2L	13083500	13085925
chr2L	13086107	13087272
chr2L	13098095	13098593
chr2L	13101027	13102049
chr2L	13092427	13093271
chr2L	13121398	13122992
chr2L	13111874	13114395
chr2L	13110277	13110713
chr2L	13109631	13110058
chr2L	13115501	13115984
chr2L	13126398	13128178
chr2L	13123872	13124570
chr2L	13140420	13141723
chr2L	13144746	13146277
chr2L	13154296	13154724
chr2L	13147372	13147683
chr2L	13197439	13198820
chr2L	13252829	13253747
chr2L	13268032	13269529
chr2L	13272183	13273024
chr2L	13274347	13275191
chr2L	13331929	13333056
chr2L	13327773	13328905
chr2L	13349117	13350379
chr2L	13339799	13341539
chr2L	13362899	13363553
chr2L	13402200	13403965
chr2L	13420132	13421174
chr2L	13423618	13424066
chr2L	13512488	13513846
chr2L	13514095	13515034
chr2L	13510996	13511720
chr2L	13545531	13545960
chr2L	13539076	13540175
chr2L	13554542	13555020
chr2L	13555363	13555974
chr2L	13576312	13577975
chr2L	13569011	13571472
chr2L	13567609	13568074
chr2L	13572400	13572866
chr2L	13591271	13591760
chr2L	13621737	13624051
chr2L	13625781	13626751
chr2L	13671730	13672873
chr2L	13685870	13686305
chr2L	13687867	13688650
chr2L	13706201	13707112
chr2L	13712391	13713333
chr2L	13703868	13706031
chr2L	13697840	13699130
chr2L	13719610	13720230
chr2L	13732183	13732759
chr2L	13737213	13738358
chr2L	13740188	13742255
chr2L	13751425	13752146
chr2L	13789069	13790329
chr2L	13801935	13802714
chr2L	13837164	13838040
chr2L	13841983	13842640
chr2L	13875605	13876681
chr2L	13868391	13871531
chr2L	13883456	13884738
chr2L	13886308	13886923
chr2L	13920801	13922022
chr2L	13918275	13920082
chr2L	13939286	13940155
chr2L	13927499	13928730
chr2L	13948648	13950675
chr2L	13955760	13956615
chr2L	13959669	13960865
chr2L	14001948	14002460
chr2L	14003707	14004341
chr2L	13997071	13997956
chr2L	13995025	13996781
chr2L	14020680	14021135
chr2L	14023066	14023327
chr2L	14053896	14056334
chr2L	14049632	14050521
chr2L	14043568	14044670
chr2L	14084564	14086444
chr2L	14088313	14089273
chr2L	14094668	14094964
chr2L	14095147	14096260
chr2L	14097366	14098550
chr2L	14115576	14116687
chr2L	14120529	14121159
chr2L	14121536	14122198
chr2L	14107129	14107654
chr2L	14113146	14114262
chr2L	14136122	14136805
chr2L	14125512	14127274
chr2L	14137467	14138225
chr2L	14146245	14147660
chr2L	14140820	14142550
chr2L	14160386	14161982
chr2L	14168146	14170442
chr2L	14182596	14184159
chr2L	14177113	14178524
chr2L	14198027	14199507
chr2L	14188805	14192446
chr2L	14212208	14213461
chr2L	14216245	14216966
chr2L	14218719	14219157
chr2L	14211028	14211746
chr2L	14206874	14208066
chr2L	14209853	14210834
chr2L	14219345	14220519
chr2L	14230212	14230936
chr2L	14225727	14227161
chr2L	14245077	14246260
chr2L	14237844	14238521
chr2L	14252391	14253332
chr2L	14244251	14244704
chr2L	14249160	14249616
chr2L	14251643	14252103
chr2L	14247024	14247373
chr2L	14266920	14269450
chr2L	14257398	14258189
chr2L	14266102	14266733
chr2L	14258372	14259132
chr2L	14265036	14265588
chr2L	14278315	14281078
chr2L	14282694	14283466
chr2L	14284662	14285658
chr2L	14287912	14289227
chr2L	14291859	14293482
chr2L	14298785	14299669
chr2L	14293690	14294783
chr2L	14302038	14303227
chr2L	14308059	14309550
chr2L	14317819	14319454
chr2L	14310855	14311850
chr2L	14350265	14351190
chr2L	14376394	14376906
chr2L	14372592	14374636
chr2L	14394105	14394736
chr2L	14395257	14396842
chr2L	14386970	14388916
chr2L	14397917	14398709
chr2L	14389758	14390560
chr2L	14402620	14404486
chr2L	14421966	14422889
chr2L	14423307	14424040
chr2L	14432266	14433209
chr2L	14420366	14421690
chr2L	14419622	14420125
chr2L	14444746	14445398
chr2L	14442052	14443276
chr2L	14435675	14436397
chr2L	14445933	14446834
chr2L	14449862	14450502
chr2L	14438310	14439248
chr2L	14443755	14444424
chr2L	14454115	14454822
chr2L	14462929	14463646
chr2L	14452928	14453848
chr2L	14463997	14465400
chr2L	14459329	14460162
chr2L	14462350	14462667
chr2L	14455181	14455842
chr2L	14476618	14478320
chr2L	14478811	14479268
chr2L	14472198	14472968
chr2L	14481968	14482515
chr2L	14470678	14471228
chr2L	14474097	14476396
chr2L	14484076	14484482
chr2L	14514978	14515858
chr2L	14512622	14513622
chr2L	14508277	14509254
chr2L	14502585	14503336
chr2L	14504676	14505833
chr2L	14501410	14501677
chr2L	14527237	14528070
chr2L	14520456	14521127
chr2L	14528554	14530343
chr2L	14521848	14522194
chr2L	14545858	14547705
chr2L	14539264	14541161
chr2L	14537821	14538218
chr2L	14536716	14537541
chr2L	14533744	14534588
chr2L	14545105	14545709
chr2L	14553525	14555111
chr2L	14561529	14562995
chr2L	14556544	14557304
chr2L	14552440	14553291
chr2L	14580298	14581312
chr2L	14570895	14572092
chr2L	14577109	14578558
chr2L	14578868	14579994
chr2L	14568436	14569183
chr2L	14570058	14570602
chr2L	14566249	14567977
chr2L	14588965	14589453
chr2L	14586998	14587637
chr2L	14611473	14611832
chr2L	14623427	14624379
chr2L	14627369	14628077
chr2L	14642216	14642567
chr2L	14639549	14641962
chr2L	14635337	14635839
chr2L	14651791	14653781
chr2L	14656206	14657183
chr2L	14654968	14655761
chr2L	14659015	14659675
chr2L	14657523	14658056
chr2L	14673012	14674122
chr2L	14668078	14669300
chr2L	14674279	14675668
chr2L	14676174	14676573
chr2L	14665083	14666388
chr2L	14684946	14685464
chr2L	14687020	14687697
chr2L	14681936	14682828
chr2L	14705694	14707316
chr2L	14698463	14700398
chr2L	14696502	14698275
chr2L	14723234	14723733
chr2L	14730485	14730900
chr2L	14776189	14776693
chr2L	14775316	14775990
chr2L	14816626	14817845
chr2L	14818527	14819456
chr2L	14847504	14848309
chr2L	14873384	14874065
chr2L	14868292	14869026
chr2L	14898474	14901918
chr2L	14948263	14950632
chr2L	14947562	14948049
chr2L	14953765	14955196
chr2L	14965564	14966942
chr2L	14969649	14970400
chr2L	14982432	14983384
chr2L	14978879	14982031
chr2L	14995461	14996389
chr2L	14994583	14995098
chr2L	15013475	15013894
chr2L	15028307	15029471
chr2L	15043384	15044532
chr2L	15054568	15055647
chr2L	15065569	15066453
chr2L	15095779	15097202
chr2L	15097611	15098126
chr2L	15111260	15111634
chr2L	15106906	15107820
chr2L	15118258	15119229
chr2L	15146045	15148277
chr2L	15150770	15154156
chr2L	15184908	15186077
chr2L	15174368	15176425
chr2L	15194100	15194754
chr2L	15195117	15196868
chr2L	15190276	15192239
chr2L	15211913	15212683
chr2L	15227348	15229728
chr2L	15253822	15255382
chr2L	15273649	15274542
chr2L	15285532	15285883
chr2L	15287782	15289586
chr2L	15315116	15316517
chr2L	15312221	15312712
chr2L	15309633	15311898
chr2L	15305405	15305797
chr2L	15306079	15307342
chr2L	15316732	15317032
chr2L	15317271	15317819
chr2L	15332470	15333027
chr2L	15325924	15326684
chr2L	15339120	15340233
chr2L	15347805	15348409
chr2L	15343191	15343504
chr2L	15351987	15353872
chr2L	15364446	15365256
chr2L	15354245	15354801
chr2L	15369377	15370960
chr2L	15371276	15372409
chr2L	15385707	15387347
chr2L	15407733	15411006
chr2L	15429517	15430255
chr2L	15430496	15431029
chr2L	15426691	15427236
chr2L	15444752	15446020
chr2L	15464667	15465875
chr2L	15453777	15455446
chr2L	15470556	15471213
chr2L	15472371	15472874
chr2L	15491245	15492604
chr2L	15490222	15490738
chr2L	15504354	15505149
chr2L	15509466	15510806
chr2L	15536157	15536931
chr2L	15533563	15534169
chr2L	15535345	15535932
chr2L	15556858	15557746
chr2L	15555425	15556370
chr2L	15625321	15626658
chr2L	15624098	15625114
chr2L	15643325	15644272
chr2L	15735194	15736251
chr2L	15732923	15734229
chr2L	15736678	15737910
chr2L	15760325	15761139
chr2L	15774656	15776376
chr2L	15797403	15797730
chr2L	15807203	15807929
chr2L	15802215	15802923
chr2L	15836106	15836548
chr2L	15845256	15845638
chr2L	15866877	15868298
chr2L	15877043	15877739
chr2L	15913318	15914054
chr2L	15909808	15910142
chr2L	15949408	15950352
chr2L	15943307	15945361
chr2L	16016422	16017732
chr2L	16007363	16008634
chr2L	16020593	16021504
chr2L	16025901	16027289
chr2L	16034506	16035908
chr2L	16071007	16072610
chr2L	16068107	16069891
chr2L	16061043	16064684
chr2L	16057069	16058107
chr2L	16085603	16086121
chr2L	16084575	16085307
chr2L	16078964	16081274
chr2L	16098207	16099179
chr2L	16096028	16096671
chr2L	16110822	16112326
chr2L	16109570	16110469
chr2L	16131224	16132069
chr2L	16128338	16129236
chr2L	16127747	16128115
chr2L	16130647	16130942
chr2L	16152353	16153232
chr2L	16147649	16149744
chr2L	16151393	16151956
chr2L	16161500	16163685
chr2L	16160840	16161212
chr2L	16174046	16177413
chr2L	16198077	16198690
chr2L	16213577	16215023
chr2L	16223258	16225507
chr2L	16233851	16235269
chr2L	16267958	16268571
chr2L	16284246	16285077
chr2L	16271447	16271862
chr2L	16279433	16280328
chr2L	16281416	16281742
chr2L	16275085	16275692
chr2L	16314940	16315372
chr2L	16321283	16321683
chr2L	16358765	16359334
chr2L	16364231	16365248
chr2L	16380831	16381335
chr2L	16374221	16374835
chr2L	16375045	16375410
chr2L	16373120	16373921
chr2L	16388802	16391487
chr2L	16393114	16394428
chr2L	16413583	16414282
chr2L	16412486	16413055
chr2L	16410843	16411298
chr2L	16414559	16416305
chr2L	16408394	16409590
chr2L	16409797	16410499
chr2L	16422374	16423443
chr2L	16428957	16429546
chr2L	16441434	16442318
chr2L	16442662	16443571
chr2L	16456199	16456752
chr2L	16454936	16455284
chr2L	16463609	16464235
chr2L	16474279	16475459
chr2L	16477526	16478850
chr2L	16476024	16477341
chr2L	16511204	16511836
chr2L	16506934	16508237
chr2L	16498842	16499880
chr2L	16525892	16526726
chr2L	16540601	16541328
chr2L	16543017	16544159
chr2L	16545566	16546245
chr2L	16535536	16536366
chr2L	16547946	16548450
chr2L	16559033	16560728
chr2L	16555204	16555423
chr2L	16553083	16554287
chr2L	16574329	16575414
chr2L	16571321	16571939
chr2L	16587790	16589281
chr2L	16595839	16596671
chr2L	16609420	16611392
chr2L	16600209	16600877
chr2L	16619173	16622260
chr2L	16615530	16616067
chr2L	16626779	16627588
chr2L	16625313	16626573
chr2L	16623347	16623991
chr2L	16637042	16637790
chr2L	16638076	16640085
chr2L	16633376	16633919
chr2L	16631386	16632235
chr2L	16649648	16652055
chr2L	16663891	16664282
chr2L	16670691	16671336
chr2L	16689656	16691260
chr2L	16706133	16707107
chr2L	16708085	16708824
chr2L	16708946	16711197
chr2L	16707358	16707730
chr2L	16713944	16714756
chr2L	16787332	16787969
chr2L	16801582	16802292
chr2L	16850457	16850782
chr2L	16882001	16883574
chr2L	16886494	16886823
chr2L	16978000	16978973
chr2L	17008345	17009332
chr2L	17016008	17016748
chr2L	17041018	17042143
chr2L	17039976	17040832
chr2L	17102351	17102844
chr2L	17091179	17091910
chr2L	17094117	17096024
chr2L	17105765	17106703
chr2L	17160544	17162537
chr2L	17172302	17173180
chr2L	17195202	17199173
chr2L	17190755	17192134
chr2L	17217146	17218742
chr2L	17204929	17205685
chr2L	17203639	17204794
chr2L	17206412	17208984
chr2L	17211794	17212730
chr2L	17226730	17228495
chr2L	17220188	17221880
chr2L	17242106	17244015
chr2L	17248190	17250398
chr2L	17244403	17244810
chr2L	17258258	17259317
chr2L	17266456	17267151
chr2L	17254848	17255393
chr2L	17269635	17271306
chr2L	17297755	17300024
chr2L	17296215	17296816
chr2L	17300354	17301480
chr2L	17292481	17293347
chr2L	17315729	17316165
chr2L	17327480	17328286
chr2L	17367748	17369481
chr2L	17377771	17379595
chr2L	17382296	17383014
chr2L	17379860	17380238
chr2L	17369547	17370128
chr2L	17370618	17372015
chr2L	17381407	17381867
chr2L	17394700	17396100
chr2L	17421761	17423346
chr2L	17443299	17444488
chr2L	17458364	17458845
chr2L	17465879	17467528
chr2L	17495486	17496398
chr2L	17488912	17491009
chr2L	17493135	17493988
chr2L	17542515	17543487
chr2L	17536782	17537365
chr2L	17533855	17536554
chr2L	17558358	17559877
chr2L	17586972	17587641
chr2L	17582796	17583543
chr2L	17603132	17603879
chr2L	17620114	17622209
chr2L	17613726	17615777
chr2L	17629772	17631113
chr2L	17683548	17685009
chr2L	17701994	17703185
chr2L	17715077	17716308
chr2L	17723105	17725397
chr2L	17720727	17722626
chr2L	17734569	17736246
chr2L	17742704	17743469
chr2L	17740621	17742360
chr2L	17746779	17747963
chr2L	17751021	17751766
chr2L	17754082	17754748
chr2L	17759590	17760085
chr2L	17768077	17769380
chr2L	17765254	17765825
chr2L	17763180	17764647
chr2L	17783947	17785300
chr2L	17781504	17782028
chr2L	17777238	17777948
chr2L	17779144	17779789
chr2L	17780195	17780617
chr2L	17837281	17838869
chr2L	17859782	17862049
chr2L	17867708	17871013
chr2L	17887928	17889095
chr2L	17879464	17880308
chr2L	17905115	17906904
chr2L	17919496	17922124
chr2L	17915716	17916421
chr2L	17928327	17929210
chr2L	17935643	17936319
chr2L	17943881	17944471
chr2L	17984303	17985027
chr2L	18000895	18001688
chr2L	18015308	18016154
chr2L	18029584	18031939
chr2L	18035374	18036487
chr2L	18065065	18066246
chr2L	18061175	18062094
chr2L	18075505	18076159
chr2L	18076388	18077623
chr2L	18100505	18101520
chr2L	18105315	18107287
chr2L	18120962	18122028
chr2L	18135470	18136900
chr2L	18149907	18150790
chr2L	18141683	18142210
chr2L	18142906	18143664
chr2L	18197781	18198575
chr2L	18221641	18222421
chr2L	18237425	18238599
chr2L	18264415	18264939
chr2L	18276365	18278356
chr2L	18297701	18299359
chr2L	18311694	18312922
chr2L	18304351	18305028
chr2L	18305280	18306038
chr2L	18307107	18307601
chr2L	18326951	18328212
chr2L	18324901	18325673
chr2L	18335473	18336111
chr2L	18336374	18337106
chr2L	18348202	18348856
chr2L	18345516	18345947
chr2L	18364436	18365385
chr2L	18355339	18356766
chr2L	18351165	18353072
chr2L	18359336	18362230
chr2L	18353316	18353913
chr2L	18370267	18372232
chr2L	18368884	18369929
chr2L	18374912	18375554
chr2L	18367595	18368369
chr2L	18387236	18388517
chr2L	18394649	18396098
chr2L	18385865	18386508
chr2L	18389854	18390944
chr2L	18444518	18445279
chr2L	18441252	18441856
chr2L	18459784	18460774
chr2L	18456999	18457224
chr2L	18465737	18466396
chr2L	18476958	18477995
chr2L	18475396	18476280
chr2L	18468336	18469095
chr2L	18466635	18467055
chr2L	18499548	18500015
chr2L	18505287	18506384
chr2L	18501944	18503127
chr2L	18506567	18507496
chr2L	18514618	18516236
chr2L	18524695	18526671
chr2L	18531213	18534351
chr2L	18538595	18539771
chr2L	18561694	18562094
chr2L	18550674	18553311
chr2L	18575911	18576554
chr2L	18566292	18566687
chr2L	18568443	18569407
chr2L	18569906	18570739
chr2L	18621032	18622622
chr2L	18620068	18620630
chr2L	18625484	18628243
chr2L	18624194	18624900
chr2L	18612922	18614135
chr2L	18623209	18623499
chr2L	18638644	18642823
chr2L	18628969	18629738
chr2L	18646972	18648834
chr2L	18655936	18657017
chr2L	18723913	18724878
chr2L	18716592	18718531
chr2L	18737192	18737686
chr2L	18738248	18738928
[truncated: 10,052 more rows]
