# Supplementary material for: The hourglass model of evolutionary conservation during embryogenesis extends to developmental enhancers with signatures of positive selection
Source: Genome Res. 2021 Sep;31(9):1573–81. doi: 10.1101/gr.275212.121 (PMC8415374; doi:10.1101/gr.275212.121)
Supplement: Supplemental Material [file supp_gr.275212.121_Supplemental_Code.zip › Supplemental_Code/data/bedFiles/enhancers/all_enhancers/dvir25_IDR_0.05_enhancer.bed]

scaffold_10212	212	451
scaffold_10260	4880	5535
scaffold_10316	6973	7294
scaffold_10322	228754	230772
scaffold_10322	327388	328941
scaffold_10322	276003	279286
scaffold_10322	53742	55207
scaffold_10322	52666	53279
scaffold_10322	146065	146601
scaffold_10322	141928	142278
scaffold_10322	150978	152365
scaffold_10322	159579	160502
scaffold_10322	166542	167114
scaffold_10322	168689	170178
scaffold_10322	182649	183865
scaffold_10322	198432	200381
scaffold_10322	222029	223264
scaffold_10322	213249	214814
scaffold_10322	240394	243340
scaffold_10322	233634	236512
scaffold_10322	231125	231782
scaffold_10322	258268	259352
scaffold_10322	260263	260788
scaffold_10322	274142	275797
scaffold_10322	279340	280063
scaffold_10322	297827	299466
scaffold_10322	314801	315937
scaffold_10322	346128	346776
scaffold_10322	355149	357157
scaffold_10322	380640	381861
scaffold_10322	389335	390896
scaffold_10322	400078	401883
scaffold_10322	423747	424549
scaffold_10322	420291	423470
scaffold_10322	411588	412001
scaffold_10322	438712	439893
scaffold_10322	432301	433076
scaffold_10322	429980	430858
scaffold_10322	442078	442328
scaffold_10324	343761	344535
scaffold_10324	425790	426901
scaffold_10324	621452	622638
scaffold_10324	687575	688581
scaffold_10324	932615	934806
scaffold_10324	965861	966733
scaffold_10324	17906	19432
scaffold_10324	21705	22989
scaffold_10324	37022	37689
scaffold_10324	74791	76320
scaffold_10324	73357	74224
scaffold_10324	79210	79728
scaffold_10324	90813	91286
scaffold_10324	108776	109952
scaffold_10324	102169	102991
scaffold_10324	104457	104886
scaffold_10324	103206	103526
scaffold_10324	142257	143683
scaffold_10324	207976	208654
scaffold_10324	202325	204153
scaffold_10324	197963	199219
scaffold_10324	214542	216481
scaffold_10324	217520	218137
scaffold_10324	248165	251528
scaffold_10324	286990	288811
scaffold_10324	283036	283550
scaffold_10324	340154	340670
scaffold_10324	330882	331359
scaffold_10324	346704	347281
scaffold_10324	398972	400314
scaffold_10324	411265	412793
scaffold_10324	423514	424050
scaffold_10324	445516	446172
scaffold_10324	457337	458646
scaffold_10324	460140	460472
scaffold_10324	481391	481998
scaffold_10324	479236	480873
scaffold_10324	516505	517283
scaffold_10324	514672	515282
scaffold_10324	528638	529279
scaffold_10324	557326	558612
scaffold_10324	599793	601587
scaffold_10324	594887	595746
scaffold_10324	593161	593765
scaffold_10324	613616	614910
scaffold_10324	631061	632010
scaffold_10324	624570	625054
scaffold_10324	639644	641755
scaffold_10324	646788	647260
scaffold_10324	667025	667325
scaffold_10324	667871	668101
scaffold_10324	664007	665011
scaffold_10324	681125	682798
scaffold_10324	685973	686650
scaffold_10324	689867	690986
scaffold_10324	699798	700818
scaffold_10324	694350	694797
scaffold_10324	708407	710232
scaffold_10324	733775	735262
scaffold_10324	731954	732566
scaffold_10324	762502	763741
scaffold_10324	765436	766747
scaffold_10324	781969	783115
scaffold_10324	773335	774831
scaffold_10324	798950	799769
scaffold_10324	797342	798079
scaffold_10324	791963	792282
scaffold_10324	823704	824461
scaffold_10324	923295	924699
scaffold_10324	922126	922690
scaffold_10324	946336	948135
scaffold_10324	938000	938764
scaffold_10324	978074	978547
scaffold_10324	968524	969193
scaffold_10324	994936	995707
scaffold_10324	989246	989604
scaffold_10324	1011307	1012928
scaffold_10324	1009320	1009968
scaffold_10324	1007648	1008239
scaffold_10324	1000561	1002106
scaffold_10324	1024069	1024550
scaffold_10324	1041440	1042497
scaffold_10324	1042694	1043132
scaffold_10324	1125275	1127255
scaffold_10324	1121537	1122435
scaffold_10324	1152162	1152992
scaffold_10324	1161668	1162734
scaffold_10324	1190794	1192557
scaffold_10324	1200107	1200691
scaffold_10324	1201404	1202501
scaffold_10324	1227373	1228476
scaffold_10324	1232854	1234467
scaffold_10324	1234728	1235308
scaffold_10324	1237082	1237897
scaffold_10324	1249449	1250426
scaffold_10324	1247849	1248744
scaffold_10324	1273285	1274929
scaffold_10324	1267720	1269788
scaffold_10324	1266629	1267336
scaffold_10324	1287344	1288406
scaffold_10349	790	1553
scaffold_10391	62	565
scaffold_10410	3783	4102
scaffold_10410	897	1416
scaffold_10419	7959	9298
scaffold_10419	1675	5350
scaffold_10419	9636	10255
scaffold_10419	11009	12633
scaffold_10419	19770	20566
scaffold_10419	17249	19520
scaffold_10419	78797	81339
scaffold_10419	82009	82851
scaffold_10419	84427	85420
scaffold_10464	390	842
scaffold_10734	30	525
scaffold_11126	180	441
scaffold_11650	367	1007
scaffold_11735	173	554
scaffold_12084	1231	1523
scaffold_12100	261924	262308
scaffold_12100	30795	33664
scaffold_12100	376669	376992
scaffold_12100	20374	22185
scaffold_12100	24308	26395
scaffold_12100	57994	59083
scaffold_12100	56731	57503
scaffold_12100	59838	60143
scaffold_12100	66594	68445
scaffold_12100	65963	66416
scaffold_12100	128228	130110
scaffold_12100	124944	125325
scaffold_12100	145602	146465
scaffold_12100	144755	145419
scaffold_12100	184729	184983
scaffold_12100	210071	211628
scaffold_12100	222877	224321
scaffold_12100	219442	220543
scaffold_12100	217189	218716
scaffold_12100	215847	216285
scaffold_12100	268580	269809
scaffold_12100	310335	310620
scaffold_12100	300888	301223
scaffold_12100	313674	316139
scaffold_12100	318341	322304
scaffold_12100	322878	323309
scaffold_12100	330769	332111
scaffold_12100	349844	350518
scaffold_12100	372529	374378
scaffold_12100	374961	375819
scaffold_12100	363536	364389
scaffold_12100	388600	389027
scaffold_12100	397180	398333
scaffold_12100	435524	436203
scaffold_12100	430863	431184
scaffold_12205	6188	8420
scaffold_12205	4548	4808
scaffold_12304	3452	4281
scaffold_12308	3708	4863
scaffold_12308	708	1792
scaffold_12308	5414	5622
scaffold_12322	3260	3941
scaffold_12325	10423	11767
scaffold_12325	20922	21989
scaffold_12393	1484	2544
scaffold_12420	5481	7081
scaffold_12461	9328	9893
scaffold_12472	32377	33168
scaffold_12472	409063	410012
scaffold_12472	15065	15810
scaffold_12472	13727	14106
scaffold_12472	12314	13403
scaffold_12472	30520	30946
scaffold_12472	29370	30148
scaffold_12472	20120	20625
scaffold_12472	44599	45718
scaffold_12472	39712	40536
scaffold_12472	38910	39182
scaffold_12472	43674	44349
scaffold_12472	49688	50431
scaffold_12472	68749	69046
scaffold_12472	100921	101611
scaffold_12472	110656	112000
scaffold_12472	113116	114253
scaffold_12472	112106	112933
scaffold_12472	130605	130978
scaffold_12472	123538	124398
scaffold_12472	177921	179001
scaffold_12472	176332	176950
scaffold_12472	192306	193354
scaffold_12472	219646	220333
scaffold_12472	222249	223716
scaffold_12472	266181	266566
scaffold_12472	289234	290612
scaffold_12472	321135	322458
scaffold_12472	318970	319836
scaffold_12472	336536	337998
scaffold_12472	327860	328114
scaffold_12472	357686	359237
scaffold_12472	356270	356684
scaffold_12472	353127	353631
scaffold_12472	370916	371523
scaffold_12472	387576	388780
scaffold_12472	404814	405196
scaffold_12472	423641	424740
scaffold_12472	418238	419147
scaffold_12472	416792	417634
scaffold_12472	420653	421424
scaffold_12472	441419	442321
scaffold_12472	461745	462189
scaffold_12472	469581	470110
scaffold_12472	467972	468243
scaffold_12472	477983	479243
scaffold_12472	500206	501835
scaffold_12472	496335	497245
scaffold_12472	497740	498604
scaffold_12472	511685	513112
scaffold_12472	510243	511096
scaffold_12472	515515	516235
scaffold_12472	544739	546293
scaffold_12472	553720	555180
scaffold_12472	552850	553451
scaffold_12472	574383	574976
scaffold_12472	700970	701458
scaffold_12472	751292	752418
scaffold_12472	739801	740503
scaffold_12472	745374	746096
scaffold_12472	742749	742950
scaffold_12481	3335	4364
scaffold_12528	130919	132518
scaffold_12528	65157	66021
scaffold_12528	7269	7888
scaffold_12528	77325	78492
scaffold_12528	79750	81002
scaffold_12528	88974	89233
scaffold_12528	97676	98141
scaffold_12528	135170	135870
scaffold_12528	134455	134912
scaffold_12528	133658	134183
scaffold_12528	136228	136679
scaffold_12528	176398	176663
scaffold_12528	166384	167188
scaffold_12528	205313	205762
scaffold_12528	221106	221409
scaffold_12528	221917	222278
scaffold_12529	681	1663
scaffold_12554	437	982
scaffold_12621	245	686
scaffold_12642	124	820
scaffold_12656	1027	1550
scaffold_12664	42	1395
scaffold_12723	261799	262847
scaffold_12723	1441419	1442128
scaffold_12723	1179386	1180009
scaffold_12723	3538919	3539936
scaffold_12723	81604	84484
scaffold_12723	243862	245828
scaffold_12723	277757	279767
scaffold_12723	310373	311694
scaffold_12723	344062	345617
scaffold_12723	425608	427225
scaffold_12723	638955	639548
scaffold_12723	884236	884933
scaffold_12723	1015223	1015812
scaffold_12723	1130203	1131498
scaffold_12723	1457876	1458549
scaffold_12723	1850612	1851943
scaffold_12723	2113343	2114252
scaffold_12723	2193792	2195483
scaffold_12723	2456791	2457912
scaffold_12723	2554843	2555970
scaffold_12723	2670586	2671533
scaffold_12723	2784591	2786346
scaffold_12723	3161226	3162492
scaffold_12723	3259523	3260837
scaffold_12723	3242962	3244219
scaffold_12723	3850172	3850956
scaffold_12723	4652497	4654967
scaffold_12723	4619620	4620398
scaffold_12723	4800372	4800978
scaffold_12723	4913560	4915331
scaffold_12723	17475	18089
scaffold_12723	31774	32268
scaffold_12723	30343	31052
scaffold_12723	41043	41903
scaffold_12723	68623	69936
scaffold_12723	94375	95275
scaffold_12723	90293	91124
scaffold_12723	89074	90009
scaffold_12723	98796	101520
scaffold_12723	117643	119099
scaffold_12723	120761	121655
scaffold_12723	116694	117414
scaffold_12723	134650	135676
scaffold_12723	153569	154249
scaffold_12723	180266	181313
scaffold_12723	184964	186383
scaffold_12723	183974	184642
scaffold_12723	203362	204334
scaffold_12723	201239	201657
scaffold_12723	219581	221112
scaffold_12723	224552	225342
scaffold_12723	250780	253148
scaffold_12723	255896	256809
scaffold_12723	257073	259300
scaffold_12723	260354	261768
scaffold_12723	265882	267999
scaffold_12723	263709	264831
scaffold_12723	269205	271330
scaffold_12723	274969	275731
scaffold_12723	271585	273247
scaffold_12723	304724	308515
scaffold_12723	296368	297315
scaffold_12723	315397	316693
scaffold_12723	321783	324206
scaffold_12723	320098	320967
scaffold_12723	342989	343660
scaffold_12723	331441	332114
scaffold_12723	356467	357666
scaffold_12723	351284	352767
scaffold_12723	347707	348091
scaffold_12723	348823	349599
scaffold_12723	373048	374090
scaffold_12723	374411	375299
scaffold_12723	362773	365410
scaffold_12723	360930	362195
scaffold_12723	375644	376476
scaffold_12723	385102	387456
scaffold_12723	387793	388324
scaffold_12723	378239	378938
scaffold_12723	418705	420626
scaffold_12723	433698	434605
scaffold_12723	444194	445603
scaffold_12723	442677	443401
scaffold_12723	472979	474632
scaffold_12723	471053	471547
scaffold_12723	463986	466828
scaffold_12723	467175	467595
scaffold_12723	462633	463058
scaffold_12723	499405	499688
scaffold_12723	516723	517316
scaffold_12723	528027	529719
scaffold_12723	561412	562579
scaffold_12723	595237	595855
scaffold_12723	640521	641583
scaffold_12723	645078	645906
scaffold_12723	642909	643384
scaffold_12723	665143	666914
scaffold_12723	663254	664113
scaffold_12723	667290	667790
scaffold_12723	702281	703933
scaffold_12723	695093	696018
scaffold_12723	735614	736901
scaffold_12723	730516	732946
scaffold_12723	733642	734643
scaffold_12723	765544	768206
scaffold_12723	795279	796325
scaffold_12723	817959	818861
scaffold_12723	812782	813434
scaffold_12723	807603	808651
scaffold_12723	815680	816230
scaffold_12723	811393	811807
scaffold_12723	819659	820393
scaffold_12723	844792	846564
scaffold_12723	847961	848360
scaffold_12723	879844	880398
scaffold_12723	873090	873747
scaffold_12723	871550	872159
scaffold_12723	890736	891029
scaffold_12723	931708	933374
scaffold_12723	920679	921121
scaffold_12723	952873	953250
scaffold_12723	977442	978015
scaffold_12723	976062	977071
scaffold_12723	974901	975342
scaffold_12723	967131	968004
scaffold_12723	993951	994494
scaffold_12723	1012339	1014156
scaffold_12723	1088809	1089800
scaffold_12723	1086797	1087734
scaffold_12723	1084729	1085743
scaffold_12723	1125331	1126770
scaffold_12723	1119400	1120261
scaffold_12723	1117746	1118420
scaffold_12723	1120465	1121129
scaffold_12723	1133663	1134173
scaffold_12723	1176338	1178418
scaffold_12723	1210633	1211168
scaffold_12723	1208887	1209546
scaffold_12723	1224740	1225595
scaffold_12723	1230394	1230980
scaffold_12723	1243100	1244190
scaffold_12723	1238445	1238863
scaffold_12723	1247566	1248213
scaffold_12723	1306009	1306617
scaffold_12723	1294489	1295193
scaffold_12723	1319471	1320393
scaffold_12723	1376974	1377618
scaffold_12723	1389430	1389923
scaffold_12723	1407168	1407950
scaffold_12723	1410703	1412538
scaffold_12723	1428860	1429607
scaffold_12723	1453260	1454500
scaffold_12723	1455510	1455785
scaffold_12723	1454800	1455241
scaffold_12723	1461792	1462410
scaffold_12723	1489436	1490931
scaffold_12723	1493560	1494221
scaffold_12723	1511519	1512296
scaffold_12723	1529480	1530095
scaffold_12723	1531349	1532403
scaffold_12723	1538799	1539436
scaffold_12723	1546169	1546948
scaffold_12723	1575079	1575649
scaffold_12723	1600640	1601865
scaffold_12723	1595070	1595614
scaffold_12723	1609120	1609597
scaffold_12723	1636758	1637543
scaffold_12723	1651934	1654163
scaffold_12723	1649404	1650006
scaffold_12723	1660192	1661701
scaffold_12723	1679221	1680250
scaffold_12723	1690496	1690945
scaffold_12723	1729563	1730708
scaffold_12723	1748264	1748823
scaffold_12723	1768451	1769210
scaffold_12723	1787098	1787608
scaffold_12723	1806667	1808238
scaffold_12723	1810232	1811097
scaffold_12723	1822170	1823345
scaffold_12723	1844966	1846102
scaffold_12723	1836511	1836957
scaffold_12723	1863778	1864427
scaffold_12723	1865472	1866088
scaffold_12723	1861551	1861845
scaffold_12723	1868672	1869240
scaffold_12723	1875433	1876888
scaffold_12723	1873775	1874192
scaffold_12723	1885515	1886718
scaffold_12723	1890923	1891752
scaffold_12723	2005603	2006713
scaffold_12723	2059083	2059987
scaffold_12723	2052795	2053328
scaffold_12723	2073567	2074368
scaffold_12723	2075913	2077276
scaffold_12723	2067182	2067981
scaffold_12723	2066634	2066941
scaffold_12723	2079979	2080308
scaffold_12723	2085968	2086647
scaffold_12723	2094058	2094654
scaffold_12723	2107404	2108529
scaffold_12723	2127287	2128277
scaffold_12723	2149607	2152405
scaffold_12723	2188263	2189443
scaffold_12723	2191765	2192748
scaffold_12723	2206747	2207407
scaffold_12723	2197433	2198115
scaffold_12723	2207605	2208429
scaffold_12723	2205680	2206519
scaffold_12723	2219411	2220986
scaffold_12723	2233564	2234221
scaffold_12723	2257780	2258822
scaffold_12723	2262574	2263117
scaffold_12723	2292364	2293580
scaffold_12723	2302945	2304318
scaffold_12723	2301575	2302139
scaffold_12723	2297073	2297777
scaffold_12723	2299137	2299699
scaffold_12723	2315840	2316977
scaffold_12723	2333525	2334385
scaffold_12723	2357839	2358528
scaffold_12723	2365117	2365999
scaffold_12723	2378434	2381121
scaffold_12723	2422178	2423022
scaffold_12723	2432104	2432500
scaffold_12723	2443006	2443762
scaffold_12723	2470085	2470966
scaffold_12723	2462333	2462662
scaffold_12723	2476213	2477657
scaffold_12723	2481366	2481793
scaffold_12723	2486129	2487503
scaffold_12723	2484774	2485214
scaffold_12723	2499385	2501160
scaffold_12723	2505475	2506545
scaffold_12723	2497912	2499089
scaffold_12723	2496336	2497200
scaffold_12723	2508517	2509295
scaffold_12723	2518729	2520481
scaffold_12723	2507096	2508022
scaffold_12723	2527163	2528311
scaffold_12723	2535888	2537261
scaffold_12723	2524861	2525835
scaffold_12723	2526292	2526971
scaffold_12723	2531602	2532973
scaffold_12723	2548672	2551981
scaffold_12723	2568311	2569203
scaffold_12723	2557164	2558851
scaffold_12723	2586382	2587121
scaffold_12723	2589666	2591117
scaffold_12723	2588929	2589286
scaffold_12723	2617106	2618200
scaffold_12723	2623774	2624475
scaffold_12723	2650616	2651832
scaffold_12723	2649313	2650367
scaffold_12723	2654447	2655255
scaffold_12723	2660538	2661594
scaffold_12723	2657626	2658557
scaffold_12723	2674375	2675214
scaffold_12723	2683336	2684412
scaffold_12723	2678109	2678971
scaffold_12723	2671787	2672099
scaffold_12723	2697312	2698291
scaffold_12723	2694459	2695095
scaffold_12723	2699054	2699703
scaffold_12723	2717307	2718339
scaffold_12723	2720638	2721298
scaffold_12723	2724320	2726212
scaffold_12723	2747424	2748473
scaffold_12723	2737134	2738307
scaffold_12723	2740327	2741020
scaffold_12723	2741359	2741876
scaffold_12723	2742604	2743040
scaffold_12723	2736165	2736510
scaffold_12723	2753845	2755876
scaffold_12723	2759993	2761396
scaffold_12723	2768974	2769453
scaffold_12723	2786577	2787025
scaffold_12723	2799033	2799573
scaffold_12723	2791007	2792695
scaffold_12723	2798180	2798631
scaffold_12723	2793060	2794631
scaffold_12723	2811160	2812874
scaffold_12723	2808498	2810403
scaffold_12723	2825188	2826205
scaffold_12723	2855133	2856126
scaffold_12723	2856861	2857768
scaffold_12723	2852996	2854536
scaffold_12723	2872810	2873794
scaffold_12723	2870107	2870521
scaffold_12723	2869404	2869924
scaffold_12723	2929389	2929827
scaffold_12723	2935475	2936142
scaffold_12723	2937823	2938747
scaffold_12723	2962719	2963609
scaffold_12723	2950068	2950693
scaffold_12723	2957924	2958728
scaffold_12723	3014049	3014307
scaffold_12723	3027521	3027854
scaffold_12723	3019229	3020983
scaffold_12723	3028525	3028868
scaffold_12723	3041624	3042850
scaffold_12723	3034933	3036494
scaffold_12723	3046267	3047275
scaffold_12723	3043616	3044163
scaffold_12723	3061136	3062497
scaffold_12723	3049214	3050023
scaffold_12723	3050262	3050702
scaffold_12723	3091055	3091913
scaffold_12723	3089505	3090333
scaffold_12723	3094481	3095085
scaffold_12723	3092751	3093264
scaffold_12723	3109066	3110685
scaffold_12723	3106824	3107843
scaffold_12723	3118178	3118675
scaffold_12723	3114924	3115491
scaffold_12723	3119963	3120395
scaffold_12723	3143900	3145229
scaffold_12723	3141265	3143061
scaffold_12723	3159480	3160454
scaffold_12723	3171310	3172440
scaffold_12723	3173244	3174609
scaffold_12723	3174887	3175923
scaffold_12723	3208277	3209345
scaffold_12723	3229093	3230432
scaffold_12723	3250156	3252363
scaffold_12723	3255097	3255959
scaffold_12723	3253295	3254441
scaffold_12723	3262412	3263389
scaffold_12723	3274019	3275182
scaffold_12723	3270629	3271152
scaffold_12723	3278248	3279005
scaffold_12723	3283348	3284011
scaffold_12723	3282470	3283020
scaffold_12723	3323076	3323930
scaffold_12723	3363678	3364700
scaffold_12723	3396220	3396693
scaffold_12723	3442201	3443302
scaffold_12723	3445268	3446521
scaffold_12723	3465108	3466647
scaffold_12723	3497033	3497678
scaffold_12723	3513652	3514954
scaffold_12723	3512347	3513439
scaffold_12723	3537176	3538685
scaffold_12723	3593959	3595409
scaffold_12723	3631836	3632547
scaffold_12723	3630735	3631141
scaffold_12723	3691742	3692757
scaffold_12723	3693798	3695004
scaffold_12723	3699457	3700143
scaffold_12723	3707772	3709376
scaffold_12723	3711623	3711880
scaffold_12723	3755234	3756335
scaffold_12723	3765544	3766264
scaffold_12723	3773619	3774500
scaffold_12723	3780320	3780937
scaffold_12723	3770003	3770481
scaffold_12723	3845375	3845992
scaffold_12723	3855737	3857021
scaffold_12723	3863963	3864814
scaffold_12723	3867461	3868337
scaffold_12723	3879509	3879961
scaffold_12723	3898268	3898920
scaffold_12723	3895732	3896882
scaffold_12723	3901895	3902833
scaffold_12723	3906432	3906813
scaffold_12723	3937726	3938659
scaffold_12723	3960529	3961716
scaffold_12723	3950755	3953093
scaffold_12723	3974444	3975700
scaffold_12723	3976051	3976604
scaffold_12723	3994525	3995057
scaffold_12723	4017494	4018417
scaffold_12723	4041549	4044849
scaffold_12723	4061396	4062159
scaffold_12723	4063282	4064099
scaffold_12723	4094106	4095333
scaffold_12723	4082350	4083566
scaffold_12723	4086042	4086830
scaffold_12723	4107570	4108032
scaffold_12723	4115289	4115963
scaffold_12723	4145869	4147090
scaffold_12723	4203595	4204507
scaffold_12723	4206036	4207082
scaffold_12723	4219809	4220468
scaffold_12723	4243946	4245506
scaffold_12723	4269860	4271186
scaffold_12723	4281024	4282950
scaffold_12723	4302660	4303079
scaffold_12723	4314748	4315495
scaffold_12723	4336788	4338022
scaffold_12723	4347142	4348858
scaffold_12723	4372393	4373084
scaffold_12723	4433618	4434469
scaffold_12723	4448621	4449527
scaffold_12723	4453938	4454749
scaffold_12723	4449798	4450946
scaffold_12723	4462239	4463553
scaffold_12723	4460185	4460750
scaffold_12723	4476471	4477469
scaffold_12723	4485929	4486137
scaffold_12723	4526553	4527325
scaffold_12723	4593749	4594853
scaffold_12723	4617952	4619108
scaffold_12723	4604685	4605101
scaffold_12723	4622582	4623469
scaffold_12723	4648553	4648787
scaffold_12723	4636749	4637248
scaffold_12723	4667494	4668849
scaffold_12723	4700622	4701486
scaffold_12723	4729331	4730827
scaffold_12723	4739833	4741471
scaffold_12723	4758832	4759681
scaffold_12723	4773814	4774434
scaffold_12723	4790952	4792002
scaffold_12723	4794614	4795800
scaffold_12723	4802844	4804222
scaffold_12723	4804898	4805641
scaffold_12723	4802140	4802516
scaffold_12723	4812650	4814071
scaffold_12723	4819040	4819665
scaffold_12723	4846614	4847764
scaffold_12723	4834228	4835362
scaffold_12723	4838104	4838558
scaffold_12723	4833652	4834094
scaffold_12723	4840629	4841457
scaffold_12723	4854288	4855299
scaffold_12723	4863021	4863830
scaffold_12723	4864137	4865207
scaffold_12723	4857108	4857678
scaffold_12723	4852805	4853285
scaffold_12723	4870982	4871468
scaffold_12723	4891009	4891874
scaffold_12723	4895917	4896776
scaffold_12723	4894248	4894818
scaffold_12723	4910915	4911609
scaffold_12723	4909767	4910325
scaffold_12723	4908363	4909410
scaffold_12723	4903745	4904771
scaffold_12723	4928555	4929328
scaffold_12723	4960410	4961807
scaffold_12723	4962185	4962920
scaffold_12723	4970392	4972020
scaffold_12723	4969445	4969904
scaffold_12723	4993643	4994645
scaffold_12723	5042640	5043184
scaffold_12723	5046339	5046888
scaffold_12723	5075705	5076209
scaffold_12723	5097972	5098562
scaffold_12723	5173896	5174711
scaffold_12723	5201943	5202693
scaffold_12723	5234291	5234717
scaffold_12723	5263670	5264196
scaffold_12723	5283060	5283844
scaffold_12723	5284353	5285251
scaffold_12723	5285980	5286540
scaffold_12723	5294804	5295637
scaffold_12723	5301604	5304270
scaffold_12723	5299865	5300694
scaffold_12723	5298183	5298659
scaffold_12723	5320055	5320732
scaffold_12723	5328370	5328856
scaffold_12723	5351561	5352877
scaffold_12723	5354879	5355567
scaffold_12723	5344271	5345032
scaffold_12723	5348935	5350107
scaffold_12723	5359542	5360156
scaffold_12723	5525694	5526572
scaffold_12723	5528076	5528603
scaffold_12723	5527214	5527548
scaffold_12723	5561023	5562091
scaffold_12723	5568675	5569391
scaffold_12723	5573812	5574683
scaffold_12723	5583166	5584486
scaffold_12723	5600917	5601917
scaffold_12723	5609784	5610429
scaffold_12723	5612708	5613126
scaffold_12723	5624238	5624770
scaffold_12723	5649812	5650251
scaffold_12723	5650466	5651183
scaffold_12723	5655326	5657948
scaffold_12723	5664458	5664937
scaffold_12723	5661628	5662088
scaffold_12723	5669463	5669882
scaffold_12723	5732835	5733756
scaffold_12723	5742173	5743009
scaffold_12723	5734449	5736137
scaffold_12723	5741386	5741893
scaffold_12723	5752762	5753265
scaffold_12723	5763809	5764271
scaffold_12723	5777754	5778525
scaffold_12724	6632	7040
scaffold_12726	179780	180372
scaffold_12726	294712	295347
scaffold_12726	572408	574919
scaffold_12726	736962	737797
scaffold_12726	1212181	1212591
scaffold_12726	2423949	2424856
scaffold_12726	6888	8024
scaffold_12726	14199	15867
scaffold_12726	4415	6503
scaffold_12726	3402	3820
scaffold_12726	20120	21239
scaffold_12726	21918	23567
scaffold_12726	46861	47772
scaffold_12726	65815	66076
scaffold_12726	110806	111295
scaffold_12726	184732	185291
scaffold_12726	216330	217464
scaffold_12726	215334	215885
scaffold_12726	218540	219501
scaffold_12726	302245	302696
scaffold_12726	300847	301466
scaffold_12726	297318	297724
scaffold_12726	316794	317397
scaffold_12726	319201	321360
scaffold_12726	326838	327386
scaffold_12726	330727	331446
scaffold_12726	357486	358850
scaffold_12726	361054	361857
scaffold_12726	366356	367427
scaffold_12726	387324	388293
scaffold_12726	403942	405782
scaffold_12726	400843	401468
scaffold_12726	415471	416331
scaffold_12726	419614	420579
scaffold_12726	422204	423139
scaffold_12726	428637	429158
scaffold_12726	446471	447808
scaffold_12726	456149	456706
scaffold_12726	444313	444938
scaffold_12726	460014	461277
scaffold_12726	479429	480203
scaffold_12726	482952	483466
scaffold_12726	512099	512360
scaffold_12726	750502	750881
scaffold_12726	778240	779727
scaffold_12726	784405	785019
scaffold_12726	773307	773941
scaffold_12726	793356	795322
scaffold_12726	789737	790516
scaffold_12726	805624	806286
scaffold_12726	860637	860871
scaffold_12726	861982	862379
scaffold_12726	858609	858949
scaffold_12726	892257	892853
scaffold_12726	887370	888002
scaffold_12726	903715	905406
scaffold_12726	964769	965237
scaffold_12726	991847	993419
scaffold_12726	993867	994516
scaffold_12726	990941	991620
scaffold_12726	989393	990065
scaffold_12726	994755	995277
scaffold_12726	1000979	1001996
scaffold_12726	1005553	1006098
scaffold_12726	1023142	1023720
scaffold_12726	1025718	1026013
scaffold_12726	1047149	1047742
scaffold_12726	1058018	1059714
scaffold_12726	1095535	1096383
scaffold_12726	1084925	1085702
scaffold_12726	1104557	1105814
scaffold_12726	1112113	1113290
scaffold_12726	1114775	1115296
scaffold_12726	1121849	1122296
scaffold_12726	1140207	1140700
scaffold_12726	1160568	1161411
scaffold_12726	1157134	1158523
scaffold_12726	1187010	1187730
scaffold_12726	1183494	1184826
scaffold_12726	1217928	1218307
scaffold_12726	1258345	1258803
scaffold_12726	1259056	1259796
scaffold_12726	1283851	1284238
scaffold_12726	1280598	1282242
scaffold_12726	1378188	1379911
scaffold_12726	1422230	1422595
scaffold_12726	1435197	1436109
scaffold_12726	1502100	1502440
scaffold_12726	1535746	1536687
scaffold_12726	1577000	1577628
scaffold_12726	1652877	1653963
scaffold_12726	1757451	1758222
scaffold_12726	1760054	1760655
scaffold_12726	1767114	1767622
scaffold_12726	1817566	1818317
scaffold_12726	1890015	1891282
scaffold_12726	1964070	1964692
scaffold_12726	1991530	1992292
scaffold_12726	2006590	2007390
scaffold_12726	2007653	2008644
scaffold_12726	2049935	2051262
scaffold_12726	2104042	2105671
scaffold_12726	2107611	2108195
scaffold_12726	2135504	2135769
scaffold_12726	2212419	2213118
scaffold_12726	2241294	2242640
scaffold_12726	2237352	2239024
scaffold_12726	2244976	2245561
scaffold_12726	2249550	2249949
scaffold_12726	2266303	2270650
scaffold_12726	2262455	2263010
scaffold_12726	2272137	2272952
scaffold_12726	2285500	2286544
scaffold_12726	2377536	2378824
scaffold_12726	2396844	2398030
scaffold_12726	2394937	2395759
scaffold_12726	2414059	2414446
scaffold_12726	2435848	2436217
scaffold_12726	2438495	2438784
scaffold_12726	2464534	2465292
scaffold_12726	2467908	2468554
scaffold_12726	2460958	2461815
scaffold_12726	2487030	2489437
scaffold_12726	2557957	2559103
scaffold_12726	2555940	2556762
scaffold_12726	2568540	2569030
scaffold_12726	2588860	2589976
scaffold_12726	2614255	2615026
scaffold_12726	2616514	2617125
scaffold_12726	2625116	2625954
scaffold_12726	2631047	2632058
scaffold_12726	2639556	2640889
scaffold_12726	2655988	2656283
scaffold_12726	2656691	2657322
scaffold_12726	2775056	2775338
scaffold_12726	2794088	2794622
scaffold_12728	16006	18062
scaffold_12728	343885	345698
scaffold_12728	310332	311388
scaffold_12728	409446	411579
scaffold_12728	474826	476388
scaffold_12728	621500	622757
scaffold_12728	768754	773052
scaffold_12728	703222	706120
scaffold_12728	8387	10366
scaffold_12728	23224	26397
scaffold_12728	26850	27758
scaffold_12728	80922	81439
scaffold_12728	88587	88901
scaffold_12728	111399	111763
scaffold_12728	124607	126020
scaffold_12728	129526	129951
scaffold_12728	122086	122717
scaffold_12728	139230	140457
scaffold_12728	143866	144473
scaffold_12728	137657	138386
scaffold_12728	153174	155687
scaffold_12728	157217	158303
scaffold_12728	186982	187466
scaffold_12728	224700	226778
scaffold_12728	217355	218132
scaffold_12728	227235	228956
scaffold_12728	239390	240608
scaffold_12728	253417	255122
scaffold_12728	249920	250780
scaffold_12728	267504	268647
scaffold_12728	293892	294468
scaffold_12728	289704	290603
scaffold_12728	285527	286110
scaffold_12728	300020	302531
scaffold_12728	319658	322859
scaffold_12728	329720	332028
scaffold_12728	339363	340072
scaffold_12728	368201	370123
scaffold_12728	377220	378997
scaffold_12728	391447	392645
scaffold_12728	401052	402761
scaffold_12728	407241	408543
scaffold_12728	397603	398601
scaffold_12728	437613	437967
scaffold_12728	429366	430544
scaffold_12728	436057	436816
scaffold_12728	447745	449481
scaffold_12728	445670	446146
scaffold_12728	449829	452148
scaffold_12728	463550	466528
scaffold_12728	472746	473384
scaffold_12728	485659	486708
scaffold_12728	478915	480380
scaffold_12728	484244	484978
scaffold_12728	490833	491120
scaffold_12728	487163	487595
scaffold_12728	489053	490083
scaffold_12728	494707	495111
scaffold_12728	492150	493679
scaffold_12728	496205	496505
scaffold_12728	504620	507170
scaffold_12728	502189	504390
scaffold_12728	536831	538358
scaffold_12728	553163	553995
scaffold_12728	554257	555562
scaffold_12728	564277	567292
scaffold_12728	561555	561908
scaffold_12728	586334	587920
scaffold_12728	583750	586089
scaffold_12728	594805	597787
scaffold_12728	619446	620876
scaffold_12728	606635	607715
scaffold_12728	607913	608252
scaffold_12728	610846	612027
scaffold_12728	649498	651132
scaffold_12728	647437	649014
scaffold_12728	651400	653309
scaffold_12728	641484	642414
scaffold_12728	667975	669897
scaffold_12728	675790	678072
scaffold_12728	682270	684135
scaffold_12728	674479	675448
scaffold_12728	694683	697423
scaffold_12728	690550	691234
scaffold_12728	700950	702734
scaffold_12728	711505	712609
scaffold_12728	714696	715412
scaffold_12728	710467	710808
scaffold_12728	735896	737038
scaffold_12728	727547	728629
scaffold_12728	733374	734474
scaffold_12728	737921	738387
scaffold_12728	756541	757275
scaffold_12728	766354	767178
scaffold_12728	775202	778455
scaffold_12728	799713	800708
scaffold_12728	790006	792338
scaffold_12728	806615	807479
scaffold_12730	79678	80299
scaffold_12734	163421	165685
scaffold_12734	157755	158823
scaffold_12734	156704	157504
scaffold_12734	160115	160713
scaffold_12734	165991	166994
scaffold_12734	377382	378183
scaffold_12734	379123	379881
scaffold_12734	401333	402656
scaffold_12734	396672	397148
scaffold_12734	409851	410555
scaffold_12734	418005	418554
scaffold_12734	475901	477340
scaffold_12734	488045	488870
scaffold_12734	483399	484094
scaffold_12734	500621	501734
scaffold_12734	499120	500217
scaffold_12734	509242	510206
scaffold_12736	393171	394048
scaffold_12736	261577	264152
scaffold_12736	212001	216593
scaffold_12736	310943	313277
scaffold_12736	472641	475496
scaffold_12736	408641	410873
scaffold_12736	570201	574738
scaffold_12736	14334	15361
scaffold_12736	1114	1493
scaffold_12736	20279	21111
scaffold_12736	43081	44050
scaffold_12736	96040	98115
scaffold_12736	90548	91627
scaffold_12736	88461	90019
scaffold_12736	83566	84287
scaffold_12736	108879	110345
scaffold_12736	110785	111873
scaffold_12736	102005	102980
scaffold_12736	127742	129832
scaffold_12736	122046	123456
scaffold_12736	157751	159929
scaffold_12736	162221	163435
scaffold_12736	171224	172695
scaffold_12736	209908	210517
scaffold_12736	210958	211456
scaffold_12736	197705	199848
scaffold_12736	224566	225510
scaffold_12736	225744	226728
scaffold_12736	216840	217260
scaffold_12736	239607	240679
scaffold_12736	235838	237780
scaffold_12736	248341	249911
scaffold_12736	246299	247271
scaffold_12736	268402	270324
scaffold_12736	276255	277583
scaffold_12736	275316	275760
scaffold_12736	280169	280968
scaffold_12736	281483	282564
scaffold_12736	308107	308736
scaffold_12736	303038	307097
scaffold_12736	296337	297370
scaffold_12736	316647	320189
scaffold_12736	340598	341656
scaffold_12736	347400	348942
scaffold_12736	354507	355234
scaffold_12736	351671	353680
scaffold_12736	350704	351416
scaffold_12736	369285	370664
scaffold_12736	373463	374191
scaffold_12736	367697	368768
scaffold_12736	386585	387963
scaffold_12736	380950	382351
scaffold_12736	382483	383683
scaffold_12736	394255	395059
scaffold_12736	401913	404870
scaffold_12736	395449	396584
scaffold_12736	437672	438741
scaffold_12736	438978	439703
scaffold_12736	444395	446634
scaffold_12736	525627	526862
scaffold_12736	530769	532592
scaffold_12736	577146	578608
scaffold_12736	581857	582262
scaffold_12736	603829	604564
scaffold_12736	607536	609529
scaffold_12736	609896	611424
scaffold_12741	6527	7567
scaffold_12741	4370	5377
scaffold_12758	81598	82659
scaffold_12758	15766	16421
scaffold_12758	409096	409941
scaffold_12758	474023	476370
scaffold_12758	17140	17974
scaffold_12758	34608	35123
scaffold_12758	62579	63301
scaffold_12758	76121	76717
scaffold_12758	83202	84271
scaffold_12758	108323	109823
scaffold_12758	120131	121334
scaffold_12758	123383	123951
scaffold_12758	207958	210260
scaffold_12758	211162	211789
scaffold_12758	197095	197847
scaffold_12758	203859	204502
scaffold_12758	243469	243778
scaffold_12758	254241	255206
scaffold_12758	265819	267404
scaffold_12758	269681	270446
scaffold_12758	339324	339846
scaffold_12758	347200	347938
scaffold_12758	357851	358890
scaffold_12758	354193	356275
scaffold_12758	374527	376702
scaffold_12758	368484	369565
scaffold_12758	420482	421178
scaffold_12758	421878	423325
scaffold_12758	418563	420133
scaffold_12758	433018	433393
scaffold_12758	503108	504050
scaffold_12758	495960	497446
scaffold_12758	531690	532329
scaffold_12758	547618	549453
scaffold_12758	545028	546064
scaffold_12758	541656	542445
scaffold_12758	574282	574928
scaffold_12758	602943	603610
scaffold_12758	642853	643338
scaffold_12758	688615	690030
scaffold_12758	783732	784662
scaffold_12758	866929	867663
scaffold_12758	876785	877703
scaffold_12758	883158	883995
scaffold_12758	887498	888195
scaffold_12758	911220	911846
scaffold_12758	927565	928490
scaffold_12758	929080	929981
scaffold_12758	937955	939432
scaffold_12758	948332	949093
scaffold_12758	963704	964410
scaffold_12758	969109	969832
scaffold_12782	850	1117
scaffold_12785	3515	4083
scaffold_12785	689	999
scaffold_12788	41605	42064
scaffold_12790	189971	190567
scaffold_12790	199616	200072
scaffold_12790	230742	231106
scaffold_12799	162000	164615
scaffold_12799	343751	344627
scaffold_12799	375714	377058
scaffold_12799	38052	39118
scaffold_12799	40784	42356
scaffold_12799	63824	64877
scaffold_12799	73359	76337
scaffold_12799	93460	94404
scaffold_12799	135733	137874
scaffold_12799	170554	172090
scaffold_12799	167608	168184
scaffold_12799	165279	165814
scaffold_12799	196702	197878
scaffold_12799	236145	238109
scaffold_12799	258628	260559
scaffold_12799	302270	302998
scaffold_12799	370622	372072
scaffold_12799	361622	361970
scaffold_12799	384691	385250
scaffold_12799	398443	399309
scaffold_12799	418196	418603
scaffold_12799	444038	445653
scaffold_12799	471219	471964
scaffold_12799	464646	466181
scaffold_12799	462805	464059
scaffold_12799	504562	507101
scaffold_12810	38329	39209
scaffold_12810	39463	40011
scaffold_12810	40953	41711
scaffold_12820	901	1371
scaffold_12820	48018	48743
scaffold_12820	45089	45551
scaffold_12822	654864	655460
scaffold_12822	1441090	1441879
scaffold_12822	4063150	4067108
scaffold_12822	81259	82326
scaffold_12822	179648	181017
scaffold_12822	163605	165362
scaffold_12822	539264	541295
scaffold_12822	883841	884843
scaffold_12822	1015805	1016493
scaffold_12822	949977	950575
scaffold_12822	1195184	1196315
scaffold_12822	1425369	1425914
scaffold_12822	1605151	1606097
scaffold_12822	1900063	1901096
scaffold_12822	2457208	2459468
scaffold_12822	2997298	2998808
scaffold_12822	3342266	3342931
scaffold_12822	3554979	3555826
scaffold_12822	3915448	3916011
scaffold_12822	3849970	3850320
scaffold_12822	4030359	4030867
scaffold_12822	4095270	4096029
scaffold_12822	4078751	4079745
scaffold_12822	6369	8405
scaffold_12822	25810	28089
scaffold_12822	20264	21476
scaffold_12822	62998	64613
scaffold_12822	65757	66748
scaffold_12822	86997	88419
scaffold_12822	88919	90130
scaffold_12822	120013	121094
scaffold_12822	138181	138983
scaffold_12822	145940	146777
scaffold_12822	137207	137733
scaffold_12822	162583	163144
scaffold_12822	170098	171258
scaffold_12822	181731	182756
scaffold_12822	187531	188913
scaffold_12822	191621	192775
scaffold_12822	206944	209029
scaffold_12822	225834	228416
scaffold_12822	219396	220469
scaffold_12822	395777	398383
scaffold_12822	401708	405098
scaffold_12822	410906	411751
scaffold_12822	416520	417629
scaffold_12822	428852	429214
scaffold_12822	433146	433493
scaffold_12822	449384	450475
scaffold_12822	455216	456017
scaffold_12822	456185	457243
scaffold_12822	465406	467286
scaffold_12822	481142	482393
scaffold_12822	499457	500614
scaffold_12822	496660	497752
scaffold_12822	501947	502506
scaffold_12822	514570	516003
scaffold_12822	517265	519751
scaffold_12822	528118	529643
scaffold_12822	530634	531814
scaffold_12822	534216	534988
scaffold_12822	570114	571693
scaffold_12822	560705	561422
scaffold_12822	563431	564329
scaffold_12822	568230	569947
scaffold_12822	575875	576518
scaffold_12822	574821	575612
scaffold_12822	615332	616911
scaffold_12822	612273	612940
scaffold_12822	610468	611975
scaffold_12822	625260	625889
scaffold_12822	623129	623577
scaffold_12822	626544	627083
scaffold_12822	644613	645703
scaffold_12822	648628	649645
scaffold_12822	692325	692880
scaffold_12822	708083	709681
scaffold_12822	710186	711037
scaffold_12822	719725	720262
scaffold_12822	749482	749989
scaffold_12822	741782	742728
scaffold_12822	768693	769308
scaffold_12822	794988	798205
scaffold_12822	786787	787922
scaffold_12822	793101	793388
scaffold_12822	810362	810847
scaffold_12822	858133	859966
scaffold_12822	864602	865395
scaffold_12822	881614	882450
scaffold_12822	910073	910652
scaffold_12822	942566	942935
scaffold_12822	958963	960404
scaffold_12822	962510	963029
scaffold_12822	951103	951868
scaffold_12822	966961	967856
scaffold_12822	981031	981763
scaffold_12822	973085	974173
scaffold_12822	969075	969571
scaffold_12822	978800	979530
scaffold_12822	974484	975454
scaffold_12822	983872	985513
scaffold_12822	986170	986865
scaffold_12822	1014235	1014981
scaffold_12822	1029338	1030091
scaffold_12822	1043951	1044868
scaffold_12822	1053367	1054174
scaffold_12822	1056768	1057349
scaffold_12822	1063601	1064900
scaffold_12822	1062081	1062581
scaffold_12822	1051336	1051975
scaffold_12822	1076907	1077292
scaffold_12822	1069841	1070556
scaffold_12822	1065220	1065558
scaffold_12822	1108637	1109065
scaffold_12822	1098891	1100825
scaffold_12822	1106993	1107535
scaffold_12822	1112937	1114075
scaffold_12822	1132104	1132817
scaffold_12822	1161836	1162386
scaffold_12822	1166485	1167704
scaffold_12822	1168488	1170506
scaffold_12822	1217127	1219081
scaffold_12822	1235688	1236362
scaffold_12822	1232969	1234656
scaffold_12822	1251562	1251897
scaffold_12822	1279437	1280170
scaffold_12822	1297099	1298120
scaffold_12822	1315440	1316014
scaffold_12822	1313117	1314142
scaffold_12822	1348748	1349160
scaffold_12822	1349560	1350180
scaffold_12822	1405602	1406623
scaffold_12822	1420993	1421977
scaffold_12822	1416151	1416659
scaffold_12822	1419741	1420825
scaffold_12822	1427050	1427949
scaffold_12822	1479427	1480539
scaffold_12822	1477527	1478928
scaffold_12822	1483516	1485721
scaffold_12822	1495106	1495831
scaffold_12822	1511765	1513433
scaffold_12822	1539404	1539869
scaffold_12822	1529914	1530734
scaffold_12822	1599231	1600657
scaffold_12822	1597797	1598984
scaffold_12822	1601877	1602178
scaffold_12822	1604326	1604710
scaffold_12822	1608693	1609489
scaffold_12822	1619514	1620668
scaffold_12822	1606935	1607875
scaffold_12822	1614161	1615482
scaffold_12822	1637942	1638383
scaffold_12822	1651729	1652371
scaffold_12822	1646779	1647376
scaffold_12822	1717477	1718255
scaffold_12822	1724360	1725091
scaffold_12822	1733763	1734395
scaffold_12822	1738615	1739062
scaffold_12822	1767997	1769087
scaffold_12822	1764464	1765630
scaffold_12822	1766030	1766578
scaffold_12822	1777096	1777815
scaffold_12822	1794910	1796034
scaffold_12822	1804317	1804688
scaffold_12822	1807046	1808149
scaffold_12822	1827513	1828049
scaffold_12822	1907845	1910891
scaffold_12822	1957147	1957986
scaffold_12822	2053074	2054672
scaffold_12822	2077711	2078888
scaffold_12822	2165768	2167891
scaffold_12822	2184551	2186361
scaffold_12822	2306561	2307356
scaffold_12822	2319908	2321052
scaffold_12822	2318867	2319610
scaffold_12822	2321533	2322024
scaffold_12822	2327488	2329603
scaffold_12822	2329646	2330618
scaffold_12822	2335297	2337732
scaffold_12822	2331191	2331524
scaffold_12822	2344545	2345010
scaffold_12822	2373013	2373819
scaffold_12822	2366356	2366772
scaffold_12822	2374122	2374505
scaffold_12822	2365245	2365946
scaffold_12822	2380235	2381665
scaffold_12822	2402491	2403020
scaffold_12822	2421688	2422590
scaffold_12822	2419864	2420440
scaffold_12822	2412104	2413831
scaffold_12822	2409664	2411415
scaffold_12822	2416693	2417782
scaffold_12822	2422968	2423590
scaffold_12822	2435929	2437351
scaffold_12822	2430204	2431587
scaffold_12822	2427893	2429670
scaffold_12822	2439084	2439835
scaffold_12822	2444267	2446140
scaffold_12822	2451089	2452783
scaffold_12822	2462403	2463048
scaffold_12822	2466871	2467845
scaffold_12822	2488087	2488453
scaffold_12822	2533970	2535070
scaffold_12822	2547653	2548413
scaffold_12822	2545521	2547260
scaffold_12822	2613527	2614410
scaffold_12822	2617159	2618412
scaffold_12822	2896939	2898534
scaffold_12822	2903527	2904703
scaffold_12822	2952989	2953569
scaffold_12822	2966478	2967154
scaffold_12822	2982061	2982704
scaffold_12822	3012375	3013532
scaffold_12822	3023967	3025803
scaffold_12822	3031750	3033603
scaffold_12822	3037792	3038399
scaffold_12822	3036638	3037299
scaffold_12822	3051209	3051729
scaffold_12822	3058890	3059836
scaffold_12822	3047544	3048377
scaffold_12822	3065042	3065825
scaffold_12822	3067035	3068138
scaffold_12822	3068577	3072628
scaffold_12822	3106199	3107671
scaffold_12822	3113790	3115409
scaffold_12822	3133306	3135034
scaffold_12822	3159909	3160308
scaffold_12822	3168798	3169176
scaffold_12822	3198807	3199242
scaffold_12822	3292588	3293089
scaffold_12822	3316978	3317681
scaffold_12822	3315346	3316645
scaffold_12822	3334952	3336074
scaffold_12822	3330718	3331218
scaffold_12822	3340864	3341909
scaffold_12822	3327245	3328400
scaffold_12822	3332013	3332388
scaffold_12822	3343583	3344143
scaffold_12822	3347194	3348368
scaffold_12822	3348799	3350042
scaffold_12822	3402940	3403845
scaffold_12822	3420332	3421570
scaffold_12822	3447266	3447523
scaffold_12822	3537354	3538649
scaffold_12822	3536072	3536345
scaffold_12822	3526242	3527395
scaffold_12822	3552629	3553071
scaffold_12822	3548471	3548951
scaffold_12822	3568881	3569923
scaffold_12822	3567878	3568479
scaffold_12822	3562616	3563270
scaffold_12822	3625900	3627205
scaffold_12822	3641007	3641407
scaffold_12822	3645704	3646904
scaffold_12822	3774173	3774475
scaffold_12822	3793275	3795145
scaffold_12822	3808193	3809074
scaffold_12822	3820385	3821159
scaffold_12822	3827839	3829778
scaffold_12822	3822319	3822994
scaffold_12822	3830590	3831502
scaffold_12822	3844972	3845779
scaffold_12822	3890255	3892055
scaffold_12822	3894796	3895648
scaffold_12822	3885317	3886038
scaffold_12822	3906887	3907926
scaffold_12822	3903425	3904626
scaffold_12822	3900607	3901164
scaffold_12822	3905523	3906091
scaffold_12822	3927293	3928828
scaffold_12822	3946400	3948375
scaffold_12822	3958781	3959771
scaffold_12822	3963021	3963610
scaffold_12822	3950324	3951382
scaffold_12822	3976956	3978093
scaffold_12822	3971780	3973130
scaffold_12822	3973468	3974754
scaffold_12822	3975015	3975754
scaffold_12822	3984643	3986638
scaffold_12822	3990072	3990585
scaffold_12822	3990964	3991507
scaffold_12822	4035180	4035702
scaffold_12822	4076327	4077653
scaffold_12823	293751	295035
scaffold_12823	310772	312226
scaffold_12823	490847	492624
scaffold_12823	1671061	1672943
scaffold_12823	1769091	1770796
scaffold_12823	1867633	1868392
scaffold_12823	1949613	1950238
scaffold_12823	178106	180223
scaffold_12823	183346	183881
scaffold_12823	195430	196228
scaffold_12823	197736	199334
scaffold_12823	209479	211537
scaffold_12823	208563	209444
scaffold_12823	205763	206677
scaffold_12823	222184	223008
scaffold_12823	240576	242199
scaffold_12823	234322	236475
scaffold_12823	239068	239665
scaffold_12823	248121	249375
scaffold_12823	261089	261983
scaffold_12823	266883	267830
scaffold_12823	263001	263715
scaffold_12823	283471	284162
scaffold_12823	287285	289242
scaffold_12823	312677	314032
scaffold_12823	314345	315869
scaffold_12823	317013	319329
scaffold_12823	333160	334381
scaffold_12823	454401	456185
scaffold_12823	448676	449415
scaffold_12823	468262	469415
scaffold_12823	467000	467980
scaffold_12823	458979	459401
scaffold_12823	495278	496220
scaffold_12823	534040	535508
scaffold_12823	528288	530364
scaffold_12823	530615	531564
scaffold_12823	536102	536973
scaffold_12823	546151	546764
scaffold_12823	587364	587761
scaffold_12823	600425	601596
scaffold_12823	590041	592718
scaffold_12823	598458	599816
scaffold_12823	596217	597326
scaffold_12823	612209	613940
scaffold_12823	637252	638975
scaffold_12823	629343	631095
scaffold_12823	635310	636649
scaffold_12823	627946	629116
scaffold_12823	693319	695536
scaffold_12823	735787	736350
scaffold_12823	762058	762745
scaffold_12823	771829	772678
scaffold_12823	793031	794482
scaffold_12823	791983	792509
scaffold_12823	869588	870508
scaffold_12823	872851	874956
scaffold_12823	881000	881834
scaffold_12823	896175	896636
scaffold_12823	989802	990516
scaffold_12823	1073822	1074616
scaffold_12823	1118912	1121457
scaffold_12823	1144121	1144749
scaffold_12823	1147802	1148645
scaffold_12823	1163398	1165147
scaffold_12823	1211081	1211751
scaffold_12823	1201632	1202401
scaffold_12823	1215897	1216305
scaffold_12823	1216481	1217283
scaffold_12823	1241895	1243359
scaffold_12823	1256772	1257872
scaffold_12823	1258262	1259127
scaffold_12823	1252815	1253436
scaffold_12823	1249857	1250480
scaffold_12823	1263663	1264620
scaffold_12823	1268787	1270323
scaffold_12823	1274776	1275802
scaffold_12823	1271557	1272165
scaffold_12823	1289120	1290354
scaffold_12823	1278783	1279677
scaffold_12823	1323635	1324813
scaffold_12823	1353512	1354281
scaffold_12823	1351431	1352682
scaffold_12823	1359106	1359805
scaffold_12823	1386612	1388213
scaffold_12823	1382575	1383223
scaffold_12823	1383756	1384603
scaffold_12823	1379044	1380460
scaffold_12823	1378481	1378809
scaffold_12823	1396756	1397124
scaffold_12823	1436988	1438388
scaffold_12823	1439435	1440266
scaffold_12823	1446438	1447101
scaffold_12823	1470217	1471657
scaffold_12823	1462340	1464398
scaffold_12823	1467475	1468055
scaffold_12823	1525101	1525436
scaffold_12823	1550929	1551764
scaffold_12823	1549758	1550225
scaffold_12823	1545561	1546298
scaffold_12823	1542058	1543273
scaffold_12823	1562593	1563253
scaffold_12823	1564166	1567221
scaffold_12823	1561643	1561907
scaffold_12823	1570802	1571160
scaffold_12823	1571411	1572092
scaffold_12823	1557530	1557977
scaffold_12823	1574980	1575905
scaffold_12823	1580194	1580978
scaffold_12823	1618935	1620197
scaffold_12823	1623497	1624334
scaffold_12823	1626961	1627561
scaffold_12823	1622261	1622996
scaffold_12823	1633740	1635917
scaffold_12823	1649458	1649984
scaffold_12823	1682954	1683486
scaffold_12823	1700986	1701926
scaffold_12823	1698525	1699639
scaffold_12823	1691971	1692439
scaffold_12823	1704418	1705379
scaffold_12823	1706394	1707033
scaffold_12823	1709918	1711133
scaffold_12823	1731954	1732480
scaffold_12823	1737838	1738254
scaffold_12823	1745375	1745693
scaffold_12823	1765632	1766759
scaffold_12823	1772860	1773954
scaffold_12823	1798806	1799763
scaffold_12823	1793080	1793661
scaffold_12823	1816373	1817285
scaffold_12823	1812763	1813600
scaffold_12823	1810015	1810769
scaffold_12823	1804496	1805179
scaffold_12823	1842659	1844052
scaffold_12823	1838949	1839750
scaffold_12823	1845645	1846043
scaffold_12823	1879714	1881355
scaffold_12823	1873664	1874730
scaffold_12823	1868680	1870453
scaffold_12823	1891009	1893130
scaffold_12823	1894514	1895046
scaffold_12823	1910361	1911253
scaffold_12823	1913479	1914107
scaffold_12823	1921089	1921572
scaffold_12823	1943379	1944742
scaffold_12823	1935315	1935931
scaffold_12823	1961136	1962180
scaffold_12823	1954414	1955322
scaffold_12823	1956674	1957308
scaffold_12823	1973291	1973838
scaffold_12823	1971162	1971447
scaffold_12823	1967921	1968594
scaffold_12823	1972256	1972564
scaffold_12823	1968737	1969211
scaffold_12823	1969908	1970591
scaffold_12823	1994708	1996192
scaffold_12823	1991047	1991655
scaffold_12823	2015897	2016357
scaffold_12823	2036818	2037053
scaffold_12823	2058200	2060056
scaffold_12823	2049717	2050838
scaffold_12823	2077341	2078330
scaffold_12823	2081319	2082138
scaffold_12823	2149701	2150178
scaffold_12823	2161073	2161577
scaffold_12823	2190566	2192304
scaffold_12823	2185847	2186676
scaffold_12823	2221285	2222649
scaffold_12823	2222850	2224032
scaffold_12823	2225696	2226236
scaffold_12823	2238728	2239315
scaffold_12823	2237853	2238319
scaffold_12823	2236902	2237657
scaffold_12823	2252596	2253342
scaffold_12823	2264352	2264900
scaffold_12823	2282949	2285643
scaffold_12823	2297753	2299122
scaffold_12823	2299945	2300525
scaffold_12823	2296655	2297354
scaffold_12823	2304728	2305255
scaffold_12823	2306389	2306797
scaffold_12823	2325831	2326370
scaffold_12823	2334367	2335323
scaffold_12823	2383675	2385394
scaffold_12823	2416879	2418682
scaffold_12823	2458216	2460228
scaffold_12834	5964	6590
scaffold_12850	3513	4236
scaffold_12855	7339133	7340654
scaffold_12855	5242060	5243217
scaffold_12855	916568	917845
scaffold_12855	3012650	3016333
scaffold_12855	3930672	3932956
scaffold_12855	4062698	4063379
scaffold_12855	5767122	5767879
scaffold_12855	8911583	8914119
scaffold_12855	294858	295645
scaffold_12855	409005	410054
scaffold_12855	687549	689790
scaffold_12855	901058	902344
scaffold_12855	1014167	1018185
scaffold_12855	1195931	1196371
scaffold_12855	1654298	1655234
scaffold_12855	1916589	1917768
scaffold_12855	2326427	2327554
scaffold_12855	2457365	2458585
scaffold_12855	2523116	2523985
scaffold_12855	2719041	2720389
scaffold_12855	2703117	2703703
scaffold_12855	2850684	2851386
scaffold_12855	3128321	3130016
scaffold_12855	3210160	3211900
scaffold_12855	3636365	3638479
scaffold_12855	3964396	3965432
scaffold_12855	4046417	4047390
scaffold_12855	4356556	4358796
scaffold_12855	4488697	4489533
scaffold_12855	5095311	5096143
scaffold_12855	5045694	5047472
scaffold_12855	5307999	5309249
scaffold_12855	5782191	5785357
scaffold_12855	5815095	5817313
scaffold_12855	6520617	6521646
scaffold_12855	6700583	6701460
scaffold_12855	6748905	6750388
scaffold_12855	6864530	6865916
scaffold_12855	7028171	7030025
scaffold_12855	7322428	7323786
scaffold_12855	7749509	7750810
scaffold_12855	7815033	7815961
scaffold_12855	8011495	8012501
scaffold_12855	8027607	8028950
scaffold_12855	8764787	8766441
scaffold_12855	8797997	8800569
scaffold_12855	8896265	8898210
scaffold_12855	9027149	9029023
scaffold_12855	9109356	9109813
scaffold_12855	9273242	9275337
scaffold_12855	9338317	9339076
scaffold_12855	9797071	9798000
scaffold_12855	10043177	10045251
scaffold_12855	12658	14106
scaffold_12855	31213	32531
scaffold_12855	34802	36322
scaffold_12855	44112	45161
scaffold_12855	62731	63324
scaffold_12855	57215	57732
scaffold_12855	68672	71385
scaffold_12855	67494	68256
scaffold_12855	113474	114116
scaffold_12855	120945	122440
scaffold_12855	115599	117318
scaffold_12855	134030	134418
scaffold_12855	139132	139685
scaffold_12855	160664	162303
scaffold_12855	154564	156204
scaffold_12855	150528	151459
scaffold_12855	153735	154271
scaffold_12855	172011	174126
scaffold_12855	186913	187158
scaffold_12855	209098	209787
scaffold_12855	206541	207640
scaffold_12855	218058	219500
scaffold_12855	223507	223873
scaffold_12855	213590	215777
scaffold_12855	253239	254819
scaffold_12855	251821	252961
scaffold_12855	256775	257675
scaffold_12855	265289	265833
scaffold_12855	263768	264922
scaffold_12855	274591	275487
scaffold_12855	282961	284487
scaffold_12855	280460	281882
scaffold_12855	293325	293769
scaffold_12855	291236	292134
scaffold_12855	310226	311273
scaffold_12855	303299	304253
scaffold_12855	311465	312834
scaffold_12855	313446	313703
scaffold_12855	336220	337022
scaffold_12855	331406	332090
scaffold_12855	341543	342807
scaffold_12855	332854	333271
scaffold_12855	327715	329060
scaffold_12855	339949	340432
scaffold_12855	355996	356737
scaffold_12855	365533	366218
scaffold_12855	367440	368697
scaffold_12855	374366	374919
scaffold_12855	379287	380353
scaffold_12855	385103	386317
scaffold_12855	388521	388912
scaffold_12855	397093	398031
scaffold_12855	403547	404767
scaffold_12855	393491	394163
scaffold_12855	423103	424581
scaffold_12855	420724	421683
scaffold_12855	412164	413419
scaffold_12855	418778	419156
scaffold_12855	438634	439628
scaffold_12855	431985	434134
scaffold_12855	441759	442271
scaffold_12855	440595	440928
scaffold_12855	452183	453116
scaffold_12855	455894	456758
scaffold_12855	442610	443169
scaffold_12855	469598	471206
scaffold_12855	461645	462333
scaffold_12855	458802	459355
scaffold_12855	462617	464558
scaffold_12855	480174	481347
scaffold_12855	486210	486999
scaffold_12855	482177	482714
scaffold_12855	505248	506467
scaffold_12855	503605	504718
scaffold_12855	536774	537674
scaffold_12855	633874	635219
scaffold_12855	647496	648156
scaffold_12855	648550	650324
scaffold_12855	667856	669056
scaffold_12855	681299	682267
scaffold_12855	682635	683497
scaffold_12855	702294	703383
scaffold_12855	694923	695707
scaffold_12855	703693	704193
scaffold_12855	719011	719792
scaffold_12855	705272	706914
scaffold_12855	717937	718254
scaffold_12855	734571	736475
scaffold_12855	740417	741811
scaffold_12855	750053	751964
scaffold_12855	813027	813588
scaffold_12855	865372	866591
scaffold_12855	898289	899705
scaffold_12855	886844	888159
scaffold_12855	908178	910201
scaffold_12855	910558	912927
scaffold_12855	914740	915477
scaffold_12855	928138	929570
scaffold_12855	926349	926940
scaffold_12855	921569	922642
scaffold_12855	919951	920389
scaffold_12855	932752	933048
scaffold_12855	934596	936379
scaffold_12855	984101	985302
scaffold_12855	987638	989269
scaffold_12855	1002953	1003894
scaffold_12855	1000031	1000284
scaffold_12855	1022716	1023782
scaffold_12855	1025366	1026938
scaffold_12855	1060282	1061944
scaffold_12855	1051079	1051547
scaffold_12855	1066637	1067729
scaffold_12855	1079237	1080953
scaffold_12855	1067947	1068499
scaffold_12855	1093255	1096307
scaffold_12855	1082337	1082806
scaffold_12855	1154608	1156697
scaffold_12855	1152989	1153680
scaffold_12855	1150837	1151128
scaffold_12855	1165418	1165928
scaffold_12855	1191587	1192229
scaffold_12855	1183889	1184725
scaffold_12855	1188508	1188857
scaffold_12855	1199106	1199460
scaffold_12855	1242333	1243849
scaffold_12855	1251494	1252058
scaffold_12855	1445653	1446838
scaffold_12855	1468787	1469442
scaffold_12855	1458730	1459483
scaffold_12855	1464946	1465298
scaffold_12855	1462704	1463350
scaffold_12855	1506167	1506740
scaffold_12855	1504264	1505331
scaffold_12855	1617903	1618402
scaffold_12855	1619419	1620299
scaffold_12855	1636977	1638300
scaffold_12855	1628334	1629116
scaffold_12855	1640161	1640758
scaffold_12855	1713755	1714665
scaffold_12855	1750027	1751226
scaffold_12855	1742723	1743538
scaffold_12855	1740619	1741902
scaffold_12855	1755775	1756786
scaffold_12855	1759732	1760472
scaffold_12855	1814456	1814957
scaffold_12855	1840948	1841727
scaffold_12855	1856363	1856712
scaffold_12855	1904878	1905897
scaffold_12855	1926017	1926840
scaffold_12855	1996776	1997440
scaffold_12855	1985115	1986510
scaffold_12855	2013270	2013656
scaffold_12855	2024489	2024830
scaffold_12855	2022198	2022605
scaffold_12855	2093891	2094504
scaffold_12855	2094685	2095474
scaffold_12855	2097666	2099990
scaffold_12855	2141719	2142750
scaffold_12855	2177142	2178325
scaffold_12855	2212609	2212853
scaffold_12855	2214733	2215178
scaffold_12855	2234660	2235923
scaffold_12855	2239290	2239610
scaffold_12855	2247285	2249443
scaffold_12855	2263267	2263917
scaffold_12855	2308664	2309346
scaffold_12855	2294906	2296053
scaffold_12855	2310986	2311329
scaffold_12855	2344261	2344707
scaffold_12855	2361936	2363690
scaffold_12855	2399856	2400333
scaffold_12855	2411579	2413092
scaffold_12855	2451485	2452049
scaffold_12855	2442602	2444287
scaffold_12855	2452589	2453605
scaffold_12855	2496490	2498006
scaffold_12855	2504869	2506057
scaffold_12855	2521183	2522009
scaffold_12855	2517244	2517803
scaffold_12855	2527663	2529283
scaffold_12855	2524549	2525564
scaffold_12855	2608738	2609439
scaffold_12855	2612651	2613519
scaffold_12855	2658699	2659378
scaffold_12855	2693307	2695159
scaffold_12855	2692413	2693077
scaffold_12855	2715783	2716466
scaffold_12855	2711733	2713115
scaffold_12855	2714016	2714945
scaffold_12855	2709226	2710033
scaffold_12855	2734889	2735589
scaffold_12855	2763757	2764551
scaffold_12855	2759956	2761056
scaffold_12855	2756923	2757256
scaffold_12855	2757813	2758383
scaffold_12855	2771579	2773119
scaffold_12855	2793817	2795717
scaffold_12855	2859719	2860549
scaffold_12855	2881025	2883005
scaffold_12855	2895863	2896608
scaffold_12855	2901064	2902829
scaffold_12855	2914414	2914989
scaffold_12855	2907546	2908411
scaffold_12855	2956610	2957125
scaffold_12855	2962242	2963506
scaffold_12855	2986653	2986993
scaffold_12855	3024676	3025457
scaffold_12855	3018900	3020311
scaffold_12855	3088898	3090292
scaffold_12855	3081877	3085751
scaffold_12855	3113801	3114662
scaffold_12855	3113139	3113548
scaffold_12855	3130038	3131720
scaffold_12855	3144138	3145057
scaffold_12855	3156133	3157408
scaffold_12855	3147633	3148697
scaffold_12855	3179059	3180376
scaffold_12855	3181021	3182305
scaffold_12855	3199505	3200580
scaffold_12855	3201959	3202439
scaffold_12855	3204571	3205146
scaffold_12855	3235947	3236456
scaffold_12855	3239834	3240389
scaffold_12855	3252255	3252886
scaffold_12855	3256282	3257242
scaffold_12855	3274205	3275047
scaffold_12855	3266316	3267636
scaffold_12855	3272638	3273230
scaffold_12855	3275422	3275762
scaffold_12855	3286196	3287173
scaffold_12855	3278488	3279022
scaffold_12855	3314503	3315036
scaffold_12855	3312885	3313495
scaffold_12855	3367705	3368867
scaffold_12855	3366471	3366944
scaffold_12855	3372496	3373078
scaffold_12855	3404767	3406865
scaffold_12855	3433762	3435345
scaffold_12855	3432219	3432692
scaffold_12855	3430856	3432018
scaffold_12855	3467764	3469272
scaffold_12855	3464483	3464950
scaffold_12855	3488770	3489524
scaffold_12855	3477045	3477745
scaffold_12855	3529481	3530514
scaffold_12855	3545343	3546712
scaffold_12855	3646665	3647220
scaffold_12855	3659044	3659721
scaffold_12855	3682843	3683093
scaffold_12855	3701281	3702120
scaffold_12855	3703224	3703828
scaffold_12855	3730642	3731256
scaffold_12855	3719205	3720194
scaffold_12855	3728771	3729219
scaffold_12855	3724217	3725300
scaffold_12855	3843974	3845647
scaffold_12855	3859027	3860068
scaffold_12855	3855472	3856255
scaffold_12855	3882162	3882938
scaffold_12855	3892979	3893873
scaffold_12855	3890102	3890919
scaffold_12855	3891641	3892235
scaffold_12855	3899922	3901080
scaffold_12855	3908901	3909673
scaffold_12855	3903454	3903829
scaffold_12855	3905836	3906368
scaffold_12855	3924890	3925643
scaffold_12855	3926149	3927206
scaffold_12855	3938409	3938779
scaffold_12855	3934982	3935537
scaffold_12855	3941625	3942145
scaffold_12855	3972355	3973788
scaffold_12855	4012694	4013478
scaffold_12855	4014974	4015563
scaffold_12855	4082218	4083041
scaffold_12855	4166690	4167274
scaffold_12855	4183727	4184296
scaffold_12855	4282770	4283286
scaffold_12855	4284246	4285346
scaffold_12855	4297130	4298229
scaffold_12855	4351440	4352431
scaffold_12855	4382684	4383169
scaffold_12855	4389931	4390764
scaffold_12855	4394375	4395434
scaffold_12855	4406389	4407200
scaffold_12855	4397092	4398306
[truncated: 10,150 more rows]
