# Supplementary material for: The hourglass model of evolutionary conservation during embryogenesis extends to developmental enhancers with signatures of positive selection
Source: Genome Res. 2021 Sep;31(9):1573–81. doi: 10.1101/gr.275212.121 (PMC8415374; doi:10.1101/gr.275212.121)
Supplement: Supplemental Material [file supp_gr.275212.121_Supplemental_Code.zip › Supplemental_Code/data/bedFiles/enhancers/stage_specific_enhancers/dvir1417_IDR_0.05_specific_enhancer.bed]

scaffold_10322	106897	107325
scaffold_10322	122014	122857
scaffold_10322	244590	245061
scaffold_10322	262525	263233
scaffold_10322	349893	351527
scaffold_10322	367829	369084
scaffold_10322	426758	427185
scaffold_10324	786345	786744
scaffold_10324	81548	83103
scaffold_10324	638907	639141
scaffold_10324	1195979	1196663
scaffold_10324	15277	16149
scaffold_10324	14045	14793
scaffold_10324	11343	11909
scaffold_10324	23548	24626
scaffold_10324	159920	161854
scaffold_10324	171817	172366
scaffold_10324	282179	282607
scaffold_10324	418302	418952
scaffold_10324	453170	453863
scaffold_10324	454375	455172
scaffold_10324	472094	473373
scaffold_10324	502456	503354
scaffold_10324	495708	496569
scaffold_10324	578956	579312
scaffold_10324	581067	582137
scaffold_10324	619053	619805
scaffold_10324	608293	608988
scaffold_10324	607456	607997
scaffold_10324	626020	626404
scaffold_10324	659203	659418
scaffold_10324	674918	675485
scaffold_10324	760302	761011
scaffold_10324	767609	769180
scaffold_10324	759600	760004
scaffold_10324	791374	791795
scaffold_10324	811617	812135
scaffold_10324	821921	822508
scaffold_10324	820201	820658
scaffold_10324	863624	864123
scaffold_10324	855682	856089
scaffold_10324	906440	908016
scaffold_10324	920464	921750
scaffold_10324	925430	926126
scaffold_10324	948313	949985
scaffold_10324	1046664	1047512
scaffold_10324	1083601	1083997
scaffold_10324	1113390	1113846
scaffold_10324	1168411	1168896
scaffold_10324	1219023	1220027
scaffold_10324	1239939	1240845
scaffold_10324	1257012	1258025
scaffold_10324	1253377	1254395
scaffold_10324	1254794	1255362
scaffold_12322	6515	7534
scaffold_12325	24644	25031
scaffold_12420	2208	3760
scaffold_12472	212769	213731
scaffold_12472	491287	491771
scaffold_12472	736846	737675
scaffold_12472	180830	181542
scaffold_12472	183352	184792
scaffold_12472	297969	298384
scaffold_12472	295930	296976
scaffold_12472	368783	370782
scaffold_12472	366401	367994
scaffold_12472	380939	381322
scaffold_12472	385348	386693
scaffold_12472	394106	394671
scaffold_12472	402456	403475
scaffold_12472	448995	450114
scaffold_12472	481952	482203
scaffold_12691	1232	1628
scaffold_12723	2490238	2491400
scaffold_12723	4325316	4325631
scaffold_12723	1539638	1542807
scaffold_12723	1589026	1589590
scaffold_12723	3571072	3572181
scaffold_12723	4521852	4522348
scaffold_12723	4701950	4702410
scaffold_12723	4865807	4866416
scaffold_12723	5553823	5555165
scaffold_12723	340695	341148
scaffold_12723	469205	469904
scaffold_12723	602606	603982
scaffold_12723	615332	616178
scaffold_12723	687124	687444
scaffold_12723	720081	720882
scaffold_12723	740428	741533
scaffold_12723	750724	751359
scaffold_12723	775166	776407
scaffold_12723	823785	824393
scaffold_12723	830887	831906
scaffold_12723	821196	821759
scaffold_12723	855109	855791
scaffold_12723	858395	858951
scaffold_12723	859139	859992
scaffold_12723	903225	903637
scaffold_12723	973120	973592
scaffold_12723	1023237	1023982
scaffold_12723	1113615	1113989
scaffold_12723	1273811	1274470
scaffold_12723	1303695	1304162
scaffold_12723	1314781	1315426
scaffold_12723	1333763	1334400
scaffold_12723	1335047	1335770
scaffold_12723	1396386	1397139
scaffold_12723	1398669	1399231
scaffold_12723	1415790	1416490
scaffold_12723	1437917	1438670
scaffold_12723	1450280	1450867
scaffold_12723	1480834	1481549
scaffold_12723	1499050	1499842
scaffold_12723	1500862	1501762
scaffold_12723	1515640	1516158
scaffold_12723	1508887	1509597
scaffold_12723	1524019	1524840
scaffold_12723	1579547	1580314
scaffold_12723	1763383	1764094
scaffold_12723	1799810	1800589
scaffold_12723	1819549	1819971
scaffold_12723	1881042	1881464
scaffold_12723	2174938	2175622
scaffold_12723	2314351	2315606
scaffold_12723	2331233	2332358
scaffold_12723	2382040	2382502
scaffold_12723	2410018	2410657
scaffold_12723	2410918	2413576
scaffold_12723	2458199	2458572
scaffold_12723	2474008	2474520
scaffold_12723	2492831	2493651
scaffold_12723	2491647	2492661
scaffold_12723	2515520	2516064
scaffold_12723	2565427	2565698
scaffold_12723	2576263	2577315
scaffold_12723	2604372	2604919
scaffold_12723	2629928	2630631
scaffold_12723	2628597	2629352
scaffold_12723	2675719	2675977
scaffold_12723	2708518	2709531
scaffold_12723	2727326	2727675
scaffold_12723	2746632	2747389
scaffold_12723	2774336	2774988
scaffold_12723	2803578	2804631
scaffold_12723	2843322	2843817
scaffold_12723	2875632	2877563
scaffold_12723	2892600	2892921
scaffold_12723	2955611	2956306
scaffold_12723	2976731	2977736
scaffold_12723	3120626	3121249
scaffold_12723	3130216	3132701
scaffold_12723	3151376	3151918
scaffold_12723	3163651	3164824
scaffold_12723	3189934	3190509
scaffold_12723	3234614	3235545
scaffold_12723	3265644	3266168
scaffold_12723	3280784	3281531
scaffold_12723	3300887	3302168
scaffold_12723	3331591	3331922
scaffold_12723	3342582	3343713
scaffold_12723	3375141	3375337
scaffold_12723	3375510	3376401
scaffold_12723	3414228	3414632
scaffold_12723	3485986	3489427
scaffold_12723	3519736	3520557
scaffold_12723	3572371	3572740
scaffold_12723	3609378	3614081
scaffold_12723	3624784	3625473
scaffold_12723	3657341	3658018
scaffold_12723	3868632	3869613
scaffold_12723	3919249	3919752
scaffold_12723	3953921	3955393
scaffold_12723	3969020	3969807
scaffold_12723	3970550	3971170
scaffold_12723	3983111	3983974
scaffold_12723	4003537	4003858
scaffold_12723	4035291	4036365
scaffold_12723	4051383	4052098
scaffold_12723	4070723	4072733
scaffold_12723	4116463	4116838
scaffold_12723	4155900	4158030
scaffold_12723	4231267	4231582
scaffold_12723	4370737	4371332
scaffold_12723	4405773	4406141
scaffold_12723	4501615	4502236
scaffold_12723	4509940	4510278
scaffold_12723	4518387	4518896
scaffold_12723	4514085	4514414
scaffold_12723	4628347	4629564
scaffold_12723	4660736	4661278
scaffold_12723	4696570	4697248
scaffold_12723	4727661	4728289
scaffold_12723	4766537	4767138
scaffold_12723	4775970	4776522
scaffold_12723	4843736	4844324
scaffold_12723	4848419	4848792
scaffold_12723	4860935	4862119
scaffold_12723	4925910	4926172
scaffold_12723	5044989	5045388
scaffold_12723	5140663	5141196
scaffold_12723	5197814	5198646
scaffold_12723	5210630	5211260
scaffold_12723	5308684	5309225
scaffold_12723	5507312	5508246
scaffold_12723	5617746	5618220
scaffold_12723	5628588	5629468
scaffold_12723	5641510	5642080
scaffold_12723	5747235	5747802
scaffold_12726	196411	197972
scaffold_12726	751728	753675
scaffold_12726	1113609	1114381
scaffold_12726	1686551	1687563
scaffold_12726	1982333	1982580
scaffold_12726	2211575	2212161
scaffold_12726	2440546	2441901
scaffold_12726	43075	43852
scaffold_12726	41186	42298
scaffold_12726	50312	50650
scaffold_12726	107754	108862
scaffold_12726	138675	139192
scaffold_12726	172982	173766
scaffold_12726	191721	193124
scaffold_12726	183834	184571
scaffold_12726	203784	204571
scaffold_12726	225640	226342
scaffold_12726	237728	238369
scaffold_12726	274461	274855
scaffold_12726	267067	267440
scaffold_12726	298621	299306
scaffold_12726	340472	340999
scaffold_12726	333703	334691
scaffold_12726	355125	355737
scaffold_12726	379715	380612
scaffold_12726	399754	400244
scaffold_12726	423532	423827
scaffold_12726	432240	432578
scaffold_12726	469042	469560
scaffold_12726	490461	491419
scaffold_12726	493164	493866
scaffold_12726	560878	561280
scaffold_12726	586071	586456
scaffold_12726	613823	615746
scaffold_12726	617105	618312
scaffold_12726	658351	658683
scaffold_12726	695343	696133
scaffold_12726	694087	694807
scaffold_12726	698140	698492
scaffold_12726	718109	718983
scaffold_12726	719273	720148
scaffold_12726	744292	745179
scaffold_12726	741005	742321
scaffold_12726	764499	765144
scaffold_12726	783451	784145
scaffold_12726	799256	800002
scaffold_12726	791269	791558
scaffold_12726	824460	825399
scaffold_12726	830537	830950
scaffold_12726	833361	834408
scaffold_12726	843702	844770
scaffold_12726	870862	872130
scaffold_12726	910568	911026
scaffold_12726	901989	902951
scaffold_12726	930488	931081
scaffold_12726	926941	927542
scaffold_12726	983162	984438
scaffold_12726	1040825	1042396
scaffold_12726	1032714	1033094
scaffold_12726	1116283	1117159
scaffold_12726	1213450	1213891
scaffold_12726	1352861	1353597
scaffold_12726	1401588	1402744
scaffold_12726	1521696	1522562
scaffold_12726	1541228	1542619
scaffold_12726	1585385	1586513
scaffold_12726	1614571	1615556
scaffold_12726	1613861	1614495
scaffold_12726	1667069	1667837
scaffold_12726	1681290	1681696
scaffold_12726	1762141	1762606
scaffold_12726	1790689	1791674
scaffold_12726	1880240	1880573
scaffold_12726	1881092	1881375
scaffold_12726	1981209	1981486
scaffold_12726	1988447	1989202
scaffold_12726	1982756	1983334
scaffold_12726	2208444	2209372
scaffold_12726	2223171	2223654
scaffold_12726	2275121	2276584
scaffold_12726	2305704	2306090
scaffold_12726	2367361	2368279
scaffold_12726	2430242	2430910
scaffold_12726	2432963	2434236
scaffold_12726	2426302	2426746
scaffold_12726	2442719	2443479
scaffold_12726	2454959	2455723
scaffold_12726	2456940	2457492
scaffold_12726	2479512	2480592
scaffold_12726	2481526	2482753
scaffold_12726	2483160	2483959
scaffold_12726	2485472	2486325
scaffold_12726	2571173	2572143
scaffold_12726	2592695	2593277
scaffold_12726	2621454	2621937
scaffold_12726	2655132	2655531
scaffold_12728	145990	146538
scaffold_12758	12270	12830
scaffold_12758	25985	26549
scaffold_12758	88850	89520
scaffold_12758	92836	93263
scaffold_12758	124287	124832
scaffold_12758	165820	166508
scaffold_12758	188580	189790
scaffold_12758	223069	223684
scaffold_12758	221266	221839
scaffold_12758	235818	236674
scaffold_12758	232621	233145
scaffold_12758	334702	335036
scaffold_12758	365550	365834
scaffold_12758	515323	519611
scaffold_12758	511865	515054
scaffold_12758	542828	543464
scaffold_12758	567130	568004
scaffold_12758	673155	674464
scaffold_12758	782877	783407
scaffold_12758	851033	851786
scaffold_12758	873380	873738
scaffold_12758	879767	880747
scaffold_12758	894786	895286
scaffold_12758	908460	909193
scaffold_12758	909585	910085
scaffold_12758	930468	933820
scaffold_12758	920466	920994
scaffold_12758	923828	924884
scaffold_12758	960147	961057
scaffold_12799	7274	7968
scaffold_12822	703046	706870
scaffold_12822	851765	852068
scaffold_12822	2850798	2852900
scaffold_12822	16504	19300
scaffold_12822	168680	169328
scaffold_12822	167093	167979
scaffold_12822	393540	393811
scaffold_12822	500748	500991
scaffold_12822	532520	533050
scaffold_12822	548354	548821
scaffold_12822	572634	573160
scaffold_12822	656831	657469
scaffold_12822	675749	676125
scaffold_12822	701787	702562
scaffold_12822	699180	700956
scaffold_12822	688298	689450
scaffold_12822	722623	723305
scaffold_12822	777566	777978
scaffold_12822	790035	791016
scaffold_12822	811632	812123
scaffold_12822	872156	872486
scaffold_12822	897149	897714
scaffold_12822	913842	914509
scaffold_12822	945836	946616
scaffold_12822	944261	945148
scaffold_12822	953711	954220
scaffold_12822	977325	978065
scaffold_12822	1008744	1009662
scaffold_12822	1018091	1018910
scaffold_12822	1057914	1058305
scaffold_12822	1085814	1086635
scaffold_12822	1090955	1091290
scaffold_12822	1084864	1085443
scaffold_12822	1102800	1103352
scaffold_12822	1133829	1134094
scaffold_12822	1148505	1149183
scaffold_12822	1298879	1300777
scaffold_12822	1338537	1339198
scaffold_12822	1452367	1452974
scaffold_12822	1450112	1450681
scaffold_12822	1571202	1571703
scaffold_12822	1562224	1564035
scaffold_12822	1630453	1630948
scaffold_12822	1649660	1650030
scaffold_12822	1645159	1645470
scaffold_12822	1707186	1707923
scaffold_12822	1762142	1762354
scaffold_12822	1771652	1771927
scaffold_12822	1788179	1789123
scaffold_12822	1793873	1794503
scaffold_12822	1799516	1799888
scaffold_12822	1804848	1805243
scaffold_12822	1805867	1806278
scaffold_12822	1821934	1822753
scaffold_12822	1824184	1824955
scaffold_12822	1852884	1853334
scaffold_12822	1911394	1912879
scaffold_12822	1959586	1960397
scaffold_12822	1952051	1952613
scaffold_12822	1967227	1967673
scaffold_12822	1976381	1977002
scaffold_12822	2123807	2124405
scaffold_12822	2121612	2122297
scaffold_12822	2139725	2140521
scaffold_12822	2143240	2144234
scaffold_12822	2188561	2189119
scaffold_12822	2205835	2206410
scaffold_12822	2255212	2256962
scaffold_12822	2268168	2269068
scaffold_12822	2345281	2345665
scaffold_12822	2361720	2362235
scaffold_12822	2397369	2398143
scaffold_12822	2485126	2485903
scaffold_12822	2486468	2487174
scaffold_12822	2482859	2483775
scaffold_12822	2500358	2500794
scaffold_12822	2828889	2829304
scaffold_12822	2878348	2878850
scaffold_12822	2913888	2915577
scaffold_12822	2922149	2924974
scaffold_12822	2957781	2958141
scaffold_12822	2967495	2967934
scaffold_12822	3091769	3092380
scaffold_12822	3103189	3103438
scaffold_12822	3118727	3119856
scaffold_12822	3188656	3189389
scaffold_12822	3288457	3288732
scaffold_12822	3307622	3308121
scaffold_12822	3305969	3306746
scaffold_12822	3469675	3470817
scaffold_12822	3473468	3473950
scaffold_12822	3754655	3755146
scaffold_12822	3818126	3818445
scaffold_12822	3917527	3918848
scaffold_12822	3961473	3962343
scaffold_12823	278343	279399
scaffold_12823	572928	574252
scaffold_12823	203504	203952
scaffold_12823	228629	229111
scaffold_12823	303302	303790
scaffold_12823	346052	347232
scaffold_12823	406685	407833
scaffold_12823	476223	476437
scaffold_12823	575318	576448
scaffold_12823	581497	582021
scaffold_12823	603712	604224
scaffold_12823	615513	616696
scaffold_12823	609892	610721
scaffold_12823	645786	646449
scaffold_12823	685275	687192
scaffold_12823	742202	742796
scaffold_12823	774716	775106
scaffold_12823	808679	809118
scaffold_12823	860601	861232
scaffold_12823	882351	882944
scaffold_12823	922651	923764
scaffold_12823	993271	994760
scaffold_12823	1128232	1129108
scaffold_12823	1173368	1174183
scaffold_12823	1170084	1170619
scaffold_12823	1273299	1273904
scaffold_12823	1284679	1285026
scaffold_12823	1366687	1367447
scaffold_12823	1433309	1433989
scaffold_12823	1620478	1621048
scaffold_12823	1651410	1651846
scaffold_12823	1645917	1646887
scaffold_12823	1723202	1724035
scaffold_12823	1761777	1762019
scaffold_12823	1847619	1848474
scaffold_12823	1856493	1856881
scaffold_12823	1899208	1899807
scaffold_12823	1890229	1890934
scaffold_12823	1901516	1902815
scaffold_12823	1930357	1930931
scaffold_12823	1980810	1981254
scaffold_12823	2164358	2164931
scaffold_12823	2173185	2173619
scaffold_12823	2167773	2168473
scaffold_12823	2234849	2235364
scaffold_12823	2256617	2257176
scaffold_12823	2261191	2261959
scaffold_12823	2303098	2303915
scaffold_12823	2324640	2325527
scaffold_12823	2313523	2313819
scaffold_12823	2340492	2342305
scaffold_12823	2332075	2333046
scaffold_12823	2366893	2367300
scaffold_12823	2454690	2455542
scaffold_12823	2452611	2453843
scaffold_12855	654935	655668
scaffold_12855	5372705	5374836
scaffold_12855	227845	229444
scaffold_12855	851496	852073
scaffold_12855	802107	803103
scaffold_12855	3997060	3998133
scaffold_12855	5062103	5062953
scaffold_12855	5619559	5621474
scaffold_12855	7405144	7406213
scaffold_12855	7896294	7897253
scaffold_12855	9928088	9930780
scaffold_12855	7798	8886
scaffold_12855	137491	138478
scaffold_12855	371051	371550
scaffold_12855	395067	395845
scaffold_12855	745628	746952
scaffold_12855	805257	806026
scaffold_12855	846560	847843
scaffold_12855	891785	894911
scaffold_12855	918246	918786
scaffold_12855	960455	962382
scaffold_12855	977400	980003
scaffold_12855	1020204	1022306
scaffold_12855	1088273	1089675
scaffold_12855	1083887	1084669
scaffold_12855	1129320	1129941
scaffold_12855	1119016	1120968
scaffold_12855	1124247	1124951
scaffold_12855	1149699	1150028
scaffold_12855	1362707	1363185
scaffold_12855	1456082	1456503
scaffold_12855	1500404	1501118
scaffold_12855	1536133	1536474
scaffold_12855	1649738	1653935
scaffold_12855	1674146	1674383
scaffold_12855	1711370	1711830
scaffold_12855	1736995	1737506
scaffold_12855	1783869	1784572
scaffold_12855	1806204	1807582
scaffold_12855	1870590	1871132
scaffold_12855	1913407	1914483
scaffold_12855	1925421	1925725
scaffold_12855	1920933	1921314
scaffold_12855	2022950	2023942
scaffold_12855	2085401	2086641
scaffold_12855	2128412	2129169
scaffold_12855	2139115	2140229
scaffold_12855	2158240	2159302
scaffold_12855	2147210	2147734
scaffold_12855	2186882	2187408
scaffold_12855	2179503	2179896
scaffold_12855	2213152	2213882
scaffold_12855	2250611	2251939
scaffold_12855	2273683	2274270
scaffold_12855	2279008	2282426
scaffold_12855	2373501	2373893
scaffold_12855	2391380	2391836
scaffold_12855	2435960	2439362
scaffold_12855	2453870	2454563
scaffold_12855	2506218	2506533
scaffold_12855	2518557	2519141
scaffold_12855	2510141	2510472
scaffold_12855	2531451	2532056
scaffold_12855	2616536	2617169
scaffold_12855	2614671	2615698
scaffold_12855	2676685	2677066
scaffold_12855	2679560	2680404
scaffold_12855	2678118	2679207
scaffold_12855	2730338	2730621
scaffold_12855	2773442	2774726
scaffold_12855	2863269	2864341
scaffold_12855	2893835	2894979
scaffold_12855	3059550	3059894
scaffold_12855	3067866	3068558
scaffold_12855	3087647	3088333
scaffold_12855	3112521	3112764
scaffold_12855	3191219	3192218
scaffold_12855	3189802	3190686
scaffold_12855	3188469	3189394
scaffold_12855	3215104	3215656
scaffold_12855	3228590	3228884
scaffold_12855	3233794	3234311
scaffold_12855	3259251	3259599
scaffold_12855	3321051	3322113
scaffold_12855	3381625	3382113
scaffold_12855	3391731	3392039
scaffold_12855	3394969	3397697
scaffold_12855	3411327	3412176
scaffold_12855	3408639	3409246
scaffold_12855	3410339	3410924
scaffold_12855	3439692	3440224
scaffold_12855	3436706	3437359
scaffold_12855	3560308	3561030
scaffold_12855	3634602	3635588
scaffold_12855	3669094	3669621
scaffold_12855	3711898	3712276
scaffold_12855	3723638	3723944
scaffold_12855	3771879	3773259
scaffold_12855	3803550	3803930
scaffold_12855	3838320	3839080
scaffold_12855	3960711	3961968
scaffold_12855	3975849	3976721
scaffold_12855	3985885	3987493
scaffold_12855	3981456	3982113
scaffold_12855	3983951	3984646
scaffold_12855	3989229	3989736
scaffold_12855	4074439	4074853
scaffold_12855	4132690	4133477
scaffold_12855	4321197	4321700
scaffold_12855	4326871	4327365
scaffold_12855	4645474	4646566
scaffold_12855	4640356	4641497
scaffold_12855	4697111	4697793
scaffold_12855	4687574	4688195
scaffold_12855	4707043	4708539
scaffold_12855	4761810	4762188
scaffold_12855	4777311	4777665
scaffold_12855	4811046	4812362
scaffold_12855	4841072	4842674
scaffold_12855	4899222	4899619
scaffold_12855	4921372	4921718
scaffold_12855	4925480	4926477
scaffold_12855	4926892	4928223
scaffold_12855	4946436	4946950
scaffold_12855	4987117	4987872
scaffold_12855	5020770	5021199
scaffold_12855	5027741	5028606
scaffold_12855	5049787	5051764
scaffold_12855	5090017	5091374
scaffold_12855	5103512	5104092
scaffold_12855	5101675	5102359
scaffold_12855	5170187	5170791
scaffold_12855	5186390	5186715
scaffold_12855	5279915	5280290
scaffold_12855	5296203	5296583
scaffold_12855	5341888	5343030
scaffold_12855	5381697	5382649
scaffold_12855	5393538	5394145
scaffold_12855	5463878	5465179
scaffold_12855	5595589	5595832
scaffold_12855	5642639	5644057
scaffold_12855	5696271	5696862
scaffold_12855	5714726	5715287
scaffold_12855	5748313	5749772
scaffold_12855	5739190	5739879
scaffold_12855	5745247	5745663
scaffold_12855	5902697	5903366
scaffold_12855	5964307	5964793
scaffold_12855	5967731	5968805
scaffold_12855	5984305	5984957
scaffold_12855	5986018	5986492
scaffold_12855	6245431	6245943
scaffold_12855	6293257	6293700
scaffold_12855	6388792	6389193
scaffold_12855	6397409	6398187
scaffold_12855	6568828	6569116
scaffold_12855	6687167	6687503
scaffold_12855	6688517	6688894
scaffold_12855	6710041	6710959
scaffold_12855	6807493	6807727
scaffold_12855	6822589	6823277
scaffold_12855	6884887	6886279
scaffold_12855	6911907	6912783
scaffold_12855	7021322	7021778
scaffold_12855	7024733	7025443
scaffold_12855	7111762	7113305
scaffold_12855	7234967	7235415
scaffold_12855	7315571	7316371
scaffold_12855	7313523	7314152
scaffold_12855	7386685	7387044
scaffold_12855	7417720	7418392
scaffold_12855	7486859	7487084
scaffold_12855	7514585	7515532
scaffold_12855	7517062	7517380
scaffold_12855	7552073	7552424
scaffold_12855	7613461	7613718
scaffold_12855	7617437	7618443
scaffold_12855	7662193	7663090
scaffold_12855	7677863	7678413
scaffold_12855	7703680	7704970
scaffold_12855	7788397	7788898
scaffold_12855	7856445	7857480
scaffold_12855	7953219	7953668
scaffold_12855	7961856	7962467
scaffold_12855	8008958	8009528
scaffold_12855	8040610	8041358
scaffold_12855	8060212	8060529
scaffold_12855	8119049	8119420
scaffold_12855	8181452	8181912
scaffold_12855	8548954	8549653
scaffold_12855	8543393	8543926
scaffold_12855	8578604	8579997
scaffold_12855	8572683	8573469
scaffold_12855	8590194	8591138
scaffold_12855	8602766	8603548
scaffold_12855	8614617	8615569
scaffold_12855	8651774	8653083
scaffold_12855	8672335	8673087
scaffold_12855	8668088	8668657
scaffold_12855	8762402	8763131
scaffold_12855	8854894	8856102
scaffold_12855	8859530	8860651
scaffold_12855	8877474	8877861
scaffold_12855	8872356	8875055
scaffold_12855	8935834	8936308
scaffold_12855	8957204	8957848
scaffold_12855	8960098	8960611
scaffold_12855	8950080	8950626
scaffold_12855	9119855	9120457
scaffold_12855	9110501	9111258
scaffold_12855	9203498	9204077
scaffold_12855	9495400	9497193
scaffold_12855	9559672	9560150
scaffold_12855	9640748	9641660
scaffold_12855	9682416	9682900
scaffold_12855	9738329	9738743
scaffold_12855	9744546	9744910
scaffold_12855	9791030	9791510
scaffold_12855	9911388	9912205
scaffold_12855	9959718	9960635
scaffold_12855	10022677	10024174
scaffold_12855	10037262	10040861
scaffold_12875	1964100	1968774
scaffold_12875	2358918	2360736
scaffold_12875	6815047	6817314
scaffold_12875	14286368	14287832
scaffold_12875	17429023	17432928
scaffold_12875	670556	671884
scaffold_12875	2572154	2572913
scaffold_12875	2964297	2965810
scaffold_12875	3751241	3752216
scaffold_12875	4652827	4653767
scaffold_12875	5046087	5046855
scaffold_12875	5275051	5275789
scaffold_12875	7060873	7061878
scaffold_12875	7241569	7242177
scaffold_12875	7929532	7930234
scaffold_12875	7913247	7913966
scaffold_12875	10288696	10289576
scaffold_12875	10305104	10306253
scaffold_12875	10534042	10535117
scaffold_12875	10633016	10634712
scaffold_12875	10927600	10928859
scaffold_12875	11205948	11207350
scaffold_12875	11861315	11862104
scaffold_12875	13532023	13533478
scaffold_12875	13663735	13664577
scaffold_12875	15104852	15106757
scaffold_12875	16743779	16744865
scaffold_12875	17086641	17088783
scaffold_12875	17267828	17269646
scaffold_12875	17727473	17727902
scaffold_12875	18791773	18792468
scaffold_12875	18890603	18891540
scaffold_12875	19709677	19710825
scaffold_12875	19857237	19857908
scaffold_12875	20020732	20021385
scaffold_12875	59544	61167
scaffold_12875	56699	57413
scaffold_12875	58247	58740
scaffold_12875	81312	81640
scaffold_12875	68641	69200
scaffold_12875	70428	71212
scaffold_12875	164872	166947
scaffold_12875	252370	253492
scaffold_12875	249726	250958
scaffold_12875	389295	392542
scaffold_12875	461959	464462
scaffold_12875	481769	482022
scaffold_12875	514098	515075
scaffold_12875	548138	549635
scaffold_12875	559668	560501
scaffold_12875	578238	579211
scaffold_12875	597278	598284
scaffold_12875	639947	640836
scaffold_12875	695077	697022
scaffold_12875	725014	725550
scaffold_12875	721290	721589
scaffold_12875	744158	746262
scaffold_12875	747184	748421
scaffold_12875	757153	757386
scaffold_12875	810655	811827
scaffold_12875	878410	879136
scaffold_12875	875320	876132
scaffold_12875	885155	885918
scaffold_12875	893848	894374
scaffold_12875	907114	907374
scaffold_12875	934887	936582
scaffold_12875	963510	964890
scaffold_12875	1207879	1209347
scaffold_12875	1325918	1326961
scaffold_12875	1312029	1312760
scaffold_12875	1367138	1368071
scaffold_12875	1366190	1367028
scaffold_12875	1384973	1385513
scaffold_12875	1448118	1448663
scaffold_12875	1452192	1452942
scaffold_12875	1445434	1445914
scaffold_12875	1492412	1493449
scaffold_12875	1533483	1535009
scaffold_12875	1536915	1538001
scaffold_12875	1550782	1551297
scaffold_12875	1575862	1576543
scaffold_12875	1632015	1632783
scaffold_12875	1657377	1658241
scaffold_12875	1705968	1706808
scaffold_12875	1707923	1708320
scaffold_12875	1801170	1802059
scaffold_12875	1803475	1805383
scaffold_12875	1826626	1828684
scaffold_12875	1846852	1849950
scaffold_12875	1873056	1873848
scaffold_12875	1892646	1893088
scaffold_12875	1884393	1886229
scaffold_12875	1912716	1913263
scaffold_12875	1916174	1916652
scaffold_12875	1939731	1940199
scaffold_12875	1957978	1958524
scaffold_12875	1950041	1950963
scaffold_12875	2031748	2032191
scaffold_12875	2097532	2098086
scaffold_12875	2178240	2178862
scaffold_12875	2163703	2164343
scaffold_12875	2259148	2260330
scaffold_12875	2245363	2245916
scaffold_12875	2281988	2283225
scaffold_12875	2352707	2353743
scaffold_12875	2384691	2385208
scaffold_12875	2437345	2437716
scaffold_12875	2454743	2455203
scaffold_12875	2472987	2473934
scaffold_12875	2553955	2554602
scaffold_12875	2562996	2563724
scaffold_12875	2640189	2642000
scaffold_12875	2728877	2729419
scaffold_12875	2828052	2828432
scaffold_12875	2870589	2870881
scaffold_12875	2912696	2914094
scaffold_12875	2903859	2904077
scaffold_12875	3006223	3006909
scaffold_12875	3008429	3008792
scaffold_12875	3038954	3039866
scaffold_12875	3032310	3033291
scaffold_12875	3042938	3043880
scaffold_12875	3060336	3061425
scaffold_12875	3083976	3085187
scaffold_12875	3098076	3098980
scaffold_12875	3110297	3110673
scaffold_12875	3099401	3100223
scaffold_12875	3114307	3115604
scaffold_12875	3234789	3235303
scaffold_12875	3266434	3268363
scaffold_12875	3277047	3277538
scaffold_12875	3300562	3302083
scaffold_12875	3349227	3350927
scaffold_12875	3359715	3360024
scaffold_12875	3371961	3372518
scaffold_12875	3402273	3402949
scaffold_12875	3411727	3413214
scaffold_12875	3413774	3414336
scaffold_12875	3453759	3455505
scaffold_12875	3441547	3441833
scaffold_12875	3466576	3467071
scaffold_12875	3522711	3523441
scaffold_12875	3552802	3553551
scaffold_12875	3551328	3552313
scaffold_12875	3554429	3554935
scaffold_12875	3569345	3570100
scaffold_12875	3574254	3574891
scaffold_12875	3593800	3594444
scaffold_12875	3659372	3660028
scaffold_12875	3657592	3658439
scaffold_12875	3715921	3717221
scaffold_12875	3787702	3788241
scaffold_12875	3835604	3836343
scaffold_12875	3834012	3835249
scaffold_12875	3856383	3856873
scaffold_12875	3942171	3942567
scaffold_12875	3954870	3955099
scaffold_12875	3972994	3973896
scaffold_12875	3990712	3991426
scaffold_12875	3983558	3984461
scaffold_12875	3985981	3986432
scaffold_12875	4047279	4048123
scaffold_12875	4101282	4102422
scaffold_12875	4163179	4163411
scaffold_12875	4173580	4174394
scaffold_12875	4166536	4166891
scaffold_12875	4198143	4199398
scaffold_12875	4225844	4226863
scaffold_12875	4331112	4331487
scaffold_12875	4387772	4388394
scaffold_12875	4393316	4396185
scaffold_12875	4434870	4436536
scaffold_12875	4444628	4445206
scaffold_12875	4443501	4444104
scaffold_12875	4474950	4476387
scaffold_12875	4526596	4528131
scaffold_12875	4666279	4667534
scaffold_12875	4684888	4685362
scaffold_12875	4725272	4725656
scaffold_12875	4842964	4843507
scaffold_12875	4849820	4850502
scaffold_12875	4892997	4893414
scaffold_12875	4883457	4884143
scaffold_12875	4962614	4963015
scaffold_12875	4978857	4979281
scaffold_12875	4972157	4972467
scaffold_12875	4970654	4971077
scaffold_12875	4999436	5000064
scaffold_12875	5000434	5000913
scaffold_12875	5034808	5035338
scaffold_12875	5031338	5031674
scaffold_12875	5054722	5055352
scaffold_12875	5047682	5048496
scaffold_12875	5085430	5086352
scaffold_12875	5144727	5145454
scaffold_12875	5180703	5181385
scaffold_12875	5215922	5217160
scaffold_12875	5223352	5223823
scaffold_12875	5284319	5285542
scaffold_12875	5287197	5287892
scaffold_12875	5286269	5286993
scaffold_12875	5294854	5295996
scaffold_12875	5331867	5332792
scaffold_12875	5360987	5361815
scaffold_12875	5385017	5385568
scaffold_12875	5378133	5379018
scaffold_12875	5387183	5387622
scaffold_12875	5418861	5419865
scaffold_12875	5614761	5615800
scaffold_12875	5607664	5608751
scaffold_12875	5634762	5635357
scaffold_12875	5650407	5650847
scaffold_12875	5692257	5693031
scaffold_12875	5714713	5715883
scaffold_12875	5716540	5717022
scaffold_12875	5707811	5708360
scaffold_12875	5772754	5774091
scaffold_12875	5795663	5796391
scaffold_12875	5802992	5803491
scaffold_12875	5814635	5815006
scaffold_12875	5818885	5819442
scaffold_12875	5835087	5835880
scaffold_12875	5842395	5843176
scaffold_12875	5856639	5857374
scaffold_12875	5858074	5858575
scaffold_12875	5867049	5867995
scaffold_12875	5871226	5871747
scaffold_12875	5947600	5948292
scaffold_12875	6069528	6070497
scaffold_12875	6093210	6094275
scaffold_12875	6101125	6101823
scaffold_12875	6110953	6111223
scaffold_12875	6289217	6291074
scaffold_12875	6313026	6315567
scaffold_12875	6329522	6329907
scaffold_12875	6380073	6380366
scaffold_12875	6403908	6404569
scaffold_12875	6518870	6519468
scaffold_12875	6571609	6572321
scaffold_12875	6577363	6578210
scaffold_12875	6606293	6606845
scaffold_12875	6603999	6605218
scaffold_12875	6729737	6730603
scaffold_12875	6738698	6739302
scaffold_12875	6810930	6812426
scaffold_12875	6818278	6819116
scaffold_12875	6828648	6829591
scaffold_12875	6834033	6834340
scaffold_12875	6880554	6881003
scaffold_12875	6928801	6929603
scaffold_12875	6950792	6952477
scaffold_12875	7013876	7014514
scaffold_12875	7062761	7063339
scaffold_12875	7074542	7075182
scaffold_12875	7066499	7067369
scaffold_12875	7092384	7093039
scaffold_12875	7089555	7090098
scaffold_12875	7097019	7097847
scaffold_12875	7114115	7114475
scaffold_12875	7195592	7196658
scaffold_12875	7284875	7286296
scaffold_12875	7325246	7325611
scaffold_12875	7355464	7355992
scaffold_12875	7349627	7350385
scaffold_12875	7361452	7361820
scaffold_12875	7579478	7581297
scaffold_12875	7608763	7610489
scaffold_12875	7648977	7649336
scaffold_12875	7697785	7698365
scaffold_12875	7692185	7692786
scaffold_12875	7749155	7749618
scaffold_12875	7742574	7743707
scaffold_12875	7750949	7751747
scaffold_12875	7909548	7910081
scaffold_12875	7932557	7933275
scaffold_12875	8070183	8070922
scaffold_12875	8094810	8095532
scaffold_12875	8119845	8120752
scaffold_12875	8196568	8197340
scaffold_12875	8254749	8255923
scaffold_12875	8253112	8253722
scaffold_12875	8352421	8352865
scaffold_12875	8423989	8424221
scaffold_12875	8595917	8596408
scaffold_12875	8597826	8598160
scaffold_12875	8612991	8613694
scaffold_12875	8637343	8638237
scaffold_12875	8642745	8643511
scaffold_12875	8659233	8659576
scaffold_12875	8739429	8739952
scaffold_12875	8738200	8738808
scaffold_12875	8851581	8852050
scaffold_12875	8878487	8879001
scaffold_12875	8886473	8886808
scaffold_12875	8882270	8882788
scaffold_12875	8934200	8934587
scaffold_12875	8970549	8970963
scaffold_12875	9067948	9068530
scaffold_12875	9084747	9086014
scaffold_12875	9082591	9083277
scaffold_12875	9083941	9084288
scaffold_12875	9117776	9120146
scaffold_12875	9111136	9113741
scaffold_12875	9212071	9212583
scaffold_12875	9270400	9271218
scaffold_12875	9401497	9402167
scaffold_12875	9540468	9541091
scaffold_12875	9647734	9648397
scaffold_12875	9675427	9677219
scaffold_12875	9730221	9732046
scaffold_12875	9716963	9717244
scaffold_12875	9800312	9801256
scaffold_12875	9848315	9848977
scaffold_12875	9851592	9852224
scaffold_12875	10161890	10163642
scaffold_12875	10251712	10252233
scaffold_12875	10302579	10303695
scaffold_12875	10324713	10325143
scaffold_12875	10354255	10354534
scaffold_12875	10364902	10365798
scaffold_12875	10363855	10364663
scaffold_12875	10362366	10363638
scaffold_12875	10378978	10379774
scaffold_12875	10411862	10412736
scaffold_12875	10407856	10408748
scaffold_12875	10484201	10484797
scaffold_12875	10550793	10551256
scaffold_12875	10552683	10553878
scaffold_12875	10595585	10596241
scaffold_12875	10663392	10663958
scaffold_12875	10656122	10656559
scaffold_12875	10728551	10728912
scaffold_12875	10766047	10766303
scaffold_12875	10779087	10779770
scaffold_12875	10791796	10792501
scaffold_12875	10844129	10844863
scaffold_12875	10835496	10836083
scaffold_12875	10888947	10889598
scaffold_12875	10897813	10898653
scaffold_12875	10932276	10932972
scaffold_12875	10941851	10942955
scaffold_12875	11032371	11033525
scaffold_12875	11151657	11151892
scaffold_12875	11171548	11173061
scaffold_12875	11166052	11166911
scaffold_12875	11207446	11209257
scaffold_12875	11235348	11236166
scaffold_12875	11324621	11325616
scaffold_12875	11343584	11347005
scaffold_12875	11341403	11342517
scaffold_12875	11367681	11368216
scaffold_12875	11387172	11388191
scaffold_12875	11412603	11414746
scaffold_12875	11456730	11458488
scaffold_12875	11514789	11516693
scaffold_12875	11520555	11521208
scaffold_12875	11566225	11566491
scaffold_12875	11608012	11608492
scaffold_12875	11646367	11647064
scaffold_12875	11644490	11645264
scaffold_12875	11659537	11659881
scaffold_12875	11687909	11688878
scaffold_12875	11684902	11685652
scaffold_12875	11707668	11709203
scaffold_12875	11705729	11706972
scaffold_12875	11704374	11705174
scaffold_12875	11724235	11724776
scaffold_12875	11727845	11728348
scaffold_12875	11827507	11828323
scaffold_12875	11875290	11875886
scaffold_12875	11873041	11873907
scaffold_12875	11874160	11874720
scaffold_12875	11862365	11863990
scaffold_12875	11897535	11898676
scaffold_12875	11924935	11926689
scaffold_12875	12017010	12018983
scaffold_12875	12032161	12032775
scaffold_12875	12051584	12053356
scaffold_12875	12102006	12102412
scaffold_12875	12212127	12213438
scaffold_12875	12210559	12211683
scaffold_12875	12230960	12231532
scaffold_12875	12298945	12299516
scaffold_12875	12299779	12300804
scaffold_12875	12340310	12341744
scaffold_12875	12371428	12371914
scaffold_12875	12397101	12397618
scaffold_12875	12417752	12418160
scaffold_12875	12421789	12422084
scaffold_12875	12460589	12461785
scaffold_12875	12527985	12528420
scaffold_12875	12560831	12562079
scaffold_12875	12586055	12586306
scaffold_12875	12628069	12628824
scaffold_12875	12679927	12680952
scaffold_12875	12677686	12678544
scaffold_12875	12692367	12693015
scaffold_12875	12837115	12837611
scaffold_12875	12920674	12921898
scaffold_12875	12936520	12938129
scaffold_12875	12972121	12973344
scaffold_12875	12974304	12975772
scaffold_12875	12981767	12983013
scaffold_12875	13016647	13017886
scaffold_12875	13012299	13012922
scaffold_12875	13038681	13039573
scaffold_12875	13065883	13066845
scaffold_12875	13064028	13065039
scaffold_12875	13079171	13079951
scaffold_12875	13081101	13081885
scaffold_12875	13105557	13106653
scaffold_12875	13132872	13134392
scaffold_12875	13206718	13207378
scaffold_12875	13255636	13256160
scaffold_12875	13279839	13281162
scaffold_12875	13303935	13306413
scaffold_12875	13443322	13444860
scaffold_12875	13475416	13476132
scaffold_12875	13501134	13502995
scaffold_12875	13523126	13523797
scaffold_12875	13605695	13606034
scaffold_12875	13638120	13639945
scaffold_12875	13700115	13701146
scaffold_12875	13799910	13802281
scaffold_12875	13803645	13804266
scaffold_12875	13824299	13826379
scaffold_12875	13830506	13830997
scaffold_12875	13892109	13892659
scaffold_12875	14126294	14126800
scaffold_12875	14229510	14230322
scaffold_12875	14288046	14288611
scaffold_12875	14310332	14310828
scaffold_12875	14326095	14326357
scaffold_12875	14404434	14406137
scaffold_12875	14402799	14403862
scaffold_12875	14528392	14529488
scaffold_12875	14560900	14561304
scaffold_12875	14568182	14569906
scaffold_12875	14574206	14574784
scaffold_12875	14684700	14685228
scaffold_12875	14698181	14698685
scaffold_12875	14711940	14712537
scaffold_12875	14712926	14713459
scaffold_12875	14746972	14747804
scaffold_12875	14780351	14780906
scaffold_12875	14806328	14806791
scaffold_12875	14800620	14801411
scaffold_12875	14885524	14886212
scaffold_12875	14894122	14895167
scaffold_12875	14987345	14989231
scaffold_12875	14997028	14998808
scaffold_12875	15046924	15047337
scaffold_12875	15082864	15084907
scaffold_12875	15074591	15075330
scaffold_12875	15184275	15185224
scaffold_12875	15228551	15229391
scaffold_12875	15293442	15293947
scaffold_12875	15436857	15437290
scaffold_12875	15543434	15544773
scaffold_12875	15575929	15576299
scaffold_12875	15600083	15601049
scaffold_12875	15728976	15729452
scaffold_12875	15961708	15963811
scaffold_12875	15958315	15958759
scaffold_12875	15984666	15984969
scaffold_12875	15992538	15993668
scaffold_12875	16042810	16043648
scaffold_12875	16111691	16112824
scaffold_12875	16322983	16324151
scaffold_12875	16344691	16345487
scaffold_12875	16342135	16342555
scaffold_12875	16354671	16355779
scaffold_12875	16443295	16443718
scaffold_12875	16444815	16445303
scaffold_12875	16449914	16450486
scaffold_12875	16473750	16474292
scaffold_12875	16504140	16505129
scaffold_12875	16532002	16533170
scaffold_12875	16540391	16541157
scaffold_12875	16681929	16682489
scaffold_12875	16680706	16681230
scaffold_12875	16714209	16714977
scaffold_12875	16727356	16727793
scaffold_12875	16729644	16730752
scaffold_12875	16756719	16757078
scaffold_12875	16752167	16753415
scaffold_12875	16827322	16827652
scaffold_12875	16860956	16861583
scaffold_12875	16884244	16884655
scaffold_12875	16947952	16948404
scaffold_12875	16975616	16976771
scaffold_12875	17033486	17035023
scaffold_12875	17108338	17109582
scaffold_12875	17131882	17132701
scaffold_12875	17146183	17146928
scaffold_12875	17193670	17194319
scaffold_12875	17234561	17235030
scaffold_12875	17334670	17336156
scaffold_12875	17341342	17341743
scaffold_12875	17427010	17427809
scaffold_12875	17553167	17554393
scaffold_12875	17552253	17552811
scaffold_12875	17653056	17653742
scaffold_12875	17700223	17700784
scaffold_12875	17730608	17732066
scaffold_12875	17738323	17738881
scaffold_12875	17778079	17778448
scaffold_12875	17823120	17823702
scaffold_12875	17836071	17836767
scaffold_12875	17853921	17854572
scaffold_12875	17918750	17919219
scaffold_12875	17913820	17914417
scaffold_12875	17970054	17970606
scaffold_12875	18020738	18021635
scaffold_12875	18365218	18365944
scaffold_12875	18390926	18391443
scaffold_12875	18451218	18451892
scaffold_12875	18484769	18485655
scaffold_12875	18538646	18539411
scaffold_12875	18625840	18626265
scaffold_12875	18652487	18653829
scaffold_12875	18649505	18650176
scaffold_12875	18759803	18761491
scaffold_12875	18765852	18766640
scaffold_12875	18786844	18787891
scaffold_12875	18785535	18786250
scaffold_12875	18792812	18793329
scaffold_12875	18802424	18803272
scaffold_12875	18809561	18811025
scaffold_12875	18889436	18889963
scaffold_12875	18916188	18916548
scaffold_12875	19019790	19021577
scaffold_12875	19018128	19018983
scaffold_12875	19027113	19027698
scaffold_12875	19169503	19170383
scaffold_12875	19190256	19190905
scaffold_12875	19245114	19246028
scaffold_12875	19257595	19258442
scaffold_12875	19252160	19252784
scaffold_12875	19288266	19289704
scaffold_12875	19285085	19286222
scaffold_12875	19324944	19325248
scaffold_12875	19364995	19365375
scaffold_12875	19473321	19474141
scaffold_12875	19565548	19565990
scaffold_12875	19628591	19630163
scaffold_12875	19671198	19672573
scaffold_12875	19675225	19676408
scaffold_12875	19679013	19679740
scaffold_12875	19682493	19683038
scaffold_12875	19695698	19697080
scaffold_12875	19765044	19765338
scaffold_12875	19779476	19780177
scaffold_12875	19778712	19779185
scaffold_12875	19817248	19817630
scaffold_12875	19924457	19925450
scaffold_12875	19927785	19928632
scaffold_12875	19968002	19968907
scaffold_12875	20085383	20085668
scaffold_12875	20130586	20131391
scaffold_12875	20145090	20145502
scaffold_12875	20159573	20160569
scaffold_12875	20161046	20161500
scaffold_12875	20194408	20195050
scaffold_12875	20255477	20256771
scaffold_12875	20297192	20297880
scaffold_12875	20289265	20289754
scaffold_12875	20403735	20404350
scaffold_12875	20414532	20415229
scaffold_12875	20475610	20476304
scaffold_12875	20496729	20497129
scaffold_12875	20541275	20541716
scaffold_12875	20589759	20590397
scaffold_12928	441238	442460
scaffold_12928	1146314	1146912
scaffold_12928	2375497	2375774
scaffold_12928	5520963	5521817
scaffold_12928	6077996	6078517
scaffold_12928	93357	95039
scaffold_12928	236863	237724
scaffold_12928	234832	235622
scaffold_12928	363787	365285
scaffold_12928	377600	378064
scaffold_12928	434482	434926
scaffold_12928	444235	447119
scaffold_12928	469276	469887
scaffold_12928	459186	460427
scaffold_12928	494889	495561
scaffold_12928	545767	546731
scaffold_12928	546891	547410
scaffold_12928	600776	601262
scaffold_12928	678487	679043
scaffold_12928	711817	712434
scaffold_12928	921641	922226
scaffold_12928	935625	936495
scaffold_12928	981646	982324
scaffold_12928	976890	977482
scaffold_12928	984962	985741
scaffold_12928	1024856	1025103
scaffold_12928	1046904	1048366
scaffold_12928	1142803	1143299
scaffold_12928	1148378	1149113
scaffold_12928	1149793	1150435
scaffold_12928	1191978	1192840
scaffold_12928	1239405	1239942
scaffold_12928	1246550	1247703
scaffold_12928	1268809	1269339
scaffold_12928	1334719	1335046
scaffold_12928	1439889	1440214
scaffold_12928	1456175	1456579
scaffold_12928	1458365	1458891
scaffold_12928	1479169	1479944
scaffold_12928	1641973	1642670
scaffold_12928	1681052	1681786
scaffold_12928	1702277	1703312
scaffold_12928	1761439	1762289
scaffold_12928	1846190	1847770
scaffold_12928	1853022	1853897
scaffold_12928	1875433	1876021
scaffold_12928	1871601	1872719
scaffold_12928	2010864	2012008
scaffold_12928	2052535	2053264
scaffold_12928	2069841	2070568
scaffold_12928	2114724	2115399
scaffold_12928	2115654	2116311
scaffold_12928	2221853	2222841
scaffold_12928	2232332	2233361
scaffold_12928	2248947	2249853
scaffold_12928	2312351	2313100
scaffold_12928	2423355	2423883
scaffold_12928	2426885	2427495
scaffold_12928	2428194	2428716
scaffold_12928	2454744	2455015
scaffold_12928	2515120	2515630
scaffold_12928	2538136	2538564
scaffold_12928	2569332	2569662
scaffold_12928	2598495	2598930
scaffold_12928	2618790	2619841
scaffold_12928	2623239	2624279
scaffold_12928	2644763	2645708
scaffold_12928	2641737	2641940
scaffold_12928	2654816	2655449
scaffold_12928	2708404	2708765
scaffold_12928	2770404	2770796
scaffold_12928	2914215	2914812
scaffold_12928	2916660	2917204
scaffold_12928	2953963	2954593
scaffold_12928	2974880	2975318
scaffold_12928	3087174	3087839
scaffold_12928	3089890	3090567
scaffold_12928	3132406	3133405
scaffold_12928	3264289	3264680
scaffold_12928	3303886	3305648
scaffold_12928	3313376	3314480
scaffold_12928	3329561	3330366
scaffold_12928	3467040	3467962
scaffold_12928	3476785	3478007
scaffold_12928	3500774	3501653
scaffold_12928	3643063	3643534
scaffold_12928	3724007	3725305
scaffold_12928	3734257	3735061
scaffold_12928	3776249	3776815
scaffold_12928	3864740	3865744
scaffold_12928	3866962	3867446
scaffold_12928	3978795	3979688
scaffold_12928	4000739	4002372
scaffold_12928	4039052	4040282
scaffold_12928	4068043	4068401
scaffold_12928	4173612	4173906
scaffold_12928	4172500	4173210
scaffold_12928	4190474	4193023
scaffold_12928	4239666	4240563
scaffold_12928	4238525	4239216
scaffold_12928	4360164	4360802
scaffold_12928	4378501	4378799
scaffold_12928	4424300	4425178
scaffold_12928	4491645	4492074
scaffold_12928	4500537	4501059
scaffold_12928	4500079	4500331
scaffold_12928	4539534	4540039
scaffold_12928	4742952	4746836
scaffold_12928	4917581	4917945
scaffold_12928	4954433	4955269
scaffold_12928	4999159	4999583
scaffold_12928	5135564	5136161
scaffold_12928	5171277	5171701
scaffold_12928	5188745	5189138
scaffold_12928	5209624	5210047
scaffold_12928	5214921	5215568
scaffold_12928	5246687	5247401
scaffold_12928	5244547	5245074
scaffold_12928	5261364	5264194
scaffold_12928	5282380	5284254
scaffold_12928	5286485	5286874
scaffold_12928	5296720	5297527
scaffold_12928	5309588	5310319
scaffold_12928	5311067	5311592
scaffold_12928	5397205	5397549
scaffold_12928	5419541	5420030
scaffold_12928	5425651	5426394
scaffold_12928	5424578	5425257
scaffold_12928	5471017	5472107
scaffold_12928	5473774	5474366
scaffold_12928	5483074	5483946
scaffold_12928	5477848	5478815
scaffold_12928	5505993	5507483
scaffold_12928	5510054	5510507
scaffold_12928	5538096	5538827
scaffold_12928	5577603	5578203
scaffold_12928	5665828	5666495
scaffold_12928	5698500	5699028
scaffold_12928	5774064	5774489
scaffold_12928	5806966	5807974
scaffold_12928	5809635	5810160
scaffold_12928	5814503	5814809
scaffold_12928	5817601	5818272
scaffold_12928	5830166	5831092
scaffold_12928	5852011	5852862
scaffold_12928	6055778	6056675
scaffold_12928	6047851	6049047
scaffold_12928	6248517	6250778
scaffold_12928	6263107	6264236
scaffold_12928	6258963	6259304
scaffold_12928	6271172	6271601
scaffold_12928	6284438	6285656
scaffold_12928	6281729	6282284
scaffold_12928	6395288	6396957
scaffold_12928	6518611	6518981
scaffold_12928	6512566	6512948
scaffold_12928	6515982	6516883
scaffold_12928	6688497	6689696
scaffold_12928	6747251	6748350
scaffold_12928	6765955	6766351
scaffold_12928	6810799	6811282
scaffold_12928	6809956	6810412
scaffold_12928	6827319	6828010
scaffold_12928	6882573	6883358
scaffold_12928	7041817	7042426
scaffold_12928	7092089	7093786
scaffold_12928	7145867	7147253
scaffold_12928	7161305	7161550
scaffold_12928	7166427	7166863
scaffold_12928	7186846	7187179
scaffold_12928	7220598	7221033
scaffold_12928	7280214	7281200
scaffold_12928	7277221	7278165
scaffold_12928	7278945	7279595
scaffold_12928	7297250	7297716
scaffold_12932	786089	786852
scaffold_12932	376298	377691
scaffold_12932	589812	591179
scaffold_12932	1359125	1360531
scaffold_12932	1949657	1950972
scaffold_12932	68237	68589
scaffold_12932	111182	111829
scaffold_12932	120841	121615
scaffold_12932	366344	367467
scaffold_12932	398597	398889
scaffold_12932	410715	411298
scaffold_12932	438062	438522
scaffold_12932	433534	434333
scaffold_12932	429358	430101
scaffold_12932	463540	464977
scaffold_12932	498905	499436
scaffold_12932	588528	589508
scaffold_12932	649343	650039
scaffold_12932	647058	647764
scaffold_12932	673210	674330
scaffold_12932	676222	676716
scaffold_12932	728572	729464
scaffold_12932	768273	768648
scaffold_12932	770280	771099
scaffold_12932	784919	785486
scaffold_12932	797927	798610
scaffold_12932	798944	799357
scaffold_12932	877218	877850
scaffold_12932	899559	900031
scaffold_12932	902752	903886
scaffold_12932	994393	995182
scaffold_12932	1004864	1006160
scaffold_12932	1047534	1048049
scaffold_12932	1055396	1056213
scaffold_12932	1107325	1108180
scaffold_12932	1099246	1100530
scaffold_12932	1109118	1110016
scaffold_12932	1127138	1128473
scaffold_12932	1125304	1126539
scaffold_12932	1150128	1150918
scaffold_12932	1258292	1259081
scaffold_12932	1264467	1265163
scaffold_12932	1281780	1283073
scaffold_12932	1279328	1280046
scaffold_12932	1301217	1302271
scaffold_12932	1296976	1297466
scaffold_12932	1298362	1299405
scaffold_12932	1351895	1352432
scaffold_12932	1550122	1550481
scaffold_12932	1558353	1558886
scaffold_12932	1577644	1578704
scaffold_12932	1578997	1579203
scaffold_12932	1602181	1602830
scaffold_12932	1603975	1604495
scaffold_12932	1624669	1625451
scaffold_12932	1651275	1654324
scaffold_12932	1657378	1657724
scaffold_12932	1770156	1770599
scaffold_12932	1807232	1807702
scaffold_12932	1816606	1817983
scaffold_12932	1819103	1819572
scaffold_12932	1840958	1842604
scaffold_12932	1842890	1844442
scaffold_12932	1864646	1867319
scaffold_12932	1883217	1884021
scaffold_12932	1969117	1969729
scaffold_12932	1967145	1967983
scaffold_12932	2070486	2071363
scaffold_12932	2069143	2070038
scaffold_12954	566436	568401
scaffold_12954	661915	662240
scaffold_12958	696051	696837
scaffold_12958	694896	695612
scaffold_12958	972954	973322
scaffold_12958	1928668	1930138
scaffold_12958	2000844	2001608
scaffold_12958	2940641	2941025
scaffold_12963	1048361	1050460
scaffold_12963	2883361	2884542
scaffold_12963	2357067	2359484
scaffold_12963	5766928	5767813
scaffold_12963	7601960	7602282
scaffold_12963	16252427	16254221
scaffold_12963	98292	98998
scaffold_12963	818677	819842
scaffold_12963	1342362	1343774
scaffold_12963	1392340	1392845
scaffold_12963	2031465	2033594
scaffold_12963	2899333	2900339
scaffold_12963	3047288	3047958
scaffold_12963	3325750	3326398
scaffold_12963	5750379	5751391
scaffold_12963	10649283	10649784
scaffold_12963	11255504	11256590
scaffold_12963	11370248	11370694
scaffold_12963	14614382	14614987
scaffold_12963	14958434	14959071
scaffold_12963	19119966	19120468
scaffold_12963	19365594	19367569
scaffold_12963	106175	106577
scaffold_12963	101174	101940
scaffold_12963	163877	164658
scaffold_12963	236044	236501
scaffold_12963	321773	322069
scaffold_12963	418904	419451
scaffold_12963	420479	421081
scaffold_12963	485172	485575
scaffold_12963	496140	496820
scaffold_12963	554071	554439
scaffold_12963	649202	650281
scaffold_12963	750213	750845
scaffold_12963	762823	763331
scaffold_12963	782789	783375
scaffold_12963	817574	818067
scaffold_12963	803429	803737
scaffold_12963	834288	835031
scaffold_12963	854400	854832
scaffold_12963	861182	861966
scaffold_12963	873838	874478
scaffold_12963	913705	915196
scaffold_12963	951888	953499
scaffold_12963	973609	974115
scaffold_12963	967427	968279
scaffold_12963	1026620	1027945
scaffold_12963	1023364	1024089
scaffold_12963	1022314	1022771
scaffold_12963	1136979	1137593
scaffold_12963	1142109	1142673
scaffold_12963	1170480	1171049
scaffold_12963	1190980	1191616
scaffold_12963	1314836	1315443
scaffold_12963	1317119	1317665
scaffold_12963	1311963	1312465
scaffold_12963	1329180	1330079
scaffold_12963	1360529	1361339
scaffold_12963	1384278	1384535
scaffold_12963	1405122	1406246
scaffold_12963	1406747	1407152
scaffold_12963	1411563	1412027
scaffold_12963	1413597	1414705
scaffold_12963	1435380	1436298
scaffold_12963	1469068	1469541
scaffold_12963	1487512	1488392
scaffold_12963	1503855	1504383
scaffold_12963	1526228	1529622
scaffold_12963	1537164	1537766
scaffold_12963	1582794	1583800
scaffold_12963	1640349	1641107
scaffold_12963	1857721	1858313
scaffold_12963	1944309	1944699
scaffold_12963	1948347	1949025
scaffold_12963	1958493	1958873
scaffold_12963	2004479	2004876
scaffold_12963	2039310	2040346
scaffold_12963	2053598	2054013
scaffold_12963	2119518	2120175
scaffold_12963	2117247	2117840
scaffold_12963	2139927	2140323
scaffold_12963	2213642	2214184
scaffold_12963	2226064	2226773
scaffold_12963	2263785	2264774
scaffold_12963	2268740	2269441
scaffold_12963	2294356	2294860
scaffold_12963	2314699	2315314
scaffold_12963	2438201	2438557
scaffold_12963	2476279	2476740
scaffold_12963	2536286	2537270
scaffold_12963	2553289	2553590
scaffold_12963	2614416	2615675
scaffold_12963	2617882	2618243
scaffold_12963	2642238	2642696
scaffold_12963	2668077	2668714
scaffold_12963	2802564	2803143
scaffold_12963	2832223	2832783
scaffold_12963	2821154	2821791
scaffold_12963	2849599	2850235
scaffold_12963	2897710	2898330
scaffold_12963	2906008	2907000
scaffold_12963	2935417	2935976
scaffold_12963	2956101	2956881
scaffold_12963	2959272	2959821
scaffold_12963	2985721	2986198
scaffold_12963	3022332	3023954
scaffold_12963	3018449	3019180
scaffold_12963	3032038	3032794
scaffold_12963	3048542	3049389
scaffold_12963	3164603	3165843
scaffold_12963	3173478	3175900
scaffold_12963	3229232	3230108
scaffold_12963	3227905	3228567
scaffold_12963	3317246	3317727
scaffold_12963	3350828	3352306
scaffold_12963	3382350	3382862
scaffold_12963	3414016	3415518
scaffold_12963	3419853	3423624
scaffold_12963	3430700	3431182
scaffold_12963	3569194	3569596
scaffold_12963	3567909	3568625
scaffold_12963	3652559	3653109
scaffold_12963	3770633	3771531
scaffold_12963	3769498	3770188
scaffold_12963	3778109	3778822
scaffold_12963	3901535	3902206
scaffold_12963	3942625	3943084
scaffold_12963	4011342	4011766
scaffold_12963	4079652	4080303
scaffold_12963	4130901	4132077
scaffold_12963	4132662	4133096
scaffold_12963	4180168	4180974
scaffold_12963	4237550	4238004
scaffold_12963	4332152	4332582
scaffold_12963	4470019	4470724
scaffold_12963	4478634	4479811
scaffold_12963	4565489	4570240
scaffold_12963	4623679	4625155
scaffold_12963	4648233	4648613
scaffold_12963	5105988	5106456
scaffold_12963	5143607	5144344
scaffold_12963	5154922	5156180
scaffold_12963	5153325	5153853
scaffold_12963	5196238	5197130
scaffold_12963	5235081	5235826
scaffold_12963	5252735	5253537
scaffold_12963	5264649	5265195
scaffold_12963	5290106	5290758
scaffold_12963	5321749	5322441
scaffold_12963	5391547	5392383
scaffold_12963	5439583	5440098
scaffold_12963	5443010	5443719
scaffold_12963	5459670	5460255
scaffold_12963	5501064	5501913
scaffold_12963	5523051	5523731
scaffold_12963	5572478	5573103
scaffold_12963	5598929	5599487
scaffold_12963	5693158	5694018
scaffold_12963	5760728	5761142
scaffold_12963	5765521	5766276
scaffold_12963	5786580	5787161
scaffold_12963	5788108	5788777
scaffold_12963	5789875	5790369
scaffold_12963	5800079	5800597
scaffold_12963	5812731	5813440
scaffold_12963	5806748	5808042
scaffold_12963	5845344	5845969
scaffold_12963	5877275	5877670
scaffold_12963	6039919	6040339
scaffold_12963	6359374	6360740
scaffold_12963	6401005	6401373
scaffold_12963	6449090	6449601
scaffold_12963	6492632	6493054
scaffold_12963	6543660	6544395
scaffold_12963	6552596	6553532
scaffold_12963	6553678	6554660
scaffold_12963	6574037	6574520
scaffold_12963	6615576	6616954
scaffold_12963	6622894	6624566
scaffold_12963	6654680	6655675
scaffold_12963	6691149	6691551
scaffold_12963	6724547	6725994
scaffold_12963	6726436	6726989
scaffold_12963	6733894	6735005
scaffold_12963	6856664	6858699
scaffold_12963	6867247	6867898
scaffold_12963	6930162	6930431
scaffold_12963	6914348	6914872
scaffold_12963	6941470	6942139
scaffold_12963	6980446	6981053
scaffold_12963	7021918	7022229
scaffold_12963	7014038	7014563
scaffold_12963	7030974	7031293
scaffold_12963	7085751	7086038
scaffold_12963	7129674	7130437
scaffold_12963	7154887	7156074
scaffold_12963	7148283	7149023
scaffold_12963	7143951	7145339
scaffold_12963	7153059	7153720
scaffold_12963	7152022	7152753
scaffold_12963	7174667	7175620
scaffold_12963	7165344	7166285
scaffold_12963	7173074	7173756
scaffold_12963	7188867	7189871
scaffold_12963	7219017	7220015
scaffold_12963	7255825	7256870
scaffold_12963	7244167	7245193
scaffold_12963	7247336	7247916
scaffold_12963	7245807	7246392
scaffold_12963	7265497	7266104
scaffold_12963	7301217	7301740
scaffold_12963	7308202	7308701
scaffold_12963	7322633	7323142
scaffold_12963	7326276	7326790
scaffold_12963	7361015	7361529
scaffold_12963	7396632	7397117
scaffold_12963	7411588	7412383
scaffold_12963	7420223	7420984
scaffold_12963	7466446	7467798
scaffold_12963	7465080	7466093
scaffold_12963	7482271	7482903
scaffold_12963	7577520	7577828
scaffold_12963	7611566	7612436
scaffold_12963	7606182	7606613
scaffold_12963	7670967	7672439
scaffold_12963	7690795	7691521
scaffold_12963	7697772	7698862
scaffold_12963	7694981	7695376
scaffold_12963	7778572	7779022
scaffold_12963	7810531	7811698
scaffold_12963	7935293	7937345
scaffold_12963	7993370	7995153
scaffold_12963	8037059	8038543
scaffold_12963	8034284	8034851
scaffold_12963	8028454	8029189
scaffold_12963	8055919	8056241
scaffold_12963	8065298	8066254
scaffold_12963	8075704	8076083
scaffold_12963	8154153	8154982
scaffold_12963	8174780	8175137
scaffold_12963	8170410	8172886
scaffold_12963	8168857	8169775
scaffold_12963	8301199	8301976
scaffold_12963	8317007	8318116
scaffold_12963	8326389	8327164
scaffold_12963	8390706	8391391
scaffold_12963	8478500	8478835
scaffold_12963	8495639	8496354
scaffold_12963	8509404	8510330
scaffold_12963	8579638	8580003
scaffold_12963	8608967	8609428
scaffold_12963	8609999	8610513
scaffold_12963	8615209	8616907
scaffold_12963	8679943	8680258
scaffold_12963	8707736	8708380
scaffold_12963	8721160	8721955
scaffold_12963	8800753	8801627
scaffold_12963	8820971	8821509
scaffold_12963	8868991	8869234
scaffold_12963	8936779	8938130
scaffold_12963	8945915	8946939
scaffold_12963	8990680	8991385
scaffold_12963	8996793	8997570
scaffold_12963	9025528	9025788
scaffold_12963	9072281	9072912
scaffold_12963	9087860	9089229
scaffold_12963	9145810	9147006
scaffold_12963	9182373	9183015
scaffold_12963	9202209	9203193
scaffold_12963	9200604	9201589
scaffold_12963	9197949	9198752
scaffold_12963	9223524	9224062
scaffold_12963	9246342	9247042
scaffold_12963	9295160	9295506
scaffold_12963	9345231	9345867
scaffold_12963	9412371	9413333
scaffold_12963	9432063	9432691
scaffold_12963	9510289	9511115
scaffold_12963	9550566	9551430
scaffold_12963	9555374	9555704
scaffold_12963	9584245	9584629
scaffold_12963	9585216	9585967
scaffold_12963	9662777	9663502
scaffold_12963	9681908	9682417
scaffold_12963	9691822	9692180
scaffold_12963	9696959	9699202
scaffold_12963	9731055	9731442
scaffold_12963	9733983	9734471
scaffold_12963	9742842	9744124
scaffold_12963	9732761	9733504
scaffold_12963	9741426	9742068
scaffold_12963	9773167	9773933
scaffold_12963	9799524	9800187
scaffold_12963	9868166	9868451
scaffold_12963	10085990	10087009
scaffold_12963	10087655	10088225
scaffold_12963	10124445	10124975
scaffold_12963	10148502	10149367
scaffold_12963	10154383	10155191
scaffold_12963	10211790	10212093
scaffold_12963	10227950	10228945
scaffold_12963	10305942	10306397
scaffold_12963	10380611	10381579
scaffold_12963	10379098	10379860
scaffold_12963	10395234	10396369
scaffold_12963	10409075	10410490
scaffold_12963	10411890	10412593
scaffold_12963	10437604	10439089
scaffold_12963	10439771	10440197
scaffold_12963	10509077	10510492
scaffold_12963	10527774	10528182
scaffold_12963	10528821	10529300
scaffold_12963	10572985	10573700
scaffold_12963	10625829	10626336
scaffold_12963	10643223	10644599
scaffold_12963	10640238	10640842
scaffold_12963	10654517	10655782
scaffold_12963	10658037	10658585
scaffold_12963	10695680	10696262
scaffold_12963	10694354	10694837
scaffold_12963	10724916	10725134
scaffold_12963	10759170	10760251
scaffold_12963	10811476	10812075
scaffold_12963	10839871	10840823
scaffold_12963	10859033	10859472
scaffold_12963	10931379	10931942
scaffold_12963	10945759	10946271
scaffold_12963	10997629	10998635
scaffold_12963	11014667	11015145
scaffold_12963	11060224	11060623
scaffold_12963	11102393	11103237
scaffold_12963	11118160	11118407
scaffold_12963	11130666	11131626
scaffold_12963	11218807	11219940
scaffold_12963	11217745	11218307
scaffold_12963	11271105	11271724
scaffold_12963	11307776	11308357
scaffold_12963	11329515	11330651
scaffold_12963	11350216	11351070
scaffold_12963	11361021	11361469
scaffold_12963	11361639	11362853
scaffold_12963	11355037	11355423
scaffold_12963	11725183	11726154
scaffold_12963	11740703	11743164
scaffold_12963	11828259	11828950
scaffold_12963	11875495	11875915
scaffold_12963	11892948	11893329
scaffold_12963	11879658	11880564
scaffold_12963	11902754	11903302
scaffold_12963	11962090	11962472
scaffold_12963	11978604	11979562
scaffold_12963	12094098	12094570
scaffold_12963	12109588	12110356
scaffold_12963	12111313	12112166
scaffold_12963	12183262	12184033
scaffold_12963	12292587	12293743
scaffold_12963	12348976	12350048
scaffold_12963	12350355	12350773
scaffold_12963	12371950	12372688
scaffold_12963	12415555	12416436
scaffold_12963	12468602	12470881
scaffold_12963	12508268	12508870
scaffold_12963	12520024	12520357
scaffold_12963	12644460	12645059
scaffold_12963	12641187	12641805
scaffold_12963	12670073	12670896
scaffold_12963	12704846	12705317
scaffold_12963	12911951	12912780
scaffold_12963	12945915	12946600
scaffold_12963	12983470	12983761
scaffold_12963	13100892	13101852
scaffold_12963	13197972	13198318
scaffold_12963	13222594	13223241
scaffold_12963	13233280	13233944
scaffold_12963	13377602	13378508
scaffold_12963	13396787	13398218
scaffold_12963	13402979	13403912
scaffold_12963	13429119	13430046
scaffold_12963	13445773	13446949
scaffold_12963	13447797	13448673
scaffold_12963	13437700	13438083
scaffold_12963	13466495	13467375
scaffold_12963	13491847	13493041
scaffold_12963	13570704	13571264
scaffold_12963	13599026	13599641
scaffold_12963	13612010	13612921
scaffold_12963	13657695	13658215
scaffold_12963	13653080	13653487
scaffold_12963	13763931	13764657
scaffold_12963	13841127	13841516
scaffold_12963	13947292	13948202
scaffold_12963	13994378	13995137
scaffold_12963	14172193	14173790
scaffold_12963	14230985	14231376
scaffold_12963	14247724	14248185
scaffold_12963	14290598	14291054
scaffold_12963	14303435	14305407
scaffold_12963	14395239	14396113
scaffold_12963	14440844	14441549
scaffold_12963	14534342	14535339
scaffold_12963	14570703	14571290
scaffold_12963	14598552	14598932
scaffold_12963	14624062	14625035
scaffold_12963	14657854	14660051
scaffold_12963	14805428	14806736
scaffold_12963	14837019	14837496
scaffold_12963	14855159	14855975
scaffold_12963	14875105	14876432
scaffold_12963	14934277	14935107
scaffold_12963	14943776	14944216
scaffold_12963	14972508	14972965
scaffold_12963	15052917	15053651
scaffold_12963	15066307	15067168
scaffold_12963	15070214	15070752
scaffold_12963	15117807	15118532
scaffold_12963	15112331	15112804
scaffold_12963	15140834	15141543
scaffold_12963	15166320	15166865
scaffold_12963	15205053	15205319
scaffold_12963	15219582	15220054
scaffold_12963	15221985	15222769
scaffold_12963	15265901	15268151
scaffold_12963	15317247	15317858
scaffold_12963	15347884	15349091
scaffold_12963	15354746	15355199
scaffold_12963	15421618	15421911
scaffold_12963	15424289	15424632
scaffold_12963	15437496	15437888
scaffold_12963	15444573	15445045
scaffold_12963	15458887	15459466
scaffold_12963	15504665	15505949
scaffold_12963	15535077	15536013
scaffold_12963	15579528	15579923
scaffold_12963	15615562	15616411
scaffold_12963	15621644	15623604
scaffold_12963	15616981	15617708
scaffold_12963	15739374	15740355
scaffold_12963	15756213	15756666
scaffold_12963	15885279	15885793
scaffold_12963	15904964	15906528
scaffold_12963	15921875	15922583
scaffold_12963	15942313	15943936
scaffold_12963	16004176	16004978
scaffold_12963	16033703	16034280
scaffold_12963	16044695	16045580
scaffold_12963	16054030	16054266
scaffold_12963	16046169	16046683
scaffold_12963	16148110	16148405
scaffold_12963	16165791	16166112
scaffold_12963	16176891	16177615
scaffold_12963	16230147	16230894
scaffold_12963	16234889	16235658
scaffold_12963	16254386	16259332
scaffold_12963	16263868	16266248
scaffold_12963	16327084	16328165
scaffold_12963	16328348	16328853
scaffold_12963	16340024	16340445
scaffold_12963	16378187	16378623
scaffold_12963	16401756	16402625
scaffold_12963	16451806	16452175
scaffold_12963	16491050	16491740
scaffold_12963	16495296	16496794
scaffold_12963	16508306	16509455
scaffold_12963	16510134	16510493
scaffold_12963	16501068	16501507
scaffold_12963	16516587	16516943
scaffold_12963	16534373	16534822
scaffold_12963	16541084	16541717
[truncated: 1,862 more rows]
