# Supplementary material for: The hourglass model of evolutionary conservation during embryogenesis extends to developmental enhancers with signatures of positive selection
Source: Genome Res. 2021 Sep;31(9):1573–81. doi: 10.1101/gr.275212.121 (PMC8415374; doi:10.1101/gr.275212.121)
Supplement: Supplemental Material [file supp_gr.275212.121_Supplemental_Code.zip › Supplemental_Code/data/bedFiles/enhancers/stage_specific_enhancers/dvir25_IDR_0.05_specific_enhancer.bed]

scaffold_10260	4880	5535
scaffold_10316	6973	7294
scaffold_10322	228754	230772
scaffold_10322	141928	142278
scaffold_10322	159579	160502
scaffold_10322	258268	259352
scaffold_10322	314801	315937
scaffold_10322	380640	381861
scaffold_10322	429980	430858
scaffold_10322	442078	442328
scaffold_10324	687575	688581
scaffold_10324	965861	966733
scaffold_10324	79210	79728
scaffold_10324	104457	104886
scaffold_10324	197963	199219
scaffold_10324	330882	331359
scaffold_10324	398972	400314
scaffold_10324	411265	412793
scaffold_10324	457337	458646
scaffold_10324	460140	460472
scaffold_10324	514672	515282
scaffold_10324	593161	593765
scaffold_10324	646788	647260
scaffold_10324	699798	700818
scaffold_10324	791963	792282
scaffold_10324	922126	922690
scaffold_10324	946336	948135
scaffold_10324	968524	969193
scaffold_10324	1007648	1008239
scaffold_10324	1024069	1024550
scaffold_10324	1121537	1122435
scaffold_10324	1201404	1202501
scaffold_10324	1237082	1237897
scaffold_10324	1273285	1274929
scaffold_10419	9636	10255
scaffold_10419	11009	12633
scaffold_10419	19770	20566
scaffold_10419	78797	81339
scaffold_10419	82009	82851
scaffold_10419	84427	85420
scaffold_10464	390	842
scaffold_10734	30	525
scaffold_11650	367	1007
scaffold_12100	261924	262308
scaffold_12100	376669	376992
scaffold_12100	20374	22185
scaffold_12100	24308	26395
scaffold_12100	59838	60143
scaffold_12100	128228	130110
scaffold_12100	124944	125325
scaffold_12100	145602	146465
scaffold_12100	144755	145419
scaffold_12100	184729	184983
scaffold_12100	219442	220543
scaffold_12100	217189	218716
scaffold_12100	215847	216285
scaffold_12100	310335	310620
scaffold_12100	300888	301223
scaffold_12100	322878	323309
scaffold_12100	349844	350518
scaffold_12100	372529	374378
scaffold_12100	374961	375819
scaffold_12100	363536	364389
scaffold_12100	388600	389027
scaffold_12100	397180	398333
scaffold_12100	435524	436203
scaffold_12100	430863	431184
scaffold_12205	6188	8420
scaffold_12205	4548	4808
scaffold_12304	3452	4281
scaffold_12308	5414	5622
scaffold_12322	3260	3941
scaffold_12325	10423	11767
scaffold_12461	9328	9893
scaffold_12472	32377	33168
scaffold_12472	13727	14106
scaffold_12472	12314	13403
scaffold_12472	30520	30946
scaffold_12472	29370	30148
scaffold_12472	20120	20625
scaffold_12472	68749	69046
scaffold_12472	100921	101611
scaffold_12472	110656	112000
scaffold_12472	113116	114253
scaffold_12472	123538	124398
scaffold_12472	192306	193354
scaffold_12472	289234	290612
scaffold_12472	356270	356684
scaffold_12472	370916	371523
scaffold_12472	404814	405196
scaffold_12472	441419	442321
scaffold_12472	461745	462189
scaffold_12472	469581	470110
scaffold_12472	467972	468243
scaffold_12472	500206	501835
scaffold_12472	700970	701458
scaffold_12481	3335	4364
scaffold_12528	65157	66021
scaffold_12528	7269	7888
scaffold_12528	79750	81002
scaffold_12528	88974	89233
scaffold_12528	97676	98141
scaffold_12528	176398	176663
scaffold_12528	166384	167188
scaffold_12528	205313	205762
scaffold_12529	681	1663
scaffold_12621	245	686
scaffold_12656	1027	1550
scaffold_12723	261799	262847
scaffold_12723	1179386	1180009
scaffold_12723	81604	84484
scaffold_12723	243862	245828
scaffold_12723	277757	279767
scaffold_12723	425608	427225
scaffold_12723	638955	639548
scaffold_12723	884236	884933
scaffold_12723	1850612	1851943
scaffold_12723	2113343	2114252
scaffold_12723	2554843	2555970
scaffold_12723	2784591	2786346
scaffold_12723	3850172	3850956
scaffold_12723	4619620	4620398
scaffold_12723	17475	18089
scaffold_12723	31774	32268
scaffold_12723	30343	31052
scaffold_12723	41043	41903
scaffold_12723	68623	69936
scaffold_12723	94375	95275
scaffold_12723	90293	91124
scaffold_12723	89074	90009
scaffold_12723	98796	101520
scaffold_12723	117643	119099
scaffold_12723	120761	121655
scaffold_12723	116694	117414
scaffold_12723	134650	135676
scaffold_12723	153569	154249
scaffold_12723	180266	181313
scaffold_12723	184964	186383
scaffold_12723	183974	184642
scaffold_12723	203362	204334
scaffold_12723	201239	201657
scaffold_12723	219581	221112
scaffold_12723	224552	225342
scaffold_12723	255896	256809
scaffold_12723	257073	259300
scaffold_12723	260354	261768
scaffold_12723	265882	267999
scaffold_12723	263709	264831
scaffold_12723	269205	271330
scaffold_12723	274969	275731
scaffold_12723	271585	273247
scaffold_12723	296368	297315
scaffold_12723	321783	324206
scaffold_12723	320098	320967
scaffold_12723	331441	332114
scaffold_12723	351284	352767
scaffold_12723	347707	348091
scaffold_12723	348823	349599
scaffold_12723	373048	374090
scaffold_12723	362773	365410
scaffold_12723	360930	362195
scaffold_12723	385102	387456
scaffold_12723	387793	388324
scaffold_12723	378239	378938
scaffold_12723	418705	420626
scaffold_12723	433698	434605
scaffold_12723	444194	445603
scaffold_12723	442677	443401
scaffold_12723	472979	474632
scaffold_12723	471053	471547
scaffold_12723	463986	466828
scaffold_12723	467175	467595
scaffold_12723	462633	463058
scaffold_12723	499405	499688
scaffold_12723	516723	517316
scaffold_12723	561412	562579
scaffold_12723	642909	643384
scaffold_12723	702281	703933
scaffold_12723	695093	696018
scaffold_12723	733642	734643
scaffold_12723	817959	818861
scaffold_12723	811393	811807
scaffold_12723	873090	873747
scaffold_12723	890736	891029
scaffold_12723	952873	953250
scaffold_12723	977442	978015
scaffold_12723	976062	977071
scaffold_12723	974901	975342
scaffold_12723	967131	968004
scaffold_12723	993951	994494
scaffold_12723	1012339	1014156
scaffold_12723	1088809	1089800
scaffold_12723	1176338	1178418
scaffold_12723	1208887	1209546
scaffold_12723	1294489	1295193
scaffold_12723	1319471	1320393
scaffold_12723	1389430	1389923
scaffold_12723	1407168	1407950
scaffold_12723	1531349	1532403
scaffold_12723	1538799	1539436
scaffold_12723	1609120	1609597
scaffold_12723	1636758	1637543
scaffold_12723	1651934	1654163
scaffold_12723	1660192	1661701
scaffold_12723	1679221	1680250
scaffold_12723	1748264	1748823
scaffold_12723	1768451	1769210
scaffold_12723	1787098	1787608
scaffold_12723	1806667	1808238
scaffold_12723	1810232	1811097
scaffold_12723	1844966	1846102
scaffold_12723	1836511	1836957
scaffold_12723	1865472	1866088
scaffold_12723	1861551	1861845
scaffold_12723	1868672	1869240
scaffold_12723	1875433	1876888
scaffold_12723	1873775	1874192
scaffold_12723	1890923	1891752
scaffold_12723	2066634	2066941
scaffold_12723	2094058	2094654
scaffold_12723	2127287	2128277
scaffold_12723	2188263	2189443
scaffold_12723	2206747	2207407
scaffold_12723	2205680	2206519
scaffold_12723	2219411	2220986
scaffold_12723	2233564	2234221
scaffold_12723	2262574	2263117
scaffold_12723	2292364	2293580
scaffold_12723	2301575	2302139
scaffold_12723	2297073	2297777
scaffold_12723	2315840	2316977
scaffold_12723	2333525	2334385
scaffold_12723	2357839	2358528
scaffold_12723	2378434	2381121
scaffold_12723	2422178	2423022
scaffold_12723	2518729	2520481
scaffold_12723	2535888	2537261
scaffold_12723	2531602	2532973
scaffold_12723	2568311	2569203
scaffold_12723	2694459	2695095
scaffold_12723	2741359	2741876
scaffold_12723	2808498	2810403
scaffold_12723	2855133	2856126
scaffold_12723	2852996	2854536
scaffold_12723	2870107	2870521
scaffold_12723	2869404	2869924
scaffold_12723	2950068	2950693
scaffold_12723	3014049	3014307
scaffold_12723	3028525	3028868
scaffold_12723	3043616	3044163
scaffold_12723	3094481	3095085
scaffold_12723	3114924	3115491
scaffold_12723	3119963	3120395
scaffold_12723	3143900	3145229
scaffold_12723	3208277	3209345
scaffold_12723	3250156	3252363
scaffold_12723	3282470	3283020
scaffold_12723	3465108	3466647
scaffold_12723	3497033	3497678
scaffold_12723	3512347	3513439
scaffold_12723	3631836	3632547
scaffold_12723	3630735	3631141
scaffold_12723	3691742	3692757
scaffold_12723	3693798	3695004
scaffold_12723	3699457	3700143
scaffold_12723	3711623	3711880
scaffold_12723	3773619	3774500
scaffold_12723	3780320	3780937
scaffold_12723	3845375	3845992
scaffold_12723	3855737	3857021
scaffold_12723	3863963	3864814
scaffold_12723	3879509	3879961
scaffold_12723	3895732	3896882
scaffold_12723	3976051	3976604
scaffold_12723	3994525	3995057
scaffold_12723	4061396	4062159
scaffold_12723	4086042	4086830
scaffold_12723	4145869	4147090
scaffold_12723	4203595	4204507
scaffold_12723	4243946	4245506
scaffold_12723	4302660	4303079
scaffold_12723	4314748	4315495
scaffold_12723	4336788	4338022
scaffold_12723	4347142	4348858
scaffold_12723	4485929	4486137
scaffold_12723	4526553	4527325
scaffold_12723	4593749	4594853
scaffold_12723	4604685	4605101
scaffold_12723	4648553	4648787
scaffold_12723	4729331	4730827
scaffold_12723	4758832	4759681
scaffold_12723	4838104	4838558
scaffold_12723	4857108	4857678
scaffold_12723	4870982	4871468
scaffold_12723	4910915	4911609
scaffold_12723	4909767	4910325
scaffold_12723	4960410	4961807
scaffold_12723	4970392	4972020
scaffold_12723	4969445	4969904
scaffold_12723	5075705	5076209
scaffold_12723	5097972	5098562
scaffold_12723	5234291	5234717
scaffold_12723	5285980	5286540
scaffold_12723	5294804	5295637
scaffold_12723	5299865	5300694
scaffold_12723	5354879	5355567
scaffold_12723	5344271	5345032
scaffold_12723	5525694	5526572
scaffold_12723	5528076	5528603
scaffold_12723	5527214	5527548
scaffold_12723	5568675	5569391
scaffold_12723	5583166	5584486
scaffold_12723	5609784	5610429
scaffold_12723	5612708	5613126
scaffold_12723	5661628	5662088
scaffold_12723	5669463	5669882
scaffold_12723	5741386	5741893
scaffold_12723	5752762	5753265
scaffold_12726	572408	574919
scaffold_12726	1212181	1212591
scaffold_12726	6888	8024
scaffold_12726	14199	15867
scaffold_12726	4415	6503
scaffold_12726	3402	3820
scaffold_12726	20120	21239
scaffold_12726	21918	23567
scaffold_12726	46861	47772
scaffold_12726	65815	66076
scaffold_12726	184732	185291
scaffold_12726	215334	215885
scaffold_12726	319201	321360
scaffold_12726	326838	327386
scaffold_12726	330727	331446
scaffold_12726	428637	429158
scaffold_12726	479429	480203
scaffold_12726	482952	483466
scaffold_12726	512099	512360
scaffold_12726	773307	773941
scaffold_12726	789737	790516
scaffold_12726	858609	858949
scaffold_12726	892257	892853
scaffold_12726	887370	888002
scaffold_12726	964769	965237
scaffold_12726	990941	991620
scaffold_12726	989393	990065
scaffold_12726	1000979	1001996
scaffold_12726	1023142	1023720
scaffold_12726	1025718	1026013
scaffold_12726	1095535	1096383
scaffold_12726	1084925	1085702
scaffold_12726	1104557	1105814
scaffold_12726	1114775	1115296
scaffold_12726	1157134	1158523
scaffold_12726	1187010	1187730
scaffold_12726	1217928	1218307
scaffold_12726	1258345	1258803
scaffold_12726	1259056	1259796
scaffold_12726	1280598	1282242
scaffold_12726	1422230	1422595
scaffold_12726	1435197	1436109
scaffold_12726	1502100	1502440
scaffold_12726	1577000	1577628
scaffold_12726	1652877	1653963
scaffold_12726	1760054	1760655
scaffold_12726	1767114	1767622
scaffold_12726	1817566	1818317
scaffold_12726	1964070	1964692
scaffold_12726	2006590	2007390
scaffold_12726	2007653	2008644
scaffold_12726	2049935	2051262
scaffold_12726	2104042	2105671
scaffold_12726	2107611	2108195
scaffold_12726	2135504	2135769
scaffold_12726	2212419	2213118
scaffold_12726	2244976	2245561
scaffold_12726	2249550	2249949
scaffold_12726	2438495	2438784
scaffold_12726	2467908	2468554
scaffold_12726	2460958	2461815
scaffold_12726	2775056	2775338
scaffold_12728	343885	345698
scaffold_12728	310332	311388
scaffold_12728	409446	411579
scaffold_12728	474826	476388
scaffold_12728	621500	622757
scaffold_12728	703222	706120
scaffold_12728	26850	27758
scaffold_12728	80922	81439
scaffold_12728	88587	88901
scaffold_12728	111399	111763
scaffold_12728	124607	126020
scaffold_12728	129526	129951
scaffold_12728	122086	122717
scaffold_12728	139230	140457
scaffold_12728	143866	144473
scaffold_12728	137657	138386
scaffold_12728	153174	155687
scaffold_12728	157217	158303
scaffold_12728	186982	187466
scaffold_12728	224700	226778
scaffold_12728	217355	218132
scaffold_12728	227235	228956
scaffold_12728	253417	255122
scaffold_12728	249920	250780
scaffold_12728	267504	268647
scaffold_12728	293892	294468
scaffold_12728	289704	290603
scaffold_12728	285527	286110
scaffold_12728	300020	302531
scaffold_12728	319658	322859
scaffold_12728	329720	332028
scaffold_12728	339363	340072
scaffold_12728	368201	370123
scaffold_12728	377220	378997
scaffold_12728	391447	392645
scaffold_12728	407241	408543
scaffold_12728	397603	398601
scaffold_12728	437613	437967
scaffold_12728	429366	430544
scaffold_12728	445670	446146
scaffold_12728	472746	473384
scaffold_12728	485659	486708
scaffold_12728	484244	484978
scaffold_12728	490833	491120
scaffold_12728	489053	490083
scaffold_12728	494707	495111
scaffold_12728	496205	496505
scaffold_12728	504620	507170
scaffold_12728	502189	504390
scaffold_12728	553163	553995
scaffold_12728	564277	567292
scaffold_12728	561555	561908
scaffold_12728	586334	587920
scaffold_12728	594805	597787
scaffold_12728	619446	620876
scaffold_12728	606635	607715
scaffold_12728	607913	608252
scaffold_12728	610846	612027
scaffold_12728	649498	651132
scaffold_12728	647437	649014
scaffold_12728	651400	653309
scaffold_12728	641484	642414
scaffold_12728	674479	675448
scaffold_12728	690550	691234
scaffold_12728	700950	702734
scaffold_12728	711505	712609
scaffold_12728	714696	715412
scaffold_12728	710467	710808
scaffold_12728	727547	728629
scaffold_12728	733374	734474
scaffold_12728	737921	738387
scaffold_12728	766354	767178
scaffold_12728	775202	778455
scaffold_12728	799713	800708
scaffold_12728	790006	792338
scaffold_12730	79678	80299
scaffold_12734	163421	165685
scaffold_12734	156704	157504
scaffold_12734	160115	160713
scaffold_12734	377382	378183
scaffold_12734	409851	410555
scaffold_12734	418005	418554
scaffold_12734	483399	484094
scaffold_12734	509242	510206
scaffold_12736	261577	264152
scaffold_12736	310943	313277
scaffold_12736	408641	410873
scaffold_12736	570201	574738
scaffold_12736	1114	1493
scaffold_12736	20279	21111
scaffold_12736	43081	44050
scaffold_12736	96040	98115
scaffold_12736	83566	84287
scaffold_12736	102005	102980
scaffold_12736	127742	129832
scaffold_12736	122046	123456
scaffold_12736	157751	159929
scaffold_12736	162221	163435
scaffold_12736	209908	210517
scaffold_12736	210958	211456
scaffold_12736	197705	199848
scaffold_12736	224566	225510
scaffold_12736	225744	226728
scaffold_12736	216840	217260
scaffold_12736	239607	240679
scaffold_12736	235838	237780
scaffold_12736	268402	270324
scaffold_12736	276255	277583
scaffold_12736	275316	275760
scaffold_12736	308107	308736
scaffold_12736	303038	307097
scaffold_12736	296337	297370
scaffold_12736	316647	320189
scaffold_12736	340598	341656
scaffold_12736	347400	348942
scaffold_12736	354507	355234
scaffold_12736	351671	353680
scaffold_12736	350704	351416
scaffold_12736	369285	370664
scaffold_12736	367697	368768
scaffold_12736	380950	382351
scaffold_12736	382483	383683
scaffold_12736	401913	404870
scaffold_12736	395449	396584
scaffold_12736	437672	438741
scaffold_12736	438978	439703
scaffold_12736	525627	526862
scaffold_12736	530769	532592
scaffold_12736	577146	578608
scaffold_12736	581857	582262
scaffold_12736	603829	604564
scaffold_12736	607536	609529
scaffold_12736	609896	611424
scaffold_12758	81598	82659
scaffold_12758	15766	16421
scaffold_12758	409096	409941
scaffold_12758	474023	476370
scaffold_12758	34608	35123
scaffold_12758	123383	123951
scaffold_12758	243469	243778
scaffold_12758	265819	267404
scaffold_12758	269681	270446
scaffold_12758	357851	358890
scaffold_12758	433018	433393
scaffold_12758	541656	542445
scaffold_12758	574282	574928
scaffold_12758	602943	603610
scaffold_12758	642853	643338
scaffold_12758	688615	690030
scaffold_12758	876785	877703
scaffold_12758	937955	939432
scaffold_12782	850	1117
scaffold_12790	189971	190567
scaffold_12790	199616	200072
scaffold_12790	230742	231106
scaffold_12799	343751	344627
scaffold_12799	375714	377058
scaffold_12799	38052	39118
scaffold_12799	40784	42356
scaffold_12799	63824	64877
scaffold_12799	93460	94404
scaffold_12799	135733	137874
scaffold_12799	170554	172090
scaffold_12799	196702	197878
scaffold_12799	236145	238109
scaffold_12799	258628	260559
scaffold_12799	302270	302998
scaffold_12799	361622	361970
scaffold_12799	384691	385250
scaffold_12799	398443	399309
scaffold_12799	418196	418603
scaffold_12799	444038	445653
scaffold_12799	504562	507101
scaffold_12810	38329	39209
scaffold_12810	39463	40011
scaffold_12810	40953	41711
scaffold_12820	901	1371
scaffold_12820	48018	48743
scaffold_12822	654864	655460
scaffold_12822	1441090	1441879
scaffold_12822	81259	82326
scaffold_12822	883841	884843
scaffold_12822	949977	950575
scaffold_12822	1425369	1425914
scaffold_12822	2457208	2459468
scaffold_12822	2997298	2998808
scaffold_12822	3342266	3342931
scaffold_12822	3915448	3916011
scaffold_12822	25810	28089
scaffold_12822	20264	21476
scaffold_12822	62998	64613
scaffold_12822	88919	90130
scaffold_12822	120013	121094
scaffold_12822	137207	137733
scaffold_12822	187531	188913
scaffold_12822	191621	192775
scaffold_12822	206944	209029
scaffold_12822	225834	228416
scaffold_12822	219396	220469
scaffold_12822	433146	433493
scaffold_12822	501947	502506
scaffold_12822	625260	625889
scaffold_12822	626544	627083
scaffold_12822	644613	645703
scaffold_12822	648628	649645
scaffold_12822	692325	692880
scaffold_12822	708083	709681
scaffold_12822	710186	711037
scaffold_12822	719725	720262
scaffold_12822	749482	749989
scaffold_12822	768693	769308
scaffold_12822	786787	787922
scaffold_12822	810362	810847
scaffold_12822	864602	865395
scaffold_12822	881614	882450
scaffold_12822	910073	910652
scaffold_12822	942566	942935
scaffold_12822	969075	969571
scaffold_12822	983872	985513
scaffold_12822	986170	986865
scaffold_12822	1029338	1030091
scaffold_12822	1053367	1054174
scaffold_12822	1062081	1062581
scaffold_12822	1051336	1051975
scaffold_12822	1106993	1107535
scaffold_12822	1161836	1162386
scaffold_12822	1166485	1167704
scaffold_12822	1279437	1280170
scaffold_12822	1313117	1314142
scaffold_12822	1405602	1406623
scaffold_12822	1416151	1416659
scaffold_12822	1427050	1427949
scaffold_12822	1495106	1495831
scaffold_12822	1601877	1602178
scaffold_12822	1604326	1604710
scaffold_12822	1608693	1609489
scaffold_12822	1606935	1607875
scaffold_12822	1637942	1638383
scaffold_12822	1738615	1739062
scaffold_12822	1764464	1765630
scaffold_12822	1766030	1766578
scaffold_12822	1794910	1796034
scaffold_12822	1804317	1804688
scaffold_12822	1957147	1957986
scaffold_12822	2053074	2054672
scaffold_12822	2184551	2186361
scaffold_12822	2344545	2345010
scaffold_12822	2365245	2365946
scaffold_12822	2421688	2422590
scaffold_12822	2422968	2423590
scaffold_12822	2462403	2463048
scaffold_12822	2466871	2467845
scaffold_12822	2613527	2614410
scaffold_12822	2617159	2618412
scaffold_12822	2952989	2953569
scaffold_12822	2966478	2967154
scaffold_12822	3058890	3059836
scaffold_12822	3047544	3048377
scaffold_12822	3067035	3068138
scaffold_12822	3106199	3107671
scaffold_12822	3133306	3135034
scaffold_12822	3168798	3169176
scaffold_12822	3198807	3199242
scaffold_12822	3334952	3336074
scaffold_12822	3332013	3332388
scaffold_12822	3348799	3350042
scaffold_12822	3402940	3403845
scaffold_12822	3447266	3447523
scaffold_12822	3526242	3527395
scaffold_12822	3548471	3548951
scaffold_12822	3562616	3563270
scaffold_12822	3625900	3627205
scaffold_12822	3641007	3641407
scaffold_12822	3793275	3795145
scaffold_12822	3808193	3809074
scaffold_12822	3822319	3822994
scaffold_12822	3894796	3895648
scaffold_12823	1671061	1672943
scaffold_12823	1769091	1770796
scaffold_12823	1949613	1950238
scaffold_12823	195430	196228
scaffold_12823	239068	239665
scaffold_12823	266883	267830
scaffold_12823	283471	284162
scaffold_12823	287285	289242
scaffold_12823	312677	314032
scaffold_12823	314345	315869
scaffold_12823	317013	319329
scaffold_12823	333160	334381
scaffold_12823	448676	449415
scaffold_12823	458979	459401
scaffold_12823	536102	536973
scaffold_12823	546151	546764
scaffold_12823	587364	587761
scaffold_12823	598458	599816
scaffold_12823	596217	597326
scaffold_12823	612209	613940
scaffold_12823	637252	638975
scaffold_12823	635310	636649
scaffold_12823	793031	794482
scaffold_12823	881000	881834
scaffold_12823	896175	896636
scaffold_12823	989802	990516
scaffold_12823	1073822	1074616
scaffold_12823	1118912	1121457
scaffold_12823	1215897	1216305
scaffold_12823	1216481	1217283
scaffold_12823	1323635	1324813
scaffold_12823	1378481	1378809
scaffold_12823	1525101	1525436
scaffold_12823	1561643	1561907
scaffold_12823	1557530	1557977
scaffold_12823	1649458	1649984
scaffold_12823	1706394	1707033
scaffold_12823	1709918	1711133
scaffold_12823	1731954	1732480
scaffold_12823	1745375	1745693
scaffold_12823	1798806	1799763
scaffold_12823	1913479	1914107
scaffold_12823	1935315	1935931
scaffold_12823	1961136	1962180
scaffold_12823	1954414	1955322
scaffold_12823	1956674	1957308
scaffold_12823	1994708	1996192
scaffold_12823	1991047	1991655
scaffold_12823	2015897	2016357
scaffold_12823	2036818	2037053
scaffold_12823	2049717	2050838
scaffold_12823	2077341	2078330
scaffold_12823	2081319	2082138
scaffold_12823	2190566	2192304
scaffold_12823	2185847	2186676
scaffold_12823	2222850	2224032
scaffold_12823	2225696	2226236
scaffold_12823	2252596	2253342
scaffold_12823	2264352	2264900
scaffold_12823	2304728	2305255
scaffold_12823	2306389	2306797
scaffold_12823	2416879	2418682
scaffold_12823	2458216	2460228
scaffold_12834	5964	6590
scaffold_12850	3513	4236
scaffold_12855	5242060	5243217
scaffold_12855	4062698	4063379
scaffold_12855	409005	410054
scaffold_12855	2326427	2327554
scaffold_12855	2523116	2523985
scaffold_12855	4046417	4047390
scaffold_12855	5095311	5096143
scaffold_12855	5815095	5817313
scaffold_12855	6700583	6701460
scaffold_12855	8896265	8898210
scaffold_12855	9027149	9029023
scaffold_12855	9109356	9109813
scaffold_12855	9338317	9339076
scaffold_12855	31213	32531
scaffold_12855	44112	45161
scaffold_12855	57215	57732
scaffold_12855	68672	71385
scaffold_12855	67494	68256
scaffold_12855	113474	114116
scaffold_12855	120945	122440
scaffold_12855	115599	117318
scaffold_12855	134030	134418
scaffold_12855	139132	139685
scaffold_12855	186913	187158
scaffold_12855	218058	219500
scaffold_12855	223507	223873
scaffold_12855	256775	257675
scaffold_12855	293325	293769
scaffold_12855	310226	311273
scaffold_12855	331406	332090
scaffold_12855	339949	340432
scaffold_12855	355996	356737
scaffold_12855	403547	404767
scaffold_12855	423103	424581
scaffold_12855	440595	440928
scaffold_12855	442610	443169
scaffold_12855	503605	504718
scaffold_12855	648550	650324
scaffold_12855	682635	683497
scaffold_12855	717937	718254
scaffold_12855	813027	813588
scaffold_12855	926349	926940
scaffold_12855	1000031	1000284
scaffold_12855	1051079	1051547
scaffold_12855	1067947	1068499
scaffold_12855	1150837	1151128
scaffold_12855	1183889	1184725
scaffold_12855	1199106	1199460
scaffold_12855	1242333	1243849
scaffold_12855	1251494	1252058
scaffold_12855	1458730	1459483
scaffold_12855	1462704	1463350
scaffold_12855	1506167	1506740
scaffold_12855	1504264	1505331
scaffold_12855	1617903	1618402
scaffold_12855	1619419	1620299
scaffold_12855	1713755	1714665
scaffold_12855	1759732	1760472
scaffold_12855	1814456	1814957
scaffold_12855	1840948	1841727
scaffold_12855	1856363	1856712
scaffold_12855	1904878	1905897
scaffold_12855	1926017	1926840
scaffold_12855	1996776	1997440
scaffold_12855	1985115	1986510
scaffold_12855	2013270	2013656
scaffold_12855	2022198	2022605
scaffold_12855	2239290	2239610
scaffold_12855	2310986	2311329
scaffold_12855	2344261	2344707
scaffold_12855	2399856	2400333
scaffold_12855	2411579	2413092
scaffold_12855	2442602	2444287
scaffold_12855	2524549	2525564
scaffold_12855	2759956	2761056
scaffold_12855	2756923	2757256
scaffold_12855	2757813	2758383
scaffold_12855	2901064	2902829
scaffold_12855	2914414	2914989
scaffold_12855	2907546	2908411
scaffold_12855	2956610	2957125
scaffold_12855	2962242	2963506
scaffold_12855	3088898	3090292
scaffold_12855	3113139	3113548
scaffold_12855	3235947	3236456
scaffold_12855	3252255	3252886
scaffold_12855	3266316	3267636
scaffold_12855	3272638	3273230
scaffold_12855	3312885	3313495
scaffold_12855	3372496	3373078
scaffold_12855	3432219	3432692
scaffold_12855	3467764	3469272
scaffold_12855	3646665	3647220
scaffold_12855	3659044	3659721
scaffold_12855	3703224	3703828
scaffold_12855	3730642	3731256
scaffold_12855	3719205	3720194
scaffold_12855	3843974	3845647
scaffold_12855	3859027	3860068
scaffold_12855	3855472	3856255
scaffold_12855	3903454	3903829
scaffold_12855	3905836	3906368
scaffold_12855	3941625	3942145
scaffold_12855	4183727	4184296
scaffold_12855	4282770	4283286
scaffold_12855	4284246	4285346
scaffold_12855	4351440	4352431
scaffold_12855	4382684	4383169
scaffold_12855	4397092	4398306
scaffold_12855	4457810	4458349
scaffold_12855	4475017	4475547
scaffold_12855	4506888	4507467
scaffold_12855	4545921	4546734
scaffold_12855	4549145	4549882
scaffold_12855	4556470	4557541
scaffold_12855	4594486	4595233
scaffold_12855	4587715	4588265
scaffold_12855	4590526	4592259
scaffold_12855	4607933	4608704
scaffold_12855	4633674	4635064
scaffold_12855	4651096	4651973
scaffold_12855	4722009	4723902
scaffold_12855	4749779	4750535
scaffold_12855	4837003	4837813
scaffold_12855	4886719	4887258
scaffold_12855	4896077	4896623
scaffold_12855	4882808	4883067
scaffold_12855	4990590	4991851
scaffold_12855	5006991	5007788
scaffold_12855	5076138	5076458
scaffold_12855	5083894	5084775
scaffold_12855	5108071	5108604
scaffold_12855	5157579	5158043
scaffold_12855	5168638	5169925
scaffold_12855	5231167	5231626
scaffold_12855	5243884	5245241
scaffold_12855	5251979	5253546
scaffold_12855	5285182	5286365
scaffold_12855	5289477	5289760
scaffold_12855	5333607	5334196
scaffold_12855	5327838	5328447
scaffold_12855	5345714	5346737
scaffold_12855	5386517	5387649
scaffold_12855	5419675	5421216
scaffold_12855	5534229	5534960
scaffold_12855	5580028	5581204
scaffold_12855	5656405	5657391
scaffold_12855	5662411	5663498
scaffold_12855	5684526	5684808
scaffold_12855	5720877	5721546
scaffold_12855	5740879	5742140
scaffold_12855	5802962	5803218
scaffold_12855	5851688	5851933
scaffold_12855	5886979	5887609
scaffold_12855	5910237	5911104
scaffold_12855	5936600	5937626
scaffold_12855	5954446	5954913
scaffold_12855	6011888	6012386
scaffold_12855	6075775	6077175
scaffold_12855	6079291	6079958
scaffold_12855	6117623	6119007
scaffold_12855	6273492	6274216
scaffold_12855	6280835	6281573
scaffold_12855	6390268	6390942
scaffold_12855	6420602	6421047
scaffold_12855	6551694	6552782
scaffold_12855	6607323	6608482
scaffold_12855	6615301	6616180
scaffold_12855	6679855	6680664
scaffold_12855	6698465	6700281
scaffold_12855	6696900	6697958
scaffold_12855	6748188	6748725
scaffold_12855	6755794	6758316
scaffold_12855	6766761	6767582
scaffold_12855	6839404	6840059
scaffold_12855	6869689	6870270
scaffold_12855	6900015	6900435
scaffold_12855	6939051	6939964
scaffold_12855	6953293	6954089
scaffold_12855	7016322	7016903
scaffold_12855	7108600	7109640
scaffold_12855	7100786	7101269
scaffold_12855	7124871	7125697
scaffold_12855	7135876	7137701
scaffold_12855	7218766	7219176
scaffold_12855	7237183	7238426
scaffold_12855	7238615	7239166
scaffold_12855	7244705	7244976
scaffold_12855	7242276	7242616
scaffold_12855	7303259	7303738
scaffold_12855	7561122	7561695
scaffold_12855	7569625	7570255
scaffold_12855	7588185	7589180
scaffold_12855	7760112	7760745
scaffold_12855	7786870	7787606
scaffold_12855	7970531	7970992
scaffold_12855	8097453	8097909
scaffold_12855	8108167	8109068
scaffold_12855	8123379	8123618
scaffold_12855	8113643	8114711
scaffold_12855	8128082	8128474
scaffold_12855	8151740	8152376
scaffold_12855	8161323	8161620
scaffold_12855	8173376	8174260
scaffold_12855	8185208	8185830
scaffold_12855	8198774	8199310
scaffold_12855	8217001	8217453
scaffold_12855	8232580	8234268
scaffold_12855	8244954	8246368
scaffold_12855	8318389	8319585
scaffold_12855	8330880	8331595
scaffold_12855	8414351	8415141
scaffold_12855	8428876	8429979
scaffold_12855	8435389	8435767
scaffold_12855	8557447	8559052
scaffold_12855	8671173	8671553
scaffold_12855	8689352	8690748
scaffold_12855	8696223	8696482
scaffold_12855	8696941	8697279
scaffold_12855	8709959	8710461
scaffold_12855	8700163	8701330
scaffold_12855	8715245	8716276
scaffold_12855	8742775	8743161
scaffold_12855	8734322	8734833
scaffold_12855	8780398	8780949
scaffold_12855	8795332	8795640
scaffold_12855	8782051	8783226
scaffold_12855	8941206	8941885
scaffold_12855	9005931	9007288
scaffold_12855	9086280	9087413
scaffold_12855	9156690	9157401
scaffold_12855	9160165	9160388
scaffold_12855	9160576	9161822
scaffold_12855	9186586	9187155
scaffold_12855	9209868	9211205
scaffold_12855	9246346	9247379
scaffold_12855	9271560	9272244
scaffold_12855	9263378	9264683
scaffold_12855	9267615	9267987
scaffold_12855	9261819	9262544
scaffold_12855	9289938	9290394
scaffold_12855	9317830	9318558
scaffold_12855	9314682	9315134
scaffold_12855	9313570	9314219
scaffold_12855	9399467	9400298
scaffold_12855	9418671	9419391
scaffold_12855	9413951	9414719
scaffold_12855	9422382	9422831
scaffold_12855	9450413	9451278
scaffold_12855	9493538	9495276
scaffold_12855	9524766	9525618
scaffold_12855	9523564	9524174
scaffold_12855	9555105	9557062
scaffold_12855	9599628	9600048
scaffold_12855	9593009	9594320
scaffold_12855	9601106	9602280
scaffold_12855	9643455	9644397
scaffold_12855	9751116	9752290
scaffold_12855	9752604	9754309
scaffold_12855	9750039	9750921
scaffold_12855	9879761	9881132
scaffold_12855	9898794	9899674
scaffold_12855	9906656	9907049
scaffold_12855	9998156	9999240
scaffold_12855	10086298	10086911
scaffold_12855	10079691	10081081
scaffold_12875	10485369	10486085
scaffold_12875	2490263	2491121
scaffold_12875	6421570	6422549
scaffold_12875	1015466	1016069
scaffold_12875	3391198	3392099
scaffold_12875	4128425	4128956
scaffold_12875	4274142	4276628
scaffold_12875	7847467	7848023
scaffold_12875	9287126	9289831
scaffold_12875	10370372	10372554
scaffold_12875	10665809	10666382
scaffold_12875	11960281	11961644
scaffold_12875	12123790	12125323
scaffold_12875	12286250	12288407
scaffold_12875	13516776	13517276
scaffold_12875	13696777	13697512
scaffold_12875	16481941	16484624
scaffold_12875	16858078	16859789
scaffold_12875	18972244	18973096
scaffold_12875	20348022	20349359
scaffold_12875	19532	20574
scaffold_12875	18595	19195
scaffold_12875	78840	79490
scaffold_12875	138350	138840
scaffold_12875	157940	159843
scaffold_12875	237814	238532
scaffold_12875	277461	278181
scaffold_12875	288480	289832
scaffold_12875	368987	369626
scaffold_12875	428347	428698
scaffold_12875	471048	472370
scaffold_12875	466375	468910
scaffold_12875	487625	488290
scaffold_12875	517065	517382
scaffold_12875	630432	631320
scaffold_12875	666571	667130
scaffold_12875	676320	677203
scaffold_12875	917070	917471
scaffold_12875	1018275	1018651
scaffold_12875	1254606	1255456
scaffold_12875	1258298	1258874
scaffold_12875	1336324	1337558
scaffold_12875	1348705	1349612
scaffold_12875	1347147	1347741
scaffold_12875	1349864	1350100
scaffold_12875	1421770	1422471
scaffold_12875	1431891	1433566
scaffold_12875	1468785	1469745
scaffold_12875	1489860	1490570
scaffold_12875	1503837	1504597
scaffold_12875	1497967	1499040
scaffold_12875	1500885	1501863
scaffold_12875	1509265	1509536
scaffold_12875	1567582	1569383
scaffold_12875	1578561	1578954
scaffold_12875	1744272	1745838
scaffold_12875	1840381	1840706
scaffold_12875	1924386	1925292
scaffold_12875	1956714	1957380
scaffold_12875	2058788	2059374
scaffold_12875	2083079	2084075
scaffold_12875	2081788	2082097
scaffold_12875	2098178	2098686
scaffold_12875	2111134	2112041
scaffold_12875	2105026	2106221
scaffold_12875	2144342	2146069
scaffold_12875	2148799	2149279
scaffold_12875	2164448	2166060
scaffold_12875	2215287	2215937
scaffold_12875	2270628	2271639
scaffold_12875	2302650	2303612
scaffold_12875	2327642	2330248
scaffold_12875	2398867	2400210
scaffold_12875	2409081	2410186
scaffold_12875	2434780	2435488
scaffold_12875	2438114	2438794
scaffold_12875	2425676	2426336
scaffold_12875	2475899	2476922
scaffold_12875	2652282	2652919
scaffold_12875	2676432	2678244
scaffold_12875	2690215	2692055
scaffold_12875	2756104	2756381
scaffold_12875	2819910	2820673
scaffold_12875	2832560	2833570
scaffold_12875	2921863	2922965
scaffold_12875	2946104	2947434
scaffold_12875	2955460	2957511
scaffold_12875	2959993	2960879
scaffold_12875	2973409	2974202
scaffold_12875	2980993	2981725
scaffold_12875	3016742	3017953
scaffold_12875	3075004	3075746
scaffold_12875	3190328	3191114
scaffold_12875	3210493	3210926
scaffold_12875	3250843	3251687
scaffold_12875	3245947	3247645
scaffold_12875	3256554	3257708
scaffold_12875	3280678	3281210
scaffold_12875	3319696	3320981
scaffold_12875	3383122	3383872
scaffold_12875	3546895	3547390
scaffold_12875	3550397	3551160
scaffold_12875	3577122	3578254
scaffold_12875	3601376	3602465
scaffold_12875	3625827	3626481
scaffold_12875	3663783	3664736
scaffold_12875	3672214	3672806
scaffold_12875	3706493	3707172
scaffold_12875	3739726	3740459
scaffold_12875	3736931	3737484
scaffold_12875	3761278	3762218
scaffold_12875	3812533	3813403
scaffold_12875	3854160	3855326
scaffold_12875	3867737	3868476
scaffold_12875	3956273	3957396
scaffold_12875	3968785	3969409
scaffold_12875	4004128	4005405
scaffold_12875	4000233	4000894
scaffold_12875	4001462	4001944
scaffold_12875	4027039	4027954
scaffold_12875	4053735	4054439
scaffold_12875	4065107	4065399
scaffold_12875	4070555	4072443
scaffold_12875	4123338	4124087
scaffold_12875	4134841	4135823
scaffold_12875	4136451	4136876
scaffold_12875	4177594	4177859
scaffold_12875	4175240	4176179
scaffold_12875	4202978	4204509
scaffold_12875	4205203	4206672
scaffold_12875	4211609	4213149
scaffold_12875	4260500	4261066
scaffold_12875	4265220	4265670
scaffold_12875	4272140	4272673
scaffold_12875	4272918	4273846
scaffold_12875	4277209	4277613
scaffold_12875	4288769	4289419
scaffold_12875	4310770	4311926
scaffold_12875	4348258	4350172
scaffold_12875	4481699	4482434
scaffold_12875	4479967	4481111
scaffold_12875	4574281	4574754
scaffold_12875	4663275	4663668
scaffold_12875	4750827	4751322
scaffold_12875	4752434	4752872
scaffold_12875	4808889	4811020
scaffold_12875	4847230	4847662
scaffold_12875	4938387	4939220
scaffold_12875	4954515	4955075
scaffold_12875	5086940	5087378
scaffold_12875	5099749	5100120
scaffold_12875	5127053	5127307
scaffold_12875	5134010	5134538
scaffold_12875	5175730	5177193
scaffold_12875	5208932	5210070
scaffold_12875	5263929	5264471
scaffold_12875	5290610	5291073
scaffold_12875	5276565	5278048
scaffold_12875	5318541	5318917
scaffold_12875	5315825	5316348
scaffold_12875	5367824	5368127
scaffold_12875	5649566	5650029
scaffold_12875	5701635	5702385
scaffold_12875	5775827	5776239
scaffold_12875	5887091	5887595
scaffold_12875	6013448	6013872
scaffold_12875	6034863	6035795
scaffold_12875	6086466	6088053
scaffold_12875	6256998	6257725
scaffold_12875	6269770	6270342
scaffold_12875	6277304	6278210
scaffold_12875	6303264	6303816
scaffold_12875	6315776	6317227
scaffold_12875	6318978	6320093
scaffold_12875	6561052	6561479
scaffold_12875	6558122	6559238
scaffold_12875	6593552	6594431
scaffold_12875	6747527	6748160
scaffold_12875	6851334	6854443
scaffold_12875	6872189	6872733
scaffold_12875	6908849	6909319
scaffold_12875	6922490	6922914
scaffold_12875	6972570	6973232
scaffold_12875	6980513	6982115
scaffold_12875	6998105	6998633
scaffold_12875	7113262	7113502
scaffold_12875	7240924	7241469
scaffold_12875	7265205	7266110
scaffold_12875	7477183	7477741
scaffold_12875	7678074	7678574
scaffold_12875	7707333	7707722
scaffold_12875	7837811	7838111
scaffold_12875	7869193	7869635
scaffold_12875	7969594	7972100
scaffold_12875	7967278	7967617
scaffold_12875	7983140	7983791
scaffold_12875	8040568	8041032
scaffold_12875	8038622	8039881
scaffold_12875	8064516	8065214
scaffold_12875	8079414	8079942
scaffold_12875	8186754	8187400
scaffold_12875	8230268	8231436
scaffold_12875	8319542	8320597
scaffold_12875	8350051	8350770
scaffold_12875	8361735	8362263
scaffold_12875	8364255	8366742
scaffold_12875	8374967	8375579
scaffold_12875	8399706	8400122
scaffold_12875	8415253	8415649
scaffold_12875	8440927	8441457
scaffold_12875	8440489	8440697
scaffold_12875	8585712	8586667
scaffold_12875	8624472	8625912
scaffold_12875	8666597	8666915
scaffold_12875	8692854	8694861
scaffold_12875	8825558	8826741
scaffold_12875	8833062	8834218
scaffold_12875	8840206	8840611
scaffold_12875	8831310	8831619
scaffold_12875	8872539	8873402
scaffold_12875	9042720	9043197
scaffold_12875	9091218	9092063
scaffold_12875	9099837	9100640
scaffold_12875	9130245	9130581
scaffold_12875	9143838	9144735
scaffold_12875	9220301	9221247
scaffold_12875	9224296	9224637
scaffold_12875	9228152	9228597
scaffold_12875	9264847	9265729
scaffold_12875	9261172	9261647
scaffold_12875	9268070	9268747
scaffold_12875	9302582	9304647
scaffold_12875	9306429	9307429
scaffold_12875	9309901	9310369
scaffold_12875	9368184	9368825
scaffold_12875	9376766	9377600
scaffold_12875	9392333	9393592
scaffold_12875	9450596	9451666
scaffold_12875	9459196	9460902
scaffold_12875	9574313	9575027
scaffold_12875	9734721	9735582
scaffold_12875	9761838	9762976
scaffold_12875	9776506	9776882
scaffold_12875	9814140	9815057
scaffold_12875	9854829	9855637
scaffold_12875	9903427	9904431
scaffold_12875	10010354	10010586
scaffold_12875	9998982	9999312
scaffold_12875	10150189	10151189
scaffold_12875	10145300	10145852
scaffold_12875	10146363	10146583
scaffold_12875	10167267	10167819
scaffold_12875	10165693	10166564
scaffold_12875	10171704	10172719
scaffold_12875	10194026	10195420
scaffold_12875	10270660	10272255
scaffold_12875	10308131	10308879
scaffold_12875	10314284	10314984
scaffold_12875	10522473	10523014
scaffold_12875	10611889	10612638
scaffold_12875	10628351	10629155
scaffold_12875	10622894	10623893
scaffold_12875	10721037	10722198
scaffold_12875	10735862	10736815
scaffold_12875	10757806	10758272
scaffold_12875	10767813	10768516
scaffold_12875	10799631	10800461
scaffold_12875	10816319	10816816
scaffold_12875	10953317	10954179
scaffold_12875	10950398	10951248
scaffold_12875	11115008	11115940
scaffold_12875	11116618	11117148
scaffold_12875	11152029	11152646
scaffold_12875	11141928	11142600
scaffold_12875	11243721	11244202
scaffold_12875	11315131	11316953
scaffold_12875	11332979	11333638
scaffold_12875	11358249	11359542
scaffold_12875	11447272	11447735
scaffold_12875	11485504	11485746
scaffold_12875	11499957	11500355
scaffold_12875	11656479	11657556
scaffold_12875	11748766	11749655
scaffold_12875	11804958	11805726
scaffold_12875	11841657	11842961
scaffold_12875	11840135	11841104
scaffold_12875	11846534	11847065
scaffold_12875	11887600	11888223
scaffold_12875	11892055	11892966
scaffold_12875	11970885	11972201
scaffold_12875	11984709	11985783
scaffold_12875	11982803	11983690
scaffold_12875	11999425	11999758
scaffold_12875	12004692	12006698
scaffold_12875	12007302	12008154
scaffold_12875	12036812	12038761
scaffold_12875	12105949	12107077
scaffold_12875	12092749	12094010
scaffold_12875	12092250	12092513
scaffold_12875	12111160	12112287
scaffold_12875	12125897	12127018
scaffold_12875	12170570	12171687
scaffold_12875	12243490	12245268
scaffold_12875	12267163	12268165
scaffold_12875	12282270	12282863
scaffold_12875	12277315	12277958
scaffold_12875	12285402	12285893
scaffold_12875	12293890	12297508
scaffold_12875	12331069	12332435
scaffold_12875	12347039	12348513
scaffold_12875	12349072	12349740
scaffold_12875	12388222	12388474
scaffold_12875	12406160	12406893
scaffold_12875	12430184	12431247
scaffold_12875	12440919	12441514
scaffold_12875	12453655	12455435
scaffold_12875	12477516	12480565
scaffold_12875	12658399	12659015
scaffold_12875	12679077	12679758
scaffold_12875	12684432	12684998
scaffold_12875	12683529	12684159
scaffold_12875	12777781	12779097
scaffold_12875	12765071	12765912
scaffold_12875	12790558	12791428
scaffold_12875	12809124	12809958
scaffold_12875	12804421	12805344
scaffold_12875	12820207	12821331
scaffold_12875	12882603	12882919
scaffold_12875	12899416	12899967
scaffold_12875	12910050	12910498
scaffold_12875	12913021	12913356
scaffold_12875	12958084	12958499
scaffold_12875	13056692	13057139
scaffold_12875	13089053	13089579
scaffold_12875	13128041	13128341
scaffold_12875	13125368	13126145
scaffold_12875	13140169	13141201
scaffold_12875	13152434	13153053
scaffold_12875	13151262	13152224
scaffold_12875	13217754	13218358
scaffold_12875	13222068	13222709
scaffold_12875	13223017	13223598
scaffold_12875	13245742	13246964
scaffold_12875	13302713	13303098
scaffold_12875	13406007	13406227
scaffold_12875	13492257	13493664
scaffold_12875	13538135	13538649
scaffold_12875	13591638	13592483
scaffold_12875	13684425	13685508
scaffold_12875	13702663	13703096
scaffold_12875	13718988	13719797
scaffold_12875	13813848	13815643
scaffold_12875	13820415	13823255
scaffold_12875	13823502	13824095
scaffold_12875	13851054	13851616
scaffold_12875	13861642	13862743
scaffold_12875	13886354	13887636
scaffold_12875	13888653	13889212
scaffold_12875	13883749	13884702
scaffold_12875	13931281	13933156
scaffold_12875	14134262	14134760
scaffold_12875	14173689	14174312
scaffold_12875	14172763	14173522
scaffold_12875	14195872	14196418
scaffold_12875	14219778	14220723
scaffold_12875	14209410	14210481
scaffold_12875	14215190	14215674
scaffold_12875	14242149	14242914
scaffold_12875	14243257	14244613
scaffold_12875	14283375	14283978
scaffold_12875	14288870	14289738
scaffold_12875	14299893	14300292
scaffold_12875	14324254	14324667
scaffold_12875	14401543	14402390
scaffold_12875	14463572	14464330
scaffold_12875	14512100	14514166
scaffold_12875	14517647	14518423
scaffold_12875	14545024	14545764
scaffold_12875	14662136	14662809
scaffold_12875	14737209	14737891
scaffold_12875	14775751	14776089
scaffold_12875	14903521	14904400
scaffold_12875	14893068	14893732
scaffold_12875	14999050	14999634
scaffold_12875	15021450	15021946
scaffold_12875	15147664	15148524
scaffold_12875	15173151	15173985
scaffold_12875	15280676	15281653
scaffold_12875	15282479	15283831
scaffold_12875	15295712	15296553
scaffold_12875	15312069	15313345
scaffold_12875	15313596	15314076
scaffold_12875	15306509	15306857
scaffold_12875	15309222	15310090
scaffold_12875	15366271	15366852
scaffold_12875	15556282	15557374
scaffold_12875	15707380	15707936
scaffold_12875	15726143	15726695
scaffold_12875	15738953	15739993
scaffold_12875	15749795	15750742
scaffold_12875	15746896	15748803
scaffold_12875	15830170	15830626
scaffold_12875	15857700	15858658
scaffold_12875	15876824	15878103
scaffold_12875	15921617	15923347
scaffold_12875	15910354	15910972
scaffold_12875	16118323	16118937
scaffold_12875	16105940	16106784
scaffold_12875	16123792	16125111
scaffold_12875	16236822	16238159
scaffold_12875	16262939	16263185
scaffold_12875	16253073	16253710
scaffold_12875	16289585	16289881
scaffold_12875	16395429	16396439
scaffold_12875	16393466	16394472
scaffold_12875	16389944	16390459
scaffold_12875	16419018	16420391
scaffold_12875	16455607	16456245
scaffold_12875	16499590	16500839
scaffold_12875	16675722	16676820
scaffold_12875	16673137	16673487
scaffold_12875	16694065	16694605
scaffold_12875	16767691	16768447
scaffold_12875	16763892	16764384
scaffold_12875	16805187	16805909
scaffold_12875	16815339	16816760
scaffold_12875	16836933	16837400
scaffold_12875	16850053	16850961
scaffold_12875	16951545	16952562
scaffold_12875	16959870	16961492
scaffold_12875	17004860	17005331
scaffold_12875	17048126	17048713
scaffold_12875	17167070	17167670
scaffold_12875	17162545	17163244
scaffold_12875	17211489	17212312
scaffold_12875	17220584	17222193
scaffold_12875	17248754	17249851
scaffold_12875	17253415	17253802
scaffold_12875	17281603	17282284
scaffold_12875	17345992	17346321
scaffold_12875	17375362	17376167
scaffold_12875	17446258	17447364
scaffold_12875	17464861	17465283
scaffold_12875	17466799	17468256
scaffold_12875	17465612	17466388
scaffold_12875	17511353	17512262
scaffold_12875	17644029	17645072
scaffold_12875	17657560	17659172
scaffold_12875	17646914	17648214
scaffold_12875	17685214	17686323
scaffold_12875	17811372	17812168
scaffold_12875	17829250	17830416
scaffold_12875	17859130	17860100
scaffold_12875	17869538	17870705
scaffold_12875	17877284	17879132
scaffold_12875	17998721	18000113
scaffold_12875	18045484	18046572
scaffold_12875	18047010	18048155
scaffold_12875	18044119	18045313
scaffold_12875	18143915	18144624
scaffold_12875	18139202	18139860
scaffold_12875	18195805	18196659
scaffold_12875	18225410	18227382
scaffold_12875	18220179	18221612
scaffold_12875	18228628	18231128
scaffold_12875	18269122	18269713
scaffold_12875	18321213	18322147
scaffold_12875	18329592	18330349
scaffold_12875	18336700	18337294
scaffold_12875	18357941	18358491
scaffold_12875	18439062	18439993
scaffold_12875	18490520	18491276
scaffold_12875	18515519	18516273
scaffold_12875	18561126	18561591
scaffold_12875	18723646	18724024
scaffold_12875	18859796	18860367
scaffold_12875	18887250	18888138
scaffold_12875	18921901	18923117
scaffold_12875	18981919	18982809
scaffold_12875	18976956	18977435
scaffold_12875	18989564	18990666
scaffold_12875	19068652	19069349
scaffold_12875	19122263	19122630
scaffold_12875	19142118	19142475
scaffold_12875	19140276	19141653
scaffold_12875	19155746	19156040
scaffold_12875	19175078	19175842
scaffold_12875	19218605	19219127
scaffold_12875	19222089	19223402
scaffold_12875	19250120	19250626
scaffold_12875	19274620	19275867
scaffold_12875	19310618	19311680
scaffold_12875	19306707	19307195
scaffold_12875	19327104	19327619
scaffold_12875	19366216	19367967
scaffold_12875	19408902	19409614
scaffold_12875	19633215	19634364
scaffold_12875	19649576	19650623
scaffold_12875	19646638	19647017
scaffold_12875	19667599	19668353
scaffold_12875	19685342	19686355
scaffold_12875	19821251	19821963
scaffold_12875	19826686	19827527
scaffold_12875	19827737	19828394
scaffold_12875	19898354	19898862
scaffold_12875	20018452	20018829
scaffold_12875	20066512	20066936
scaffold_12875	20133124	20134398
scaffold_12875	20123234	20124923
scaffold_12875	20131628	20132575
scaffold_12875	20149155	20150067
scaffold_12875	20174085	20174680
scaffold_12875	20196984	20197749
scaffold_12875	20185379	20185935
scaffold_12875	20239528	20240123
scaffold_12875	20356524	20357918
scaffold_12875	20604587	20605241
scaffold_12882	1028	1486
scaffold_12891	97186	98251
scaffold_12894	37015	37923
scaffold_12903	75958	76222
scaffold_12912	165275	166069
scaffold_12922	5148	5615
scaffold_12928	245527	246177
scaffold_12928	2276513	2277828
scaffold_12928	3390040	3391496
scaffold_12928	4046156	4047239
scaffold_12928	5799648	5800734
scaffold_12928	6717300	6718614
scaffold_12928	7061112	7061693
scaffold_12928	7667663	7668148
scaffold_12928	14518	15689
scaffold_12928	97494	98235
scaffold_12928	263541	264815
scaffold_12928	304179	304670
scaffold_12928	325761	326157
scaffold_12928	336580	337265
scaffold_12928	374670	375240
scaffold_12928	499949	500903
scaffold_12928	571546	572152
scaffold_12928	628388	629241
scaffold_12928	645640	646298
scaffold_12928	717950	718239
scaffold_12928	888322	888940
scaffold_12928	1020230	1021042
scaffold_12928	1077568	1078233
scaffold_12928	1177144	1178388
scaffold_12928	1164855	1165338
scaffold_12928	1220301	1220640
scaffold_12928	1290362	1290891
scaffold_12928	1318767	1319813
scaffold_12928	1389909	1390392
scaffold_12928	1383093	1383509
scaffold_12928	1449849	1450567
scaffold_12928	1451310	1452802
scaffold_12928	1448917	1449271
scaffold_12928	1533325	1533996
scaffold_12928	1579743	1580446
scaffold_12928	1631332	1631873
scaffold_12928	1632370	1633623
scaffold_12928	1733474	1733732
scaffold_12928	1728268	1728614
scaffold_12928	2008469	2009195
scaffold_12928	2007566	2008154
scaffold_12928	2039204	2040224
scaffold_12928	2056526	2057802
scaffold_12928	2173436	2173945
scaffold_12928	2278449	2278704
scaffold_12928	2364498	2364821
scaffold_12928	2382303	2382740
scaffold_12928	2503024	2504384
scaffold_12928	2493050	2493830
scaffold_12928	2519753	2520314
scaffold_12928	2540001	2540663
scaffold_12928	2564065	2564923
scaffold_12928	2581871	2582547
scaffold_12928	2575302	2575873
scaffold_12928	2653574	2653975
scaffold_12928	2731891	2732460
scaffold_12928	2865806	2866221
scaffold_12928	2876002	2877229
scaffold_12928	2879011	2880066
scaffold_12928	2891546	2891834
scaffold_12928	2912323	2912717
scaffold_12928	3001822	3002425
scaffold_12928	3022384	3022875
scaffold_12928	3312492	3313159
scaffold_12928	3334467	3335471
scaffold_12928	3387239	3387820
scaffold_12928	3391624	3392471
scaffold_12928	3398890	3399473
scaffold_12928	3520929	3521251
scaffold_12928	3650313	3650772
scaffold_12928	3680438	3681238
scaffold_12928	3682360	3682973
scaffold_12928	3701956	3702784
scaffold_12928	3703677	3704355
scaffold_12928	3715844	3716882
scaffold_12928	3743566	3744963
scaffold_12928	3745258	3746653
scaffold_12928	3768401	3769394
scaffold_12928	3791488	3791961
scaffold_12928	3808465	3809009
scaffold_12928	3830518	3831428
scaffold_12928	3835129	3835678
scaffold_12928	3843797	3844431
scaffold_12928	3870678	3871503
scaffold_12928	3901442	3902357
scaffold_12928	3931449	3931803
scaffold_12928	3925707	3926402
scaffold_12928	3959841	3960231
scaffold_12928	3999379	4000064
scaffold_12928	4005955	4006568
scaffold_12928	4024610	4025401
scaffold_12928	4042085	4042849
scaffold_12928	4119359	4119742
scaffold_12928	4123566	4124765
scaffold_12928	4120149	4120568
scaffold_12928	4116168	4116888
scaffold_12928	4204414	4204828
scaffold_12928	4252928	4253456
scaffold_12928	4475523	4475863
scaffold_12928	4506643	4507214
scaffold_12928	4562412	4562738
scaffold_12928	4572806	4574493
scaffold_12928	4679404	4680295
scaffold_12928	4765476	4766404
scaffold_12928	4799389	4799769
scaffold_12928	4800085	4800472
scaffold_12928	4814789	4815808
scaffold_12928	4871206	4871653
scaffold_12928	4867148	4868415
scaffold_12928	5068489	5069335
scaffold_12928	5101990	5102422
scaffold_12928	5222081	5222673
scaffold_12928	5255136	5256162
scaffold_12928	5274144	5275076
scaffold_12928	5395676	5396865
scaffold_12928	5533899	5534813
scaffold_12928	5573490	5574510
scaffold_12928	5597146	5597792
scaffold_12928	5615047	5615697
scaffold_12928	5631661	5632150
scaffold_12928	5620855	5621279
scaffold_12928	5656558	5657044
scaffold_12928	5664463	5664888
scaffold_12928	5670602	5671762
scaffold_12928	5707574	5707884
scaffold_12928	5749083	5749667
scaffold_12928	5756980	5757883
scaffold_12928	5794200	5795097
scaffold_12928	5795488	5796198
scaffold_12928	5791267	5791715
scaffold_12928	5841287	5842082
scaffold_12928	6044277	6045301
scaffold_12928	6043318	6043671
scaffold_12928	6081310	6082139
scaffold_12928	6290744	6291323
scaffold_12928	6376613	6376856
scaffold_12928	6392001	6392590
scaffold_12928	6420663	6421185
scaffold_12928	6413760	6414314
scaffold_12928	6436842	6437576
scaffold_12928	6432869	6433452
scaffold_12928	6427058	6428116
scaffold_12928	6449585	6449886
scaffold_12928	6482632	6483557
scaffold_12928	6487129	6487995
scaffold_12928	6496378	6496760
scaffold_12928	6577715	6578392
scaffold_12928	6605743	6606301
scaffold_12928	6729236	6729719
scaffold_12928	6778555	6779408
scaffold_12928	6910696	6911297
scaffold_12928	6903692	6903998
scaffold_12928	6982308	6982702
scaffold_12928	7010255	7011043
scaffold_12928	7014711	7015245
scaffold_12928	7085347	7085934
scaffold_12928	7167845	7168385
scaffold_12928	7186175	7186643
scaffold_12928	7209481	7210595
scaffold_12928	7211118	7211634
scaffold_12928	7292708	7292995
scaffold_12928	7394098	7394569
scaffold_12928	7403520	7404790
scaffold_12928	7417343	7417819
scaffold_12928	7416544	7416801
scaffold_12928	7433239	7433865
scaffold_12928	7431646	7432821
scaffold_12928	7429113	7429341
scaffold_12928	7445703	7446059
scaffold_12928	7495724	7496594
scaffold_12928	7541736	7542405
scaffold_12928	7565641	7566786
scaffold_12928	7562292	7563781
scaffold_12928	7608384	7608760
scaffold_12930	11237	12549
scaffold_12931	48229	48939
scaffold_12931	63340	65033
scaffold_12931	52953	55351
scaffold_12931	59029	60571
scaffold_12932	1145899	1148374
scaffold_12932	75150	75595
scaffold_12932	101413	101893
scaffold_12932	271302	271869
scaffold_12932	270101	270871
scaffold_12932	267894	268390
scaffold_12932	390354	390954
scaffold_12932	524719	525052
scaffold_12932	533864	534546
scaffold_12932	545833	546431
scaffold_12932	542372	543516
scaffold_12932	575596	576422
scaffold_12932	626133	626814
scaffold_12932	627176	627754
scaffold_12932	631598	632026
scaffold_12932	663756	664595
scaffold_12932	780781	781452
scaffold_12932	810672	811601
scaffold_12932	845405	845961
scaffold_12932	889808	891877
scaffold_12932	989118	989482
scaffold_12932	1031622	1031834
scaffold_12932	1133534	1133854
scaffold_12932	1173491	1174554
scaffold_12932	1228887	1229596
scaffold_12932	1250334	1250960
scaffold_12932	1271330	1273191
scaffold_12932	1269539	1270501
scaffold_12932	1292460	1293184
scaffold_12932	1307042	1308024
scaffold_12932	1369807	1370143
scaffold_12932	1368858	1369281
scaffold_12932	1371288	1371823
scaffold_12932	1543041	1543964
scaffold_12932	1590203	1590708
scaffold_12932	1831908	1833212
scaffold_12932	1855744	1856326
scaffold_12932	1868197	1868444
scaffold_12932	1902321	1902745
scaffold_12932	2015857	2016443
scaffold_12936	441546	442702
scaffold_12936	9478	10232
scaffold_12936	7120	7494
scaffold_12936	118862	119777
scaffold_12936	115999	117706
scaffold_12936	129300	130249
scaffold_12936	142841	143733
scaffold_12936	133181	133915
scaffold_12936	177052	177560
scaffold_12936	215703	216224
scaffold_12936	251663	256297
scaffold_12936	263703	265593
scaffold_12936	306663	307212
scaffold_12936	322977	324015
scaffold_12936	330204	330904
scaffold_12936	331769	332081
scaffold_12936	333197	333448
scaffold_12936	336423	338102
scaffold_12936	348349	349611
scaffold_12936	363740	365383
scaffold_12936	362400	363556
scaffold_12936	383461	384287
scaffold_12936	418508	419744
scaffold_12936	422757	425279
scaffold_12936	433633	434305
scaffold_12936	431707	433437
scaffold_12936	465220	467005
scaffold_12936	505495	507686
scaffold_12936	521569	522678
scaffold_12936	550257	550979
scaffold_12936	543840	544847
scaffold_12936	545996	546790
scaffold_12936	571937	573116
scaffold_12936	586253	587879
scaffold_12936	618875	619520
scaffold_12937	163789	165902
scaffold_12937	25854	26553
scaffold_12937	36319	37919
scaffold_12937	134511	134942
scaffold_12937	156389	156973
scaffold_12937	158204	158805
scaffold_12937	172925	173299
scaffold_12937	168666	168882
scaffold_12937	217605	219099
scaffold_12937	215114	216247
scaffold_12937	214052	214756
scaffold_12937	249045	251265
scaffold_12937	256967	257472
scaffold_12937	292509	292888
scaffold_12937	285568	287041
scaffold_12937	283521	284081
scaffold_12937	308751	309028
scaffold_12937	303077	304969
scaffold_12941	199032	199785
scaffold_12941	627917	629442
scaffold_12941	707124	708359
scaffold_12942	27561	30033
scaffold_12942	22254	22644
scaffold_12942	37977	39318
scaffold_12942	43410	43995
scaffold_12942	47649	49144
scaffold_12942	59573	60870
scaffold_12942	73120	73708
scaffold_12954	1307418	1311536
scaffold_12954	81056	82061
scaffold_12954	965313	966848
scaffold_12954	1342776	1343904
scaffold_12954	1474493	1475950
scaffold_12954	1670035	1671286
scaffold_12954	1816791	1819753
scaffold_12954	1850665	1851867
scaffold_12954	1932941	1933397
scaffold_12954	170527	171251
scaffold_12954	268637	269835
scaffold_12954	265996	266735
scaffold_12954	459467	460734
scaffold_12954	487623	488159
scaffold_12954	484800	487360
scaffold_12954	488773	490145
scaffold_12954	553530	554751
scaffold_12954	562359	563321
scaffold_12954	577059	578024
scaffold_12954	575285	575574
scaffold_12954	614787	615451
scaffold_12954	621274	621536
scaffold_12954	964165	965070
scaffold_12954	990449	992256
scaffold_12954	1027254	1027752
scaffold_12954	1032278	1033356
scaffold_12954	1051278	1051514
scaffold_12954	1075597	1076670
scaffold_12954	1225711	1226153
scaffold_12954	1276783	1277126
scaffold_12954	1282067	1284143
scaffold_12954	1287083	1287550
scaffold_12954	1324022	1324319
scaffold_12954	1330217	1332321
scaffold_12954	1380377	1381282
scaffold_12954	1394045	1394358
scaffold_12954	1472559	1473262
scaffold_12954	1528459	1530674
scaffold_12954	1525569	1527137
scaffold_12954	1541403	1541781
scaffold_12954	1570875	1571758
scaffold_12954	1584749	1585222
scaffold_12954	1586618	1587098
scaffold_12954	1618806	1620889
scaffold_12954	1657293	1657609
scaffold_12954	1663308	1663626
scaffold_12954	1656303	1656547
scaffold_12954	1678007	1678975
scaffold_12954	1696208	1696837
scaffold_12954	1714699	1715403
scaffold_12954	1759122	1760016
scaffold_12954	1767647	1768619
scaffold_12954	1762589	1763324
scaffold_12954	1771568	1772180
scaffold_12954	1797426	1798482
scaffold_12954	1831772	1832902
scaffold_12954	1836620	1837559
scaffold_12954	1845758	1846614
scaffold_12954	1889152	1890183
scaffold_12954	1887017	1888242
scaffold_12954	1893169	1894271
scaffold_12954	1898018	1899190
scaffold_12954	1952771	1953153
scaffold_12958	1046491	1049093
scaffold_12958	1965971	1969354
scaffold_12958	3538441	3539235
scaffold_12958	767215	770619
scaffold_12958	950262	951974
scaffold_12958	966433	970465
scaffold_12958	1277310	1278405
scaffold_12958	1851020	1852318
scaffold_12958	2784312	2785668
scaffold_12958	3356929	3359585
scaffold_12958	3387007	3391935
scaffold_12958	3505976	3508883
scaffold_12958	65734	65996
scaffold_12958	98603	98815
scaffold_12958	124090	125309
scaffold_12958	132962	133802
scaffold_12958	148345	149381
scaffold_12958	154688	155235
scaffold_12958	203103	204720
scaffold_12958	256867	257668
scaffold_12958	246828	247537
scaffold_12958	253575	254264
scaffold_12958	291154	291915
scaffold_12958	332953	335010
scaffold_12958	335284	337531
scaffold_12958	332348	332629
scaffold_12958	362414	364402
scaffold_12958	402998	403958
scaffold_12958	509622	510566
scaffold_12958	561061	561756
scaffold_12958	560189	560772
scaffold_12958	558403	559307
scaffold_12958	616923	617744
scaffold_12958	608028	609620
scaffold_12958	661379	664148
scaffold_12958	669734	671158
scaffold_12958	684377	685663
scaffold_12958	685997	686501
scaffold_12958	674783	675373
scaffold_12958	700683	701017
scaffold_12958	688829	689525
scaffold_12958	715756	717204
scaffold_12958	705421	705896
scaffold_12958	712625	713750
scaffold_12958	731549	732877
scaffold_12958	733249	734381
scaffold_12958	726929	727222
scaffold_12958	750043	752577
scaffold_12958	777452	778891
scaffold_12958	798217	798756
scaffold_12958	818531	818806
scaffold_12958	830085	831571
scaffold_12958	822965	823491
scaffold_12958	822002	822558
scaffold_12958	828910	829215
scaffold_12958	825620	826859
scaffold_12958	841782	843446
scaffold_12958	888582	889718
scaffold_12958	929661	931111
scaffold_12958	923177	924876
scaffold_12958	921973	922876
scaffold_12958	938557	940213
scaffold_12958	956279	957520
scaffold_12958	960612	961480
scaffold_12958	977695	979379
scaffold_12958	970671	972756
scaffold_12958	988221	989154
scaffold_12958	1023219	1023841
scaffold_12958	1038684	1040794
scaffold_12958	1033063	1035333
scaffold_12958	1036861	1037624
scaffold_12958	1058296	1059950
scaffold_12958	1050042	1051878
scaffold_12958	1053309	1053781
scaffold_12958	1061567	1062375
scaffold_12958	1079495	1080084
scaffold_12958	1067687	1068651
scaffold_12958	1090441	1091494
scaffold_12958	1089558	1090121
scaffold_12958	1120875	1122508
scaffold_12958	1142705	1144546
scaffold_12958	1160681	1162364
scaffold_12958	1159126	1159744
scaffold_12958	1155448	1157002
scaffold_12958	1173227	1174385
scaffold_12958	1168149	1168675
scaffold_12958	1182659	1184600
scaffold_12958	1221377	1222021
scaffold_12958	1251452	1252785
scaffold_12958	1253242	1255957
scaffold_12958	1271565	1272598
scaffold_12958	1278686	1279445
scaffold_12958	1306684	1308323
scaffold_12958	1298681	1300043
scaffold_12958	1321786	1323285
scaffold_12958	1317584	1318532
scaffold_12958	1320443	1321563
scaffold_12958	1423619	1424805
scaffold_12958	1497270	1498835
scaffold_12958	1494480	1496261
scaffold_12958	1510612	1512904
scaffold_12958	1528368	1530038
scaffold_12958	1542250	1543662
scaffold_12958	1550025	1550552
scaffold_12958	1561019	1562556
scaffold_12958	1586937	1587675
scaffold_12958	1593963	1594815
scaffold_12958	1595199	1596162
scaffold_12958	1614155	1615107
scaffold_12958	1606890	1608010
scaffold_12958	1643087	1643369
scaffold_12958	1673373	1674532
scaffold_12958	1692449	1693416
scaffold_12958	1731006	1732537
scaffold_12958	1745957	1747073
scaffold_12958	1742065	1743596
scaffold_12958	1761611	1765200
scaffold_12958	1781125	1782993
scaffold_12958	1777933	1778421
scaffold_12958	1818069	1818465
scaffold_12958	1812145	1814102
scaffold_12958	1828233	1829933
scaffold_12958	1831302	1832665
scaffold_12958	1826695	1827209
scaffold_12958	1822446	1823415
scaffold_12958	1830093	1831088
scaffold_12958	1840338	1841771
scaffold_12958	1842890	1843697
scaffold_12958	1876949	1879114
scaffold_12958	1899710	1900197
scaffold_12958	1890049	1890645
scaffold_12958	1908138	1908904
scaffold_12958	1911475	1912342
scaffold_12958	1909254	1909849
scaffold_12958	1923063	1923718
scaffold_12958	1944679	1945997
scaffold_12958	1946185	1948816
scaffold_12958	1939650	1941331
scaffold_12958	1951946	1954077
scaffold_12958	1965221	1965754
scaffold_12958	1988512	1990271
scaffold_12958	1984229	1985886
scaffold_12958	1990813	1994228
scaffold_12958	2003856	2005093
[truncated: 2,765 more rows]
