# Supplementary material for: The hourglass model of evolutionary conservation during embryogenesis extends to developmental enhancers with signatures of positive selection
Source: Genome Res. 2021 Sep;31(9):1573–81. doi: 10.1101/gr.275212.121 (PMC8415374; doi:10.1101/gr.275212.121)
Supplement: Supplemental Material [file supp_gr.275212.121_Supplemental_Code.zip › Supplemental_Code/data/bedFiles/enhancers/stage_specific_enhancers/dvir1922_IDR_0.05_specific_enhancer.bed]

scaffold_10322	194602	195469
scaffold_10322	307098	310102
scaffold_10324	441642	442563
scaffold_10324	671546	672547
scaffold_10324	39809	40486
scaffold_10324	54638	56327
scaffold_10324	105733	106386
scaffold_10324	407868	408745
scaffold_10324	645056	645741
scaffold_10324	1027731	1028702
scaffold_10324	1193788	1194453
scaffold_10581	424	617
scaffold_11206	1011	1188
scaffold_1236	266	489
scaffold_12472	299560	300234
scaffold_12472	559941	560701
scaffold_12472	567555	568518
scaffold_12723	5626	6600
scaffold_12723	936292	937006
scaffold_12723	1008728	1009437
scaffold_12723	1094013	1094988
scaffold_12723	1317430	1318887
scaffold_12723	1327759	1329602
scaffold_12723	1374719	1375870
scaffold_12723	1446248	1446663
scaffold_12723	1576331	1577498
scaffold_12723	1717583	1719734
scaffold_12723	1715964	1716349
scaffold_12723	1749016	1750622
scaffold_12723	1904869	1905733
scaffold_12723	2049121	2049525
scaffold_12723	2375806	2377123
scaffold_12723	2418737	2420587
scaffold_12723	2668798	2669246
scaffold_12723	2819057	2820451
scaffold_12723	3064797	3065102
scaffold_12723	3155845	3156771
scaffold_12723	3344360	3344826
scaffold_12723	3453138	3453809
scaffold_12723	3443443	3443801
scaffold_12723	3732007	3733275
scaffold_12723	3767573	3768295
scaffold_12723	3820406	3821410
scaffold_12723	4021814	4022828
scaffold_12723	4058681	4059176
scaffold_12723	4068213	4069349
scaffold_12723	4339318	4339550
scaffold_12723	4844982	4846344
scaffold_12723	4946552	4947211
scaffold_12723	4933737	4936373
scaffold_12723	5016488	5018364
scaffold_12723	5063866	5064707
scaffold_12723	5101439	5102223
scaffold_12723	5114526	5115341
scaffold_12723	5276336	5276770
scaffold_12726	622207	622787
scaffold_12726	976717	978361
scaffold_12726	2598408	2599374
scaffold_12736	140739	141594
scaffold_12736	201334	202365
scaffold_12736	265223	265751
scaffold_12736	419693	420426
scaffold_12736	418938	419608
scaffold_12736	433958	434561
scaffold_12758	457564	459167
scaffold_12758	158330	160179
scaffold_12758	256879	258409
scaffold_12758	345505	346481
scaffold_12758	372871	373734
scaffold_12758	553036	553481
scaffold_12758	684156	686406
scaffold_12799	160134	160655
scaffold_12822	195878	197643
scaffold_12822	997645	999858
scaffold_12822	2030557	2031689
scaffold_12822	3437685	3440741
scaffold_12822	71943	74521
scaffold_12822	553325	553995
scaffold_12822	613408	614079
scaffold_12822	1191817	1194307
scaffold_12822	1403514	1404332
scaffold_12822	1407760	1408263
scaffold_12822	1564637	1565779
scaffold_12822	1560077	1561149
scaffold_12822	1786450	1787431
scaffold_12822	1800430	1801192
scaffold_12822	1820350	1821459
scaffold_12822	1892128	1892686
scaffold_12822	1964102	1965293
scaffold_12822	1971762	1972583
scaffold_12822	2010287	2010996
scaffold_12822	2170144	2171033
scaffold_12822	2475327	2476464
scaffold_12822	2895243	2896212
scaffold_12822	3040871	3041909
scaffold_12822	3174148	3175457
scaffold_12822	3213527	3214461
scaffold_12822	3664047	3664386
scaffold_12823	917468	918782
scaffold_12823	400724	400861
scaffold_12823	483288	484480
scaffold_12823	555111	556106
scaffold_12823	776643	777410
scaffold_12823	836914	838341
scaffold_12823	976866	977520
scaffold_12823	1156706	1158059
scaffold_12823	1191360	1192273
scaffold_12823	1193989	1195360
scaffold_12823	1302302	1303405
scaffold_12823	1653853	1654172
scaffold_12823	2073606	2074610
scaffold_12823	2217016	2217266
scaffold_12823	2258759	2259812
scaffold_12823	2375747	2376470
scaffold_12823	2428546	2429394
scaffold_12823	2471069	2471770
scaffold_12855	2621045	2621940
scaffold_12855	1260883	1263243
scaffold_12855	3522185	3523460
scaffold_12855	5471721	5472435
scaffold_12855	10	171
scaffold_12855	405609	406717
scaffold_12855	428546	430192
scaffold_12855	527297	528243
scaffold_12855	560078	562172
scaffold_12855	744935	745315
scaffold_12855	814067	816059
scaffold_12855	861468	862446
scaffold_12855	1221440	1222500
scaffold_12855	1298108	1298606
scaffold_12855	1341514	1343058
scaffold_12855	1475417	1475982
scaffold_12855	1536896	1537437
scaffold_12855	1556987	1558189
scaffold_12855	1659832	1661009
scaffold_12855	1661153	1662121
scaffold_12855	1717619	1719443
scaffold_12855	1720970	1721771
scaffold_12855	1829780	1833134
scaffold_12855	1828515	1829074
scaffold_12855	1869558	1870386
scaffold_12855	1891227	1893695
scaffold_12855	1937883	1940693
scaffold_12855	1963815	1965458
scaffold_12855	1982481	1983172
scaffold_12855	2321987	2323173
scaffold_12855	2449831	2450389
scaffold_12855	2656571	2658412
scaffold_12855	2665195	2666992
scaffold_12855	2731691	2732379
scaffold_12855	2808146	2809840
scaffold_12855	2912304	2913831
scaffold_12855	3077855	3078627
scaffold_12855	3481581	3482139
scaffold_12855	3755570	3758118
scaffold_12855	3766142	3766506
scaffold_12855	3776926	3778722
scaffold_12855	3788289	3789167
scaffold_12855	3824357	3825429
scaffold_12855	4238066	4238398
scaffold_12855	4314343	4315005
scaffold_12855	4558851	4560151
scaffold_12855	4620448	4621435
scaffold_12855	5665007	5667724
scaffold_12855	5905515	5906036
scaffold_12855	6197644	6198651
scaffold_12855	6228039	6229467
scaffold_12855	6510867	6512019
scaffold_12855	6637667	6638514
scaffold_12855	6770551	6770942
scaffold_12855	7217294	7218345
scaffold_12855	7232862	7234941
scaffold_12855	7368937	7369926
scaffold_12855	7857862	7858910
scaffold_12855	8214893	8215472
scaffold_12855	8229764	8230378
scaffold_12855	8327622	8328707
scaffold_12855	8325970	8326922
scaffold_12855	8600299	8601575
scaffold_12855	8628690	8630213
scaffold_12855	8773081	8773484
scaffold_12855	8994863	8995318
scaffold_12855	9031014	9031861
scaffold_12855	9083436	9084802
scaffold_12855	9166665	9167509
scaffold_12855	9192980	9195396
scaffold_12855	9220973	9222718
scaffold_12855	9315684	9316516
scaffold_12855	9392571	9393376
scaffold_12855	9980719	9981324
scaffold_12875	2751228	2753019
scaffold_12875	2260606	2261041
scaffold_12875	7404576	7405724
scaffold_12875	7667461	7668942
scaffold_12875	12369176	12370418
scaffold_12875	12664625	12664936
scaffold_12875	16628870	16629911
scaffold_12875	19251010	19251927
scaffold_12875	14777	15378
scaffold_12875	25826	27524
scaffold_12875	30998	32335
scaffold_12875	758132	759380
scaffold_12875	896181	897479
scaffold_12875	892877	893359
scaffold_12875	1121184	1122067
scaffold_12875	1217469	1218505
scaffold_12875	1459304	1460162
scaffold_12875	1576805	1578028
scaffold_12875	1579160	1580042
scaffold_12875	1651251	1653891
scaffold_12875	1913843	1914388
scaffold_12875	2161395	2162145
scaffold_12875	2196906	2197593
scaffold_12875	2459769	2461146
scaffold_12875	2543370	2544222
scaffold_12875	2583197	2583503
scaffold_12875	2839494	2840234
scaffold_12875	2978363	2980703
scaffold_12875	3029763	3031025
scaffold_12875	3093872	3095302
scaffold_12875	3290804	3291419
scaffold_12875	3346907	3347645
scaffold_12875	3444603	3445884
scaffold_12875	3498852	3499242
scaffold_12875	3582105	3582583
scaffold_12875	3589201	3590433
scaffold_12875	3788995	3790696
scaffold_12875	3878136	3879026
scaffold_12875	3912786	3914121
scaffold_12875	4379844	4380487
scaffold_12875	4716799	4717429
scaffold_12875	4785487	4786472
scaffold_12875	4808078	4808765
scaffold_12875	4894108	4895995
scaffold_12875	5190353	5190861
scaffold_12875	5248448	5248842
scaffold_12875	5247575	5247994
scaffold_12875	5462957	5463577
scaffold_12875	5642003	5642872
scaffold_12875	5980937	5982623
scaffold_12875	5984750	5985116
scaffold_12875	6018684	6021016
scaffold_12875	6377066	6377769
scaffold_12875	6443189	6443792
scaffold_12875	6643668	6644684
scaffold_12875	7458473	7460451
scaffold_12875	7464867	7465665
scaffold_12875	7512742	7513676
scaffold_12875	7513936	7515200
scaffold_12875	7546185	7547170
scaffold_12875	7729895	7731775
scaffold_12875	7795405	7795979
scaffold_12875	7824239	7824933
scaffold_12875	7878329	7880562
scaffold_12875	8189140	8190260
scaffold_12875	8222217	8223832
scaffold_12875	8327533	8328592
scaffold_12875	8476804	8477902
scaffold_12875	8547256	8548218
scaffold_12875	8670201	8670921
scaffold_12875	8912912	8913431
scaffold_12875	8945993	8946965
scaffold_12875	8947099	8947538
scaffold_12875	8964731	8966012
scaffold_12875	8987274	8988620
scaffold_12875	9064217	9064692
scaffold_12875	9088180	9089432
scaffold_12875	9516765	9517587
scaffold_12875	9926656	9927811
scaffold_12875	9967673	9968949
scaffold_12875	10119329	10120232
scaffold_12875	10114912	10116865
scaffold_12875	10246775	10249507
scaffold_12875	10421563	10421929
scaffold_12875	10569352	10570992
scaffold_12875	10727154	10728153
scaffold_12875	11277126	11280392
scaffold_12875	11603976	11604394
scaffold_12875	13002165	13002882
scaffold_12875	13471344	13472334
scaffold_12875	13505579	13508507
scaffold_12875	13584128	13586296
scaffold_12875	13894434	13895002
scaffold_12875	13985585	13986802
scaffold_12875	14297455	14298586
scaffold_12875	14332372	14333686
scaffold_12875	14331393	14332093
scaffold_12875	14442500	14444252
scaffold_12875	14493400	14493799
scaffold_12875	14592542	14593339
scaffold_12875	15246923	15247545
scaffold_12875	15248364	15250050
scaffold_12875	15335853	15337128
scaffold_12875	15378873	15380713
scaffold_12875	15945950	15946547
scaffold_12875	16185856	16186054
scaffold_12875	16226076	16226564
scaffold_12875	16569217	16570719
scaffold_12875	16801023	16802093
scaffold_12875	16847193	16848739
scaffold_12875	16851741	16853715
scaffold_12875	17062780	17063489
scaffold_12875	17240684	17242208
scaffold_12875	17326174	17326734
scaffold_12875	17442225	17442928
scaffold_12875	17821737	17822291
scaffold_12875	17931220	17932185
scaffold_12875	17992302	17993142
scaffold_12875	18170318	18171668
scaffold_12875	18375824	18376979
scaffold_12875	18370519	18371341
scaffold_12875	18545356	18546418
scaffold_12875	18686556	18688180
scaffold_12875	19360428	19361031
scaffold_12875	19373304	19374331
scaffold_12875	19383909	19384715
scaffold_12875	19456879	19458915
scaffold_12875	19572480	19573143
scaffold_12875	19705800	19706722
scaffold_12875	19746468	19747519
scaffold_12875	19907107	19909047
scaffold_12875	20038714	20039069
scaffold_12875	20115719	20116434
scaffold_12875	20323171	20324174
scaffold_12875	20344244	20345086
scaffold_12875	20407644	20408719
scaffold_12875	20412599	20414249
scaffold_12875	20398509	20398870
scaffold_12928	2424453	2426559
scaffold_12928	239031	240170
scaffold_12928	531880	533980
scaffold_12928	922338	923074
scaffold_12928	1234162	1234819
scaffold_12928	1308454	1309222
scaffold_12928	1550044	1550589
scaffold_12928	1877505	1878260
scaffold_12928	2061629	2062590
scaffold_12928	2073752	2075317
scaffold_12928	2362015	2362615
scaffold_12928	2715473	2716042
scaffold_12928	3714670	3714821
scaffold_12928	4809614	4810086
scaffold_12928	4881459	4881997
scaffold_12928	4982912	4984097
scaffold_12928	5112541	5113372
scaffold_12928	5352059	5353022
scaffold_12928	5420416	5421395
scaffold_12928	5606287	5606897
scaffold_12928	5900400	5901889
scaffold_12928	6710805	6711345
scaffold_12928	6826155	6826795
scaffold_12932	1326841	1327116
scaffold_12932	548995	549144
scaffold_12932	761463	762210
scaffold_12932	913562	915281
scaffold_12932	1761652	1762146
scaffold_12936	310369	310562
scaffold_12936	511320	512506
scaffold_12954	401838	402125
scaffold_12954	678793	679131
scaffold_12958	196230	198961
scaffold_12958	259486	260304
scaffold_12958	554439	555049
scaffold_12958	1333750	1335549
scaffold_12958	1642215	1642631
scaffold_12958	2015957	2017054
scaffold_12958	2079974	2080135
scaffold_12958	2118756	2119497
scaffold_12958	2295197	2295494
scaffold_12958	2454931	2456942
scaffold_12958	2698401	2699464
scaffold_12958	2699583	2700661
scaffold_12958	3005953	3006704
scaffold_12958	3101976	3102911
scaffold_12963	4061594	4063245
scaffold_12963	704209	705380
scaffold_12963	2129341	2130379
scaffold_12963	2915924	2916676
scaffold_12963	3439726	3440872
scaffold_12963	5257962	5259917
scaffold_12963	6192036	6193557
scaffold_12963	13549443	13550462
scaffold_12963	13680534	13680997
scaffold_12963	18692420	18695457
scaffold_12963	265763	266261
scaffold_12963	447926	448750
scaffold_12963	498060	500799
scaffold_12963	585723	588272
scaffold_12963	806290	806602
scaffold_12963	855684	856868
scaffold_12963	1230992	1231761
scaffold_12963	1272636	1273557
scaffold_12963	1371618	1372473
scaffold_12963	1407486	1408596
scaffold_12963	1610767	1610964
scaffold_12963	1627199	1628260
scaffold_12963	1647244	1647602
scaffold_12963	1749816	1751220
scaffold_12963	1793055	1793878
scaffold_12963	2216695	2217712
scaffold_12963	2612222	2613202
scaffold_12963	2633909	2634716
scaffold_12963	2907427	2908454
scaffold_12963	2961843	2962722
scaffold_12963	3140600	3141436
scaffold_12963	3144466	3145409
scaffold_12963	3416178	3416475
scaffold_12963	3598101	3598694
scaffold_12963	3640705	3641737
scaffold_12963	3953944	3954873
scaffold_12963	4045261	4046611
scaffold_12963	4696228	4697580
scaffold_12963	5053899	5054095
scaffold_12963	5268260	5269444
scaffold_12963	5725408	5726021
scaffold_12963	5728267	5729710
scaffold_12963	5884809	5885563
scaffold_12963	6159299	6159800
scaffold_12963	6207973	6209476
scaffold_12963	6195581	6196387
scaffold_12963	6242381	6244639
scaffold_12963	6267103	6268081
scaffold_12963	6296125	6298036
scaffold_12963	6577049	6578786
scaffold_12963	6625128	6625640
scaffold_12963	6879656	6880960
scaffold_12963	6911524	6913295
scaffold_12963	7019664	7020677
scaffold_12963	7193614	7194162
scaffold_12963	7706946	7707473
scaffold_12963	7722634	7723272
scaffold_12963	7789277	7790852
scaffold_12963	8197758	8199059
scaffold_12963	8243933	8244092
scaffold_12963	8353383	8354330
scaffold_12963	8854789	8855263
scaffold_12963	9023138	9024438
scaffold_12963	9120304	9120662
scaffold_12963	9314175	9315046
scaffold_12963	9319553	9319951
scaffold_12963	9498217	9498649
scaffold_12963	9688499	9689754
scaffold_12963	9751053	9751578
scaffold_12963	9884441	9886307
scaffold_12963	9891257	9892562
scaffold_12963	9994712	9995862
scaffold_12963	10333950	10334561
scaffold_12963	10362953	10364249
scaffold_12963	10434163	10435014
scaffold_12963	10601695	10602707
scaffold_12963	10752261	10754288
scaffold_12963	10849361	10850108
scaffold_12963	11094330	11094854
scaffold_12963	11175620	11177094
scaffold_12963	11453705	11454907
scaffold_12963	11463665	11464810
scaffold_12963	11515775	11515957
scaffold_12963	11626977	11629515
scaffold_12963	11857347	11858599
scaffold_12963	12180648	12181381
scaffold_12963	12203245	12204182
scaffold_12963	12279621	12280817
scaffold_12963	12371004	12371796
scaffold_12963	12536857	12537748
scaffold_12963	12610043	12610640
scaffold_12963	13160869	13161402
scaffold_12963	13274213	13275425
scaffold_12963	13285351	13285815
scaffold_12963	13512119	13512720
scaffold_12963	13555214	13556779
scaffold_12963	13585457	13586106
scaffold_12963	13793468	13793902
scaffold_12963	13887005	13887276
scaffold_12963	13902978	13903559
scaffold_12963	13923979	13924668
scaffold_12963	13998290	13998564
scaffold_12963	14035114	14035450
scaffold_12963	14042706	14043337
scaffold_12963	14060630	14061172
scaffold_12963	14439058	14440265
scaffold_12963	14766572	14767454
scaffold_12963	15302833	15304023
scaffold_12963	15975640	15977022
scaffold_12963	16075070	16076694
scaffold_12963	16104283	16105323
scaffold_12963	16250814	16251395
scaffold_12963	16494136	16494813
scaffold_12963	16586010	16586340
scaffold_12963	16611927	16613005
scaffold_12963	16615767	16616359
scaffold_12963	16631016	16632324
scaffold_12963	16761955	16763903
scaffold_12963	16854305	16856310
scaffold_12963	16871394	16871901
scaffold_12963	16894653	16895120
scaffold_12963	17003216	17004419
scaffold_12963	16991283	16992683
scaffold_12963	17074906	17076736
scaffold_12963	17272115	17273652
scaffold_12963	17343616	17343902
scaffold_12963	17453925	17455764
scaffold_12963	17683631	17684587
scaffold_12963	18009001	18011378
scaffold_12963	18066410	18067587
scaffold_12963	18092565	18094053
scaffold_12963	18150065	18150430
scaffold_12963	18163100	18164429
scaffold_12963	18223170	18223663
scaffold_12963	18295760	18296858
scaffold_12963	18410730	18411691
scaffold_12963	18457300	18457850
scaffold_12963	18611449	18611974
scaffold_12963	18728824	18729883
scaffold_12963	18843825	18844950
scaffold_12963	18936949	18937377
scaffold_12963	18999147	19000085
scaffold_12963	19264966	19265806
scaffold_12963	19443060	19443363
scaffold_12963	19439343	19441005
scaffold_12963	19572313	19572981
scaffold_12963	19580544	19581051
scaffold_12963	19609374	19610139
scaffold_12963	19706251	19707030
scaffold_12963	19786079	19788441
scaffold_12963	19822655	19823910
scaffold_12963	19919033	19919840
scaffold_12963	19975244	19976863
scaffold_12963	20036014	20036352
scaffold_12967	83362	83645
scaffold_12967	308092	308482
scaffold_12967	758691	760261
scaffold_12970	8289855	8291338
scaffold_12970	9928628	9929014
scaffold_12970	453805	454764
scaffold_12970	743685	744625
scaffold_12970	1442911	1443344
scaffold_12970	2781291	2782113
scaffold_12970	3104002	3105251
scaffold_12970	3103361	3103534
scaffold_12970	4159880	4160414
scaffold_12970	4176360	4176781
scaffold_12970	4308369	4308980
scaffold_12970	4628702	4629612
scaffold_12970	5805076	5806152
scaffold_12970	6525380	6525823
scaffold_12970	6695179	6695851
scaffold_12970	7021588	7022560
scaffold_12970	7147239	7149080
scaffold_12970	7195263	7196693
scaffold_12970	7358268	7358980
scaffold_12970	7373956	7374453
scaffold_12970	7390566	7391334
scaffold_12970	7455422	7456019
scaffold_12970	8263556	8264519
scaffold_12970	8266870	8267770
scaffold_12970	8869374	8870929
scaffold_12970	10221954	10222830
scaffold_12970	10588602	10590941
scaffold_12970	10984772	10986019
scaffold_12970	11531373	11532111
scaffold_12970	11546418	11547309
scaffold_12970	11754050	11755755
scaffold_12970	11773078	11774343
scaffold_13042	89495	90395
scaffold_13042	503350	503730
scaffold_13042	1679949	1680346
scaffold_13042	1939928	1940422
scaffold_13042	3300454	3301024
scaffold_13042	3961003	3961889
scaffold_13047	9698762	9699621
scaffold_13047	4568822	4571958
scaffold_13047	9190322	9191578
scaffold_13047	10567060	10568340
scaffold_13047	14220789	14222608
scaffold_13047	16285641	16286794
scaffold_13047	16973095	16974425
scaffold_13047	509967	511613
scaffold_13047	558094	558886
scaffold_13047	681696	682066
scaffold_13047	912172	917042
scaffold_13047	1037579	1039210
scaffold_13047	1044152	1045843
scaffold_13047	1230479	1231055
scaffold_13047	1253399	1254174
scaffold_13047	1261718	1262760
scaffold_13047	1505301	1506167
scaffold_13047	1778584	1780265
scaffold_13047	1803453	1804633
scaffold_13047	2093833	2095163
scaffold_13047	2127500	2128008
scaffold_13047	2137063	2138630
scaffold_13047	2411295	2413020
scaffold_13047	2540044	2540676
scaffold_13047	2664052	2664815
scaffold_13047	2675579	2676312
scaffold_13047	2687574	2688675
scaffold_13047	2973480	2975849
scaffold_13047	2990276	2991252
scaffold_13047	3111969	3112841
scaffold_13047	3113014	3114984
scaffold_13047	3332182	3332799
scaffold_13047	3596614	3597482
scaffold_13047	3629785	3630971
scaffold_13047	3634059	3635212
scaffold_13047	3843119	3843682
scaffold_13047	3910014	3910881
scaffold_13047	3900191	3901929
scaffold_13047	4502651	4503613
scaffold_13047	4594954	4595871
scaffold_13047	4605709	4608035
scaffold_13047	4659105	4659911
scaffold_13047	4763143	4764185
scaffold_13047	4769219	4770803
scaffold_13047	4847444	4848830
scaffold_13047	4872130	4872934
scaffold_13047	5154722	5155000
scaffold_13047	5246174	5247902
scaffold_13047	5329081	5329640
scaffold_13047	5411763	5412304
scaffold_13047	5480452	5481882
scaffold_13047	5613364	5614505
scaffold_13047	5793080	5793928
scaffold_13047	5942769	5943395
scaffold_13047	6388991	6389737
scaffold_13047	6681463	6682995
scaffold_13047	6693350	6694809
scaffold_13047	6905755	6906812
scaffold_13047	7022864	7023653
scaffold_13047	7407599	7409198
scaffold_13047	7468362	7468857
scaffold_13047	7518036	7519127
scaffold_13047	7525574	7526141
scaffold_13047	7645413	7646072
scaffold_13047	7692864	7694496
scaffold_13047	7821510	7823498
scaffold_13047	7868611	7870008
scaffold_13047	7979784	7980486
scaffold_13047	8013044	8014147
scaffold_13047	8183214	8184169
scaffold_13047	8463826	8465004
scaffold_13047	8646692	8647404
scaffold_13047	8702377	8702604
scaffold_13047	8913139	8915593
scaffold_13047	8946530	8948055
scaffold_13047	8979212	8980827
scaffold_13047	9663613	9664365
scaffold_13047	9696221	9697754
scaffold_13047	9710044	9711242
scaffold_13047	9733755	9736007
scaffold_13047	9900846	9902307
scaffold_13047	9919468	9921256
scaffold_13047	9948194	9949656
scaffold_13047	10053915	10055148
scaffold_13047	10563867	10564940
scaffold_13047	10629191	10629495
scaffold_13047	10690143	10690661
scaffold_13047	10736031	10736783
scaffold_13047	10790945	10792290
scaffold_13047	11368104	11368586
scaffold_13047	11626813	11627479
scaffold_13047	11924572	11925647
scaffold_13047	12169435	12169870
scaffold_13047	12352915	12353325
scaffold_13047	12805853	12806993
scaffold_13047	12853212	12853368
scaffold_13047	13340330	13340795
scaffold_13047	14202497	14202836
scaffold_13047	14286020	14286693
scaffold_13047	14393022	14395565
scaffold_13047	14425913	14426282
scaffold_13047	14441230	14443919
scaffold_13047	14925067	14925575
scaffold_13047	15069527	15069990
scaffold_13047	15286483	15287100
scaffold_13047	15415237	15415680
scaffold_13047	15422424	15423333
scaffold_13047	15526033	15527163
scaffold_13047	15571946	15573485
scaffold_13047	15894612	15895905
scaffold_13047	17042713	17042873
scaffold_13047	17218227	17218720
scaffold_13047	17295991	17297236
scaffold_13047	17293973	17295829
scaffold_13047	17487867	17488379
scaffold_13047	17534647	17535017
scaffold_13047	17586399	17587679
scaffold_13047	17653678	17654620
scaffold_13047	17708069	17709793
scaffold_13047	17720932	17722937
scaffold_13047	17865069	17865564
scaffold_13047	17967739	17968659
scaffold_13047	18045387	18046061
scaffold_13047	18139055	18140012
scaffold_13047	18152998	18153401
scaffold_13047	18227637	18228366
scaffold_13047	18255907	18257696
scaffold_13047	18483915	18485318
scaffold_13047	18709288	18710094
scaffold_13047	18962658	18963402
scaffold_13047	19039690	19040341
scaffold_13047	19191168	19192054
scaffold_13049	966233	966874
scaffold_13049	10780301	10781180
scaffold_13049	12073293	12075119
scaffold_13049	14138127	14139679
scaffold_13049	15679294	15679963
scaffold_13049	24133506	24134362
scaffold_13049	12999	14103
scaffold_13049	58825	59515
scaffold_13049	137778	138551
scaffold_13049	284720	285332
scaffold_13049	414778	415454
scaffold_13049	994825	995706
scaffold_13049	1052087	1053012
scaffold_13049	1187139	1187573
scaffold_13049	1216227	1216941
scaffold_13049	1416975	1417389
scaffold_13049	1527207	1528392
scaffold_13049	1564195	1564865
scaffold_13049	2425754	2427197
scaffold_13049	2559830	2560913
scaffold_13049	2574569	2575021
scaffold_13049	2671868	2673869
scaffold_13049	2836280	2839894
scaffold_13049	2931813	2932420
scaffold_13049	2976804	2977281
scaffold_13049	2968095	2968752
scaffold_13049	3124031	3124538
scaffold_13049	3274016	3275465
scaffold_13049	3879041	3879621
scaffold_13049	4411211	4413735
scaffold_13049	4553442	4554179
scaffold_13049	4680159	4681466
scaffold_13049	4760881	4761524
scaffold_13049	4884888	4886377
scaffold_13049	4945219	4945789
scaffold_13049	5069729	5070897
scaffold_13049	5320109	5320917
scaffold_13049	5355090	5355768
scaffold_13049	5501405	5502216
scaffold_13049	5827533	5828742
scaffold_13049	6004187	6005514
scaffold_13049	6173561	6175664
scaffold_13049	6189330	6189770
scaffold_13049	6481661	6482547
scaffold_13049	6599115	6600553
scaffold_13049	6603039	6603954
scaffold_13049	6730730	6731733
scaffold_13049	6830787	6831600
scaffold_13049	6872887	6873065
scaffold_13049	6944269	6946498
scaffold_13049	7095004	7096401
scaffold_13049	7332849	7333794
scaffold_13049	7451071	7452104
scaffold_13049	7603372	7605320
scaffold_13049	7788007	7790216
scaffold_13049	7797040	7798426
scaffold_13049	7939025	7939831
scaffold_13049	8018106	8018633
scaffold_13049	8048264	8050500
scaffold_13049	8340955	8342533
scaffold_13049	8565648	8566678
scaffold_13049	8644582	8644819
scaffold_13049	8686160	8686695
scaffold_13049	8762367	8763159
scaffold_13049	9003450	9004160
scaffold_13049	9392659	9393680
scaffold_13049	9512075	9513158
scaffold_13049	9566018	9566696
scaffold_13049	9740230	9740897
scaffold_13049	10126764	10127389
scaffold_13049	10800486	10800985
scaffold_13049	10849853	10850267
scaffold_13049	11004736	11005898
scaffold_13049	11065946	11067651
scaffold_13049	11247131	11247888
scaffold_13049	11376713	11378162
scaffold_13049	11409971	11410487
scaffold_13049	11581209	11582363
scaffold_13049	11599906	11600633
scaffold_13049	11600777	11601185
scaffold_13049	11909025	11910566
scaffold_13049	12093901	12094448
scaffold_13049	12130366	12132580
scaffold_13049	12282202	12283426
scaffold_13049	12286222	12286994
scaffold_13049	12301127	12302218
scaffold_13049	12509323	12510286
scaffold_13049	12544570	12545987
scaffold_13049	12720383	12721529
scaffold_13049	12832906	12833756
scaffold_13049	12922851	12923688
scaffold_13049	13103234	13103531
scaffold_13049	13312155	13313512
scaffold_13049	13452422	13453385
scaffold_13049	14047472	14048762
scaffold_13049	14145040	14147020
scaffold_13049	14140853	14141511
scaffold_13049	14237820	14239031
scaffold_13049	14350947	14351365
scaffold_13049	14526831	14527325
scaffold_13049	14840253	14841808
scaffold_13049	15156198	15158140
scaffold_13049	15227650	15228906
scaffold_13049	15231688	15233005
scaffold_13049	15381079	15382210
scaffold_13049	15494986	15496165
scaffold_13049	15803072	15803780
scaffold_13049	15912175	15913312
scaffold_13049	15931655	15932085
scaffold_13049	15966998	15967277
scaffold_13049	15988230	15988705
scaffold_13049	16347823	16350171
scaffold_13049	16675479	16676844
scaffold_13049	16992767	16993828
scaffold_13049	17048479	17049274
scaffold_13049	17146870	17147686
scaffold_13049	17240330	17241971
scaffold_13049	18081947	18082445
scaffold_13049	18248143	18249346
scaffold_13049	18275546	18276037
scaffold_13049	18782452	18783593
scaffold_13049	18806539	18806860
scaffold_13049	18973671	18974726
scaffold_13049	19701597	19703907
scaffold_13049	20078689	20079176
scaffold_13049	20240518	20242279
scaffold_13049	20313165	20314179
scaffold_13049	20540070	20540905
scaffold_13049	20531738	20532536
scaffold_13049	20616295	20617112
scaffold_13049	20822342	20823041
scaffold_13049	20868052	20869012
scaffold_13049	21271673	21272973
scaffold_13049	21344327	21345187
scaffold_13049	21534039	21534976
scaffold_13049	21632441	21633486
scaffold_13049	21743560	21744459
scaffold_13049	22159371	22160279
scaffold_13049	22305167	22305564
scaffold_13049	22502018	22502930
scaffold_13049	22521397	22522537
scaffold_13049	22563570	22564333
scaffold_13049	22574468	22575719
scaffold_13049	22590684	22591624
scaffold_13049	22639875	22640546
scaffold_13049	23238602	23240396
scaffold_13049	23408793	23409501
scaffold_13049	23406890	23407548
scaffold_13049	23620826	23621897
scaffold_13049	24099490	24100227
scaffold_13049	25050153	25050680
scaffold_13050	378605	378945
scaffold_13050	438711	439224
scaffold_13050	604226	605909
scaffold_13050	1168084	1169133
scaffold_13050	1235173	1235658
scaffold_13050	2524625	2525112
scaffold_13052	1140402	1141269
scaffold_13052	1692473	1692821
scaffold_13052	1809188	1809846
scaffold_13216	41093	41275
scaffold_13246	1769338	1769733
scaffold_13246	514007	514652
scaffold_13246	596543	599087
scaffold_13246	647939	649900
scaffold_13246	991778	993313
scaffold_13246	1028853	1029428
scaffold_13246	1213235	1214752
scaffold_13246	1307573	1308030
scaffold_13246	1450034	1451612
scaffold_13246	1504663	1506230
scaffold_13246	1616685	1617159
scaffold_13246	2051070	2051901
scaffold_13246	2113998	2114705
scaffold_13246	2235209	2235629
scaffold_13246	2412700	2413674
scaffold_13324	675087	675715
scaffold_13324	852523	852906
scaffold_13324	919091	919356
scaffold_13324	959591	960292
scaffold_13324	1776944	1778079
scaffold_13324	2862908	2864362
scaffold_13324	2904981	2905765
scaffold_13324	2939718	2940999
scaffold_13341	115226	115398
scaffold_4532	3549	4934
scaffold_485	391	908
scaffold_5163	1207	1506
scaffold_8220	203	394
scaffold_8688	1153	1375
scaffold_9386	582	867
scaffold_9604	41289	41457
