# Supplementary material for: The hourglass model of evolutionary conservation during embryogenesis extends to developmental enhancers with signatures of positive selection
Source: Genome Res. 2021 Sep;31(9):1573–81. doi: 10.1101/gr.275212.121 (PMC8415374; doi:10.1101/gr.275212.121)
Supplement: Supplemental Material [file supp_gr.275212.121_Supplemental_Code.zip › Supplemental_Code/data/bedFiles/enhancers/stage_specific_enhancers/dvir710_IDR_0.05_specific_enhancer.bed]

scaffold_10322	174220	175234
scaffold_10322	201014	201760
scaffold_10322	249198	250369
scaffold_10322	293126	294052
scaffold_10322	444744	446987
scaffold_10324	719663	720991
scaffold_10324	24901	25647
scaffold_10324	150363	151258
scaffold_10324	450546	451598
scaffold_10324	575361	576328
scaffold_10324	616416	617510
scaffold_10324	610063	610454
scaffold_10324	730639	731327
scaffold_10324	728458	729482
scaffold_10324	721193	721427
scaffold_10324	753101	753635
scaffold_10324	754821	755498
scaffold_10324	1160487	1161356
scaffold_12472	393184	393485
scaffold_12472	261929	262532
scaffold_12472	152947	154265
scaffold_12472	251596	253566
scaffold_12472	324456	325796
scaffold_12472	389214	390989
scaffold_12472	391854	392964
scaffold_12472	401524	402184
scaffold_12472	400160	401072
scaffold_12472	484382	484852
scaffold_12472	713924	715723
scaffold_12473	5207	5477
scaffold_12476	1094	2485
scaffold_12723	221526	221892
scaffold_12723	604999	605786
scaffold_12723	654168	654518
scaffold_12723	813900	814806
scaffold_12723	849072	851061
scaffold_12723	971698	972322
scaffold_12723	1201044	1201375
scaffold_12723	1485541	1486398
scaffold_12723	1593179	1594408
scaffold_12723	2635857	2636561
scaffold_12723	2638548	2639411
scaffold_12723	2732507	2733157
scaffold_12723	2749315	2750295
scaffold_12723	2770013	2770619
scaffold_12723	3024482	3027172
scaffold_12723	3055583	3057090
scaffold_12723	3058686	3059320
scaffold_12723	3134695	3135549
scaffold_12723	3158241	3158646
scaffold_12723	3296825	3297884
scaffold_12723	3336716	3337230
scaffold_12723	3349533	3350092
scaffold_12723	3853903	3854897
scaffold_12723	3958704	3959847
scaffold_12723	4066920	4067959
scaffold_12723	4088952	4089711
scaffold_12723	4092991	4093526
scaffold_12723	4447871	4448264
scaffold_12723	4464280	4464859
scaffold_12723	4457112	4457761
scaffold_12723	4638658	4639640
scaffold_12723	4650394	4651202
scaffold_12723	4697879	4698539
scaffold_12723	4755772	4756866
scaffold_12723	4843096	4843474
scaffold_12723	5180252	5180946
scaffold_12723	5663139	5663879
scaffold_12723	5782223	5783124
scaffold_12726	103653	104583
scaffold_12726	106483	107185
scaffold_12726	292201	292525
scaffold_12726	299901	300438
scaffold_12726	335003	336090
scaffold_12726	363244	363621
scaffold_12726	398376	399219
scaffold_12726	738385	738911
scaffold_12726	1532277	1533308
scaffold_12726	1543140	1544253
scaffold_12726	2046281	2046880
scaffold_12726	2304106	2304752
scaffold_12726	2408846	2410090
scaffold_12726	2419399	2419843
scaffold_12726	2601038	2601789
scaffold_12728	128231	128845
scaffold_12728	370673	372427
scaffold_12728	693350	694423
scaffold_12728	729388	730411
scaffold_12728	763999	764695
scaffold_12734	387715	388227
scaffold_12758	244103	244881
scaffold_12758	745426	746005
scaffold_12799	300460	301407
scaffold_12822	753103	753941
scaffold_12822	2391788	2392779
scaffold_12822	51425	53775
scaffold_12822	618413	618801
scaffold_12822	1006351	1007339
scaffold_12822	1002924	1004068
scaffold_12822	1005067	1006019
scaffold_12822	1019842	1020981
scaffold_12822	1025170	1025970
scaffold_12822	1023915	1024441
scaffold_12822	1035196	1035771
scaffold_12822	1059355	1060623
scaffold_12822	1055100	1055784
scaffold_12822	1080685	1081326
scaffold_12822	1071881	1072748
scaffold_12822	1092054	1092845
scaffold_12822	1093028	1093751
scaffold_12822	1101533	1102532
scaffold_12822	1145015	1145854
scaffold_12822	1203023	1203717
scaffold_12822	2075482	2075861
scaffold_12822	2251566	2252009
scaffold_12822	2390751	2391314
scaffold_12822	2400157	2400802
scaffold_12822	2408769	2409483
scaffold_12822	2432858	2433746
scaffold_12822	2434846	2435264
scaffold_12822	3551425	3552059
scaffold_12822	3825680	3826120
scaffold_12822	3835853	3836983
scaffold_12822	3896176	3896656
scaffold_12822	3899663	3900358
scaffold_12823	191350	193357
scaffold_12823	246391	247305
scaffold_12823	319953	320858
scaffold_12823	602579	603446
scaffold_12823	738847	739799
scaffold_12823	787869	789946
scaffold_12823	1039557	1040159
scaffold_12823	1760387	1761484
scaffold_12823	1854194	1855277
scaffold_12823	2280551	2281118
scaffold_12823	2288741	2289242
scaffold_12823	2301343	2302619
scaffold_12823	2308693	2309260
scaffold_12823	2360598	2361819
scaffold_12855	4553862	4554923
scaffold_12855	247590	248054
scaffold_12855	269633	270542
scaffold_12855	273158	274227
scaffold_12855	352039	353510
scaffold_12855	400000	401313
scaffold_12855	497866	498446
scaffold_12855	699049	699628
scaffold_12855	690594	691665
scaffold_12855	737401	738580
scaffold_12855	739016	739886
scaffold_12855	842815	843323
scaffold_12855	890139	891255
scaffold_12855	985611	986972
scaffold_12855	1442502	1443355
scaffold_12855	2367907	2370629
scaffold_12855	2624055	2624699
scaffold_12855	2762375	2763123
scaffold_12855	2857913	2859136
scaffold_12855	3032765	3033253
scaffold_12855	3123235	3123773
scaffold_12855	3183663	3184710
scaffold_12855	4319798	4320084
scaffold_12855	4427545	4428478
scaffold_12855	4529222	4529736
scaffold_12855	4784272	4784688
scaffold_12855	4838906	4840692
scaffold_12855	5059350	5060103
scaffold_12855	5053267	5053817
scaffold_12855	5140737	5141759
scaffold_12855	5415068	5415559
scaffold_12855	5589362	5591835
scaffold_12855	5658768	5660928
scaffold_12855	6859951	6860744
scaffold_12855	7121866	7123166
scaffold_12855	7314782	7315336
scaffold_12855	7414327	7415201
scaffold_12855	7474055	7474543
scaffold_12855	7543069	7543490
scaffold_12855	7729153	7729660
scaffold_12855	8031422	8031650
scaffold_12855	8059343	8059925
scaffold_12855	8061697	8062443
scaffold_12855	8313762	8314535
scaffold_12855	8405032	8405523
scaffold_12855	8460439	8461232
scaffold_12855	8464950	8465219
scaffold_12855	8504639	8505231
scaffold_12855	8601931	8602314
scaffold_12855	8788442	8788719
scaffold_12855	9268167	9268483
scaffold_12855	9396135	9396829
scaffold_12855	9541450	9543013
scaffold_12855	9544650	9545188
scaffold_12855	9546488	9547371
scaffold_12855	9590855	9591906
scaffold_12855	9646642	9647998
scaffold_12855	9638274	9640053
scaffold_12855	9689308	9690784
scaffold_12855	9926988	9927614
scaffold_12855	10091509	10092252
scaffold_12875	3112938	3114011
scaffold_12875	6700937	6701631
scaffold_12875	17071874	17073400
scaffold_12875	51032	52363
scaffold_12875	118086	118753
scaffold_12875	237102	237417
scaffold_12875	635577	636447
scaffold_12875	650800	651167
scaffold_12875	667721	668262
scaffold_12875	663878	664271
scaffold_12875	672421	673340
scaffold_12875	1436139	1436863
scaffold_12875	1475500	1476664
scaffold_12875	1478445	1479770
scaffold_12875	2084642	2085620
scaffold_12875	2096258	2097133
scaffold_12875	2110310	2110776
scaffold_12875	2125581	2126677
scaffold_12875	2136398	2138188
scaffold_12875	2139067	2140157
scaffold_12875	2142941	2143482
scaffold_12875	2210160	2210769
scaffold_12875	2214060	2215069
scaffold_12875	2269612	2270249
scaffold_12875	2296362	2297949
scaffold_12875	2395356	2396246
scaffold_12875	2624075	2625137
scaffold_12875	2933632	2934498
scaffold_12875	3077389	3078855
scaffold_12875	3080874	3082194
scaffold_12875	3162325	3163099
scaffold_12875	3500755	3502214
scaffold_12875	3547704	3549275
scaffold_12875	3540859	3541692
scaffold_12875	3542236	3542750
scaffold_12875	3558275	3558945
scaffold_12875	3585788	3587389
scaffold_12875	3643917	3644663
scaffold_12875	3684377	3684671
scaffold_12875	3743608	3744396
scaffold_12875	3768995	3769778
scaffold_12875	3825724	3826378
scaffold_12875	3847582	3848656
scaffold_12875	3899648	3900073
scaffold_12875	3943375	3944463
scaffold_12875	3936396	3937249
scaffold_12875	3962403	3963183
scaffold_12875	3974690	3975510
scaffold_12875	4028751	4029636
scaffold_12875	4424811	4425898
scaffold_12875	4483026	4483245
scaffold_12875	4707294	4708136
scaffold_12875	4740012	4740407
scaffold_12875	5049846	5050438
scaffold_12875	5106401	5106714
scaffold_12875	5121001	5122075
scaffold_12875	5198620	5199415
scaffold_12875	5335423	5336059
scaffold_12875	5392021	5393235
scaffold_12875	5872596	5872955
scaffold_12875	5896208	5897540
scaffold_12875	5889969	5890513
scaffold_12875	5909346	5909861
scaffold_12875	5901233	5901896
scaffold_12875	5916391	5917073
scaffold_12875	6352357	6352960
scaffold_12875	6898447	6899225
scaffold_12875	7301281	7301769
scaffold_12875	8463722	8464029
scaffold_12875	8616578	8617732
scaffold_12875	9072124	9072820
scaffold_12875	9140316	9140867
scaffold_12875	9871948	9872365
scaffold_12875	9893871	9894829
scaffold_12875	10164080	10164836
scaffold_12875	10295099	10296924
scaffold_12875	10306895	10307650
scaffold_12875	10323144	10324125
scaffold_12875	10423616	10425373
scaffold_12875	10839479	10840202
scaffold_12875	10893754	10894402
scaffold_12875	11238348	11238783
scaffold_12875	11314025	11314710
scaffold_12875	11633494	11634216
scaffold_12875	12040642	12041981
scaffold_12875	12073588	12074316
scaffold_12875	12141333	12142950
scaffold_12875	12203232	12204560
scaffold_12875	12510517	12511085
scaffold_12875	12507525	12508213
scaffold_12875	12730688	12731574
scaffold_12875	13011068	13011769
scaffold_12875	13026311	13027866
scaffold_12875	13055341	13055934
scaffold_12875	13060460	13061396
scaffold_12875	13383932	13385268
scaffold_12875	14460958	14461661
scaffold_12875	14477652	14478274
scaffold_12875	14765001	14765591
scaffold_12875	14786145	14787624
scaffold_12875	14804827	14805284
scaffold_12875	14824292	14825934
scaffold_12875	14821820	14823318
scaffold_12875	15589049	15590150
scaffold_12875	15646911	15649408
scaffold_12875	15943478	15943970
scaffold_12875	16461172	16461526
scaffold_12875	16754011	16755018
scaffold_12875	16863771	16866255
scaffold_12875	17032298	17033258
scaffold_12875	17039505	17040094
scaffold_12875	17114760	17115974
scaffold_12875	17273746	17274323
scaffold_12875	17651188	17652643
scaffold_12875	17746935	17750830
scaffold_12875	17830927	17831390
scaffold_12875	18114808	18116519
scaffold_12875	18427081	18428839
scaffold_12875	18486133	18486821
scaffold_12875	18868785	18869515
scaffold_12875	18911907	18912809
scaffold_12875	19261833	19262998
scaffold_12875	19683346	19684242
scaffold_12875	19792574	19793376
scaffold_12875	19921715	19922113
scaffold_12875	20060798	20061846
scaffold_12875	20167721	20168392
scaffold_12875	20213548	20214300
scaffold_12875	20216638	20217422
scaffold_12875	20211549	20212840
scaffold_12875	20215949	20216497
scaffold_12928	1081183	1081585
scaffold_12928	5078943	5079906
scaffold_12928	7437503	7438553
scaffold_12928	10297	10742
scaffold_12928	1477883	1478580
scaffold_12928	2035073	2035592
scaffold_12928	2141449	2141736
scaffold_12928	2386285	2386902
scaffold_12928	2601866	2603127
scaffold_12928	2593744	2594659
scaffold_12928	2617863	2618464
scaffold_12928	3672657	3672998
scaffold_12928	3683129	3683731
scaffold_12928	4002640	4003158
scaffold_12928	4084809	4086269
scaffold_12928	4179912	4180757
scaffold_12928	4194863	4195460
scaffold_12928	5027013	5028422
scaffold_12928	5020778	5021807
scaffold_12928	5070069	5071019
scaffold_12928	5095580	5096150
scaffold_12928	5257904	5259057
scaffold_12928	5325234	5326042
scaffold_12928	5368435	5369027
scaffold_12928	5369662	5370305
scaffold_12928	5409841	5410454
scaffold_12928	5628374	5628911
scaffold_12928	5738917	5739349
scaffold_12928	5797866	5798424
scaffold_12928	6363204	6364016
scaffold_12928	6498340	6498761
scaffold_12928	6579408	6580024
scaffold_12928	6777326	6778271
scaffold_12928	6767287	6767853
scaffold_12928	6774567	6775162
scaffold_12928	7251908	7252439
scaffold_12930	47919	48637
scaffold_12932	1261224	1262081
scaffold_12932	415999	417178
scaffold_12932	495551	497673
scaffold_12932	509898	510280
scaffold_12932	585993	586650
scaffold_12932	610623	611091
scaffold_12932	708715	709297
scaffold_12932	757535	758248
scaffold_12932	802033	802669
scaffold_12932	887948	889042
scaffold_12932	991957	992997
scaffold_12932	997586	998105
scaffold_12932	1021442	1022977
scaffold_12932	1084996	1086208
scaffold_12932	1142358	1144769
scaffold_12932	1164857	1165299
scaffold_12932	1338261	1338819
scaffold_12932	1339151	1340540
scaffold_12932	1590773	1591482
scaffold_12932	1829017	1829349
scaffold_12932	1839888	1840702
scaffold_12936	468957	470917
scaffold_12936	514988	515921
scaffold_12937	306730	307755
scaffold_12953	37144	37447
scaffold_12958	126075	126555
scaffold_12958	953197	955869
scaffold_12958	976336	976849
scaffold_12958	1026537	1028145
scaffold_12958	1700823	1703542
scaffold_12958	2448973	2452882
scaffold_12958	3088942	3089526
scaffold_12958	3368159	3368541
scaffold_12963	8469928	8470998
scaffold_12963	11975794	11976728
scaffold_12963	14925703	14926338
scaffold_12963	17874737	17875325
scaffold_12963	54931	56003
scaffold_12963	283920	284945
scaffold_12963	501881	503080
scaffold_12963	528322	528868
scaffold_12963	566450	568277
scaffold_12963	983308	983876
scaffold_12963	1141121	1141947
scaffold_12963	1146339	1146579
scaffold_12963	1147472	1148045
scaffold_12963	1152691	1153419
scaffold_12963	1655732	1655980
scaffold_12963	2035696	2038719
scaffold_12963	2101229	2102791
scaffold_12963	2118778	2119313
scaffold_12963	2205265	2206190
scaffold_12963	2203641	2204615
scaffold_12963	2221018	2221939
scaffold_12963	2215280	2215695
scaffold_12963	2272275	2273607
scaffold_12963	2450576	2451313
scaffold_12963	2534024	2534917
scaffold_12963	2535141	2535880
scaffold_12963	2548424	2548796
scaffold_12963	2804864	2806079
scaffold_12963	3003234	3004188
scaffold_12963	3057039	3058127
scaffold_12963	3064143	3064717
scaffold_12963	3068942	3069658
scaffold_12963	3192801	3193825
scaffold_12963	3318490	3319692
scaffold_12963	3341705	3341964
scaffold_12963	4176546	4177392
scaffold_12963	4491358	4492046
scaffold_12963	5327918	5328754
scaffold_12963	5445602	5446284
scaffold_12963	5461374	5461969
scaffold_12963	5478403	5479055
scaffold_12963	5544398	5544884
scaffold_12963	5730152	5731543
scaffold_12963	5847129	5847677
scaffold_12963	6498293	6498986
scaffold_12963	6566294	6567173
scaffold_12963	6561670	6562093
scaffold_12963	6659908	6660712
scaffold_12963	7045972	7046828
scaffold_12963	7377648	7378114
scaffold_12963	7407036	7407978
scaffold_12963	7428390	7428916
scaffold_12963	7468375	7469889
scaffold_12963	7493485	7494042
scaffold_12963	7841456	7842051
scaffold_12963	7879466	7879803
scaffold_12963	7938238	7939825
scaffold_12963	8472053	8472523
scaffold_12963	8628326	8628651
scaffold_12963	8931996	8933492
scaffold_12963	8989770	8990280
scaffold_12963	9481223	9481713
scaffold_12963	9486845	9488523
scaffold_12963	9496853	9497830
scaffold_12963	9529633	9530037
scaffold_12963	9642627	9643317
scaffold_12963	9789195	9789691
scaffold_12963	9801220	9802048
scaffold_12963	9828174	9829055
scaffold_12963	9833469	9834647
scaffold_12963	9855683	9856839
scaffold_12963	9853298	9854499
scaffold_12963	9850629	9851379
scaffold_12963	10202000	10202687
scaffold_12963	10210594	10211168
scaffold_12963	10474223	10474699
scaffold_12963	10497309	10498252
scaffold_12963	10595884	10596903
scaffold_12963	10679749	10681148
scaffold_12963	10766353	10767510
scaffold_12963	10910449	10911104
scaffold_12963	10938144	10938476
scaffold_12963	10975742	10976403
scaffold_12963	11044043	11044568
scaffold_12963	11052497	11053214
scaffold_12963	11062880	11063996
scaffold_12963	11086788	11087469
scaffold_12963	11077823	11079208
scaffold_12963	11111558	11113206
scaffold_12963	11356813	11357725
scaffold_12963	11718438	11719586
scaffold_12963	11986104	11987019
scaffold_12963	11977114	11977971
scaffold_12963	12016579	12017710
scaffold_12963	12056584	12057257
scaffold_12963	12152001	12152438
scaffold_12963	12157044	12157893
scaffold_12963	12671290	12672374
scaffold_12963	12841435	12842243
scaffold_12963	12829136	12829495
scaffold_12963	13016748	13017793
scaffold_12963	13019263	13020296
scaffold_12963	13053213	13054597
scaffold_12963	13080948	13082378
scaffold_12963	13119460	13120074
scaffold_12963	13167453	13167698
scaffold_12963	13175113	13175481
scaffold_12963	13452034	13454529
scaffold_12963	13577307	13577674
scaffold_12963	13958430	13958711
scaffold_12963	13968004	13969746
scaffold_12963	14167006	14171300
scaffold_12963	14227390	14228318
scaffold_12963	14233389	14236057
scaffold_12963	14228704	14229952
scaffold_12963	14443076	14443683
scaffold_12963	14651011	14653496
scaffold_12963	14868859	14869414
scaffold_12963	15041323	15042079
scaffold_12963	15182605	15183982
scaffold_12963	15176227	15176977
scaffold_12963	15276710	15277276
scaffold_12963	15514262	15515037
scaffold_12963	15567246	15568001
scaffold_12963	15576156	15577870
scaffold_12963	15612524	15613254
scaffold_12963	15624272	15625220
scaffold_12963	15778246	15778770
scaffold_12963	16030320	16030881
scaffold_12963	16040483	16041089
scaffold_12963	16517135	16517792
scaffold_12963	17168235	17169356
scaffold_12963	17687055	17687360
scaffold_12963	17865889	17866724
scaffold_12963	18247195	18248156
scaffold_12963	18266449	18267424
scaffold_12963	18311065	18311728
scaffold_12963	18452600	18453883
scaffold_12963	18750970	18751519
scaffold_12963	18906107	18906512
scaffold_12963	18994024	18994513
scaffold_12963	19059221	19059757
scaffold_12963	19405664	19406324
scaffold_12963	19735556	19736315
scaffold_12963	19781952	19782433
scaffold_12963	19804006	19804644
scaffold_12963	19832570	19833324
scaffold_12963	19854279	19854996
scaffold_12963	19847687	19848862
scaffold_12963	19849300	19850026
scaffold_12963	19886759	19887958
scaffold_12963	19894507	19895182
scaffold_12963	19960245	19961397
scaffold_12967	431396	431901
scaffold_12967	476788	477242
scaffold_12970	31117	32814
scaffold_12970	2899929	2901716
scaffold_12970	4947236	4948408
scaffold_12970	6257600	6258984
scaffold_12970	436831	437138
scaffold_12970	511327	513490
scaffold_12970	661571	662979
scaffold_12970	665404	666472
scaffold_12970	954760	955542
scaffold_12970	1175843	1176293
scaffold_12970	1275559	1276337
scaffold_12970	1277471	1277823
scaffold_12970	1282250	1283305
scaffold_12970	1294414	1294943
scaffold_12970	1358836	1359478
scaffold_12970	1351602	1352021
scaffold_12970	1529959	1530518
scaffold_12970	2327557	2329153
scaffold_12970	2578536	2579348
scaffold_12970	2896056	2896650
scaffold_12970	2897321	2897926
scaffold_12970	2919745	2921360
scaffold_12970	3327312	3327931
scaffold_12970	3673817	3675430
scaffold_12970	4232110	4233058
scaffold_12970	4527957	4528732
scaffold_12970	4811801	4812331
scaffold_12970	4802382	4803014
scaffold_12970	4825068	4825389
scaffold_12970	4863982	4864829
scaffold_12970	4852149	4852519
scaffold_12970	4928624	4930069
scaffold_12970	4918310	4918868
scaffold_12970	4934026	4934538
scaffold_12970	4952524	4953850
scaffold_12970	5756078	5756704
scaffold_12970	5811499	5811887
scaffold_12970	6004801	6005521
scaffold_12970	6169608	6170389
scaffold_12970	6195143	6195743
scaffold_12970	6217883	6218726
scaffold_12970	6403315	6404659
scaffold_12970	6390364	6391137
scaffold_12970	6579746	6581241
scaffold_12970	6629682	6630727
scaffold_12970	6643718	6644505
scaffold_12970	6636143	6636956
scaffold_12970	6663061	6664730
scaffold_12970	6948479	6948899
scaffold_12970	7137952	7138620
scaffold_12970	7206113	7208093
scaffold_12970	7396345	7397106
scaffold_12970	7409238	7409459
scaffold_12970	7637406	7638495
scaffold_12970	8108807	8109975
scaffold_12970	8243473	8244129
scaffold_12970	8378222	8378812
scaffold_12970	8382769	8383365
scaffold_12970	8473198	8474911
scaffold_12970	8524658	8525378
scaffold_12970	9150827	9151936
scaffold_12970	9156194	9157383
scaffold_12970	9204321	9205317
scaffold_12970	9216684	9218021
scaffold_12970	9253119	9253671
scaffold_12970	9250817	9251292
scaffold_12970	9265860	9266792
scaffold_12970	9267876	9268125
scaffold_12970	9346216	9347927
scaffold_12970	9343767	9344345
scaffold_12970	10087271	10087639
scaffold_12970	10343523	10345085
scaffold_12970	10765290	10766158
scaffold_12970	11446801	11447300
scaffold_12970	11596803	11597662
scaffold_12970	11605240	11605714
scaffold_12970	11608094	11608858
scaffold_12970	11668511	11669812
scaffold_13036	966333	967784
scaffold_13036	830268	830726
scaffold_13036	917860	918460
scaffold_13036	1099114	1099503
scaffold_13042	3784668	3785269
scaffold_13042	374117	374954
scaffold_13042	373336	373783
scaffold_13042	469688	470502
scaffold_13042	508841	509596
scaffold_13042	938941	939546
scaffold_13042	1219805	1221120
scaffold_13042	1509662	1510119
scaffold_13042	1569587	1570643
scaffold_13042	1583402	1584889
scaffold_13042	1576985	1577578
scaffold_13042	1585306	1585579
scaffold_13042	1602063	1602884
scaffold_13042	1719405	1719893
scaffold_13042	1751324	1752276
scaffold_13042	2349023	2349455
scaffold_13042	2660220	2661210
scaffold_13042	2701053	2702621
scaffold_13042	2892249	2893001
scaffold_13042	2890818	2891743
scaffold_13042	2888103	2888971
scaffold_13042	2899130	2899525
scaffold_13042	2897094	2898299
scaffold_13042	2914528	2915375
scaffold_13042	2927287	2927662
scaffold_13042	2948267	2948977
scaffold_13042	2975587	2976051
scaffold_13042	3320446	3320840
scaffold_13042	3410511	3412946
scaffold_13042	3458417	3459076
scaffold_13042	3695850	3697262
scaffold_13042	3698504	3698856
scaffold_13042	3706721	3707680
scaffold_13042	3710786	3711071
scaffold_13042	3717614	3718371
scaffold_13042	3713551	3714975
scaffold_13042	3715200	3716135
scaffold_13042	3705759	3706212
scaffold_13042	3720255	3721218
scaffold_13042	3721558	3722626
scaffold_13042	3735820	3737304
scaffold_13042	3793344	3794585
scaffold_13042	3785570	3786191
scaffold_13042	3798674	3799139
scaffold_13042	3870860	3872172
scaffold_13042	3888489	3889344
scaffold_13042	4034602	4035374
scaffold_13042	4190082	4190620
scaffold_13042	4244109	4244760
scaffold_13042	4245729	4246323
scaffold_13042	4288359	4290434
scaffold_13042	4298673	4299486
scaffold_13047	7208411	7209334
scaffold_13047	753403	754021
scaffold_13047	2063614	2064465
scaffold_13047	2538890	2539551
scaffold_13047	11976172	11976930
scaffold_13047	13385650	13387374
scaffold_13047	133155	133777
scaffold_13047	187233	188675
scaffold_13047	272350	273124
scaffold_13047	356784	358325
scaffold_13047	393754	394711
scaffold_13047	581186	581607
scaffold_13047	1095720	1096265
scaffold_13047	1145178	1146319
scaffold_13047	1382694	1385038
scaffold_13047	1429352	1429867
scaffold_13047	1443680	1444901
scaffold_13047	1591650	1591906
scaffold_13047	1609829	1610126
scaffold_13047	1773218	1774633
scaffold_13047	1921595	1925079
scaffold_13047	1957566	1958231
scaffold_13047	2574934	2575876
scaffold_13047	3058499	3060418
scaffold_13047	3062383	3063219
scaffold_13047	3081336	3081673
scaffold_13047	3262942	3264221
scaffold_13047	3408794	3409304
scaffold_13047	3723282	3723832
scaffold_13047	3939717	3940750
scaffold_13047	3998906	4000058
scaffold_13047	4008579	4010266
scaffold_13047	4069581	4071373
scaffold_13047	4092105	4092898
scaffold_13047	4096042	4097047
scaffold_13047	4154486	4155607
scaffold_13047	4145607	4146074
scaffold_13047	5443177	5443417
scaffold_13047	5486321	5487258
scaffold_13047	5750823	5752565
scaffold_13047	5756859	5757802
scaffold_13047	5803813	5804656
scaffold_13047	5820555	5821248
scaffold_13047	5917657	5918692
scaffold_13047	6022368	6023584
scaffold_13047	6036247	6036821
scaffold_13047	6268351	6270167
scaffold_13047	6275350	6276090
scaffold_13047	6810659	6811170
scaffold_13047	8003757	8004941
scaffold_13047	7997825	7998080
scaffold_13047	8139466	8140048
scaffold_13047	8153069	8153806
scaffold_13047	8596904	8597583
scaffold_13047	8897250	8897679
scaffold_13047	9251871	9252116
scaffold_13047	9289799	9290034
scaffold_13047	9436256	9436856
scaffold_13047	9430066	9430754
scaffold_13047	9437885	9438810
scaffold_13047	9446571	9447183
scaffold_13047	9444958	9445524
scaffold_13047	9462186	9462804
scaffold_13047	9456746	9457156
scaffold_13047	9577826	9578128
scaffold_13047	9957619	9957927
scaffold_13047	9988662	9989408
scaffold_13047	10018157	10018867
scaffold_13047	10032006	10032913
scaffold_13047	10045820	10046267
scaffold_13047	10051155	10052199
scaffold_13047	11054507	11055220
scaffold_13047	11069881	11070749
scaffold_13047	11327063	11327976
scaffold_13047	11369628	11370163
scaffold_13047	11365546	11366969
scaffold_13047	11522778	11523591
scaffold_13047	11578228	11578518
scaffold_13047	11594268	11595197
scaffold_13047	11599208	11599721
scaffold_13047	11953362	11954126
scaffold_13047	12296508	12299867
scaffold_13047	12309369	12309846
scaffold_13047	12568017	12568567
scaffold_13047	12661738	12662425
scaffold_13047	13133414	13133868
scaffold_13047	13124064	13124807
scaffold_13047	13168598	13169052
scaffold_13047	13459345	13459915
scaffold_13047	13482034	13482719
scaffold_13047	13467650	13468311
scaffold_13047	13609614	13610000
scaffold_13047	13862164	13862523
scaffold_13047	14009685	14010776
scaffold_13047	14261551	14262785
scaffold_13047	14484192	14485371
scaffold_13047	14496402	14497124
scaffold_13047	14497707	14498772
scaffold_13047	14513951	14515026
scaffold_13047	14551790	14553258
scaffold_13047	14608709	14609490
scaffold_13047	14606598	14607472
scaffold_13047	14675688	14676997
scaffold_13047	14734978	14735425
scaffold_13047	14764653	14766149
scaffold_13047	14801963	14803250
scaffold_13047	14939847	14940328
scaffold_13047	15058357	15059456
scaffold_13047	15199954	15201723
scaffold_13047	15242719	15243355
scaffold_13047	15982314	15983015
scaffold_13047	16446781	16447741
scaffold_13047	16456583	16457547
scaffold_13047	16496628	16497146
scaffold_13047	16542495	16543055
scaffold_13047	16813677	16814158
scaffold_13047	16911790	16912935
scaffold_13047	17046861	17048567
scaffold_13047	17066821	17067392
scaffold_13047	17072350	17073057
scaffold_13047	17111627	17112074
scaffold_13047	17750433	17751326
scaffold_13047	17781800	17782843
scaffold_13047	18308874	18311395
scaffold_13047	18446148	18447818
scaffold_13047	18702006	18702747
scaffold_13047	18714232	18715498
scaffold_13047	18718649	18719073
scaffold_13047	18729557	18730912
scaffold_13049	2359227	2359992
scaffold_13049	3276396	3276974
scaffold_13049	16465565	16466140
scaffold_13049	17743574	17744420
scaffold_13049	18398918	18399965
scaffold_13049	20758070	20758541
scaffold_13049	24362056	24363167
scaffold_13049	48032	48418
scaffold_13049	41912	42635
scaffold_13049	120855	121165
scaffold_13049	379822	380317
scaffold_13049	405419	406340
scaffold_13049	465022	465939
scaffold_13049	1463207	1463705
scaffold_13049	1562687	1563760
scaffold_13049	1695887	1696413
scaffold_13049	1751188	1751579
scaffold_13049	1894691	1895758
scaffold_13049	2209400	2209829
scaffold_13049	2734266	2734760
scaffold_13049	2730891	2732568
scaffold_13049	2740491	2740954
scaffold_13049	2954089	2954915
scaffold_13049	3110373	3111019
scaffold_13049	3119701	3120074
scaffold_13049	3142990	3143539
scaffold_13049	3157723	3159195
scaffold_13049	3184653	3185813
scaffold_13049	3333249	3334296
scaffold_13049	3359499	3360201
scaffold_13049	3465454	3466498
scaffold_13049	3532863	3534135
scaffold_13049	3559770	3561064
scaffold_13049	3581539	3582385
scaffold_13049	3758887	3759165
scaffold_13049	3785584	3786267
scaffold_13049	4186912	4187553
scaffold_13049	4462451	4463098
scaffold_13049	4544495	4545349
scaffold_13049	4627989	4628419
scaffold_13049	5101699	5103677
scaffold_13049	5101026	5101398
scaffold_13049	5164674	5166276
scaffold_13049	5528756	5529872
scaffold_13049	5694660	5695884
scaffold_13049	5916983	5917566
scaffold_13049	5943400	5945640
scaffold_13049	5958793	5961790
scaffold_13049	6229150	6230453
scaffold_13049	6641082	6642251
scaffold_13049	6964534	6965511
scaffold_13049	6979876	6980338
scaffold_13049	7024136	7024920
scaffold_13049	7236937	7237306
scaffold_13049	7270490	7271374
scaffold_13049	7339060	7339700
scaffold_13049	7679908	7681585
scaffold_13049	7739749	7740514
scaffold_13049	8265629	8266223
scaffold_13049	8464504	8464966
scaffold_13049	8880558	8881022
scaffold_13049	8889820	8890150
scaffold_13049	9333775	9334653
scaffold_13049	9394017	9395001
scaffold_13049	9716686	9717625
scaffold_13049	10081530	10081986
scaffold_13049	10346136	10347134
scaffold_13049	10965948	10968263
scaffold_13049	12383455	12384085
scaffold_13049	12415252	12416558
scaffold_13049	12417495	12418195
scaffold_13049	12406951	12407620
scaffold_13049	12439139	12440100
scaffold_13049	12451984	12452421
scaffold_13049	12472861	12474017
scaffold_13049	12470220	12470595
scaffold_13049	12469256	12470133
scaffold_13049	12593825	12595152
scaffold_13049	12643766	12645664
scaffold_13049	13084835	13085527
scaffold_13049	13199802	13201856
scaffold_13049	13252580	13253370
scaffold_13049	13377602	13378657
scaffold_13049	13378882	13379597
scaffold_13049	13429084	13429595
scaffold_13049	13809826	13810259
scaffold_13049	13916656	13917430
scaffold_13049	13939829	13940466
scaffold_13049	14243460	14244284
scaffold_13049	14325110	14325967
scaffold_13049	14991364	14991777
scaffold_13049	15000513	15001101
scaffold_13049	15447560	15448236
scaffold_13049	16461120	16461921
scaffold_13049	16594663	16596829
scaffold_13049	16655860	16657752
scaffold_13049	16757181	16757714
scaffold_13049	17370490	17370952
scaffold_13049	17458360	17459531
scaffold_13049	17778971	17779392
scaffold_13049	17777947	17778372
scaffold_13049	17783065	17783439
scaffold_13049	17950601	17951602
scaffold_13049	17955143	17956215
scaffold_13049	18050693	18051238
scaffold_13049	18387954	18388394
scaffold_13049	18452606	18453713
scaffold_13049	18634247	18635360
scaffold_13049	18632337	18632698
scaffold_13049	18661395	18662755
scaffold_13049	18895270	18896267
scaffold_13049	18904467	18904979
scaffold_13049	18994199	18994654
scaffold_13049	19047584	19048140
scaffold_13049	19096032	19096441
scaffold_13049	19140817	19141370
scaffold_13049	19188118	19188645
scaffold_13049	19229072	19229628
scaffold_13049	19241507	19242407
scaffold_13049	19243354	19244549
scaffold_13049	20032317	20032948
scaffold_13049	20043942	20044431
scaffold_13049	20051282	20051877
scaffold_13049	20420072	20420925
scaffold_13049	20481300	20481834
scaffold_13049	20666587	20667046
scaffold_13049	20712000	20712809
scaffold_13049	21201955	21202915
scaffold_13049	21402071	21402841
scaffold_13049	21440041	21441480
scaffold_13049	21437552	21438831
scaffold_13049	21460047	21460400
scaffold_13049	21474999	21475784
scaffold_13049	21470119	21470817
scaffold_13049	21514037	21515023
scaffold_13049	21523892	21524476
scaffold_13049	21541380	21542743
scaffold_13049	21635305	21636769
scaffold_13049	21634616	21635072
scaffold_13049	21889366	21890381
scaffold_13049	22162672	22163332
scaffold_13049	22253322	22254345
scaffold_13049	22279219	22279671
scaffold_13049	22298799	22299531
scaffold_13049	22340172	22340845
scaffold_13049	22358411	22359785
scaffold_13049	22483643	22485578
scaffold_13049	23041904	23042543
scaffold_13049	23048821	23049336
scaffold_13049	23065185	23066313
scaffold_13049	23290334	23291062
scaffold_13049	23334380	23335240
scaffold_13049	23369354	23369874
scaffold_13049	23548542	23549953
scaffold_13049	23595415	23595827
scaffold_13049	23934494	23934856
scaffold_13049	24350547	24350854
scaffold_13049	24678141	24678724
scaffold_13049	25021864	25022750
scaffold_13050	2128384	2129974
scaffold_13050	530994	531445
scaffold_13050	2118681	2119456
scaffold_13052	918411	923449
scaffold_13052	946791	947521
scaffold_13052	1006594	1007549
scaffold_13052	1009064	1010049
scaffold_13052	1023991	1024453
scaffold_13052	1266183	1267498
scaffold_13052	1335587	1336346
scaffold_13052	1345497	1347639
scaffold_13052	1517453	1517819
scaffold_13052	1553828	1554355
scaffold_13052	1632916	1633712
scaffold_13052	1695186	1695707
scaffold_13246	540148	540777
scaffold_13246	1998623	1999366
scaffold_13246	156539	156813
scaffold_13246	356808	357257
scaffold_13246	536701	537272
scaffold_13246	541042	541933
scaffold_13246	731848	732512
scaffold_13246	794985	795741
scaffold_13246	1489444	1490084
scaffold_13246	1863975	1864823
scaffold_13246	1895323	1896054
scaffold_13246	1908762	1909324
scaffold_13246	1900650	1900996
scaffold_13246	1997427	1998431
scaffold_13246	2196878	2197953
scaffold_13246	2351972	2353182
scaffold_13246	2380764	2381437
scaffold_13246	2498409	2499075
scaffold_13246	2527939	2528791
scaffold_13246	2532215	2532719
scaffold_13246	2556335	2557480
scaffold_13246	2608502	2609084
scaffold_13324	2129947	2131265
scaffold_13324	2257896	2260187
scaffold_13324	2711076	2711542
scaffold_13324	2908069	2908452
scaffold_13349	1130	2656
scaffold_4353	66	988
scaffold_4604	34	271
