# Supplementary material for: The hourglass model of evolutionary conservation during embryogenesis extends to developmental enhancers with signatures of positive selection
Source: Genome Res. 2021 Sep;31(9):1573–81. doi: 10.1101/gr.275212.121 (PMC8415374; doi:10.1101/gr.275212.121)
Supplement: Supplemental Material [file supp_gr.275212.121_Supplemental_Code.zip › Supplemental_Code/data/bedFiles/enhancers/stage_specific_enhancers/dmel1012_IDR_0.05_specific_enhancer.bed]

chr2L	1834461	1835374
chr2L	18743046	18743958
chr2L	720626	721183
chr2L	1325301	1327452
chr2L	3506093	3506704
chr2L	3898444	3901764
chr2L	3964456	3964944
chr2L	4128212	4129011
chr2L	4292569	4293428
chr2L	4488178	4492140
chr2L	5749749	5751522
chr2L	5815284	5817795
chr2L	6504243	6505029
chr2L	7142784	7144059
chr2L	7667519	7668166
chr2L	7749462	7750255
chr2L	8731933	8733466
chr2L	10058903	10060520
chr2L	11157330	11159744
chr2L	12123421	12125702
chr2L	12304356	12306966
chr2L	12435301	12436011
chr2L	12877630	12878810
chr2L	13041528	13043738
chr2L	13090663	13091025
chr2L	13301988	13304193
chr2L	13778257	13779506
chr2L	15089060	15090262
chr2L	16333094	16334894
chr2L	16367371	16368316
chr2L	16760819	16762324
chr2L	17235605	17236731
chr2L	18234503	18235660
chr2L	18644882	18645427
chr2L	19480491	19481025
chr2L	19988210	19990001
chr2L	20544530	20546889
chr2L	20691510	20693094
chr2L	22182815	22185924
chr2L	92847	93630
chr2L	316560	317552
chr2L	366887	367259
chr2L	468889	469648
chr2L	458993	459831
chr2L	511669	512133
chr2L	618722	620088
chr2L	613876	614527
chr2L	634891	635449
chr2L	654643	655126
chr2L	646731	647322
chr2L	675160	677050
chr2L	773945	774675
chr2L	873588	874580
chr2L	946647	949496
chr2L	952515	955747
chr2L	984585	985678
chr2L	1058332	1059320
chr2L	1056225	1056960
chr2L	1162120	1163219
chr2L	1197680	1198794
chr2L	1215683	1216544
chr2L	1233260	1235752
chr2L	1235983	1237314
chr2L	1243231	1244969
chr2L	1247107	1248991
chr2L	1251815	1253146
chr2L	1264098	1265601
chr2L	1278979	1280635
chr2L	1295719	1299474
chr2L	1311905	1312968
chr2L	1330047	1331374
chr2L	1334875	1336914
chr2L	1372380	1374006
chr2L	1406185	1408060
chr2L	1418160	1418698
chr2L	1451873	1453336
chr2L	1484123	1484810
chr2L	1511638	1515310
chr2L	1561581	1562248
chr2L	1615576	1616096
chr2L	1630537	1631558
chr2L	1677310	1678220
chr2L	1675738	1676807
chr2L	1768447	1768732
chr2L	1813202	1813556
chr2L	1812371	1812787
chr2L	1837384	1838831
chr2L	1841388	1842399
chr2L	1866079	1866898
chr2L	1890745	1891269
chr2L	1891432	1892528
chr2L	1903641	1904972
chr2L	2015551	2016030
chr2L	2119823	2120559
chr2L	2168159	2168493
chr2L	2401633	2403567
chr2L	2405430	2406024
chr2L	2397376	2398093
chr2L	2412427	2414546
chr2L	2437871	2438175
chr2L	2425404	2426326
chr2L	2442067	2442903
chr2L	2488273	2489279
chr2L	2535886	2537065
chr2L	2649043	2650949
chr2L	2655737	2657195
chr2L	2682144	2683630
chr2L	2689849	2691834
chr2L	2694597	2695881
chr2L	2697856	2699291
chr2L	2732891	2734183
chr2L	2783937	2785116
chr2L	2800353	2800669
chr2L	2800958	2801600
chr2L	2786759	2787518
chr2L	2794427	2795192
chr2L	2841264	2842480
chr2L	2920824	2921407
chr2L	2955565	2956476
chr2L	2951358	2952304
chr2L	3000266	3001183
chr2L	3007718	3008569
chr2L	3084413	3085097
chr2L	3106180	3106827
chr2L	3103996	3104664
chr2L	3118902	3119282
chr2L	3137514	3138129
chr2L	3347989	3348723
chr2L	3349571	3350267
chr2L	3411217	3412951
chr2L	3415809	3416424
chr2L	3435023	3435758
chr2L	3566160	3567540
chr2L	3598130	3599810
chr2L	3590943	3591653
chr2L	3675203	3676615
chr2L	3676834	3677456
chr2L	3731432	3733043
chr2L	3754846	3756521
chr2L	3751940	3753127
chr2L	3920596	3921218
chr2L	3933551	3934462
chr2L	3974963	3975413
chr2L	4101321	4102520
chr2L	4113178	4114258
chr2L	4129236	4129645
chr2L	4153071	4154533
chr2L	4251659	4253884
chr2L	4243929	4244726
chr2L	4351774	4352362
chr2L	4358854	4359954
chr2L	4372867	4373147
chr2L	4417691	4418744
chr2L	4564400	4566524
chr2L	4588504	4589588
chr2L	4648112	4649794
chr2L	4760389	4761607
chr2L	4788997	4790396
chr2L	4792523	4793220
chr2L	4840895	4841351
chr2L	4887657	4887985
chr2L	4940968	4942399
chr2L	4996222	4996607
chr2L	5019874	5021354
chr2L	5061412	5061800
chr2L	5105142	5105481
chr2L	5133209	5133941
chr2L	5149740	5150304
chr2L	5189510	5191587
chr2L	5198745	5199531
chr2L	5300074	5300682
chr2L	5427158	5427666
chr2L	5452826	5454525
chr2L	5448200	5448695
chr2L	5451615	5452567
chr2L	5478699	5479239
chr2L	5502770	5503317
chr2L	5510244	5512221
chr2L	5572152	5573137
chr2L	5574895	5577002
chr2L	5586171	5586903
chr2L	5593343	5594727
chr2L	5608809	5610688
chr2L	5628581	5629221
chr2L	5645088	5647393
chr2L	5665631	5666305
chr2L	5676247	5678091
chr2L	5680709	5682602
chr2L	5710349	5710856
chr2L	5748424	5749411
chr2L	5752599	5754879
chr2L	5845259	5847446
chr2L	5837389	5839500
chr2L	5841471	5844477
chr2L	5852837	5855863
chr2L	5895171	5896059
chr2L	5886856	5887462
chr2L	5890722	5892420
chr2L	5929795	5930485
chr2L	6021890	6022881
chr2L	6081218	6081586
chr2L	6103992	6105993
chr2L	6114294	6114643
chr2L	6164094	6165123
chr2L	6181633	6182157
chr2L	6179982	6180449
chr2L	6218320	6219719
chr2L	6233646	6234622
chr2L	6243078	6243808
chr2L	6280176	6281463
chr2L	6299484	6301007
chr2L	6319121	6319636
chr2L	6385924	6386980
chr2L	6399022	6400508
chr2L	6511637	6512574
chr2L	6516148	6517632
chr2L	6510684	6511417
chr2L	6629278	6630817
chr2L	6627747	6628742
chr2L	6709837	6710965
chr2L	6781111	6781814
chr2L	6828545	6829336
chr2L	6844574	6844958
chr2L	6850478	6851409
chr2L	6861635	6863252
chr2L	6989742	6991441
chr2L	7008675	7009208
chr2L	7123510	7124549
chr2L	7115473	7116715
chr2L	7126500	7126794
chr2L	7137480	7137816
chr2L	7150253	7150887
chr2L	7169944	7170699
chr2L	7172820	7173125
chr2L	7202726	7203140
chr2L	7231584	7232097
chr2L	7256439	7256749
chr2L	7259545	7260453
chr2L	7262317	7263211
chr2L	7268596	7269021
chr2L	7277934	7278854
chr2L	7303195	7303740
chr2L	7367087	7367887
chr2L	7375440	7375964
chr2L	7380801	7382853
chr2L	7396819	7397764
chr2L	7468109	7469146
chr2L	7514774	7515566
chr2L	7518264	7519339
chr2L	7546879	7547208
chr2L	7573501	7573963
chr2L	7608786	7609468
chr2L	7610157	7610606
chr2L	7647139	7647563
chr2L	7637862	7638629
chr2L	7649328	7649887
chr2L	7684308	7684989
chr2L	7704919	7705277
chr2L	7714948	7715997
chr2L	7723224	7723978
chr2L	7775165	7776192
chr2L	7787005	7788447
chr2L	7838412	7839479
chr2L	7849704	7850934
chr2L	7861807	7862320
chr2L	7855987	7856654
chr2L	8130100	8130662
chr2L	8149723	8151385
chr2L	8284573	8284951
chr2L	8480201	8481349
chr2L	8504478	8504829
chr2L	8550588	8551467
chr2L	8562722	8563667
chr2L	8574577	8575395
chr2L	8582843	8583529
chr2L	8581512	8582442
chr2L	8605114	8606043
chr2L	8670334	8671873
chr2L	8704478	8705101
chr2L	8701598	8702104
chr2L	8745990	8747199
chr2L	8790025	8791281
chr2L	8804112	8804951
chr2L	8835758	8837729
chr2L	8868901	8870560
chr2L	8915307	8916054
chr2L	8914705	8915256
chr2L	8913375	8914482
chr2L	8968630	8970128
chr2L	8978523	8980249
chr2L	9034124	9035051
chr2L	9047960	9050200
chr2L	9100369	9100741
chr2L	9154159	9154671
chr2L	9167787	9168351
chr2L	9206779	9207106
chr2L	9211450	9211761
chr2L	9237470	9238660
chr2L	9234126	9234554
chr2L	9299797	9302527
chr2L	9297518	9297973
chr2L	9336400	9336806
chr2L	9417131	9418216
chr2L	9451561	9452245
chr2L	9590929	9591710
chr2L	9665180	9666215
chr2L	9714193	9714778
chr2L	9805300	9806106
chr2L	9806980	9807847
chr2L	9884317	9884600
chr2L	9929205	9929576
chr2L	9969140	9970081
chr2L	9980869	9981220
chr2L	10115342	10115681
chr2L	10132009	10133397
chr2L	10145614	10147907
chr2L	10149077	10149535
chr2L	10318208	10319047
chr2L	10349522	10349938
chr2L	10372303	10372809
chr2L	10421663	10422390
chr2L	10466081	10466900
chr2L	10478485	10479028
chr2L	10496293	10496798
chr2L	10538291	10538864
chr2L	10558599	10559748
chr2L	10604405	10605131
chr2L	10613077	10613509
chr2L	10628120	10630681
chr2L	10710933	10711661
chr2L	10791702	10793182
chr2L	10788150	10789209
chr2L	10793276	10795116
chr2L	10787620	10787906
chr2L	10902099	10903374
chr2L	10918877	10920755
chr2L	10944600	10946127
chr2L	11048692	11049515
chr2L	11067628	11068483
chr2L	11068922	11069543
chr2L	11077433	11077992
chr2L	11200002	11200547
chr2L	11209256	11209693
chr2L	11208598	11208999
chr2L	11241178	11242140
chr2L	11260807	11264988
chr2L	11297364	11298751
chr2L	11289491	11290304
chr2L	11303529	11304738
chr2L	11336812	11337645
chr2L	11351777	11352465
chr2L	11341304	11342299
chr2L	11375512	11377526
chr2L	11394518	11395744
chr2L	11389665	11390657
chr2L	11410787	11412255
chr2L	11405843	11406272
chr2L	11421245	11421966
chr2L	11430131	11432012
chr2L	11460331	11461102
chr2L	11480524	11481067
chr2L	11500630	11501016
chr2L	11495358	11495921
chr2L	11504716	11505380
chr2L	11504035	11504501
chr2L	11526094	11527417
chr2L	11534908	11535594
chr2L	11558869	11560640
chr2L	11597283	11598123
chr2L	11599318	11599596
chr2L	11612352	11613896
chr2L	11599974	11600873
chr2L	11619546	11620066
chr2L	11682983	11683927
chr2L	11704989	11705721
chr2L	11712006	11713493
chr2L	11728838	11730300
chr2L	11822222	11824269
chr2L	11832090	11833110
chr2L	11856435	11857302
chr2L	11871283	11872130
chr2L	11919300	11920177
chr2L	11920507	11921366
chr2L	11916593	11917141
chr2L	11959730	11960269
chr2L	12090082	12090712
chr2L	12118995	12119989
chr2L	12149408	12150396
chr2L	12151704	12153939
chr2L	12236227	12237329
chr2L	12224955	12225342
chr2L	12242537	12243263
chr2L	12275377	12276065
chr2L	12279176	12281657
chr2L	12302746	12303316
chr2L	12318353	12318909
chr2L	12309986	12310354
chr2L	12343032	12343731
chr2L	12365219	12365659
chr2L	12362694	12362985
chr2L	12363306	12363646
chr2L	12423920	12424328
chr2L	12458491	12459117
chr2L	12464000	12464377
chr2L	12524065	12524444
chr2L	12533761	12534139
chr2L	12553482	12554196
chr2L	12555413	12556202
chr2L	12595985	12596704
chr2L	12609769	12610278
chr2L	12628131	12630173
chr2L	12672213	12672944
chr2L	12674220	12674693
chr2L	12689434	12690113
chr2L	12758846	12759854
chr2L	12776354	12776819
chr2L	12834688	12835521
chr2L	12837949	12839096
chr2L	12836937	12837358
chr2L	12876362	12877359
chr2L	12889605	12891827
chr2L	12895569	12896316
chr2L	12913709	12914895
chr2L	12989908	12990474
chr2L	13014030	13015343
chr2L	13092427	13093271
chr2L	13115501	13115984
chr2L	13147372	13147683
chr2L	13197439	13198820
chr2L	13252829	13253747
chr2L	13268032	13269529
chr2L	13272183	13273024
chr2L	13274347	13275191
chr2L	13420132	13421174
chr2L	13423618	13424066
chr2L	13545531	13545960
chr2L	13554542	13555020
chr2L	13567609	13568074
chr2L	13625781	13626751
chr2L	13671730	13672873
chr2L	13685870	13686305
chr2L	13687867	13688650
chr2L	13706201	13707112
chr2L	13712391	13713333
chr2L	13703868	13706031
chr2L	13737213	13738358
chr2L	13789069	13790329
chr2L	13801935	13802714
chr2L	13875605	13876681
chr2L	13939286	13940155
chr2L	13948648	13950675
chr2L	14003707	14004341
chr2L	13997071	13997956
chr2L	13995025	13996781
chr2L	14088313	14089273
chr2L	14097366	14098550
chr2L	14107129	14107654
chr2L	14136122	14136805
chr2L	14237844	14238521
chr2L	14249160	14249616
chr2L	14247024	14247373
chr2L	14257398	14258189
chr2L	14266102	14266733
chr2L	14298785	14299669
chr2L	14350265	14351190
chr2L	14419622	14420125
chr2L	14438310	14439248
chr2L	14520456	14521127
chr2L	14528554	14530343
chr2L	14556544	14557304
chr2L	14586998	14587637
chr2L	14659015	14659675
chr2L	14657523	14658056
chr2L	14665083	14666388
chr2L	14687020	14687697
chr2L	14723234	14723733
chr2L	14730485	14730900
chr2L	14816626	14817845
chr2L	14847504	14848309
chr2L	14873384	14874065
chr2L	14953765	14955196
chr2L	14969649	14970400
chr2L	14994583	14995098
chr2L	15028307	15029471
chr2L	15118258	15119229
chr2L	15146045	15148277
chr2L	15194100	15194754
chr2L	15211913	15212683
chr2L	15273649	15274542
chr2L	15285532	15285883
chr2L	15312221	15312712
chr2L	15305405	15305797
chr2L	15316732	15317032
chr2L	15317271	15317819
chr2L	15347805	15348409
chr2L	15343191	15343504
chr2L	15354245	15354801
chr2L	15430496	15431029
chr2L	15444752	15446020
chr2L	15464667	15465875
chr2L	15472371	15472874
chr2L	15536157	15536931
chr2L	15533563	15534169
chr2L	15535345	15535932
chr2L	15556858	15557746
chr2L	15555425	15556370
chr2L	15736678	15737910
chr2L	15774656	15776376
chr2L	15797403	15797730
chr2L	15836106	15836548
chr2L	15866877	15868298
chr2L	15877043	15877739
chr2L	15949408	15950352
chr2L	15943307	15945361
chr2L	16016422	16017732
chr2L	16034506	16035908
chr2L	16061043	16064684
chr2L	16085603	16086121
chr2L	16084575	16085307
chr2L	16098207	16099179
chr2L	16096028	16096671
chr2L	16131224	16132069
chr2L	16128338	16129236
chr2L	16127747	16128115
chr2L	16130647	16130942
chr2L	16147649	16149744
chr2L	16151393	16151956
chr2L	16160840	16161212
chr2L	16174046	16177413
chr2L	16358765	16359334
chr2L	16364231	16365248
chr2L	16380831	16381335
chr2L	16412486	16413055
chr2L	16410843	16411298
chr2L	16409797	16410499
chr2L	16441434	16442318
chr2L	16543017	16544159
chr2L	16559033	16560728
chr2L	16571321	16571939
chr2L	16595839	16596671
chr2L	16600209	16600877
chr2L	16626779	16627588
chr2L	16663891	16664282
chr2L	16670691	16671336
chr2L	16708085	16708824
chr2L	16707358	16707730
chr2L	17008345	17009332
chr2L	17016008	17016748
chr2L	17039976	17040832
chr2L	17091179	17091910
chr2L	17094117	17096024
chr2L	17105765	17106703
chr2L	17172302	17173180
chr2L	17195202	17199173
chr2L	17190755	17192134
chr2L	17217146	17218742
chr2L	17211794	17212730
chr2L	17248190	17250398
chr2L	17258258	17259317
chr2L	17254848	17255393
chr2L	17297755	17300024
chr2L	17300354	17301480
chr2L	17292481	17293347
chr2L	17315729	17316165
chr2L	17381407	17381867
chr2L	17421761	17423346
chr2L	17458364	17458845
chr2L	17493135	17493988
chr2L	17582796	17583543
chr2L	17765254	17765825
chr2L	17777238	17777948
chr2L	17779144	17779789
chr2L	17837281	17838869
chr2L	17867708	17871013
chr2L	17887928	17889095
chr2L	17879464	17880308
chr2L	17905115	17906904
chr2L	17915716	17916421
chr2L	17984303	17985027
chr2L	18015308	18016154
chr2L	18035374	18036487
chr2L	18065065	18066246
chr2L	18061175	18062094
chr2L	18075505	18076159
chr2L	18076388	18077623
chr2L	18100505	18101520
chr2L	18197781	18198575
chr2L	18264415	18264939
chr2L	18367595	18368369
chr2L	18385865	18386508
chr2L	18389854	18390944
chr2L	18456999	18457224
chr2L	18465737	18466396
chr2L	18468336	18469095
chr2L	18466635	18467055
chr2L	18501944	18503127
chr2L	18531213	18534351
chr2L	18538595	18539771
chr2L	18561694	18562094
chr2L	18550674	18553311
chr2L	18612922	18614135
chr2L	18623209	18623499
chr2L	18723913	18724878
chr2L	18738248	18738928
chr2L	18750005	18751362
chr2L	18766722	18767593
chr2L	18767883	18769212
chr2L	18864792	18865735
chr2L	18882655	18883110
chr2L	18888941	18889398
chr2L	18927960	18928522
chr2L	18933512	18934164
chr2L	19018880	19019102
chr2L	19068171	19069184
chr2L	19121448	19121891
chr2L	19163499	19164116
chr2L	19221117	19221831
chr2L	19222127	19222796
chr2L	19223094	19223662
chr2L	19246950	19248110
chr2L	19241609	19242548
chr2L	19265869	19267353
chr2L	19323253	19324102
chr2L	19344060	19344928
chr2L	19405955	19406466
chr2L	19474341	19474780
chr2L	19482241	19482795
chr2L	19599360	19600590
chr2L	19640454	19641091
chr2L	19702935	19703434
chr2L	19765500	19765931
chr2L	19830794	19831768
chr2L	19829105	19830480
chr2L	19846989	19848684
chr2L	19863935	19864553
chr2L	19869389	19869896
chr2L	19884272	19884982
chr2L	19898256	19899302
chr2L	19907736	19909293
chr2L	19987175	19987933
chr2L	20011071	20011649
chr2L	20236710	20237956
chr2L	20254914	20255770
chr2L	20285909	20286919
chr2L	20330401	20331404
chr2L	20328849	20329701
chr2L	20379357	20380124
chr2L	20375797	20377363
chr2L	20439998	20441419
chr2L	20503828	20504243
chr2L	20516278	20517129
chr2L	20529614	20530253
chr2L	20584799	20586597
chr2L	20700085	20702075
chr2L	20697586	20698806
chr2L	20694356	20696479
chr2L	20772132	20773147
chr2L	20812361	20812999
chr2L	20838694	20839432
chr2L	20844853	20846609
chr2L	20853895	20854644
chr2L	20868061	20868580
chr2L	20904182	20905576
chr2L	21015876	21017164
chr2L	21029961	21030668
chr2L	21028905	21029766
chr2L	21057927	21058886
chr2L	21081077	21082063
chr2L	21192761	21193954
chr2L	21256877	21257363
chr2L	21316683	21317201
chr2L	21318221	21319437
chr2L	21648407	21649286
chr2L	21732963	21733794
chr2L	21750610	21750942
chr2L	21784955	21785570
chr2L	21804023	21805019
chr2L	21818029	21818790
chr2L	21812390	21813320
chr2L	21857555	21858166
chr2L	21875502	21876611
chr2L	21892772	21893714
chr2L	21944486	21945747
chr2L	21997095	21998619
chr2L	22029783	22030551
chr2L	22060610	22061823
chr2L	22077739	22079289
chr2L	22142596	22143067
chr2L	22154878	22157145
chr2L	22181905	22182495
chr2L	22244764	22245415
chr2L	22306716	22307028
chr2L	23011894	23013929
chr2L	23420203	23421119
chr2R	25165054	25166047
chr2R	20446747	20448234
chr2R	20709199	20710699
chr2R	5439313	5439870
chr2R	6061532	6064570
chr2R	6504310	6505122
chr2R	10976415	10977405
chr2R	11042518	11044406
chr2R	11026118	11026836
chr2R	11500851	11501768
chr2R	11763213	11763776
chr2R	11958963	11960545
chr2R	12368369	12370491
chr2R	13285171	13287854
chr2R	14335885	14337489
chr2R	15285562	15286315
chr2R	16530077	16532801
chr2R	19218123	19218862
chr2R	19627680	19628044
chr2R	19561410	19564221
chr2R	19889419	19890656
chr2R	20037135	20038004
chr2R	20856140	20857190
chr2R	22428043	22429866
chr2R	22872036	22873667
chr2R	23051958	23052528
chr2R	25230934	25231402
chr2R	51968	52169
chr2R	585264	585627
chr2R	588544	589093
chr2R	1222840	1223858
chr2R	2966071	2966773
chr2R	3064363	3065689
chr2R	4101014	4102162
chr2R	4137441	4139383
chr2R	4205542	4206883
chr2R	4509786	4511593
chr2R	4598899	4600232
chr2R	4901079	4902521
chr2R	5016041	5016334
chr2R	5053475	5053835
chr2R	5426189	5426780
chr2R	5539612	5541637
chr2R	5666285	5666739
chr2R	5669237	5669892
chr2R	5731562	5732607
chr2R	5749237	5749961
chr2R	5798941	5799875
chr2R	5823966	5824974
chr2R	5837287	5840009
chr2R	5890020	5890827
chr2R	5926066	5928336
chr2R	5940445	5943398
chr2R	5990060	5990586
chr2R	5998438	6000762
chr2R	6027130	6028893
chr2R	6048198	6049585
chr2R	6065233	6067047
chr2R	6208001	6208540
chr2R	6219600	6219938
chr2R	6464536	6465269
chr2R	6461791	6462354
chr2R	6536077	6536757
chr2R	6537904	6538966
chr2R	6559444	6560889
chr2R	6564322	6565109
chr2R	6570966	6571618
chr2R	6705922	6706451
chr2R	6774222	6775307
chr2R	6799610	6801060
chr2R	6805293	6806176
chr2R	6819153	6821193
chr2R	6845332	6846142
chr2R	6857477	6860842
chr2R	6966405	6967073
chr2R	7107816	7108500
chr2R	7104243	7105243
chr2R	7118474	7119624
chr2R	7169745	7170207
chr2R	7169047	7169352
chr2R	7203495	7204759
chr2R	7201715	7202517
chr2R	7205082	7208105
chr2R	7252311	7252959
chr2R	7258588	7259190
chr2R	7293917	7294517
chr2R	7361989	7364296
chr2R	7376656	7376969
chr2R	7396917	7397599
chr2R	7472071	7472724
chr2R	7558734	7559737
chr2R	7605649	7607184
chr2R	7619476	7620425
chr2R	7724031	7724703
chr2R	7761575	7761911
chr2R	7834203	7836814
chr2R	7893515	7894500
chr2R	7911116	7911684
chr2R	8000131	8001002
chr2R	8055321	8055757
chr2R	8063963	8064222
chr2R	8181171	8181876
chr2R	8220560	8221437
chr2R	8233223	8233523
chr2R	8246520	8247599
chr2R	8300112	8302003
chr2R	8403135	8404349
chr2R	8452337	8453193
chr2R	8495846	8498229
chr2R	8548715	8550172
chr2R	8643994	8644622
chr2R	8652612	8652924
chr2R	8658687	8659618
chr2R	8710316	8711062
chr2R	8739129	8740538
chr2R	8745946	8747551
chr2R	8741270	8742140
chr2R	8811562	8812408
chr2R	8806792	8808073
chr2R	8895586	8895896
chr2R	8999066	9000452
chr2R	8998082	8998712
chr2R	9034927	9035607
chr2R	9223080	9224044
chr2R	9339854	9341801
chr2R	9364925	9366607
chr2R	9415794	9416597
chr2R	9429576	9430098
chr2R	9439155	9439547
chr2R	9515506	9516018
chr2R	9590211	9590454
chr2R	9631760	9633267
chr2R	9625959	9626750
chr2R	9675005	9676108
chr2R	9670243	9670838
chr2R	9668394	9669929
chr2R	9772889	9773938
chr2R	9794301	9795961
chr2R	9834841	9835810
chr2R	10077160	10077787
chr2R	10189561	10190831
chr2R	10203054	10203823
chr2R	10201189	10201888
chr2R	10230758	10231467
chr2R	10366948	10368300
chr2R	10395672	10396246
chr2R	10497015	10498036
chr2R	10638530	10639272
chr2R	10654223	10655052
chr2R	10746156	10746751
chr2R	10749314	10750628
chr2R	10773046	10773672
chr2R	10788215	10789313
chr2R	10857045	10858050
chr2R	11025014	11025982
chr2R	11019118	11019861
chr2R	11030940	11032014
chr2R	11051830	11052465
chr2R	11058324	11059106
chr2R	11074271	11075037
chr2R	11077944	11078822
chr2R	11093267	11094183
chr2R	11138761	11139357
chr2R	11144922	11145500
chr2R	11189272	11189633
chr2R	11188315	11188645
chr2R	11230532	11231392
chr2R	11315208	11317070
chr2R	11322302	11323089
chr2R	11401086	11401532
chr2R	11443681	11444592
chr2R	11438554	11439336
chr2R	11463264	11464830
chr2R	11576333	11577331
chr2R	11612857	11613298
chr2R	11649531	11650048
chr2R	11698253	11698923
chr2R	11762007	11762991
chr2R	11782333	11783833
chr2R	11804793	11805532
chr2R	11803588	11804563
chr2R	11819678	11820254
chr2R	11918191	11919042
chr2R	11923057	11924645
chr2R	11915414	11916427
chr2R	11941839	11942903
chr2R	11965364	11966946
chr2R	11993716	11994232
chr2R	12016279	12016756
chr2R	12072392	12073390
chr2R	12120187	12121623
chr2R	12235887	12236813
chr2R	12230567	12230932
chr2R	12364592	12366469
chr2R	12400216	12401302
chr2R	12534155	12534502
chr2R	12543267	12545293
chr2R	12576907	12578397
chr2R	12594608	12595169
chr2R	12643937	12644743
chr2R	12642662	12643356
chr2R	12649213	12650069
chr2R	12667808	12668313
chr2R	12670656	12670989
chr2R	12706185	12706985
chr2R	12724383	12724870
chr2R	12778076	12779016
chr2R	12807232	12807701
chr2R	12890260	12891731
chr2R	13050026	13050989
chr2R	13048178	13048981
chr2R	13054086	13054672
chr2R	13086969	13088210
chr2R	13097000	13098987
chr2R	13117322	13117997
chr2R	13179330	13180190
chr2R	13194188	13194606
chr2R	13335808	13336202
chr2R	13382019	13383031
chr2R	13384260	13385296
chr2R	13405730	13405935
chr2R	13476275	13476809
chr2R	13526284	13527820
chr2R	13520545	13521501
chr2R	13536468	13537362
chr2R	13543270	13543588
chr2R	13609920	13611629
chr2R	13626755	13627644
chr2R	13650381	13651492
chr2R	13651856	13653868
chr2R	13656810	13657572
chr2R	13659208	13660557
chr2R	13684651	13685277
chr2R	13686759	13687774
chr2R	13701257	13702403
chr2R	13739147	13739799
chr2R	13748737	13750495
chr2R	13773466	13773914
chr2R	13837219	13838462
chr2R	13868114	13868849
chr2R	13902680	13903504
chr2R	13929091	13929334
chr2R	13952545	13953064
chr2R	14025939	14026500
chr2R	14042831	14043390
chr2R	14078290	14080200
chr2R	14083342	14083863
chr2R	14116823	14118078
chr2R	14120691	14121752
chr2R	14125603	14126183
chr2R	14132209	14132672
chr2R	14247814	14249020
chr2R	14321675	14322732
chr2R	14446357	14447188
chr2R	14582486	14583493
chr2R	14635158	14637007
chr2R	14648323	14648866
chr2R	14655031	14655577
chr2R	14678617	14679344
chr2R	14670384	14671897
chr2R	14698114	14698799
chr2R	14744442	14744821
chr2R	14733871	14734541
chr2R	14804948	14805670
chr2R	14837190	14837771
chr2R	14911170	14911700
chr2R	14970114	14971116
chr2R	14976494	14977354
chr2R	15045002	15046073
chr2R	15043315	15044703
chr2R	15092197	15093057
chr2R	15154196	15154898
chr2R	15174595	15175276
chr2R	15259292	15262664
chr2R	15283227	15283878
chr2R	15271344	15274332
chr2R	15334485	15335121
chr2R	15339043	15340085
chr2R	15397364	15397905
chr2R	15455225	15458622
chr2R	15472194	15473194
chr2R	15493421	15496014
chr2R	15614700	15615224
chr2R	15624905	15626097
chr2R	15703158	15703814
chr2R	15724898	15726313
chr2R	15740981	15741377
chr2R	15733224	15733721
chr2R	15734057	15734684
chr2R	15806946	15808039
chr2R	15808521	15808929
chr2R	15804149	15804744
chr2R	15878244	15879165
chr2R	15893832	15894636
chr2R	15905290	15905801
chr2R	15895394	15895637
chr2R	15914887	15915700
chr2R	15962308	15963034
chr2R	15969054	15969874
chr2R	16036748	16037136
chr2R	16053901	16054400
chr2R	16080186	16081175
chr2R	16094175	16094467
chr2R	16133976	16134436
chr2R	16214040	16214456
chr2R	16215723	16216140
chr2R	16310090	16312558
chr2R	16349109	16349786
chr2R	16368730	16369967
chr2R	16393354	16394673
chr2R	16395477	16396146
chr2R	16392031	16393148
chr2R	16408629	16409362
chr2R	16403425	16404540
chr2R	16420579	16422490
chr2R	16429241	16430701
chr2R	16448936	16449337
chr2R	16453872	16455033
chr2R	16472388	16473323
chr2R	16474591	16475159
chr2R	16480891	16481819
chr2R	16477394	16478276
chr2R	16475341	16475976
chr2R	16558653	16560748
chr2R	16567669	16567951
chr2R	16660290	16661352
chr2R	16702819	16703652
chr2R	16716751	16718090
chr2R	16713230	16714167
chr2R	16723035	16723859
chr2R	16741753	16743017
chr2R	16784757	16786061
chr2R	16813545	16814132
chr2R	16847265	16847693
chr2R	16915513	16915819
chr2R	16923170	16923680
chr2R	16921343	16921893
chr2R	16978847	16979620
chr2R	17085872	17086714
chr2R	17105146	17105613
chr2R	17142001	17142414
chr2R	17168876	17169410
chr2R	17163031	17164077
chr2R	17200827	17201867
chr2R	17190301	17190912
chr2R	17242369	17242786
chr2R	17243191	17243720
chr2R	17285972	17288488
chr2R	17294063	17295542
chr2R	17303713	17305276
chr2R	17379493	17380264
chr2R	17386267	17386824
chr2R	17475159	17475695
chr2R	17496168	17496900
chr2R	17681146	17681559
chr2R	17845220	17845608
chr2R	17943595	17944246
chr2R	17988254	17988977
chr2R	17997009	17999498
chr2R	18014728	18015740
chr2R	18066982	18067592
chr2R	18076307	18077925
chr2R	18198356	18198852
chr2R	18216913	18218658
chr2R	18206382	18207248
chr2R	18221363	18222224
chr2R	18257619	18258518
chr2R	18258999	18259728
chr2R	18279433	18281180
chr2R	18289528	18290572
chr2R	18302531	18303450
chr2R	18328834	18330393
chr2R	18323894	18325000
chr2R	18336642	18337231
chr2R	18477760	18479338
chr2R	18607028	18607409
chr2R	18745756	18746858
chr2R	18756042	18757490
chr2R	18777294	18777974
chr2R	18783865	18784486
chr2R	18875054	18875620
chr2R	18876016	18876584
chr2R	18903278	18904002
chr2R	18894327	18894733
chr2R	18906399	18907007
chr2R	18912412	18915338
chr2R	18907266	18908029
chr2R	18922720	18923471
chr2R	18931315	18933942
chr2R	18926644	18927234
chr2R	18963431	18963821
chr2R	18965086	18965701
chr2R	19013635	19014398
chr2R	19028042	19029554
chr2R	19061007	19061849
chr2R	19088033	19088749
chr2R	19112728	19113188
chr2R	19116331	19117734
chr2R	19148083	19149004
chr2R	19166706	19167412
chr2R	19182693	19183212
chr2R	19296570	19297058
chr2R	19331985	19332837
chr2R	19333127	19333645
chr2R	19362120	19362503
chr2R	19416445	19416914
chr2R	19526336	19527077
chr2R	19536516	19537149
chr2R	19535372	19536375
chr2R	19530312	19531546
chr2R	19572374	19573344
chr2R	19577684	19578206
chr2R	19590250	19591174
chr2R	19600126	19601169
chr2R	19638307	19640415
chr2R	19640592	19641355
chr2R	19689326	19690272
chr2R	19701775	19703004
chr2R	19786030	19788291
chr2R	19791910	19792875
chr2R	19794582	19795328
chr2R	19882686	19883354
chr2R	19874022	19876172
chr2R	19887782	19888858
chr2R	19883925	19884475
chr2R	19898993	19901611
chr2R	19943460	19944096
chr2R	19986094	19987208
chr2R	20005829	20006453
chr2R	20025438	20025996
chr2R	20085266	20086588
chr2R	20093411	20095618
chr2R	20129732	20131376
chr2R	20120900	20122765
chr2R	20149021	20149953
chr2R	20154715	20156104
chr2R	20165497	20166288
chr2R	20200038	20200904
chr2R	20209612	20210258
chr2R	20222667	20223515
chr2R	20218885	20219915
chr2R	20237741	20238320
chr2R	20290002	20291062
chr2R	20362513	20363480
chr2R	20392708	20393771
chr2R	20387126	20388523
chr2R	20408219	20409426
chr2R	20449802	20451397
chr2R	20571555	20574059
chr2R	20570182	20571304
chr2R	20690038	20691452
chr2R	20702911	20704182
chr2R	20756708	20757406
chr2R	20793336	20795935
chr2R	20816745	20817527
chr2R	20889722	20890606
chr2R	20928831	20930215
chr2R	20930931	20931596
chr2R	21115463	21117399
chr2R	21108458	21108812
chr2R	21102797	21103620
chr2R	21224124	21225006
chr2R	21230888	21231219
chr2R	21237580	21238933
chr2R	21494671	21495114
chr2R	21613768	21615125
chr2R	21731246	21733104
chr2R	21736625	21737747
chr2R	21750613	21751624
chr2R	21787430	21789264
chr2R	21804862	21806749
chr2R	21859128	21860192
chr2R	21875056	21875674
chr2R	21877190	21878107
chr2R	21887692	21888015
chr2R	21889732	21890181
chr2R	21901289	21901586
chr2R	21916376	21919734
chr2R	21933614	21934139
chr2R	21946941	21948248
chr2R	21946139	21946710
chr2R	21957830	21960141
chr2R	21997262	21999149
chr2R	22008009	22009057
chr2R	22097402	22098206
chr2R	22111256	22112380
chr2R	22162482	22163682
chr2R	22181056	22181507
chr2R	22247652	22248811
chr2R	22259548	22259997
chr2R	22360906	22362129
chr2R	22383967	22385015
chr2R	22577932	22579055
chr2R	22591680	22592536
chr2R	22620493	22621471
chr2R	22624030	22624721
chr2R	22683177	22683744
chr2R	22723378	22724145
chr2R	22709217	22710929
chr2R	22866092	22866826
chr2R	22879598	22880978
chr2R	22970724	22971331
chr2R	23029436	23030136
chr2R	23028152	23029130
chr2R	23031313	23032796
chr2R	23024443	23025375
chr2R	23036330	23036759
chr2R	23091305	23093335
chr2R	23119799	23122646
chr2R	23178934	23179502
chr2R	23197476	23198204
chr2R	23185888	23186266
chr2R	23202096	23202772
chr2R	23252275	23252878
chr2R	23277031	23277907
chr2R	23496642	23498200
chr2R	23637636	23638807
chr2R	23669474	23669987
chr2R	23678866	23679444
chr2R	23743276	23743909
chr2R	23781509	23782956
chr2R	23789912	23790510
chr2R	23828167	23829337
chr2R	23826838	23828014
chr2R	23878796	23879541
chr2R	23936553	23936857
chr2R	24092108	24094347
chr2R	24122656	24123174
chr2R	24140214	24140581
chr2R	24164413	24165482
chr2R	24279637	24280033
chr2R	24283656	24284284
chr2R	24340622	24341056
chr2R	24347190	24348426
chr2R	24407657	24408630
chr2R	24465791	24466008
chr2R	24466170	24467204
chr2R	24503760	24504389
chr2R	24585478	24587348
chr2R	24672659	24673797
chr2R	24685929	24686726
chr2R	24678501	24679525
chr2R	24745870	24746779
chr2R	24789520	24790145
chr2R	24846458	24847247
chr2R	24860216	24861271
chr2R	24916777	24917993
chr2R	25009231	25009927
chr2R	25083208	25083528
chr2R	25132040	25132864
chr2R	25127071	25128683
chr2R	25140411	25141476
chr2R	25235216	25235816
chr3L	20970939	20972220
chr3L	3931619	3932533
chr3L	9305016	9307802
chr3L	22282035	22283168
chr3L	81113	82361
chr3L	294504	295831
chr3L	2473680	2474396
chr3L	3685399	3687329
chr3L	4014023	4015179
chr3L	4963655	4965198
chr3L	5028566	5032167
chr3L	5389496	5391604
chr3L	7143107	7145078
chr3L	7225326	7226070
chr3L	10026088	10027781
chr3L	10419857	10420325
chr3L	10649288	10649605
chr3L	11550604	11551310
chr3L	12025246	12027352
chr3L	12287644	12289060
chr3L	12385827	12386323
chr3L	14253105	14254143
chr3L	14876445	14877046
chr3L	15905608	15909115
chr3L	16449359	16449824
chr3L	16629520	16630879
chr3L	17104507	17105455
chr3L	17071776	17072986
chr3L	19251158	19251641
chr3L	19971904	19972665
chr3L	20725650	20726295
chr3L	20741422	20742355
chr3L	21166999	21168728
chr3L	21380234	21382049
chr3L	21872581	21873533
chr3L	22001970	22004245
chr3L	22198395	22200714
chr3L	22396556	22397078
chr3L	23002610	23003910
chr3L	38087	38423
chr3L	53025	53745
chr3L	87691	88320
chr3L	320829	321858
chr3L	370946	372814
chr3L	419479	420585
chr3L	421771	423035
chr3L	439376	439926
chr3L	469459	469929
chr3L	512528	514329
chr3L	529096	530644
chr3L	530852	531285
chr3L	557865	558948
chr3L	591946	592726
chr3L	609936	610616
chr3L	704569	705034
chr3L	718666	719218
chr3L	736068	737152
chr3L	747851	748166
chr3L	743197	743533
chr3L	766655	767904
chr3L	776579	777205
chr3L	770866	772294
chr3L	801012	801481
chr3L	903955	904372
chr3L	934085	934895
chr3L	950994	951840
chr3L	978338	980087
chr3L	1001542	1002157
chr3L	1023404	1024902
chr3L	1040427	1041659
chr3L	1058334	1059017
chr3L	1077903	1078988
chr3L	1214476	1215500
chr3L	1277355	1277932
chr3L	1279231	1279846
chr3L	1380794	1381147
chr3L	1444153	1445016
chr3L	1458518	1458979
chr3L	1687996	1688245
chr3L	1708060	1709510
chr3L	1827157	1827450
chr3L	1853985	1854410
chr3L	1888559	1889094
chr3L	1886197	1886666
chr3L	1931201	1931746
chr3L	1929777	1930537
chr3L	1989220	1992877
chr3L	2051231	2054159
chr3L	2054394	2055628
chr3L	2089193	2090532
chr3L	2142687	2143276
chr3L	2135437	2137140
chr3L	2291879	2293016
chr3L	2296481	2297415
chr3L	2336466	2337301
chr3L	2357993	2358609
chr3L	2398429	2399205
chr3L	2429861	2431522
chr3L	2473055	2473473
chr3L	2514889	2516049
chr3L	2545520	2546748
chr3L	2578223	2578761
chr3L	2641977	2642946
chr3L	2670781	2672370
chr3L	2719778	2723343
chr3L	2802289	2802748
chr3L	2863149	2863711
chr3L	2911692	2912721
chr3L	3007104	3007601
chr3L	3098563	3099393
chr3L	3126430	3126621
chr3L	3234351	3235917
chr3L	3271631	3272974
chr3L	3345553	3346920
chr3L	3415416	3415785
chr3L	3435240	3435638
chr3L	3444007	3445083
chr3L	3491023	3491890
chr3L	3535585	3536440
chr3L	3582728	3585535
chr3L	3610615	3611674
chr3L	3643941	3645341
chr3L	3651036	3652654
chr3L	3664847	3666770
chr3L	3655727	3656278
chr3L	3663830	3664655
chr3L	3690953	3691386
chr3L	3737200	3738529
chr3L	3779628	3779985
chr3L	3773264	3774423
chr3L	3831344	3832269
chr3L	3847826	3848165
chr3L	3851078	3852171
chr3L	3858390	3858993
chr3L	3859233	3859854
chr3L	3873390	3873815
chr3L	3882381	3883002
chr3L	3887325	3888084
chr3L	3889316	3890232
chr3L	3883845	3884405
chr3L	3885106	3885556
chr3L	3974342	3974814
chr3L	3995188	3996615
chr3L	4012460	4013678
chr3L	4080571	4080850
chr3L	4081196	4081562
chr3L	4116738	4117890
chr3L	4130291	4131243
chr3L	4301771	4302841
chr3L	4309075	4309743
chr3L	4346490	4347759
chr3L	4372145	4372523
chr3L	4383503	4384135
chr3L	4399248	4399984
chr3L	4476613	4478862
chr3L	4515594	4517688
chr3L	4529401	4530041
chr3L	4535791	4536362
chr3L	4572842	4574073
chr3L	4571585	4572625
chr3L	4603214	4603814
chr3L	4609636	4610573
chr3L	4608594	4608980
chr3L	4653325	4654497
chr3L	4706739	4709156
chr3L	4710171	4712188
chr3L	4736738	4737442
chr3L	4763212	4764438
chr3L	4844368	4844850
chr3L	4875561	4877155
chr3L	4884424	4886288
chr3L	4907364	4907917
chr3L	4992429	4993685
chr3L	5072670	5074238
chr3L	5080161	5080902
chr3L	5091402	5092698
chr3L	5127595	5128188
chr3L	5173491	5173681
chr3L	5162865	5164557
chr3L	5182610	5183163
chr3L	5230807	5232764
chr3L	5227183	5228939
chr3L	5269963	5270652
chr3L	5339052	5340196
chr3L	5348772	5349315
chr3L	5396705	5397260
chr3L	5398633	5398988
chr3L	5412072	5412477
chr3L	5480042	5482331
chr3L	5514103	5514511
chr3L	5553398	5554011
chr3L	5559019	5559566
chr3L	5608692	5609336
chr3L	5617315	5618109
chr3L	5629854	5630159
chr3L	5640124	5640567
chr3L	5682439	5682910
chr3L	5687714	5688188
chr3L	5746426	5746932
chr3L	5859651	5861427
chr3L	5881243	5881541
chr3L	5892834	5893955
chr3L	5909544	5910026
chr3L	5986565	5986976
chr3L	6025408	6026075
chr3L	6086387	6088387
chr3L	6117725	6119069
chr3L	6126413	6127093
chr3L	6114637	6115155
chr3L	6204740	6206444
chr3L	6230238	6231252
chr3L	6270912	6272529
chr3L	6276225	6276885
chr3L	6321090	6323240
chr3L	6387164	6388734
chr3L	6401104	6401775
chr3L	6432878	6436269
chr3L	6441753	6443134
chr3L	6585152	6586074
chr3L	6593703	6595866
chr3L	6628600	6629248
chr3L	6646872	6648163
chr3L	6705580	6706737
chr3L	6723198	6723592
chr3L	6743573	6744189
chr3L	6777223	6777622
chr3L	6805439	6805998
chr3L	6820183	6820524
chr3L	6843333	6844140
chr3L	6872953	6873926
chr3L	6895209	6895890
chr3L	6921725	6922315
chr3L	6976572	6976874
chr3L	7009859	7010505
chr3L	7007669	7009597
chr3L	7010698	7011328
chr3L	7053878	7055487
chr3L	7080961	7081486
chr3L	7101582	7102947
chr3L	7110704	7113663
chr3L	7151018	7152819
chr3L	7155255	7155631
chr3L	7193799	7194886
chr3L	7210722	7212614
chr3L	7261422	7262478
chr3L	7313637	7314150
chr3L	7417152	7417986
chr3L	7422520	7422928
chr3L	7441838	7442563
chr3L	7461182	7463772
chr3L	7479491	7480037
chr3L	7488176	7488782
chr3L	7493710	7495617
chr3L	7508887	7509358
chr3L	7530808	7531504
chr3L	7543767	7546109
chr3L	7591248	7592140
chr3L	7588301	7588626
chr3L	7587514	7588143
chr3L	7691683	7694689
chr3L	7696558	7699030
chr3L	7737719	7738128
chr3L	7770083	7771516
chr3L	7833715	7834135
chr3L	7841071	7843226
chr3L	7881134	7881673
chr3L	7882993	7883368
chr3L	7906557	7907354
chr3L	7938557	7939125
chr3L	8144993	8145557
chr3L	8169947	8170622
chr3L	8168959	8169755
chr3L	8224933	8225723
chr3L	8242351	8243440
chr3L	8284275	8284749
chr3L	8362421	8362910
chr3L	8369459	8370176
chr3L	8384282	8385350
chr3L	8418229	8420434
chr3L	8431407	8433369
chr3L	8547443	8548533
chr3L	8579520	8581108
chr3L	8662109	8663223
chr3L	8668449	8669689
chr3L	8870966	8871780
chr3L	8884852	8885746
chr3L	8880222	8880746
chr3L	9159668	9164214
chr3L	9541419	9541888
chr3L	9585583	9586116
chr3L	9651515	9651897
chr3L	9848126	9848599
chr3L	9903069	9903705
chr3L	10068871	10069517
chr3L	10089923	10090534
chr3L	10083456	10084663
chr3L	10176390	10177034
chr3L	10191534	10192493
chr3L	10228522	10229343
chr3L	10257333	10259159
chr3L	10293287	10293841
chr3L	10298884	10299783
chr3L	10333825	10334395
chr3L	10331399	10331830
chr3L	10362683	10363138
chr3L	10367802	10368184
chr3L	10395467	10395801
chr3L	10424090	10424410
chr3L	10435365	10435899
chr3L	10437226	10437782
chr3L	10472405	10474234
chr3L	10515163	10515493
chr3L	10513587	10513876
chr3L	10503250	10504186
chr3L	10502647	10503178
chr3L	10560209	10560997
chr3L	10658300	10658572
chr3L	10649916	10650566
chr3L	10667458	10667774
chr3L	10708067	10709130
chr3L	10700491	10700999
chr3L	10748742	10749368
chr3L	10793186	10794057
chr3L	10790266	10790953
chr3L	10840906	10841357
chr3L	10903776	10904373
chr3L	10933637	10937022
chr3L	10955678	10956161
chr3L	10956617	10956959
chr3L	10962340	10962714
chr3L	10993981	10994757
chr3L	11181598	11181892
chr3L	11256772	11256994
chr3L	11293484	11293731
chr3L	11316166	11317301
chr3L	11332924	11334822
chr3L	11335579	11336392
chr3L	11336789	11337205
chr3L	11348781	11349249
chr3L	11339149	11340023
chr3L	11401808	11402280
chr3L	11395853	11397233
chr3L	11391443	11392675
chr3L	11443825	11444250
chr3L	11437143	11437853
chr3L	11454534	11454888
chr3L	11473793	11474679
chr3L	11513042	11513348
chr3L	11545766	11546549
chr3L	11546854	11547750
chr3L	11537015	11537562
chr3L	11660618	11661226
chr3L	11892680	11893223
chr3L	11879690	11881030
chr3L	11911282	11911894
chr3L	11925798	11926264
chr3L	11967491	11968310
chr3L	11982141	11984367
chr3L	12015054	12015779
chr3L	12019460	12020329
chr3L	12023835	12024961
chr3L	12048182	12048847
chr3L	12199144	12201033
chr3L	12209739	12211063
chr3L	12275135	12275577
chr3L	12299883	12300654
chr3L	12319399	12320233
chr3L	12306244	12307523
chr3L	12305299	12305943
chr3L	12321844	12323044
chr3L	12349632	12350813
chr3L	12384534	12385529
chr3L	12397138	12397985
chr3L	12447048	12447770
chr3L	12461466	12462978
chr3L	12483262	12484165
chr3L	12586595	12587137
chr3L	12603047	12603713
chr3L	12644707	12645048
chr3L	12678284	12678908
chr3L	12717076	12717628
chr3L	12782379	12782763
chr3L	12833332	12833667
chr3L	12841028	12841833
chr3L	12844517	12844889
chr3L	12864342	12864957
chr3L	12898844	12899295
chr3L	12930671	12932698
chr3L	13004724	13005352
chr3L	13030765	13031457
chr3L	13075151	13075802
chr3L	13098793	13099628
chr3L	13093403	13094127
chr3L	13104156	13104825
chr3L	13099886	13100235
chr3L	13108317	13109044
chr3L	13179899	13180429
chr3L	13181850	13183410
chr3L	13197245	13197602
chr3L	13198830	13199053
chr3L	13214468	13215023
chr3L	13238459	13239854
chr3L	13257319	13258234
chr3L	13265507	13266225
chr3L	13258514	13259878
chr3L	13283381	13283900
chr3L	13326102	13326782
chr3L	13348369	13348782
chr3L	13363295	13364603
chr3L	13428893	13429186
chr3L	13459719	13460377
chr3L	13479191	13479929
chr3L	13476521	13476840
chr3L	13494048	13495243
chr3L	13555501	13556687
chr3L	13562086	13563095
chr3L	13587763	13590270
chr3L	13599882	13600875
chr3L	13606336	13607777
chr3L	13638852	13639475
chr3L	13652008	13652792
chr3L	13656308	13656935
chr3L	13654417	13655827
chr3L	13676646	13677436
chr3L	13671198	13671646
chr3L	13776618	13777576
chr3L	13790691	13793233
chr3L	13799310	13800249
chr3L	13835001	13835715
chr3L	13879739	13880662
chr3L	13895712	13897329
chr3L	13944636	13945000
chr3L	14086531	14086943
chr3L	14087530	14088713
chr3L	14102836	14103436
chr3L	14099597	14102080
chr3L	14121660	14122664
chr3L	14117651	14118203
chr3L	14128789	14129525
chr3L	14142518	14142965
chr3L	14167580	14168263
chr3L	14259276	14260295
chr3L	14291346	14291795
chr3L	14350967	14351731
chr3L	14357847	14358639
chr3L	14372593	14373688
chr3L	14379604	14380406
chr3L	14443276	14443919
chr3L	14441869	14443004
chr3L	14477724	14478636
chr3L	14480136	14480663
chr3L	14507622	14508634
chr3L	14558821	14559480
chr3L	14569379	14570690
chr3L	14590681	14591632
chr3L	14584459	14584937
chr3L	14610864	14611343
chr3L	14617446	14618038
chr3L	14652318	14653138
chr3L	14690207	14691075
chr3L	14724941	14725402
chr3L	14840398	14841896
chr3L	14845594	14847445
chr3L	14882566	14883244
chr3L	14881204	14881781
chr3L	14901229	14902771
chr3L	14899843	14901078
chr3L	14915780	14916382
chr3L	14934722	14935199
chr3L	15036536	15037862
chr3L	15045917	15046510
chr3L	15059088	15060003
chr3L	15086279	15086893
chr3L	15075766	15076673
chr3L	15123548	15124209
chr3L	15168780	15169284
chr3L	15183751	15184600
chr3L	15209424	15210119
chr3L	15229969	15230501
chr3L	15258019	15258452
chr3L	15264945	15265400
chr3L	15280846	15281603
chr3L	15272415	15272856
chr3L	15277809	15278606
chr3L	15291150	15291605
chr3L	15306265	15306806
chr3L	15350317	15350828
chr3L	15386322	15387306
chr3L	15393849	15394813
chr3L	15428225	15429756
chr3L	15427562	15427980
chr3L	15462409	15462817
chr3L	15452434	15452722
chr3L	15536493	15537410
chr3L	15590699	15591403
chr3L	15614221	15614966
chr3L	15639584	15639987
chr3L	15653193	15654343
chr3L	15672280	15672862
chr3L	15738982	15739773
chr3L	15747658	15749886
chr3L	15746214	15746586
chr3L	15751315	15752085
chr3L	15797232	15797680
chr3L	15824529	15824938
chr3L	15854524	15854987
chr3L	15871729	15873219
chr3L	15922494	15923031
chr3L	15909475	15910688
chr3L	15928742	15929032
chr3L	15995409	15996673
chr3L	16080321	16081101
chr3L	16136555	16137560
chr3L	16166467	16166705
chr3L	16171866	16173526
chr3L	16181643	16181983
chr3L	16208758	16209163
chr3L	16299276	16300935
chr3L	16311625	16312672
chr3L	16339699	16341013
chr3L	16358236	16359158
chr3L	16357004	16357746
chr3L	16393519	16394102
chr3L	16430605	16431736
chr3L	16435522	16436996
chr3L	16464189	16464819
chr3L	16458605	16460071
chr3L	16500999	16501799
chr3L	16596553	16596773
chr3L	16640957	16642153
chr3L	16632527	16633549
chr3L	16655776	16656298
chr3L	16682283	16683871
chr3L	16697379	16697938
chr3L	16732171	16733246
chr3L	16759906	16760812
chr3L	16754072	16755236
chr3L	16752018	16753056
chr3L	16750053	16750902
chr3L	16763469	16763834
chr3L	16820741	16821840
chr3L	16819529	16820065
chr3L	16874825	16875276
chr3L	16878963	16879797
chr3L	16933188	16934697
chr3L	16988568	16989209
chr3L	16992537	16993280
chr3L	17056612	17058477
chr3L	17109382	17110556
chr3L	17106009	17107167
chr3L	17122688	17124366
chr3L	17141780	17143169
chr3L	17183788	17184265
chr3L	17194439	17195012
chr3L	17199576	17200032
chr3L	17217699	17219324
chr3L	17220909	17221581
chr3L	17225045	17225556
chr3L	17236836	17237277
chr3L	17281277	17281996
chr3L	17365018	17366131
chr3L	17357205	17357931
chr3L	17392400	17393281
chr3L	17412019	17412928
chr3L	17444723	17445269
chr3L	17461687	17461929
chr3L	17495315	17496705
chr3L	17601326	17601839
chr3L	17608198	17608519
chr3L	17674768	17675185
chr3L	17718133	17718925
chr3L	17893595	17894303
chr3L	17934660	17936304
chr3L	17951342	17951954
chr3L	17974057	17974303
chr3L	17976403	17976776
chr3L	18061713	18062338
chr3L	18081884	18082432
chr3L	18083917	18084923
chr3L	18076680	18077002
chr3L	18126987	18127802
chr3L	18149872	18150226
chr3L	18172881	18173472
chr3L	18240515	18240811
chr3L	18248059	18248476
chr3L	18286079	18286725
chr3L	18302027	18302385
chr3L	18323671	18324174
chr3L	18319493	18321046
chr3L	18322092	18323387
chr3L	18342236	18342800
chr3L	18344000	18344580
chr3L	18336025	18336810
chr3L	18362382	18363035
chr3L	18379115	18379611
chr3L	18411099	18411995
chr3L	18412079	18412789
chr3L	18417751	18418289
chr3L	18418646	18420005
chr3L	18427875	18428992
chr3L	18450007	18450776
chr3L	18494405	18497400
chr3L	18482690	18485406
chr3L	18492925	18493222
chr3L	18511968	18512744
chr3L	18561418	18562113
chr3L	18554119	18555108
chr3L	18571670	18572175
chr3L	18584590	18585795
chr3L	18637434	18637932
chr3L	18740432	18740860
chr3L	18853073	18853953
chr3L	18936012	18937719
chr3L	19036893	19037402
chr3L	19026564	19027322
chr3L	19058060	19058429
chr3L	19071257	19071866
chr3L	19091445	19092202
chr3L	19153536	19154328
chr3L	19197053	19197632
chr3L	19187792	19188813
chr3L	19242375	19244359
chr3L	19240400	19241049
chr3L	19251867	19252555
chr3L	19325335	19326051
chr3L	19320374	19321272
chr3L	19334683	19335343
chr3L	19386595	19387189
chr3L	19394100	19395690
chr3L	19407722	19409470
chr3L	19477621	19477873
chr3L	19488728	19489585
chr3L	19498447	19499722
chr3L	19560160	19560803
chr3L	19576738	19578122
chr3L	19657865	19658771
chr3L	19646118	19646714
chr3L	19670042	19671278
chr3L	19673937	19675267
chr3L	19671498	19672426
chr3L	19698505	19699358
chr3L	19782097	19783773
chr3L	19872407	19872959
chr3L	19857806	19858551
chr3L	19869859	19870202
chr3L	19945041	19945952
chr3L	19949907	19950379
chr3L	20019176	20021157
chr3L	20051969	20052868
chr3L	20254003	20255325
chr3L	20275774	20277261
chr3L	20272485	20273106
chr3L	20394356	20394985
chr3L	20404648	20404992
chr3L	20417234	20418630
chr3L	20516529	20517030
chr3L	20539180	20539767
chr3L	20551477	20552999
chr3L	20582066	20583298
chr3L	20606705	20607352
chr3L	20612382	20613255
chr3L	20700730	20701214
chr3L	20750309	20750956
chr3L	20829104	20830303
chr3L	20850273	20851456
chr3L	20902162	20902898
chr3L	20953651	20954377
chr3L	20977236	20978106
chr3L	20982163	20983369
chr3L	20984305	20986248
chr3L	21013564	21013991
chr3L	21045587	21046157
chr3L	21053539	21054593
chr3L	21116367	21117074
chr3L	21110546	21111424
chr3L	21109831	21110159
chr3L	21211595	21212378
chr3L	21201301	21201762
chr3L	21259245	21259882
chr3L	21324534	21325388
chr3L	21379345	21379868
chr3L	21389575	21390458
chr3L	21407131	21407735
chr3L	21451163	21452522
chr3L	21456415	21457096
chr3L	21465108	21467088
chr3L	21649159	21649756
chr3L	21647204	21648311
chr3L	21650166	21650695
chr3L	21865603	21868542
chr3L	21862666	21863995
chr3L	21857675	21858454
chr3L	21884352	21884952
chr3L	21910376	21912740
chr3L	21933398	21933962
chr3L	21997002	21999456
chr3L	22008261	22009964
chr3L	22016894	22019057
chr3L	22023437	22026003
chr3L	22031249	22033764
chr3L	22095908	22098191
chr3L	22109380	22110116
chr3L	22123420	22124296
chr3L	22127182	22128427
chr3L	22152837	22154605
chr3L	22206015	22208348
chr3L	22228069	22228673
chr3L	22257919	22258710
chr3L	22283641	22284988
chr3L	22294213	22295694
chr3L	22378719	22379399
chr3L	22392816	22393547
chr3L	22404224	22404562
chr3L	22426873	22427781
chr3L	22434972	22436175
chr3L	22452152	22452698
chr3L	22471843	22472325
chr3L	22482748	22484183
chr3L	22515468	22517972
chr3L	22513342	22514843
chr3L	22536499	22538559
chr3L	22538861	22541161
chr3L	22635107	22635681
chr3L	22627171	22628170
chr3L	22653294	22655142
chr3L	22743202	22743569
chr3L	22848887	22849257
chr3L	22889602	22890314
chr3L	22916540	22919743
chr3L	22926262	22929080
chr3L	22922540	22925287
chr3L	22929127	22931028
chr3L	22963641	22964135
chr3L	22966205	22968007
chr3L	23000271	23000982
chr3L	22999603	23000050
chr3L	23010809	23012562
chr3L	23033540	23034976
chr3L	23090037	23093167
chr3L	23269443	23270575
chr3L	23851883	23852721
chr3L	24473510	24473920
chr3L	24740468	24742979
chr3L	24765960	24766361
chr3L	25503549	25504215
chr3L	25868484	25869142
chr3L	26227479	26228699
chr3L	27006875	27007305
chr3L	27086667	27087294
chr3L	27085614	27086276
chr3L	27084979	27085397
chr3L	27130146	27131047
chr3L	27142695	27143653
[truncated: 1,333 more rows]
