# Supplementary material for: The hourglass model of evolutionary conservation during embryogenesis extends to developmental enhancers with signatures of positive selection
Source: Genome Res. 2021 Sep;31(9):1573–81. doi: 10.1101/gr.275212.121 (PMC8415374; doi:10.1101/gr.275212.121)
Supplement: Supplemental Material [file supp_gr.275212.121_Supplemental_Code.zip › Supplemental_Code/data/bedFiles/enhancers/stage_specific_enhancers/dmel68_IDR_0.05_specific_enhancer.bed]

chr2L	13237812	13239474
chr2L	16252770	16253240
chr2L	326726	328767
chr2L	3719164	3720251
chr2L	7371932	7373465
chr2L	13204601	13205673
chr2L	14368158	14369139
chr2L	373562	374215
chr2L	485783	486349
chr2L	1385611	1387811
chr2L	1444920	1445955
chr2L	1455869	1457317
chr2L	1554038	1554593
chr2L	1776182	1776445
chr2L	2127436	2127809
chr2L	2445581	2446132
chr2L	2470155	2471393
chr2L	2483556	2484856
chr2L	2485561	2486390
chr2L	2530082	2531671
chr2L	3150692	3151547
chr2L	3497017	3497820
chr2L	3600022	3601675
chr2L	3804347	3805181
chr2L	3818600	3820777
chr2L	3853127	3853531
chr2L	3917970	3920309
chr2L	4346473	4347219
chr2L	5106894	5108012
chr2L	5239490	5240208
chr2L	5296799	5297338
chr2L	5398976	5399592
chr2L	5416755	5417121
chr2L	5456060	5456746
chr2L	5481303	5481981
chr2L	5770586	5771629
chr2L	6184300	6185659
chr2L	6366927	6367312
chr2L	6797419	6797924
chr2L	6846540	6847174
chr2L	7192844	7193586
chr2L	7314890	7315928
chr2L	7316632	7317818
chr2L	7332220	7333293
chr2L	7361134	7361818
chr2L	7454831	7455899
chr2L	7536973	7537687
chr2L	7808976	7810126
chr2L	8299502	8299918
chr2L	8295737	8296112
chr2L	8421964	8422435
chr2L	8533601	8535305
chr2L	8760551	8762259
chr2L	8762474	8762932
chr2L	9073977	9074742
chr2L	9095552	9097206
chr2L	9569699	9569955
chr2L	9602574	9603188
chr2L	9905703	9907959
chr2L	10334359	10335406
chr2L	10689777	10691041
chr2L	10747252	10747740
chr2L	10795430	10796850
chr2L	11459399	11459819
chr2L	12487235	12487776
chr2L	12608260	12609267
chr2L	12622022	12622300
chr2L	13157275	13158509
chr2L	13670288	13670568
chr2L	13850353	13851721
chr2L	13888916	13889976
chr2L	13929514	13930161
chr2L	14343368	14344822
chr2L	14428739	14429451
chr2L	14496621	14496843
chr2L	14513909	14514234
chr2L	14621817	14623000
chr2L	14726759	14727991
chr2L	14972820	14973943
chr2L	15024238	15024992
chr2L	15413683	15414622
chr2L	15741169	15742318
chr2L	15738619	15739488
chr2L	15955410	15956019
chr2L	16435259	16435648
chr2L	17029843	17030497
chr2L	17264122	17264563
chr2L	17287566	17288311
chr2L	17440880	17443015
chr2L	17796181	17797037
chr2L	18151133	18151896
chr2L	18540340	18541102
chr2L	18555752	18557226
chr2L	18821751	18823125
chr2L	18892612	18893283
chr2L	18965248	18966220
chr2L	19287094	19288034
chr2L	19324668	19325088
chr2L	19935980	19937109
chr2L	20017670	20018094
chr2L	21105022	21105508
chr2L	21656405	21657104
chr2L	21881094	21882626
chr2L	21878555	21880240
chr2L	21951460	21951831
chr2L	22009571	22010773
chr2L	22036692	22037385
chr2L	22080879	22081690
chr2L	22919064	22919555
chr2R	11403181	11404151
chr2R	24378092	24379576
chr2R	10108146	10109054
chr2R	12893275	12894537
chr2R	14777645	14778431
chr2R	3680915	3681107
chr2R	3704300	3704877
chr2R	4011874	4013564
chr2R	6004255	6005181
chr2R	6223828	6224252
chr2R	6561857	6563628
chr2R	6629876	6631825
chr2R	6654782	6655509
chr2R	6759762	6761198
chr2R	6984013	6985004
chr2R	7170565	7171485
chr2R	7255063	7256865
chr2R	7246597	7247277
chr2R	7331633	7334037
chr2R	7432810	7433581
chr2R	8036303	8037216
chr2R	8058833	8059453
chr2R	8244572	8245486
chr2R	8725340	8726132
chr2R	9149428	9151268
chr2R	9227316	9227756
chr2R	9304550	9305688
chr2R	9540441	9540698
chr2R	9678571	9679273
chr2R	10270110	10270496
chr2R	11076526	11077747
chr2R	11331582	11332540
chr2R	11382519	11383582
chr2R	11491969	11493099
chr2R	11520119	11521553
chr2R	11535016	11535696
chr2R	11614963	11615461
chr2R	11754983	11756090
chr2R	11786886	11787459
chr2R	12017398	12018058
chr2R	12445642	12446602
chr2R	12454065	12454414
chr2R	12592270	12592481
chr2R	13011080	13011893
chr2R	13282030	13283998
chr2R	14003131	14003475
chr2R	13998660	13998935
chr2R	14011642	14012429
chr2R	14214532	14215025
chr2R	14306870	14307700
chr2R	14416145	14417402
chr2R	14912600	14913408
chr2R	14963961	14965143
chr2R	15009020	15009395
chr2R	15920115	15920836
chr2R	15998535	15999907
chr2R	16218132	16218722
chr2R	16516960	16517382
chr2R	16637179	16637701
chr2R	17649376	17649939
chr2R	18016102	18017563
chr2R	18230475	18230749
chr2R	18291413	18291798
chr2R	18572021	18573131
chr2R	18674471	18675034
chr2R	18666072	18666797
chr2R	18673964	18674265
chr2R	19142925	19143514
chr2R	19280871	19282960
chr2R	19337267	19338601
chr2R	19413231	19413879
chr2R	19467931	19468827
chr2R	19650763	19651917
chr2R	20061586	20063929
chr2R	20098384	20099249
chr2R	20123154	20123797
chr2R	20151374	20152017
chr2R	20522101	20523026
chr2R	20554616	20555158
chr2R	20566607	20568764
chr2R	20844192	20844654
chr2R	20953549	20954423
chr2R	21382215	21382859
chr2R	21873767	21874394
chr2R	22153007	22153724
chr2R	22171506	22172327
chr2R	22242745	22243384
chr2R	22510268	22511006
chr2R	22644480	22645194
chr2R	23221433	23222322
chr2R	23579173	23579628
chr2R	23634133	23634742
chr2R	25006029	25006934
chr2R	25058956	25059797
chr3L	6160092	6160530
chr3L	12451779	12452173
chr3L	441404	442548
chr3L	10943585	10945231
chr3L	16924309	16924937
chr3L	18202476	18203528
chr3L	18382242	18382875
chr3L	22231743	22233700
chr3L	136440	136988
chr3L	381085	381539
chr3L	551421	552634
chr3L	645334	645776
chr3L	715718	716659
chr3L	741998	743052
chr3L	1091005	1091769
chr3L	1120865	1122223
chr3L	1351923	1352610
chr3L	1403969	1404997
chr3L	1843093	1845476
chr3L	1915849	1916275
chr3L	2152787	2153291
chr3L	2537032	2537872
chr3L	2815863	2816254
chr3L	2881277	2882107
chr3L	3035917	3036761
chr3L	3073927	3074463
chr3L	3074918	3075225
chr3L	3107342	3107801
chr3L	3339028	3339601
chr3L	3394826	3395919
chr3L	3391803	3392469
chr3L	3542425	3542943
chr3L	3623350	3623868
chr3L	3661249	3661796
chr3L	3802219	3802799
chr3L	4624057	4625162
chr3L	4993821	4995430
chr3L	5352468	5353329
chr3L	5981553	5982432
chr3L	6280434	6281876
chr3L	6865652	6866120
chr3L	6922622	6924225
chr3L	6941452	6942020
chr3L	7371417	7371875
chr3L	7861438	7862635
chr3L	7955922	7956357
chr3L	8451718	8452654
chr3L	8461316	8462098
chr3L	9352612	9353613
chr3L	9794394	9795321
chr3L	9832734	9833764
chr3L	10297347	10298713
chr3L	10379181	10379890
chr3L	10772903	10773131
chr3L	10975144	10976434
chr3L	11144846	11145452
chr3L	11285752	11287629
chr3L	12367563	12368542
chr3L	12371551	12372846
chr3L	12406823	12408244
chr3L	12505615	12507342
chr3L	12569619	12570096
chr3L	12607991	12608544
chr3L	12830386	12831431
chr3L	13076105	13076801
chr3L	13134782	13135994
chr3L	13256203	13256859
chr3L	13357558	13358670
chr3L	13709736	13710539
chr3L	14463177	14463897
chr3L	14467595	14468374
chr3L	14522479	14523451
chr3L	14575595	14576013
chr3L	14577508	14577853
chr3L	14595059	14595611
chr3L	14623692	14624035
chr3L	14952233	14952868
chr3L	15014430	15016139
chr3L	15080226	15080482
chr3L	15244915	15246691
chr3L	15264289	15264676
chr3L	15293717	15294485
chr3L	15817565	15818224
chr3L	16344115	16345111
chr3L	16494482	16495003
chr3L	16660044	16660415
chr3L	16910186	16910727
chr3L	17443559	17443913
chr3L	17790050	17790563
chr3L	17873797	17874444
chr3L	18233348	18233679
chr3L	18325211	18325718
chr3L	18393267	18394053
chr3L	18423907	18424652
chr3L	18445464	18446004
chr3L	18452673	18453064
chr3L	18549335	18549809
chr3L	18799984	18800577
chr3L	18996349	18997319
chr3L	19303160	19304372
chr3L	19345170	19345606
chr3L	19895390	19895996
chr3L	19896910	19898090
chr3L	19898612	19898890
chr3L	20442736	20443654
chr3L	20540711	20542017
chr3L	20674853	20675792
chr3L	20739704	20740341
chr3L	20793747	20794234
chr3L	21066277	21067128
chr3L	21462317	21462874
chr3L	21447961	21448815
chr3L	21699675	21700728
chr3L	21738885	21739627
chr3L	23949036	23949720
chr3L	24367526	24368959
chr3R	15990120	15991241
chr3R	6782230	6783268
chr3R	11697864	11699419
chr3R	13647671	13648105
chr3R	13941653	13943143
chr3R	14793385	14795176
chr3R	21512103	21513544
chr3R	23444995	23446197
chr3R	28163176	28166394
chr3R	29376279	29376949
chr3R	31702756	31703514
chr3R	4164236	4165736
chr3R	4244386	4245996
chr3R	4360301	4362102
chr3R	4841710	4842226
chr3R	4954180	4954777
chr3R	5055394	5056620
chr3R	5215183	5215700
chr3R	5729084	5729934
chr3R	6760783	6761924
chr3R	6785038	6786564
chr3R	6866556	6867149
chr3R	6878732	6879046
chr3R	6914224	6915017
chr3R	6946854	6947906
chr3R	7137787	7138649
chr3R	7141056	7141363
chr3R	7133690	7134293
chr3R	7134709	7135081
chr3R	7174098	7175717
chr3R	7187901	7188781
chr3R	7944604	7945178
chr3R	7940968	7941388
chr3R	7954237	7955069
chr3R	8188924	8189563
chr3R	8215292	8216117
chr3R	8270583	8271445
chr3R	8271697	8272333
chr3R	8335888	8336181
chr3R	8330362	8331181
chr3R	8680402	8681082
chr3R	8681867	8682641
chr3R	9146462	9147258
chr3R	9226165	9226479
chr3R	9352537	9353427
chr3R	9661502	9662410
chr3R	10168621	10169575
chr3R	10179460	10181465
chr3R	10251790	10253427
chr3R	10375206	10376216
chr3R	10653027	10653783
chr3R	11196681	11197130
chr3R	11529354	11532371
chr3R	12325353	12326517
chr3R	13859942	13860728
chr3R	13885472	13886348
chr3R	13947323	13948096
chr3R	14589229	14590211
chr3R	14595362	14595975
chr3R	14583417	14584549
chr3R	15419151	15419787
chr3R	15609032	15610004
chr3R	16316626	16317238
chr3R	16542192	16543227
chr3R	16687078	16688111
chr3R	16790105	16791244
chr3R	16851946	16852360
chr3R	16850572	16851106
chr3R	16866012	16867277
chr3R	16933419	16933680
chr3R	17977907	17979341
chr3R	17996831	17998134
chr3R	18047722	18048482
chr3R	18741263	18741770
chr3R	19054722	19055906
chr3R	19062858	19063575
chr3R	19246402	19247551
chr3R	19253857	19254547
chr3R	19339938	19340419
chr3R	19346171	19346956
chr3R	19354370	19354982
chr3R	19485483	19486620
chr3R	19786210	19786947
chr3R	19787373	19788557
chr3R	19936711	19937215
chr3R	20787916	20789310
chr3R	21326557	21327329
chr3R	21382296	21383024
chr3R	21454649	21455647
chr3R	21539629	21540018
chr3R	22175981	22177851
chr3R	22170045	22171048
chr3R	23031465	23032016
chr3R	23042517	23043320
chr3R	23148505	23149601
chr3R	23298689	23299152
chr3R	23673141	23674403
chr3R	23817441	23818253
chr3R	24511527	24512225
chr3R	24614499	24615011
chr3R	25059976	25060763
chr3R	25121808	25122273
chr3R	25526321	25527598
chr3R	25629553	25630369
chr3R	26027780	26028359
chr3R	26100559	26100871
chr3R	26167287	26168416
chr3R	26604138	26605984
chr3R	26884342	26885068
chr3R	27417951	27418564
chr3R	27446148	27447491
chr3R	28084058	28085453
chr3R	28385968	28387224
chr3R	29086927	29087684
chr3R	29110394	29111146
chr3R	29539715	29540342
chr3R	30221081	30222284
chr3R	30229076	30230173
chr3R	30393478	30394640
chr3R	30778049	30778501
chr3R	30906433	30907380
chr3R	30917292	30917896
chr3R	31064416	31064945
chr3R	31159645	31161507
chr3R	31380911	31381712
chr3R	31524310	31525221
chr3R	31606046	31607067
chr3R	31703723	31704126
chr3R	31781299	31782616
chr4	486426	487075
chr4	801057	802345
chr4	1087016	1087556
chrUn_DS483562v1	8668	9443
chrUn_DS483562v1	30598	30925
chrUn_DS483562v1	29933	30347
chrUn_DS483817v1	2647	2910
chrUn_DS483841v1	492	1640
chrUn_DS483906v1	707	1361
chrUn_DS485415v1	640	1053
chrX	1310571	1311404
chrX	13369222	13370050
chrX	1146682	1149204
chrX	4389452	4390918
chrX	7257898	7258425
chrX	21053003	21053566
chrX	392251	392713
chrX	377487	378921
chrX	403400	404661
chrX	397533	398500
chrX	418721	419840
chrX	412016	413529
chrX	587478	588167
chrX	1103796	1104254
chrX	1454866	1456308
chrX	1550725	1553969
chrX	1657452	1658245
chrX	2254854	2255802
chrX	3081283	3083846
chrX	3125076	3126342
chrX	3394508	3395163
chrX	4012621	4013434
chrX	4165664	4166521
chrX	4208907	4209668
chrX	4420187	4420460
chrX	4434428	4435998
chrX	4486637	4487106
chrX	4561877	4563371
chrX	4910001	4911289
chrX	5171787	5172801
chrX	5417830	5418266
chrX	5598569	5599431
chrX	5589757	5590296
chrX	5628810	5629593
chrX	6016172	6016962
chrX	6598897	6599605
chrX	6874866	6875462
chrX	7066330	7067202
chrX	7224727	7225292
chrX	7369526	7370254
chrX	7558960	7560045
chrX	7569455	7570585
chrX	7625489	7625828
chrX	8670791	8671637
chrX	9077452	9078012
chrX	9760067	9760655
chrX	9775044	9776146
chrX	10257092	10259070
chrX	11513091	11513796
chrX	12200532	12201395
chrX	12218461	12219049
chrX	12230996	12231966
chrX	12576316	12576726
chrX	12613044	12613464
chrX	13851768	13853804
chrX	14065169	14065988
chrX	14707806	14708824
chrX	15352352	15353628
chrX	15487529	15488514
chrX	15666022	15667026
chrX	15730138	15731278
chrX	16159496	16160306
chrX	16356177	16357025
chrX	16771917	16772474
chrX	16775975	16776338
chrX	16950200	16950712
chrX	17173675	17174244
chrX	17327904	17328598
chrX	17328845	17329542
chrX	17535546	17536477
chrX	18031521	18032937
chrX	18129055	18129840
chrX	18263825	18264739
chrX	18269617	18271409
chrX	18536861	18537821
chrX	19295788	19296429
chrX	19753391	19754567
chrX	20633264	20634024
chrX	21032461	21032742
chrX	21377877	21378940
chrX	23008641	23009270
chrX	23387051	23387367
chrX_CP007103v1_random	32319	32553
chrX_DS483660v1_random	12905	13140
chrX_DS483909v1_random	1369	2437
chrX_DS484057v1_random	1955	2477
chrX_DS485617v1_random	713	989
chrX_DS485855v1_random	633	955
chrY	1428377	1428836
chrY	1429017	1429984
chrY_DS484175v1_random	52	791
