# Supplementary material for: The hourglass model of evolutionary conservation during embryogenesis extends to developmental enhancers with signatures of positive selection
Source: Genome Res. 2021 Sep;31(9):1573–81. doi: 10.1101/gr.275212.121 (PMC8415374; doi:10.1101/gr.275212.121)
Supplement: Supplemental Material [file supp_gr.275212.121_Supplemental_Code.zip › Supplemental_Code/data/bedFiles/enhancers/stage_specific_enhancers/dvir2528_IDR_0.05_specific_enhancer.bed]

scaffold_10322	138724	139354
scaffold_10322	265301	267117
scaffold_10322	336405	336858
scaffold_10322	332908	335210
scaffold_10324	84953	85959
scaffold_10324	127878	129701
scaffold_10324	119867	120370
scaffold_10324	179466	179859
scaffold_10324	180509	181985
scaffold_10324	227167	228212
scaffold_10324	352357	352554
scaffold_10324	358491	359834
scaffold_10324	522391	524019
scaffold_10324	637851	638389
scaffold_10324	910410	911540
scaffold_10324	987337	988476
scaffold_10324	1026693	1027655
scaffold_10324	1061254	1063138
scaffold_10324	1088083	1088677
scaffold_10324	1184585	1185200
scaffold_12100	220787	221604
scaffold_12415	1797	2397
scaffold_12472	40684	41411
scaffold_12472	169584	170073
scaffold_12472	242429	243123
scaffold_12472	272480	273939
scaffold_12472	493064	493639
scaffold_12472	492245	492838
scaffold_12566	7459	8551
scaffold_12723	1425011	1425845
scaffold_12723	3751324	3752172
scaffold_12723	4111465	4112682
scaffold_12723	4276132	4277192
scaffold_12723	4292339	4292726
scaffold_12723	423511	424175
scaffold_12723	481942	482448
scaffold_12723	710312	711158
scaffold_12723	826278	827835
scaffold_12723	898017	899691
scaffold_12723	924507	925870
scaffold_12723	1018460	1018922
scaffold_12723	1162037	1163206
scaffold_12723	1283269	1284816
scaffold_12723	1297560	1298412
scaffold_12723	1341515	1342272
scaffold_12723	1336306	1336907
scaffold_12723	1356387	1356775
scaffold_12723	1519438	1521024
scaffold_12723	1616191	1616987
scaffold_12723	1692492	1695441
scaffold_12723	1835186	1835861
scaffold_12723	1882665	1883704
scaffold_12723	1927969	1928879
scaffold_12723	1959444	1960242
scaffold_12723	1973425	1973953
scaffold_12723	2019063	2020814
scaffold_12723	2041956	2043659
scaffold_12723	2185265	2186032
scaffold_12723	2510120	2510365
scaffold_12723	2656034	2656988
scaffold_12723	2775612	2776262
scaffold_12723	2831518	2832278
scaffold_12723	2839582	2840258
scaffold_12723	2894057	2896154
scaffold_12723	2982169	2982487
scaffold_12723	3072815	3073771
scaffold_12723	3095186	3096018
scaffold_12723	3200925	3201658
scaffold_12723	3291752	3292193
scaffold_12723	3315569	3317176
scaffold_12723	3454370	3454976
scaffold_12723	3461124	3462359
scaffold_12723	3511119	3511723
scaffold_12723	3705059	3706051
scaffold_12723	3729558	3729962
scaffold_12723	3724145	3724919
scaffold_12723	3837742	3839406
scaffold_12723	4004731	4005689
scaffold_12723	4023585	4024450
scaffold_12723	4078684	4079238
scaffold_12723	4109870	4110708
scaffold_12723	4169179	4170255
scaffold_12723	4172241	4173423
scaffold_12723	4187770	4188247
scaffold_12723	4177983	4178806
scaffold_12723	4189292	4190626
scaffold_12723	4208829	4209830
scaffold_12723	4197782	4198479
scaffold_12723	4217008	4218213
scaffold_12723	4266379	4267782
scaffold_12723	4323750	4324696
scaffold_12723	4312609	4313940
scaffold_12723	4333643	4335455
scaffold_12723	4376902	4377547
scaffold_12723	4408028	4409548
scaffold_12723	4455043	4455564
scaffold_12723	4520744	4521658
scaffold_12723	4535150	4536297
scaffold_12723	4523937	4524424
scaffold_12723	4611115	4612916
scaffold_12723	4680886	4682484
scaffold_12723	4682993	4683997
scaffold_12723	4687148	4687668
scaffold_12723	4706205	4707153
scaffold_12723	4716117	4716760
scaffold_12723	4734260	4734930
scaffold_12723	4787918	4788377
scaffold_12723	4922435	4923295
scaffold_12723	4941256	4942512
scaffold_12723	4937804	4938793
scaffold_12723	4956122	4956702
scaffold_12723	4999379	5000399
scaffold_12723	5023937	5025577
scaffold_12723	5126011	5127044
scaffold_12723	5112933	5113473
scaffold_12723	5206339	5207418
scaffold_12723	5356247	5357414
scaffold_12723	5445828	5446444
scaffold_12723	5490258	5490726
scaffold_12723	5551513	5552779
scaffold_12723	5621807	5622559
scaffold_12723	5631218	5632521
scaffold_12723	5626388	5627276
scaffold_12723	5647219	5647424
scaffold_12723	5636990	5637709
scaffold_12726	588841	589899
scaffold_12726	77528	78126
scaffold_12726	229671	230380
scaffold_12726	426334	427628
scaffold_12726	498695	499601
scaffold_12726	563579	564795
scaffold_12726	565228	565894
scaffold_12726	568075	568532
scaffold_12726	601375	602352
scaffold_12726	635256	636075
scaffold_12726	666199	667018
scaffold_12726	726172	727361
scaffold_12726	728931	730754
scaffold_12726	831374	832617
scaffold_12726	972622	973649
scaffold_12726	981884	982881
scaffold_12726	1002437	1003152
scaffold_12726	1076763	1077774
scaffold_12726	1128379	1129127
scaffold_12726	1372412	1372718
scaffold_12726	1411557	1412699
scaffold_12726	1567683	1569219
scaffold_12726	1561600	1562929
scaffold_12726	1911746	1912527
scaffold_12726	1929781	1930227
scaffold_12726	1934658	1934992
scaffold_12726	2038089	2038449
scaffold_12726	2204092	2204380
scaffold_12726	2257052	2257582
scaffold_12726	2324462	2325226
scaffold_12726	2620047	2621106
scaffold_12726	2626474	2627212
scaffold_12726	2709540	2710167
scaffold_12726	2781122	2781938
scaffold_12726	2796076	2797119
scaffold_12728	127104	127896
scaffold_12728	761178	761425
scaffold_12758	31024	31797
scaffold_12758	39953	41073
scaffold_12758	44543	45072
scaffold_12758	67414	67886
scaffold_12758	103211	104325
scaffold_12758	179502	179975
scaffold_12758	174838	175233
scaffold_12758	328541	329453
scaffold_12758	333650	334068
scaffold_12758	352153	354041
scaffold_12758	363442	364498
scaffold_12758	467655	468439
scaffold_12758	625187	625727
scaffold_12758	672320	673050
scaffold_12758	713639	715468
scaffold_12758	710295	712290
scaffold_12758	769179	769936
scaffold_12758	770936	771959
scaffold_12758	790856	791366
scaffold_12758	891516	892203
scaffold_12758	958395	959196
scaffold_12822	982030	983205
scaffold_12822	1359801	1360615
scaffold_12822	2195226	2196883
scaffold_12822	3522466	3524323
scaffold_12822	489658	490132
scaffold_12822	510129	511036
scaffold_12822	537517	538099
scaffold_12822	562054	562651
scaffold_12822	746246	748075
scaffold_12822	792073	792802
scaffold_12822	886989	888483
scaffold_12822	907258	908455
scaffold_12822	909123	909784
scaffold_12822	1271801	1272303
scaffold_12822	1290569	1291348
scaffold_12822	1321517	1322567
scaffold_12822	1319952	1320473
scaffold_12822	1368332	1369473
scaffold_12822	1364570	1365700
scaffold_12822	1491849	1493449
scaffold_12822	1580617	1581323
scaffold_12822	1610374	1610771
scaffold_12822	1751261	1752291
scaffold_12822	1753390	1755130
scaffold_12822	1917506	1918188
scaffold_12822	1961226	1962332
scaffold_12822	2011368	2012023
scaffold_12822	2082184	2083476
scaffold_12822	2144671	2146084
scaffold_12822	2203381	2204175
scaffold_12822	2313235	2313825
scaffold_12822	2474200	2474646
scaffold_12822	2690356	2691169
scaffold_12822	3056806	3058151
scaffold_12822	3055804	3056657
scaffold_12822	3058308	3058668
scaffold_12822	3087902	3088877
scaffold_12822	3197240	3197902
scaffold_12822	3203159	3204288
scaffold_12822	3205371	3206845
scaffold_12822	3338380	3339408
scaffold_12822	3395306	3397228
scaffold_12822	3417773	3419943
scaffold_12822	3415856	3417587
scaffold_12822	3412465	3413382
scaffold_12822	3482929	3483890
scaffold_12822	3517072	3518208
scaffold_12822	3621897	3622877
scaffold_12822	3639817	3640722
scaffold_12822	3709337	3710129
scaffold_12822	3765586	3766498
scaffold_12822	3933825	3934583
scaffold_12823	1965694	1966460
scaffold_12823	949382	952125
scaffold_12823	1997632	1998950
scaffold_12823	188331	188909
scaffold_12823	324459	325078
scaffold_12823	525438	527471
scaffold_12823	643230	644443
scaffold_12823	640434	641833
scaffold_12823	771038	771406
scaffold_12823	818483	819165
scaffold_12823	848351	849135
scaffold_12823	914790	916035
scaffold_12823	943631	944644
scaffold_12823	985132	985682
scaffold_12823	1188688	1189564
scaffold_12823	1394607	1395538
scaffold_12823	1435579	1436367
scaffold_12823	1489053	1490193
scaffold_12823	1725582	1726344
scaffold_12823	1744291	1745061
scaffold_12823	1736793	1737268
scaffold_12823	1789592	1790058
scaffold_12823	2013817	2015171
scaffold_12823	2066364	2067484
scaffold_12823	2135623	2136004
scaffold_12823	2134279	2134608
scaffold_12823	2316859	2317649
scaffold_12823	2426307	2426748
scaffold_12855	540605	541390
scaffold_12855	671646	673373
scaffold_12855	1374065	1376568
scaffold_12855	1487993	1491558
scaffold_12855	2031024	2033716
scaffold_12855	2244119	2244983
scaffold_12855	2276822	2278463
scaffold_12855	2392048	2392841
scaffold_12855	3079883	3081275
scaffold_12855	3047142	3047836
scaffold_12855	3505052	3506295
scaffold_12855	4259092	4259948
scaffold_12855	5225928	5226909
scaffold_12855	6454544	6455840
scaffold_12855	7012067	7014376
scaffold_12855	6962978	6964404
scaffold_12855	7192082	7192746
scaffold_12855	7829968	7831646
scaffold_12855	39985	40876
scaffold_12855	467520	468579
scaffold_12855	546413	547504
scaffold_12855	567533	568358
scaffold_12855	775831	776931
scaffold_12855	837734	838471
scaffold_12855	855453	857420
scaffold_12855	905909	906504
scaffold_12855	1186675	1187533
scaffold_12855	1222925	1224067
scaffold_12855	1479044	1479872
scaffold_12855	1530637	1532211
scaffold_12855	1537685	1538500
scaffold_12855	1527979	1528427
scaffold_12855	1548337	1549129
scaffold_12855	1582157	1582924
scaffold_12855	1590331	1593035
scaffold_12855	1631309	1631496
scaffold_12855	1625605	1625901
scaffold_12855	1647644	1648927
scaffold_12855	1638924	1639347
scaffold_12855	1732922	1734250
scaffold_12855	1848664	1849342
scaffold_12855	1909773	1911528
scaffold_12855	1902606	1903674
scaffold_12855	1968892	1970087
scaffold_12855	2029882	2030470
scaffold_12855	2135687	2136583
scaffold_12855	2183752	2184524
scaffold_12855	2202596	2203463
scaffold_12855	2276267	2276580
scaffold_12855	2303967	2305700
scaffold_12855	2302250	2303822
scaffold_12855	2318072	2320329
scaffold_12855	2379734	2380675
scaffold_12855	2418101	2419410
scaffold_12855	2526598	2527173
scaffold_12855	2558394	2560590
scaffold_12855	2563189	2564272
scaffold_12855	2617668	2618088
scaffold_12855	2630664	2631856
scaffold_12855	2690536	2691644
scaffold_12855	2815517	2816579
scaffold_12855	2871153	2871667
scaffold_12855	2887241	2888308
scaffold_12855	3001441	3003083
scaffold_12855	3007072	3007662
scaffold_12855	3049982	3051274
scaffold_12855	3100195	3102006
scaffold_12855	3164022	3164629
scaffold_12855	3192654	3193964
scaffold_12855	3234544	3235646
scaffold_12855	3249561	3250385
scaffold_12855	3262346	3264338
scaffold_12855	3501006	3501905
scaffold_12855	3515755	3516545
scaffold_12855	3516948	3517498
scaffold_12855	3508294	3509530
scaffold_12855	3569301	3570102
scaffold_12855	3557482	3557796
scaffold_12855	3694275	3696126
scaffold_12855	3696397	3697392
scaffold_12855	3715466	3718110
scaffold_12855	3712722	3714089
scaffold_12855	3741280	3741783
scaffold_12855	3810221	3811056
scaffold_12855	3863353	3864769
scaffold_12855	3955426	3956227
scaffold_12855	4128244	4128569
scaffold_12855	4188823	4189381
scaffold_12855	4295419	4295930
scaffold_12855	4367794	4368781
scaffold_12855	4401052	4401849
scaffold_12855	4445159	4446554
scaffold_12855	4582319	4583587
scaffold_12855	4573440	4573957
scaffold_12855	4616819	4617694
scaffold_12855	4617930	4618140
scaffold_12855	4735610	4736571
scaffold_12855	4746950	4747710
scaffold_12855	4758488	4759173
scaffold_12855	4767810	4768382
scaffold_12855	4959308	4959922
scaffold_12855	5167718	5168457
scaffold_12855	5207998	5208594
scaffold_12855	5272011	5272630
scaffold_12855	5321181	5321811
scaffold_12855	5424880	5425950
scaffold_12855	5450662	5451363
scaffold_12855	5502703	5503604
scaffold_12855	5489176	5490008
scaffold_12855	5542370	5544806
scaffold_12855	5601189	5601812
scaffold_12855	5598043	5598448
scaffold_12855	5758737	5760704
scaffold_12855	5787113	5787746
scaffold_12855	5978794	5979443
scaffold_12855	6023158	6023945
scaffold_12855	6032681	6033755
scaffold_12855	6064308	6064766
scaffold_12855	6138219	6138791
scaffold_12855	6157489	6158533
scaffold_12855	6264319	6265059
scaffold_12855	6317704	6318433
scaffold_12855	6353764	6355831
scaffold_12855	6363737	6364754
scaffold_12855	6395429	6396339
scaffold_12855	6582048	6582969
scaffold_12855	6758676	6759408
scaffold_12855	6932877	6933387
scaffold_12855	7063363	7065480
scaffold_12855	7092548	7093499
scaffold_12855	7127722	7129314
scaffold_12855	7145282	7146046
scaffold_12855	7228138	7228792
scaffold_12855	7288480	7289569
scaffold_12855	7353121	7356137
scaffold_12855	7352694	7352939
scaffold_12855	7363363	7363717
scaffold_12855	7423608	7425019
scaffold_12855	7484007	7485759
scaffold_12855	7548082	7549608
scaffold_12855	7622653	7623407
scaffold_12855	7669860	7670242
scaffold_12855	7736255	7737086
scaffold_12855	7772322	7774692
scaffold_12855	8007448	8008104
scaffold_12855	8015222	8016388
scaffold_12855	8285586	8286826
scaffold_12855	8495860	8496320
scaffold_12855	8592880	8595097
scaffold_12855	8630958	8632289
scaffold_12855	8691846	8693091
scaffold_12855	8731066	8731897
scaffold_12855	8739622	8740191
scaffold_12855	8755856	8756262
scaffold_12855	8942615	8944292
scaffold_12855	9122009	9122741
scaffold_12855	9172921	9173780
scaffold_12855	9188906	9190794
scaffold_12855	9175839	9177064
scaffold_12855	9219847	9220918
scaffold_12855	9299551	9300652
scaffold_12855	9614931	9615687
scaffold_12855	9724960	9725665
scaffold_12855	9783974	9784653
scaffold_12855	9799127	9800052
scaffold_12855	9801285	9802104
scaffold_12855	9829244	9829741
scaffold_12855	9816898	9817577
scaffold_12855	9863694	9864732
scaffold_12855	9870099	9870816
scaffold_12855	9875349	9875787
scaffold_12875	4063121	4063552
scaffold_12875	1621907	1622376
scaffold_12875	2555257	2555972
scaffold_12875	2800992	2802668
scaffold_12875	3308622	3309782
scaffold_12875	6257965	6259104
scaffold_12875	6569421	6570846
scaffold_12875	7682611	7684158
scaffold_12875	10763878	10764596
scaffold_12875	12468205	12468620
scaffold_12875	16103986	16105905
scaffold_12875	16400179	16401538
scaffold_12875	16842264	16843492
scaffold_12875	18707859	18710552
scaffold_12875	19594303	19596750
scaffold_12875	19888798	19891295
scaffold_12875	311882	312756
scaffold_12875	333262	334346
scaffold_12875	394772	395881
scaffold_12875	418845	420332
scaffold_12875	511954	513314
scaffold_12875	551086	551855
scaffold_12875	705166	705569
scaffold_12875	755808	756974
scaffold_12875	834787	835260
scaffold_12875	837617	838180
scaffold_12875	841902	842624
scaffold_12875	871143	871886
scaffold_12875	897992	899317
scaffold_12875	1059509	1060964
scaffold_12875	1069847	1071469
scaffold_12875	1255703	1257552
scaffold_12875	1594306	1597577
scaffold_12875	1619866	1621242
scaffold_12875	1901280	1901894
scaffold_12875	1926711	1927303
scaffold_12875	1921624	1922226
scaffold_12875	1943948	1945587
scaffold_12875	2003303	2004729
scaffold_12875	2436204	2437155
scaffold_12875	2448285	2452429
scaffold_12875	2462858	2463888
scaffold_12875	2546879	2547700
scaffold_12875	2577330	2577621
scaffold_12875	2592347	2593362
scaffold_12875	2597925	2599512
scaffold_12875	2608280	2609240
scaffold_12875	2628634	2629787
scaffold_12875	2636012	2636728
scaffold_12875	2765061	2765904
scaffold_12875	2766126	2766909
scaffold_12875	2762376	2763080
scaffold_12875	2971243	2971905
scaffold_12875	3317824	3318944
scaffold_12875	3342370	3343461
scaffold_12875	3486840	3487770
scaffold_12875	3510819	3511558
scaffold_12875	3837647	3838547
scaffold_12875	3911934	3912704
scaffold_12875	4007320	4008351
scaffold_12875	4014676	4015352
scaffold_12875	4042288	4043256
scaffold_12875	4064344	4064730
scaffold_12875	4068195	4068728
scaffold_12875	4088953	4089762
scaffold_12875	4217416	4219337
scaffold_12875	4343384	4343855
scaffold_12875	4352512	4352910
scaffold_12875	4478470	4479145
scaffold_12875	4600710	4601483
scaffold_12875	4631241	4632301
scaffold_12875	4690971	4692834
scaffold_12875	4741485	4742073
scaffold_12875	4833953	4834464
scaffold_12875	4858223	4859637
scaffold_12875	4869266	4870041
scaffold_12875	4921537	4922514
scaffold_12875	4951222	4951876
scaffold_12875	5062732	5063404
scaffold_12875	5227925	5229908
scaffold_12875	5264920	5265557
scaffold_12875	5280369	5281551
scaffold_12875	5306729	5307844
scaffold_12875	5345077	5346490
scaffold_12875	5382582	5383302
scaffold_12875	5486564	5487423
scaffold_12875	5488892	5490568
scaffold_12875	5522701	5524453
scaffold_12875	5525075	5525971
scaffold_12875	5526193	5527281
scaffold_12875	5539940	5540534
scaffold_12875	5725426	5726140
scaffold_12875	5730849	5731178
scaffold_12875	5787768	5788784
scaffold_12875	5808987	5809452
scaffold_12875	5826796	5827473
scaffold_12875	5820884	5821370
scaffold_12875	5853583	5854305
scaffold_12875	5854743	5855295
scaffold_12875	5880186	5880689
scaffold_12875	5946092	5946836
scaffold_12875	5938823	5940100
scaffold_12875	5993358	5994150
scaffold_12875	6055282	6056769
scaffold_12875	6247074	6248487
scaffold_12875	6340891	6342358
scaffold_12875	6358527	6359317
scaffold_12875	6375723	6376552
scaffold_12875	6378442	6379423
scaffold_12875	6464764	6466111
scaffold_12875	6462438	6463828
scaffold_12875	6478400	6479039
scaffold_12875	6660217	6661635
scaffold_12875	6682142	6683394
scaffold_12875	6687053	6688141
scaffold_12875	6741285	6741827
scaffold_12875	6752888	6753447
scaffold_12875	7107587	7108886
scaffold_12875	7186782	7188065
scaffold_12875	7221726	7222214
scaffold_12875	7277073	7277749
scaffold_12875	7332415	7334147
scaffold_12875	7400637	7401841
scaffold_12875	7540256	7541114
scaffold_12875	7630972	7631753
scaffold_12875	7665730	7666593
scaffold_12875	7652733	7653209
scaffold_12875	7752980	7753574
scaffold_12875	7791459	7791700
scaffold_12875	7858381	7859211
scaffold_12875	7859435	7860613
scaffold_12875	7906479	7906771
scaffold_12875	7940144	7940962
scaffold_12875	7984101	7986013
scaffold_12875	8025158	8027306
scaffold_12875	8113002	8113811
scaffold_12875	8129674	8131201
scaffold_12875	8209298	8210405
scaffold_12875	8250843	8251210
scaffold_12875	8380786	8381590
scaffold_12875	8448962	8449983
scaffold_12875	8475927	8476417
scaffold_12875	8540405	8541179
scaffold_12875	8565587	8566406
scaffold_12875	8636155	8637103
scaffold_12875	8648550	8649478
scaffold_12875	8857249	8858405
scaffold_12875	8873423	8874264
scaffold_12875	8893585	8894682
scaffold_12875	8911430	8911923
scaffold_12875	8909562	8910366
scaffold_12875	8919189	8920381
scaffold_12875	8953551	8954373
scaffold_12875	9067059	9067707
scaffold_12875	9073345	9075736
scaffold_12875	9089979	9091171
scaffold_12875	9514700	9516013
scaffold_12875	9525449	9526150
scaffold_12875	9553940	9555159
scaffold_12875	9620563	9621369
scaffold_12875	9656699	9658307
scaffold_12875	9660396	9661148
scaffold_12875	9720303	9721640
scaffold_12875	9758829	9759788
scaffold_12875	9859072	9860403
scaffold_12875	9922086	9923003
scaffold_12875	10067439	10068239
scaffold_12875	10169664	10170704
scaffold_12875	10195748	10196614
scaffold_12875	10357197	10361313
scaffold_12875	10381320	10382127
scaffold_12875	10390284	10392021
scaffold_12875	10416200	10417991
scaffold_12875	10584778	10585402
scaffold_12875	10651383	10652086
scaffold_12875	10650638	10651034
scaffold_12875	10687187	10688280
scaffold_12875	10710009	10710403
scaffold_12875	10840674	10841350
scaffold_12875	10992396	10993185
scaffold_12875	11001608	11003161
scaffold_12875	11120381	11121430
scaffold_12875	11122812	11123247
scaffold_12875	11455108	11455565
scaffold_12875	11586680	11588019
scaffold_12875	11606048	11606813
scaffold_12875	11628213	11629413
scaffold_12875	11742225	11743173
scaffold_12875	11879161	11879823
scaffold_12875	12240490	12241450
scaffold_12875	12338138	12338891
scaffold_12875	12558963	12560653
scaffold_12875	12556563	12558402
scaffold_12875	12567563	12568226
scaffold_12875	12644159	12644725
scaffold_12875	12751167	12752312
scaffold_12875	12948349	12948893
scaffold_12875	13073155	13073790
scaffold_12875	13110174	13110761
scaffold_12875	13130793	13131264
scaffold_12875	13160651	13161795
scaffold_12875	13331029	13332563
scaffold_12875	13580445	13581758
scaffold_12875	13593497	13593989
scaffold_12875	13662199	13663042
scaffold_12875	13709757	13711098
scaffold_12875	13773474	13774154
scaffold_12875	13916042	13918041
scaffold_12875	13918621	13919449
scaffold_12875	13988802	13990023
scaffold_12875	14121834	14122747
scaffold_12875	14211371	14211651
scaffold_12875	14249460	14249900
scaffold_12875	14294577	14295892
scaffold_12875	14350326	14350994
scaffold_12875	14345676	14346253
scaffold_12875	14369734	14370951
scaffold_12875	14644413	14645349
scaffold_12875	14730153	14730713
scaffold_12875	14929703	14930133
scaffold_12875	14932446	14932944
scaffold_12875	14951309	14953241
scaffold_12875	14973823	14974555
scaffold_12875	15019013	15019751
scaffold_12875	15069432	15069935
scaffold_12875	15140521	15141303
scaffold_12875	15205600	15206179
scaffold_12875	15227278	15228183
scaffold_12875	15357698	15358842
scaffold_12875	15454793	15455359
scaffold_12875	15495616	15496654
scaffold_12875	15521910	15523133
scaffold_12875	15567571	15568805
scaffold_12875	15583043	15584140
scaffold_12875	15611198	15611856
scaffold_12875	15605782	15606768
scaffold_12875	15644610	15645329
scaffold_12875	15633894	15635329
scaffold_12875	15722759	15724304
scaffold_12875	15799639	15801722
scaffold_12875	15855710	15856768
scaffold_12875	16064509	16066530
scaffold_12875	16063609	16064374
scaffold_12875	16077926	16078973
scaffold_12875	16075668	16077332
scaffold_12875	16150033	16151370
scaffold_12875	16168386	16169348
scaffold_12875	16204478	16205136
scaffold_12875	16260248	16261030
scaffold_12875	16298270	16300174
scaffold_12875	16424060	16425153
scaffold_12875	16446423	16446585
scaffold_12875	16584357	16585018
scaffold_12875	16641745	16642159
scaffold_12875	16650065	16650795
scaffold_12875	16715810	16716162
scaffold_12875	16785910	16787111
scaffold_12875	16800592	16800879
scaffold_12875	16811704	16812851
scaffold_12875	16843621	16844193
scaffold_12875	16985407	16987875
scaffold_12875	17003466	17004328
scaffold_12875	17144926	17145254
scaffold_12875	17264610	17265192
scaffold_12875	17347012	17347961
scaffold_12875	17404872	17405361
scaffold_12875	17507924	17508658
scaffold_12875	17540036	17540859
scaffold_12875	17675160	17675769
scaffold_12875	17671879	17672397
scaffold_12875	17804751	17805927
scaffold_12875	17856766	17857262
scaffold_12875	17964288	17965314
scaffold_12875	18075755	18076833
scaffold_12875	18088532	18089336
scaffold_12875	18093938	18095224
scaffold_12875	18111561	18112392
scaffold_12875	18177719	18178701
scaffold_12875	18271701	18272487
scaffold_12875	18314400	18315151
scaffold_12875	18337480	18338984
scaffold_12875	18363152	18364260
scaffold_12875	18361658	18362977
scaffold_12875	18483450	18484175
scaffold_12875	18523467	18524398
scaffold_12875	18529141	18530275
scaffold_12875	18650469	18651131
scaffold_12875	18806876	18807858
scaffold_12875	18880900	18881938
scaffold_12875	18896276	18897379
scaffold_12875	18930861	18931373
scaffold_12875	19063233	19063892
scaffold_12875	19188085	19189178
scaffold_12875	19187338	19187597
scaffold_12875	19307396	19307938
scaffold_12875	19333456	19335321
scaffold_12875	19422887	19423425
scaffold_12875	19669421	19670379
scaffold_12875	19677304	19678707
scaffold_12875	19737487	19738579
scaffold_12875	19810461	19811620
scaffold_12875	19855578	19856079
scaffold_12875	19884024	19885219
scaffold_12875	19901017	19901391
scaffold_12875	19949270	19950062
scaffold_12875	19978966	19979456
scaffold_12875	20023386	20024400
scaffold_12875	20050020	20050875
scaffold_12875	20067270	20067983
scaffold_12875	20164687	20165289
scaffold_12875	20199554	20201017
scaffold_12875	20226676	20227381
scaffold_12875	20263749	20264570
scaffold_12875	20272366	20272784
scaffold_12875	20293983	20295727
scaffold_12875	20290812	20291799
scaffold_12875	20286977	20288397
scaffold_12875	20374614	20375257
scaffold_12875	20489255	20489872
scaffold_12875	20550558	20551260
scaffold_12875	20606018	20607382
scaffold_12928	261408	262930
scaffold_12928	4062479	4063530
scaffold_12928	867757	868625
scaffold_12928	1638082	1639109
scaffold_12928	1801191	1802820
scaffold_12928	2113414	2114347
scaffold_12928	6504187	6504728
scaffold_12928	7109830	7111511
scaffold_12928	505571	506514
scaffold_12928	615991	617557
scaffold_12928	636456	637220
scaffold_12928	782786	783147
scaffold_12928	930044	931315
scaffold_12928	917945	919816
scaffold_12928	1178787	1179269
scaffold_12928	1197112	1197637
scaffold_12928	1322617	1323543
scaffold_12928	1456774	1457708
scaffold_12928	1460302	1461112
scaffold_12928	1462118	1463559
scaffold_12928	1795930	1796334
scaffold_12928	1791343	1792317
scaffold_12928	1870843	1871126
scaffold_12928	2012827	2014020
scaffold_12928	2037905	2038709
scaffold_12928	2090832	2091141
scaffold_12928	2137053	2138110
scaffold_12928	2134015	2135316
scaffold_12928	2157976	2158826
scaffold_12928	2421785	2422834
scaffold_12928	2435852	2437308
scaffold_12928	2440504	2441012
scaffold_12928	2443632	2444764
scaffold_12928	2534352	2535071
scaffold_12928	2535910	2536535
scaffold_12928	2759125	2759963
scaffold_12928	2985231	2986082
scaffold_12928	3242141	3242518
scaffold_12928	3528576	3529221
scaffold_12928	3749452	3750571
scaffold_12928	3803464	3804295
scaffold_12928	3942385	3943302
scaffold_12928	4053482	4054102
scaffold_12928	4512162	4513460
scaffold_12928	4521438	4521692
scaffold_12928	4807545	4808242
scaffold_12928	4813550	4814249
scaffold_12928	4840616	4842167
scaffold_12928	4834902	4836441
scaffold_12928	4876709	4877292
scaffold_12928	4948930	4949598
scaffold_12928	4992439	4993448
scaffold_12928	5143598	5144033
scaffold_12928	5152022	5153255
scaffold_12928	5189254	5191394
scaffold_12928	5187457	5188672
scaffold_12928	5191596	5192812
scaffold_12928	5202293	5204550
scaffold_12928	5197877	5198689
scaffold_12928	5224102	5226438
scaffold_12928	5351078	5351812
scaffold_12928	5579658	5580327
scaffold_12928	5611205	5613466
scaffold_12928	5629155	5630389
scaffold_12928	5669185	5669787
scaffold_12928	5753348	5753565
scaffold_12928	5771763	5772299
scaffold_12928	5842771	5843418
scaffold_12928	5843806	5844997
scaffold_12928	5902639	5904934
scaffold_12928	6256342	6257025
scaffold_12928	6261472	6262312
scaffold_12928	6274261	6274993
scaffold_12928	6347454	6347747
scaffold_12928	6403013	6404082
scaffold_12928	7216047	7216671
scaffold_12928	7226067	7226993
scaffold_12928	7490741	7491100
scaffold_12928	7556191	7557256
scaffold_12928	7645963	7646980
scaffold_12932	638560	639639
scaffold_12932	2030414	2032233
scaffold_12932	12610	13847
scaffold_12932	117816	120339
scaffold_12932	188607	189497
scaffold_12932	205689	206404
scaffold_12932	302782	303231
scaffold_12932	344963	345237
scaffold_12932	481207	481458
scaffold_12932	636215	637145
scaffold_12932	748362	749062
scaffold_12932	791891	793583
scaffold_12932	816443	817719
scaffold_12932	820380	821175
scaffold_12932	876041	876816
scaffold_12932	1204249	1204754
scaffold_12932	1201874	1203006
scaffold_12932	1346317	1346976
scaffold_12932	1713397	1714456
scaffold_12932	1715092	1716827
scaffold_12932	1717124	1717638
scaffold_12932	1709064	1711038
scaffold_12932	1757578	1758231
scaffold_12932	1782481	1783021
scaffold_12932	1813834	1814484
scaffold_12932	1827880	1828757
scaffold_12932	1890174	1890561
scaffold_12932	1923694	1924070
scaffold_12932	1976278	1977309
scaffold_12958	249525	250091
scaffold_12958	891088	891445
scaffold_12958	2435330	2436480
scaffold_12958	2842385	2842913
scaffold_12958	3214383	3214821
scaffold_12963	4323676	4325702
scaffold_12963	505732	507923
scaffold_12963	2735884	2736539
scaffold_12963	3374483	3375436
scaffold_12963	3899334	3900446
scaffold_12963	4390787	4391430
scaffold_12963	4668507	4670173
scaffold_12963	5291741	5292049
scaffold_12963	6897165	6898906
scaffold_12963	6994731	6996589
scaffold_12963	7765932	7766224
scaffold_12963	8339196	8339697
scaffold_12963	8830504	8831290
scaffold_12963	9781127	9781348
scaffold_12963	10287530	10289420
scaffold_12963	11616143	11617036
scaffold_12963	12402173	12403356
scaffold_12963	15105649	15107880
scaffold_12963	15661055	15663237
scaffold_12963	15694390	15695986
scaffold_12963	16219430	16220338
scaffold_12963	16334099	16335507
scaffold_12963	16367454	16368194
scaffold_12963	16760123	16761049
scaffold_12963	17776605	17777385
scaffold_12963	19446953	19448493
scaffold_12963	110786	112011
scaffold_12963	104024	104817
scaffold_12963	225708	226130
scaffold_12963	307774	309172
scaffold_12963	338938	340379
scaffold_12963	434299	435061
scaffold_12963	493681	495143
scaffold_12963	500993	501784
scaffold_12963	516210	516829
scaffold_12963	526887	527481
scaffold_12963	622947	624016
scaffold_12963	634312	635702
scaffold_12963	633018	633961
scaffold_12963	734029	735564
scaffold_12963	804541	805036
scaffold_12963	1208337	1209018
scaffold_12963	1202235	1203572
scaffold_12963	1282889	1283726
scaffold_12963	1283964	1285213
scaffold_12963	1320052	1320561
scaffold_12963	1449676	1451216
scaffold_12963	1479659	1480088
scaffold_12963	1635117	1636417
scaffold_12963	1790097	1791767
scaffold_12963	2302105	2303291
scaffold_12963	2521146	2522116
scaffold_12963	2568044	2569547
scaffold_12963	2574502	2574808
scaffold_12963	2608425	2611622
scaffold_12963	2795889	2796188
scaffold_12963	2880435	2880967
scaffold_12963	2939822	2940532
scaffold_12963	3045710	3046773
scaffold_12963	3051767	3052827
scaffold_12963	3110283	3111229
scaffold_12963	3330807	3331336
scaffold_12963	3590278	3591394
scaffold_12963	3729243	3730100
scaffold_12963	3855682	3856146
scaffold_12963	3860654	3861735
scaffold_12963	3862625	3863018
scaffold_12963	3851308	3851685
scaffold_12963	3863490	3864789
scaffold_12963	3908812	3909569
scaffold_12963	4022744	4023371
scaffold_12963	4017891	4018468
scaffold_12963	4135361	4136104
scaffold_12963	4338368	4339036
scaffold_12963	4614730	4616014
scaffold_12963	4626849	4628354
scaffold_12963	4629114	4630163
scaffold_12963	4635080	4636095
scaffold_12963	4675921	4677071
scaffold_12963	4678217	4678765
scaffold_12963	4829665	4830279
scaffold_12963	4910544	4910911
scaffold_12963	5066056	5066731
scaffold_12963	5402631	5403632
scaffold_12963	5613103	5614735
scaffold_12963	5666861	5667378
scaffold_12963	5716019	5716894
scaffold_12963	5799248	5799827
scaffold_12963	6083755	6084605
scaffold_12963	6128866	6129729
scaffold_12963	6201035	6201478
scaffold_12963	6281792	6282844
scaffold_12963	6278292	6279959
scaffold_12963	6294449	6295252
scaffold_12963	6317885	6318969
scaffold_12963	6319382	6321203
scaffold_12963	6328849	6329310
scaffold_12963	6342762	6343595
scaffold_12963	6357423	6358115
scaffold_12963	6442150	6443671
scaffold_12963	6482245	6483198
scaffold_12963	6486116	6487116
scaffold_12963	6484591	6485449
scaffold_12963	6481493	6482037
scaffold_12963	6512724	6513383
scaffold_12963	6534644	6534900
scaffold_12963	6586632	6588008
scaffold_12963	6629795	6630188
scaffold_12963	6664423	6665712
scaffold_12963	6761917	6762462
scaffold_12963	6889911	6890408
scaffold_12963	6907828	6908244
scaffold_12963	6951650	6953180
scaffold_12963	6976955	6978444
scaffold_12963	6974010	6975186
scaffold_12963	6969617	6970981
scaffold_12963	7010197	7011656
scaffold_12963	7008852	7009978
scaffold_12963	7015468	7016238
scaffold_12963	7117389	7118179
scaffold_12963	7136555	7137259
scaffold_12963	7186784	7188246
scaffold_12963	7191170	7192264
scaffold_12963	7207551	7208839
scaffold_12963	7201322	7203084
scaffold_12963	7226335	7227346
scaffold_12963	7236585	7237219
scaffold_12963	7310066	7310539
scaffold_12963	7558035	7559668
scaffold_12963	7626434	7628613
scaffold_12963	7648800	7650371
scaffold_12963	7646358	7647982
scaffold_12963	7702898	7703866
scaffold_12963	7729496	7730031
scaffold_12963	7762039	7762388
scaffold_12963	7776300	7776945
scaffold_12963	7773483	7774326
scaffold_12963	7792476	7793288
scaffold_12963	7785728	7787095
scaffold_12963	7800681	7800990
scaffold_12963	7868289	7868834
scaffold_12963	7902676	7903171
scaffold_12963	8066530	8067428
scaffold_12963	8083440	8084527
scaffold_12963	8090816	8092705
scaffold_12963	8179319	8180525
scaffold_12963	8244971	8246124
scaffold_12963	8271457	8272529
scaffold_12963	8264339	8265545
scaffold_12963	8364363	8365939
scaffold_12963	8482084	8482658
scaffold_12963	8560202	8560761
scaffold_12963	8640553	8641129
scaffold_12963	8680627	8681433
scaffold_12963	8739224	8741347
scaffold_12963	8736379	8737540
scaffold_12963	8734291	8735351
scaffold_12963	8741717	8743838
scaffold_12963	8735530	8736061
scaffold_12963	8744597	8745190
scaffold_12963	8751076	8751871
scaffold_12963	8833593	8835427
scaffold_12963	8943956	8944375
scaffold_12963	8955337	8956956
scaffold_12963	9031045	9031698
scaffold_12963	9029552	9030879
scaffold_12963	9152501	9154381
scaffold_12963	9144169	9145030
scaffold_12963	9150911	9151602
scaffold_12963	9155550	9156754
scaffold_12963	9342353	9343638
scaffold_12963	9350760	9351301
scaffold_12963	9540051	9540589
scaffold_12963	9779092	9780970
scaffold_12963	10003724	10004060
scaffold_12963	10121784	10122695
scaffold_12963	10286821	10287269
scaffold_12963	10298811	10301242
scaffold_12963	10293453	10294049
scaffold_12963	10323677	10325665
scaffold_12963	10341438	10342105
scaffold_12963	10445689	10446492
scaffold_12963	10638822	10639824
scaffold_12963	10658834	10659841
scaffold_12963	10754366	10755424
scaffold_12963	10903394	10904423
scaffold_12963	10917173	10918187
scaffold_12963	10918325	10919154
scaffold_12963	11022862	11024732
scaffold_12963	11033305	11034008
scaffold_12963	11234795	11235759
scaffold_12963	11322915	11324410
scaffold_12963	11339277	11340893
scaffold_12963	11446053	11446709
scaffold_12963	11442744	11443245
scaffold_12963	11455912	11456773
scaffold_12963	11593969	11594756
scaffold_12963	11816190	11817247
scaffold_12963	11915648	11916432
scaffold_12963	12059934	12060995
scaffold_12963	12265043	12267027
scaffold_12963	12285952	12286619
scaffold_12963	12296042	12296772
scaffold_12963	12307760	12308579
scaffold_12963	12309038	12310202
scaffold_12963	12416747	12418303
scaffold_12963	12438598	12440584
scaffold_12963	12693745	12696898
scaffold_12963	12720655	12722061
scaffold_12963	12808971	12809577
scaffold_12963	12904633	12905534
scaffold_12963	12915109	12915698
scaffold_12963	13256389	13257692
scaffold_12963	13349581	13350817
scaffold_12963	13507949	13509434
scaffold_12963	13544277	13545029
scaffold_12963	13560748	13561922
scaffold_12963	13759973	13760788
scaffold_12963	13807715	13809623
scaffold_12963	13827103	13827896
scaffold_12963	13907615	13909058
scaffold_12963	14410266	14410654
scaffold_12963	14469676	14470275
scaffold_12963	14588944	14589529
scaffold_12963	14618995	14620242
scaffold_12963	14635903	14636691
scaffold_12963	14654646	14655309
scaffold_12963	14904673	14905375
scaffold_12963	14942292	14943356
scaffold_12963	14969955	14971144
scaffold_12963	15099473	15101092
scaffold_12963	15103879	15105020
scaffold_12963	15096693	15097374
scaffold_12963	15119399	15120759
scaffold_12963	15210718	15211279
scaffold_12963	15321359	15321861
scaffold_12963	15324007	15324998
scaffold_12963	15403489	15404023
scaffold_12963	15438156	15438755
scaffold_12963	15455493	15456186
scaffold_12963	15536318	15537682
scaffold_12963	15537851	15539170
scaffold_12963	15643409	15644456
scaffold_12963	15686097	15686735
scaffold_12963	15689583	15690478
scaffold_12963	15700086	15701265
scaffold_12963	15716310	15716970
scaffold_12963	16019081	16020817
scaffold_12963	16077074	16077558
scaffold_12963	16116323	16117672
scaffold_12963	16115064	16116070
scaffold_12963	16198338	16198790
scaffold_12963	16333179	16333618
scaffold_12963	16358834	16359339
scaffold_12963	16358135	16358638
scaffold_12963	16445678	16446560
scaffold_12963	16766880	16769137
scaffold_12963	16848534	16850427
scaffold_12963	16947667	16948954
scaffold_12963	16994465	16995670
scaffold_12963	17127040	17127803
scaffold_12963	17189139	17190138
scaffold_12963	17237981	17238895
scaffold_12963	17362387	17362710
scaffold_12963	17418732	17419693
scaffold_12963	17469893	17471077
scaffold_12963	17575191	17575990
scaffold_12963	17580906	17581976
scaffold_12963	17611526	17612632
scaffold_12963	17630763	17632236
scaffold_12963	17636194	17636884
scaffold_12963	17632745	17633981
scaffold_12963	17664935	17666089
scaffold_12963	17746327	17747379
scaffold_12963	17771752	17772314
scaffold_12963	17777639	17779007
scaffold_12963	17820565	17821484
scaffold_12963	17829381	17829708
scaffold_12963	18086285	18087428
scaffold_12963	18186380	18187374
scaffold_12963	18215485	18216448
scaffold_12963	18261653	18262870
scaffold_12963	18539192	18539839
scaffold_12963	18555299	18556108
scaffold_12963	18551531	18552207
scaffold_12963	18558306	18559284
scaffold_12963	18578368	18579323
scaffold_12963	18592703	18593378
scaffold_12963	18631647	18632446
scaffold_12963	18686969	18691057
scaffold_12963	18695878	18696959
scaffold_12963	18872854	18873663
scaffold_12963	18904416	18904852
scaffold_12963	19310368	19310686
scaffold_12963	19388874	19389657
scaffold_12963	19444304	19446163
scaffold_12963	19450169	19451588
scaffold_12963	19448794	19449910
scaffold_12963	19510729	19511966
scaffold_12963	19505712	19507177
scaffold_12963	19738902	19739462
scaffold_12963	19745823	19746906
scaffold_12963	20045936	20046903
scaffold_12963	20038884	20039997
scaffold_12963	20054624	20055489
scaffold_12963	20162500	20163534
scaffold_12970	3095586	3096601
scaffold_12970	6455086	6455679
scaffold_12970	6667503	6668453
scaffold_12970	6798238	6799403
scaffold_12970	8093482	8094162
scaffold_12970	8322949	8323393
scaffold_12970	8452430	8454628
scaffold_12970	11550351	11551266
scaffold_12970	271435	272276
scaffold_12970	1065605	1066327
scaffold_12970	1178572	1179219
scaffold_12970	1527533	1527945
scaffold_12970	1578647	1579726
scaffold_12970	1704005	1704514
scaffold_12970	1804026	1805074
scaffold_12970	1808746	1809050
scaffold_12970	1918523	1919141
scaffold_12970	1951379	1953076
scaffold_12970	2130845	2132272
scaffold_12970	2135402	2135674
scaffold_12970	2130124	2130702
scaffold_12970	2138135	2138485
scaffold_12970	2289496	2290202
scaffold_12970	2453112	2453396
scaffold_12970	2479005	2479290
scaffold_12970	2496154	2496758
scaffold_12970	2490547	2492150
scaffold_12970	2540499	2540808
scaffold_12970	2706276	2706834
scaffold_12970	2739993	2740375
scaffold_12970	2878260	2879077
scaffold_12970	2909296	2909541
scaffold_12970	2911547	2912121
scaffold_12970	3141807	3142384
scaffold_12970	3192510	3193430
scaffold_12970	3196200	3196887
scaffold_12970	3209811	3210433
scaffold_12970	3275219	3275800
scaffold_12970	3282207	3283059
scaffold_12970	3283197	3284935
scaffold_12970	3643845	3644752
scaffold_12970	3801426	3801821
scaffold_12970	3837392	3838657
scaffold_12970	4071656	4072100
scaffold_12970	4311221	4312105
scaffold_12970	4375887	4377182
scaffold_12970	4402030	4402891
scaffold_12970	5003837	5004368
scaffold_12970	5041497	5042159
scaffold_12970	5128287	5128868
scaffold_12970	5261778	5262354
scaffold_12970	5407762	5408658
scaffold_12970	5413421	5414247
scaffold_12970	5409716	5410888
scaffold_12970	5558078	5559598
scaffold_12970	5656451	5657728
scaffold_12970	5658854	5659929
scaffold_12970	5672993	5674492
scaffold_12970	5741609	5742106
scaffold_12970	5789210	5789968
scaffold_12970	5790810	5791745
scaffold_12970	5850371	5851433
scaffold_12970	6003276	6003608
scaffold_12970	6018200	6018773
scaffold_12970	6256321	6257145
scaffold_12970	6265337	6266400
scaffold_12970	6316798	6317656
scaffold_12970	6513462	6515249
scaffold_12970	6516243	6516786
scaffold_12970	6544135	6545889
scaffold_12970	6546702	6547281
scaffold_12970	6669118	6669477
scaffold_12970	6747961	6748947
scaffold_12970	6889048	6889430
scaffold_12970	6906471	6906688
scaffold_12970	6978079	6978749
scaffold_12970	6964635	6965355
scaffold_12970	7078230	7079004
scaffold_12970	7119766	7121466
scaffold_12970	7125035	7125698
scaffold_12970	7145032	7145334
scaffold_12970	7261564	7261935
scaffold_12970	7263430	7264434
scaffold_12970	7303911	7304723
scaffold_12970	7387874	7388403
scaffold_12970	7902107	7902802
scaffold_12970	8090759	8093392
scaffold_12970	8097393	8097828
scaffold_12970	8095545	8096962
scaffold_12970	8116413	8116952
scaffold_12970	8123978	8124577
scaffold_12970	8151955	8152401
scaffold_12970	8162272	8163470
scaffold_12970	8213317	8213676
scaffold_12970	8209048	8210001
scaffold_12970	8427607	8428508
scaffold_12970	8638841	8639498
scaffold_12970	8876348	8876767
scaffold_12970	8958810	8959527
scaffold_12970	9294421	9295553
scaffold_12970	9413365	9414148
scaffold_12970	9433213	9434389
scaffold_12970	9440575	9442040
scaffold_12970	9442193	9443344
scaffold_12970	9503689	9504849
scaffold_12970	9558137	9558922
scaffold_12970	9615830	9617024
scaffold_12970	9719220	9720910
scaffold_12970	9808832	9810204
scaffold_12970	9989956	9990617
scaffold_12970	10187316	10187734
scaffold_12970	10193983	10194305
scaffold_12970	10215548	10217223
scaffold_12970	10214834	10215212
scaffold_12970	10477934	10478853
scaffold_12970	10500342	10500705
scaffold_12970	10610674	10611273
scaffold_12970	10707822	10709035
scaffold_12970	10754593	10755901
scaffold_12970	10936090	10936994
scaffold_12970	10968090	10968896
scaffold_12970	10970948	10972136
scaffold_12970	10990836	10991806
scaffold_12970	10980742	10981435
scaffold_12970	10983222	10983728
scaffold_12970	11000340	11001300
scaffold_12970	11132599	11133792
scaffold_12970	11227287	11228507
scaffold_12970	11352704	11353717
scaffold_12970	11403471	11404551
scaffold_12970	11497714	11498406
scaffold_12970	11649603	11650373
scaffold_12970	11767955	11768987
scaffold_12970	11801230	11801738
scaffold_13042	105227	105828
scaffold_13042	289378	289802
scaffold_13042	456076	456540
scaffold_13042	460579	461437
scaffold_13042	498369	498990
scaffold_13042	545386	546041
scaffold_13042	656231	656872
scaffold_13042	775732	776205
scaffold_13042	797769	798723
scaffold_13042	845956	846367
scaffold_13042	1012181	1013413
scaffold_13042	1658186	1658646
scaffold_13042	1663585	1663853
scaffold_13042	1773621	1775693
scaffold_13042	1797218	1797875
scaffold_13042	1805611	1806414
scaffold_13042	1816942	1817637
scaffold_13042	1867786	1868540
scaffold_13042	1875038	1876344
scaffold_13042	1907613	1908055
scaffold_13042	1980378	1981333
scaffold_13042	2065788	2067477
scaffold_13042	2222479	2223288
scaffold_13042	2288792	2289836
scaffold_13042	2337912	2338454
scaffold_13042	2382577	2382993
scaffold_13042	2399957	2400650
scaffold_13042	2511608	2513004
scaffold_13042	2808973	2809719
scaffold_13042	2930682	2931710
scaffold_13042	3358874	3359295
scaffold_13042	3580366	3581489
scaffold_13042	3588262	3588693
scaffold_13042	3702804	3703004
scaffold_13042	3972203	3972823
scaffold_13042	3996625	3997429
scaffold_13042	3995451	3996133
scaffold_13042	4021010	4022857
scaffold_13042	4014181	4014921
scaffold_13042	4026935	4027624
scaffold_13042	4031627	4032734
scaffold_13042	4194572	4195313
scaffold_13042	4231650	4232091
scaffold_13042	4482767	4483125
scaffold_13042	4643806	4645746
scaffold_13042	4719897	4720517
scaffold_13042	4823113	4823368
scaffold_13042	4822214	4822481
scaffold_13042	4913333	4914114
scaffold_13042	4977797	4978540
scaffold_13047	7602160	7602982
scaffold_13047	10745723	10748413
scaffold_13047	1128074	1131540
scaffold_13047	1195836	1196301
scaffold_13047	3587874	3588677
scaffold_13047	4439780	4440311
scaffold_13047	4521652	4522951
scaffold_13047	7110366	7110841
scaffold_13047	7420062	7422599
scaffold_13047	9797203	9797696
scaffold_13047	10108408	10109909
scaffold_13047	12154530	12157772
scaffold_13047	12892907	12894335
scaffold_13047	13647359	13648791
scaffold_13047	14630377	14632136
scaffold_13047	16185960	16188146
scaffold_13047	17203137	17204578
scaffold_13047	18627614	18629094
scaffold_13047	19086780	19088349
scaffold_13047	8450	9448
scaffold_13047	70482	71330
scaffold_13047	625001	626073
scaffold_13047	652869	653700
scaffold_13047	682761	683073
scaffold_13047	932224	933776
scaffold_13047	941305	943077
scaffold_13047	1169248	1170065
scaffold_13047	1358845	1359560
scaffold_13047	1350633	1351527
scaffold_13047	1503682	1504229
scaffold_13047	1767426	1768766
scaffold_13047	1770263	1771077
scaffold_13047	1838583	1838864
scaffold_13047	1861173	1861526
scaffold_13047	2069196	2070013
scaffold_13047	2109584	2110184
scaffold_13047	2118843	2120408
scaffold_13047	2168344	2169172
scaffold_13047	2169819	2170685
scaffold_13047	2251919	2252296
scaffold_13047	2267274	2268454
scaffold_13047	2285607	2285934
scaffold_13047	2286414	2288435
scaffold_13047	2303364	2304578
scaffold_13047	2479837	2480536
scaffold_13047	2541465	2541791
scaffold_13047	2546738	2547843
scaffold_13047	2606784	2607675
scaffold_13047	2651728	2652535
scaffold_13047	2721057	2722340
scaffold_13047	2846328	2846609
scaffold_13047	3127868	3129118
scaffold_13047	3138531	3139209
scaffold_13047	3626425	3627443
scaffold_13047	3665984	3666793
scaffold_13047	3700292	3701911
scaffold_13047	3906369	3907515
scaffold_13047	3908507	3909141
scaffold_13047	3937092	3939222
scaffold_13047	4235473	4237152
scaffold_13047	4264183	4265160
scaffold_13047	4285143	4286092
scaffold_13047	4295424	4296294
scaffold_13047	4329660	4331203
scaffold_13047	4345770	4347393
scaffold_13047	4504459	4504871
scaffold_13047	4512574	4513580
scaffold_13047	4551153	4552339
scaffold_13047	4544181	4548194
scaffold_13047	4548653	4549251
scaffold_13047	4572555	4575223
scaffold_13047	4611665	4612582
scaffold_13047	4621629	4622181
scaffold_13047	4735513	4736566
scaffold_13047	4781291	4781633
scaffold_13047	4794511	4795314
scaffold_13047	4803105	4803441
scaffold_13047	4804934	4805834
scaffold_13047	4833597	4834518
scaffold_13047	4850138	4850547
scaffold_13047	4989073	4991651
scaffold_13047	5023052	5024507
scaffold_13047	5089962	5090371
scaffold_13047	5090961	5091440
scaffold_13047	5099094	5099764
scaffold_13047	5237232	5237856
scaffold_13047	5364877	5366536
scaffold_13047	5408647	5409461
scaffold_13047	5526753	5527520
scaffold_13047	5534021	5534537
scaffold_13047	5604637	5605611
scaffold_13047	5861310	5861925
scaffold_13047	6336853	6337846
scaffold_13047	6359503	6359991
scaffold_13047	6478263	6479499
scaffold_13047	6543828	6544798
scaffold_13047	6554268	6555392
scaffold_13047	6731749	6732393
scaffold_13047	6803364	6803755
scaffold_13047	6813900	6814457
scaffold_13047	6883782	6884471
scaffold_13047	6956364	6957175
scaffold_13047	7400976	7402103
scaffold_13047	7409531	7410495
scaffold_13047	7474321	7475268
scaffold_13047	7598538	7599842
scaffold_13047	7628655	7629607
scaffold_13047	7644429	7645010
scaffold_13047	7637831	7638427
scaffold_13047	7718738	7719655
scaffold_13047	7952742	7953506
scaffold_13047	7974232	7974830
scaffold_13047	8032887	8033425
scaffold_13047	8049978	8051193
scaffold_13047	8082949	8084306
scaffold_13047	8195274	8195978
scaffold_13047	8215062	8215737
scaffold_13047	8297440	8297987
scaffold_13047	8309051	8310092
scaffold_13047	8518603	8519324
scaffold_13047	8508863	8509774
scaffold_13047	8525973	8527049
scaffold_13047	8588662	8590073
scaffold_13047	8678419	8678873
scaffold_13047	8897752	8898403
scaffold_13047	8900150	8901521
scaffold_13047	8985454	8986201
scaffold_13047	9018151	9019289
scaffold_13047	9081762	9083173
scaffold_13047	9182865	9183900
scaffold_13047	9178839	9180170
scaffold_13047	9204451	9206865
scaffold_13047	9220203	9221390
scaffold_13047	9352534	9352896
scaffold_13047	9353419	9353763
scaffold_13047	9581019	9581549
scaffold_13047	9786610	9787251
scaffold_13047	9860230	9860672
scaffold_13047	9959330	9959752
scaffold_13047	10005100	10005864
scaffold_13047	10023172	10023932
scaffold_13047	10120267	10122435
scaffold_13047	10117281	10118242
scaffold_13047	10128488	10129446
scaffold_13047	10289982	10291352
scaffold_13047	10444912	10445681
scaffold_13047	10490648	10492290
scaffold_13047	10520429	10520966
scaffold_13047	10536286	10536630
scaffold_13047	10571992	10572626
scaffold_13047	10601529	10602935
scaffold_13047	10703613	10704278
scaffold_13047	10785732	10787325
scaffold_13047	10808746	10809514
scaffold_13047	10826811	10828540
scaffold_13047	10833086	10834107
scaffold_13047	10941927	10943519
scaffold_13047	10956465	10957186
scaffold_13047	11016904	11018212
scaffold_13047	11018455	11019428
scaffold_13047	11218624	11219423
scaffold_13047	11371431	11372038
scaffold_13047	11447076	11447541
scaffold_13047	11455950	11456669
scaffold_13047	11556275	11557987
scaffold_13047	11589852	11590900
scaffold_13047	11619973	11620571
scaffold_13047	11665782	11666428
scaffold_13047	11724816	11725558
scaffold_13047	11750652	11751460
scaffold_13047	11805601	11806888
scaffold_13047	11820611	11821265
scaffold_13047	11950432	11952072
scaffold_13047	12017389	12017979
scaffold_13047	12046272	12047279
scaffold_13047	12115536	12117345
scaffold_13047	12157860	12158769
scaffold_13047	12194723	12195926
scaffold_13047	12219510	12222368
scaffold_13047	12255783	12256123
scaffold_13047	12386590	12387124
scaffold_13047	12535080	12535762
scaffold_13047	12552279	12554167
scaffold_13047	12559632	12561884
scaffold_13047	12574283	12575171
scaffold_13047	12582924	12584064
scaffold_13047	12650577	12652229
scaffold_13047	12665000	12667710
scaffold_13047	12695538	12696084
scaffold_13047	12771294	12772611
scaffold_13047	12841248	12842234
scaffold_13047	12846381	12847193
scaffold_13047	12903595	12905306
scaffold_13047	13029986	13030968
scaffold_13047	13097940	13101070
scaffold_13047	13101791	13102545
scaffold_13047	13179327	13180255
scaffold_13047	13185490	13186202
scaffold_13047	13261945	13262566
scaffold_13047	13273820	13277438
scaffold_13047	13297238	13298321
scaffold_13047	13529208	13530079
scaffold_13047	13520320	13521686
scaffold_13047	13535175	13535888
scaffold_13047	13582387	13583150
scaffold_13047	13603648	13605578
scaffold_13047	13601657	13602958
scaffold_13047	13667393	13667894
scaffold_13047	13861131	13862054
scaffold_13047	13867256	13867738
scaffold_13047	13967251	13968076
scaffold_13047	14134131	14134864
scaffold_13047	14130824	14131779
scaffold_13047	14164618	14167164
scaffold_13047	14158402	14160533
scaffold_13047	14205923	14206715
scaffold_13047	14231936	14232844
scaffold_13047	14276639	14277713
scaffold_13047	14381804	14383175
scaffold_13047	14420191	14421285
scaffold_13047	14449261	14449853
scaffold_13047	14529635	14530354
scaffold_13047	14754400	14755680
scaffold_13047	14879537	14881079
scaffold_13047	14926522	14927208
scaffold_13047	14950669	14951405
scaffold_13047	14976679	14977336
scaffold_13047	15070199	15070711
scaffold_13047	15183852	15184850
scaffold_13047	15194293	15194916
scaffold_13047	15291688	15292041
scaffold_13047	15287232	15287463
scaffold_13047	15340398	15340740
scaffold_13047	15354671	15355761
scaffold_13047	15377890	15378462
scaffold_13047	15398144	15398625
scaffold_13047	15506557	15507261
scaffold_13047	15582178	15582876
scaffold_13047	15602551	15603490
scaffold_13047	15664441	15665942
scaffold_13047	15681051	15681976
scaffold_13047	15831395	15832072
scaffold_13047	15906433	15907228
scaffold_13047	15914522	15914955
scaffold_13047	15927071	15929084
scaffold_13047	16005917	16006939
scaffold_13047	16078727	16079283
scaffold_13047	16123327	16124198
scaffold_13047	16172162	16172891
scaffold_13047	16251372	16251793
scaffold_13047	16289325	16290109
scaffold_13047	16346089	16346588
scaffold_13047	16606039	16607585
scaffold_13047	16620796	16622690
scaffold_13047	16679264	16679880
scaffold_13047	16718295	16719023
scaffold_13047	16920460	16923874
scaffold_13047	16915748	16916982
scaffold_13047	16927347	16929483
scaffold_13047	17136311	17136968
scaffold_13047	17262776	17264366
scaffold_13047	17257921	17259328
scaffold_13047	17297677	17300018
scaffold_13047	17385678	17386575
scaffold_13047	17409841	17410389
scaffold_13047	17510660	17511727
scaffold_13047	17522843	17524767
scaffold_13047	17539574	17540386
scaffold_13047	17545328	17546407
scaffold_13047	17548423	17549122
scaffold_13047	17620424	17621332
scaffold_13047	17665260	17667405
scaffold_13047	17671990	17673550
scaffold_13047	17706707	17707447
scaffold_13047	17807748	17809010
scaffold_13047	17863918	17864979
scaffold_13047	17957891	17958936
scaffold_13047	18168777	18169684
scaffold_13047	18210241	18210950
scaffold_13047	18346542	18348163
scaffold_13047	18434978	18435629
scaffold_13047	18575096	18576392
scaffold_13047	18648611	18650564
scaffold_13047	18647532	18648010
scaffold_13047	18656319	18658385
scaffold_13047	19014460	19015445
scaffold_13049	654359	656192
scaffold_13049	456852	459008
scaffold_13049	3046868	3047987
scaffold_13049	3095937	3098435
scaffold_13049	3358439	3359063
scaffold_13049	5308264	5309324
scaffold_13049	5750507	5751066
scaffold_13049	6339090	6340820
scaffold_13049	6700945	6702256
scaffold_13049	8568441	8569498
scaffold_13049	11107139	11108717
scaffold_13049	11418870	11419693
scaffold_13049	12925344	12927778
scaffold_13049	13614859	13615299
scaffold_13049	14319562	14320870
scaffold_13049	14663454	14664772
scaffold_13049	15286162	15286487
scaffold_13049	16350310	16351859
scaffold_13049	16744180	16745086
scaffold_13049	17004817	17007255
scaffold_13049	17595715	17598224
scaffold_13049	18824871	18825808
scaffold_13049	20381561	20384428
scaffold_13049	20725153	20725989
scaffold_13049	20854951	20857029
scaffold_13049	21249598	21250687
scaffold_13049	23622603	23626508
scaffold_13049	23969398	23969979
scaffold_13049	9780	10599
scaffold_13049	153165	154985
scaffold_13049	218710	219607
scaffold_13049	250457	250789
scaffold_13049	247944	248906
scaffold_13049	269033	269592
scaffold_13049	262976	264103
scaffold_13049	363376	363696
scaffold_13049	499979	501285
scaffold_13049	513820	514206
scaffold_13049	775844	776299
scaffold_13049	858537	859438
scaffold_13049	924077	924651
scaffold_13049	988680	989801
scaffold_13049	1023204	1023719
scaffold_13049	1033691	1034177
scaffold_13049	1056736	1057545
scaffold_13049	1152936	1153598
scaffold_13049	1153890	1154359
scaffold_13049	1154499	1156075
scaffold_13049	1255863	1256798
scaffold_13049	1253786	1254375
scaffold_13049	1250234	1251161
scaffold_13049	1269256	1270249
scaffold_13049	1405016	1406075
scaffold_13049	1521274	1522442
scaffold_13049	1530762	1531679
scaffold_13049	1537833	1538155
scaffold_13049	1664880	1665402
scaffold_13049	1732188	1734195
scaffold_13049	1742585	1744254
scaffold_13049	1828431	1828811
scaffold_13049	1970609	1971104
scaffold_13049	1986504	1987429
scaffold_13049	2028848	2030160
scaffold_13049	2144824	2145738
scaffold_13049	2200326	2201234
scaffold_13049	2337033	2337973
scaffold_13049	2415135	2415825
scaffold_13049	2453833	2455028
scaffold_13049	2462675	2463094
scaffold_13049	2540797	2541381
scaffold_13049	2702566	2703017
scaffold_13049	2748741	2749748
scaffold_13049	2782510	2783649
scaffold_13049	2807005	2807451
scaffold_13049	2810769	2811926
scaffold_13049	2848387	2849898
scaffold_13049	2840876	2843742
scaffold_13049	2855811	2856311
scaffold_13049	2867813	2869192
scaffold_13049	2870899	2872257
scaffold_13049	2891083	2892673
scaffold_13049	2922799	2923816
scaffold_13049	2982883	2983930
scaffold_13049	3045979	3046514
scaffold_13049	3066447	3067245
scaffold_13049	3361042	3361410
scaffold_13049	3375787	3376742
scaffold_13049	3387427	3387745
scaffold_13049	3431085	3432274
scaffold_13049	3453580	3454666
scaffold_13049	3486534	3488215
scaffold_13049	3497891	3498877
scaffold_13049	3493006	3494000
scaffold_13049	3514835	3516365
scaffold_13049	3745164	3746458
scaffold_13049	3869243	3870700
scaffold_13049	3877756	3878473
scaffold_13049	3900729	3901747
scaffold_13049	4016702	4017127
scaffold_13049	4069615	4070208
scaffold_13049	4087689	4088791
scaffold_13049	4115794	4116413
scaffold_13049	4193637	4193924
scaffold_13049	4333808	4335696
scaffold_13049	4328447	4330893
scaffold_13049	4432151	4433830
scaffold_13049	4525676	4526224
scaffold_13049	4694575	4697126
scaffold_13049	4879152	4879435
scaffold_13049	4920645	4921664
scaffold_13049	4950155	4951720
scaffold_13049	4965108	4965341
scaffold_13049	4984893	4986691
scaffold_13049	5094278	5095095
scaffold_13049	5223092	5225987
scaffold_13049	5229863	5230483
scaffold_13049	5282774	5283735
scaffold_13049	5307405	5308112
scaffold_13049	5356114	5356980
scaffold_13049	5504672	5504970
scaffold_13049	5595176	5595879
scaffold_13049	5661149	5661928
scaffold_13049	5655254	5656950
scaffold_13049	5689993	5690615
scaffold_13049	5749397	5750458
scaffold_13049	5857858	5858529
scaffold_13049	5869018	5869503
scaffold_13049	5887086	5888305
scaffold_13049	5900173	5901044
scaffold_13049	6073759	6074480
scaffold_13049	6231413	6232518
scaffold_13049	6232713	6233495
scaffold_13049	6238996	6241531
scaffold_13049	6305054	6305689
scaffold_13049	6360522	6361640
scaffold_13049	6399282	6400037
scaffold_13049	6415145	6415767
scaffold_13049	6468971	6469502
scaffold_13049	6544833	6545520
scaffold_13049	6562074	6564175
scaffold_13049	6728635	6730225
scaffold_13049	6740259	6741528
scaffold_13049	6843056	6843275
scaffold_13049	6832340	6833135
scaffold_13049	6977296	6978125
scaffold_13049	6969279	6970504
scaffold_13049	6976039	6976907
scaffold_13049	7056652	7057574
scaffold_13049	7092858	7094037
scaffold_13049	7096571	7097245
scaffold_13049	7258456	7259088
scaffold_13049	7286620	7287396
scaffold_13049	7515572	7516268
scaffold_13049	7617778	7618406
scaffold_13049	7714620	7716167
scaffold_13049	7735873	7737130
scaffold_13049	7743761	7745246
scaffold_13049	7887532	7889822
scaffold_13049	7924829	7925502
scaffold_13049	7948937	7949844
scaffold_13049	7976464	7976819
scaffold_13049	8040675	8041916
scaffold_13049	8137356	8138092
scaffold_13049	8335692	8336826
scaffold_13049	8333532	8334353
scaffold_13049	8352040	8352874
scaffold_13049	8460046	8461130
scaffold_13049	8482859	8484301
scaffold_13049	8474640	8476098
scaffold_13049	8490847	8494075
scaffold_13049	8530662	8531492
scaffold_13049	8586706	8587828
scaffold_13049	8590982	8591907
scaffold_13049	8904886	8905816
scaffold_13049	9007355	9009669
scaffold_13049	9018703	9019346
scaffold_13049	9029462	9030653
scaffold_13049	9040293	9041349
scaffold_13049	9106971	9108106
scaffold_13049	9145915	9146969
scaffold_13049	9237188	9237850
scaffold_13049	9441308	9441758
scaffold_13049	9462060	9463569
scaffold_13049	9544713	9545540
scaffold_13049	9572080	9573595
scaffold_13049	9574118	9574988
scaffold_13049	9570986	9571809
scaffold_13049	9589752	9590714
scaffold_13049	9594202	9595644
scaffold_13049	9590904	9592740
scaffold_13049	9598415	9598986
scaffold_13049	9608509	9608859
scaffold_13049	9798184	9799091
scaffold_13049	9839138	9840368
scaffold_13049	9843445	9844107
scaffold_13049	9841052	9842592
scaffold_13049	9860280	9862077
scaffold_13049	9893652	9894233
scaffold_13049	9923969	9925824
scaffold_13049	9933960	9934522
scaffold_13049	9977167	9977741
scaffold_13049	10008696	10009238
scaffold_13049	10014009	10015270
scaffold_13049	10053830	10054836
scaffold_13049	10072852	10074372
scaffold_13049	10130877	10131797
scaffold_13049	10176222	10176989
scaffold_13049	10309075	10310693
scaffold_13049	10329569	10331055
scaffold_13049	10356211	10357452
scaffold_13049	10369107	10369929
scaffold_13049	10375729	10377204
scaffold_13049	10402707	10403665
scaffold_13049	10456708	10457094
scaffold_13049	10459394	10461047
scaffold_13049	10523977	10524376
scaffold_13049	10524586	10525175
scaffold_13049	10549806	10550771
scaffold_13049	10609187	10610199
scaffold_13049	10885776	10887070
scaffold_13049	11019901	11020694
scaffold_13049	11075918	11077570
scaffold_13049	11087735	11089629
scaffold_13049	11096636	11097484
scaffold_13049	11180332	11181499
scaffold_13049	11176495	11178001
scaffold_13049	11297088	11299332
scaffold_13049	11334453	11335803
scaffold_13049	11380263	11381295
scaffold_13049	11461685	11463033
scaffold_13049	11453682	11455329
scaffold_13049	11482953	11484659
scaffold_13049	11470068	11471966
scaffold_13049	11618989	11620087
scaffold_13049	11645578	11647176
scaffold_13049	11704618	11705481
scaffold_13049	11831730	11832802
scaffold_13049	11969573	11970639
scaffold_13049	12134074	12134732
scaffold_13049	12217437	12218093
scaffold_13049	12256332	12256535
scaffold_13049	12342355	12343112
scaffold_13049	12453251	12454846
scaffold_13049	12519565	12520059
scaffold_13049	12562291	12563587
scaffold_13049	12712050	12712765
scaffold_13049	12766691	12767507
scaffold_13049	12787963	12788956
scaffold_13049	12847100	12848582
scaffold_13049	12974817	12975379
scaffold_13049	12972591	12973845
scaffold_13049	13064741	13066708
scaffold_13049	13061200	13062078
scaffold_13049	13138805	13139216
scaffold_13049	13149339	13150370
scaffold_13049	13347669	13348201
scaffold_13049	13356904	13358026
scaffold_13049	13440839	13441487
scaffold_13049	13448296	13449392
scaffold_13049	13475641	13476485
scaffold_13049	13498073	13499632
scaffold_13049	13487586	13490171
scaffold_13049	13511640	13512737
scaffold_13049	13509473	13510504
scaffold_13049	13767263	13768682
scaffold_13049	13798331	13799724
scaffold_13049	13822786	13823452
scaffold_13049	13911705	13912970
scaffold_13049	14055760	14056403
scaffold_13049	14083628	14084602
scaffold_13049	14091703	14093519
scaffold_13049	14194788	14195281
scaffold_13049	14233257	14234896
scaffold_13049	14311317	14313559
scaffold_13049	14318656	14319152
scaffold_13049	14304120	14304992
scaffold_13049	14329802	14330651
scaffold_13049	14592337	14593104
scaffold_13049	14617616	14617995
scaffold_13049	14616798	14617280
scaffold_13049	14767362	14768400
scaffold_13049	14955275	14955540
scaffold_13049	15013184	15015040
scaffold_13049	15071314	15072060
scaffold_13049	15073957	15075111
scaffold_13049	15248598	15249071
scaffold_13049	15306027	15306601
scaffold_13049	15353610	15353920
scaffold_13049	15434616	15435483
scaffold_13049	15618891	15619729
scaffold_13049	15620007	15621389
scaffold_13049	15668747	15671065
scaffold_13049	15681664	15682996
scaffold_13049	15738056	15738847
scaffold_13049	15773010	15774054
scaffold_13049	16112732	16113402
scaffold_13049	16140435	16140937
scaffold_13049	16327656	16328306
scaffold_13049	16325352	16326294
scaffold_13049	16337119	16338474
scaffold_13049	16393667	16394491
scaffold_13049	16524041	16525374
scaffold_13049	16622400	16623121
scaffold_13049	16804698	16806872
scaffold_13049	16910081	16910991
scaffold_13049	17079107	17081177
scaffold_13049	17196545	17197725
scaffold_13049	17296114	17297608
scaffold_13049	17390103	17391632
scaffold_13049	17410001	17411279
scaffold_13049	17455542	17457653
scaffold_13049	17819527	17819828
scaffold_13049	17826490	17826968
scaffold_13049	17868087	17869958
scaffold_13049	18062307	18063774
scaffold_13049	18104827	18108399
scaffold_13049	18147425	18148311
scaffold_13049	18268937	18269284
scaffold_13049	18295330	18296667
scaffold_13049	18321039	18321260
scaffold_13049	18434890	18435671
scaffold_13049	18434195	18434485
scaffold_13049	18735542	18736460
scaffold_13049	18745915	18746703
scaffold_13049	18823127	18824640
scaffold_13049	18816005	18817847
scaffold_13049	18815032	18815403
scaffold_13049	18829285	18829667
scaffold_13049	18926920	18927230
scaffold_13049	18942026	18943531
scaffold_13049	19469524	19469863
scaffold_13049	19868860	19871555
scaffold_13049	19905811	19906295
scaffold_13049	20013238	20013443
scaffold_13049	20067817	20068410
scaffold_13049	20098874	20100086
scaffold_13049	20106704	20107319
scaffold_13049	20171918	20173048
scaffold_13049	20220494	20221779
scaffold_13049	20351942	20352288
scaffold_13049	20369171	20370072
scaffold_13049	20447343	20448067
scaffold_13049	20579148	20579956
scaffold_13049	20646948	20648222
scaffold_13049	20689261	20690252
scaffold_13049	20932716	20933027
scaffold_13049	21019816	21020223
scaffold_13049	21038170	21040376
scaffold_13049	21130925	21132597
scaffold_13049	21129078	21130312
scaffold_13049	21127786	21128802
scaffold_13049	21141314	21141685
scaffold_13049	21135600	21136391
scaffold_13049	21166457	21167727
scaffold_13049	21157975	21158613
[truncated: 115 more rows]
