# Supplementary material for: The hourglass model of evolutionary conservation during embryogenesis extends to developmental enhancers with signatures of positive selection
Source: Genome Res. 2021 Sep;31(9):1573–81. doi: 10.1101/gr.275212.121 (PMC8415374; doi:10.1101/gr.275212.121)
Supplement: Supplemental Material [file supp_gr.275212.121_Supplemental_Code.zip › Supplemental_Code/data/bedFiles/enhancers/stage_specific_enhancers/dmel1820_IDR_0.05_specific_enhancer.bed]

chr2L	14153730	14156804
chr2L	17037587	17039723
chr2L	767625	770443
chr2L	3882846	3884316
chr2L	8354687	8356938
chr2L	8617014	8618470
chr2L	10682239	10683474
chr2L	10810615	10813862
chr2L	12811557	12812609
chr2L	14334896	14336863
chr2L	14843318	14844968
chr2L	14826927	14829768
chr2L	16611673	16614216
chr2L	18266252	18268843
chr2L	18906422	18907223
chr2L	19840828	19844058
chr2L	20102444	20103423
chr2L	23018781	23020926
chr2L	20339	20645
chr2L	57297	58599
chr2L	125411	126339
chr2L	146216	147231
chr2L	174071	174931
chr2L	175665	176250
chr2L	501072	501856
chr2L	514018	514868
chr2L	698204	699101
chr2L	986142	987593
chr2L	991665	994802
chr2L	1288295	1289668
chr2L	1529734	1531659
chr2L	1543277	1544294
chr2L	1827972	1829570
chr2L	1907220	1907541
chr2L	1944197	1945292
chr2L	2087448	2089493
chr2L	2132145	2132837
chr2L	2313682	2314677
chr2L	2347689	2350653
chr2L	2371827	2372365
chr2L	2435433	2437646
chr2L	2502159	2503112
chr2L	2541048	2543827
chr2L	2581128	2581599
chr2L	2634142	2635160
chr2L	2705939	2707066
chr2L	2714492	2715571
chr2L	2731496	2732413
chr2L	2865838	2866229
chr2L	2963470	2965429
chr2L	3010141	3012104
chr2L	3262330	3264570
chr2L	3365800	3367180
chr2L	3516941	3517660
chr2L	3637639	3638204
chr2L	3876949	3877768
chr2L	3926686	3927751
chr2L	3959330	3961070
chr2L	4036911	4037665
chr2L	4040759	4041653
chr2L	4236873	4238205
chr2L	4232558	4233705
chr2L	4270447	4271187
chr2L	4262874	4265776
chr2L	4302592	4303310
chr2L	4430476	4432136
chr2L	4678709	4680998
chr2L	4677349	4678544
chr2L	4691143	4691944
chr2L	4917773	4918179
chr2L	4998730	4999116
chr2L	5055876	5056413
chr2L	5080765	5083398
chr2L	5285826	5286496
chr2L	5604195	5605955
chr2L	5683297	5685205
chr2L	5688003	5689367
chr2L	5784912	5786616
chr2L	5889147	5890251
chr2L	5944539	5946276
chr2L	6026106	6027565
chr2L	6017472	6018818
chr2L	6085756	6086074
chr2L	6145133	6145706
chr2L	6186044	6187596
chr2L	6188032	6189088
chr2L	6256465	6257431
chr2L	6313928	6315088
chr2L	6379621	6380381
chr2L	6590508	6592470
chr2L	6757407	6758909
chr2L	6751999	6753882
chr2L	6777561	6779425
chr2L	6889440	6890128
chr2L	6892292	6895557
chr2L	7485203	7486592
chr2L	7572791	7573129
chr2L	7836546	7837529
chr2L	7954609	7956219
chr2L	7963978	7964679
chr2L	7972115	7975440
chr2L	7969665	7971365
chr2L	8110097	8112289
chr2L	8232184	8234506
chr2L	8334220	8335305
chr2L	8397974	8398433
chr2L	8494679	8495419
chr2L	8563838	8565361
chr2L	8738196	8738632
chr2L	8940538	8941115
chr2L	9021349	9022308
chr2L	9078687	9080030
chr2L	9159689	9160566
chr2L	9192161	9193211
chr2L	9230830	9231405
chr2L	9231613	9232217
chr2L	9341258	9342218
chr2L	9359317	9361463
chr2L	9399130	9401101
chr2L	9498093	9499176
chr2L	9529683	9532123
chr2L	9547157	9549319
chr2L	9778714	9779949
chr2L	9798828	9800033
chr2L	9832519	9833118
chr2L	10111977	10112950
chr2L	10514418	10515224
chr2L	10621672	10622523
chr2L	10666986	10667969
chr2L	10921376	10922357
chr2L	10930428	10933584
chr2L	11676657	11677852
chr2L	11978760	11980088
chr2L	12022736	12024626
chr2L	12021844	12022502
chr2L	12107022	12107571
chr2L	12158176	12159375
chr2L	12250638	12251828
chr2L	12334165	12336135
chr2L	12750039	12750667
chr2L	12817760	12818792
chr2L	12903864	12906293
chr2L	12983777	12986432
chr2L	13048658	13049831
chr2L	13261935	13262688
chr2L	13325981	13326845
chr2L	13355572	13356430
chr2L	13436703	13437789
chr2L	13487963	13489995
chr2L	13692309	13694625
chr2L	13766309	13767389
chr2L	13881436	13882408
chr2L	13897920	13899742
chr2L	14005588	14006470
chr2L	14015145	14015831
chr2L	14172373	14174392
chr2L	14377158	14378822
chr2L	14399198	14399870
chr2L	14414443	14415255
chr2L	14457999	14458960
chr2L	14607942	14609126
chr2L	14750153	14751783
chr2L	14878055	14878695
chr2L	15083782	15085594
chr2L	15101669	15102232
chr2L	15125613	15127018
chr2L	15390108	15391657
chr2L	15422049	15422783
chr2L	15605584	15606788
chr2L	15652738	15653127
chr2L	15781666	15782342
chr2L	15819808	15820783
chr2L	15848616	15850229
chr2L	15968406	15970335
chr2L	15984578	15986903
chr2L	16277745	16278430
chr2L	16322042	16322801
chr2L	16862270	16863309
chr2L	16937663	16939541
chr2L	17080493	17082060
chr2L	17115254	17116971
chr2L	17337681	17341548
chr2L	17538571	17540124
chr2L	17637082	17638663
chr2L	17758537	17759364
chr2L	17936617	17939221
chr2L	18148586	18149270
chr2L	18159822	18161341
chr2L	18216659	18218370
chr2L	18246663	18249714
chr2L	18376260	18377884
chr2L	18434635	18436924
chr2L	18659028	18660079
chr2L	18818191	18818843
chr2L	18955550	18956093
chr2L	19143839	19144260
chr2L	19273136	19274733
chr2L	19382316	19383811
chr2L	19506007	19507242
chr2L	19561424	19561930
chr2L	19621865	19624387
chr2L	19788242	19788943
chr2L	19926315	19927388
chr2L	19998073	19999405
chr2L	19996213	19997475
chr2L	20055359	20056664
chr2L	20261081	20262279
chr2L	20337741	20338443
chr2L	20389699	20390938
chr2L	20391035	20391765
chr2L	20589650	20590882
chr2L	20597126	20598951
chr2L	20748353	20750947
chr2L	20759239	20759849
chr2L	20911158	20911887
chr2L	20998644	20999480
chr2L	21095368	21096366
chr2L	21128680	21129958
chr2L	21672611	21673068
chr2L	22044365	22045434
chr2L	22779667	22781983
chr2L	23319784	23320439
chr2R	14417847	14419649
chr2R	2784803	2785752
chr2R	6848097	6849161
chr2R	8092407	8095242
chr2R	8485047	8487430
chr2R	11206504	11207787
chr2R	12270951	12271620
chr2R	13090672	13091765
chr2R	17399333	17400529
chr2R	18317191	18318276
chr2R	19038153	19039031
chr2R	19299838	19300488
chr2R	21019940	21020790
chr2R	1092014	1093233
chr2R	1372345	1374320
chr2R	1533581	1534911
chr2R	1756285	1756863
chr2R	2589121	2591584
chr2R	3493807	3494058
chr2R	3900680	3901886
chr2R	3940889	3941263
chr2R	4236608	4237593
chr2R	5485665	5487151
chr2R	5505989	5506955
chr2R	5771387	5771938
chr2R	5886803	5887631
chr2R	5964017	5965008
chr2R	6032814	6033532
chr2R	6112367	6113266
chr2R	6643512	6644681
chr2R	6704761	6705411
chr2R	6967221	6967659
chr2R	7014005	7014731
chr2R	7026272	7026877
chr2R	7080270	7081156
chr2R	7528147	7528633
chr2R	7629637	7630164
chr2R	7764833	7765731
chr2R	7750646	7751991
chr2R	7838521	7840515
chr2R	7908598	7910385
chr2R	8418466	8419419
chr2R	8466998	8469638
chr2R	8515306	8518505
chr2R	8524149	8526796
chr2R	8563822	8564681
chr2R	8588074	8588738
chr2R	8673562	8674664
chr2R	8704805	8706995
chr2R	8787145	8789261
chr2R	8847494	8849928
chr2R	8962058	8964813
chr2R	9031704	9033319
chr2R	9325650	9326290
chr2R	9427835	9428346
chr2R	9621804	9624957
chr2R	9742169	9743699
chr2R	9797690	9801162
chr2R	9926716	9927347
chr2R	10002846	10004774
chr2R	10172917	10173534
chr2R	10204481	10204940
chr2R	10282350	10283352
chr2R	10371474	10372092
chr2R	10463884	10465425
chr2R	10528324	10529130
chr2R	10678925	10680106
chr2R	10736144	10736593
chr2R	10913991	10915078
chr2R	11001412	11002296
chr2R	11040492	11042239
chr2R	11097647	11099712
chr2R	11216355	11216657
chr2R	11246556	11247181
chr2R	11499725	11500676
chr2R	11667590	11669241
chr2R	11688454	11689124
chr2R	11785637	11786499
chr2R	11783875	11785030
chr2R	11816581	11817593
chr2R	11845942	11846618
chr2R	12129725	12130891
chr2R	12263181	12263963
chr2R	12389724	12390715
chr2R	12417925	12418483
chr2R	12442061	12442704
chr2R	12479767	12480831
chr2R	12599661	12600626
chr2R	12738870	12741549
chr2R	12764821	12766848
chr2R	12787542	12789243
chr2R	12785275	12787443
chr2R	13125373	13127226
chr2R	13243720	13244629
chr2R	13492165	13493877
chr2R	13646401	13646919
chr2R	13643848	13644672
chr2R	13697954	13698477
chr2R	13863500	13865772
chr2R	13940836	13941629
chr2R	14265584	14266180
chr2R	14379026	14380359
chr2R	14391734	14394215
chr2R	14559039	14561156
chr2R	14661242	14661887
chr2R	14674182	14674671
chr2R	14685353	14688794
chr2R	14694601	14696117
chr2R	14842267	14843429
chr2R	14831046	14832437
chr2R	15409436	15411421
chr2R	15407409	15407784
chr2R	15402864	15404084
chr2R	15520356	15522479
chr2R	15633976	15635161
chr2R	15671582	15671804
chr2R	15738008	15738901
chr2R	15751510	15752916
chr2R	15784277	15785130
chr2R	15811020	15811875
chr2R	15885021	15885458
chr2R	16019591	16021164
chr2R	16139936	16140391
chr2R	16375959	16376438
chr2R	16423131	16424309
chr2R	16676376	16678527
chr2R	16832639	16833407
chr2R	16839533	16840295
chr2R	16877758	16878514
chr2R	16994882	16996335
chr2R	17065526	17066909
chr2R	17110470	17112560
chr2R	17371093	17372241
chr2R	17465810	17466633
chr2R	17500812	17501346
chr2R	17534419	17534894
chr2R	17557471	17559951
chr2R	17636772	17637595
chr2R	17646523	17647572
chr2R	17705218	17706577
chr2R	17877522	17878883
chr2R	17901710	17903011
chr2R	17942025	17943520
chr2R	18001110	18002044
chr2R	18041930	18042955
chr2R	18110553	18111589
chr2R	18260026	18261063
chr2R	18325654	18327632
chr2R	18541487	18542722
chr2R	18551121	18551855
chr2R	18609398	18609893
chr2R	18629170	18630857
chr2R	18723326	18725714
chr2R	18736964	18737921
chr2R	19074318	19075583
chr2R	19082035	19083074
chr2R	19097807	19099241
chr2R	19198454	19199580
chr2R	19233569	19234605
chr2R	19220685	19222282
chr2R	19277210	19277754
chr2R	19306738	19307688
chr2R	19338745	19339615
chr2R	19405156	19407084
chr2R	19587739	19590020
chr2R	19626610	19627044
chr2R	19704563	19705888
chr2R	19766619	19770035
chr2R	19853431	19854290
chr2R	19841408	19842338
chr2R	20139040	20140105
chr2R	20270191	20272497
chr2R	20437981	20438416
chr2R	20481062	20482546
chr2R	20652339	20652881
chr2R	20736683	20737393
chr2R	20877146	20877723
chr2R	21006225	21007606
chr2R	21136223	21136895
chr2R	21242717	21246042
chr2R	21371507	21372360
chr2R	21399412	21399870
chr2R	21563383	21564344
chr2R	21778595	21780627
chr2R	21926786	21927703
chr2R	21983789	21985597
chr2R	22016602	22017960
chr2R	22027706	22029475
chr2R	22048251	22049440
chr2R	22150313	22151076
chr2R	22194111	22195545
chr2R	22353011	22353329
chr2R	22553824	22555245
chr2R	22845069	22845471
chr2R	22842401	22843005
chr2R	22902785	22904095
chr2R	22980489	22981328
chr2R	23016467	23017995
chr2R	23082900	23084381
chr2R	23175932	23177397
chr2R	23219894	23221367
chr2R	23233904	23235150
chr2R	23251052	23251992
chr2R	23333474	23336181
chr2R	23436842	23437703
chr2R	23490949	23493295
chr2R	23513524	23514201
chr2R	23680353	23681313
chr2R	23776743	23777771
chr2R	24010697	24011721
chr2R	24221449	24224577
chr2R	24273475	24274718
chr2R	24618347	24619398
chr2R	24634270	24635259
chr2R	24748492	24750589
chr3L	10616220	10617447
chr3L	16906961	16908520
chr3L	1900523	1902552
chr3L	3079936	3080539
chr3L	3260073	3260963
chr3L	3914283	3916503
chr3L	4373635	4375249
chr3L	4488090	4489943
chr3L	4800257	4801632
chr3L	6569970	6571236
chr3L	7749130	7750619
chr3L	9256856	9258302
chr3L	13696158	13697834
chr3L	15056396	15057699
chr3L	15548056	15549328
chr3L	17136581	17137713
chr3L	17398875	17400536
chr3L	17939393	17941963
chr3L	21659520	21661220
chr3L	21921752	21922532
chr3L	95161	95971
chr3L	304026	307013
chr3L	349453	350285
chr3L	467344	468017
chr3L	773889	775123
chr3L	839305	839892
chr3L	952705	953111
chr3L	1394389	1395179
chr3L	1590069	1591230
chr3L	1715079	1716523
chr3L	1788831	1789742
chr3L	1823619	1824430
chr3L	1866533	1866872
chr3L	1922991	1923226
chr3L	2035422	2036369
chr3L	2119508	2121078
chr3L	2150227	2150916
chr3L	2207418	2208545
chr3L	2274884	2276031
chr3L	2314432	2316443
chr3L	2330544	2333479
chr3L	2340398	2341077
chr3L	2500766	2502523
chr3L	2518413	2519662
chr3L	2550114	2552657
chr3L	2565977	2566438
chr3L	2575299	2575964
chr3L	2783396	2783803
chr3L	2846237	2847670
chr3L	2876367	2878268
chr3L	2959136	2960599
chr3L	3003958	3006223
chr3L	3261551	3262409
chr3L	3347593	3348811
chr3L	3386184	3387377
chr3L	3404905	3406147
chr3L	3406267	3407148
chr3L	3430604	3431626
chr3L	3479842	3480940
chr3L	3499180	3499846
chr3L	3495914	3497119
chr3L	3510461	3511611
chr3L	3547233	3547693
chr3L	3570363	3571161
chr3L	3563097	3563540
chr3L	3724528	3726853
chr3L	3749427	3749921
chr3L	3763044	3763456
chr3L	3755483	3756374
chr3L	3923600	3924538
chr3L	3920118	3921278
chr3L	4006662	4008100
chr3L	4070209	4070677
chr3L	4324296	4325022
chr3L	4420352	4420922
chr3L	4462408	4463262
chr3L	4697941	4699182
chr3L	4805545	4807058
chr3L	4846708	4849272
chr3L	4854148	4855617
chr3L	4922174	4925628
chr3L	4953040	4956628
chr3L	5001020	5002745
chr3L	5055489	5057850
chr3L	5171569	5173226
chr3L	5287333	5288786
chr3L	5289992	5290900
chr3L	5297595	5299113
chr3L	5372560	5373424
chr3L	5388503	5389163
chr3L	5386835	5388183
chr3L	5476153	5476867
chr3L	5598125	5598683
chr3L	5632326	5633322
chr3L	6286712	6287781
chr3L	6650226	6651322
chr3L	6648271	6650056
chr3L	6661152	6662727
chr3L	6758525	6759097
chr3L	6810663	6811584
chr3L	6934841	6935540
chr3L	7259735	7260832
chr3L	7420652	7421850
chr3L	7714294	7714994
chr3L	7792016	7793707
chr3L	7785874	7786728
chr3L	7801362	7801760
chr3L	7811623	7812046
chr3L	7860571	7861106
chr3L	7895523	7896962
chr3L	7940236	7941064
chr3L	8216196	8218528
chr3L	8254186	8255339
chr3L	8453539	8453905
chr3L	8493693	8495539
chr3L	8536093	8536709
chr3L	8689595	8690049
chr3L	8948037	8948830
chr3L	9063825	9064915
chr3L	9117947	9119470
chr3L	9260884	9262361
chr3L	9499609	9500876
chr3L	9503761	9504057
chr3L	9531219	9532421
chr3L	9553945	9555013
chr3L	9557372	9558617
chr3L	9588812	9592112
chr3L	9652265	9654934
chr3L	9897018	9897726
chr3L	9916334	9917444
chr3L	9940882	9941849
chr3L	9950001	9951719
chr3L	9988696	9991062
chr3L	10006482	10007269
chr3L	10014356	10015658
chr3L	10120325	10121534
chr3L	10212544	10213184
chr3L	10284835	10285324
chr3L	10313070	10313917
chr3L	10442214	10443171
chr3L	10482439	10483302
chr3L	10537598	10539050
chr3L	10566010	10566779
chr3L	10599592	10600392
chr3L	10585961	10586513
chr3L	10602613	10603646
chr3L	10837555	10839046
chr3L	11004855	11005489
chr3L	11156130	11157438
chr3L	11233492	11234012
chr3L	11290109	11290678
chr3L	11322012	11322637
chr3L	11352668	11353533
chr3L	11542771	11544213
chr3L	11668527	11669644
chr3L	11716685	11717569
chr3L	11856310	11860030
chr3L	11895708	11897936
chr3L	12033872	12034326
chr3L	12102875	12103744
chr3L	12104656	12106105
chr3L	12227630	12230026
chr3L	12260177	12260906
chr3L	12345696	12346681
chr3L	12362201	12363166
chr3L	12358120	12359054
chr3L	12359243	12361960
chr3L	12381998	12383261
chr3L	12409180	12409848
chr3L	12635330	12636761
chr3L	12873351	12874918
chr3L	12985087	12987628
chr3L	13242767	13244931
chr3L	13273836	13274936
chr3L	13419398	13420849
chr3L	13570669	13573749
chr3L	13595219	13595971
chr3L	14059138	14060223
chr3L	14221911	14222884
chr3L	14227024	14227766
chr3L	14251282	14251864
chr3L	14418608	14419656
chr3L	14553758	14554310
chr3L	14557934	14558299
chr3L	14682436	14683342
chr3L	14719562	14721088
chr3L	14716786	14717151
chr3L	14904762	14906071
chr3L	14992898	14993958
chr3L	15103720	15105564
chr3L	15396819	15399550
chr3L	15406220	15407369
chr3L	15421115	15422568
chr3L	15477611	15479107
chr3L	15547113	15547790
chr3L	15616838	15617914
chr3L	15615738	15616430
chr3L	15726389	15727646
chr3L	15813797	15814629
chr3L	15849497	15852435
chr3L	15881286	15883156
chr3L	15887624	15890749
chr3L	16000817	16002171
chr3L	15991283	15994537
chr3L	16101899	16102831
chr3L	16182888	16183815
chr3L	16190694	16191504
chr3L	16238764	16240672
chr3L	16652015	16653464
chr3L	16797492	16798493
chr3L	16798693	16799289
chr3L	16889062	16890023
chr3L	16897671	16898958
chr3L	16974487	16975712
chr3L	17000174	17001494
chr3L	16994662	16996072
chr3L	17124588	17125091
chr3L	17138244	17139341
chr3L	17162109	17163263
chr3L	17188899	17191343
chr3L	17207740	17209135
chr3L	17309831	17311335
chr3L	17331414	17333208
chr3L	17386312	17388017
chr3L	17404968	17406081
chr3L	17538546	17540598
chr3L	17615277	17616190
chr3L	17704967	17706135
chr3L	17742307	17743339
chr3L	17753884	17755044
chr3L	17931443	17932610
chr3L	17945203	17946196
chr3L	17958159	17959165
chr3L	18001708	18002611
chr3L	17990899	17991372
chr3L	18007325	18008211
chr3L	18031137	18031654
chr3L	18046484	18047566
chr3L	18181587	18182210
chr3L	18171477	18172659
chr3L	18190670	18191121
chr3L	18334159	18335202
chr3L	18357399	18358390
chr3L	18576879	18577775
chr3L	18634469	18635442
chr3L	18650406	18651730
chr3L	18727451	18729581
chr3L	18877822	18879724
chr3L	18976105	18978140
chr3L	19131479	19134417
chr3L	19161399	19161972
chr3L	19289272	19289793
chr3L	19366727	19367696
chr3L	19410744	19411647
chr3L	19434609	19435980
chr3L	19461167	19462947
chr3L	19514732	19515342
chr3L	19537156	19538658
chr3L	19624122	19625942
chr3L	19901515	19902073
chr3L	20058615	20061845
chr3L	20174532	20179356
chr3L	20524410	20525430
chr3L	20743775	20745804
chr3L	20826869	20827282
chr3L	20868616	20870074
chr3L	21063684	21064142
chr3L	21164104	21165326
chr3L	21425420	21426481
chr3L	21935187	21937192
chr3L	22087447	22088237
chr3L	22599677	22600110
chr3L	22931200	22932999
chr3L	23072776	23073080
chr3L	23080324	23081757
chr3L	23197998	23198974
chr3L	23548600	23548825
chr3L	23987034	23987838
chr3L	24227980	24229440
chr3L	24733457	24736982
chr3L	24747272	24749001
chr3L	25668180	25670237
chr3L	25742758	25743012
chr3L	25909565	25910329
chr3L	26326352	26326780
chr3L	27863706	27866485
chr3R	7600246	7602965
chr3R	11009606	11010950
chr3R	18348744	18350570
chr3R	28440833	28442911
chr3R	7583803	7585834
chr3R	8452779	8455509
chr3R	10272242	10272898
chr3R	10796155	10798898
chr3R	13336455	13337133
chr3R	13532292	13533708
chr3R	14335072	14336097
chr3R	14827278	14829213
chr3R	16285688	16286081
chr3R	16318348	16319342
chr3R	17839740	17842271
chr3R	18824758	18825317
chr3R	19690806	19693859
chr3R	19872927	19874264
chr3R	23264907	23266726
chr3R	24084344	24085544
chr3R	25410365	25414442
chr3R	26279803	26281010
chr3R	26787322	26788634
chr3R	26967696	26968434
chr3R	31028612	31031985
chr3R	31292012	31294125
chr3R	31374186	31376073
chr3R	31637254	31639181
chr3R	2100768	2102584
chr3R	4449373	4449759
chr3R	4518229	4519692
chr3R	4596566	4597304
chr3R	4630419	4633860
chr3R	4871478	4872709
chr3R	5044535	5045681
chr3R	5063068	5064085
chr3R	5106824	5107520
chr3R	5395123	5395943
chr3R	5418534	5420882
chr3R	5429238	5431960
chr3R	5638414	5640331
chr3R	5765651	5766878
chr3R	5944178	5945790
chr3R	5985620	5987850
chr3R	5991120	5993606
chr3R	6050063	6051170
chr3R	6098085	6099529
chr3R	6130817	6132824
chr3R	6262574	6263512
chr3R	6283608	6284721
chr3R	7022060	7024615
chr3R	7165295	7166392
chr3R	7189412	7189655
chr3R	7336089	7337263
chr3R	7396577	7397275
chr3R	7521949	7523132
chr3R	7574475	7576437
chr3R	7628860	7630811
chr3R	7713691	7716701
chr3R	7766488	7769886
chr3R	7834007	7838184
chr3R	7856434	7857832
chr3R	7892044	7894421
chr3R	7966262	7966830
chr3R	8061114	8063752
chr3R	8115236	8115598
chr3R	8175812	8176858
chr3R	8363702	8365125
chr3R	8377890	8380377
chr3R	8462247	8465269
chr3R	8506965	8508372
chr3R	8587910	8590752
chr3R	8884817	8886590
chr3R	8923566	8924943
chr3R	9106836	9107824
chr3R	9123353	9123992
chr3R	9448644	9449286
chr3R	9480602	9482680
chr3R	10130474	10131649
chr3R	10184911	10186811
chr3R	10316836	10319729
chr3R	10459109	10460443
chr3R	10560077	10561006
chr3R	10561233	10561878
chr3R	10688233	10689427
chr3R	10716751	10718813
chr3R	10727991	10731122
chr3R	10737498	10738257
chr3R	10951560	10952884
chr3R	10978383	10980516
chr3R	10986220	10987277
chr3R	11005371	11007242
chr3R	11126028	11127158
chr3R	11337044	11337549
chr3R	11507040	11508834
chr3R	11537671	11538233
chr3R	11810891	11811773
chr3R	11800921	11803237
chr3R	11854843	11857004
chr3R	11969453	11970164
chr3R	11987741	11987985
chr3R	12064850	12068049
chr3R	12077755	12079503
chr3R	12088510	12089304
chr3R	12100130	12102800
chr3R	12104018	12105018
chr3R	12152605	12153077
chr3R	12185911	12187735
chr3R	12201734	12202340
chr3R	12299379	12300564
chr3R	12390486	12390971
chr3R	12511192	12515139
chr3R	12542577	12543467
chr3R	12576494	12577958
chr3R	12589420	12590944
chr3R	12602602	12604996
chr3R	12652638	12653190
chr3R	12706516	12708713
chr3R	12741219	12742451
chr3R	12839927	12840838
chr3R	12908600	12909999
chr3R	12925969	12926436
chr3R	13535258	13535921
chr3R	13603232	13604009
chr3R	13601506	13602893
chr3R	13740821	13743162
chr3R	13755560	13756702
chr3R	13900405	13900870
chr3R	13972402	13973336
chr3R	13966617	13968673
chr3R	14070301	14071859
chr3R	14138161	14139232
chr3R	14134660	14135749
chr3R	14174846	14177566
chr3R	14234017	14236181
chr3R	14450844	14452482
chr3R	14505430	14506883
chr3R	14710764	14711770
chr3R	14702598	14704163
chr3R	14721009	14721446
chr3R	14836084	14837216
chr3R	14931770	14933404
chr3R	14975382	14977323
chr3R	15002712	15004393
chr3R	15050289	15052298
chr3R	15084282	15086332
chr3R	15092919	15093488
chr3R	15255969	15258434
chr3R	15297852	15298811
chr3R	15292486	15293315
chr3R	15431821	15432898
chr3R	15428548	15431546
chr3R	15459088	15460827
chr3R	15468721	15469839
chr3R	15534874	15536039
chr3R	15783484	15785234
chr3R	15947142	15948399
chr3R	15991523	15992147
chr3R	15998580	15999326
chr3R	16014154	16015832
chr3R	16215218	16215824
chr3R	16446510	16448194
chr3R	16823623	16825881
chr3R	17010497	17011792
chr3R	17358628	17359903
chr3R	17395981	17396367
chr3R	17523069	17524778
chr3R	17593194	17594040
chr3R	17737382	17738158
chr3R	17835223	17835908
chr3R	17982116	17983212
chr3R	17990049	17991103
chr3R	18015807	18017062
chr3R	18041953	18042900
chr3R	18153767	18154447
chr3R	18312634	18312845
chr3R	18337939	18339770
chr3R	18444369	18446728
chr3R	18468146	18469296
chr3R	18632766	18634370
chr3R	18815691	18816025
chr3R	18826580	18829003
chr3R	18837295	18840314
chr3R	19059760	19060652
chr3R	19064472	19065983
chr3R	19088791	19089691
chr3R	19138675	19139943
chr3R	19207401	19208614
chr3R	19542470	19544135
chr3R	19574018	19576488
chr3R	19621817	19622257
chr3R	19695952	19697247
chr3R	19785341	19785956
chr3R	19969282	19970063
chr3R	19955799	19957625
chr3R	19988807	19989538
chr3R	20048337	20050997
chr3R	20082829	20084460
chr3R	20070698	20072291
chr3R	20142827	20144426
chr3R	20232637	20233924
chr3R	20300378	20304262
chr3R	20403807	20404638
chr3R	20470819	20474806
chr3R	20505768	20507849
chr3R	20670181	20671087
chr3R	20845090	20846804
chr3R	20881628	20883377
chr3R	20981604	20981899
chr3R	21190731	21191403
chr3R	21209950	21210486
chr3R	21248107	21249508
chr3R	21562942	21563704
chr3R	21697043	21697966
chr3R	21959256	21961293
chr3R	22522720	22523815
chr3R	22540608	22542621
chr3R	22672453	22672850
chr3R	22856808	22858593
chr3R	22916532	22917363
chr3R	22974374	22975735
chr3R	23045949	23047675
chr3R	23078900	23081555
chr3R	23105288	23106507
chr3R	23316702	23317326
chr3R	23334320	23335034
chr3R	23335320	23336141
chr3R	23441409	23442804
chr3R	23647604	23650209
chr3R	23650601	23653168
chr3R	23713624	23715401
chr3R	23724845	23725266
chr3R	23744047	23746630
chr3R	23786708	23787399
chr3R	24019949	24021301
chr3R	24026232	24027311
chr3R	24087824	24088325
chr3R	24285272	24286135
chr3R	24449946	24450626
chr3R	24482470	24482886
chr3R	24525663	24526843
chr3R	24708107	24710185
chr3R	24952081	24952673
chr3R	24976128	24978172
chr3R	25106351	25108442
chr3R	25223611	25224358
chr3R	25241205	25241693
chr3R	25274529	25276202
chr3R	25305720	25306451
chr3R	25384521	25386213
chr3R	25424151	25424936
chr3R	25528761	25531652
chr3R	25697308	25700035
chr3R	25691540	25694257
chr3R	25759105	25759800
chr3R	26244798	26246525
chr3R	26243011	26244726
chr3R	26242242	26242662
chr3R	26327701	26329044
chr3R	26423423	26424655
chr3R	26455188	26455843
chr3R	26674185	26676917
chr3R	26743592	26744523
chr3R	26896437	26898179
chr3R	26929469	26930642
chr3R	26981416	26983782
chr3R	27057548	27058276
chr3R	27159666	27160603
chr3R	27320173	27321529
chr3R	27333454	27333986
chr3R	27375933	27377096
chr3R	27406894	27408423
chr3R	27421084	27422794
chr3R	27711561	27713544
chr3R	27740021	27741887
chr3R	27760252	27761125
chr3R	27858450	27859318
chr3R	27870755	27871552
chr3R	27897727	27900686
chr3R	28102872	28104782
chr3R	28229973	28233152
chr3R	28410177	28413590
chr3R	28644612	28645697
chr3R	28745313	28746776
chr3R	28741082	28742404
chr3R	28787341	28789303
chr3R	28877448	28878209
chr3R	28897676	28898543
chr3R	29180181	29181149
chr3R	29610173	29614002
chr3R	29663700	29664474
chr3R	29756811	29758215
chr3R	30117832	30119130
chr3R	30304464	30305301
chr3R	30536278	30538701
chr3R	30549593	30551507
chr3R	30659531	30660530
chr3R	30666995	30669584
chr3R	30743868	30744855
chr3R	30779060	30780120
chr3R	30971815	30973020
chr3R	30998862	30999504
chr3R	31019650	31020235
chr3R	31172508	31173670
chr3R	31222382	31223231
chr3R	31427015	31427748
chr3R	31599528	31600428
chr3R	31856372	31857673
chr3R	31914167	31915289
chr3R	31931356	31931897
chr4	163386	165251
chr4	147678	148993
chr4	262726	263803
chr4	369551	370384
chr4	543514	545349
chr4	947068	950034
chr4	963381	964675
chr4	1034260	1035671
chrX	3538548	3539366
chrX	3440517	3441146
chrX	8109569	8110209
chrX	8158183	8159671
chrX	8845651	8848022
chrX	9895003	9895988
chrX	11648375	11649715
chrX	11877619	11878631
chrX	13270685	13271991
chrX	13663377	13665475
chrX	14859847	14861490
chrX	15612943	15614510
chrX	18054784	18056739
chrX	18152166	18153616
chrX	510233	511543
chrX	903137	903925
chrX	985515	986677
chrX	1196163	1196951
chrX	1263136	1264198
chrX	1264460	1265289
chrX	1265599	1265884
chrX	1282510	1283427
chrX	1451364	1451984
chrX	1535137	1536095
chrX	1590480	1592518
chrX	1618480	1619420
chrX	1734673	1735954
chrX	1727115	1728462
chrX	1828181	1828944
chrX	1967198	1967573
chrX	2278432	2279292
chrX	2699271	2699984
chrX	2709648	2710328
chrX	2741962	2742594
chrX	2786986	2788468
chrX	2924381	2924966
chrX	2957932	2958563
chrX	3002293	3002798
chrX	3265499	3266416
chrX	3359975	3361121
chrX	3389115	3390429
chrX	3399009	3400635
chrX	3547557	3549586
chrX	4237040	4238093
chrX	4334240	4334851
chrX	4544265	4545966
chrX	4611989	4613022
chrX	4626691	4627715
chrX	4693929	4694691
chrX	4695795	4697144
chrX	4751888	4752592
chrX	4939925	4940977
chrX	5185432	5187108
chrX	5336663	5337718
chrX	5814432	5815450
chrX	5884431	5885075
chrX	5951311	5952024
chrX	5976593	5978733
chrX	6062322	6063252
chrX	6064362	6065766
chrX	6334321	6335070
chrX	6627658	6628989
chrX	6718939	6721446
chrX	6745642	6747000
chrX	7075550	7076793
chrX	7621073	7621730
chrX	7966257	7966608
chrX	8202046	8203156
chrX	8275370	8276682
chrX	8341005	8342118
chrX	8403920	8404681
chrX	8466658	8468049
chrX	8496358	8497601
chrX	8506820	8508722
chrX	8504461	8505618
chrX	8539559	8540650
chrX	8785620	8786262
chrX	8972490	8973791
chrX	9008862	9009861
chrX	9007458	9008460
chrX	9075062	9076075
chrX	9144791	9145618
chrX	9187218	9188028
chrX	9343867	9345308
chrX	9345339	9347673
chrX	9406135	9407998
chrX	9576522	9577028
chrX	9613792	9614787
chrX	9622669	9623281
chrX	9633968	9635089
chrX	9837935	9838376
chrX	9896934	9898208
chrX	9969094	9970227
chrX	10184536	10185726
chrX	10249898	10251626
chrX	10287727	10288865
chrX	10322212	10323006
chrX	10386769	10387215
chrX	10483821	10485368
chrX	10654785	10655938
chrX	10748685	10749202
chrX	10774523	10775638
chrX	11180957	11181821
chrX	11216988	11218336
chrX	11342313	11343091
chrX	11385387	11386361
chrX	11419827	11420294
chrX	11463991	11464608
chrX	11619728	11620765
chrX	11684475	11684749
chrX	11683499	11683705
chrX	11881817	11882788
chrX	11884168	11884487
chrX	11913115	11914325
chrX	12094931	12096300
chrX	12219478	12220259
chrX	12433152	12435106
chrX	12504941	12505416
chrX	12559702	12560299
chrX	12681840	12682961
chrX	12771443	12773391
chrX	12874842	12876375
chrX	12964512	12965364
chrX	13209293	13209828
chrX	13841237	13843817
chrX	13878955	13880009
chrX	14175800	14176559
chrX	14220217	14221162
chrX	14258604	14259308
chrX	14592320	14593309
chrX	14589908	14590467
chrX	14773388	14773870
chrX	14907999	14908758
chrX	15201889	15202845
chrX	15216088	15217183
chrX	15308991	15310256
chrX	15442416	15444194
chrX	15615542	15617776
chrX	16101982	16103296
chrX	16490839	16491514
chrX	16569936	16572093
chrX	16572328	16573959
chrX	16614216	16615094
chrX	16623398	16623979
chrX	16705250	16706026
chrX	16717086	16718168
chrX	16756974	16758366
chrX	16878116	16879130
chrX	16906838	16908249
chrX	16899945	16903145
chrX	16921869	16923065
chrX	16918113	16919972
chrX	17039936	17041261
chrX	17093292	17095225
chrX	17112484	17113187
chrX	17180568	17180870
chrX	17204858	17205394
chrX	17290214	17290972
chrX	17289312	17289956
chrX	17475839	17477755
chrX	17688415	17689239
chrX	17725741	17726645
chrX	17836110	17837761
chrX	18003506	18004938
chrX	18035601	18036450
chrX	18057177	18058701
chrX	18180787	18183073
chrX	18252783	18254375
chrX	18293807	18294526
chrX	18354658	18355040
chrX	18394974	18395865
chrX	18706830	18707705
chrX	18905307	18906586
chrX	19073831	19075319
chrX	19216518	19218087
chrX	19249516	19250060
chrX	19238593	19240706
chrX	19251433	19252547
chrX	19624572	19625240
chrX	19741219	19741867
chrX	19752220	19752642
chrX	19830221	19831195
chrX	20004118	20004826
chrX	20120067	20120983
chrX	20492627	20493214
chrX	20775879	20777539
chrX	20783336	20784030
chrX	20991494	20993350
chrX	21061615	21061956
chrX	21064968	21066427
chrX	21275573	21277177
chrX	21353449	21354175
chrX	21399120	21399703
chrX	22636304	22636989
chrX	22995976	22996324
chrX	23099699	23100528
chrY_CP007111v1_random	1454	1686
