# Supplementary material for: The hourglass model of evolutionary conservation during embryogenesis extends to developmental enhancers with signatures of positive selection
Source: Genome Res. 2021 Sep;31(9):1573–81. doi: 10.1101/gr.275212.121 (PMC8415374; doi:10.1101/gr.275212.121)
Supplement: Supplemental Material [file supp_gr.275212.121_Supplemental_Code.zip › Supplemental_Code/data/bedFiles/enhancers/stage_specific_enhancers/dmel24_IDR_0.05_specific_enhancer.bed]

chr2L	376294	377184
chr2L	671171	672488
chr2L	2867032	2868241
chr2L	3833722	3834500
chr2L	4357241	4358566
chr2L	9715055	9715768
chr2L	11108140	11109184
chr2L	12500374	12501031
chr2L	12729280	12731041
chr2L	21544555	21546180
chr2L	21592854	21595094
chr2L	21919640	21923109
chr2L	21937003	21938739
chr2L	22559176	22561401
chr2L	23002713	23003181
chr2L	23314019	23316113
chr2L	6363	6938
chr2L	89115	90495
chr2L	209014	210655
chr2L	234136	238097
chr2L	582210	583952
chr2L	600354	600981
chr2L	615987	616524
chr2L	881100	882552
chr2L	1478056	1479232
chr2L	1508189	1508635
chr2L	1508884	1511330
chr2L	1870399	1870956
chr2L	2456362	2457444
chr2L	2444090	2444580
chr2L	2828367	2829027
chr2L	2919857	2920556
chr2L	2957963	2958458
chr2L	2966680	2967692
chr2L	3078281	3079096
chr2L	3602397	3603457
chr2L	3588661	3589909
chr2L	3614187	3615760
chr2L	3610540	3611278
chr2L	3667219	3668091
chr2L	3822315	3823047
chr2L	3842234	3843216
chr2L	4169789	4170910
chr2L	4207800	4210642
chr2L	4202645	4203710
chr2L	4354720	4355445
chr2L	4547515	4549241
chr2L	4823397	4824330
chr2L	5186356	5187241
chr2L	5315388	5315756
chr2L	5363434	5364944
chr2L	5464539	5465071
chr2L	5755697	5757712
chr2L	5789140	5789825
chr2L	5983407	5983797
chr2L	6155957	6157208
chr2L	6361132	6362398
chr2L	6362487	6363072
chr2L	6390304	6392107
chr2L	6543460	6544337
chr2L	6736319	6739924
chr2L	6926932	6927442
chr2L	7096111	7097061
chr2L	7247412	7248204
chr2L	7304000	7305272
chr2L	7592470	7593292
chr2L	7594568	7595155
chr2L	7832902	7833171
chr2L	7901767	7902560
chr2L	8188205	8189217
chr2L	8182063	8183627
chr2L	8208809	8209950
chr2L	8322285	8322883
chr2L	8317141	8318753
chr2L	8386742	8387613
chr2L	8510325	8511226
chr2L	8796212	8797673
chr2L	8811191	8811980
chr2L	8822100	8822504
chr2L	8875731	8876458
chr2L	8872301	8872891
chr2L	8920011	8920351
chr2L	9061390	9062171
chr2L	9069836	9070488
chr2L	9149798	9150508
chr2L	9270205	9271908
chr2L	9582847	9583623
chr2L	9577126	9577723
chr2L	9584897	9585563
chr2L	9728721	9729289
chr2L	9804371	9804936
chr2L	9970361	9971085
chr2L	10188455	10189722
chr2L	10214063	10215839
chr2L	10282027	10285668
chr2L	10547234	10547712
chr2L	10535190	10536395
chr2L	10611276	10611904
chr2L	10660955	10661646
chr2L	10835409	10836706
chr2L	11052770	11053131
chr2L	11184449	11185420
chr2L	11190758	11191321
chr2L	11214056	11214974
chr2L	11455202	11456199
chr2L	11482341	11482866
chr2L	11756672	11757194
chr2L	11965097	11966050
chr2L	11981924	11983028
chr2L	11995996	11996259
chr2L	12080917	12081677
chr2L	12087091	12087899
chr2L	12082424	12082970
chr2L	12364395	12364872
chr2L	12466394	12467091
chr2L	12478396	12478823
chr2L	12501496	12502246
chr2L	12543872	12544302
chr2L	12606736	12607971
chr2L	12600417	12601584
chr2L	12616552	12617104
chr2L	12647572	12648230
chr2L	12679233	12679837
chr2L	12723701	12724636
chr2L	12753873	12754958
chr2L	12968244	12968924
chr2L	13507368	13508395
chr2L	13520985	13521914
chr2L	14062213	14063734
chr2L	14367031	14367359
chr2L	14447524	14447953
chr2L	14489130	14489514
chr2L	14557583	14558420
chr2L	14585059	14586707
chr2L	14661314	14662479
chr2L	14724796	14726581
chr2L	14814904	14815550
chr2L	15016927	15017634
chr2L	15042064	15042647
chr2L	15219549	15220030
chr2L	15313471	15314236
chr2L	15323192	15323793
chr2L	15319561	15320314
chr2L	15330695	15330994
chr2L	15359560	15360080
chr2L	15438350	15439223
chr2L	15482005	15482387
chr2L	15475751	15476094
chr2L	15782648	15783335
chr2L	15777817	15778562
chr2L	16248489	16248966
chr2L	16263627	16264034
chr2L	16319046	16320696
chr2L	16371444	16372067
chr2L	16439238	16439934
chr2L	16582581	16583232
chr2L	16746173	16746684
chr2L	16750535	16751863
chr2L	16757086	16759674
chr2L	16770049	16771666
chr2L	16908385	16909604
chr2L	17213178	17213950
chr2L	17376009	17376740
chr2L	17462194	17464491
chr2L	17551552	17552347
chr2L	17666109	17667423
chr2L	17748624	17749226
chr2L	17756824	17757480
chr2L	17854275	17856405
chr2L	18124383	18124986
chr2L	18301872	18302493
chr2L	18486631	18487255
chr2L	18597832	18598794
chr2L	18719931	18721593
chr2L	18894631	18895966
chr2L	18916980	18918038
chr2L	18976181	18977427
chr2L	18992526	18993359
chr2L	19156127	19156588
chr2L	19162374	19162782
chr2L	19172565	19173202
chr2L	19308927	19309916
chr2L	19462507	19463307
chr2L	19475178	19475934
chr2L	19596638	19598020
chr2L	19712759	19715466
chr2L	19775884	19777971
chr2L	19921283	19921985
chr2L	19918588	19919235
chr2L	19937760	19938436
chr2L	20062498	20063568
chr2L	20109384	20111042
chr2L	20128384	20128832
chr2L	20198074	20198293
chr2L	20423069	20423582
chr2L	20768361	20769328
chr2L	20799002	20799441
chr2L	21011344	21012079
chr2L	21109758	21110501
chr2L	21293061	21293703
chr2L	21301329	21301830
chr2L	21407166	21408661
chr2L	21621265	21621610
chr2L	21644978	21646989
chr2L	21803025	21803623
chr2L	21809089	21812223
chr2L	21835206	21838554
chr2L	21876772	21877787
chr2L	21912530	21913779
chr2L	21925520	21926148
chr2L	21946245	21948306
chr2L	21979906	21981235
chr2L	22011091	22011931
chr2L	22039491	22041668
chr2L	22112663	22113335
chr2L	22116488	22116769
chr2L	22132915	22133302
chr2L	22214646	22215927
chr2L	22226774	22228643
chr2L	22237449	22237826
chr2L	22256270	22258574
chr2L	22279816	22280098
chr2L	22290053	22292388
chr2L	22298647	22300461
chr2L	22319137	22320955
chr2L	22343430	22344459
chr2L	22507596	22511333
chr2L	22557611	22558956
chr2L	22553277	22554132
chr2L	22586539	22586767
chr2L	22598577	22601095
chr2L	22626408	22627005
chr2L	22655787	22657484
chr2L	22713940	22716274
chr2L	22732776	22734404
chr2L	22758077	22758496
chr2L	22761994	22764137
chr2L	22927132	22929108
chr2L	22930108	22931349
chr2L	22956484	22957072
chr2L	22977094	22978190
chr2L	23048692	23049011
chr2L	23163862	23164861
chr2L	23358066	23359033
chr2L	23389998	23391842
chr2L	23392967	23396013
chr2L	23388862	23389738
chr2L	23463270	23463751
chr2R	5372562	5374762
chr2R	5504399	5505432
chr2R	13368849	13369552
chr2R	456665	460377
chr2R	1079639	1082371
chr2R	1274503	1278055
chr2R	1356963	1360395
chr2R	1605575	1606925
chr2R	1752708	1754580
chr2R	2866719	2868494
chr2R	3899049	3899877
chr2R	4633367	4636744
chr2R	4700761	4702279
chr2R	5028831	5030735
chr2R	5158617	5161489
chr2R	6765584	6767805
chr2R	9977034	9978020
chr2R	11419181	11419890
chr2R	15235270	15237615
chr2R	18693758	18694807
chr2R	19693514	19693929
chr2R	21215575	21217284
chr2R	21576820	21578468
chr2R	23526192	23527910
chr2R	24723433	24726245
chr2R	25050708	25051774
chr2R	35993	36512
chr2R	114829	115046
chr2R	133689	134454
chr2R	146833	147424
chr2R	144992	145708
chr2R	318687	318981
chr2R	328949	329866
chr2R	526201	528011
chr2R	543934	546298
chr2R	586725	587132
chr2R	600804	601701
chr2R	619449	619908
chr2R	670076	671374
chr2R	928398	930167
chr2R	962096	964270
chr2R	967142	969065
chr2R	1002887	1003911
chr2R	1087448	1088477
chr2R	1191979	1192672
chr2R	1266216	1266742
chr2R	1313629	1315079
chr2R	1352274	1354797
chr2R	1369151	1370849
chr2R	1368028	1368811
chr2R	1394961	1396585
chr2R	1406499	1407257
chr2R	1393387	1394818
chr2R	1437193	1438353
chr2R	1449625	1452427
chr2R	1477491	1479105
chr2R	1529945	1531894
chr2R	1597159	1597952
chr2R	1627005	1627511
chr2R	1747836	1750593
chr2R	1762113	1764105
chr2R	1775784	1777018
chr2R	1771999	1774585
chr2R	1835701	1836395
chr2R	1920132	1921936
chr2R	1921978	1923256
chr2R	1984724	1986554
chr2R	2011909	2014891
chr2R	2051892	2052587
chr2R	2055587	2057680
chr2R	2073530	2074766
chr2R	2093294	2095831
chr2R	2147597	2148117
chr2R	2338927	2339430
chr2R	2354702	2354935
chr2R	2498145	2498918
chr2R	2549558	2549812
chr2R	2562454	2563508
chr2R	2567573	2568023
chr2R	2563893	2564631
chr2R	2593780	2595042
chr2R	2645193	2647428
chr2R	2650228	2650877
chr2R	2733155	2733386
chr2R	2725013	2728292
chr2R	2776124	2776813
chr2R	2769059	2770204
chr2R	2797639	2798534
chr2R	2816055	2817169
chr2R	2832106	2832893
chr2R	2829939	2830396
chr2R	2820748	2821177
chr2R	2830741	2831309
chr2R	2856028	2857120
chr2R	2863453	2865320
chr2R	2868720	2869408
chr2R	2886598	2887043
chr2R	2906022	2906679
chr2R	2945920	2948464
chr2R	2959352	2961056
chr2R	2979135	2979345
chr2R	2968528	2970922
chr2R	3003366	3003963
chr2R	3146422	3147951
chr2R	3383097	3383315
chr2R	3521597	3522014
chr2R	3548418	3550250
chr2R	3560924	3562538
chr2R	3558595	3559889
chr2R	3600765	3601045
chr2R	3683952	3684177
chr2R	3688384	3688657
chr2R	3703310	3703980
chr2R	3822399	3823070
chr2R	3894348	3894577
chr2R	3897297	3897713
chr2R	3933576	3935051
chr2R	3977094	3977300
chr2R	4032828	4033057
chr2R	4044132	4044538
chr2R	4174258	4174635
chr2R	4180417	4182147
chr2R	4201281	4203245
chr2R	4222064	4222434
chr2R	4220844	4221466
chr2R	4259475	4259748
chr2R	4248658	4248934
chr2R	4321047	4322334
chr2R	4310749	4313841
chr2R	4324014	4324673
chr2R	4344602	4346956
chr2R	4347014	4348020
chr2R	4378438	4379287
chr2R	4396370	4397435
chr2R	4426123	4427163
chr2R	4428108	4431905
chr2R	4549485	4549993
chr2R	4550250	4552339
chr2R	4566025	4568576
chr2R	4582081	4585662
chr2R	4611184	4614507
chr2R	4629833	4630873
chr2R	4640978	4641731
chr2R	4697406	4697840
chr2R	4687232	4690994
chr2R	4691756	4693414
chr2R	4707161	4709313
chr2R	4716051	4716942
chr2R	4745219	4748161
chr2R	4735983	4736959
chr2R	4856716	4857588
chr2R	4854667	4856112
chr2R	4877199	4879100
chr2R	4943121	4943970
chr2R	5075212	5077008
chr2R	5118375	5119551
chr2R	5137050	5140294
chr2R	5128927	5130100
chr2R	5132413	5134578
chr2R	5149134	5151296
chr2R	5172192	5173032
chr2R	5223062	5226315
chr2R	5240751	5242644
chr2R	5239749	5240568
chr2R	5227063	5227329
chr2R	5266086	5267253
chr2R	5264356	5265528
chr2R	5282424	5282958
chr2R	5308594	5309216
chr2R	5338785	5339617
chr2R	5325462	5328471
chr2R	5366489	5367501
chr2R	5364657	5365877
chr2R	5417579	5417990
chr2R	5431487	5432564
chr2R	5445460	5447426
chr2R	5514826	5515769
chr2R	5620587	5621889
chr2R	5672856	5673640
chr2R	5949947	5952313
chr2R	6147902	6148498
chr2R	6145445	6146432
chr2R	6166667	6167372
chr2R	6186512	6186930
chr2R	6193792	6194602
chr2R	6199798	6200059
chr2R	6254814	6255801
chr2R	6284573	6285027
chr2R	6326292	6328266
chr2R	6436062	6436904
chr2R	6527687	6528517
chr2R	6526545	6526990
chr2R	6566279	6567347
chr2R	6597626	6598356
chr2R	6627198	6627692
chr2R	7493167	7493628
chr2R	7573613	7578303
chr2R	7592435	7593273
chr2R	7604890	7605517
chr2R	7840736	7843145
chr2R	7848107	7849709
chr2R	8129041	8130349
chr2R	8150401	8151084
chr2R	8247951	8248567
chr2R	8688146	8688655
chr2R	8865967	8866673
chr2R	9037360	9037953
chr2R	9257599	9258338
chr2R	9435189	9436163
chr2R	9442051	9442754
chr2R	9517161	9518126
chr2R	9566899	9568139
chr2R	9699859	9700800
chr2R	9721081	9722202
chr2R	9739562	9740569
chr2R	9853502	9853998
chr2R	9985568	9986655
chr2R	9995066	9997133
chr2R	10164609	10165248
chr2R	10207791	10209314
chr2R	10258980	10260285
chr2R	10287033	10287281
chr2R	10493947	10494384
chr2R	10491949	10492643
chr2R	10510495	10511194
chr2R	10503610	10504353
chr2R	10549487	10549841
chr2R	10552781	10553306
chr2R	10561496	10562156
chr2R	10858650	10859206
chr2R	10854675	10855455
chr2R	10985230	10985859
chr2R	10993672	10994796
chr2R	10999220	11000289
chr2R	11266059	11266822
chr2R	11400383	11400834
chr2R	11455480	11456016
chr2R	11524759	11525068
chr2R	11537315	11538237
chr2R	11555793	11556631
chr2R	11577831	11578761
chr2R	11608998	11609686
chr2R	11709360	11709657
chr2R	11799906	11800696
chr2R	12111081	12112094
chr2R	12208248	12209370
chr2R	12319426	12319958
chr2R	12454781	12455456
chr2R	12458105	12458491
chr2R	12573824	12575131
chr2R	12703413	12704453
chr2R	12775667	12776441
chr2R	12770280	12771054
chr2R	12914411	12915277
chr2R	13055106	13056303
chr2R	13141704	13144998
chr2R	13145284	13146490
chr2R	13194958	13195388
chr2R	13307851	13308376
chr2R	13342282	13343785
chr2R	13447466	13448317
chr2R	13462756	13463301
chr2R	13488566	13489072
chr2R	13815415	13817654
chr2R	13900021	13901057
chr2R	13944032	13944355
chr2R	14068590	14069824
chr2R	14167500	14168045
chr2R	14261638	14262396
chr2R	14299920	14301750
chr2R	14311339	14311903
chr2R	14492325	14493927
chr2R	14799965	14800569
chr2R	14835564	14835804
chr2R	14995995	14996433
chr2R	15058206	15059555
chr2R	15057256	15057830
chr2R	15129321	15130178
chr2R	15195013	15196121
chr2R	15255422	15257965
chr2R	15263052	15264693
chr2R	15852657	15854797
chr2R	15864983	15867003
chr2R	15906385	15906929
chr2R	15929966	15930368
chr2R	15959216	15960042
chr2R	16331077	16331478
chr2R	16323358	16324466
chr2R	16478860	16480655
chr2R	16508389	16509406
chr2R	16554992	16556456
chr2R	16634753	16635425
chr2R	16762167	16763438
chr2R	16874291	16874828
chr2R	17339788	17340174
chr2R	17345495	17346707
chr2R	17482334	17483685
chr2R	17498610	17499617
chr2R	17598219	17598959
chr2R	17852256	17853018
chr2R	17896754	17897111
chr2R	18203321	18203791
chr2R	18254794	18255622
chr2R	18261123	18262470
chr2R	18270392	18271838
chr2R	18304802	18305180
chr2R	18561494	18562933
chr2R	18653779	18654489
chr2R	19262540	19262914
chr2R	19483214	19485468
chr2R	19605927	19606654
chr2R	19700114	19700810
chr2R	19711202	19711916
chr2R	19801162	19802030
chr2R	19862822	19863733
chr2R	19932095	19932531
chr2R	20034625	20035890
chr2R	20033443	20034163
chr2R	20051564	20052497
chr2R	20059488	20060018
chr2R	20054221	20054789
chr2R	20156709	20158242
chr2R	20173515	20174420
chr2R	20230475	20231404
chr2R	20295499	20297337
chr2R	20542379	20542726
chr2R	20557596	20561009
chr2R	20950840	20952618
chr2R	20962127	20962648
chr2R	20991579	20992145
chr2R	21022899	21023848
chr2R	21229763	21230562
chr2R	21414908	21415637
chr2R	21453178	21455545
chr2R	21461235	21462083
chr2R	21477287	21477603
chr2R	21466441	21466831
chr2R	21592017	21592713
chr2R	21648943	21649225
chr2R	21846866	21847238
chr2R	22238274	22238832
chr2R	22691858	22692371
chr2R	22745709	22748777
chr2R	23088346	23090988
chr2R	23159960	23161905
chr2R	23236976	23237347
chr2R	23518380	23519701
chr2R	23734725	23739209
chr2R	24556798	24558276
chr2R	24644996	24646204
chr2R	24671926	24672443
chr2R	24717359	24719767
chr2R	24807371	24808983
chr2R	25056650	25057567
chr2R	25163300	25164804
chr2R	25203059	25204384
chr2R	25211378	25212137
chr2R	25209873	25210836
chr2R	25222847	25223388
chr2R	25217894	25218450
chr3L	9043417	9044048
chr3L	12712323	12714077
chr3L	278268	279037
chr3L	753487	754226
chr3L	3701536	3702809
chr3L	3865191	3867091
chr3L	5275274	5276069
chr3L	11452357	11453065
chr3L	13991229	13992070
chr3L	14499533	14500027
chr3L	14581350	14582273
chr3L	15040303	15041004
chr3L	15810444	15811045
chr3L	20462890	20463779
chr3L	23608403	23610494
chr3L	23740251	23741228
chr3L	23953121	23955998
chr3L	24165586	24166728
chr3L	25770212	25774259
chr3L	25870281	25873135
chr3L	27146029	27148796
chr3L	239177	240616
chr3L	299568	300275
chr3L	374730	375130
chr3L	390098	390852
chr3L	396686	397300
chr3L	613002	615221
chr3L	617760	618288
chr3L	618698	619117
chr3L	717286	718133
chr3L	744050	744764
chr3L	759854	760831
chr3L	885505	886829
chr3L	1108221	1110341
chr3L	1344066	1344794
chr3L	1484991	1485768
chr3L	1486891	1487261
chr3L	1821830	1822935
chr3L	1899216	1899989
chr3L	2476517	2477474
chr3L	2830388	2831256
chr3L	2880482	2880848
chr3L	2893236	2893954
chr3L	3043457	3046216
chr3L	3154364	3155916
chr3L	3188228	3188643
chr3L	3304618	3305161
chr3L	3678343	3679017
chr3L	3747433	3748092
chr3L	3791105	3791433
chr3L	3848502	3849348
chr3L	3876668	3877357
chr3L	3926094	3926660
chr3L	4097997	4098461
chr3L	4175300	4176305
chr3L	4189502	4190504
chr3L	4326343	4328776
chr3L	4645160	4646808
chr3L	4643403	4644323
chr3L	4679373	4680132
chr3L	5625162	5625528
chr3L	5833725	5836340
chr3L	5958080	5958792
chr3L	5954124	5954410
chr3L	5956465	5956940
chr3L	6004549	6007271
chr3L	6067628	6068577
chr3L	6318865	6319738
chr3L	6357336	6357926
chr3L	6391604	6392382
chr3L	6596722	6601437
chr3L	6820856	6821541
chr3L	7631560	7631935
chr3L	8002120	8004607
chr3L	8039066	8039710
chr3L	8189145	8190276
chr3L	8433406	8436072
chr3L	8454356	8454761
chr3L	8478713	8481708
chr3L	8497316	8498051
chr3L	8665378	8666962
chr3L	8686313	8688196
chr3L	8913759	8914204
chr3L	9010265	9011081
chr3L	9002519	9002979
chr3L	9020602	9021501
chr3L	9013512	9014284
chr3L	9028970	9030293
chr3L	9038941	9039557
chr3L	9059725	9059972
chr3L	9084661	9088312
chr3L	9152509	9153467
chr3L	9389975	9390912
chr3L	9635437	9637021
chr3L	9782792	9784995
chr3L	9829728	9830274
chr3L	10028069	10028832
chr3L	10447324	10448210
chr3L	10582569	10583364
chr3L	10763093	10764193
chr3L	10921030	10921707
chr3L	10989391	10991918
chr3L	11018061	11018464
chr3L	11029545	11031236
chr3L	11132652	11134322
chr3L	11318629	11319529
chr3L	11356605	11357632
chr3L	11433738	11434483
chr3L	11875906	11876341
chr3L	12022685	12023492
chr3L	12028535	12029147
chr3L	12118922	12119391
chr3L	12171257	12172040
chr3L	12242250	12243505
chr3L	12543162	12544042
chr3L	12591539	12592608
chr3L	12633294	12633875
chr3L	12683173	12683843
chr3L	12723241	12723889
chr3L	12774141	12775698
chr3L	12822723	12824497
chr3L	13056821	13057450
chr3L	13077239	13077833
chr3L	13185968	13187084
chr3L	13300573	13301154
chr3L	13346298	13347807
chr3L	13398993	13399854
chr3L	13390543	13391233
chr3L	13462166	13464938
chr3L	13537994	13540182
chr3L	13556743	13557464
chr3L	13687155	13689847
chr3L	13716255	13717757
chr3L	13940350	13941520
chr3L	14126371	14127348
chr3L	14155041	14155669
chr3L	14185089	14185499
chr3L	14194218	14194592
chr3L	14225695	14226837
chr3L	14338491	14339418
chr3L	14356998	14357494
chr3L	14415393	14417197
chr3L	14419885	14420238
chr3L	14454788	14455253
chr3L	14491813	14493020
chr3L	14546984	14547385
chr3L	14556085	14556822
chr3L	14747915	14749976
chr3L	14918511	14918959
chr3L	15025649	15026449
chr3L	15169863	15170217
chr3L	15181270	15182050
chr3L	15323065	15323744
chr3L	15538248	15538792
chr3L	15731737	15732030
chr3L	15835872	15836330
chr3L	15862971	15864167
chr3L	16057483	16058145
chr3L	16069784	16070686
chr3L	16066596	16067475
chr3L	16078063	16080104
chr3L	16437313	16439087
chr3L	16485117	16485746
chr3L	16624674	16628014
chr3L	16631191	16632105
chr3L	16801067	16802747
chr3L	16851419	16852267
chr3L	16941089	16942165
chr3L	16971164	16971840
chr3L	17028736	17030376
chr3L	17052625	17053668
chr3L	17500349	17501020
chr3L	17541368	17544079
chr3L	17765170	17765780
chr3L	17831483	17832276
chr3L	17986224	17986864
chr3L	18012731	18013707
chr3L	18144393	18145708
chr3L	18232641	18232992
chr3L	18277720	18278783
chr3L	18318343	18318879
chr3L	18328688	18329779
chr3L	18341237	18341841
chr3L	18355989	18356825
chr3L	18387733	18388559
chr3L	18466759	18468221
chr3L	19058792	19059274
chr3L	19176718	19177107
chr3L	19371849	19374066
chr3L	19652146	19652563
chr3L	19828192	19829150
chr3L	20182782	20183364
chr3L	20340473	20340806
chr3L	20568976	20571437
chr3L	20623144	20623640
chr3L	20670380	20671719
chr3L	20696612	20697752
chr3L	21079912	21081549
chr3L	21144753	21145408
chr3L	21144048	21144431
chr3L	21449149	21449884
chr3L	21467429	21468408
chr3L	21471262	21472293
chr3L	21481763	21482459
chr3L	21718893	21720574
chr3L	21869297	21870174
chr3L	21890570	21891391
chr3L	21989569	21989997
chr3L	22078142	22078664
chr3L	22219011	22221101
chr3L	22254836	22257703
chr3L	22324061	22324797
chr3L	22335733	22337060
chr3L	22505848	22507897
chr3L	22683924	22685780
chr3L	22983553	22986041
chr3L	23020665	23021754
chr3L	23022265	23022759
chr3L	23025501	23026162
chr3L	23038751	23041212
chr3L	23049646	23050137
chr3L	23059404	23061706
chr3L	23082729	23083422
chr3L	23104476	23106002
chr3L	23145396	23146881
chr3L	23165455	23165897
chr3L	23192641	23192864
chr3L	23204037	23205960
chr3L	23228216	23231885
chr3L	23217530	23219849
chr3L	23237079	23238991
chr3L	23317233	23318671
chr3L	23322218	23323810
chr3L	23342442	23344237
chr3L	23403729	23404363
chr3L	23445710	23446651
chr3L	23487373	23488447
chr3L	23553093	23553971
chr3L	23568239	23570217
chr3L	23590286	23591808
chr3L	23598585	23602362
chr3L	23619738	23620679
chr3L	23678056	23679685
chr3L	23704501	23705528
chr3L	23721072	23722187
chr3L	23717145	23718803
chr3L	23729106	23731081
chr3L	23784833	23787202
chr3L	23787441	23789207
chr3L	23807614	23807830
chr3L	23911590	23912393
chr3L	23937328	23938766
chr3L	23963016	23965372
chr3L	23972573	23972811
chr3L	23981219	23981557
chr3L	24020911	24021463
chr3L	24022337	24022768
chr3L	24038139	24040868
chr3L	24059723	24061374
chr3L	24068907	24069146
chr3L	24088160	24090137
chr3L	24194490	24196038
chr3L	24204517	24205712
chr3L	24210162	24213052
chr3L	24208284	24209266
chr3L	24287353	24289975
chr3L	24281925	24283288
chr3L	24506858	24508820
chr3L	24504150	24506651
chr3L	24517498	24518197
chr3L	24773135	24773550
chr3L	24819739	24820403
chr3L	24911406	24912536
chr3L	24914788	24915154
chr3L	24937433	24938634
chr3L	24997845	24998691
chr3L	25009732	25010776
chr3L	25056871	25057238
chr3L	25092430	25093752
chr3L	25105227	25106303
chr3L	25117195	25118755
chr3L	25133977	25134183
chr3L	25175710	25176928
chr3L	25189170	25190540
chr3L	25207964	25210246
chr3L	25218836	25219340
chr3L	25234249	25236774
chr3L	25278694	25279077
chr3L	25283517	25286136
chr3L	25310631	25311619
chr3L	25341153	25341719
chr3L	25427997	25428315
chr3L	25429367	25429663
chr3L	25478946	25480019
chr3L	25499346	25501502
chr3L	25611138	25612681
chr3L	25624836	25628116
chr3L	25633493	25634145
chr3L	25634518	25636400
chr3L	25702657	25703815
chr3L	25752053	25752661
chr3L	25864191	25864445
chr3L	25875960	25876677
chr3L	25894328	25894900
chr3L	25921892	25922670
chr3L	25959820	25960970
chr3L	25997561	25997934
chr3L	26012378	26012843
chr3L	26006889	26008767
chr3L	26014673	26015832
chr3L	26212968	26213240
chr3L	26216741	26216975
chr3L	26231567	26231971
chr3L	26263583	26264403
chr3L	26281336	26282429
chr3L	26325140	26325822
chr3L	26342077	26342408
chr3L	26479359	26480814
chr3L	26569739	26570796
chr3L	26825970	26826231
chr3L	26824751	26825119
chr3L	26863317	26864481
chr3L	27088179	27090295
chr3L	27102583	27107578
chr3L	27123594	27127679
chr3L	27151182	27151888
chr3L	27160210	27162768
chr3L	27149081	27150370
chr3L	27158692	27159946
chr3L	27172405	27173022
chr3L	27167210	27168082
chr3L	27255938	27257100
chr3L	27252977	27254737
chr3L	27259124	27260842
chr3L	27247005	27247486
chr3L	27290134	27292394
chr3L	27283983	27285828
chr3L	27287033	27288477
chr3L	27323083	27323727
chr3L	27339901	27342440
chr3L	27333054	27335046
chr3L	27335321	27336358
chr3L	27352485	27354792
chr3L	27381084	27383222
chr3L	27384175	27384794
chr3L	27406406	27406702
chr3L	27395881	27398751
chr3L	27715390	27717545
chr3L	27714603	27715076
chr3L	27874552	27876094
chr3L	27869315	27869631
chr3L	27956187	27956423
chr3L	27967491	27970033
chr3L	28013117	28015590
chr3L	28058948	28059963
chr3L	28056427	28056782
chr3L	28079767	28080194
chr3L	28101420	28102535
chr3R	4848754	4849869
chr3R	4586342	4587846
chr3R	933356	935633
chr3R	1210567	1214510
chr3R	1686414	1689141
chr3R	1916407	1917739
chr3R	2471060	2474914
chr3R	3078835	3080392
chr3R	3357285	3358749
chr3R	3324870	3326986
chr3R	3571579	3572786
chr3R	4144531	4147924
chr3R	8584835	8585578
chr3R	8699097	8700092
chr3R	9911108	9914608
chr3R	13024250	13025726
chr3R	16299487	16302100
chr3R	16825981	16826852
chr3R	19889906	19890244
chr3R	21053008	21054375
chr3R	22560746	22561947
chr3R	24346259	24347270
chr3R	25066944	25068079
chr3R	27967143	27970588
chr3R	31503470	31506461
chr3R	32013756	32014919
chr3R	87305	88964
chr3R	104277	104542
chr3R	103304	103769
chr3R	106180	106650
chr3R	174746	175059
chr3R	545088	545561
chr3R	727080	727595
chr3R	863940	866111
chr3R	947507	948439
chr3R	1038353	1038817
chr3R	1036671	1036970
chr3R	1049389	1050399
chr3R	1267673	1269035
chr3R	1438208	1438872
chr3R	1444683	1445800
chr3R	1443522	1444089
chr3R	1512816	1514154
chr3R	1680099	1680612
chr3R	1705600	1708022
chr3R	1844602	1850487
chr3R	2050381	2050613
chr3R	2083218	2083997
chr3R	2097447	2100007
chr3R	2109325	2109936
chr3R	2133910	2135186
chr3R	2167170	2170527
chr3R	2210071	2211097
chr3R	2201683	2202320
chr3R	2197864	2198734
chr3R	2253941	2254506
chr3R	2307373	2308721
chr3R	2386134	2387027
chr3R	2393147	2394160
chr3R	2430464	2430703
chr3R	2462777	2463582
chr3R	2464662	2465794
chr3R	2531737	2534269
chr3R	2836483	2840150
chr3R	2858504	2860505
chr3R	2875814	2877859
chr3R	2872451	2873065
chr3R	2950539	2952198
chr3R	2999588	3001942
chr3R	3103728	3104201
chr3R	3107921	3108413
chr3R	3224451	3225991
chr3R	3283597	3284498
chr3R	3298159	3298355
chr3R	3354970	3355895
chr3R	3360160	3362512
chr3R	3487920	3489598
chr3R	3486279	3487643
chr3R	3513345	3519526
chr3R	3590594	3598049
chr3R	3629556	3632426
chr3R	3710245	3715536
chr3R	3736083	3737172
chr3R	3742621	3743653
chr3R	3749306	3749881
chr3R	3758729	3759259
chr3R	3798519	3799336
chr3R	3820217	3820610
chr3R	3819333	3819823
chr3R	3833878	3834171
chr3R	3854914	3859582
chr3R	3940466	3941128
chr3R	3962013	3962235
chr3R	3974356	3974803
chr3R	4136402	4138366
chr3R	4149588	4152262
chr3R	4156778	4157259
chr3R	4201956	4205912
chr3R	4212130	4214333
chr3R	4269133	4270695
chr3R	4278183	4279641
chr3R	4348115	4349021
chr3R	4363984	4366324
chr3R	4407308	4408388
chr3R	4412806	4414024
chr3R	4458325	4459019
chr3R	4545690	4546188
chr3R	4598289	4598720
chr3R	4590091	4593561
chr3R	4613411	4614028
chr3R	4787758	4791573
chr3R	4845456	4845826
chr3R	4922513	4923452
chr3R	4927335	4929426
chr3R	4940668	4942961
chr3R	4932810	4937372
chr3R	4959655	4960811
chr3R	5224805	5225602
chr3R	5320600	5321103
chr3R	5334852	5336472
chr3R	5379503	5381116
chr3R	5407287	5408532
chr3R	5719221	5719533
chr3R	5756109	5757862
chr3R	5908967	5909502
chr3R	6205346	6206309
chr3R	6335850	6336994
chr3R	6606809	6607695
chr3R	6615831	6617738
chr3R	6644970	6646122
chr3R	6679395	6680376
chr3R	6714574	6715934
chr3R	6755415	6755905
chr3R	6790678	6791220
chr3R	6804357	6805218
chr3R	6857084	6858040
chr3R	6868080	6868703
chr3R	6875300	6875897
chr3R	6888699	6889161
chr3R	6916619	6917172
chr3R	6941046	6942647
chr3R	7006366	7007790
chr3R	6996981	6997391
chr3R	7035740	7036322
chr3R	7033615	7033949
chr3R	7111210	7112079
chr3R	7195413	7196801
chr3R	7262543	7263104
chr3R	7341754	7342486
chr3R	7533328	7534621
chr3R	7744744	7747759
chr3R	7963260	7964138
chr3R	8027506	8027920
chr3R	8100710	8101747
chr3R	8108689	8109284
chr3R	8116178	8116645
chr3R	8165172	8166406
chr3R	8193072	8193588
chr3R	8239428	8239844
chr3R	8274940	8275334
chr3R	8434239	8434929
chr3R	8621062	8623846
chr3R	8689516	8690059
chr3R	8700564	8701658
chr3R	8850615	8850982
chr3R	8882598	8884249
chr3R	8975691	8976838
chr3R	8965423	8966040
chr3R	9117348	9117926
chr3R	9216312	9216748
chr3R	9391673	9393094
chr3R	9546819	9547327
chr3R	9694778	9695438
chr3R	9716597	9718312
chr3R	10102552	10103815
chr3R	10155472	10156283
chr3R	10164727	10165808
chr3R	10324258	10326394
chr3R	10341274	10341558
chr3R	10463700	10464482
chr3R	10548237	10548817
chr3R	10923483	10923981
chr3R	11245612	11247220
chr3R	11277380	11278131
chr3R	11318760	11319520
chr3R	11395490	11396839
chr3R	11393711	11394338
chr3R	11570881	11571819
chr3R	11659574	11660577
chr3R	11684787	11686698
chr3R	11913272	11914419
chr3R	12113544	12115307
chr3R	12122802	12123968
chr3R	12141478	12142325
chr3R	12248075	12248830
chr3R	12318285	12320403
chr3R	12357789	12358178
chr3R	12645772	12646935
chr3R	13035879	13037083
chr3R	13070053	13070728
chr3R	13215425	13216543
chr3R	13359882	13360550
chr3R	13422011	13423032
chr3R	13634889	13636642
chr3R	13670082	13671641
chr3R	13760075	13761014
chr3R	13788449	13789185
chr3R	13805983	13806754
chr3R	13841983	13843680
chr3R	13879405	13880040
chr3R	13899452	13900186
chr3R	13910770	13911764
chr3R	13925677	13926303
chr3R	13970755	13971280
chr3R	13969707	13970511
chr3R	14037334	14037815
chr3R	14328995	14329398
chr3R	14443924	14444761
chr3R	14502493	14503138
chr3R	14570245	14571470
chr3R	14628540	14629468
chr3R	14639694	14641277
chr3R	14773046	14774211
chr3R	15325276	15326716
chr3R	15753625	15755035
chr3R	15988091	15988786
chr3R	16028505	16029954
chr3R	16060726	16062795
chr3R	16437003	16437250
chr3R	16506081	16506763
chr3R	16514338	16514883
chr3R	16684762	16686669
chr3R	16700667	16701622
chr3R	16731402	16731830
chr3R	16792625	16793372
chr3R	16810582	16811390
chr3R	16864263	16865565
chr3R	16859546	16860191
chr3R	16878367	16879083
chr3R	16901851	16902321
chr3R	16915444	16916067
chr3R	16936090	16936876
chr3R	17097507	17098416
chr3R	17530068	17530475
chr3R	17547781	17548787
chr3R	17560565	17561076
chr3R	17775036	17775875
chr3R	17816168	17816974
chr3R	17830916	17831378
chr3R	17935125	17935782
chr3R	18074246	18075605
chr3R	18280424	18281364
chr3R	18595988	18597266
chr3R	18643464	18644904
chr3R	19338822	19339749
chr3R	19341651	19342261
chr3R	19493618	19494372
chr3R	19489722	19490431
chr3R	19505854	19506795
chr3R	19531059	19532114
chr3R	19871423	19872483
chr3R	20348181	20348746
chr3R	20597473	20598350
chr3R	20611519	20615760
chr3R	20628257	20630590
chr3R	20657099	20658901
chr3R	20768912	20769574
chr3R	20763268	20764614
chr3R	20792898	20793507
chr3R	20848909	20849909
chr3R	21081285	21082833
chr3R	21169366	21170553
chr3R	21172137	21173276
chr3R	21379730	21380408
chr3R	21390929	21391499
chr3R	21413179	21413494
chr3R	21428848	21429510
chr3R	21458132	21459064
chr3R	21548091	21549189
chr3R	21667021	21668510
chr3R	22059909	22061238
chr3R	22069801	22070541
chr3R	22332970	22333732
chr3R	22374502	22375398
chr3R	22469893	22471002
chr3R	22667868	22668276
chr3R	22700423	22701130
chr3R	22753381	22754146
chr3R	22788099	22789849
chr3R	23145381	23146095
chr3R	23195495	23196262
chr3R	23263362	23264624
chr3R	23361023	23362837
chr3R	23427662	23428614
chr3R	23728857	23729385
chr3R	23879826	23880697
chr3R	23960413	23961205
chr3R	24065078	24066095
chr3R	24082317	24084266
chr3R	24303092	24303836
chr3R	24311241	24313502
chr3R	24454927	24456847
chr3R	24697243	24698308
chr3R	24969893	24971028
chr3R	25091853	25092761
chr3R	25085619	25086330
chr3R	25096289	25096725
chr3R	25163200	25164203
chr3R	25586551	25587056
chr3R	25601422	25603467
chr3R	25616294	25617896
chr3R	26026637	26027392
chr3R	26284447	26285240
chr3R	26643838	26646814
chr3R	26655389	26656002
chr3R	26809049	26810403
chr3R	26845873	26847500
chr3R	26939832	26940843
chr3R	28314861	28316094
chr3R	28379109	28380695
chr3R	28631429	28632192
chr3R	29000911	29003283
chr3R	29072606	29073614
chr3R	29288962	29289984
chr3R	29306441	29308245
chr3R	29297602	29298537
chr3R	29320134	29320480
chr3R	29459550	29460339
chr3R	29547863	29549020
chr3R	29596838	29598819
chr3R	29708140	29709583
chr3R	29728286	29729143
chr3R	29770929	29771301
chr3R	30230816	30232853
chr3R	30394924	30396146
chr3R	30584419	30586767
chr3R	30675656	30676389
chr3R	30762064	30762681
chr3R	30754656	30755802
chr3R	30849488	30850173
chr3R	30856318	30856957
chr3R	31041624	31043455
chr3R	31486764	31487493
chr3R	31521651	31522643
chr3R	31786187	31787654
chr3R	31869453	31870146
chr3R	31910053	31911691
chr3R	31994291	31996845
chr4	932742	933892
chr4	1201	3819
chr4	41165	41773
chr4	73081	73350
chr4	95927	97272
chr4	106688	109499
chr4	116603	119257
chr4	115596	116171
chr4	197843	201302
chr4	255342	256624
chr4	272526	273681
chr4	303688	304166
chr4	398561	398975
chr4	492566	493285
chr4	509456	510310
chr4	604527	605742
chr4	684466	686118
chr4	717673	718076
chr4	780657	782275
chr4	850208	850627
chr4	874786	875713
chr4	890876	891858
chr4	898502	899443
chr4	927417	928156
chr4	1016153	1020177
chr4	1022242	1023396
chr4	1080270	1081172
chr4	1126883	1128037
chr4	1144384	1145293
chr4	1169224	1170209
chr4	1175722	1176667
chr4	1170394	1172230
chr4	1233803	1234469
chr4	1234593	1235007
chrUn_CP007079v1	21112	21374
chrUn_CP007085v1	19856	21111
chrUn_CP007085v1	27977	28540
chrUn_CP007085v1	18879	19685
chrUn_CP007091v1	13830	14574
chrUn_CP007101v1	7227	8534
chrUn_CP007120v1	19869	21146
chrUn_DS483562v1	9685	10373
chrUn_DS483562v1	12236	12696
chrUn_DS483562v1	1512	2374
chrUn_DS483562v1	34897	35456
chrUn_DS483865v1	3557	3811
chrUn_DS483947v1	1319	2329
chrUn_DS484109v1	2242	2464
chrUn_DS484207v1	81	781
chrUn_DS484267v1	1383	1638
chrUn_DS484463v1	421	882
chrUn_DS485089v1	308	741
chrUn_DS485246v1	756	1057
chrUn_DS485339v1	584	796
chrUn_DS485500v1	553	980
chrUn_DS485623v1	494	747
chrX	16776798	16777390
chrX	1047699	1049207
chrX	2441029	2441576
chrX	7044534	7045799
chrX	8224703	8226361
chrX	12648230	12648738
chrX	13712079	13714226
chrX	15646457	15647609
chrX	281209	282072
chrX	375010	375884
chrX	380364	381012
chrX	399565	400074
chrX	416962	417988
chrX	453794	454739
chrX	453081	453498
chrX	583788	584585
chrX	585970	586528
chrX	592609	593386
chrX	681237	682124
chrX	716238	718214
chrX	741265	743359
chrX	962293	963885
chrX	1075614	1076964
chrX	1143024	1143407
chrX	1142018	1142748
chrX	1207975	1208789
chrX	1655702	1656997
chrX	1797286	1798907
chrX	1859426	1860595
chrX	2133886	2134269
chrX	2268014	2268320
chrX	2296568	2296989
chrX	2438172	2439122
chrX	2437016	2437648
chrX	2669401	2670083
chrX	2676458	2677595
chrX	3351356	3352684
chrX	3393876	3394371
chrX	3447968	3448611
chrX	3474935	3476077
chrX	3556568	3557424
chrX	3762449	3763446
chrX	3797329	3798106
chrX	3806923	3808192
chrX	3847058	3847676
chrX	3843678	3844161
chrX	3932953	3935384
chrX	4211044	4211800
chrX	4354000	4354776
chrX	4532850	4536174
chrX	4568893	4570445
chrX	4613425	4613985
chrX	4946272	4947340
chrX	5512799	5513782
chrX	5533332	5533865
chrX	5568746	5569752
chrX	5605061	5605897
chrX	5669704	5670247
chrX	5744325	5745087
chrX	5792779	5794209
chrX	5865710	5866673
chrX	5997480	5998702
chrX	6067198	6067607
chrX	6118590	6120298
chrX	6117009	6117518
chrX	6704884	6705707
chrX	6857115	6858097
chrX	6877743	6880080
chrX	7036847	7037878
chrX	7034577	7035163
chrX	7058570	7059466
chrX	7153980	7154599
chrX	7168965	7170150
chrX	7221012	7221985
chrX	7230520	7231260
chrX	7329662	7330823
chrX	7349698	7350368
chrX	7556548	7557163
chrX	7582267	7582758
chrX	8037973	8038601
chrX	8210565	8211377
chrX	8220291	8220692
chrX	8305538	8306337
chrX	8418222	8418725
chrX	8594149	8594684
chrX	8653874	8654997
chrX	8674084	8675322
chrX	8829360	8830132
chrX	8828785	8829133
chrX	9173161	9174040
chrX	9171992	9172944
chrX	9293940	9294994
chrX	9354514	9354861
chrX	9453989	9454321
chrX	9667604	9669299
chrX	9716357	9717305
chrX	9758455	9758942
chrX	9767533	9767846
chrX	9766901	9767247
chrX	9789709	9790233
chrX	9869424	9869887
chrX	10381788	10382645
chrX	10720475	10721225
chrX	10751650	10752717
chrX	10938494	10939649
chrX	11294431	11294819
chrX	11798369	11798981
chrX	11907488	11908214
chrX	11993293	11994872
chrX	12269394	12269925
chrX	12276226	12277361
chrX	12640637	12641282
chrX	12707033	12708610
chrX	12747916	12748340
chrX	14018742	14019040
chrX	14322651	14322973
chrX	14827777	14828762
chrX	14926670	14927327
chrX	14984990	14985965
chrX	15008905	15009926
chrX	15141918	15142526
chrX	15495138	15495826
chrX	15624303	15625119
chrX	15684080	15684990
chrX	15680683	15681053
chrX	15679973	15680334
chrX	15952904	15954461
chrX	16072267	16072604
chrX	16093907	16094809
chrX	16145103	16145531
chrX	16199502	16199785
chrX	16241581	16243088
chrX	17170675	17171281
chrX	17171646	17172293
chrX	17315496	17316017
chrX	17321879	17322451
chrX	17342832	17343206
chrX	17495562	17496128
chrX	17482789	17483069
chrX	17494807	17495380
chrX	17697486	17698463
chrX	17865056	17865546
chrX	17884572	17885050
chrX	18110531	18111445
chrX	18212246	18212725
chrX	18287319	18288152
chrX	18290662	18291508
chrX	18303444	18304639
chrX	18584875	18585822
chrX	18798933	18800067
chrX	18976986	18979240
chrX	18975144	18976304
chrX	19222243	19223066
chrX	19548293	19548752
chrX	19584103	19585568
chrX	19711901	19712337
chrX	19763689	19764009
chrX	19786671	19787215
chrX	19849282	19849620
chrX	20289865	20290547
chrX	20639160	20639887
chrX	20641689	20642379
chrX	20662891	20663925
chrX	20667083	20668029
chrX	20679862	20680841
chrX	20691513	20692168
chrX	20681385	20682166
chrX	20698070	20698600
chrX	20716999	20718439
chrX	20713282	20713794
chrX	20734158	20735009
chrX	20751437	20752221
chrX	20746589	20747877
chrX	20752923	20754156
chrX	20799800	20800288
chrX	20798624	20799370
chrX	21424531	21425153
chrX	22837336	22838012
chrX	23045814	23048377
chrX	23044754	23045497
chrX	23151926	23152274
chrX	23220370	23220684
chrX	23329611	23329940
chrX	23326824	23327095
chrX	23352366	23353094
chrX	23368498	23368807
chrX	23384433	23385209
chrX	23388759	23389311
chrX	23403458	23403729
chrX	23408229	23408852
chrX	23451349	23454237
chrX_CP007103v1_random	28048	28299
chrX_DS483818v1_random	287	977
chrX_DS483892v1_random	764	987
chrX_DS483963v1_random	1024	1533
chrX_DS484084v1_random	1401	1771
chrX_DS484187v1_random	1904	2231
chrX_DS484345v1_random	858	1282
chrX_DS484719v1_random	312	617
chrX_DS485119v1_random	489	735
chrX_DS485281v1_random	194	440
chrX_DS485959v1_random	314	515
chrY	945389	945909
chrY	989239	989541
chrY	1426089	1426814
chrY	3271373	3271652
chrY_CP007111v1_random	16174	16464
chrY_CP007111v1_random	26092	28103
chrY_DS483790v1_random	1555	1907
chrY_DS484029v1_random	1554	2920
chrY_DS485552v1_random	48	262
chrY_DS485732v1_random	44	347
