# Supplementary material for: The hourglass model of evolutionary conservation during embryogenesis extends to developmental enhancers with signatures of positive selection
Source: Genome Res. 2021 Sep;31(9):1573–81. doi: 10.1101/gr.275212.121 (PMC8415374; doi:10.1101/gr.275212.121)
Supplement: Supplemental Material [file supp_gr.275212.121_Supplemental_Code.zip › Supplemental_Code/data/bedFiles/enhancers/stage_specific_enhancers/dmel1416_IDR_0.05_specific_enhancer.bed]

chr2L	2883405	2883688
chr2L	736238	737447
chr2L	1375132	1376774
chr2L	2292235	2294035
chr2L	2850784	2851699
chr2L	11632491	11633665
chr2L	13925926	13927184
chr2L	16579698	16581578
chr2L	16988159	16990516
chr2L	17153408	17155333
chr2L	201007	201910
chr2L	322842	323478
chr2L	338324	338902
chr2L	914416	914854
chr2L	1414000	1415713
chr2L	1464411	1465605
chr2L	1482467	1483486
chr2L	1598712	1600701
chr2L	1925613	1927030
chr2L	1996279	1997702
chr2L	2303827	2306018
chr2L	2345174	2346151
chr2L	2508169	2508711
chr2L	2593863	2596102
chr2L	2602143	2602732
chr2L	2848519	2850011
chr2L	2835553	2836678
chr2L	3230904	3231712
chr2L	3398848	3399612
chr2L	3666566	3666819
chr2L	4141370	4143002
chr2L	4590093	4591121
chr2L	4636756	4638276
chr2L	4717454	4718370
chr2L	4705355	4706803
chr2L	5304267	5304650
chr2L	5643402	5644777
chr2L	5734785	5735896
chr2L	5958937	5959513
chr2L	6120995	6122355
chr2L	6404323	6405036
chr2L	6568298	6569185
chr2L	6579574	6581419
chr2L	7071196	7071626
chr2L	7100657	7101942
chr2L	7167417	7168596
chr2L	7284800	7285375
chr2L	7434295	7434853
chr2L	7693498	7694764
chr2L	7762181	7763420
chr2L	8339458	8340272
chr2L	8530141	8530707
chr2L	8901975	8903614
chr2L	8903710	8906080
chr2L	9601165	9601713
chr2L	9735233	9736306
chr2L	10077736	10079072
chr2L	10192401	10194030
chr2L	11256559	11258241
chr2L	11554021	11554887
chr2L	11568983	11572120
chr2L	11652746	11654314
chr2L	11786078	11787721
chr2L	11869867	11871112
chr2L	12077656	12078148
chr2L	12297630	12300367
chr2L	12391296	12392100
chr2L	12557639	12558273
chr2L	12635211	12635980
chr2L	12748508	12749418
chr2L	13205868	13207032
chr2L	13312993	13314525
chr2L	13473564	13474270
chr2L	13695077	13696026
chr2L	13727760	13728865
chr2L	13937378	13939204
chr2L	14008923	14009667
chr2L	14077190	14079810
chr2L	14613736	14614493
chr2L	14754579	14756957
chr2L	14787297	14790048
chr2L	14797248	14797984
chr2L	14824171	14825951
chr2L	14958677	14959382
chr2L	15003695	15004742
chr2L	15001236	15002145
chr2L	15155308	15156312
chr2L	15168608	15169222
chr2L	15172847	15173822
chr2L	15374419	15375181
chr2L	15455823	15456282
chr2L	15546263	15547144
chr2L	15784480	15785553
chr2L	15931225	15934009
chr2L	16075637	16077717
chr2L	16403679	16404860
chr2L	16567819	16568585
chr2L	16671731	16672449
chr2L	16986773	16987918
chr2L	17019680	17020626
chr2L	17057552	17058703
chr2L	17068171	17070833
chr2L	17307186	17308588
chr2L	17305630	17306098
chr2L	17332301	17332871
chr2L	17329034	17330513
chr2L	17641198	17641957
chr2L	17731954	17732867
chr2L	17971198	17972023
chr2L	18036748	18038215
chr2L	18071817	18074315
chr2L	18225296	18226955
chr2L	18232435	18234299
chr2L	18420676	18424144
chr2L	18482507	18483212
chr2L	18757519	18759314
chr2L	18769967	18771031
chr2L	18867448	18868316
chr2L	19177220	19177853
chr2L	19276174	19276792
chr2L	19634711	19636871
chr2L	19740809	19741321
chr2L	20074348	20074625
chr2L	20106642	20107235
chr2L	20173733	20173927
chr2L	20535491	20537195
chr2L	20969457	20970909
chr2L	21272729	21273890
chr2L	21402353	21402814
chr2L	21722577	21723200
chr2L	21733905	21734937
chr2L	21889935	21890649
chr2L	22304069	22306343
chr2L	22398842	22399361
chr2R	7798486	7799465
chr2R	8814077	8814981
chr2R	13074107	13075068
chr2R	16154401	16156109
chr2R	17234082	17236564
chr2R	52386	52602
chr2R	1989425	1989667
chr2R	2421510	2421997
chr2R	2734964	2735155
chr2R	3840230	3840404
chr2R	3925873	3927037
chr2R	4209103	4209346
chr2R	4674944	4675628
chr2R	6086964	6087699
chr2R	6604362	6605294
chr2R	6925025	6926561
chr2R	7012976	7013640
chr2R	7327233	7328110
chr2R	7393599	7394690
chr2R	7985446	7986190
chr2R	8154194	8155508
chr2R	8459657	8460733
chr2R	8575864	8576903
chr2R	8585403	8586779
chr2R	8777060	8777859
chr2R	8824322	8825815
chr2R	8821638	8821988
chr2R	9342925	9344413
chr2R	9349614	9350988
chr2R	9379040	9381970
chr2R	9446569	9447355
chr2R	9597040	9597586
chr2R	9614669	9615818
chr2R	9684957	9686063
chr2R	9904565	9905984
chr2R	10081984	10082784
chr2R	10314465	10315241
chr2R	10357647	10358857
chr2R	10718312	10718858
chr2R	10759539	10760198
chr2R	11079004	11079717
chr2R	11152868	11154083
chr2R	11275997	11276710
chr2R	11478782	11479454
chr2R	11540326	11540973
chr2R	11984448	11984827
chr2R	12206810	12207879
chr2R	12496992	12497754
chr2R	12484836	12486637
chr2R	12621126	12623133
chr2R	13512333	13514201
chr2R	13530542	13531535
chr2R	13737296	13738445
chr2R	13771609	13772586
chr2R	13813317	13814729
chr2R	14036764	14037233
chr2R	14217533	14218097
chr2R	14481756	14482473
chr2R	14909560	14910410
chr2R	16438427	16440769
chr2R	16458213	16459037
chr2R	16502314	16502917
chr2R	16693607	16694676
chr2R	16711722	16712458
chr2R	16729285	16730327
chr2R	16929091	16930226
chr2R	17183589	17184174
chr2R	17290588	17291293
chr2R	17319310	17320389
chr2R	17621276	17622417
chr2R	17635278	17636372
chr2R	17648351	17649140
chr2R	17904121	17906905
chr2R	17908921	17909161
chr2R	17916719	17918142
chr2R	17984072	17984680
chr2R	18647370	18647934
chr2R	18774622	18775129
chr2R	18811724	18812751
chr2R	18892184	18893510
chr2R	19051108	19052661
chr2R	19069433	19070652
chr2R	19079324	19081311
chr2R	19213574	19215263
chr2R	19329464	19330332
chr2R	20224341	20224932
chr2R	20315743	20316114
chr2R	20358159	20359551
chr2R	20435560	20436489
chr2R	20458053	20458602
chr2R	20646864	20649962
chr2R	20754825	20756208
chr2R	21251615	21251962
chr2R	21275330	21275937
chr2R	21380167	21380716
chr2R	21389788	21390624
chr2R	21407492	21410113
chr2R	21513042	21515361
chr2R	21801180	21801758
chr2R	22435550	22436675
chr2R	22447039	22448270
chr2R	22727515	22728548
chr2R	22978459	22979289
chr2R	23295216	23296874
chr2R	23342965	23343740
chr2R	23468954	23470258
chr2R	23761711	23762801
chr2R	23792755	23793642
chr2R	24003828	24004548
chr2R	24162976	24163873
chr2R	24233652	24234371
chr2R	24925726	24927324
chr3L	916990	918475
chr3L	3012457	3014855
chr3L	3275925	3276882
chr3L	5373596	5375846
chr3L	14286783	14287151
chr3L	4946926	4948073
chr3L	5062238	5063131
chr3L	8748963	8749292
chr3L	9551044	9551902
chr3L	11189629	11190650
chr3L	11746201	11747763
chr3L	11728918	11731286
chr3L	14515431	14516267
chr3L	15417232	15419281
chr3L	16201820	16204308
chr3L	498498	500125
chr3L	779280	779866
chr3L	798909	799324
chr3L	824265	825301
chr3L	907294	908693
chr3L	957827	958978
chr3L	1008039	1009450
chr3L	1067298	1067818
chr3L	1283911	1284605
chr3L	1377531	1378705
chr3L	2008968	2010437
chr3L	2006111	2008947
chr3L	2363988	2366131
chr3L	2422415	2423877
chr3L	2560659	2560962
chr3L	2559276	2559990
chr3L	2923207	2923870
chr3L	3023219	3024873
chr3L	3142217	3142894
chr3L	3369938	3371543
chr3L	3387625	3388254
chr3L	3640423	3643811
chr3L	3705077	3707816
chr3L	4309913	4310705
chr3L	4358331	4359075
chr3L	4394920	4395484
chr3L	4518950	4520002
chr3L	4542897	4544332
chr3L	4570142	4570755
chr3L	4712430	4715073
chr3L	5003390	5004306
chr3L	5214709	5215288
chr3L	5238785	5239441
chr3L	5433227	5434364
chr3L	5487472	5488101
chr3L	5489734	5490963
chr3L	5997695	5999462
chr3L	6063316	6064929
chr3L	6202842	6204186
chr3L	6248859	6250724
chr3L	6349022	6349886
chr3L	6509920	6511018
chr3L	6708605	6709292
chr3L	7002155	7002918
chr3L	7059305	7060216
chr3L	7086999	7087512
chr3L	7162742	7164214
chr3L	7271239	7272755
chr3L	7278425	7278932
chr3L	7274586	7276797
chr3L	7554744	7555770
chr3L	7721464	7722115
chr3L	7808759	7809229
chr3L	7843635	7844190
chr3L	7926483	7927552
chr3L	8040951	8041561
chr3L	8333866	8334936
chr3L	8447443	8448595
chr3L	8868477	8870359
chr3L	8916964	8917748
chr3L	9126043	9126402
chr3L	9264482	9264988
chr3L	9262870	9264012
chr3L	9654955	9656073
chr3L	9938832	9939879
chr3L	9962185	9963359
chr3L	10007454	10007955
chr3L	10106603	10108112
chr3L	10494003	10494414
chr3L	10551854	10552272
chr3L	10634054	10635380
chr3L	10699224	10700106
chr3L	10819849	10820384
chr3L	11203019	11204839
chr3L	11450729	11452147
chr3L	11495329	11498304
chr3L	11652835	11653746
chr3L	11663440	11663887
chr3L	11810665	11811168
chr3L	11904449	11906870
chr3L	12020498	12022241
chr3L	12194656	12195611
chr3L	12343075	12344006
chr3L	12670377	12670938
chr3L	12799694	12800207
chr3L	12940891	12941651
chr3L	13191143	13192594
chr3L	13421003	13421839
chr3L	13427754	13428393
chr3L	13458467	13459442
chr3L	13622313	13623206
chr3L	13737643	13738775
chr3L	13832460	13832938
chr3L	13852537	13853421
chr3L	13887417	13888237
chr3L	13897800	13899008
chr3L	14102250	14102646
chr3L	14246285	14247992
chr3L	14806741	14807532
chr3L	15486968	15488034
chr3L	15858111	15859364
chr3L	15866312	15868024
chr3L	15868148	15869982
chr3L	15926040	15928558
chr3L	15945283	15946500
chr3L	15968601	15969301
chr3L	16085361	16086498
chr3L	16180579	16181472
chr3L	16291212	16292884
chr3L	16321645	16322952
chr3L	16644495	16644905
chr3L	16690282	16691675
chr3L	16880539	16881866
chr3L	16936891	16938167
chr3L	17075662	17076683
chr3L	17215569	17216300
chr3L	17773301	17774590
chr3L	17960312	17960759
chr3L	18044033	18044982
chr3L	18311989	18313333
chr3L	18489098	18492727
chr3L	18499555	18500012
chr3L	18599084	18600629
chr3L	18648992	18649682
chr3L	18709208	18710363
chr3L	18743639	18744183
chr3L	18750423	18751434
chr3L	18766521	18766872
chr3L	18882923	18883778
chr3L	19360115	19361493
chr3L	19441788	19442585
chr3L	19549217	19549730
chr3L	19832355	19833613
chr3L	19947172	19949082
chr3L	20072049	20072678
chr3L	20616314	20616869
chr3L	20704716	20706076
chr3L	20863518	20865311
chr3L	21096932	21097847
chr3L	21090270	21091739
chr3L	21147770	21149384
chr3L	21874270	21874830
chr3L	21926137	21927628
chr3L	22021937	22022833
chr3L	22224195	22225589
chr3L	22252862	22253562
chr3L	22660240	22661119
chr3L	22707255	22707625
chr3L	22704502	22705976
chr3L	22771649	22772909
chr3L	23181627	23182238
chr3L	23234320	23235591
chr3L	23267556	23268927
chr3L	23873818	23874784
chr3L	24297658	24299840
chr3L	24634960	24635429
chr3L	24636011	24636237
chr3L	25203198	25204531
chr3L	25799198	25799998
chr3L	26881549	26881708
chr3L	27069066	27069470
chr3L	27268600	27270566
chr3R	21232991	21235200
chr3R	5405441	5407009
chr3R	7847035	7849569
chr3R	8798117	8799253
chr3R	10288646	10289190
chr3R	11763582	11764176
chr3R	12155640	12157484
chr3R	14497606	14499899
chr3R	16923659	16924835
chr3R	20414190	20417516
chr3R	23150391	23151904
chr3R	25722256	25725856
chr3R	28950460	28951109
chr3R	2818169	2820134
chr3R	3618199	3619805
chr3R	4451395	4451880
chr3R	4440684	4442072
chr3R	4998542	4999764
chr3R	5153682	5154002
chr3R	5147078	5148312
chr3R	5555680	5557687
chr3R	5578245	5580073
chr3R	5880123	5881220
chr3R	5888639	5889309
chr3R	5917445	5918224
chr3R	5983664	5985013
chr3R	6360494	6362163
chr3R	6853026	6853360
chr3R	6887079	6888245
chr3R	7118289	7119052
chr3R	7201401	7202263
chr3R	7254669	7255488
chr3R	7310471	7311100
chr3R	7427916	7429613
chr3R	7543037	7543943
chr3R	7565480	7567851
chr3R	7621667	7622480
chr3R	7636055	7636863
chr3R	8082213	8083945
chr3R	8458876	8460104
chr3R	8568977	8569318
chr3R	9111113	9112152
chr3R	9187616	9189262
chr3R	9180707	9181708
chr3R	9204883	9206054
chr3R	9376204	9377827
chr3R	9435020	9435479
chr3R	9701321	9702132
chr3R	10769105	10770546
chr3R	10793384	10794501
chr3R	11030619	11032193
chr3R	11093147	11094671
chr3R	11117068	11118251
chr3R	11178209	11179855
chr3R	11208340	11209417
chr3R	11320521	11321325
chr3R	11364524	11365420
chr3R	11536050	11537581
chr3R	11561165	11561955
chr3R	11919393	11920478
chr3R	11956797	11957075
chr3R	12086689	12087735
chr3R	12202400	12204649
chr3R	12302026	12303646
chr3R	12361434	12362559
chr3R	12404881	12405525
chr3R	12587099	12587960
chr3R	12601369	12602338
chr3R	12717511	12718871
chr3R	12867324	12868005
chr3R	13159806	13161203
chr3R	13195025	13195986
chr3R	13219149	13219776
chr3R	13390211	13390837
chr3R	13566724	13567954
chr3R	13570918	13572665
chr3R	13751079	13751968
chr3R	13773286	13773978
chr3R	13783044	13783853
chr3R	13952789	13953489
chr3R	13974761	13975155
chr3R	14008901	14010313
chr3R	14081186	14083327
chr3R	14330556	14331118
chr3R	14426016	14427403
chr3R	14424439	14424700
chr3R	14704541	14706306
chr3R	15016684	15020627
chr3R	15246379	15247192
chr3R	15388821	15391212
chr3R	15528762	15530209
chr3R	15898681	15899305
chr3R	16537234	16537956
chr3R	16584120	16585212
chr3R	16595254	16595853
chr3R	16605692	16606567
chr3R	16606878	16607848
chr3R	16904604	16905223
chr3R	17263550	17264028
chr3R	17339098	17341239
chr3R	17457257	17459107
chr3R	17486817	17487171
chr3R	17659052	17659921
chr3R	17915147	17916028
chr3R	18027226	18027912
chr3R	18466235	18467508
chr3R	18592245	18593174
chr3R	18625845	18627241
chr3R	18873303	18874218
chr3R	18872164	18872604
chr3R	19015065	19015955
chr3R	19038255	19039619
chr3R	19527568	19528484
chr3R	19720565	19722490
chr3R	19727680	19728347
chr3R	19755585	19756133
chr3R	19749528	19750036
chr3R	19816063	19817583
chr3R	19963774	19965398
chr3R	20026256	20027399
chr3R	20115123	20117364
chr3R	20227954	20228826
chr3R	20242479	20244089
chr3R	20688146	20689896
chr3R	20693844	20694397
chr3R	20700519	20702543
chr3R	20796017	20797593
chr3R	20996445	20997258
chr3R	21031283	21032303
chr3R	21154006	21154482
chr3R	21267268	21268298
chr3R	22057533	22058529
chr3R	22110422	22111489
chr3R	22122129	22123291
chr3R	22206679	22208314
chr3R	22704250	22705612
chr3R	22799455	22800125
chr3R	22809590	22811675
chr3R	22906517	22907650
chr3R	23223125	23223775
chr3R	23432142	23433119
chr3R	23529646	23530604
chr3R	23796326	23797231
chr3R	24196054	24197281
chr3R	24337297	24337852
chr3R	24579997	24580454
chr3R	24693160	24694220
chr3R	24733959	24736966
chr3R	24777615	24779163
chr3R	24925954	24927178
chr3R	25312424	25313084
chr3R	25611981	25612639
chr3R	25659841	25660459
chr3R	26076321	26077608
chr3R	26083856	26084581
chr3R	26462237	26462733
chr3R	26682725	26684045
chr3R	26827313	26829430
chr3R	27031688	27032159
chr3R	27076425	27077719
chr3R	27309637	27310327
chr3R	27378143	27378660
chr3R	27462764	27463884
chr3R	27597263	27598661
chr3R	27703089	27704017
chr3R	27946226	27947304
chr3R	28014809	28015091
chr3R	28166743	28167966
chr3R	28204504	28208652
chr3R	28226447	28228135
chr3R	28302559	28302795
chr3R	28352907	28353836
chr3R	28732205	28732848
chr3R	29324287	29325167
chr3R	29447924	29448723
chr3R	29478293	29478613
chr3R	29759658	29760386
chr3R	29973133	29975370
chr3R	30181560	30183827
chr3R	30193052	30194107
chr3R	30306896	30309576
chr3R	30544092	30546152
chr3R	30565206	30565911
chr3R	30748256	30749979
chr3R	31183207	31184361
chr3R	31633642	31635499
chr4	365859	367271
chr4	554750	555204
chr4	988244	988952
chr4	1295033	1295220
chrUn_CP007086v1	17082	17668
chrUn_DS483918v1	602	791
chrUn_DS485915v1	46	242
chrX	17530082	17531029
chrX	149719	150463
chrX	305858	306698
chrX	898183	898710
chrX	1285971	1286557
chrX	1605834	1607688
chrX	2791006	2791656
chrX	3209209	3210072
chrX	3452965	3453867
chrX	4873397	4873817
chrX	5023116	5024166
chrX	5164170	5164632
chrX	5293996	5295035
chrX	5515388	5516186
chrX	5988175	5988477
chrX	6592259	6592736
chrX	7970181	7971325
chrX	8205144	8206659
chrX	8882341	8883660
chrX	9588518	9588783
chrX	9898214	9899002
chrX	10021519	10022597
chrX	10229720	10231059
chrX	11600157	11602941
chrX	12000445	12001637
chrX	12441745	12442642
chrX	12577599	12578156
chrX	13213518	13214808
chrX	13375583	13376601
chrX	13578025	13578545
chrX	13730906	13731490
chrX	14900544	14901069
chrX	15436530	15437783
chrX	15496455	15497268
chrX	16018272	16018424
chrX	16273657	16274464
chrX	16309674	16310430
chrX	16320785	16322065
chrX	16987807	16989138
chrX	17172709	17173346
chrX	17308639	17309681
chrX	17683578	17683969
chrX	18081792	18083108
chrX	18115519	18116295
chrX	18107375	18108128
chrX	18184710	18185184
chrX	18645183	18646319
chrX	18811118	18812557
chrX	19337702	19338302
chrX	20507468	20507916
chrX	20791377	20792597
chrX	22468134	22469025
chrX_CP007103v1_random	25436	25651
chrX_DS484185v1_random	1651	2078
chrX_DS484215v1_random	1940	2094
chrX_DS484354v1_random	311	495
chrX_DS484402v1_random	1382	1791
chrX_DS484552v1_random	1109	1437
chrX_DS484657v1_random	1259	1421
chrX_DS484965v1_random	670	831
chrY_CP007114v1_random	29937	30140
