# Supplementary material for: The hourglass model of evolutionary conservation during embryogenesis extends to developmental enhancers with signatures of positive selection
Source: Genome Res. 2021 Sep;31(9):1573–81. doi: 10.1101/gr.275212.121 (PMC8415374; doi:10.1101/gr.275212.121)
Supplement: Supplemental Material [file supp_gr.275212.121_Supplemental_Code.zip › Supplemental_Code/data/bedFiles/enhancers/stage_specific_enhancers/enhancer_distance_annotation/dmel1416_IDR_0.05_specific_enhancer_distance_dvir.bed]

chr2L	201007	201910	chr2L	243595	244209	41686
chr2L	322842	323478	chr2L	243595	244209	78634
chr2L	338324	338902	chr2L	243595	244209	94116
chr2L	736238	737447	chr2L	886507	887394	149061
chr2L	914416	914854	chr2L	888434	888490	25927
chr2L	1375132	1376774	chr2L	1631018	1631587	254245
chr2L	1414000	1415713	chr2L	1631018	1631587	215306
chr2L	1464411	1465605	chr2L	1631018	1631587	165414
chr2L	1482467	1483486	chr2L	1631018	1631587	147533
chr2L	1598712	1600701	chr2L	1631018	1631587	30318
chr2L	1925613	1927030	chr2L	1998170	1998416	71141
chr2L	1996279	1997702	chr2L	1998170	1998416	469
chr2L	2303827	2306018	chr2L	2244519	2245854	57974
chr2L	2345174	2346151	chr2L	2410669	2411098	64519
chr2L	2508169	2508711	chr2L	2509498	2510917	788
chr2L	2602143	2602732	chr2L	2599749	2600873	1271
chr2L	2835553	2836678	chr2L	2907025	2907602	70348
chr2L	2883405	2883688	chr2L	2907025	2907602	23338
chr2L	3230904	3231712	chr2L	3184896	3185684	45221
chr2L	3666566	3666819	chr2L	3843455	3844383	176637
chr2L	4141370	4143002	chr2L	4167631	4168505	24630
chr2L	4590093	4591121	chr2L	4670617	4672024	79497
chr2L	4636756	4638276	chr2L	4670617	4672024	32342
chr2L	4705355	4706803	chr2L	4670617	4672024	33332
chr2L	4717454	4718370	chr2L	4743716	4745256	25347
chr2L	5643402	5644777	chr2L	5652272	5653056	7496
chr2L	5734785	5735896	chr2L	5652272	5653056	81730
chr2L	5958937	5959513	chr2L	6054844	6055551	95332
chr2L	6120995	6122355	chr2L	6103538	6103865	17131
chr2L	6404323	6405036	chr2L	6276582	6277654	126670
chr2L	6568298	6569185	chr2L	6276582	6277654	290645
chr2L	6579574	6581419	chr2L	6276582	6277654	301921
chr2L	7100657	7101942	chr2L	7106438	7106840	4497
chr2L	7284800	7285375	chr2L	7146855	7147704	137097
chr2L	7693498	7694764	chr2L	7727474	7728245	32711
chr2L	7762181	7763420	chr2L	7760425	7760728	1454
chr2L	8339458	8340272	chr2L	8340098	8341100	0
chr2L	8530141	8530707	chr2L	8473084	8474790	55352
chr2L	8901975	8903614	chr2L	8901346	8903684	0
chr2L	8903710	8906080	chr2L	8901346	8903684	27
chr2L	9601165	9601713	chr2L	9611336	9611855	9624
chr2L	10077736	10079072	chr2L	10109949	10110850	30878
chr2L	10192401	10194030	chr2L	10109949	10110850	81552
chr2L	11256559	11258241	chr2L	11297885	11299442	39645
chr2L	11632491	11633665	chr2L	11631650	11632785	0
chr2L	11652746	11654314	chr2L	11645783	11647345	5402
chr2L	11869867	11871112	chr2L	11901873	11901890	30762
chr2L	12077656	12078148	chr2L	12024771	12025055	52602
chr2L	12297630	12300367	chr2L	12267296	12267623	30008
chr2L	12391296	12392100	chr2L	12267296	12267623	123674
chr2L	12557639	12558273	chr2L	12710996	12712018	152724
chr2L	12748508	12749418	chr2L	12710996	12712018	36491
chr2L	13205868	13207032	chr2L	13151096	13151855	54014
chr2L	13473564	13474270	chr2L	13587040	13587194	112771
chr2L	13695077	13696026	chr2L	13705933	13706616	9908
chr2L	13727760	13728865	chr2L	13734821	13735574	5957
chr2L	13925926	13927184	chr2L	14029648	14030558	102465
chr2L	13937378	13939204	chr2L	14029648	14030558	90445
chr2L	14008923	14009667	chr2L	14029648	14030558	19982
chr2L	14077190	14079810	chr2L	14029648	14030558	46633
chr2L	14797248	14797984	chr2L	14708607	14708658	88591
chr2L	14824171	14825951	chr2L	14939963	14940365	114013
chr2L	14958677	14959382	chr2L	14939963	14940365	18313
chr2L	15001236	15002145	chr2L	14939963	14940365	60872
chr2L	15155308	15156312	chr2L	14939963	14940365	214944
chr2L	15168608	15169222	chr2L	14939963	14940365	228244
chr2L	15172847	15173822	chr2L	14939963	14940365	232483
chr2L	15374419	15375181	chr2L	15501783	15501811	126603
chr2L	15455823	15456282	chr2L	15501783	15501811	45502
chr2L	15546263	15547144	chr2L	15573816	15574541	26673
chr2L	15784480	15785553	chr2L	15639934	15640365	144116
chr2L	16403679	16404860	chr2L	16138350	16138739	264941
chr2L	16671731	16672449	chr2L	16806527	16806793	134079
chr2L	17019680	17020626	chr2L	17036219	17037729	15594
chr2L	17057552	17058703	chr2L	17056634	17056751	802
chr2L	17068171	17070833	chr2L	17056634	17056751	11421
chr2L	17153408	17155333	chr2L	17056634	17056751	96658
chr2L	17305630	17306098	chr2L	17344535	17344793	38438
chr2L	17307186	17308588	chr2L	17344535	17344793	35948
chr2L	17329034	17330513	chr2L	17344535	17344793	14023
chr2L	17332301	17332871	chr2L	17344535	17344793	11665
chr2L	17731954	17732867	chr2L	17762591	17763493	29725
chr2L	17971198	17972023	chr2L	17944229	17944487	26712
chr2L	18036748	18038215	chr2L	18002881	18004507	32242
chr2L	18071817	18074315	chr2L	18002881	18004507	67311
chr2L	18225296	18226955	chr2L	18224187	18225379	0
chr2L	18482507	18483212	chr2L	18476434	18477073	5435
chr2L	18769967	18771031	chr2L	18663707	18664160	105808
chr2L	18867448	18868316	chr2L	18663707	18664160	203289
chr2L	19177220	19177853	chr2L	19214352	19214714	36500
chr2L	19276174	19276792	chr2L	19214352	19214714	61461
chr2L	19634711	19636871	chr2L	19631056	19632063	2649
chr2L	20074348	20074625	chr2L	19978726	19979131	95218
chr2L	20173733	20173927	chr2L	20333162	20333952	159236
chr2L	20535491	20537195	chr2L	20541633	20543345	4439
chr2L	20969457	20970909	chr2L	21026080	21026487	55172
chr2L	21402353	21402814	chr2L	21432996	21433442	30183
chr2L	21889935	21890649	chr2L	21980928	21981081	90280
chr2R	2734964	2735155	chr2R	3034167	3034290	299013
chr2R	3840230	3840404	chr2R	3941371	3941597	100968
chr2R	4209103	4209346	chr2R	4279156	4279451	69811
chr2R	4674944	4675628	chr2R	4279156	4279451	395494
chr2R	6925025	6926561	chr2R	7135481	7135684	208921
chr2R	7012976	7013640	chr2R	7135481	7135684	121842
chr2R	7327233	7328110	chr2R	7332370	7333308	4261
chr2R	7798486	7799465	chr2R	7767141	7767272	31215
chr2R	7985446	7986190	chr2R	7901769	7902487	82960
chr2R	8154194	8155508	chr2R	8178729	8179055	23222
chr2R	8459657	8460733	chr2R	8511570	8512067	50838
chr2R	8575864	8576903	chr2R	8511570	8512067	63798
chr2R	8814077	8814981	chr2R	8843938	8844894	28958
chr2R	8821638	8821988	chr2R	8843938	8844894	21951
chr2R	8824322	8825815	chr2R	8843938	8844894	18124
chr2R	9342925	9344413	chr2R	9264956	9266074	76852
chr2R	9349614	9350988	chr2R	9264956	9266074	83541
chr2R	9446569	9447355	chr2R	9264956	9266074	180496
chr2R	9597040	9597586	chr2R	9771028	9772271	173443
chr2R	9614669	9615818	chr2R	9771028	9772271	155211
chr2R	9904565	9905984	chr2R	9800864	9803034	101532
chr2R	10081984	10082784	chr2R	10197522	10197556	114739
chr2R	10314465	10315241	chr2R	10369194	10369378	53954
chr2R	10357647	10358857	chr2R	10369194	10369378	10338
chr2R	10718312	10718858	chr2R	10736367	10736989	17510
chr2R	10759539	10760198	chr2R	10736367	10736989	22551
chr2R	11079004	11079717	chr2R	10736367	10736989	342016
chr2R	11275997	11276710	chr2R	11568126	11568523	291417
chr2R	11478782	11479454	chr2R	11568126	11568523	88673
chr2R	11540326	11540973	chr2R	11568126	11568523	27154
chr2R	11984448	11984827	chr2R	11798981	11799068	185381
chr2R	12484836	12486637	chr2R	12542249	12542625	55613
chr2R	12496992	12497754	chr2R	12542249	12542625	44496
chr2R	12621126	12623133	chr2R	12542249	12542625	78502
chr2R	13074107	13075068	chr2R	12707003	12707167	366941
chr2R	13530542	13531535	chr2R	13677645	13678260	146111
chr2R	13737296	13738445	chr2R	13698079	13699226	38071
chr2R	13771609	13772586	chr2R	13783395	13784552	10810
chr2R	13813317	13814729	chr2R	13783395	13784552	28766
chr2R	14036764	14037233	chr2R	14126415	14126653	89183
chr2R	14481756	14482473	chr2R	14517017	14517668	34545
chr2R	14909560	14910410	chr2R	14817647	14817740	91821
chr2R	16154401	16156109	chr2R	16156651	16156932	543
chr2R	16438427	16440769	chr2R	16628806	16629427	188038
chr2R	16458213	16459037	chr2R	16628806	16629427	169770
chr2R	16502314	16502917	chr2R	16628806	16629427	125890
chr2R	16693607	16694676	chr2R	16628806	16629427	64181
chr2R	16711722	16712458	chr2R	16628806	16629427	82296
chr2R	16729285	16730327	chr2R	16628806	16629427	99859
chr2R	16929091	16930226	chr2R	16916023	16916237	12855
chr2R	17183589	17184174	chr2R	17147588	17147810	35780
chr2R	17290588	17291293	chr2R	17292714	17294634	1422
chr2R	17319310	17320389	chr2R	17292714	17294634	24677
chr2R	17621276	17622417	chr2R	17902219	17903586	279803
chr2R	17635278	17636372	chr2R	17902219	17903586	265848
chr2R	17904121	17906905	chr2R	17902219	17903586	536
chr2R	17908921	17909161	chr2R	17902219	17903586	5336
chr2R	17916719	17918142	chr2R	17902219	17903586	13134
chr2R	17984072	17984680	chr2R	17932150	17933201	50872
chr2R	18647370	18647934	chr2R	18548355	18548527	98844
chr2R	18774622	18775129	chr2R	18813101	18813719	37973
chr2R	18811724	18812751	chr2R	18813101	18813719	351
chr2R	18892184	18893510	chr2R	18905145	18905446	11636
chr2R	19051108	19052661	chr2R	19088702	19090605	36042
chr2R	19069433	19070652	chr2R	19088702	19090605	18051
chr2R	19079324	19081311	chr2R	19088702	19090605	7392
chr2R	19213574	19215263	chr2R	19088702	19090605	122970
chr2R	19329464	19330332	chr2R	19088702	19090605	238860
chr2R	20224341	20224932	chr2R	20248103	20248199	23172
chr2R	20315743	20316114	chr2R	20362091	20363447	45978
chr2R	20358159	20359551	chr2R	20362091	20363447	2541
chr2R	20435560	20436489	chr2R	20418193	20418433	17128
chr2R	20458053	20458602	chr2R	20418193	20418433	39621
chr2R	20754825	20756208	chr2R	20762447	20763259	6240
chr2R	21275330	21275937	chr2R	21262556	21262893	12438
chr2R	21380167	21380716	chr2R	21381563	21382317	848
chr2R	21407492	21410113	chr2R	21421322	21421976	11210
chr2R	21513042	21515361	chr2R	21421322	21421976	91067
chr2R	21801180	21801758	chr2R	21800761	21804953	0
chr2R	22435550	22436675	chr2R	22440752	22441688	4078
chr2R	22447039	22448270	chr2R	22440752	22441688	5352
chr2R	22727515	22728548	chr2R	22770612	22771128	42065
chr2R	22978459	22979289	chr2R	22908730	22909897	68563
chr2R	23295216	23296874	chr2R	23223485	23224591	70626
chr2R	23342965	23343740	chr2R	23223485	23224591	118375
chr2R	23468954	23470258	chr2R	23493451	23494197	23194
chr2R	23761711	23762801	chr2R	23743983	23745728	15984
chr2R	23792755	23793642	chr2R	23800510	23802813	6869
chr2R	24003828	24004548	chr2R	23800510	23802813	201016
chr2R	24162976	24163873	chr2R	24435815	24437162	271943
chr2R	24233652	24234371	chr2R	24435815	24437162	201445
chr2R	24925726	24927324	chr2R	24926695	24927040	0
chr3L	498498	500125	chr3L	482570	482740	15759
chr3L	779280	779866	chr3L	942067	943290	162202
chr3L	798909	799324	chr3L	942067	943290	142744
chr3L	824265	825301	chr3L	942067	943290	116767
chr3L	907294	908693	chr3L	942067	943290	33375
chr3L	916990	918475	chr3L	942067	943290	23593
chr3L	957827	958978	chr3L	942067	943290	14538
chr3L	1008039	1009450	chr3L	1029276	1029681	19827
chr3L	1067298	1067818	chr3L	1029276	1029681	37618
chr3L	1283911	1284605	chr3L	1286453	1287114	1849
chr3L	1377531	1378705	chr3L	1286453	1287114	90418
chr3L	2006111	2008947	chr3L	2002930	2005133	979
chr3L	2008968	2010437	chr3L	2002930	2005133	3836
chr3L	2363988	2366131	chr3L	2520278	2524983	154148
chr3L	2559276	2559990	chr3L	2520278	2524983	34294
chr3L	2560659	2560962	chr3L	2520278	2524983	35677
chr3L	2923207	2923870	chr3L	3003593	3004503	79724
chr3L	3012457	3014855	chr3L	3003593	3004503	7955
chr3L	3275925	3276882	chr3L	3305460	3305889	28579
chr3L	3369938	3371543	chr3L	3305460	3305889	64050
chr3L	3387625	3388254	chr3L	3456968	3459234	68715
chr3L	3705077	3707816	chr3L	3477816	3478364	226714
chr3L	4309913	4310705	chr3L	4307924	4308859	1055
chr3L	4358331	4359075	chr3L	4307924	4308859	49473
chr3L	4394920	4395484	chr3L	4307924	4308859	86062
chr3L	4518950	4520002	chr3L	4564619	4565419	44618
chr3L	4542897	4544332	chr3L	4564619	4565419	20288
chr3L	4570142	4570755	chr3L	4564619	4565419	4724
chr3L	4712430	4715073	chr3L	4713193	4714021	0
chr3L	4946926	4948073	chr3L	4951819	4953165	3747
chr3L	5003390	5004306	chr3L	4951819	4953165	50226
chr3L	5214709	5215288	chr3L	5213832	5215060	0
chr3L	5238785	5239441	chr3L	5213832	5215060	23726
chr3L	5433227	5434364	chr3L	5449371	5451044	15008
chr3L	5487472	5488101	chr3L	5488701	5489093	601
chr3L	5489734	5490963	chr3L	5488701	5489093	642
chr3L	5997695	5999462	chr3L	6015685	6016276	16224
chr3L	6063316	6064929	chr3L	6015685	6016276	47041
chr3L	6248859	6250724	chr3L	6445770	6446500	195047
chr3L	6349022	6349886	chr3L	6445770	6446500	95885
chr3L	6509920	6511018	chr3L	6465365	6465842	44079
chr3L	6708605	6709292	chr3L	6722923	6723693	13632
chr3L	7059305	7060216	chr3L	6978188	6979423	79883
chr3L	7086999	7087512	chr3L	6978188	6979423	107577
chr3L	7162742	7164214	chr3L	7197019	7197743	32806
chr3L	7271239	7272755	chr3L	7283281	7283653	10527
chr3L	7274586	7276797	chr3L	7283281	7283653	6485
chr3L	7278425	7278932	chr3L	7283281	7283653	4350
chr3L	7554744	7555770	chr3L	7562844	7563793	7075
chr3L	7721464	7722115	chr3L	7824554	7825312	102440
chr3L	7808759	7809229	chr3L	7824554	7825312	15326
chr3L	7843635	7844190	chr3L	7824554	7825312	18324
chr3L	7926483	7927552	chr3L	8002836	8003165	75285
chr3L	8040951	8041561	chr3L	8002836	8003165	37787
chr3L	8333866	8334936	chr3L	8361716	8362306	26781
chr3L	8447443	8448595	chr3L	8361716	8362306	85138
chr3L	8748963	8749292	chr3L	8814013	8814688	64722
chr3L	8868477	8870359	chr3L	8916766	8918173	46408
chr3L	8916964	8917748	chr3L	8916766	8918173	0
chr3L	9262870	9264012	chr3L	8920663	8921399	341472
chr3L	9264482	9264988	chr3L	8920663	8921399	343084
chr3L	9551044	9551902	chr3L	9778955	9779363	227054
chr3L	9962185	9963359	chr3L	9881975	9882448	79738
chr3L	10007454	10007955	chr3L	9881975	9882448	125007
chr3L	10106603	10108112	chr3L	10139613	10140583	31502
chr3L	10494003	10494414	chr3L	10556732	10558316	62319
chr3L	10634054	10635380	chr3L	10556732	10558316	75739
chr3L	10699224	10700106	chr3L	10556732	10558316	140909
chr3L	10819849	10820384	chr3L	11015304	11015773	194921
chr3L	11450729	11452147	chr3L	11319617	11322189	128541
chr3L	11495329	11498304	chr3L	11319617	11322189	173141
chr3L	11663440	11663887	chr3L	11319617	11322189	341252
chr3L	11728918	11731286	chr3L	11319617	11322189	406730
chr3L	11746201	11747763	chr3L	11319617	11322189	424013
chr3L	11810665	11811168	chr3L	12254672	12257850	443505
chr3L	11904449	11906870	chr3L	12254672	12257850	347803
chr3L	12020498	12022241	chr3L	12254672	12257850	232432
chr3L	12194656	12195611	chr3L	12254672	12257850	59062
chr3L	12343075	12344006	chr3L	12254672	12257850	85226
chr3L	12670377	12670938	chr3L	12932562	12933371	261625
chr3L	12940891	12941651	chr3L	12932562	12933371	7521
chr3L	13191143	13192594	chr3L	13169109	13169334	21810
chr3L	13421003	13421839	chr3L	13443056	13444291	21218
chr3L	13458467	13459442	chr3L	13443056	13444291	14177
chr3L	13737643	13738775	chr3L	13443056	13444291	293353
chr3L	13832460	13832938	chr3L	14195229	14196009	362292
chr3L	13852537	13853421	chr3L	14195229	14196009	341809
chr3L	13887417	13888237	chr3L	14195229	14196009	306993
chr3L	14102250	14102646	chr3L	14195229	14196009	92584
chr3L	14246285	14247992	chr3L	14195229	14196009	50277
chr3L	14286783	14287151	chr3L	14195229	14196009	90775
chr3L	14515431	14516267	chr3L	14195229	14196009	319423
chr3L	15417232	15419281	chr3L	15470516	15471980	51236
chr3L	15486968	15488034	chr3L	15470516	15471980	14989
chr3L	15945283	15946500	chr3L	15868131	15868314	76970
chr3L	15968601	15969301	chr3L	15868131	15868314	100288
chr3L	16085361	16086498	chr3L	16167566	16167573	81069
chr3L	16180579	16181472	chr3L	16167566	16167573	13007
chr3L	16201820	16204308	chr3L	16167566	16167573	34248
chr3L	16291212	16292884	chr3L	16250285	16251358	39855
chr3L	16690282	16691675	chr3L	16670264	16671989	18294
chr3L	16880539	16881866	chr3L	17060886	17062046	179021
chr3L	16936891	16938167	chr3L	17060886	17062046	122720
chr3L	17075662	17076683	chr3L	17060886	17062046	13617
chr3L	17215569	17216300	chr3L	17218624	17219826	2325
chr3L	17773301	17774590	chr3L	17707731	17708116	65186
chr3L	17960312	17960759	chr3L	17914612	17915552	44761
chr3L	18044033	18044982	chr3L	18090197	18091022	45216
chr3L	18311989	18313333	chr3L	18350196	18351062	36864
chr3L	18499555	18500012	chr3L	18444063	18444593	54963
chr3L	18648992	18649682	chr3L	18565080	18565987	83006
chr3L	18750423	18751434	chr3L	18861674	18862227	110241
chr3L	18882923	18883778	chr3L	18861674	18862227	20697
chr3L	19360115	19361493	chr3L	19343579	19345008	15108
chr3L	19441788	19442585	chr3L	19534556	19534775	91972
chr3L	19549217	19549730	chr3L	19534556	19534775	14443
chr3L	19947172	19949082	chr3L	20069886	20070979	120805
chr3L	20072049	20072678	chr3L	20069886	20070979	1071
chr3L	20616314	20616869	chr3L	20567211	20568276	48039
chr3L	20704716	20706076	chr3L	20567211	20568276	136441
chr3L	20863518	20865311	chr3L	21112824	21113868	247514
chr3L	21090270	21091739	chr3L	21112824	21113868	21086
chr3L	21096932	21097847	chr3L	21112824	21113868	14978
chr3L	21874270	21874830	chr3L	21897542	21898448	22713
chr3L	21926137	21927628	chr3L	21911550	21912153	13985
chr3L	22021937	22022833	chr3L	21911550	21912153	109785
chr3L	22224195	22225589	chr3L	21911550	21912153	312043
chr3L	22660240	22661119	chr3L	22699057	22699097	37939
chr3L	22771649	22772909	chr3L	22699057	22699097	72553
chr3L	23181627	23182238	chr3L	23341432	23341596	159195
chr3R	4440684	4442072	chr3R	4522312	4523043	80241
chr3R	4451395	4451880	chr3R	4522312	4523043	70433
chr3R	4998542	4999764	chr3R	5214275	5215878	214512
chr3R	5147078	5148312	chr3R	5214275	5215878	65964
chr3R	5153682	5154002	chr3R	5214275	5215878	60274
chr3R	5555680	5557687	chr3R	5405684	5406207	149474
chr3R	5578245	5580073	chr3R	5405684	5406207	172039
chr3R	5888639	5889309	chr3R	5922712	5923656	33404
chr3R	5917445	5918224	chr3R	5922712	5923656	4489
chr3R	5983664	5985013	chr3R	5922712	5923656	60009
chr3R	6360494	6362163	chr3R	6462210	6464031	100048
chr3R	6853026	6853360	chr3R	6939578	6939692	86219
chr3R	6887079	6888245	chr3R	6939578	6939692	51334
chr3R	7118289	7119052	chr3R	7050922	7051653	66637
chr3R	7201401	7202263	chr3R	7229236	7229599	26974
chr3R	7254669	7255488	chr3R	7229236	7229599	25071
chr3R	7310471	7311100	chr3R	7229236	7229599	80873
chr3R	7427916	7429613	chr3R	7229236	7229599	198318
chr3R	7565480	7567851	chr3R	7877834	7878647	309984
chr3R	7621667	7622480	chr3R	7877834	7878647	255355
chr3R	7636055	7636863	chr3R	7877834	7878647	240972
chr3R	7847035	7849569	chr3R	7877834	7878647	28266
chr3R	8082213	8083945	chr3R	8070311	8071592	10622
chr3R	8458876	8460104	chr3R	8447846	8449296	9581
chr3R	8568977	8569318	chr3R	8597335	8597770	28018
chr3R	8798117	8799253	chr3R	8877589	8878123	78337
chr3R	9111113	9112152	chr3R	9119213	9120607	7062
chr3R	9180707	9181708	chr3R	9119213	9120607	60101
chr3R	9187616	9189262	chr3R	9119213	9120607	67010
chr3R	9204883	9206054	chr3R	9119213	9120607	84277
chr3R	9376204	9377827	chr3R	9437328	9437642	59502
chr3R	9435020	9435479	chr3R	9437328	9437642	1850
chr3R	9701321	9702132	chr3R	9632470	9633191	68131
chr3R	10288646	10289190	chr3R	10281420	10283348	5299
chr3R	10769105	10770546	chr3R	10684243	10684868	84238
chr3R	10793384	10794501	chr3R	10684243	10684868	108517
chr3R	11030619	11032193	chr3R	10925831	10926285	104335
chr3R	11093147	11094671	chr3R	11173199	11173952	78529
chr3R	11117068	11118251	chr3R	11173199	11173952	54949
chr3R	11178209	11179855	chr3R	11173199	11173952	4258
chr3R	11208340	11209417	chr3R	11190138	11191369	16972
chr3R	11320521	11321325	chr3R	11320473	11321209	0
chr3R	11364524	11365420	chr3R	11320473	11321209	43316
chr3R	11561165	11561955	chr3R	11702793	11703603	140839
chr3R	11763582	11764176	chr3R	11702793	11703603	59980
chr3R	11919393	11920478	chr3R	11702793	11703603	215791
chr3R	11956797	11957075	chr3R	12154323	12154933	197249
chr3R	12155640	12157484	chr3R	12154323	12154933	708
chr3R	12202400	12204649	chr3R	12154323	12154933	47468
chr3R	12302026	12303646	chr3R	12154323	12154933	147094
chr3R	12361434	12362559	chr3R	12154323	12154933	206502
chr3R	12587099	12587960	chr3R	12572475	12574866	12234
chr3R	12717511	12718871	chr3R	12727558	12728240	8688
chr3R	12867324	12868005	chr3R	12790818	12791041	76284
chr3R	13159806	13161203	chr3R	13161070	13161939	0
chr3R	13195025	13195986	chr3R	13170083	13172276	22750
chr3R	13390211	13390837	chr3R	13414375	13414403	23539
chr3R	13566724	13567954	chr3R	13582724	13584602	14771
chr3R	13570918	13572665	chr3R	13582724	13584602	10060
chr3R	13751079	13751968	chr3R	13756669	13757684	4702
chr3R	13773286	13773978	chr3R	13760438	13761397	11890
chr3R	13783044	13783853	chr3R	13760438	13761397	21648
chr3R	13974761	13975155	chr3R	13987372	13987727	12218
chr3R	14008901	14010313	chr3R	13987372	13987727	21175
chr3R	14081186	14083327	chr3R	14036663	14037136	44051
chr3R	14330556	14331118	chr3R	14268866	14269227	61330
chr3R	14424439	14424700	chr3R	14268866	14269227	155213
chr3R	14426016	14427403	chr3R	14268866	14269227	156790
chr3R	14497606	14499899	chr3R	14268866	14269227	228380
chr3R	15016684	15020627	chr3R	15022654	15023302	2028
chr3R	15246379	15247192	chr3R	15269528	15270876	22337
chr3R	15388821	15391212	chr3R	15412510	15412953	21299
chr3R	15528762	15530209	chr3R	15412510	15412953	115810
chr3R	15898681	15899305	chr3R	15923790	15926682	24486
chr3R	16537234	16537956	chr3R	16348620	16348703	188532
chr3R	16584120	16585212	chr3R	16348620	16348703	235418
chr3R	16904604	16905223	chr3R	16881847	16882237	22368
chr3R	17263550	17264028	chr3R	17279563	17279594	15536
chr3R	17457257	17459107	chr3R	17460636	17463643	1530
chr3R	17486817	17487171	chr3R	17496308	17496624	9138
chr3R	17659052	17659921	chr3R	17517548	17521688	137365
chr3R	17915147	17916028	chr3R	17960678	17960968	44651
chr3R	18027226	18027912	chr3R	17960678	17960968	66259
chr3R	18625845	18627241	chr3R	18484514	18484793	141053
chr3R	18872164	18872604	chr3R	18846392	18847855	24310
chr3R	18873303	18874218	chr3R	18846392	18847855	25449
chr3R	19015065	19015955	chr3R	18960718	18961558	53508
chr3R	19038255	19039619	chr3R	19101401	19101821	61783
chr3R	19527568	19528484	chr3R	19491834	19493229	34340
chr3R	19720565	19722490	chr3R	19732798	19733602	10309
chr3R	19727680	19728347	chr3R	19732798	19733602	4452
chr3R	19749528	19750036	chr3R	19742887	19749629	0
chr3R	19816063	19817583	chr3R	19841861	19842964	24279
chr3R	19963774	19965398	chr3R	19841861	19842964	120811
chr3R	20026256	20027399	chr3R	20140348	20143282	112950
chr3R	20115123	20117364	chr3R	20140348	20143282	22985
chr3R	20242479	20244089	chr3R	20220998	20221907	20573
chr3R	20688146	20689896	chr3R	20439711	20440634	247513
chr3R	20693844	20694397	chr3R	20439711	20440634	253211
chr3R	20796017	20797593	chr3R	20998291	20999195	200699
chr3R	20996445	20997258	chr3R	20998291	20999195	1034
chr3R	21031283	21032303	chr3R	20998291	20999195	32089
chr3R	21154006	21154482	chr3R	21090206	21090774	63233
chr3R	21232991	21235200	chr3R	21314684	21316880	79485
chr3R	22057533	22058529	chr3R	22015537	22016335	41199
chr3R	22110422	22111489	chr3R	22185076	22186124	73588
chr3R	22122129	22123291	chr3R	22185076	22186124	61786
chr3R	22704250	22705612	chr3R	22848077	22848962	142466
chr3R	22799455	22800125	chr3R	22848077	22848962	47953
chr3R	22809590	22811675	chr3R	22848077	22848962	36403
chr3R	22906517	22907650	chr3R	22848077	22848962	57556
chr3R	23150391	23151904	chr3R	23136718	23137009	13383
chr3R	23223125	23223775	chr3R	23206734	23207348	15778
chr3R	23432142	23433119	chr3R	23455439	23457229	22321
chr3R	23529646	23530604	chr3R	23524979	23526438	3209
chr3R	24196054	24197281	chr3R	24214405	24215433	17125
chr3R	24337297	24337852	chr3R	24420869	24421481	83018
chr3R	24579997	24580454	chr3R	24447000	24447802	132196
chr3R	24693160	24694220	chr3R	24890226	24890717	196007
chr3R	24733959	24736966	chr3R	24890226	24890717	153261
chr3R	24777615	24779163	chr3R	24890226	24890717	111064
chr3R	25312424	25313084	chr3R	25412981	25414233	99898
chr3R	26076321	26077608	chr3R	26070207	26071459	4863
chr3R	26083856	26084581	chr3R	26070207	26071459	12398
chr3R	26462237	26462733	chr3R	26412132	26413404	48834
chr3R	26682725	26684045	chr3R	26664409	26667147	15579
chr3R	26827313	26829430	chr3R	26787992	26788730	38584
chr3R	27031688	27032159	chr3R	27043319	27043539	11161
chr3R	27076425	27077719	chr3R	27053065	27054052	22374
chr3R	27309637	27310327	chr3R	27322838	27323337	12512
chr3R	27378143	27378660	chr3R	27378665	27379960	6
chr3R	27462764	27463884	chr3R	27489545	27489716	25662
chr3R	27597263	27598661	chr3R	27489545	27489716	107548
chr3R	27703089	27704017	chr3R	27771702	27772583	67686
chr3R	27946226	27947304	chr3R	27901080	27901402	44825
chr3R	28166743	28167966	chr3R	28143577	28145106	21638
chr3R	28204504	28208652	chr3R	28193831	28194693	9812
chr3R	28226447	28228135	chr3R	28193831	28194693	31755
chr3R	28302559	28302795	chr3R	28305788	28306825	2994
chr3R	28732205	28732848	chr3R	28647235	28647645	84561
chr3R	28950460	28951109	chr3R	28976585	28977294	25477
chr3R	29324287	29325167	chr3R	29336096	29336633	10930
chr3R	29447924	29448723	chr3R	29336096	29336633	111292
chr3R	29759658	29760386	chr3R	29666875	29667845	91814
chr3R	29973133	29975370	chr3R	29899445	29900109	73025
chr3R	30181560	30183827	chr3R	30064854	30065233	116328
chr3R	30193052	30194107	chr3R	30064854	30065233	127820
chr3R	30306896	30309576	chr3R	30522146	30523509	212571
chr3R	30544092	30546152	chr3R	30522146	30523509	20584
chr3R	30565206	30565911	chr3R	30522146	30523509	41698
chr3R	30748256	30749979	chr3R	30945510	30945761	195532
chr3R	31183207	31184361	chr3R	31166921	31167391	15817
chr3R	31633642	31635499	chr3R	31558510	31559599	74044
chr4	365859	367271	chr4	342253	342434	23426
chr4	988244	988952	chr4	892555	892865	95380
chrX	149719	150463	chrX	338620	338977	188158
chrX	898183	898710	chrX	677768	677834	220350
chrX	1285971	1286557	chrX	1387206	1387270	100650
chrX	1605834	1607688	chrX	1558898	1559075	46760
chrX	3209209	3210072	chrX	3300299	3300362	90228
chrX	3452965	3453867	chrX	3300299	3300362	152604
chrX	4873397	4873817	chrX	4684329	4685267	188131
chrX	5293996	5295035	chrX	5473867	5474710	178833
chrX	7970181	7971325	chrX	8184372	8184432	213048
chrX	8205144	8206659	chrX	8184372	8184432	20713
chrX	8882341	8883660	chrX	8518465	8518642	363700
chrX	9588518	9588783	chrX	9966629	9966715	377847
chrX	9898214	9899002	chrX	9966629	9966715	67628
chrX	10021519	10022597	chrX	9992275	9992617	28903
chrX	10229720	10231059	chrX	10220926	10231186	0
chrX	11600157	11602941	chrX	11817730	11819130	214790
chrX	12441745	12442642	chrX	12498329	12499132	55688
chrX	12577599	12578156	chrX	12498329	12499132	78468
chrX	13578025	13578545	chrX	12660538	12660824	917202
chrX	13730906	13731490	chrX	12660538	12660824	1070083
chrX	15436530	15437783	chrX	15741231	15741480	303449
chrX	15496455	15497268	chrX	15741231	15741480	243964
chrX	16273657	16274464	chrX	16255339	16255346	18312
chrX	16987807	16989138	chrX	17010222	17011022	21085
chrX	17172709	17173346	chrX	17010222	17011022	161688
chrX	17308639	17309681	chrX	17478474	17478793	168794
chrX	18081792	18083108	chrX	18669592	18671124	586485
chrX	18107375	18108128	chrX	18669592	18671124	561465
chrX	18115519	18116295	chrX	18669592	18671124	553298
chrX	18184710	18185184	chrX	18669592	18671124	484409
chrX	18645183	18646319	chrX	18669592	18671124	23274
chrX	18811118	18812557	chrX	18683189	18684562	126557
chrX	20791377	20792597	chrX	20227484	20227676	563702
chrX	22468134	22469025	chrX	22487737	22487795	18713
chrX_DS484552v1_random	1109	1437	.	-1	-1	-1
chrY_CP007114v1_random	29937	30140	.	-1	-1	-1
