# Supplementary material for: The hourglass model of evolutionary conservation during embryogenesis extends to developmental enhancers with signatures of positive selection
Source: Genome Res. 2021 Sep;31(9):1573–81. doi: 10.1101/gr.275212.121 (PMC8415374; doi:10.1101/gr.275212.121)
Supplement: Supplemental Material [file supp_gr.275212.121_Supplemental_Code.zip › Supplemental_Code/data/bedFiles/enhancers/stage_specific_enhancers/enhancer_distance_annotation/dmel1012_IDR_0.05_specific_enhancer_distance_dvir.bed]

chr2L	316560	317552	chr2L	307053	307625	8936
chr2L	366887	367259	chr2L	355917	356303	10585
chr2L	458993	459831	chr2L	503528	504094	43698
chr2L	468889	469648	chr2L	503528	504094	33881
chr2L	511669	512133	chr2L	503528	504094	7576
chr2L	613876	614527	chr2L	603738	603855	10022
chr2L	618722	620088	chr2L	628403	628875	8316
chr2L	634891	635449	chr2L	631781	631882	3010
chr2L	646731	647322	chr2L	640453	640654	6078
chr2L	654643	655126	chr2L	640453	640654	13990
chr2L	675160	677050	chr2L	674732	675575	0
chr2L	675160	677050	chr2L	676406	676623	0
chr2L	675160	677050	chr2L	676694	677411	0
chr2L	720626	721183	chr2L	735497	735975	14315
chr2L	773945	774675	chr2L	735497	735975	37971
chr2L	873588	874580	chr2L	888275	888365	13696
chr2L	946647	949496	chr2L	939616	940659	5989
chr2L	1056225	1056960	chr2L	1094909	1094990	37950
chr2L	1058332	1059320	chr2L	1094909	1094990	35590
chr2L	1162120	1163219	chr2L	1139458	1140012	22109
chr2L	1235983	1237314	chr2L	1235723	1237158	0
chr2L	1243231	1244969	chr2L	1243475	1244340	0
chr2L	1247107	1248991	chr2L	1250753	1251518	1763
chr2L	1251815	1253146	chr2L	1251999	1252944	0
chr2L	1264098	1265601	chr2L	1264773	1265636	0
chr2L	1278979	1280635	chr2L	1284360	1285569	3726
chr2L	1295719	1299474	chr2L	1303177	1303671	3704
chr2L	1330047	1331374	chr2L	1320138	1320831	9217
chr2L	1406185	1408060	chr2L	1419657	1420035	11598
chr2L	1451873	1453336	chr2L	1465796	1466228	12461
chr2L	1484123	1484810	chr2L	1478064	1478865	5259
chr2L	1561581	1562248	chr2L	1561748	1561843	0
chr2L	1615576	1616096	chr2L	1620708	1621457	4613
chr2L	1630537	1631558	chr2L	1625111	1626166	4372
chr2L	1675738	1676807	chr2L	1676480	1676837	0
chr2L	1677310	1678220	chr2L	1676480	1676837	474
chr2L	1813202	1813556	chr2L	1707766	1709003	104200
chr2L	1837384	1838831	chr2L	1918838	1919275	80008
chr2L	1866079	1866898	chr2L	1918838	1919275	51941
chr2L	1891432	1892528	chr2L	1918838	1919275	26311
chr2L	2015551	2016030	chr2L	1968583	1969269	46283
chr2L	2119823	2120559	chr2L	2139719	2141089	19161
chr2L	2168159	2168493	chr2L	2171825	2172151	3333
chr2L	2397376	2398093	chr2L	2396583	2397411	0
chr2L	2397376	2398093	chr2L	2397743	2398041	0
chr2L	2401633	2403567	chr2L	2402780	2403157	0
chr2L	2405430	2406024	chr2L	2403742	2405055	376
chr2L	2412427	2414546	chr2L	2403742	2405055	7373
chr2L	2425404	2426326	chr2L	2427642	2428420	1317
chr2L	2437871	2438175	chr2L	2445740	2446293	7566
chr2L	2442067	2442903	chr2L	2445740	2446293	2838
chr2L	2488273	2489279	chr2L	2489812	2490133	534
chr2L	2535886	2537065	chr2L	2578043	2579000	40979
chr2L	2649043	2650949	chr2L	2657464	2658279	6516
chr2L	2655737	2657195	chr2L	2657464	2658279	270
chr2L	2682144	2683630	chr2L	2671005	2671459	10686
chr2L	2694597	2695881	chr2L	2698122	2698742	2242
chr2L	2697856	2699291	chr2L	2698122	2698742	0
chr2L	2732891	2734183	chr2L	2735624	2735983	1442
chr2L	2783937	2785116	chr2L	2808238	2808519	23123
chr2L	2786759	2787518	chr2L	2808238	2808519	20721
chr2L	2794427	2795192	chr2L	2808238	2808519	13047
chr2L	2800353	2800669	chr2L	2808238	2808519	7570
chr2L	2841264	2842480	chr2L	2852651	2853059	10172
chr2L	2920824	2921407	chr2L	2920581	2921141	0
chr2L	2951358	2952304	chr2L	2957407	2958350	5104
chr2L	2955565	2956476	chr2L	2957407	2958350	932
chr2L	3000266	3001183	chr2L	2980474	2985139	15128
chr2L	3007718	3008569	chr2L	3026661	3026945	18093
chr2L	3084413	3085097	chr2L	3093013	3093241	7917
chr2L	3103996	3104664	chr2L	3103908	3104738	0
chr2L	3106180	3106827	chr2L	3103908	3104738	1443
chr2L	3118902	3119282	chr2L	3115814	3116529	2374
chr2L	3347989	3348723	chr2L	3360712	3361511	11990
chr2L	3349571	3350267	chr2L	3360712	3361511	10446
chr2L	3415809	3416424	chr2L	3453935	3455505	37512
chr2L	3435023	3435758	chr2L	3453935	3455505	18178
chr2L	3506093	3506704	chr2L	3510531	3512762	3828
chr2L	3566160	3567540	chr2L	3566349	3566684	0
chr2L	3590943	3591653	chr2L	3598182	3598853	6530
chr2L	3598130	3599810	chr2L	3598182	3598853	0
chr2L	3675203	3676615	chr2L	3672987	3673793	1411
chr2L	3676834	3677456	chr2L	3672987	3673793	3042
chr2L	3731432	3733043	chr2L	3739391	3739808	6349
chr2L	3751940	3753127	chr2L	3751779	3752670	0
chr2L	3754846	3756521	chr2L	3751779	3752670	2177
chr2L	3898444	3901764	chr2L	3898481	3898741	0
chr2L	3920596	3921218	chr2L	3936760	3936826	15543
chr2L	3933551	3934462	chr2L	3936760	3936826	2299
chr2L	3964456	3964944	chr2L	3976688	3977017	11745
chr2L	3974963	3975413	chr2L	3976688	3977017	1276
chr2L	4101321	4102520	chr2L	4134490	4134792	31971
chr2L	4113178	4114258	chr2L	4134490	4134792	20233
chr2L	4128212	4129011	chr2L	4134490	4134792	5480
chr2L	4129236	4129645	chr2L	4134490	4134792	4846
chr2L	4153071	4154533	chr2L	4134490	4134792	18280
chr2L	4243929	4244726	chr2L	4200540	4201619	42311
chr2L	4251659	4253884	chr2L	4200540	4201619	50041
chr2L	4292569	4293428	chr2L	4200540	4201619	90951
chr2L	4351774	4352362	chr2L	4390305	4392639	37944
chr2L	4358854	4359954	chr2L	4390305	4392639	30352
chr2L	4372867	4373147	chr2L	4390305	4392639	17159
chr2L	4564400	4566524	chr2L	4568781	4569677	2258
chr2L	4588504	4589588	chr2L	4568781	4569677	18828
chr2L	4648112	4649794	chr2L	4568781	4569677	78436
chr2L	4760389	4761607	chr2L	4826653	4827595	65047
chr2L	4788997	4790396	chr2L	4826653	4827595	36258
chr2L	4792523	4793220	chr2L	4826653	4827595	33434
chr2L	4840895	4841351	chr2L	4842909	4843561	1559
chr2L	4887657	4887985	chr2L	4857715	4857874	29784
chr2L	4940968	4942399	chr2L	4946820	4947789	4422
chr2L	5019874	5021354	chr2L	5045677	5045929	24324
chr2L	5061412	5061800	chr2L	5045677	5045929	15484
chr2L	5105142	5105481	chr2L	5111687	5112124	6207
chr2L	5133209	5133941	chr2L	5111687	5112124	21086
chr2L	5149740	5150304	chr2L	5111687	5112124	37617
chr2L	5189510	5191587	chr2L	5198625	5199156	7039
chr2L	5198745	5199531	chr2L	5198625	5199156	0
chr2L	5300074	5300682	chr2L	5313263	5313967	12582
chr2L	5427158	5427666	chr2L	5425209	5426129	1030
chr2L	5448200	5448695	chr2L	5440167	5440640	7561
chr2L	5451615	5452567	chr2L	5440167	5440640	10976
chr2L	5452826	5454525	chr2L	5465901	5466734	11377
chr2L	5478699	5479239	chr2L	5469484	5469724	8976
chr2L	5502770	5503317	chr2L	5469484	5469724	33047
chr2L	5572152	5573137	chr2L	5544928	5545519	26634
chr2L	5574895	5577002	chr2L	5544928	5545519	29377
chr2L	5586171	5586903	chr2L	5608017	5608975	21115
chr2L	5593343	5594727	chr2L	5608017	5608975	13291
chr2L	5608809	5610688	chr2L	5608017	5608975	0
chr2L	5608809	5610688	chr2L	5609449	5609677	0
chr2L	5628581	5629221	chr2L	5609449	5609677	18905
chr2L	5676247	5678091	chr2L	5659768	5660328	15920
chr2L	5710349	5710856	chr2L	5729831	5730359	18976
chr2L	5748424	5749411	chr2L	5736384	5737151	11274
chr2L	5749749	5751522	chr2L	5736384	5737151	12599
chr2L	5837389	5839500	chr2L	5826262	5826352	11038
chr2L	5845259	5847446	chr2L	5826262	5826352	18908
chr2L	5852837	5855863	chr2L	5866952	5867189	11090
chr2L	5886856	5887462	chr2L	5899920	5900332	12459
chr2L	5895171	5896059	chr2L	5899920	5900332	3862
chr2L	5929795	5930485	chr2L	5911113	5913484	16312
chr2L	6021890	6022881	chr2L	6022735	6023513	0
chr2L	6081218	6081586	chr2L	6084721	6085105	3136
chr2L	6103992	6105993	chr2L	6110654	6110950	4662
chr2L	6114294	6114643	chr2L	6110654	6110950	3345
chr2L	6164094	6165123	chr2L	6188892	6189383	23770
chr2L	6179982	6180449	chr2L	6188892	6189383	8444
chr2L	6181633	6182157	chr2L	6188892	6189383	6736
chr2L	6233646	6234622	chr2L	6246310	6246842	11689
chr2L	6243078	6243808	chr2L	6246310	6246842	2503
chr2L	6280176	6281463	chr2L	6283395	6283914	1933
chr2L	6299484	6301007	chr2L	6292183	6292783	6702
chr2L	6319121	6319636	chr2L	6320165	6320395	530
chr2L	6385924	6386980	chr2L	6333711	6334289	51636
chr2L	6399022	6400508	chr2L	6446768	6447169	46261
chr2L	6510684	6511417	chr2L	6510887	6511436	0
chr2L	6511637	6512574	chr2L	6510887	6511436	202
chr2L	6516148	6517632	chr2L	6510887	6511436	4713
chr2L	6627747	6628742	chr2L	6630298	6631013	1557
chr2L	6629278	6630817	chr2L	6630298	6631013	0
chr2L	6709837	6710965	chr2L	6705063	6705547	4291
chr2L	6781111	6781814	chr2L	6751903	6752415	28697
chr2L	6828545	6829336	chr2L	6828535	6829264	0
chr2L	6844574	6844958	chr2L	6843313	6843745	830
chr2L	6850478	6851409	chr2L	6843313	6843745	6734
chr2L	6861635	6863252	chr2L	6861138	6862452	0
chr2L	6989742	6991441	chr2L	6988669	6989107	636
chr2L	7008675	7009208	chr2L	6988669	6989107	19569
chr2L	7115473	7116715	chr2L	7124925	7125687	8211
chr2L	7137480	7137816	chr2L	7124925	7125687	11794
chr2L	7142784	7144059	chr2L	7150401	7151189	6343
chr2L	7150253	7150887	chr2L	7150401	7151189	0
chr2L	7169944	7170699	chr2L	7166122	7166367	3578
chr2L	7202726	7203140	chr2L	7166122	7166367	36360
chr2L	7231584	7232097	chr2L	7261703	7263633	29607
chr2L	7256439	7256749	chr2L	7261703	7263633	4955
chr2L	7259545	7260453	chr2L	7261703	7263633	1251
chr2L	7262317	7263211	chr2L	7261703	7263633	0
chr2L	7268596	7269021	chr2L	7267285	7268037	560
chr2L	7277934	7278854	chr2L	7267285	7268037	9898
chr2L	7303195	7303740	chr2L	7299164	7299459	3737
chr2L	7367087	7367887	chr2L	7362166	7363394	3694
chr2L	7375440	7375964	chr2L	7362166	7363394	12047
chr2L	7380801	7382853	chr2L	7397313	7397646	14461
chr2L	7396819	7397764	chr2L	7397313	7397646	0
chr2L	7468109	7469146	chr2L	7470269	7470533	1124
chr2L	7514774	7515566	chr2L	7505312	7505444	9331
chr2L	7518264	7519339	chr2L	7505312	7505444	12821
chr2L	7546879	7547208	chr2L	7545373	7546255	625
chr2L	7573501	7573963	chr2L	7559874	7560216	13286
chr2L	7608786	7609468	chr2L	7594042	7594650	14137
chr2L	7610157	7610606	chr2L	7594042	7594650	15508
chr2L	7637862	7638629	chr2L	7639147	7639172	519
chr2L	7647139	7647563	chr2L	7639147	7639172	7968
chr2L	7649328	7649887	chr2L	7639147	7639172	10157
chr2L	7667519	7668166	chr2L	7639147	7639172	28348
chr2L	7684308	7684989	chr2L	7639147	7639172	45137
chr2L	7714948	7715997	chr2L	7730261	7730600	14265
chr2L	7723224	7723978	chr2L	7730261	7730600	6284
chr2L	7749462	7750255	chr2L	7730261	7730600	18863
chr2L	7775165	7776192	chr2L	7796811	7797337	20620
chr2L	7787005	7788447	chr2L	7796811	7797337	8365
chr2L	7838412	7839479	chr2L	7843282	7844107	3804
chr2L	7849704	7850934	chr2L	7848994	7851674	0
chr2L	7855987	7856654	chr2L	7848994	7851674	4314
chr2L	7861807	7862320	chr2L	7848994	7851674	10134
chr2L	8149723	8151385	chr2L	8163742	8164130	12358
chr2L	8284573	8284951	chr2L	8283824	8284275	299
chr2L	8480201	8481349	chr2L	8509552	8510967	28204
chr2L	8504478	8504829	chr2L	8509552	8510967	4724
chr2L	8550588	8551467	chr2L	8546838	8547543	3046
chr2L	8574577	8575395	chr2L	8572639	8573012	1566
chr2L	8581512	8582442	chr2L	8581712	8582331	0
chr2L	8582843	8583529	chr2L	8582910	8583710	0
chr2L	8605114	8606043	chr2L	8604306	8604825	290
chr2L	8670334	8671873	chr2L	8687885	8688502	16013
chr2L	8701598	8702104	chr2L	8687885	8688502	13097
chr2L	8704478	8705101	chr2L	8715388	8715913	10288
chr2L	8731933	8733466	chr2L	8742722	8743495	9257
chr2L	8790025	8791281	chr2L	8790449	8790863	0
chr2L	8804112	8804951	chr2L	8790449	8790863	13250
chr2L	8913375	8914482	chr2L	8895791	8896041	17335
chr2L	8914705	8915256	chr2L	8895791	8896041	18665
chr2L	8915307	8916054	chr2L	8895791	8896041	19267
chr2L	8978523	8980249	chr2L	8895791	8896041	82483
chr2L	9034124	9035051	chr2L	9085181	9085672	50131
chr2L	9100369	9100741	chr2L	9090303	9090863	9507
chr2L	9154159	9154671	chr2L	9141418	9142059	12101
chr2L	9167787	9168351	chr2L	9172530	9172760	4180
chr2L	9206779	9207106	chr2L	9172530	9172760	34020
chr2L	9211450	9211761	chr2L	9243041	9243910	31281
chr2L	9234126	9234554	chr2L	9243041	9243910	8488
chr2L	9237470	9238660	chr2L	9243041	9243910	4382
chr2L	9297518	9297973	chr2L	9326098	9326615	28126
chr2L	9299797	9302527	chr2L	9326098	9326615	23572
chr2L	9451561	9452245	chr2L	9451615	9451899	0
chr2L	9665180	9666215	chr2L	9649248	9651379	13802
chr2L	9714193	9714778	chr2L	9649248	9651379	62815
chr2L	9805300	9806106	chr2L	9892716	9893721	86611
chr2L	9806980	9807847	chr2L	9892716	9893721	84870
chr2L	9929205	9929576	chr2L	9933995	9934583	4420
chr2L	9969140	9970081	chr2L	9972460	9973117	2380
chr2L	9980869	9981220	chr2L	9980816	9981178	0
chr2L	10058903	10060520	chr2L	10068685	10069666	8166
chr2L	10132009	10133397	chr2L	10068685	10069666	62344
chr2L	10145614	10147907	chr2L	10068685	10069666	75949
chr2L	10318208	10319047	chr2L	10288599	10290214	27995
chr2L	10349522	10349938	chr2L	10358630	10360744	8693
chr2L	10372303	10372809	chr2L	10374398	10375337	1590
chr2L	10421663	10422390	chr2L	10424547	10425272	2158
chr2L	10496293	10496798	chr2L	10499210	10500120	2413
chr2L	10538291	10538864	chr2L	10517280	10518639	19653
chr2L	10604405	10605131	chr2L	10604782	10606063	0
chr2L	10613077	10613509	chr2L	10614199	10614700	691
chr2L	10787620	10787906	chr2L	10754945	10755795	31826
chr2L	10788150	10789209	chr2L	10754945	10755795	32356
chr2L	10791702	10793182	chr2L	10754945	10755795	35908
chr2L	10793276	10795116	chr2L	10754945	10755795	37482
chr2L	10902099	10903374	chr2L	10847852	10848301	53799
chr2L	11048692	11049515	chr2L	11052705	11053856	3191
chr2L	11067628	11068483	chr2L	11052705	11053856	13773
chr2L	11068922	11069543	chr2L	11052705	11053856	15067
chr2L	11077433	11077992	chr2L	11097106	11098986	19115
chr2L	11157330	11159744	chr2L	11133004	11135469	21862
chr2L	11200002	11200547	chr2L	11208755	11209640	8209
chr2L	11208598	11208999	chr2L	11208755	11209640	0
chr2L	11209256	11209693	chr2L	11208755	11209640	0
chr2L	11241178	11242140	chr2L	11243547	11244551	1408
chr2L	11289491	11290304	chr2L	11287686	11288730	762
chr2L	11297364	11298751	chr2L	11301898	11302871	3148
chr2L	11303529	11304738	chr2L	11301898	11302871	659
chr2L	11336812	11337645	chr2L	11301898	11302871	33942
chr2L	11341304	11342299	chr2L	11301898	11302871	38434
chr2L	11351777	11352465	chr2L	11387513	11387887	35049
chr2L	11389665	11390657	chr2L	11387513	11387887	1779
chr2L	11394518	11395744	chr2L	11387513	11387887	6632
chr2L	11405843	11406272	chr2L	11413826	11414501	7555
chr2L	11421245	11421966	chr2L	11417285	11417964	3282
chr2L	11430131	11432012	chr2L	11417285	11417964	12168
chr2L	11460331	11461102	chr2L	11490609	11491343	29508
chr2L	11480524	11481067	chr2L	11490609	11491343	9543
chr2L	11495358	11495921	chr2L	11490609	11491343	4016
chr2L	11500630	11501016	chr2L	11507083	11508130	6068
chr2L	11504035	11504501	chr2L	11507083	11508130	2583
chr2L	11504716	11505380	chr2L	11507083	11508130	1704
chr2L	11526094	11527417	chr2L	11513689	11515817	10278
chr2L	11534908	11535594	chr2L	11513689	11515817	19092
chr2L	11558869	11560640	chr2L	11513689	11515817	43053
chr2L	11597283	11598123	chr2L	11513689	11515817	81467
chr2L	11599318	11599596	chr2L	11513689	11515817	83502
chr2L	11599974	11600873	chr2L	11513689	11515817	84158
chr2L	11612352	11613896	chr2L	11513689	11515817	96536
chr2L	11619546	11620066	chr2L	11513689	11515817	103730
chr2L	11682983	11683927	chr2L	11765840	11767680	81914
chr2L	11704989	11705721	chr2L	11765840	11767680	60120
chr2L	11712006	11713493	chr2L	11765840	11767680	52348
chr2L	11822222	11824269	chr2L	11814782	11815531	6692
chr2L	11832090	11833110	chr2L	11814782	11815531	16560
chr2L	11856435	11857302	chr2L	11814782	11815531	40905
chr2L	11871283	11872130	chr2L	11814782	11815531	55753
chr2L	11916593	11917141	chr2L	11954840	11955176	37700
chr2L	11919300	11920177	chr2L	11954840	11955176	34664
chr2L	11920507	11921366	chr2L	11954840	11955176	33475
chr2L	11959730	11960269	chr2L	11954840	11955176	4555
chr2L	12090082	12090712	chr2L	12091080	12091334	369
chr2L	12118995	12119989	chr2L	12115455	12116663	2333
chr2L	12123421	12125702	chr2L	12124517	12125192	0
chr2L	12149408	12150396	chr2L	12124517	12125192	24217
chr2L	12224955	12225342	chr2L	12192939	12193135	31821
chr2L	12236227	12237329	chr2L	12273497	12273887	36169
chr2L	12242537	12243263	chr2L	12273497	12273887	30235
chr2L	12275377	12276065	chr2L	12274533	12274929	449
chr2L	12279176	12281657	chr2L	12279749	12280628	0
chr2L	12302746	12303316	chr2L	12319546	12320391	16231
chr2L	12304356	12306966	chr2L	12319546	12320391	12581
chr2L	12309986	12310354	chr2L	12319546	12320391	9193
chr2L	12318353	12318909	chr2L	12319546	12320391	638
chr2L	12343032	12343731	chr2L	12320633	12320921	22112
chr2L	12362694	12362985	chr2L	12371732	12372125	8748
chr2L	12365219	12365659	chr2L	12371732	12372125	6074
chr2L	12423920	12424328	chr2L	12423351	12423938	0
chr2L	12435301	12436011	chr2L	12444164	12444395	8154
chr2L	12458491	12459117	chr2L	12459842	12460508	726
chr2L	12533761	12534139	chr2L	12533776	12533839	0
chr2L	12555413	12556202	chr2L	12553518	12554263	1151
chr2L	12595985	12596704	chr2L	12595164	12595603	383
chr2L	12609769	12610278	chr2L	12595164	12595603	14167
chr2L	12628131	12630173	chr2L	12628304	12629677	0
chr2L	12672213	12672944	chr2L	12657441	12657865	14349
chr2L	12674220	12674693	chr2L	12657441	12657865	16356
chr2L	12689434	12690113	chr2L	12657441	12657865	31570
chr2L	12776354	12776819	chr2L	12774131	12775294	1061
chr2L	12834688	12835521	chr2L	12840740	12840896	5220
chr2L	12836937	12837358	chr2L	12840740	12840896	3383
chr2L	12837949	12839096	chr2L	12840740	12840896	1645
chr2L	12876362	12877359	chr2L	12875855	12877078	0
chr2L	12877630	12878810	chr2L	12875855	12877078	553
chr2L	12889605	12891827	chr2L	12875855	12877078	12528
chr2L	12895569	12896316	chr2L	12875855	12877078	18492
chr2L	12913709	12914895	chr2L	12875855	12877078	36632
chr2L	12989908	12990474	chr2L	13001427	13003667	10954
chr2L	13014030	13015343	chr2L	13012298	13012948	1083
chr2L	13090663	13091025	chr2L	13103804	13104105	12780
chr2L	13092427	13093271	chr2L	13103804	13104105	10534
chr2L	13115501	13115984	chr2L	13103804	13104105	11397
chr2L	13147372	13147683	chr2L	13146115	13146922	451
chr2L	13197439	13198820	chr2L	13222927	13223236	24108
chr2L	13252829	13253747	chr2L	13269564	13270253	15818
chr2L	13272183	13273024	chr2L	13269564	13270253	1931
chr2L	13274347	13275191	chr2L	13269564	13270253	4095
chr2L	13301988	13304193	chr2L	13297862	13301367	622
chr2L	13420132	13421174	chr2L	13404342	13410508	9625
chr2L	13423618	13424066	chr2L	13404342	13410508	13111
chr2L	13545531	13545960	chr2L	13545802	13545990	0
chr2L	13554542	13555020	chr2L	13545802	13545990	8553
chr2L	13625781	13626751	chr2L	13628454	13629342	1704
chr2L	13671730	13672873	chr2L	13688114	13688950	15242
chr2L	13685870	13686305	chr2L	13688114	13688950	1810
chr2L	13687867	13688650	chr2L	13688114	13688950	0
chr2L	13703868	13706031	chr2L	13688114	13688950	14919
chr2L	13706201	13707112	chr2L	13688114	13688950	17252
chr2L	13712391	13713333	chr2L	13688114	13688950	23442
chr2L	13737213	13738358	chr2L	13746982	13747323	8625
chr2L	13778257	13779506	chr2L	13787874	13788669	8369
chr2L	13789069	13790329	chr2L	13787874	13788669	401
chr2L	13801935	13802714	chr2L	13804718	13804821	2005
chr2L	13875605	13876681	chr2L	13870559	13871059	4547
chr2L	13939286	13940155	chr2L	13929482	13929907	9380
chr2L	13948648	13950675	chr2L	13929482	13929907	18742
chr2L	13995025	13996781	chr2L	13992958	13993586	1440
chr2L	13997071	13997956	chr2L	13992958	13993586	3486
chr2L	14003707	14004341	chr2L	13992958	13993586	10122
chr2L	14097366	14098550	chr2L	14137536	14138201	38987
chr2L	14107129	14107654	chr2L	14137536	14138201	29883
chr2L	14136122	14136805	chr2L	14137536	14138201	732
chr2L	14237844	14238521	chr2L	14237835	14238350	0
chr2L	14247024	14247373	chr2L	14249237	14250347	1865
chr2L	14249160	14249616	chr2L	14249237	14250347	0
chr2L	14257398	14258189	chr2L	14258468	14259093	280
chr2L	14298785	14299669	chr2L	14303667	14304144	3999
chr2L	14350265	14351190	chr2L	14352759	14353517	1570
chr2L	14419622	14420125	chr2L	14415496	14416061	3562
chr2L	14438310	14439248	chr2L	14436641	14437449	862
chr2L	14520456	14521127	chr2L	14503803	14504031	16426
chr2L	14556544	14557304	chr2L	14546667	14547560	8985
chr2L	14586998	14587637	chr2L	14600705	14601841	13069
chr2L	14657523	14658056	chr2L	14627179	14627984	29540
chr2L	14659015	14659675	chr2L	14627179	14627984	31032
chr2L	14665083	14666388	chr2L	14690714	14690877	24327
chr2L	14687020	14687697	chr2L	14690714	14690877	3018
chr2L	14723234	14723733	chr2L	14699340	14700350	22885
chr2L	14730485	14730900	chr2L	14699340	14700350	30136
chr2L	14816626	14817845	chr2L	14699340	14700350	116277
chr2L	14847504	14848309	chr2L	14973445	14973515	125137
chr2L	14873384	14874065	chr2L	14973445	14973515	99381
chr2L	14953765	14955196	chr2L	14973445	14973515	18250
chr2L	14969649	14970400	chr2L	14973445	14973515	3046
chr2L	14994583	14995098	chr2L	14994788	14996807	0
chr2L	15028307	15029471	chr2L	15056271	15056358	26801
chr2L	15089060	15090262	chr2L	15114415	15115652	24154
chr2L	15118258	15119229	chr2L	15121752	15122451	2524
chr2L	15146045	15148277	chr2L	15121752	15122451	23595
chr2L	15194100	15194754	chr2L	15222536	15222895	27783
chr2L	15211913	15212683	chr2L	15222536	15222895	9854
chr2L	15273649	15274542	chr2L	15304667	15305008	30126
chr2L	15305405	15305797	chr2L	15304667	15305008	398
chr2L	15312221	15312712	chr2L	15317309	15318341	4598
chr2L	15316732	15317032	chr2L	15317309	15318341	278
chr2L	15317271	15317819	chr2L	15317309	15318341	0
chr2L	15343191	15343504	chr2L	15317309	15318341	24851
chr2L	15347805	15348409	chr2L	15317309	15318341	29465
chr2L	15354245	15354801	chr2L	15317309	15318341	35905
chr2L	15430496	15431029	chr2L	15430485	15431564	0
chr2L	15444752	15446020	chr2L	15432141	15432941	11812
chr2L	15464667	15465875	chr2L	15432141	15432941	31727
chr2L	15472371	15472874	chr2L	15503255	15504100	30382
chr2L	15533563	15534169	chr2L	15503255	15504100	29464
chr2L	15535345	15535932	chr2L	15503255	15504100	31246
chr2L	15536157	15536931	chr2L	15503255	15504100	32058
chr2L	15555425	15556370	chr2L	15585101	15593720	28732
chr2L	15556858	15557746	chr2L	15585101	15593720	27356
chr2L	15736678	15737910	chr2L	15757063	15758092	19154
chr2L	15774656	15776376	chr2L	15757063	15758092	16565
chr2L	15797403	15797730	chr2L	15757063	15758092	39312
chr2L	15836106	15836548	chr2L	15849748	15850300	13201
chr2L	15866877	15868298	chr2L	15849748	15850300	16578
chr2L	15877043	15877739	chr2L	15849748	15850300	26744
chr2L	15949408	15950352	chr2L	15849748	15850300	99109
chr2L	16016422	16017732	chr2L	16085152	16086034	67421
chr2L	16034506	16035908	chr2L	16085152	16086034	49245
chr2L	16061043	16064684	chr2L	16085152	16086034	20469
chr2L	16084575	16085307	chr2L	16085152	16086034	0
chr2L	16085603	16086121	chr2L	16085152	16086034	0
chr2L	16096028	16096671	chr2L	16085152	16086034	9995
chr2L	16098207	16099179	chr2L	16109039	16109264	9861
chr2L	16127747	16128115	chr2L	16109039	16109264	18484
chr2L	16130647	16130942	chr2L	16109039	16109264	21384
chr2L	16131224	16132069	chr2L	16109039	16109264	21961
chr2L	16151393	16151956	chr2L	16109039	16109264	42130
chr2L	16160840	16161212	chr2L	16109039	16109264	51577
chr2L	16174046	16177413	chr2L	16109039	16109264	64783
chr2L	16358765	16359334	chr2L	16388858	16389966	29525
chr2L	16364231	16365248	chr2L	16388858	16389966	23611
chr2L	16367371	16368316	chr2L	16388858	16389966	20543
chr2L	16380831	16381335	chr2L	16388858	16389966	7524
chr2L	16409797	16410499	chr2L	16388858	16389966	19832
chr2L	16410843	16411298	chr2L	16388858	16389966	20878
chr2L	16412486	16413055	chr2L	16388858	16389966	22521
chr2L	16441434	16442318	chr2L	16388858	16389966	51469
chr2L	16543017	16544159	chr2L	16617656	16617954	73498
chr2L	16559033	16560728	chr2L	16617656	16617954	56929
chr2L	16571321	16571939	chr2L	16617656	16617954	45718
chr2L	16600209	16600877	chr2L	16617656	16617954	16780
chr2L	16663891	16664282	chr2L	16617656	16617954	45938
chr2L	16707358	16707730	chr2L	16744104	16745191	36375
chr2L	16708085	16708824	chr2L	16744104	16745191	35281
chr2L	16760819	16762324	chr2L	16746193	16746656	14164
chr2L	17008345	17009332	chr2L	16920107	16920514	87832
chr2L	17039976	17040832	chr2L	16920107	16920514	119463
chr2L	17091179	17091910	chr2L	17166430	17167551	74521
chr2L	17094117	17096024	chr2L	17166430	17167551	70407
chr2L	17105765	17106703	chr2L	17166430	17167551	59728
chr2L	17172302	17173180	chr2L	17166430	17167551	4752
chr2L	17190755	17192134	chr2L	17166430	17167551	23205
chr2L	17211794	17212730	chr2L	17218340	17219586	5611
chr2L	17217146	17218742	chr2L	17218340	17219586	0
chr2L	17248190	17250398	chr2L	17249532	17250351	0
chr2L	17254848	17255393	chr2L	17251873	17252425	2424
chr2L	17258258	17259317	chr2L	17251873	17252425	5834
chr2L	17292481	17293347	chr2L	17251873	17252425	40057
chr2L	17297755	17300024	chr2L	17251873	17252425	45331
chr2L	17300354	17301480	chr2L	17251873	17252425	47930
chr2L	17315729	17316165	chr2L	17251873	17252425	63305
chr2L	17381407	17381867	chr2L	17466081	17466913	84215
chr2L	17493135	17493988	chr2L	17488515	17489369	3767
chr2L	17582796	17583543	chr2L	17580404	17580752	2045
chr2L	17765254	17765825	chr2L	17773610	17773891	7786
chr2L	17777238	17777948	chr2L	17773610	17773891	3348
chr2L	17779144	17779789	chr2L	17773610	17773891	5254
chr2L	17837281	17838869	chr2L	17773610	17773891	63391
chr2L	17867708	17871013	chr2L	17956035	17956391	85023
chr2L	17879464	17880308	chr2L	17956035	17956391	75728
chr2L	17887928	17889095	chr2L	17956035	17956391	66941
chr2L	17905115	17906904	chr2L	17956035	17956391	49132
chr2L	17915716	17916421	chr2L	17956035	17956391	39615
chr2L	17984303	17985027	chr2L	17975012	17975761	8543
chr2L	18035374	18036487	chr2L	18030641	18031159	4216
chr2L	18061175	18062094	chr2L	18082303	18083421	20210
chr2L	18065065	18066246	chr2L	18082303	18083421	16058
chr2L	18076388	18077623	chr2L	18082303	18083421	4681
chr2L	18100505	18101520	chr2L	18082303	18083421	17085
chr2L	18197781	18198575	chr2L	18174208	18175069	22713
chr2L	18264415	18264939	chr2L	18264338	18264928	0
chr2L	18367595	18368369	chr2L	18367567	18368400	0
chr2L	18385865	18386508	chr2L	18384482	18385261	605
chr2L	18389854	18390944	chr2L	18384482	18385261	4594
chr2L	18456999	18457224	chr2L	18459978	18460261	2755
chr2L	18465737	18466396	chr2L	18459978	18460261	5477
chr2L	18466635	18467055	chr2L	18459978	18460261	6375
chr2L	18468336	18469095	chr2L	18475178	18476306	6084
chr2L	18501944	18503127	chr2L	18502277	18503049	0
chr2L	18531213	18534351	chr2L	18533373	18534388	0
chr2L	18538595	18539771	chr2L	18533373	18534388	4208
chr2L	18550674	18553311	chr2L	18533373	18534388	16287
chr2L	18561694	18562094	chr2L	18570675	18571000	8582
chr2L	18623209	18623499	chr2L	18624387	18624864	889
chr2L	18723913	18724878	chr2L	18743037	18743655	18160
chr2L	18738248	18738928	chr2L	18743037	18743655	4110
chr2L	18743046	18743958	chr2L	18743037	18743655	0
chr2L	18750005	18751362	chr2L	18744654	18745066	4940
chr2L	18766722	18767593	chr2L	18767931	18768590	339
chr2L	18767883	18769212	chr2L	18767931	18768590	0
chr2L	18864792	18865735	chr2L	18887045	18888250	21311
chr2L	18882655	18883110	chr2L	18887045	18888250	3936
chr2L	18888941	18889398	chr2L	18887045	18888250	692
chr2L	18927960	18928522	chr2L	18925523	18925678	2283
chr2L	18933512	18934164	chr2L	18925523	18925678	7835
chr2L	19018880	19019102	chr2L	19026426	19026783	7325
chr2L	19068171	19069184	chr2L	19026426	19026783	41389
chr2L	19121448	19121891	chr2L	19175940	19176277	54050
chr2L	19163499	19164116	chr2L	19175940	19176277	11825
chr2L	19222127	19222796	chr2L	19222175	19223751	0
chr2L	19223094	19223662	chr2L	19222175	19223751	0
chr2L	19241609	19242548	chr2L	19246981	19247419	4434
chr2L	19246950	19248110	chr2L	19246981	19247419	0
chr2L	19265869	19267353	chr2L	19246981	19247419	18451
chr2L	19323253	19324102	chr2L	19329289	19329716	5188
chr2L	19344060	19344928	chr2L	19344140	19344865	0
chr2L	19405955	19406466	chr2L	19403280	19403525	2431
chr2L	19474341	19474780	chr2L	19497094	19497415	22315
chr2L	19480491	19481025	chr2L	19497094	19497415	16070
chr2L	19482241	19482795	chr2L	19497094	19497415	14300
chr2L	19599360	19600590	chr2L	19619515	19619918	18926
chr2L	19640454	19641091	chr2L	19619515	19619918	20537
chr2L	19702935	19703434	chr2L	19687267	19688305	14631
chr2L	19829105	19830480	chr2L	19829380	19830417	0
chr2L	19830794	19831768	chr2L	19829380	19830417	378
chr2L	19846989	19848684	chr2L	19847710	19848749	0
chr2L	19863935	19864553	chr2L	19864010	19864530	0
chr2L	19869389	19869896	chr2L	19864010	19864530	4860
chr2L	19884272	19884982	chr2L	19889097	19889825	4116
chr2L	19898256	19899302	chr2L	19900620	19901621	1319
chr2L	19907736	19909293	chr2L	19911043	19911717	1751
chr2L	19987175	19987933	chr2L	20011164	20011686	23232
chr2L	19988210	19990001	chr2L	20011164	20011686	21164
chr2L	20236710	20237956	chr2L	20295975	20297000	58020
chr2L	20254914	20255770	chr2L	20295975	20297000	40206
chr2L	20285909	20286919	chr2L	20295975	20297000	9057
chr2L	20328849	20329701	chr2L	20313047	20313427	15423
chr2L	20330401	20331404	chr2L	20313047	20313427	16975
chr2L	20379357	20380124	chr2L	20378462	20379036	322
chr2L	20439998	20441419	chr2L	20441717	20443404	299
chr2L	20503828	20504243	chr2L	20498338	20499111	4718
chr2L	20516278	20517129	chr2L	20526983	20527639	9855
chr2L	20529614	20530253	chr2L	20526983	20527639	1976
chr2L	20544530	20546889	chr2L	20526983	20527639	16892
chr2L	20584799	20586597	chr2L	20601283	20602319	14687
chr2L	20691510	20693094	chr2L	20689293	20689770	1741
chr2L	20694356	20696479	chr2L	20689293	20689770	4587
chr2L	20697586	20698806	chr2L	20689293	20689770	7817
chr2L	20700085	20702075	chr2L	20689293	20689770	10316
chr2L	20772132	20773147	chr2L	20789245	20789677	16099
chr2L	20812361	20812999	chr2L	20810965	20811539	823
chr2L	20838694	20839432	chr2L	20845409	20846103	5978
chr2L	20868061	20868580	chr2L	20878500	20878717	9921
chr2L	20904182	20905576	chr2L	20878500	20878717	25466
chr2L	21015876	21017164	chr2L	21002582	21003015	12862
chr2L	21028905	21029766	chr2L	21002582	21003015	25891
chr2L	21029961	21030668	chr2L	21002582	21003015	26947
chr2L	21057927	21058886	chr2L	21058038	21058677	0
chr2L	21081077	21082063	chr2L	21094241	21094734	12179
chr2L	21192761	21193954	chr2L	21187945	21188726	4036
chr2L	21256877	21257363	chr2L	21318147	21319382	60785
chr2L	21316683	21317201	chr2L	21318147	21319382	947
chr2L	21318221	21319437	chr2L	21318147	21319382	0
chr2L	21732963	21733794	chr2L	21724779	21725457	7507
chr2L	21750610	21750942	chr2L	21765329	21765522	14388
chr2L	21804023	21805019	chr2L	21803038	21803557	467
chr2L	21812390	21813320	chr2L	21819409	21820170	6090
chr2L	21818029	21818790	chr2L	21819409	21820170	620
chr2L	21857555	21858166	chr2L	21863425	21863996	5260
chr2L	21875502	21876611	chr2L	21865135	21865824	9679
chr2L	21892772	21893714	chr2L	21899171	21899776	5458
chr2L	22060610	22061823	chr2L	22069418	22070350	7596
chr2L	22142596	22143067	chr2L	22069418	22070350	72247
chr2L	22181905	22182495	chr2L	22069418	22070350	111556
chr2L	22244764	22245415	chr2L	22069418	22070350	174415
chr2L	23011894	23013929	chr2L	22940095	22940415	71480
chr2L	23420203	23421119	chr2L	23239942	23240314	179890
chr2R	3064363	3065689	chr2R	4235893	4236675	1170205
chr2R	4101014	4102162	chr2R	4235893	4236675	133732
chr2R	4598899	4600232	chr2R	4719723	4727415	119492
chr2R	5016041	5016334	chr2R	5152848	5153993	136515
chr2R	5053475	5053835	chr2R	5152848	5153993	99014
chr2R	5426189	5426780	chr2R	5435640	5439765	8861
chr2R	5666285	5666739	chr2R	5660662	5661104	5182
chr2R	5669237	5669892	chr2R	5660662	5661104	8134
chr2R	5731562	5732607	chr2R	5741555	5742880	8949
chr2R	5749237	5749961	chr2R	5741555	5742880	6358
chr2R	5798941	5799875	chr2R	5803720	5804864	3846
chr2R	5823966	5824974	chr2R	5803720	5804864	19103
chr2R	5837287	5840009	chr2R	5844498	5845395	4490
chr2R	5890020	5890827	chr2R	5881312	5882026	7995
chr2R	5926066	5928336	chr2R	5932268	5932286	3933
chr2R	5990060	5990586	chr2R	5985229	5985537	4524
chr2R	5998438	6000762	chr2R	5985229	5985537	12902
chr2R	6027130	6028893	chr2R	6032091	6032725	3199
chr2R	6061532	6064570	chr2R	6037018	6037893	23640
chr2R	6065233	6067047	chr2R	6092515	6093808	25469
chr2R	6219600	6219938	chr2R	6226611	6226748	6674
chr2R	6464536	6465269	chr2R	6515340	6515465	50072
chr2R	6504310	6505122	chr2R	6515340	6515465	10219
chr2R	6536077	6536757	chr2R	6537549	6537851	793
chr2R	6559444	6560889	chr2R	6559413	6559656	0
chr2R	6564322	6565109	chr2R	6567428	6568017	2320
chr2R	6570966	6571618	chr2R	6572670	6572767	1053
chr2R	6705922	6706451	chr2R	6669387	6669440	36483
chr2R	6774222	6775307	chr2R	6770310	6770683	3540
chr2R	6799610	6801060	chr2R	6770310	6770683	28928
chr2R	6805293	6806176	chr2R	6770310	6770683	34611
chr2R	6819153	6821193	chr2R	6770310	6770683	48471
chr2R	6845332	6846142	chr2R	6870009	6870562	23868
chr2R	6857477	6860842	chr2R	6870009	6870562	9168
chr2R	6966405	6967073	chr2R	6963445	6963845	2561
chr2R	7104243	7105243	chr2R	7074423	7074859	29385
chr2R	7107816	7108500	chr2R	7136736	7137100	28237
chr2R	7118474	7119624	chr2R	7136736	7137100	17113
chr2R	7169047	7169352	chr2R	7176519	7177554	7168
chr2R	7169745	7170207	chr2R	7176519	7177554	6313
chr2R	7201715	7202517	chr2R	7191670	7192802	8914
chr2R	7203495	7204759	chr2R	7191670	7192802	10694
chr2R	7205082	7208105	chr2R	7191670	7192802	12281
chr2R	7252311	7252959	chr2R	7226216	7226967	25345
chr2R	7258588	7259190	chr2R	7288236	7288797	29047
chr2R	7293917	7294517	chr2R	7288236	7288797	5121
chr2R	7361989	7364296	chr2R	7368945	7369042	4650
chr2R	7376656	7376969	chr2R	7378266	7378868	1298
chr2R	7396917	7397599	chr2R	7390070	7390773	6145
chr2R	7472071	7472724	chr2R	7433752	7434560	37512
chr2R	7558734	7559737	chr2R	7585669	7585879	25933
chr2R	7605649	7607184	chr2R	7619485	7619785	12302
chr2R	7619476	7620425	chr2R	7619485	7619785	0
chr2R	7724031	7724703	chr2R	7756033	7756208	31331
chr2R	7761575	7761911	chr2R	7760868	7761143	433
chr2R	7834203	7836814	chr2R	7799063	7800700	33504
chr2R	7893515	7894500	chr2R	7891893	7892063	1453
chr2R	7911116	7911684	chr2R	7929872	7930613	18189
chr2R	8000131	8001002	chr2R	8015100	8015692	14099
chr2R	8055321	8055757	chr2R	8062982	8063161	7226
chr2R	8063963	8064222	chr2R	8062982	8063161	803
chr2R	8181171	8181876	chr2R	8181408	8181840	0
chr2R	8220560	8221437	chr2R	8216364	8219263	1298
chr2R	8246520	8247599	chr2R	8223129	8225550	20971
chr2R	8300112	8302003	chr2R	8302920	8303417	918
chr2R	8403135	8404349	chr2R	8347493	8348340	54796
chr2R	8548715	8550172	chr2R	8528076	8528402	20314
chr2R	8643994	8644622	chr2R	8644705	8645313	84
chr2R	8652612	8652924	chr2R	8659269	8660340	6346
chr2R	8658687	8659618	chr2R	8659269	8660340	0
chr2R	8739129	8740538	chr2R	8742002	8743407	1465
chr2R	8741270	8742140	chr2R	8742002	8743407	0
chr2R	8745946	8747551	chr2R	8742002	8743407	2540
chr2R	8806792	8808073	chr2R	8804133	8805003	1790
chr2R	8811562	8812408	chr2R	8804133	8805003	6560
chr2R	8895586	8895896	chr2R	8928985	8929871	33090
chr2R	8998082	8998712	chr2R	8998483	9000267	0
chr2R	8999066	9000452	chr2R	8998483	9000267	0
chr2R	9034927	9035607	chr2R	9065418	9065881	29812
chr2R	9223080	9224044	chr2R	9232377	9233380	8334
chr2R	9339854	9341801	chr2R	9381164	9381405	39364
chr2R	9364925	9366607	chr2R	9381164	9381405	14558
chr2R	9415794	9416597	chr2R	9414867	9415139	656
chr2R	9429576	9430098	chr2R	9435365	9436556	5268
chr2R	9439155	9439547	chr2R	9435365	9436556	2600
chr2R	9590211	9590454	chr2R	9608411	9610019	17958
chr2R	9625959	9626750	chr2R	9625485	9625904	56
chr2R	9631760	9633267	chr2R	9632109	9632601	0
chr2R	9668394	9669929	chr2R	9669469	9669954	0
chr2R	9670243	9670838	chr2R	9670387	9670730	0
chr2R	9675005	9676108	chr2R	9676524	9677148	417
chr2R	9772889	9773938	chr2R	9676524	9677148	95742
chr2R	10077160	10077787	chr2R	10079004	10079257	1218
chr2R	10230758	10231467	chr2R	10230579	10231619	0
chr2R	10395672	10396246	chr2R	10469625	10470750	73380
chr2R	10497015	10498036	chr2R	10497043	10498097	0
chr2R	10638530	10639272	chr2R	10641950	10642921	2679
chr2R	10654223	10655052	chr2R	10641950	10642921	11303
chr2R	10749314	10750628	chr2R	10771655	10772021	21028
chr2R	10773046	10773672	chr2R	10772283	10772745	302
chr2R	10788215	10789313	chr2R	10795077	10795860	5765
chr2R	10976415	10977405	chr2R	10984810	10985737	7406
chr2R	11019118	11019861	chr2R	10984810	10985737	33382
chr2R	11025014	11025982	chr2R	10984810	10985737	39278
chr2R	11026118	11026836	chr2R	10984810	10985737	40382
chr2R	11030940	11032014	chr2R	10984810	10985737	45204
chr2R	11042518	11044406	chr2R	10984810	10985737	56782
chr2R	11058324	11059106	chr2R	11102180	11103103	43075
chr2R	11074271	11075037	chr2R	11102180	11103103	27144
chr2R	11138761	11139357	chr2R	11102180	11103103	35659
chr2R	11144922	11145500	chr2R	11176644	11176679	31145
chr2R	11188315	11188645	chr2R	11184095	11184948	3368
chr2R	11189272	11189633	chr2R	11184095	11184948	4325
chr2R	11230532	11231392	chr2R	11184095	11184948	45585
chr2R	11315208	11317070	chr2R	11322187	11322877	5118
chr2R	11322302	11323089	chr2R	11322187	11322877	0
chr2R	11401086	11401532	chr2R	11400821	11401499	0
chr2R	11438554	11439336	chr2R	11460568	11462010	21233
chr2R	11443681	11444592	chr2R	11460568	11462010	15977
chr2R	11463264	11464830	chr2R	11460568	11462010	1255
chr2R	11500851	11501768	chr2R	11502685	11503244	918
chr2R	11576333	11577331	chr2R	11579552	11580849	2222
chr2R	11649531	11650048	chr2R	11636973	11637648	11884
chr2R	11698253	11698923	chr2R	11697848	11698807	0
chr2R	11762007	11762991	chr2R	11776180	11776551	13190
chr2R	11782333	11783833	chr2R	11780399	11780930	1404
chr2R	11803588	11804563	chr2R	11804766	11805287	204
chr2R	11804793	11805532	chr2R	11804766	11805287	0
chr2R	11819678	11820254	chr2R	11829958	11830455	9705
chr2R	11915414	11916427	chr2R	11915569	11916253	0
chr2R	11918191	11919042	chr2R	11915569	11916253	1939
chr2R	11923057	11924645	chr2R	11915569	11916253	6805
chr2R	11941839	11942903	chr2R	11941185	11941877	0
chr2R	11958963	11960545	chr2R	11952096	11952595	6369
chr2R	11965364	11966946	chr2R	11972448	11972991	5503
chr2R	11993716	11994232	chr2R	11992484	11993257	460
chr2R	12016279	12016756	chr2R	12020393	12020954	3638
chr2R	12072392	12073390	chr2R	12022155	12022617	49776
chr2R	12120187	12121623	chr2R	12022155	12022617	97571
chr2R	12230567	12230932	chr2R	12229841	12230054	514
chr2R	12235887	12236813	chr2R	12236436	12236823	0
chr2R	12364592	12366469	chr2R	12347255	12348442	16151
chr2R	12368369	12370491	chr2R	12347255	12348442	19928
chr2R	12400216	12401302	chr2R	12347255	12348442	51775
chr2R	12534155	12534502	chr2R	12516086	12517231	16925
chr2R	12576907	12578397	chr2R	12575853	12576968	0
chr2R	12642662	12643356	chr2R	12653585	12655436	10230
chr2R	12643937	12644743	chr2R	12653585	12655436	8843
chr2R	12649213	12650069	chr2R	12653585	12655436	3517
chr2R	12667808	12668313	chr2R	12667856	12668180	0
chr2R	12670656	12670989	chr2R	12667856	12668180	2477
chr2R	12706185	12706985	chr2R	12699510	12700084	6102
chr2R	12724383	12724870	chr2R	12733191	12733844	8322
chr2R	12778076	12779016	chr2R	12733191	12733844	44233
chr2R	12807232	12807701	chr2R	12733191	12733844	73389
chr2R	12890260	12891731	chr2R	12888785	12891912	0
chr2R	13048178	13048981	chr2R	13048759	13052004	0
chr2R	13050026	13050989	chr2R	13048759	13052004	0
chr2R	13086969	13088210	chr2R	13077873	13078287	8683
chr2R	13097000	13098987	chr2R	13098261	13099501	0
chr2R	13117322	13117997	chr2R	13107231	13107328	9995
chr2R	13179330	13180190	chr2R	13161466	13162651	16680
chr2R	13194188	13194606	chr2R	13203135	13204145	8530
chr2R	13335808	13336202	chr2R	13324108	13324895	10914
chr2R	13382019	13383031	chr2R	13383539	13385181	509
chr2R	13384260	13385296	chr2R	13383539	13385181	0
chr2R	13405730	13405935	chr2R	13418950	13422114	13016
chr2R	13520545	13521501	chr2R	13500625	13500930	19616
chr2R	13526284	13527820	chr2R	13500625	13500930	25355
chr2R	13536468	13537362	chr2R	13500625	13500930	35539
chr2R	13626755	13627644	chr2R	13621281	13622286	4470
chr2R	13650381	13651492	chr2R	13638832	13639916	10466
chr2R	13651856	13653868	chr2R	13638832	13639916	11941
chr2R	13656810	13657572	chr2R	13638832	13639916	16895
chr2R	13659208	13660557	chr2R	13638832	13639916	19293
chr2R	13684651	13685277	chr2R	13681395	13681979	2673
chr2R	13686759	13687774	chr2R	13681395	13681979	4781
chr2R	13701257	13702403	chr2R	13681395	13681979	19279
chr2R	13739147	13739799	chr2R	13722807	13723729	15419
chr2R	13748737	13750495	chr2R	13722807	13723729	25009
chr2R	13773466	13773914	chr2R	13803756	13803893	29843
chr2R	13837219	13838462	chr2R	13803756	13803893	33327
chr2R	13868114	13868849	chr2R	13872044	13874568	3196
chr2R	13902680	13903504	chr2R	13895745	13896697	5984
chr2R	13952545	13953064	chr2R	13985567	13985837	32504
chr2R	14025939	14026500	chr2R	14013256	14013674	12266
chr2R	14042831	14043390	chr2R	14062152	14066582	18763
chr2R	14078290	14080200	chr2R	14079493	14080672	0
chr2R	14083342	14083863	chr2R	14079493	14080672	2671
chr2R	14120691	14121752	chr2R	14124215	14124705	2464
chr2R	14125603	14126183	chr2R	14124215	14124705	899
chr2R	14247814	14249020	chr2R	14179245	14179947	67868
chr2R	14321675	14322732	chr2R	14319215	14321035	641
chr2R	14335885	14337489	chr2R	14336973	14337446	0
chr2R	14582486	14583493	chr2R	14630399	14631124	46907
chr2R	14635158	14637007	chr2R	14640848	14641213	3842
chr2R	14648323	14648866	chr2R	14640848	14641213	7111
chr2R	14655031	14655577	chr2R	14640848	14641213	13819
chr2R	14670384	14671897	chr2R	14672538	14672953	642
chr2R	14678617	14679344	chr2R	14672538	14672953	5665
chr2R	14698114	14698799	chr2R	14698373	14699704	0
chr2R	14733871	14734541	chr2R	14743772	14744775	9232
chr2R	14744442	14744821	chr2R	14743772	14744775	0
chr2R	14804948	14805670	chr2R	14804941	14805929	0
chr2R	14837190	14837771	chr2R	14846132	14846904	8362
chr2R	14911170	14911700	chr2R	14915189	14915777	3490
chr2R	14970114	14971116	chr2R	14968606	14968805	1310
chr2R	14976494	14977354	chr2R	14977760	14979803	407
chr2R	15043315	15044703	chr2R	15044971	15045726	269
chr2R	15045002	15046073	chr2R	15044971	15045726	0
chr2R	15154196	15154898	chr2R	15093593	15094018	60179
chr2R	15174595	15175276	chr2R	15221996	15223553	46721
chr2R	15271344	15274332	chr2R	15256223	15257785	13560
chr2R	15285562	15286315	chr2R	15292653	15292980	6339
chr2R	15334485	15335121	chr2R	15335530	15335917	410
chr2R	15397364	15397905	chr2R	15405494	15405954	7590
chr2R	15455225	15458622	chr2R	15498795	15499264	40174
chr2R	15472194	15473194	chr2R	15498795	15499264	25602
chr2R	15624905	15626097	chr2R	15601084	15601550	23356
chr2R	15703158	15703814	chr2R	15671597	15672244	30915
chr2R	15724898	15726313	chr2R	15758616	15758946	32304
chr2R	15733224	15733721	chr2R	15758616	15758946	24896
chr2R	15734057	15734684	chr2R	15758616	15758946	23933
chr2R	15740981	15741377	chr2R	15758616	15758946	17240
chr2R	15804149	15804744	chr2R	15807139	15807741	2396
chr2R	15806946	15808039	chr2R	15807139	15807741	0
chr2R	15808521	15808929	chr2R	15807139	15807741	781
chr2R	15878244	15879165	chr2R	15877759	15878482	0
chr2R	15878244	15879165	chr2R	15878666	15879099	0
chr2R	15893832	15894636	chr2R	15901402	15903536	6767
chr2R	15895394	15895637	chr2R	15901402	15903536	5766
chr2R	15905290	15905801	chr2R	15901402	15903536	1755
chr2R	15914887	15915700	chr2R	15901402	15903536	11352
chr2R	15962308	15963034	chr2R	15947292	15949415	12894
chr2R	16036748	16037136	chr2R	16015611	16015954	20795
chr2R	16053901	16054400	chr2R	16080169	16080882	25770
chr2R	16080186	16081175	chr2R	16080169	16080882	0
chr2R	16094175	16094467	chr2R	16081649	16085563	8613
chr2R	16214040	16214456	chr2R	16199763	16201434	12607
chr2R	16310090	16312558	chr2R	16310411	16312266	0
chr2R	16349109	16349786	chr2R	16368767	16370945	18982
chr2R	16368730	16369967	chr2R	16368767	16370945	0
chr2R	16392031	16393148	chr2R	16391764	16392515	0
chr2R	16393354	16394673	chr2R	16394994	16395636	322
chr2R	16395477	16396146	chr2R	16394994	16395636	0
chr2R	16395477	16396146	chr2R	16395770	16396220	0
chr2R	16403425	16404540	chr2R	16403545	16404334	0
chr2R	16408629	16409362	chr2R	16408730	16409527	0
chr2R	16420579	16422490	chr2R	16408730	16409527	11053
chr2R	16429241	16430701	chr2R	16408730	16409527	19715
chr2R	16448936	16449337	chr2R	16481070	16481538	31734
chr2R	16453872	16455033	chr2R	16481070	16481538	26038
chr2R	16472388	16473323	chr2R	16481070	16481538	7748
chr2R	16475341	16475976	chr2R	16481070	16481538	5095
chr2R	16480891	16481819	chr2R	16481070	16481538	0
chr2R	16530077	16532801	chr2R	16505889	16506280	23798
chr2R	16558653	16560748	chr2R	16505889	16506280	52374
chr2R	16567669	16567951	chr2R	16505889	16506280	61390
chr2R	16660290	16661352	chr2R	16637164	16637495	22796
chr2R	16702819	16703652	chr2R	16713349	16713913	9698
chr2R	16713230	16714167	chr2R	16713349	16713913	0
chr2R	16723035	16723859	chr2R	16713349	16713913	9123
chr2R	16741753	16743017	chr2R	16713349	16713913	27841
chr2R	16813545	16814132	chr2R	16790723	16791407	22139
chr2R	16847265	16847693	chr2R	16846162	16846521	745
chr2R	16915513	16915819	chr2R	16910553	16910704	4810
chr2R	16921343	16921893	chr2R	16910553	16910704	10640
chr2R	16923170	16923680	chr2R	16910553	16910704	12467
chr2R	16978847	16979620	chr2R	16967028	16967209	11639
chr2R	17085872	17086714	chr2R	17098860	17099210	12147
chr2R	17105146	17105613	chr2R	17098860	17099210	5937
chr2R	17142001	17142414	chr2R	17139617	17140145	1857
chr2R	17163031	17164077	chr2R	17185203	17186364	21127
chr2R	17190301	17190912	chr2R	17192723	17193139	1812
chr2R	17200827	17201867	chr2R	17193837	17194778	6050
chr2R	17242369	17242786	chr2R	17193837	17194778	47592
chr2R	17243191	17243720	chr2R	17193837	17194778	48414
chr2R	17285972	17288488	chr2R	17314498	17315072	26011
chr2R	17294063	17295542	chr2R	17314498	17315072	18957
chr2R	17303713	17305276	chr2R	17314498	17315072	9223
chr2R	17379493	17380264	chr2R	17333376	17333801	45693
chr2R	17475159	17475695	chr2R	17552233	17553705	76539
chr2R	17681146	17681559	chr2R	17721431	17721863	39873
chr2R	17943595	17944246	chr2R	17953147	17953628	8902
chr2R	17988254	17988977	chr2R	18007606	18008115	18630
chr2R	17997009	17999498	chr2R	18007606	18008115	8109
chr2R	18014728	18015740	chr2R	18007606	18008115	6614
chr2R	18066982	18067592	chr2R	18097140	18098940	29549
chr2R	18076307	18077925	chr2R	18097140	18098940	19216
chr2R	18198356	18198852	chr2R	18218065	18218469	19214
chr2R	18206382	18207248	chr2R	18218065	18218469	10818
chr2R	18221363	18222224	chr2R	18218065	18218469	2895
chr2R	18257619	18258518	chr2R	18257846	18258165	0
chr2R	18258999	18259728	chr2R	18257846	18258165	835
chr2R	18279433	18281180	chr2R	18269533	18270446	8988
chr2R	18289528	18290572	chr2R	18306729	18306816	16158
chr2R	18302531	18303450	chr2R	18306729	18306816	3280
chr2R	18323894	18325000	chr2R	18306729	18306816	17079
chr2R	18328834	18330393	chr2R	18306729	18306816	22019
chr2R	18336642	18337231	chr2R	18353779	18354162	16549
chr2R	18477760	18479338	chr2R	18458230	18458992	18769
chr2R	18607028	18607409	chr2R	18582708	18583036	23993
chr2R	18745756	18746858	chr2R	18720008	18720454	25303
chr2R	18756042	18757490	chr2R	18720008	18720454	35589
chr2R	18777294	18777974	chr2R	18821475	18822142	43502
chr2R	18783865	18784486	chr2R	18821475	18822142	36990
chr2R	18875054	18875620	chr2R	18849313	18849786	25269
chr2R	18876016	18876584	chr2R	18901179	18902694	24596
chr2R	18894327	18894733	chr2R	18901179	18902694	6447
chr2R	18903278	18904002	chr2R	18901179	18902694	585
chr2R	18906399	18907007	chr2R	18901179	18902694	3706
chr2R	18907266	18908029	chr2R	18901179	18902694	4573
chr2R	18912412	18915338	chr2R	18913520	18915095	0
chr2R	18922720	18923471	chr2R	18926131	18926558	2661
chr2R	18926644	18927234	chr2R	18926131	18926558	87
chr2R	18963431	18963821	chr2R	18965276	18966554	1456
chr2R	18965086	18965701	chr2R	18965276	18966554	0
chr2R	19013635	19014398	chr2R	19017251	19017621	2854
chr2R	19028042	19029554	chr2R	19017251	19017621	10422
chr2R	19061007	19061849	chr2R	19075986	19076530	14138
chr2R	19088033	19088749	chr2R	19075986	19076530	11504
chr2R	19112728	19113188	chr2R	19127725	19127887	14538
chr2R	19116331	19117734	chr2R	19127725	19127887	9992
chr2R	19182693	19183212	chr2R	19157323	19157609	25085
chr2R	19218123	19218862	chr2R	19236299	19237517	17438
chr2R	19296570	19297058	chr2R	19309328	19309539	12271
chr2R	19331985	19332837	chr2R	19309328	19309539	22447
chr2R	19416445	19416914	chr2R	19409640	19410509	5937
chr2R	19526336	19527077	chr2R	19515522	19515949	10388
chr2R	19530312	19531546	chr2R	19515522	19515949	14364
chr2R	19535372	19536375	chr2R	19515522	19515949	19424
chr2R	19536516	19537149	chr2R	19515522	19515949	20568
chr2R	19561410	19564221	chr2R	19589076	19589942	24856
chr2R	19572374	19573344	chr2R	19589076	19589942	15733
chr2R	19577684	19578206	chr2R	19589076	19589942	10871
chr2R	19590250	19591174	chr2R	19589076	19589942	309
chr2R	19600126	19601169	chr2R	19589076	19589942	10185
chr2R	19638307	19640415	chr2R	19629681	19629959	8349
chr2R	19640592	19641355	chr2R	19629681	19629959	10634
chr2R	19689326	19690272	chr2R	19702023	19702620	11752
chr2R	19786030	19788291	chr2R	19786571	19787246	0
chr2R	19791910	19792875	chr2R	19790753	19791518	393
chr2R	19794582	19795328	chr2R	19797926	19798792	2599
chr2R	19874022	19876172	chr2R	19875238	19875613	0
chr2R	19882686	19883354	chr2R	19888103	19888613	4750
chr2R	19883925	19884475	chr2R	19888103	19888613	3629
chr2R	19887782	19888858	chr2R	19888103	19888613	0
chr2R	19889419	19890656	chr2R	19889638	19890829	0
chr2R	19943460	19944096	chr2R	19957017	19957485	12922
chr2R	20005829	20006453	chr2R	20028020	20028845	21568
chr2R	20025438	20025996	chr2R	20028020	20028845	2025
chr2R	20037135	20038004	chr2R	20028020	20028845	8291
chr2R	20085266	20086588	chr2R	20082502	20083112	2155
chr2R	20120900	20122765	chr2R	20115671	20116327	4574
chr2R	20129732	20131376	chr2R	20115671	20116327	13406
chr2R	20149021	20149953	chr2R	20153569	20154003	3617
chr2R	20154715	20156104	chr2R	20153569	20154003	713
chr2R	20165497	20166288	chr2R	20162926	20165056	442
chr2R	20209612	20210258	chr2R	20202047	20202723	6890
chr2R	20218885	20219915	chr2R	20224621	20225165	4707
chr2R	20222667	20223515	chr2R	20224621	20225165	1107
chr2R	20237741	20238320	chr2R	20235982	20236233	1509
chr2R	20290002	20291062	chr2R	20242864	20244516	45487
chr2R	20362513	20363480	chr2R	20379667	20380111	16188
chr2R	20392708	20393771	chr2R	20401812	20402199	8042
chr2R	20408219	20409426	chr2R	20401812	20402199	6021
chr2R	20446747	20448234	chr2R	20443574	20444065	2683
chr2R	20449802	20451397	chr2R	20443574	20444065	5738
chr2R	20570182	20571304	chr2R	20579579	20580505	8276
chr2R	20571555	20574059	chr2R	20579579	20580505	5521
chr2R	20690038	20691452	chr2R	20690659	20691015	0
chr2R	20702911	20704182	chr2R	20696699	20697054	5858
chr2R	20709199	20710699	chr2R	20696699	20697054	12146
chr2R	20756708	20757406	chr2R	20696699	20697054	59655
chr2R	20793336	20795935	chr2R	20868000	20868610	72066
chr2R	20816745	20817527	chr2R	20868000	20868610	50474
chr2R	20856140	20857190	chr2R	20868000	20868610	10811
chr2R	20889722	20890606	chr2R	20891188	20892384	583
chr2R	20928831	20930215	chr2R	20931126	20931512	912
chr2R	20930931	20931596	chr2R	20931126	20931512	0
chr2R	21115463	21117399	chr2R	21134138	21134481	16740
chr2R	21224124	21225006	chr2R	21224344	21224954	0
chr2R	21237580	21238933	chr2R	21244594	21245304	5662
chr2R	21613768	21615125	chr2R	21627280	21629167	12156
chr2R	21736625	21737747	chr2R	21721894	21723637	12989
chr2R	21859128	21860192	chr2R	21854788	21856311	2818
chr2R	21875056	21875674	chr2R	21870580	21871237	3820
chr2R	21877190	21878107	chr2R	21870580	21871237	5954
chr2R	21887692	21888015	chr2R	21891486	21891751	3472
chr2R	21901289	21901586	chr2R	21899042	21899656	1634
chr2R	21933614	21934139	chr2R	21933433	21934269	0
chr2R	21946139	21946710	chr2R	21938391	21939097	7043
chr2R	21997262	21999149	chr2R	22006536	22008540	7388
chr2R	22008009	22009057	chr2R	22006536	22008540	0
chr2R	22097402	22098206	chr2R	22110225	22110936	12020
chr2R	22111256	22112380	chr2R	22111813	22112362	0
chr2R	22162482	22163682	chr2R	22159442	22160765	1718
chr2R	22181056	22181507	chr2R	22176018	22177257	3800
chr2R	22247652	22248811	chr2R	22246931	22247355	298
chr2R	22259548	22259997	chr2R	22259447	22259926	0
chr2R	22360906	22362129	chr2R	22361487	22362148	0
chr2R	22383967	22385015	chr2R	22366080	22367936	16032
chr2R	22428043	22429866	chr2R	22453545	22453911	23680
chr2R	22577932	22579055	chr2R	22572015	22572088	5845
chr2R	22591680	22592536	chr2R	22572015	22572088	19593
chr2R	22620493	22621471	chr2R	22572015	22572088	48406
chr2R	22624030	22624721	chr2R	22572015	22572088	51943
chr2R	22683177	22683744	chr2R	22694522	22696821	10779
chr2R	22709217	22710929	chr2R	22717571	22719649	6643
chr2R	22723378	22724145	chr2R	22723258	22723615	0
chr2R	22866092	22866826	chr2R	22871537	22872280	4712
chr2R	22872036	22873667	chr2R	22871537	22872280	0
chr2R	22879598	22880978	chr2R	22871537	22872280	7319
chr2R	23024443	23025375	chr2R	23028319	23028833	2945
chr2R	23028152	23029130	chr2R	23028319	23028833	0
chr2R	23029436	23030136	chr2R	23028319	23028833	604
chr2R	23031313	23032796	chr2R	23030904	23031917	0
chr2R	23036330	23036759	chr2R	23034552	23035615	716
chr2R	23051958	23052528	chr2R	23047842	23048137	3822
chr2R	23119799	23122646	chr2R	23124298	23125767	1653
chr2R	23178934	23179502	chr2R	23177730	23178604	331
chr2R	23197476	23198204	chr2R	23193290	23193989	3488
chr2R	23277031	23277907	chr2R	23239860	23240747	36285
chr2R	23496642	23498200	chr2R	23465254	23465983	30660
chr2R	23669474	23669987	chr2R	23663676	23664237	5238
chr2R	23678866	23679444	chr2R	23690940	23692451	11497
chr2R	23743276	23743909	chr2R	23782110	23782376	38202
chr2R	23781509	23782956	chr2R	23782110	23782376	0
chr2R	23789912	23790510	chr2R	23782110	23782376	7537
chr2R	23878796	23879541	chr2R	23873086	23873397	5400
chr2R	24122656	24123174	chr2R	24120665	24121839	818
chr2R	24140214	24140581	chr2R	24127769	24129408	10807
chr2R	24164413	24165482	chr2R	24127769	24129408	35006
chr2R	24279637	24280033	chr2R	24266972	24269721	9917
chr2R	24283656	24284284	chr2R	24266972	24269721	13936
chr2R	24340622	24341056	chr2R	24348110	24349086	7055
chr2R	24347190	24348426	chr2R	24348110	24349086	0
chr2R	24407657	24408630	chr2R	24364495	24364787	42871
chr2R	24503760	24504389	chr2R	24510525	24512300	6137
chr2R	24585478	24587348	chr2R	24586733	24587052	0
chr2R	24672659	24673797	chr2R	24613075	24614487	58173
chr2R	24678501	24679525	chr2R	24613075	24614487	64015
chr2R	24685929	24686726	chr2R	24754175	24755058	67450
chr2R	24745870	24746779	chr2R	24754175	24755058	7397
chr2R	24789520	24790145	chr2R	24773235	24773757	15764
chr2R	24846458	24847247	chr2R	24852458	24853320	5212
chr2R	24860216	24861271	chr2R	24852458	24853320	6897
chr2R	24916777	24917993	chr2R	24941669	24941983	23677
chr2R	25009231	25009927	chr2R	25009779	25009842	0
chr2R	25083208	25083528	chr2R	25081442	25081719	1490
chr2R	25127071	25128683	chr2R	25133204	25134064	4522
chr2R	25132040	25132864	chr2R	25133204	25134064	341
chr2R	25140411	25141476	chr2R	25133204	25134064	6348
chr2R	25165054	25166047	chr2R	25160684	25161091	3964
chr2R	25230934	25231402	chr2R	25235336	25235868	3935
chr2R	25235216	25235816	chr2R	25235336	25235868	0
chr3L	53025	53745	chr3L	57202	57293	3458
chr3L	81113	82361	chr3L	80391	80680	434
chr3L	87691	88320	chr3L	89754	90196	1435
chr3L	370946	372814	chr3L	371827	372050	0
chr3L	370946	372814	chr3L	372292	372373	0
chr3L	439376	439926	chr3L	437707	437934	1443
chr3L	469459	469929	chr3L	488669	489026	18741
chr3L	512528	514329	chr3L	524883	525683	10555
chr3L	529096	530644	chr3L	531572	531732	929
chr3L	530852	531285	chr3L	531572	531732	288
chr3L	557865	558948	chr3L	574063	574948	15116
chr3L	591946	592726	chr3L	574063	574948	16999
chr3L	609936	610616	chr3L	610472	611099	0
chr3L	718666	719218	chr3L	720523	721053	1306
chr3L	736068	737152	chr3L	736396	736985	0
chr3L	743197	743533	chr3L	736396	736985	6213
chr3L	747851	748166	chr3L	736396	736985	10867
chr3L	766655	767904	chr3L	775888	777533	7985
chr3L	770866	772294	chr3L	775888	777533	3595
chr3L	776579	777205	chr3L	775888	777533	0
chr3L	801012	801481	chr3L	808165	808477	6685
chr3L	903955	904372	chr3L	920715	921329	16344
chr3L	934085	934895	chr3L	920715	921329	12757
chr3L	950994	951840	chr3L	979702	980138	27863
chr3L	978338	980087	chr3L	979702	980138	0
chr3L	1001542	1002157	chr3L	1004602	1005727	2446
chr3L	1023404	1024902	chr3L	1029928	1030355	5027
chr3L	1058334	1059017	chr3L	1064658	1065007	5642
chr3L	1077903	1078988	chr3L	1080684	1080894	1697
chr3L	1214476	1215500	chr3L	1193955	1194203	20274
chr3L	1277355	1277932	chr3L	1279335	1280092	1404
chr3L	1279231	1279846	chr3L	1279335	1280092	0
chr3L	1380794	1381147	chr3L	1380804	1381422	0
chr3L	1444153	1445016	chr3L	1441665	1442096	2058
chr3L	1458518	1458979	chr3L	1470193	1470719	11215
chr3L	1687996	1688245	chr3L	1673051	1674030	13967
chr3L	1708060	1709510	chr3L	1673051	1674030	34031
chr3L	1827157	1827450	chr3L	1805003	1805715	21443
chr3L	1886197	1886666	chr3L	1886830	1888146	165
chr3L	1888559	1889094	chr3L	1886830	1888146	414
chr3L	1929777	1930537	chr3L	1928226	1929359	419
chr3L	1931201	1931746	chr3L	1928226	1929359	1843
chr3L	1989220	1992877	chr3L	1969584	1969633	19588
chr3L	2051231	2054159	chr3L	2091278	2092952	37120
chr3L	2054394	2055628	chr3L	2091278	2092952	35651
chr3L	2089193	2090532	chr3L	2091278	2092952	747
chr3L	2135437	2137140	chr3L	2124016	2124564	10874
chr3L	2142687	2143276	chr3L	2124016	2124564	18124
chr3L	2291879	2293016	chr3L	2244068	2244246	47634
chr3L	2336466	2337301	chr3L	2244068	2244246	92221
chr3L	2357993	2358609	chr3L	2244068	2244246	113748
chr3L	2398429	2399205	chr3L	2488080	2489014	88876
chr3L	2429861	2431522	chr3L	2488080	2489014	56559
chr3L	2514889	2516049	chr3L	2488080	2489014	25876
chr3L	2578223	2578761	chr3L	2578548	2578754	0
chr3L	2641977	2642946	chr3L	2658594	2659126	15649
chr3L	2670781	2672370	chr3L	2658594	2659126	11656
chr3L	2719778	2723343	chr3L	2748368	2749270	25026
chr3L	2802289	2802748	chr3L	2817845	2818191	15098
chr3L	2863149	2863711	chr3L	2861963	2862326	824
chr3L	2911692	2912721	chr3L	2905657	2906131	5562
chr3L	3007104	3007601	chr3L	2905657	2906131	100974
chr3L	3098563	3099393	chr3L	3120049	3120572	20657
chr3L	3234351	3235917	chr3L	3237337	3238145	1421
chr3L	3271631	3272974	chr3L	3273864	3275024	891
chr3L	3345553	3346920	chr3L	3348887	3349242	1968
chr3L	3435240	3435638	chr3L	3425229	3425523	9718
chr3L	3444007	3445083	chr3L	3425229	3425523	18485
chr3L	3491023	3491890	chr3L	3480740	3481555	9469
chr3L	3535585	3536440	chr3L	3532674	3533386	2200
chr3L	3582728	3585535	chr3L	3586080	3586625	546
chr3L	3610615	3611674	chr3L	3631477	3631697	19804
chr3L	3643941	3645341	chr3L	3644092	3645403	0
chr3L	3651036	3652654	chr3L	3648402	3648912	2125
chr3L	3655727	3656278	chr3L	3648402	3648912	6816
chr3L	3663830	3664655	chr3L	3664975	3666261	321
chr3L	3685399	3687329	chr3L	3689795	3690240	2467
chr3L	3690953	3691386	chr3L	3689795	3690240	714
chr3L	3737200	3738529	chr3L	3689795	3690240	46961
chr3L	3773264	3774423	chr3L	3812435	3813603	38013
chr3L	3779628	3779985	chr3L	3812435	3813603	32451
chr3L	3831344	3832269	chr3L	3812435	3813603	17742
chr3L	3847826	3848165	chr3L	3851253	3851938	3089
chr3L	3851078	3852171	chr3L	3851253	3851938	0
chr3L	3858390	3858993	chr3L	3858248	3858879	0
chr3L	3859233	3859854	chr3L	3858248	3858879	355
chr3L	3873390	3873815	chr3L	3872600	3873853	0
chr3L	3882381	3883002	chr3L	3885204	3885602	2203
chr3L	3883845	3884405	chr3L	3885204	3885602	800
chr3L	3885106	3885556	chr3L	3885204	3885602	0
chr3L	3887325	3888084	chr3L	3887283	3888691	0
chr3L	3889316	3890232	chr3L	3887283	3888691	626
chr3L	3931619	3932533	chr3L	3887283	3888691	42929
chr3L	3995188	3996615	chr3L	4004821	4005858	8207
chr3L	4012460	4013678	chr3L	4004821	4005858	6603
chr3L	4014023	4015179	chr3L	4004821	4005858	8166
chr3L	4080571	4080850	chr3L	4076844	4077940	2632
chr3L	4081196	4081562	chr3L	4076844	4077940	3257
chr3L	4116738	4117890	chr3L	4128685	4129277	10796
chr3L	4130291	4131243	chr3L	4128685	4129277	1015
chr3L	4301771	4302841	chr3L	4301568	4302997	0
chr3L	4309075	4309743	chr3L	4301568	4302997	6079
chr3L	4346490	4347759	chr3L	4347835	4348301	77
chr3L	4372145	4372523	chr3L	4377577	4378512	5055
chr3L	4383503	4384135	chr3L	4388184	4389137	4050
chr3L	4399248	4399984	chr3L	4397622	4398642	607
chr3L	4476613	4478862	chr3L	4461944	4462441	14173
chr3L	4529401	4530041	chr3L	4519615	4520467	8935
chr3L	4535791	4536362	chr3L	4519615	4520467	15325
chr3L	4571585	4572625	chr3L	4568618	4569136	2450
chr3L	4572842	4574073	chr3L	4568618	4569136	3707
chr3L	4603214	4603814	chr3L	4608400	4608973	4587
chr3L	4608594	4608980	chr3L	4608400	4608973	0
chr3L	4609636	4610573	chr3L	4609889	4610836	0
chr3L	4653325	4654497	chr3L	4624450	4625314	28012
chr3L	4706739	4709156	chr3L	4708162	4708385	0
chr3L	4710171	4712188	chr3L	4708162	4708385	1787
chr3L	4736738	4737442	chr3L	4708162	4708385	28354
chr3L	4763212	4764438	chr3L	4813425	4816608	48988
chr3L	4844368	4844850	chr3L	4838657	4839183	5186
chr3L	4875561	4877155	chr3L	4859521	4860294	15268
chr3L	4884424	4886288	chr3L	4859521	4860294	24131
chr3L	4907364	4907917	chr3L	4944781	4945678	36865
chr3L	4963655	4965198	chr3L	4944781	4945678	17978
chr3L	4992429	4993685	chr3L	4944781	4945678	46752
chr3L	5072670	5074238	chr3L	5136910	5137480	62673
chr3L	5080161	5080902	chr3L	5136910	5137480	56009
chr3L	5091402	5092698	chr3L	5136910	5137480	44213
chr3L	5127595	5128188	chr3L	5136910	5137480	8723
chr3L	5162865	5164557	chr3L	5136910	5137480	25386
chr3L	5173491	5173681	chr3L	5136910	5137480	36012
chr3L	5182610	5183163	chr3L	5136910	5137480	45131
chr3L	5227183	5228939	chr3L	5136910	5137480	89704
chr3L	5230807	5232764	chr3L	5136910	5137480	93328
chr3L	5269963	5270652	chr3L	5136910	5137480	132484
chr3L	5339052	5340196	chr3L	5414122	5414863	73927
chr3L	5348772	5349315	chr3L	5414122	5414863	64808
chr3L	5396705	5397260	chr3L	5414122	5414863	16863
chr3L	5398633	5398988	chr3L	5414122	5414863	15135
chr3L	5412072	5412477	chr3L	5414122	5414863	1646
chr3L	5480042	5482331	chr3L	5491551	5491660	9221
chr3L	5514103	5514511	chr3L	5511232	5511491	2613
chr3L	5553398	5554011	chr3L	5592971	5594446	38961
chr3L	5559019	5559566	chr3L	5592971	5594446	33406
chr3L	5608692	5609336	chr3L	5615917	5617666	6582
chr3L	5617315	5618109	chr3L	5615917	5617666	0
chr3L	5629854	5630159	chr3L	5615917	5617666	12189
chr3L	5640124	5640567	chr3L	5615917	5617666	22459
chr3L	5682439	5682910	chr3L	5699385	5699761	16476
chr3L	5687714	5688188	chr3L	5699385	5699761	11198
chr3L	5746426	5746932	chr3L	5733799	5734088	12339
chr3L	5859651	5861427	chr3L	5854830	5855156	4496
chr3L	5881243	5881541	chr3L	5892918	5893711	11378
chr3L	5892834	5893955	chr3L	5892918	5893711	0
chr3L	5909544	5910026	chr3L	5892918	5893711	15834
chr3L	5986565	5986976	chr3L	6008147	6008961	21172
chr3L	6086387	6088387	chr3L	6159206	6160483	70820
chr3L	6114637	6115155	chr3L	6159206	6160483	44052
chr3L	6117725	6119069	chr3L	6159206	6160483	40138
chr3L	6204740	6206444	chr3L	6204034	6206364	0
chr3L	6270912	6272529	chr3L	6278082	6278854	5554
chr3L	6387164	6388734	chr3L	6378238	6378861	8304
chr3L	6401104	6401775	chr3L	6378238	6378861	22244
chr3L	6432878	6436269	chr3L	6435575	6436609	0
chr3L	6585152	6586074	chr3L	6568774	6570613	14540
chr3L	6593703	6595866	chr3L	6607198	6608393	11333
chr3L	6628600	6629248	chr3L	6623659	6624080	4521
chr3L	6646872	6648163	chr3L	6646810	6647548	0
chr3L	6705580	6706737	chr3L	6705447	6706801	0
chr3L	6723198	6723592	chr3L	6724524	6724861	933
chr3L	6743573	6744189	chr3L	6724524	6724861	18713
chr3L	6777223	6777622	chr3L	6816463	6817929	38842
chr3L	6805439	6805998	chr3L	6816463	6817929	10466
chr3L	6820183	6820524	chr3L	6822228	6823098	1705
chr3L	6843333	6844140	chr3L	6839423	6840167	3167
chr3L	6872953	6873926	chr3L	6876494	6877176	2569
chr3L	6895209	6895890	chr3L	6880715	6881887	13323
chr3L	6921725	6922315	chr3L	6880715	6881887	39839
chr3L	6976572	6976874	chr3L	7005839	7006497	28966
chr3L	7007669	7009597	chr3L	7010685	7011055	1089
chr3L	7009859	7010505	chr3L	7010685	7011055	181
chr3L	7010698	7011328	chr3L	7010685	7011055	0
chr3L	7053878	7055487	chr3L	7010685	7011055	42824
chr3L	7080961	7081486	chr3L	7102346	7103022	20861
chr3L	7101582	7102947	chr3L	7102346	7103022	0
chr3L	7110704	7113663	chr3L	7111885	7112472	0
chr3L	7110704	7113663	chr3L	7112740	7113653	0
chr3L	7143107	7145078	chr3L	7149280	7150284	4203
chr3L	7151018	7152819	chr3L	7151118	7152885	0
chr3L	7155255	7155631	chr3L	7151118	7152885	2371
chr3L	7193799	7194886	chr3L	7190876	7191810	1990
chr3L	7210722	7212614	chr3L	7190876	7191810	18913
chr3L	7225326	7226070	chr3L	7239225	7239971	13156
chr3L	7261422	7262478	chr3L	7257372	7257404	4019
chr3L	7313637	7314150	chr3L	7353960	7355686	39811
chr3L	7417152	7417986	chr3L	7418687	7418971	702
chr3L	7422520	7422928	chr3L	7418687	7418971	3550
chr3L	7441838	7442563	chr3L	7429070	7430234	11605
chr3L	7461182	7463772	chr3L	7429070	7430234	30949
chr3L	7479491	7480037	chr3L	7507284	7508597	27248
chr3L	7488176	7488782	chr3L	7507284	7508597	18503
chr3L	7493710	7495617	chr3L	7507284	7508597	11668
chr3L	7508887	7509358	chr3L	7507284	7508597	291
chr3L	7530808	7531504	chr3L	7538345	7538852	6842
chr3L	7543767	7546109	chr3L	7538345	7538852	4916
chr3L	7587514	7588143	chr3L	7570828	7571435	16080
chr3L	7588301	7588626	chr3L	7570828	7571435	16867
chr3L	7591248	7592140	chr3L	7570828	7571435	19814
chr3L	7696558	7699030	chr3L	7705559	7706814	6530
chr3L	7737719	7738128	chr3L	7721804	7722957	14763
chr3L	7770083	7771516	chr3L	7768986	7769149	935
chr3L	7833715	7834135	chr3L	7833763	7833957	0
chr3L	7841071	7843226	chr3L	7849986	7850032	6761
chr3L	7881134	7881673	chr3L	7893210	7894587	11538
chr3L	7882993	7883368	chr3L	7893210	7894587	9843
chr3L	7906557	7907354	chr3L	7902084	7902704	3854
chr3L	7938557	7939125	chr3L	7927889	7930628	7930
chr3L	8144993	8145557	chr3L	8152992	8154008	7436
chr3L	8168959	8169755	chr3L	8152992	8154008	14952
chr3L	8169947	8170622	chr3L	8152992	8154008	15940
chr3L	8224933	8225723	chr3L	8194208	8196446	28488
chr3L	8242351	8243440	chr3L	8194208	8196446	45906
chr3L	8284275	8284749	chr3L	8194208	8196446	87830
chr3L	8362421	8362910	chr3L	8373870	8374338	10961
chr3L	8369459	8370176	chr3L	8373870	8374338	3695
chr3L	8418229	8420434	chr3L	8420899	8421422	466
chr3L	8431407	8433369	chr3L	8430107	8430351	1057
chr3L	8547443	8548533	chr3L	8556626	8557556	8094
chr3L	8579520	8581108	chr3L	8577571	8577958	1563
chr3L	8662109	8663223	chr3L	8662107	8662608	0
chr3L	8668449	8669689	chr3L	8662107	8662608	5842
chr3L	8870966	8871780	chr3L	8913010	8913434	41231
chr3L	8880222	8880746	chr3L	8913010	8913434	32265
chr3L	8884852	8885746	chr3L	8913010	8913434	27265
chr3L	9159668	9164214	chr3L	9109988	9110381	49288
chr3L	9305016	9307802	chr3L	9350520	9351274	42719
chr3L	9541419	9541888	chr3L	9528746	9529202	12218
chr3L	9585583	9586116	chr3L	9618629	9623203	32514
chr3L	9651515	9651897	chr3L	9667686	9670046	15790
chr3L	9903069	9903705	chr3L	9862112	9863540	39530
chr3L	10026088	10027781	chr3L	10170629	10171679	142849
chr3L	10068871	10069517	chr3L	10170629	10171679	101113
chr3L	10083456	10084663	chr3L	10170629	10171679	85967
chr3L	10089923	10090534	chr3L	10170629	10171679	80096
chr3L	10176390	10177034	chr3L	10175241	10175452	939
chr3L	10191534	10192493	chr3L	10175241	10175452	16083
chr3L	10228522	10229343	chr3L	10240358	10240716	11016
chr3L	10257333	10259159	chr3L	10240358	10240716	16618
chr3L	10293287	10293841	chr3L	10296054	10297022	2214
chr3L	10298884	10299783	chr3L	10296054	10297022	1863
chr3L	10331399	10331830	chr3L	10296054	10297022	34378
chr3L	10333825	10334395	chr3L	10296054	10297022	36804
chr3L	10362683	10363138	chr3L	10377502	10377766	14365
chr3L	10367802	10368184	chr3L	10377502	10377766	9319
chr3L	10395467	10395801	chr3L	10405467	10406312	9667
chr3L	10419857	10420325	chr3L	10405467	10406312	13546
chr3L	10424090	10424410	chr3L	10405467	10406312	17779
chr3L	10435365	10435899	chr3L	10459887	10460516	23989
chr3L	10437226	10437782	chr3L	10459887	10460516	22106
chr3L	10502647	10503178	chr3L	10473680	10474128	28520
chr3L	10503250	10504186	chr3L	10473680	10474128	29123
chr3L	10513587	10513876	chr3L	10546090	10546507	32215
chr3L	10515163	10515493	chr3L	10546090	10546507	30598
chr3L	10560209	10560997	chr3L	10546090	10546507	13703
chr3L	10649288	10649605	chr3L	10645831	10647133	2156
chr3L	10658300	10658572	chr3L	10645831	10647133	11168
chr3L	10667458	10667774	chr3L	10645831	10647133	20326
chr3L	10700491	10700999	chr3L	10702159	10702551	1161
chr3L	10708067	10709130	chr3L	10702159	10702551	5517
chr3L	10748742	10749368	chr3L	10750541	10751616	1174
chr3L	10790266	10790953	chr3L	10787549	10788265	2002
chr3L	10793186	10794057	chr3L	10787549	10788265	4922
chr3L	10840906	10841357	chr3L	10808906	10809405	31502
chr3L	10903776	10904373	chr3L	10935768	10937805	31396
chr3L	10933637	10937022	chr3L	10935768	10937805	0
chr3L	10955678	10956161	chr3L	10950985	10952363	3316
chr3L	10956617	10956959	chr3L	10950985	10952363	4255
chr3L	10962340	10962714	chr3L	10950985	10952363	9978
chr3L	10993981	10994757	chr3L	10986193	10987142	6840
chr3L	11256772	11256994	chr3L	11256346	11257038	0
chr3L	11293484	11293731	chr3L	11308370	11308897	14640
chr3L	11316166	11317301	chr3L	11315443	11315863	304
chr3L	11332924	11334822	chr3L	11315443	11315863	17062
chr3L	11335579	11336392	chr3L	11315443	11315863	19717
chr3L	11336789	11337205	chr3L	11315443	11315863	20927
chr3L	11339149	11340023	chr3L	11315443	11315863	23287
chr3L	11348781	11349249	chr3L	11381176	11382619	31928
chr3L	11391443	11392675	chr3L	11389150	11390164	1280
chr3L	11395853	11397233	chr3L	11389150	11390164	5690
chr3L	11401808	11402280	chr3L	11389150	11390164	11645
chr3L	11437143	11437853	chr3L	11433119	11433462	3682
chr3L	11443825	11444250	chr3L	11447211	11447941	2962
chr3L	11454534	11454888	chr3L	11447211	11447941	6594
chr3L	11473793	11474679	chr3L	11478336	11478905	3658
chr3L	11537015	11537562	chr3L	11545131	11546174	7570
chr3L	11545766	11546549	chr3L	11545131	11546174	0
chr3L	11546854	11547750	chr3L	11547009	11547666	0
chr3L	11550604	11551310	chr3L	11552238	11552311	929
chr3L	11879690	11881030	chr3L	11836921	11837237	42454
chr3L	11892680	11893223	chr3L	11836921	11837237	55444
chr3L	11911282	11911894	chr3L	11836921	11837237	74046
chr3L	11925798	11926264	chr3L	11836921	11837237	88562
chr3L	11982141	11984367	chr3L	12019614	12019905	35248
chr3L	12015054	12015779	chr3L	12019614	12019905	3836
chr3L	12019460	12020329	chr3L	12019614	12019905	0
chr3L	12048182	12048847	chr3L	12053572	12054737	4726
chr3L	12199144	12201033	chr3L	12207057	12207964	6025
chr3L	12209739	12211063	chr3L	12207057	12207964	1776
chr3L	12275135	12275577	chr3L	12289465	12290182	13889
chr3L	12287644	12289060	chr3L	12289465	12290182	406
chr3L	12299883	12300654	chr3L	12305651	12306606	4998
chr3L	12305299	12305943	chr3L	12305651	12306606	0
chr3L	12306244	12307523	chr3L	12305651	12306606	0
chr3L	12306244	12307523	chr3L	12307393	12307610	0
chr3L	12319399	12320233	chr3L	12316188	12317098	2302
chr3L	12321844	12323044	chr3L	12316188	12317098	4747
chr3L	12349632	12350813	chr3L	12316188	12317098	32535
chr3L	12384534	12385529	chr3L	12447222	12448003	61694
chr3L	12397138	12397985	chr3L	12447222	12448003	49238
chr3L	12447048	12447770	chr3L	12447222	12448003	0
chr3L	12586595	12587137	chr3L	12600173	12600646	13037
chr3L	12603047	12603713	chr3L	12600173	12600646	2402
chr3L	12644707	12645048	chr3L	12618288	12619570	25138
chr3L	12678284	12678908	chr3L	12686050	12686646	7143
chr3L	12833332	12833667	chr3L	12843640	12843745	9974
chr3L	12841028	12841833	chr3L	12843640	12843745	1808
chr3L	12844517	12844889	chr3L	12844505	12845638	0
chr3L	12864342	12864957	chr3L	12844505	12845638	18705
chr3L	12898844	12899295	chr3L	12844505	12845638	53207
chr3L	12930671	12932698	chr3L	12844505	12845638	85034
chr3L	13030765	13031457	chr3L	13064193	13064977	32737
chr3L	13075151	13075802	chr3L	13066969	13067521	7631
chr3L	13093403	13094127	chr3L	13098830	13099727	4704
chr3L	13098793	13099628	chr3L	13098830	13099727	0
chr3L	13099886	13100235	chr3L	13098830	13099727	160
chr3L	13104156	13104825	chr3L	13098830	13099727	4430
chr3L	13179899	13180429	chr3L	13150473	13152163	27737
chr3L	13181850	13183410	chr3L	13150473	13152163	29688
chr3L	13197245	13197602	chr3L	13223359	13223938	25758
chr3L	13198830	13199053	chr3L	13223359	13223938	24307
chr3L	13214468	13215023	chr3L	13223359	13223938	8337
chr3L	13238459	13239854	chr3L	13223359	13223938	14522
chr3L	13257319	13258234	chr3L	13283723	13284442	25490
chr3L	13265507	13266225	chr3L	13283723	13284442	17499
chr3L	13283381	13283900	chr3L	13283723	13284442	0
chr3L	13326102	13326782	chr3L	13326205	13326592	0
chr3L	13348369	13348782	chr3L	13326205	13326592	21778
chr3L	13428893	13429186	chr3L	13447356	13448900	18171
chr3L	13459719	13460377	chr3L	13447356	13448900	10820
chr3L	13479191	13479929	chr3L	13447356	13448900	30292
chr3L	13494048	13495243	chr3L	13447356	13448900	45149
chr3L	13555501	13556687	chr3L	13610404	13611540	53718
chr3L	13562086	13563095	chr3L	13610404	13611540	47310
chr3L	13587763	13590270	chr3L	13610404	13611540	20135
chr3L	13599882	13600875	chr3L	13610404	13611540	9530
chr3L	13606336	13607777	chr3L	13610404	13611540	2628
chr3L	13638852	13639475	chr3L	13638797	13639533	0
chr3L	13652008	13652792	chr3L	13648169	13649462	2547
chr3L	13654417	13655827	chr3L	13657694	13658268	1868
chr3L	13656308	13656935	chr3L	13657694	13658268	760
chr3L	13671198	13671646	chr3L	13680007	13680602	8362
chr3L	13676646	13677436	chr3L	13680007	13680602	2572
chr3L	13776618	13777576	chr3L	13762670	13762997	13622
chr3L	13790691	13793233	chr3L	13792365	13793143	0
chr3L	13799310	13800249	chr3L	13792365	13793143	6168
chr3L	13835001	13835715	chr3L	13871675	13872630	35961
chr3L	13895712	13897329	chr3L	13882573	13882889	12824
chr3L	13944636	13945000	chr3L	13935847	13936262	8375
chr3L	14086531	14086943	chr3L	14086186	14087264	0
chr3L	14099597	14102080	chr3L	14100438	14100732	0
chr3L	14102836	14103436	chr3L	14100438	14100732	2105
chr3L	14117651	14118203	chr3L	14123550	14124865	5348
chr3L	14121660	14122664	chr3L	14123550	14124865	887
chr3L	14128789	14129525	chr3L	14123550	14124865	3925
chr3L	14142518	14142965	chr3L	14144566	14145656	1602
chr3L	14167580	14168263	chr3L	14170107	14171038	1845
chr3L	14253105	14254143	chr3L	14240613	14241035	12071
chr3L	14259276	14260295	chr3L	14272183	14273317	11889
chr3L	14291346	14291795	chr3L	14272183	14273317	18030
chr3L	14350967	14351731	chr3L	14351118	14351419	0
chr3L	14357847	14358639	chr3L	14356857	14357531	317
chr3L	14372593	14373688	chr3L	14373558	14373760	0
chr3L	14379604	14380406	chr3L	14373558	14373760	5845
chr3L	14443276	14443919	chr3L	14461915	14462705	17997
chr3L	14477724	14478636	chr3L	14482655	14482977	4020
chr3L	14480136	14480663	chr3L	14482655	14482977	1993
chr3L	14558821	14559480	chr3L	14557848	14558018	804
chr3L	14569379	14570690	chr3L	14557848	14558018	11362
chr3L	14584459	14584937	chr3L	14583993	14585002	0
chr3L	14590681	14591632	chr3L	14594067	14594406	2436
chr3L	14610864	14611343	chr3L	14594067	14594406	16459
chr3L	14617446	14618038	chr3L	14594067	14594406	23041
chr3L	14652318	14653138	chr3L	14647229	14648040	4279
chr3L	14690207	14691075	chr3L	14669382	14670632	19576
chr3L	14724941	14725402	chr3L	14731543	14732300	6142
chr3L	14840398	14841896	chr3L	14880702	14882050	38807
chr3L	14845594	14847445	chr3L	14880702	14882050	33258
chr3L	14876445	14877046	chr3L	14880702	14882050	3657
chr3L	14881204	14881781	chr3L	14880702	14882050	0
chr3L	14899843	14901078	chr3L	14880702	14882050	17794
chr3L	14901229	14902771	chr3L	14880702	14882050	19180
chr3L	14915780	14916382	chr3L	14880702	14882050	33731
chr3L	14934722	14935199	chr3L	14880702	14882050	52673
chr3L	15045917	15046510	chr3L	15075960	15076672	29451
chr3L	15075766	15076673	chr3L	15075960	15076672	0
chr3L	15086279	15086893	chr3L	15075960	15076672	9608
chr3L	15168780	15169284	chr3L	15183777	15184558	14494
chr3L	15183751	15184600	chr3L	15183777	15184558	0
chr3L	15209424	15210119	chr3L	15208874	15209867	0
chr3L	15229969	15230501	chr3L	15220061	15220903	9067
chr3L	15258019	15258452	chr3L	15270614	15271182	12163
chr3L	15264945	15265400	chr3L	15270614	15271182	5215
chr3L	15272415	15272856	chr3L	15270614	15271182	1234
chr3L	15277809	15278606	chr3L	15280983	15281310	2378
chr3L	15280846	15281603	chr3L	15280983	15281310	0
chr3L	15291150	15291605	chr3L	15280983	15281310	9841
chr3L	15306265	15306806	chr3L	15280983	15281310	24956
chr3L	15350317	15350828	chr3L	15280983	15281310	69008
chr3L	15386322	15387306	chr3L	15428564	15429583	41259
chr3L	15393849	15394813	chr3L	15428564	15429583	33752
chr3L	15427562	15427980	chr3L	15428564	15429583	585
chr3L	15428225	15429756	chr3L	15428564	15429583	0
chr3L	15452434	15452722	chr3L	15428564	15429583	22852
chr3L	15462409	15462817	chr3L	15428564	15429583	32827
chr3L	15536493	15537410	chr3L	15561153	15561873	23744
chr3L	15590699	15591403	chr3L	15601628	15602521	10226
chr3L	15614221	15614966	chr3L	15606638	15607190	7032
chr3L	15639584	15639987	chr3L	15662463	15663283	22477
chr3L	15738982	15739773	chr3L	15752340	15752962	12568
chr3L	15746214	15746586	chr3L	15752340	15752962	5755
chr3L	15747658	15749886	chr3L	15752340	15752962	2455
chr3L	15751315	15752085	chr3L	15752340	15752962	256
chr3L	15797232	15797680	chr3L	15810542	15810893	12863
chr3L	15905608	15909115	chr3L	15972144	15974543	63030
chr3L	15909475	15910688	chr3L	15972144	15974543	61457
chr3L	15922494	15923031	chr3L	15972144	15974543	49114
chr3L	15995409	15996673	chr3L	15989424	15991053	4357
chr3L	16080321	16081101	chr3L	16106982	16107849	25882
chr3L	16136555	16137560	chr3L	16141345	16141927	3786
chr3L	16166467	16166705	chr3L	16168356	16169269	1652
chr3L	16171866	16173526	chr3L	16171780	16173454	0
chr3L	16181643	16181983	chr3L	16171780	16173454	8190
chr3L	16208758	16209163	chr3L	16195643	16197157	11602
chr3L	16299276	16300935	chr3L	16241090	16241790	57487
chr3L	16311625	16312672	chr3L	16374497	16374673	61826
chr3L	16339699	16341013	chr3L	16374497	16374673	33485
chr3L	16357004	16357746	chr3L	16374497	16374673	16752
chr3L	16358236	16359158	chr3L	16374497	16374673	15340
chr3L	16430605	16431736	chr3L	16430447	16431592	0
chr3L	16435522	16436996	chr3L	16438416	16438953	1421
chr3L	16449359	16449824	chr3L	16451816	16452881	1993
chr3L	16458605	16460071	chr3L	16455918	16457209	1397
chr3L	16464189	16464819	chr3L	16461919	16462721	1469
chr3L	16500999	16501799	chr3L	16482713	16483094	17906
chr3L	16596553	16596773	chr3L	16588952	16588965	7589
chr3L	16629520	16630879	chr3L	16626509	16628112	1409
chr3L	16632527	16633549	chr3L	16632742	16633525	0
chr3L	16640957	16642153	chr3L	16645348	16645629	3196
chr3L	16655776	16656298	chr3L	16645348	16645629	10148
chr3L	16682283	16683871	chr3L	16645348	16645629	36655
chr3L	16697379	16697938	chr3L	16737218	16739171	39281
chr3L	16750053	16750902	chr3L	16737218	16739171	10883
chr3L	16752018	16753056	chr3L	16737218	16739171	12848
chr3L	16754072	16755236	chr3L	16769949	16770905	14714
chr3L	16759906	16760812	chr3L	16769949	16770905	9138
chr3L	16763469	16763834	chr3L	16769949	16770905	6116
chr3L	16819529	16820065	chr3L	16836629	16837283	16565
chr3L	16820741	16821840	chr3L	16836629	16837283	14790
chr3L	16878963	16879797	chr3L	16870607	16871242	7722
chr3L	16933188	16934697	chr3L	16920872	16921771	11418
chr3L	16988568	16989209	chr3L	16992030	16994196	2822
chr3L	16992537	16993280	chr3L	16992030	16994196	0
chr3L	17056612	17058477	chr3L	17026021	17026674	29939
chr3L	17071776	17072986	chr3L	17104569	17105319	31584
chr3L	17104507	17105455	chr3L	17104569	17105319	0
chr3L	17106009	17107167	chr3L	17106413	17107042	0
chr3L	17109382	17110556	chr3L	17106413	17107042	2341
chr3L	17122688	17124366	chr3L	17130711	17131622	6346
chr3L	17141780	17143169	chr3L	17141222	17142889	0
chr3L	17183788	17184265	chr3L	17183874	17184196	0
chr3L	17194439	17195012	chr3L	17188054	17188820	5620
chr3L	17199576	17200032	chr3L	17204894	17206175	4863
chr3L	17217699	17219324	chr3L	17204894	17206175	11525
chr3L	17220909	17221581	chr3L	17231420	17231901	9840
chr3L	17236836	17237277	chr3L	17231420	17231901	4936
chr3L	17281277	17281996	chr3L	17283788	17284474	1793
chr3L	17357205	17357931	chr3L	17373699	17375919	15769
chr3L	17365018	17366131	chr3L	17373699	17375919	7569
chr3L	17392400	17393281	chr3L	17387464	17387615	4786
chr3L	17412019	17412928	chr3L	17387464	17387615	24405
chr3L	17444723	17445269	chr3L	17459931	17460374	14663
chr3L	17495315	17496705	chr3L	17459931	17460374	34942
chr3L	17601326	17601839	chr3L	17600304	17602106	0
chr3L	17608198	17608519	chr3L	17600304	17602106	6093
chr3L	17674768	17675185	chr3L	17674810	17675794	0
chr3L	17718133	17718925	chr3L	17742007	17742261	23083
chr3L	17934660	17936304	chr3L	17934839	17935790	0
chr3L	17951342	17951954	chr3L	17960374	17960936	8421
chr3L	17974057	17974303	chr3L	17974709	17974944	407
chr3L	17976403	17976776	chr3L	17974709	17974944	1460
chr3L	18061713	18062338	chr3L	18064705	18065140	2368
chr3L	18076680	18077002	chr3L	18083334	18083488	6333
chr3L	18081884	18082432	chr3L	18083334	18083488	903
chr3L	18083917	18084923	chr3L	18083990	18084682	0
chr3L	18149872	18150226	chr3L	18149904	18150140	0
chr3L	18172881	18173472	chr3L	18149904	18150140	22742
chr3L	18240515	18240811	chr3L	18238571	18239644	872
chr3L	18248059	18248476	chr3L	18248069	18248526	0
chr3L	18286079	18286725	chr3L	18281645	18282235	3845
chr3L	18302027	18302385	chr3L	18294722	18295081	6947
chr3L	18319493	18321046	chr3L	18322889	18323805	1844
chr3L	18322092	18323387	chr3L	18322889	18323805	0
chr3L	18323671	18324174	chr3L	18322889	18323805	0
chr3L	18336025	18336810	chr3L	18341391	18341833	4582
chr3L	18344000	18344580	chr3L	18341391	18341833	2168
chr3L	18362382	18363035	chr3L	18360384	18360814	1569
chr3L	18379115	18379611	chr3L	18360384	18360814	18302
chr3L	18411099	18411995	chr3L	18412319	18413349	325
chr3L	18412079	18412789	chr3L	18412319	18413349	0
chr3L	18417751	18418289	chr3L	18417768	18418281	0
chr3L	18418646	18420005	chr3L	18417768	18418281	366
chr3L	18427875	18428992	chr3L	18417768	18418281	9595
chr3L	18450007	18450776	chr3L	18417768	18418281	31727
chr3L	18482690	18485406	chr3L	18417768	18418281	64410
chr3L	18492925	18493222	chr3L	18417768	18418281	74645
chr3L	18511968	18512744	chr3L	18417768	18418281	93688
chr3L	18554119	18555108	chr3L	18606547	18609435	51440
chr3L	18561418	18562113	chr3L	18606547	18609435	44435
chr3L	18571670	18572175	chr3L	18606547	18609435	34373
chr3L	19026564	19027322	chr3L	19031361	19032199	4040
chr3L	19036893	19037402	chr3L	19040004	19040650	2603
chr3L	19091445	19092202	chr3L	19080636	19081648	9798
chr3L	19153536	19154328	chr3L	19178069	19178385	23742
chr3L	19187792	19188813	chr3L	19186394	19186635	1158
chr3L	19197053	19197632	chr3L	19194523	19195234	1820
chr3L	19240400	19241049	chr3L	19251280	19251976	10232
chr3L	19242375	19244359	chr3L	19251280	19251976	6922
chr3L	19251158	19251641	chr3L	19251280	19251976	0
chr3L	19251867	19252555	chr3L	19251280	19251976	0
chr3L	19320374	19321272	chr3L	19320807	19321894	0
chr3L	19325335	19326051	chr3L	19320807	19321894	3442
chr3L	19386595	19387189	chr3L	19385391	19386038	558
chr3L	19394100	19395690	chr3L	19385391	19386038	8063
chr3L	19407722	19409470	chr3L	19385391	19386038	21685
chr3L	19488728	19489585	chr3L	19587225	19588574	97641
chr3L	19498447	19499722	chr3L	19587225	19588574	87504
chr3L	19560160	19560803	chr3L	19587225	19588574	26423
chr3L	19646118	19646714	chr3L	19655312	19655888	8599
chr3L	19670042	19671278	chr3L	19667804	19668334	1709
chr3L	19671498	19672426	chr3L	19667804	19668334	3165
chr3L	19673937	19675267	chr3L	19667804	19668334	5604
chr3L	19782097	19783773	chr3L	19769045	19769060	13038
chr3L	19869859	19870202	chr3L	19875736	19877610	5535
chr3L	19872407	19872959	chr3L	19875736	19877610	2778
chr3L	19945041	19945952	chr3L	19929861	19930253	14789
chr3L	19949907	19950379	chr3L	19929861	19930253	19655
chr3L	19971904	19972665	chr3L	19929861	19930253	41652
chr3L	20019176	20021157	chr3L	19929861	19930253	88924
chr3L	20051969	20052868	chr3L	19929861	19930253	121717
chr3L	20254003	20255325	chr3L	20372030	20374256	116706
chr3L	20272485	20273106	chr3L	20372030	20374256	98925
chr3L	20275774	20277261	chr3L	20372030	20374256	94770
chr3L	20394356	20394985	chr3L	20374518	20375259	19098
chr3L	20516529	20517030	chr3L	20530467	20530814	13438
chr3L	20551477	20552999	chr3L	20544805	20545468	6010
chr3L	20582066	20583298	chr3L	20592434	20594016	9137
chr3L	20606705	20607352	chr3L	20592434	20594016	12690
chr3L	20612382	20613255	chr3L	20592434	20594016	18367
chr3L	20700730	20701214	chr3L	20700890	20701830	0
chr3L	20725650	20726295	chr3L	20723078	20724137	1514
chr3L	20741422	20742355	chr3L	20723078	20724137	17286
chr3L	20750309	20750956	chr3L	20723078	20724137	26173
chr3L	20829104	20830303	chr3L	20836210	20836914	5908
chr3L	20850273	20851456	chr3L	20859671	20860281	8216
chr3L	20902162	20902898	chr3L	20927165	20927659	24268
chr3L	20953651	20954377	chr3L	20942268	20942664	10988
chr3L	20970939	20972220	chr3L	20977184	20977591	4965
chr3L	20977236	20978106	chr3L	20977184	20977591	0
chr3L	20982163	20983369	chr3L	20982266	20982648	0
chr3L	20984305	20986248	chr3L	20982266	20982648	1658
chr3L	21013564	21013991	chr3L	21036394	21036480	22404
chr3L	21053539	21054593	chr3L	21045036	21045217	8323
chr3L	21109831	21110159	chr3L	21097140	21097558	12274
chr3L	21110546	21111424	chr3L	21097140	21097558	12989
chr3L	21116367	21117074	chr3L	21097140	21097558	18810
chr3L	21166999	21168728	chr3L	21166120	21166410	590
chr3L	21211595	21212378	chr3L	21220646	21221028	8269
chr3L	21259245	21259882	chr3L	21259448	21260698	0
chr3L	21380234	21382049	chr3L	21419625	21420139	37577
chr3L	21407131	21407735	chr3L	21419625	21420139	11891
chr3L	21451163	21452522	chr3L	21451482	21452419	0
chr3L	21456415	21457096	chr3L	21456051	21456961	0
chr3L	21647204	21648311	chr3L	21649040	21649722	730
chr3L	21649159	21649756	chr3L	21649040	21649722	0
chr3L	21650166	21650695	chr3L	21649040	21649722	445
chr3L	21857675	21858454	chr3L	21871553	21871935	13100
chr3L	21862666	21863995	chr3L	21871553	21871935	7559
chr3L	21865603	21868542	chr3L	21871553	21871935	3012
chr3L	21872581	21873533	chr3L	21871553	21871935	647
chr3L	21884352	21884952	chr3L	21893631	21894232	8680
chr3L	21997002	21999456	chr3L	21943445	21944017	52986
chr3L	22001970	22004245	chr3L	21943445	21944017	57954
chr3L	22008261	22009964	chr3L	21943445	21944017	64245
chr3L	22023437	22026003	chr3L	22082380	22082812	56378
chr3L	22031249	22033764	chr3L	22082380	22082812	48617
chr3L	22109380	22110116	chr3L	22113261	22113641	3146
chr3L	22123420	22124296	chr3L	22120302	22120973	2448
chr3L	22127182	22128427	chr3L	22120302	22120973	6210
chr3L	22152837	22154605	chr3L	22152849	22153700	0
chr3L	22198395	22200714	chr3L	22201958	22202645	1245
chr3L	22206015	22208348	chr3L	22206800	22207230	0
chr3L	22228069	22228673	chr3L	22206800	22207230	20840
chr3L	22257919	22258710	chr3L	22251637	22252178	5742
chr3L	22283641	22284988	chr3L	22298342	22301431	13355
chr3L	22294213	22295694	chr3L	22298342	22301431	2649
chr3L	22378719	22379399	chr3L	22392346	22392899	12948
chr3L	22392816	22393547	chr3L	22392346	22392899	0
chr3L	22396556	22397078	chr3L	22392346	22392899	3658
chr3L	22404224	22404562	chr3L	22412729	22412978	8168
chr3L	22426873	22427781	chr3L	22420282	22421028	5846
chr3L	22434972	22436175	chr3L	22435533	22435995	0
chr3L	22452152	22452698	chr3L	22435533	22435995	16158
chr3L	22471843	22472325	chr3L	22486814	22487147	14490
chr3L	22482748	22484183	chr3L	22486814	22487147	2632
chr3L	22513342	22514843	chr3L	22522846	22523601	8004
chr3L	22515468	22517972	chr3L	22522846	22523601	4875
chr3L	22536499	22538559	chr3L	22527366	22528093	8407
chr3L	22538861	22541161	chr3L	22527366	22528093	10769
chr3L	22627171	22628170	chr3L	22603277	22603968	23204
chr3L	22635107	22635681	chr3L	22660928	22661596	25248
chr3L	22743202	22743569	chr3L	22714869	22716122	27081
chr3L	22848887	22849257	chr3L	22841649	22841940	6948
chr3L	22916540	22919743	chr3L	22924741	22925065	4999
chr3L	22963641	22964135	chr3L	22924741	22925065	38577
chr3L	22999603	23000050	chr3L	22924741	22925065	74539
chr3L	23000271	23000982	chr3L	22924741	22925065	75207
chr3L	23033540	23034976	chr3L	22924741	22925065	108476
chr3L	24473510	24473920	chr3L	24543642	24543646	69723
chr3L	27085614	27086276	chr3L	26038438	26038612	1047003
chr3L	27266177	27266442	chr3L	26038438	26038612	1227566
chr3L	27859967	27860365	chr3L	26038438	26038612	1821356
chr3R	1921206	1921804	chr3R	1680520	1680979	240228
chr3R	3787362	3787696	chr3R	3588511	3588582	198781
chr3R	4168628	4169041	chr3R	4391131	4391637	222091
chr3R	4284285	4285163	chr3R	4391131	4391637	105969
chr3R	4299742	4300995	chr3R	4391131	4391637	90137
chr3R	4465654	4466376	chr3R	4466615	4467096	240
chr3R	4622532	4623815	chr3R	4638308	4639790	14494
chr3R	4667662	4668428	chr3R	4669171	4669463	744
chr3R	4668562	4669531	chr3R	4669171	4669463	0
chr3R	4780940	4782088	chr3R	4672890	4673352	107589
chr3R	4795637	4797773	chr3R	4672890	4673352	122286
chr3R	4903042	4903964	chr3R	4948935	4949393	44972
chr3R	4939546	4940015	chr3R	4948935	4949393	8921
chr3R	5033111	5033806	chr3R	5045562	5053459	11757
chr3R	5059114	5059908	chr3R	5045562	5053459	5656
chr3R	5156955	5158055	chr3R	5178802	5179771	20748
chr3R	5175716	5177032	chr3R	5178802	5179771	1771
chr3R	5274676	5275458	chr3R	5299424	5299610	23967
chr3R	5388908	5389376	chr3R	5382139	5383056	5853
chr3R	5537091	5539018	chr3R	5545912	5546364	6895
chr3R	5548388	5549065	chr3R	5545912	5546364	2025
chr3R	5573182	5574520	chr3R	5585732	5587213	11213
chr3R	5698098	5699363	chr3R	5665493	5665982	32117
chr3R	5730736	5732043	chr3R	5665493	5665982	64755
chr3R	5902038	5903043	chr3R	5908034	5908808	4992
chr3R	5925665	5927016	chr3R	5908034	5908808	16858
chr3R	6085475	6086341	chr3R	6096693	6096853	10353
chr3R	6102565	6103502	chr3R	6103229	6103630	0
chr3R	6105939	6106567	chr3R	6108304	6109626	1738
chr3R	6117504	6118925	chr3R	6116477	6116789	716
chr3R	6121654	6122196	chr3R	6116477	6116789	4866
chr3R	6201196	6202419	chr3R	6201483	6201748	0
chr3R	6202717	6203427	chr3R	6201483	6201748	970
chr3R	6231209	6231812	chr3R	6228407	6229163	2047
chr3R	6240549	6241261	chr3R	6240691	6241021	0
chr3R	6256945	6257574	chr3R	6252637	6253544	3402
chr3R	6265771	6266728	chr3R	6276104	6276222	9377
chr3R	6275914	6276346	chr3R	6276104	6276222	0
chr3R	6276710	6278000	chr3R	6276104	6276222	489
chr3R	6296790	6297939	chr3R	6276104	6276222	20569
chr3R	6319585	6320195	chr3R	6324073	6324943	3879
chr3R	6331063	6333605	chr3R	6324073	6324943	6121
chr3R	6466166	6467057	chr3R	6475329	6475537	8273
chr3R	6535088	6536875	chr3R	6546540	6547064	9666
chr3R	6543009	6544206	chr3R	6546540	6547064	2335
chr3R	6586435	6587327	chr3R	6553031	6554072	32364
chr3R	6622142	6623340	chr3R	6670059	6670428	46720
chr3R	6716465	6717655	chr3R	6717202	6718328	0
chr3R	6771344	6772804	chr3R	6777047	6777429	4244
chr3R	6798829	6799616	chr3R	6777047	6777429	21401
chr3R	6814036	6814588	chr3R	6824526	6825149	9939
chr3R	6825993	6827473	chr3R	6828193	6830042	721
chr3R	6840351	6841107	chr3R	6828193	6830042	10310
chr3R	6876193	6876676	chr3R	6919598	6920544	42923
chr3R	6899255	6900028	chr3R	6919598	6920544	19571
chr3R	6930253	6930896	chr3R	6924814	6926364	3890
chr3R	6970160	6970708	chr3R	6981881	6982454	11174
chr3R	6977085	6977599	chr3R	6981881	6982454	4283
chr3R	6981947	6982466	chr3R	6981881	6982454	0
chr3R	7007908	7008655	chr3R	7004620	7005841	2068
chr3R	7019195	7020894	chr3R	7024905	7026077	4012
chr3R	7034449	7034960	chr3R	7032885	7033078	1372
chr3R	7203506	7206615	chr3R	7226971	7227478	20357
chr3R	7210080	7210453	chr3R	7226971	7227478	16519
chr3R	7226222	7226768	chr3R	7226971	7227478	204
chr3R	7227854	7230176	chr3R	7226971	7227478	377
chr3R	7259521	7260179	chr3R	7270879	7271030	10701
chr3R	7260339	7261147	chr3R	7270879	7271030	9733
chr3R	7328978	7330847	chr3R	7300680	7301133	27846
chr3R	7381653	7382619	chr3R	7300680	7301133	80521
chr3R	7443421	7445151	chr3R	7522036	7522239	76886
chr3R	7469113	7469555	chr3R	7522036	7522239	52482
chr3R	7586769	7587854	chr3R	7566618	7567169	19601
chr3R	7588604	7590777	chr3R	7566618	7567169	21436
chr3R	7611079	7611706	chr3R	7650770	7651722	39065
chr3R	7632687	7633599	chr3R	7650770	7651722	17172
chr3R	7653468	7654692	chr3R	7650770	7651722	1747
chr3R	7669330	7670977	chr3R	7650770	7651722	17609
chr3R	7682921	7684138	chr3R	7650770	7651722	31200
chr3R	7851004	7851424	chr3R	7821337	7821614	29391
chr3R	7896218	7897265	chr3R	7903412	7905381	6148
chr3R	7926211	7927414	chr3R	7947184	7947662	19771
chr3R	7945296	7946080	chr3R	7947184	7947662	1105
chr3R	7949868	7951265	chr3R	7947184	7947662	2207
chr3R	7967713	7968369	chr3R	7947184	7947662	20052
chr3R	7989054	7989607	chr3R	8009775	8010846	20169
chr3R	8065377	8065852	chr3R	8057442	8057994	7384
chr3R	8110025	8110810	chr3R	8134373	8134902	23564
chr3R	8152314	8153161	chr3R	8152483	8153419	0
chr3R	8158333	8158618	chr3R	8156877	8157418	916
chr3R	8192158	8192890	chr3R	8226753	8227388	33864
chr3R	8194849	8195354	chr3R	8226753	8227388	31400
chr3R	8354919	8356235	chr3R	8330116	8331985	22935
chr3R	8367566	8368959	chr3R	8330116	8331985	35582
chr3R	8471012	8472499	chr3R	8470014	8470458	555
chr3R	8509685	8510130	chr3R	8470014	8470458	39228
chr3R	8542231	8542683	chr3R	8470014	8470458	71774
chr3R	8577029	8577674	chr3R	8644219	8644593	66546
chr3R	8582184	8584578	chr3R	8644219	8644593	59642
chr3R	8764467	8766134	chr3R	8781096	8781896	14963
chr3R	8810417	8810925	chr3R	8802637	8803405	7013
chr3R	8915491	8917034	chr3R	8915622	8916368	0
chr3R	8967575	8968229	chr3R	8967625	8968198	0
chr3R	8978249	8978841	chr3R	8978251	8979647	0
chr3R	8979054	8979582	chr3R	8978251	8979647	0
chr3R	9097198	9100918	chr3R	9096284	9096966	233
chr3R	9101995	9103247	chr3R	9107672	9108582	4426
chr3R	9116646	9117174	chr3R	9107672	9108582	8065
chr3R	9141906	9142261	chr3R	9135312	9136070	5837
chr3R	9179226	9179720	chr3R	9150862	9151050	28177
chr3R	9185930	9186275	chr3R	9212827	9213070	26553
chr3R	9250585	9250974	chr3R	9243742	9244054	6532
chr3R	9301332	9302179	chr3R	9243742	9244054	57279
chr3R	9323044	9324040	chr3R	9243742	9244054	78991
chr3R	9327516	9328228	chr3R	9243742	9244054	83463
chr3R	9375298	9376044	chr3R	9440972	9441924	64929
chr3R	9444288	9445401	chr3R	9440972	9441924	2365
chr3R	9446301	9447326	chr3R	9440972	9441924	4378
chr3R	9479412	9480486	chr3R	9500754	9500819	20269
chr3R	9498866	9499524	chr3R	9500754	9500819	1231
chr3R	9500556	9501120	chr3R	9500754	9500819	0
chr3R	9548834	9549099	chr3R	9556742	9557381	7644
chr3R	9598268	9598924	chr3R	9606851	9607482	7928
chr3R	9700323	9700857	chr3R	9780257	9780689	79401
chr3R	9731349	9732156	chr3R	9780257	9780689	48102
chr3R	9889077	9890004	chr3R	9899171	9899833	9168
chr3R	9949537	9950703	chr3R	9951112	9952153	410
chr3R	9960748	9963006	chr3R	9951112	9952153	8596
chr3R	9967954	9968645	chr3R	9982545	9982757	13901
chr3R	9968808	9970186	chr3R	9982545	9982757	12360
chr3R	10009257	10010271	chr3R	9998595	10000475	8783
chr3R	10056422	10057779	chr3R	10050149	10051408	5015
chr3R	10069880	10070796	chr3R	10073370	10073674	2575
chr3R	10081558	10082165	chr3R	10073370	10073674	7885
chr3R	10114879	10115638	chr3R	10106067	10106123	8757
chr3R	10175295	10177134	chr3R	10156664	10158275	17021
chr3R	10181887	10183101	chr3R	10206171	10207763	23071
chr3R	10351738	10352463	chr3R	10363063	10364243	10601
chr3R	10379337	10380771	chr3R	10364460	10365959	13379
chr3R	10417942	10418351	chr3R	10421066	10421538	2716
chr3R	10423665	10424613	chr3R	10423388	10424379	0
chr3R	10450957	10451551	chr3R	10448560	10450270	688
chr3R	10483371	10483977	chr3R	10493601	10494945	9625
chr3R	10648464	10649025	chr3R	10635508	10636926	11539
chr3R	10719035	10719546	chr3R	10677873	10678523	40513
chr3R	10811708	10813126	chr3R	10765324	10765978	45731
chr3R	10817501	10820359	chr3R	10765324	10765978	51524
chr3R	10860588	10861034	chr3R	10897660	10898321	36627
chr3R	10929275	10930064	chr3R	10934862	10935459	4799
chr3R	10970895	10971759	chr3R	10970634	10971291	0
chr3R	11024108	11025319	chr3R	10988072	10989083	35026
chr3R	11063987	11065375	chr3R	10988072	10989083	74905
chr3R	11080641	11083104	chr3R	10988072	10989083	91559
chr3R	11130409	11131182	chr3R	11181383	11182011	50202
chr3R	11142319	11143059	chr3R	11181383	11182011	38325
chr3R	11143834	11144193	chr3R	11181383	11182011	37191
chr3R	11189639	11190665	chr3R	11191784	11192614	1120
chr3R	11399973	11400615	chr3R	11367071	11367686	32288
chr3R	11461069	11462080	chr3R	11462699	11463310	620
chr3R	11474113	11475702	chr3R	11480094	11480455	4393
chr3R	11477224	11478030	chr3R	11480094	11480455	2065
chr3R	11490705	11491580	chr3R	11480094	11480455	10251
chr3R	11546633	11547567	chr3R	11585994	11588587	38428
chr3R	11554933	11555489	chr3R	11585994	11588587	30506
chr3R	11644306	11645310	chr3R	11640855	11641854	2453
chr3R	11915016	11916542	chr3R	11906416	11907982	7035
chr3R	11940225	11941438	chr3R	11950879	11951494	9442
chr3R	12000057	12001590	chr3R	12008449	12009130	6860
chr3R	12018718	12019063	chr3R	12008449	12009130	9589
chr3R	12059071	12059616	chr3R	12008449	12009130	49942
chr3R	12068412	12069357	chr3R	12008449	12009130	59283
chr3R	12124336	12125267	chr3R	12216885	12218670	91619
chr3R	12126768	12127481	chr3R	12216885	12218670	89405
chr3R	12130404	12130704	chr3R	12216885	12218670	86182
chr3R	12145537	12147839	chr3R	12216885	12218670	69047
chr3R	12179596	12181980	chr3R	12216885	12218670	34906
chr3R	12212668	12213535	chr3R	12216885	12218670	3351
chr3R	12271335	12271728	chr3R	12265448	12265838	5498
chr3R	12321023	12321983	chr3R	12315343	12316270	4754
chr3R	12344267	12346015	chr3R	12337004	12337576	6692
chr3R	12391146	12391979	chr3R	12361900	12363075	28072
chr3R	12668784	12669947	chr3R	12669390	12669784	0
chr3R	12766443	12766841	chr3R	12722847	12723065	43379
chr3R	12768782	12770355	chr3R	12722847	12723065	45718
chr3R	12874854	12875702	chr3R	12876052	12876717	351
chr3R	13047993	13048601	chr3R	13027228	13028477	19517
chr3R	13072856	13073724	chr3R	13112873	13113650	39150
chr3R	13083286	13084497	chr3R	13112873	13113650	28377
chr3R	13089512	13090998	chr3R	13112873	13113650	21876
chr3R	13120966	13122185	chr3R	13112873	13113650	7317
chr3R	13132982	13134744	chr3R	13149978	13150307	15235
chr3R	13138118	13138552	chr3R	13149978	13150307	11427
chr3R	13151565	13152189	chr3R	13149978	13150307	1259
chr3R	13152570	13153236	chr3R	13149978	13150307	2264
chr3R	13205776	13206608	chr3R	13212852	13213018	6245
chr3R	13210809	13211767	chr3R	13212852	13213018	1086
chr3R	13217526	13218876	chr3R	13222508	13222934	3633
chr3R	13287161	13287608	chr3R	13278338	13278653	8509
chr3R	13347719	13348534	chr3R	13278338	13278653	69067
chr3R	13391198	13391636	chr3R	13430216	13431276	38581
chr3R	13393758	13394677	chr3R	13430216	13431276	35540
chr3R	13476131	13477573	chr3R	13461292	13462697	13435
chr3R	13480682	13482691	chr3R	13495633	13496599	12943
chr3R	13490681	13491160	chr3R	13495633	13496599	4474
chr3R	13520986	13521480	chr3R	13537269	13538147	15790
chr3R	13548540	13549151	chr3R	13547728	13550416	0
chr3R	13559281	13560222	chr3R	13547728	13550416	8866
chr3R	13563614	13564444	chr3R	13547728	13550416	13199
chr3R	13580933	13581783	chr3R	13605792	13607284	24010
chr3R	13650318	13650615	chr3R	13654812	13655454	4198
chr3R	13719205	13719440	chr3R	13758331	13760102	38892
chr3R	13721949	13722366	chr3R	13758331	13760102	35966
chr3R	13831370	13831800	chr3R	13831538	13831827	0
chr3R	13868214	13868814	chr3R	13867551	13868789	0
chr3R	13884781	13885097	chr3R	13880875	13881942	2840
chr3R	13905704	13906243	chr3R	13913651	13913862	7409
chr3R	13911921	13912707	chr3R	13913651	13913862	945
chr3R	13920916	13922571	chr3R	13921234	13922775	0
chr3R	13924237	13924754	chr3R	13923250	13924441	0
chr3R	13927636	13928480	chr3R	13923250	13924441	3196
chr3R	13949515	13950223	chr3R	13923250	13924441	25075
chr3R	14063949	14064382	chr3R	14060082	14060189	3761
chr3R	14067343	14068548	chr3R	14060082	14060189	7155
chr3R	14085457	14085858	chr3R	14084387	14084860	598
chr3R	14093157	14093695	chr3R	14089711	14089794	3364
chr3R	14133370	14133858	chr3R	14089711	14089794	43577
chr3R	14337915	14338571	chr3R	14337188	14338283	0
chr3R	14491244	14493279	chr3R	14492211	14492552	0
chr3R	14729637	14730216	chr3R	14727860	14727976	1662
chr3R	14780018	14780592	chr3R	14789492	14791467	8901
chr3R	14839327	14840731	chr3R	14846933	14848659	6203
chr3R	14846825	14848741	chr3R	14846933	14848659	0
chr3R	14867294	14867932	chr3R	14846933	14848659	18636
chr3R	14875899	14876505	chr3R	14891372	14891726	14868
chr3R	14929206	14931546	chr3R	14891372	14891726	37481
chr3R	14948677	14949979	chr3R	14988880	14989152	38902
chr3R	15023369	15024616	chr3R	14988880	14989152	34218
chr3R	15045231	15046437	chr3R	15089579	15090457	43143
chr3R	15067268	15068079	chr3R	15089579	15090457	21501
chr3R	15198403	15199005	chr3R	15239578	15240655	40574
chr3R	15205102	15205753	chr3R	15239578	15240655	33826
chr3R	15293371	15293618	chr3R	15273135	15274071	19301
chr3R	15353868	15354964	chr3R	15359354	15360049	4391
chr3R	15398019	15398398	chr3R	15434699	15435209	36302
chr3R	15425940	15426530	chr3R	15434699	15435209	8170
chr3R	15477632	15478600	chr3R	15480263	15480459	1664
chr3R	15522745	15524016	chr3R	15526318	15526792	2303
chr3R	15524609	15525421	chr3R	15526318	15526792	898
chr3R	15526043	15526507	chr3R	15526318	15526792	0
chr3R	15560146	15560875	chr3R	15581057	15581596	20183
chr3R	15592172	15592887	chr3R	15585925	15586828	5345
chr3R	15651678	15652217	chr3R	15658731	15659271	6515
chr3R	15659484	15660870	chr3R	15660231	15660596	0
chr3R	15680873	15681370	chr3R	15660231	15660596	20278
chr3R	15695730	15696918	chr3R	15710668	15711062	13751
chr3R	15726793	15727896	chr3R	15717817	15718083	8711
chr3R	15729475	15731247	chr3R	15717817	15718083	11393
chr3R	15813099	15814723	chr3R	15821605	15823017	6883
chr3R	15841789	15842971	chr3R	15827921	15828404	13386
chr3R	16009817	16010624	chr3R	16010406	16010887	0
chr3R	16021023	16021484	chr3R	16020424	16021395	0
chr3R	16055925	16056969	chr3R	16042477	16042892	13034
chr3R	16069172	16069778	chr3R	16091273	16091567	21496
chr3R	16094589	16094945	chr3R	16092030	16092590	2000
chr3R	16116844	16117311	chr3R	16092030	16092590	24255
chr3R	16123604	16126368	chr3R	16092030	16092590	31015
chr3R	16133514	16136477	chr3R	16157779	16158073	21303
chr3R	16138231	16139134	chr3R	16157779	16158073	18646
chr3R	16153420	16153943	chr3R	16157779	16158073	3837
chr3R	16176275	16177536	chr3R	16157779	16158073	18203
chr3R	16190621	16191401	chr3R	16157779	16158073	32549
chr3R	16199028	16200542	chr3R	16157779	16158073	40956
chr3R	16212581	16212846	chr3R	16247253	16247382	34408
chr3R	16226964	16227499	chr3R	16247253	16247382	19755
chr3R	16234344	16234695	chr3R	16247253	16247382	12559
chr3R	16276096	16276544	chr3R	16247253	16247382	28715
chr3R	16296633	16297412	chr3R	16311053	16313027	13642
chr3R	16335494	16336333	chr3R	16311053	16313027	22468
chr3R	16397371	16399011	chr3R	16368663	16369365	28007
chr3R	16417431	16418904	chr3R	16436953	16437937	18050
chr3R	16532600	16533475	chr3R	16541139	16543026	7665
chr3R	16538726	16540077	chr3R	16541139	16543026	1063
chr3R	16547262	16548265	chr3R	16541139	16543026	4237
chr3R	16554085	16554576	chr3R	16556560	16557118	1985
chr3R	16564231	16565212	chr3R	16556560	16557118	7114
chr3R	16591120	16593145	chr3R	16591335	16591922	0
chr3R	16695423	16695937	chr3R	16628601	16629858	65566
chr3R	16713299	16714364	chr3R	16769369	16770205	55006
chr3R	16736701	16737401	chr3R	16769369	16770205	31969
chr3R	16746913	16747126	chr3R	16769369	16770205	22244
chr3R	16752823	16753821	chr3R	16769369	16770205	15549
chr3R	16784892	16786759	chr3R	16786210	16786635	0
chr3R	16804114	16804675	chr3R	16786210	16786635	17480
chr3R	16805022	16806538	chr3R	16786210	16786635	18388
chr3R	16834195	16834905	chr3R	16870858	16871537	35954
chr3R	16873394	16873942	chr3R	16870858	16871537	1858
chr3R	16875175	16875948	chr3R	16870858	16871537	3639
chr3R	16925737	16926213	chr3R	16889342	16889795	35943
chr3R	16954477	16954821	chr3R	16999959	17001553	45139
chr3R	17034112	17034641	chr3R	16999959	17001553	32560
chr3R	17099943	17100926	chr3R	17111519	17112481	10594
chr3R	17164876	17165968	chr3R	17113178	17113620	51257
chr3R	17188453	17189444	chr3R	17236849	17237959	47406
chr3R	17251735	17252277	chr3R	17250953	17252747	0
chr3R	17254480	17254997	chr3R	17250953	17252747	1734
chr3R	17255190	17258312	chr3R	17250953	17252747	2444
chr3R	17297431	17299133	chr3R	17312828	17313488	13696
chr3R	17322609	17323725	chr3R	17312828	17313488	9122
chr3R	17323915	17324706	chr3R	17312828	17313488	10428
chr3R	17354344	17355480	chr3R	17335673	17335782	18563
chr3R	17446626	17447038	chr3R	17498927	17499839	51890
chr3R	17447323	17447969	chr3R	17498927	17499839	50959
chr3R	17459393	17459883	chr3R	17498927	17499839	39045
[truncated: 775 more rows]
