# Supplementary material for: The hourglass model of evolutionary conservation during embryogenesis extends to developmental enhancers with signatures of positive selection
Source: Genome Res. 2021 Sep;31(9):1573–81. doi: 10.1101/gr.275212.121 (PMC8415374; doi:10.1101/gr.275212.121)
Supplement: Supplemental Material [file supp_gr.275212.121_Supplemental_Code.zip › Supplemental_Code/data/bedFiles/enhancers/stage_specific_enhancers/enhancer_distance_annotation/dmel68_IDR_0.05_specific_enhancer_distance_dvir.bed]

chr2L	326726	328767	chr2L	320253	320261	6466
chr2L	373562	374215	chr2L	320253	320261	53302
chr2L	1385611	1387811	chr2L	1406877	1407162	19067
chr2L	1444920	1445955	chr2L	1440933	1441245	3676
chr2L	1455869	1457317	chr2L	1468350	1469501	11034
chr2L	1554038	1554593	chr2L	1486243	1486895	67144
chr2L	2445581	2446132	chr2L	2447019	2447634	888
chr2L	2483556	2484856	chr2L	2483732	2485136	0
chr2L	2485561	2486390	chr2L	2485503	2486211	0
chr2L	2530082	2531671	chr2L	2485503	2486211	43872
chr2L	3150692	3151547	chr2L	3021929	3022297	128396
chr2L	3497017	3497820	chr2L	3505187	3505224	7368
chr2L	3600022	3601675	chr2L	3589278	3589989	10034
chr2L	3719164	3720251	chr2L	3685158	3686023	33142
chr2L	3853127	3853531	chr2L	3823942	3824206	28922
chr2L	3917970	3920309	chr2L	3823942	3824206	93765
chr2L	4346473	4347219	chr2L	4373221	4373445	26003
chr2L	5106894	5108012	chr2L	5107352	5107969	0
chr2L	5296799	5297338	chr2L	5315357	5315907	18020
chr2L	5398976	5399592	chr2L	5392744	5393284	5693
chr2L	5416755	5417121	chr2L	5423016	5423659	5896
chr2L	5456060	5456746	chr2L	5457906	5458344	1161
chr2L	5481303	5481981	chr2L	5473250	5473543	7761
chr2L	5770586	5771629	chr2L	5869769	5870387	98141
chr2L	6184300	6185659	chr2L	6181651	6182480	1821
chr2L	6366927	6367312	chr2L	6330811	6331890	35038
chr2L	6846540	6847174	chr2L	6819019	6819368	27173
chr2L	7192844	7193586	chr2L	7260223	7261083	66638
chr2L	7314890	7315928	chr2L	7308908	7309511	5380
chr2L	7316632	7317818	chr2L	7308908	7309511	7122
chr2L	7332220	7333293	chr2L	7355485	7356016	22193
chr2L	7361134	7361818	chr2L	7355485	7356016	5119
chr2L	7371932	7373465	chr2L	7355485	7356016	15917
chr2L	7454831	7455899	chr2L	7498413	7498678	42515
chr2L	7536973	7537687	chr2L	7526232	7526865	10109
chr2L	7808976	7810126	chr2L	7809166	7809560	0
chr2L	8295737	8296112	chr2L	8288689	8289323	6415
chr2L	8299502	8299918	chr2L	8288689	8289323	10180
chr2L	8533601	8535305	chr2L	8628062	8629110	92758
chr2L	8760551	8762259	chr2L	8761352	8762316	0
chr2L	8762474	8762932	chr2L	8761352	8762316	159
chr2L	9073977	9074742	chr2L	9145455	9146030	70714
chr2L	9569699	9569955	chr2L	9587087	9588060	17133
chr2L	9602574	9603188	chr2L	9603699	9604517	512
chr2L	9905703	9907959	chr2L	9989401	9990604	81443
chr2L	10334359	10335406	chr2L	10323891	10325050	9310
chr2L	10795430	10796850	chr2L	10542972	10543367	252064
chr2L	11459399	11459819	chr2L	11435203	11436720	22680
chr2L	12487235	12487776	chr2L	12608433	12609134	120658
chr2L	12608260	12609267	chr2L	12608433	12609134	0
chr2L	12622022	12622300	chr2L	12621946	12622077	0
chr2L	13157275	13158509	chr2L	13169602	13170197	11094
chr2L	13670288	13670568	chr2L	13652459	13652847	17442
chr2L	13850353	13851721	chr2L	13864491	13865307	12771
chr2L	13888916	13889976	chr2L	13887876	13889739	0
chr2L	13929514	13930161	chr2L	13931744	13931755	1584
chr2L	14343368	14344822	chr2L	14284807	14285616	57753
chr2L	14428739	14429451	chr2L	14434343	14435196	4893
chr2L	14496621	14496843	chr2L	14539185	14539979	42343
chr2L	14513909	14514234	chr2L	14539185	14539979	24952
chr2L	14621817	14623000	chr2L	14545134	14545553	76265
chr2L	14972820	14973943	chr2L	15105366	15106056	131424
chr2L	15413683	15414622	chr2L	15384523	15384944	28740
chr2L	15738619	15739488	chr2L	15738754	15739306	0
chr2L	15741169	15742318	chr2L	15743938	15744452	1621
chr2L	15955410	15956019	chr2L	15743938	15744452	210959
chr2L	16435259	16435648	chr2L	16432045	16433275	1985
chr2L	17029843	17030497	chr2L	17222394	17223209	191898
chr2L	17264122	17264563	chr2L	17287853	17288348	23291
chr2L	17287566	17288311	chr2L	17287853	17288348	0
chr2L	17440880	17443015	chr2L	17443905	17444473	891
chr2L	18151133	18151896	chr2L	18328335	18329177	176440
chr2L	18540340	18541102	chr2L	18472888	18474465	65876
chr2L	18555752	18557226	chr2L	18472888	18474465	81288
chr2L	18892612	18893283	chr2L	18905568	18905936	12286
chr2L	18965248	18966220	chr2L	18905568	18905936	59313
chr2L	19287094	19288034	chr2L	19216676	19216972	70123
chr2L	19324668	19325088	chr2L	19368367	19369252	43280
chr2L	19935980	19937109	chr2L	20101767	20102502	164659
chr2L	20017670	20018094	chr2L	20101767	20102502	83674
chr2L	21105022	21105508	chr2L	21114603	21115153	9096
chr2L	21656405	21657104	chr2L	21586393	21587160	69246
chr2L	21951460	21951831	chr2L	21943350	21943716	7745
chr2R	3680915	3681107	chr2R	3899846	3918355	218740
chr2R	6004255	6005181	chr2R	5971219	5973127	31129
chr2R	6561857	6563628	chr2R	6569930	6570196	6303
chr2R	6629876	6631825	chr2R	6619541	6620524	9353
chr2R	6654782	6655509	chr2R	6619541	6620524	34259
chr2R	6759762	6761198	chr2R	6814992	6817823	53795
chr2R	6984013	6985004	chr2R	7111114	7111288	126111
chr2R	7170565	7171485	chr2R	7111114	7111288	59278
chr2R	7255063	7256865	chr2R	7111114	7111288	143776
chr2R	7331633	7334037	chr2R	7430423	7431081	96387
chr2R	7432810	7433581	chr2R	7430423	7431081	1730
chr2R	8036303	8037216	chr2R	8037033	8038634	0
chr2R	8244572	8245486	chr2R	8245033	8245327	0
chr2R	8725340	8726132	chr2R	8814343	8814676	88212
chr2R	9227316	9227756	chr2R	9279808	9279960	52053
chr2R	9304550	9305688	chr2R	9279808	9279960	24591
chr2R	9540441	9540698	chr2R	9495756	9496527	43915
chr2R	9678571	9679273	chr2R	9694588	9695169	15316
chr2R	10108146	10109054	chr2R	10194878	10195432	85825
chr2R	11331582	11332540	chr2R	11520381	11521241	187842
chr2R	11491969	11493099	chr2R	11520381	11521241	27283
chr2R	11535016	11535696	chr2R	11525710	11526210	8807
chr2R	11614963	11615461	chr2R	11562415	11563608	51356
chr2R	11754983	11756090	chr2R	11793205	11793808	37116
chr2R	11786886	11787459	chr2R	11793205	11793808	5747
chr2R	12017398	12018058	chr2R	11952851	11953091	64308
chr2R	12445642	12446602	chr2R	12548693	12549318	102092
chr2R	12454065	12454414	chr2R	12548693	12549318	94280
chr2R	12592270	12592481	chr2R	12581127	12582215	10056
chr2R	13011080	13011893	chr2R	13011216	13011354	0
chr2R	13282030	13283998	chr2R	13030912	13031375	250656
chr2R	13998660	13998935	chr2R	14180248	14181378	181314
chr2R	14003131	14003475	chr2R	14180248	14181378	176774
chr2R	14011642	14012429	chr2R	14180248	14181378	167820
chr2R	14306870	14307700	chr2R	14180248	14181378	125493
chr2R	14416145	14417402	chr2R	14450548	14451205	33147
chr2R	14777645	14778431	chr2R	14450548	14451205	326441
chr2R	14912600	14913408	chr2R	15110634	15110953	197227
chr2R	14963961	14965143	chr2R	15110634	15110953	145492
chr2R	15009020	15009395	chr2R	15110634	15110953	101240
chr2R	15920115	15920836	chr2R	15952638	15953201	31803
chr2R	16516960	16517382	chr2R	16459821	16460562	56399
chr2R	16637179	16637701	chr2R	16459821	16460562	176618
chr2R	18016102	18017563	chr2R	18199984	18200462	182422
chr2R	18291413	18291798	chr2R	18238768	18239234	52180
chr2R	18666072	18666797	chr2R	18924778	18925768	257982
chr2R	18673964	18674265	chr2R	18924778	18925768	250514
chr2R	18674471	18675034	chr2R	18924778	18925768	249745
chr2R	19142925	19143514	chr2R	19179778	19179864	36265
chr2R	19280871	19282960	chr2R	19179778	19179864	101008
chr2R	19337267	19338601	chr2R	19179778	19179864	157404
chr2R	19413231	19413879	chr2R	19179778	19179864	233368
chr2R	19467931	19468827	chr2R	19179778	19179864	288068
chr2R	19650763	19651917	chr2R	19796551	19797023	144635
chr2R	20061586	20063929	chr2R	20074531	20075986	10603
chr2R	20098384	20099249	chr2R	20098210	20099157	0
chr2R	20123154	20123797	chr2R	20127755	20129042	3959
chr2R	20151374	20152017	chr2R	20127755	20129042	22333
chr2R	20522101	20523026	chr2R	20594231	20594697	71206
chr2R	20554616	20555158	chr2R	20594231	20594697	39074
chr2R	20566607	20568764	chr2R	20594231	20594697	25468
chr2R	20844192	20844654	chr2R	20925914	20926649	81261
chr2R	20953549	20954423	chr2R	20925914	20926649	26901
chr2R	21382215	21382859	chr2R	21723999	21724214	341141
chr2R	21873767	21874394	chr2R	21869120	21870048	3720
chr2R	22153007	22153724	chr2R	22099754	22100292	52716
chr2R	22171506	22172327	chr2R	22225240	22226062	52914
chr2R	22242745	22243384	chr2R	22248557	22248708	5174
chr2R	22510268	22511006	chr2R	22510298	22510694	0
chr2R	23221433	23222322	chr2R	23211722	23213075	8359
chr2R	23579173	23579628	chr2R	23634333	23634770	54706
chr2R	23634133	23634742	chr2R	23634333	23634770	0
chr2R	24378092	24379576	chr2R	24107411	24108942	269151
chr2R	25006029	25006934	chr2R	25058911	25059745	51978
chr2R	25058956	25059797	chr2R	25058911	25059745	0
chr3L	136440	136988	chr3L	300873	302525	163886
chr3L	441404	442548	chr3L	412105	413831	27574
chr3L	551421	552634	chr3L	536573	536825	14597
chr3L	645334	645776	chr3L	737151	737467	91376
chr3L	715718	716659	chr3L	737151	737467	20493
chr3L	741998	743052	chr3L	745339	745926	2288
chr3L	1091005	1091769	chr3L	1115882	1116371	24114
chr3L	1120865	1122223	chr3L	1115882	1116371	4495
chr3L	1351923	1352610	chr3L	1357774	1358926	5165
chr3L	1403969	1404997	chr3L	1414307	1414650	9311
chr3L	1915849	1916275	chr3L	1910809	1913144	2706
chr3L	2152787	2153291	chr3L	2243928	2244308	90638
chr3L	2815863	2816254	chr3L	2856555	2856989	40302
chr3L	2881277	2882107	chr3L	2864671	2865352	15926
chr3L	3035917	3036761	chr3L	3075048	3075163	38288
chr3L	3074918	3075225	chr3L	3075048	3075163	0
chr3L	3107342	3107801	chr3L	3075048	3075163	32180
chr3L	3339028	3339601	chr3L	3391613	3392361	52013
chr3L	3391803	3392469	chr3L	3391613	3392361	0
chr3L	3394826	3395919	chr3L	3391613	3392361	2466
chr3L	3542425	3542943	chr3L	3574944	3575529	32002
chr3L	3623350	3623868	chr3L	3627793	3628258	3926
chr3L	3802219	3802799	chr3L	3832622	3833217	29824
chr3L	4624057	4625162	chr3L	4630335	4630619	5174
chr3L	4993821	4995430	chr3L	4991810	4992274	1548
chr3L	5352468	5353329	chr3L	4991810	4992274	360195
chr3L	5981553	5982432	chr3L	5955355	5955899	25655
chr3L	6280434	6281876	chr3L	5955355	5955899	324536
chr3L	6865652	6866120	chr3L	6895266	6895707	29147
chr3L	6922622	6924225	chr3L	6922655	6923272	0
chr3L	6941452	6942020	chr3L	6922655	6923272	18181
chr3L	7371417	7371875	chr3L	7535699	7536642	163825
chr3L	7861438	7862635	chr3L	7895374	7896097	32740
chr3L	7955922	7956357	chr3L	7946750	7947195	8728
chr3L	8451718	8452654	chr3L	8580349	8580737	127696
chr3L	8461316	8462098	chr3L	8580349	8580737	118252
chr3L	9352612	9353613	chr3L	9439610	9439783	85998
chr3L	9794394	9795321	chr3L	9627818	9628815	165580
chr3L	9832734	9833764	chr3L	9627818	9628815	203920
chr3L	10297347	10298713	chr3L	10684582	10684784	385870
chr3L	10379181	10379890	chr3L	10684582	10684784	304693
chr3L	10772903	10773131	chr3L	10684582	10684784	88120
chr3L	10943585	10945231	chr3L	10684582	10684784	258802
chr3L	10975144	10976434	chr3L	10684582	10684784	290361
chr3L	11144846	11145452	chr3L	11387140	11389150	241689
chr3L	12367563	12368542	chr3L	12388808	12388950	20267
chr3L	12371551	12372846	chr3L	12388808	12388950	15963
chr3L	12406823	12408244	chr3L	12421689	12422585	13446
chr3L	12451779	12452173	chr3L	12421689	12422585	29195
chr3L	12569619	12570096	chr3L	12596968	12598069	26873
chr3L	12607991	12608544	chr3L	12608146	12608562	0
chr3L	13076105	13076801	chr3L	13078996	13079529	2196
chr3L	13134782	13135994	chr3L	13105426	13106440	28343
chr3L	13256203	13256859	chr3L	13245877	13249126	7078
chr3L	13357558	13358670	chr3L	13245877	13249126	108433
chr3L	13709736	13710539	chr3L	14120513	14120933	409975
chr3L	14463177	14463897	chr3L	14444303	14445248	17930
chr3L	14467595	14468374	chr3L	14444303	14445248	22348
chr3L	14522479	14523451	chr3L	14575640	14577616	52190
chr3L	14575595	14576013	chr3L	14575640	14577616	0
chr3L	14577508	14577853	chr3L	14575640	14577616	0
chr3L	14595059	14595611	chr3L	14575640	14577616	17444
chr3L	14623692	14624035	chr3L	14575640	14577616	46077
chr3L	15014430	15016139	chr3L	14996118	14996144	18287
chr3L	15244915	15246691	chr3L	15251235	15251679	4545
chr3L	15264289	15264676	chr3L	15263582	15264340	0
chr3L	15293717	15294485	chr3L	15272701	15273064	20654
chr3L	15817565	15818224	chr3L	15793584	15794371	23195
chr3L	16344115	16345111	chr3L	16563907	16564972	218797
chr3L	16494482	16495003	chr3L	16563907	16564972	68905
chr3L	16910186	16910727	chr3L	16887654	16888644	21543
chr3L	17443559	17443913	chr3L	17376745	17377211	66349
chr3L	18202476	18203528	chr3L	18218707	18219218	15180
chr3L	18233348	18233679	chr3L	18218707	18219218	14131
chr3L	18325211	18325718	chr3L	18330366	18331275	4649
chr3L	18382242	18382875	chr3L	18355025	18356021	26222
chr3L	18393267	18394053	chr3L	18355025	18356021	37247
chr3L	18423907	18424652	chr3L	18445586	18445920	20935
chr3L	18445464	18446004	chr3L	18445586	18445920	0
chr3L	18452673	18453064	chr3L	18446230	18447922	4752
chr3L	18799984	18800577	chr3L	19006386	19006888	205810
chr3L	18996349	18997319	chr3L	19006386	19006888	9068
chr3L	19303160	19304372	chr3L	19232495	19232769	70392
chr3L	19345170	19345606	chr3L	19232495	19232769	112402
chr3L	19895390	19895996	chr3L	20015164	20016097	119169
chr3L	19896910	19898090	chr3L	20015164	20016097	117075
chr3L	19898612	19898890	chr3L	20015164	20016097	116275
chr3L	20442736	20443654	chr3L	20445951	20447256	2298
chr3L	20540711	20542017	chr3L	20445951	20447256	93456
chr3L	20674853	20675792	chr3L	20711085	20711297	35294
chr3L	20739704	20740341	chr3L	20711085	20711297	28408
chr3L	20793747	20794234	chr3L	20838281	20838585	44048
chr3L	21066277	21067128	chr3L	21160043	21161424	92916
chr3L	21447961	21448815	chr3L	21583478	21583800	134664
chr3L	21462317	21462874	chr3L	21583478	21583800	120605
chr3L	21738885	21739627	chr3L	21583478	21583800	155086
chr3L	22231743	22233700	chr3L	22339216	22340124	105517
chr3L	23949036	23949720	chr3L	24031943	24032031	82224
chr3L	24367526	24368959	chr3L	24031943	24032031	335496
chr3R	4841710	4842226	chr3R	4870798	4871337	28573
chr3R	4954180	4954777	chr3R	4986498	4986553	31722
chr3R	5055394	5056620	chr3R	5023517	5023838	31557
chr3R	5729084	5729934	chr3R	6002861	6003187	272928
chr3R	6760783	6761924	chr3R	6670909	6673415	87369
chr3R	6866556	6867149	chr3R	6866613	6867192	0
chr3R	6878732	6879046	chr3R	6871398	6872645	6088
chr3R	6914224	6915017	chr3R	6871398	6872645	41580
chr3R	6946854	6947906	chr3R	6959286	6960331	11381
chr3R	7133690	7134293	chr3R	7138073	7138519	3781
chr3R	7134709	7135081	chr3R	7138073	7138519	2993
chr3R	7137787	7138649	chr3R	7138073	7138519	0
chr3R	7174098	7175717	chr3R	7138073	7138519	35580
chr3R	7187901	7188781	chr3R	7138073	7138519	49383
chr3R	7940968	7941388	chr3R	7991430	7991598	50043
chr3R	7944604	7945178	chr3R	7991430	7991598	46253
chr3R	8188924	8189563	chr3R	8193695	8194108	4133
chr3R	8215292	8216117	chr3R	8198534	8199859	15434
chr3R	8270583	8271445	chr3R	8285179	8286278	13735
chr3R	8271697	8272333	chr3R	8285179	8286278	12847
chr3R	8330362	8331181	chr3R	8335956	8336889	4776
chr3R	8335888	8336181	chr3R	8335956	8336889	0
chr3R	8680402	8681082	chr3R	8681920	8682666	839
chr3R	8681867	8682641	chr3R	8681920	8682666	0
chr3R	9226165	9226479	chr3R	9230523	9230779	4045
chr3R	9661502	9662410	chr3R	9623593	9624741	36762
chr3R	10168621	10169575	chr3R	10161684	10163079	5543
chr3R	10179460	10181465	chr3R	10161684	10163079	16382
chr3R	10251790	10253427	chr3R	10213401	10214134	37657
chr3R	10375206	10376216	chr3R	10213401	10214134	161073
chr3R	10653027	10653783	chr3R	10631176	10632392	20636
chr3R	11196681	11197130	chr3R	11257693	11258243	60564
chr3R	12325353	12326517	chr3R	12313200	12314846	10508
chr3R	13647671	13648105	chr3R	13652663	13652983	4559
chr3R	13859942	13860728	chr3R	13915899	13917417	55172
chr3R	13885472	13886348	chr3R	13915899	13917417	29552
chr3R	13941653	13943143	chr3R	13946967	13947989	3825
chr3R	13947323	13948096	chr3R	13946967	13947989	0
chr3R	14583417	14584549	chr3R	14583575	14584006	0
chr3R	14589229	14590211	chr3R	14595337	14596000	5127
chr3R	14595362	14595975	chr3R	14595337	14596000	0
chr3R	14793385	14795176	chr3R	14652343	14652768	140618
chr3R	15419151	15419787	chr3R	15613869	15614243	194083
chr3R	15609032	15610004	chr3R	15613869	15614243	3866
chr3R	15990120	15991241	chr3R	15990100	15991084	0
chr3R	16316626	16317238	chr3R	16321966	16322836	4729
chr3R	16542192	16543227	chr3R	16627452	16627482	84226
chr3R	16687078	16688111	chr3R	16686742	16688054	0
chr3R	16850572	16851106	chr3R	16866202	16867150	15097
chr3R	16851946	16852360	chr3R	16866202	16867150	13843
chr3R	16866012	16867277	chr3R	16866202	16867150	0
chr3R	16933419	16933680	chr3R	16904464	16905611	27809
chr3R	17977907	17979341	chr3R	18044868	18045410	65528
chr3R	18047722	18048482	chr3R	18044868	18045410	2313
chr3R	19246402	19247551	chr3R	19273232	19273781	25682
chr3R	19253857	19254547	chr3R	19273232	19273781	18686
chr3R	19339938	19340419	chr3R	19351691	19352548	11273
chr3R	19346171	19346956	chr3R	19351691	19352548	4736
chr3R	19354370	19354982	chr3R	19351691	19352548	1823
chr3R	19485483	19486620	chr3R	19359636	19360206	125278
chr3R	19786210	19786947	chr3R	19804450	19804932	17504
chr3R	19787373	19788557	chr3R	19804450	19804932	15894
chr3R	20787916	20789310	chr3R	20609080	20612180	175737
chr3R	21326557	21327329	chr3R	21299698	21299829	26729
chr3R	21382296	21383024	chr3R	21383549	21384896	526
chr3R	21454649	21455647	chr3R	21454663	21455701	0
chr3R	21512103	21513544	chr3R	21539475	21541514	25932
chr3R	21539629	21540018	chr3R	21539475	21541514	0
chr3R	22175981	22177851	chr3R	22064846	22065360	110622
chr3R	23031465	23032016	chr3R	23037824	23041686	5809
chr3R	23042517	23043320	chr3R	23037824	23041686	832
chr3R	23148505	23149601	chr3R	23198699	23199648	49099
chr3R	23298689	23299152	chr3R	23321490	23322083	22339
chr3R	23444995	23446197	chr3R	23438121	23438578	6418
chr3R	23673141	23674403	chr3R	23706901	23709144	32499
chr3R	23817441	23818253	chr3R	23774284	23775853	41589
chr3R	24511527	24512225	chr3R	24521433	24521954	9209
chr3R	25059976	25060763	chr3R	25462909	25463170	402147
chr3R	25526321	25527598	chr3R	25462909	25463170	63152
chr3R	25629553	25630369	chr3R	25628412	25629591	0
chr3R	26027780	26028359	chr3R	26032386	26032675	4028
chr3R	26604138	26605984	chr3R	26569399	26570109	34030
chr3R	26884342	26885068	chr3R	26829368	26830206	54137
chr3R	27417951	27418564	chr3R	27444932	27446118	26369
chr3R	27446148	27447491	chr3R	27444932	27446118	31
chr3R	28084058	28085453	chr3R	28552161	28552638	466709
chr3R	28163176	28166394	chr3R	28552161	28552638	385768
chr3R	28385968	28387224	chr3R	28552161	28552638	164938
chr3R	29086927	29087684	chr3R	29101691	29102711	14008
chr3R	29110394	29111146	chr3R	29101691	29102711	7684
chr3R	29376279	29376949	chr3R	29306418	29306811	69469
chr3R	29539715	29540342	chr3R	29542558	29543013	2217
chr3R	30221081	30222284	chr3R	30258427	30259628	36144
chr3R	30229076	30230173	chr3R	30258427	30259628	28255
chr3R	30393478	30394640	chr3R	30258427	30259628	133851
chr3R	30778049	30778501	chr3R	30746857	30747410	30640
chr3R	30906433	30907380	chr3R	30905481	30905674	760
chr3R	30917292	30917896	chr3R	30918775	30919212	880
chr3R	31064416	31064945	chr3R	30922455	30922915	141502
chr3R	31159645	31161507	chr3R	31357805	31358129	196299
chr3R	31524310	31525221	chr3R	31432523	31433237	91074
chr3R	31606046	31607067	chr3R	31682910	31683370	75844
chr3R	31702756	31703514	chr3R	31702830	31703351	0
chr3R	31703723	31704126	chr3R	31702830	31703351	373
chr3R	31781299	31782616	chr3R	31706111	31706841	74459
chr4	801057	802345	chr4	828220	828236	25876
chrUn_DS483562v1	8668	9443	.	-1	-1	-1
chrUn_DS483562v1	29933	30347	.	-1	-1	-1
chrUn_DS483562v1	30598	30925	.	-1	-1	-1
chrX	377487	378921	chrX	372819	373020	4468
chrX	392251	392713	chrX	372819	373020	19232
chrX	397533	398500	chrX	412169	412564	13670
chrX	403400	404661	chrX	412169	412564	7509
chrX	412016	413529	chrX	412169	412564	0
chrX	418721	419840	chrX	418801	419192	0
chrX	418721	419840	chrX	419245	419592	0
chrX	587478	588167	chrX	607452	607921	19286
chrX	1103796	1104254	chrX	1129774	1129850	25521
chrX	1310571	1311404	chrX	1223169	1224121	86451
chrX	1454866	1456308	chrX	1223169	1224121	230746
chrX	1657452	1658245	chrX	1852505	1852651	194261
chrX	2254854	2255802	chrX	2321533	2321617	65732
chrX	4012621	4013434	chrX	4020024	4020252	6591
chrX	4165664	4166521	chrX	4208123	4208488	41603
chrX	4389452	4390918	chrX	4411200	4411266	20283
chrX	4420187	4420460	chrX	4411200	4411266	8922
chrX	4486637	4487106	chrX	4466906	4467477	19161
chrX	4561877	4563371	chrX	4562348	4562559	0
chrX	5171787	5172801	chrX	5007046	5007314	164474
chrX	5417830	5418266	chrX	5542044	5543205	123779
chrX	5589757	5590296	chrX	5584064	5584501	5257
chrX	5598569	5599431	chrX	5584064	5584501	14069
chrX	5628810	5629593	chrX	5584064	5584501	44310
chrX	6016172	6016962	chrX	6003944	6004631	11542
chrX	6598897	6599605	chrX	6818751	6819307	219147
chrX	6874866	6875462	chrX	6870576	6870997	3870
chrX	7257898	7258425	chrX	7272623	7274580	14199
chrX	7369526	7370254	chrX	7328634	7328801	40726
chrX	7558960	7560045	chrX	7551725	7552769	6192
chrX	7569455	7570585	chrX	7551725	7552769	16687
chrX	7625489	7625828	chrX	7551725	7552769	72721
chrX	9760067	9760655	chrX	9760026	9760969	0
chrX	9775044	9776146	chrX	9760026	9760969	14076
chrX	11513091	11513796	chrX	11605151	11605555	91356
chrX	12200532	12201395	chrX	12223756	12223864	22362
chrX	12218461	12219049	chrX	12223756	12223864	4708
chrX	12230996	12231966	chrX	12232510	12232910	545
chrX	12613044	12613464	chrX	12610233	12610344	2701
chrX	13369222	13370050	chrX	13240524	13240926	128297
chrX	13851768	13853804	chrX	14026408	14026618	172605
chrX	14707806	14708824	chrX	14739080	14739317	30257
chrX	15487529	15488514	chrX	15591778	15591841	103265
chrX	15666022	15667026	chrX	15666478	15666612	0
chrX	15730138	15731278	chrX	15730753	15731328	0
chrX	16159496	16160306	chrX	16162413	16162827	2108
chrX	16356177	16357025	chrX	16339275	16339410	16768
chrX	16775975	16776338	chrX	16769856	16770286	5690
chrX	17173675	17174244	chrX	17336644	17337324	162401
chrX	17328845	17329542	chrX	17336644	17337324	7103
chrX	17535546	17536477	chrX	17517982	17518606	16941
chrX	18031521	18032937	chrX	17898703	17899271	132251
chrX	18263825	18264739	chrX	18265062	18265644	324
chrX	18269617	18271409	chrX	18269214	18270311	0
chrX	18536861	18537821	chrX	18580621	18581000	42801
chrX	20633264	20634024	chrX	20635846	20636277	1823
chrX	21053003	21053566	chrX	21173102	21173439	119537
chrX	21377877	21378940	chrX	21327063	21328143	49735
chrX	23008641	23009270	chrX	22859303	22859619	149023
chrX_DS483660v1_random	12905	13140	.	-1	-1	-1
chrX_DS483909v1_random	1369	2437	.	-1	-1	-1
chrX_DS484057v1_random	1955	2477	.	-1	-1	-1
chrY	1428377	1428836	.	-1	-1	-1
chrY_DS484175v1_random	52	791	.	-1	-1	-1
