# Supplementary material for: The hourglass model of evolutionary conservation during embryogenesis extends to developmental enhancers with signatures of positive selection
Source: Genome Res. 2021 Sep;31(9):1573–81. doi: 10.1101/gr.275212.121 (PMC8415374; doi:10.1101/gr.275212.121)
Supplement: Supplemental Material [file supp_gr.275212.121_Supplemental_Code.zip › Supplemental_Code/data/bedFiles/enhancers/stage_specific_enhancers/enhancer_distance_annotation/dmel1820_IDR_0.05_specific_enhancer_distance_dvir.bed]

chr2L	57297	58599	chr2L	45996	46210	11088
chr2L	125411	126339	chr2L	125364	125591	0
chr2L	146216	147231	chr2L	125364	125591	20626
chr2L	174071	174931	chr2L	174367	174445	0
chr2L	175665	176250	chr2L	174367	174445	1221
chr2L	501072	501856	chr2L	322785	323117	177956
chr2L	514018	514868	chr2L	322785	323117	190902
chr2L	698204	699101	chr2L	791144	791434	92044
chr2L	991665	994802	chr2L	1019235	1020207	24434
chr2L	1288295	1289668	chr2L	1290617	1291545	950
chr2L	1529734	1531659	chr2L	1528679	1529843	0
chr2L	1543277	1544294	chr2L	1528679	1529843	13435
chr2L	1827972	1829570	chr2L	1699246	1699472	128501
chr2L	1907220	1907541	chr2L	1699246	1699472	207749
chr2L	1944197	1945292	chr2L	2169123	2169326	223832
chr2L	2132145	2132837	chr2L	2169123	2169326	36287
chr2L	2313682	2314677	chr2L	2314528	2314794	0
chr2L	2347689	2350653	chr2L	2347652	2349182	0
chr2L	2435433	2437646	chr2L	2431431	2432029	3405
chr2L	2502159	2503112	chr2L	2549116	2549377	46005
chr2L	2581128	2581599	chr2L	2549116	2549377	31752
chr2L	2634142	2635160	chr2L	2709269	2711049	74110
chr2L	2705939	2707066	chr2L	2709269	2711049	2204
chr2L	2714492	2715571	chr2L	2709269	2711049	3444
chr2L	2865838	2866229	chr2L	2802843	2803076	62763
chr2L	2963470	2965429	chr2L	2941056	2941337	22134
chr2L	3262330	3264570	chr2L	3307276	3307537	42707
chr2L	3365800	3367180	chr2L	3334719	3334878	30923
chr2L	3516941	3517660	chr2L	3560755	3561051	43096
chr2L	3876949	3877768	chr2L	3859889	3860444	16506
chr2L	3882846	3884316	chr2L	3859889	3860444	22403
chr2L	3926686	3927751	chr2L	3932541	3933268	4791
chr2L	3959330	3961070	chr2L	3938401	3939488	19843
chr2L	4040759	4041653	chr2L	4080898	4080958	39246
chr2L	4232558	4233705	chr2L	4281801	4282229	48097
chr2L	4236873	4238205	chr2L	4281801	4282229	43597
chr2L	4262874	4265776	chr2L	4281801	4282229	16026
chr2L	4302592	4303310	chr2L	4281801	4282229	20364
chr2L	4430476	4432136	chr2L	4428949	4430095	382
chr2L	4677349	4678544	chr2L	4678477	4679394	0
chr2L	4678709	4680998	chr2L	4678477	4679394	0
chr2L	4691143	4691944	chr2L	4698591	4699915	6648
chr2L	4917773	4918179	chr2L	4886355	4886917	30857
chr2L	4998730	4999116	chr2L	5028702	5029177	29587
chr2L	5080765	5083398	chr2L	5101968	5102324	18571
chr2L	5604195	5605955	chr2L	5706270	5706827	100316
chr2L	5683297	5685205	chr2L	5706270	5706827	21066
chr2L	5688003	5689367	chr2L	5706270	5706827	16904
chr2L	5889147	5890251	chr2L	5898285	5898624	8035
chr2L	5944539	5946276	chr2L	5898285	5898624	45916
chr2L	6017472	6018818	chr2L	6027247	6027552	8430
chr2L	6026106	6027565	chr2L	6027247	6027552	0
chr2L	6085756	6086074	chr2L	6085988	6086287	0
chr2L	6145133	6145706	chr2L	6148903	6149534	3198
chr2L	6186044	6187596	chr2L	6185950	6187184	0
chr2L	6188032	6189088	chr2L	6185950	6187184	849
chr2L	6256465	6257431	chr2L	6293969	6294428	36539
chr2L	6379621	6380381	chr2L	6367141	6367149	12473
chr2L	6590508	6592470	chr2L	6641831	6641993	49362
chr2L	6777561	6779425	chr2L	6780646	6781718	1222
chr2L	6889440	6890128	chr2L	6788870	6788979	100462
chr2L	7485203	7486592	chr2L	7494617	7495058	8026
chr2L	7572791	7573129	chr2L	7572886	7573136	0
chr2L	7836546	7837529	chr2L	7875158	7875912	37630
chr2L	7954609	7956219	chr2L	7954359	7955274	0
chr2L	7954609	7956219	chr2L	7955535	7955990	0
chr2L	7963978	7964679	chr2L	7963937	7964408	0
chr2L	7969665	7971365	chr2L	7963937	7964408	5258
chr2L	7972115	7975440	chr2L	7963937	7964408	7708
chr2L	8232184	8234506	chr2L	8319239	8319667	84734
chr2L	8334220	8335305	chr2L	8325355	8325760	8461
chr2L	8397974	8398433	chr2L	8348407	8348757	49218
chr2L	8563838	8565361	chr2L	8573155	8573672	7795
chr2L	8617014	8618470	chr2L	8637004	8637388	18535
chr2L	8738196	8738632	chr2L	8736838	8737513	684
chr2L	8940538	8941115	chr2L	8948940	8949023	7826
chr2L	9021349	9022308	chr2L	9059163	9059333	36856
chr2L	9078687	9080030	chr2L	9099348	9100120	19319
chr2L	9159689	9160566	chr2L	9159912	9160466	0
chr2L	9231613	9232217	chr2L	9231908	9232789	0
chr2L	9341258	9342218	chr2L	9301309	9302179	39080
chr2L	9359317	9361463	chr2L	9301309	9302179	57139
chr2L	9399130	9401101	chr2L	9301309	9302179	96952
chr2L	9778714	9779949	chr2L	9811049	9812195	31101
chr2L	9798828	9800033	chr2L	9811049	9812195	11017
chr2L	9832519	9833118	chr2L	9811049	9812195	20325
chr2L	10111977	10112950	chr2L	10096113	10097268	14710
chr2L	10621672	10622523	chr2L	10650375	10651264	27853
chr2L	10666986	10667969	chr2L	10664611	10666423	564
chr2L	10810615	10813862	chr2L	10919937	10920632	106076
chr2L	10921376	10922357	chr2L	10919937	10920632	745
chr2L	11676657	11677852	chr2L	11700711	11702508	22860
chr2L	11978760	11980088	chr2L	11931201	11932287	46474
chr2L	12021844	12022502	chr2L	12029838	12030758	7337
chr2L	12022736	12024626	chr2L	12029838	12030758	5213
chr2L	12107022	12107571	chr2L	12134570	12134752	27000
chr2L	12158176	12159375	chr2L	12134570	12134752	23425
chr2L	12250638	12251828	chr2L	12284629	12284834	32802
chr2L	12750039	12750667	chr2L	12698095	12699023	51017
chr2L	12811557	12812609	chr2L	12814734	12816200	2126
chr2L	12817760	12818792	chr2L	12814734	12816200	1561
chr2L	12903864	12906293	chr2L	12904329	12904964	0
chr2L	12983777	12986432	chr2L	13033159	13033555	46728
chr2L	13048658	13049831	chr2L	13049026	13049142	0
chr2L	13261935	13262688	chr2L	13277602	13278170	14915
chr2L	13325981	13326845	chr2L	13324299	13324674	1308
chr2L	13355572	13356430	chr2L	13324299	13324674	30899
chr2L	13487963	13489995	chr2L	13489340	13489773	0
chr2L	13692309	13694625	chr2L	13697817	13698635	3193
chr2L	13766309	13767389	chr2L	13760132	13761226	5084
chr2L	13881436	13882408	chr2L	13872380	13873810	7627
chr2L	13897920	13899742	chr2L	13872380	13873810	24111
chr2L	14005588	14006470	chr2L	13990369	13990396	15193
chr2L	14015145	14015831	chr2L	13990369	13990396	24750
chr2L	14172373	14174392	chr2L	14184013	14184536	9622
chr2L	14334896	14336863	chr2L	14306431	14307870	27027
chr2L	14377158	14378822	chr2L	14414277	14414846	35456
chr2L	14399198	14399870	chr2L	14414277	14414846	14408
chr2L	14414443	14415255	chr2L	14414277	14414846	0
chr2L	14457999	14458960	chr2L	14414277	14414846	43154
chr2L	14750153	14751783	chr2L	14814401	14814766	62619
chr2L	14826927	14829768	chr2L	14814401	14814766	12162
chr2L	14878055	14878695	chr2L	14814401	14814766	63290
chr2L	15083782	15085594	chr2L	15000237	15000956	82827
chr2L	15101669	15102232	chr2L	15178883	15179583	76652
chr2L	15125613	15127018	chr2L	15178883	15179583	51866
chr2L	15390108	15391657	chr2L	15387661	15388634	1475
chr2L	15422049	15422783	chr2L	15387661	15388634	33416
chr2L	15605584	15606788	chr2L	15604319	15605661	0
chr2L	15652738	15653127	chr2L	15698815	15700255	45689
chr2L	15781666	15782342	chr2L	15760713	15760892	20775
chr2L	15819808	15820783	chr2L	15845305	15845673	24523
chr2L	15968406	15970335	chr2L	15982753	15983250	12419
chr2L	15984578	15986903	chr2L	15982753	15983250	1329
chr2L	16322042	16322801	chr2L	16322371	16322771	0
chr2L	16862270	16863309	chr2L	16844529	16846152	16119
chr2L	16937663	16939541	chr2L	16950072	16950607	10532
chr2L	17037587	17039723	chr2L	17040844	17041860	1122
chr2L	17080493	17082060	chr2L	17099244	17100980	17185
chr2L	17115254	17116971	chr2L	17103123	17103701	11554
chr2L	17337681	17341548	chr2L	17432919	17433198	91372
chr2L	17758537	17759364	chr2L	17761555	17762001	2192
chr2L	18148586	18149270	chr2L	18102488	18103428	45159
chr2L	18159822	18161341	chr2L	18102488	18103428	56395
chr2L	18216659	18218370	chr2L	18220302	18221535	1933
chr2L	18266252	18268843	chr2L	18278064	18278311	9222
chr2L	18376260	18377884	chr2L	18302926	18303731	72530
chr2L	18434635	18436924	chr2L	18525498	18526083	88575
chr2L	18659028	18660079	chr2L	18640764	18641666	17363
chr2L	18906422	18907223	chr2L	18914537	18914930	7315
chr2L	18955550	18956093	chr2L	18914537	18914930	40621
chr2L	19143839	19144260	chr2L	19140929	19141657	2183
chr2L	19273136	19274733	chr2L	19262423	19263067	10070
chr2L	19382316	19383811	chr2L	19386678	19387846	2868
chr2L	19561424	19561930	chr2L	19624241	19625196	62312
chr2L	19621865	19624387	chr2L	19624241	19625196	0
chr2L	19788242	19788943	chr2L	19788451	19788760	0
chr2L	19840828	19844058	chr2L	19788451	19788760	52069
chr2L	19926315	19927388	chr2L	19919978	19920300	6016
chr2L	19996213	19997475	chr2L	19996872	19997308	0
chr2L	19998073	19999405	chr2L	19996872	19997308	766
chr2L	20055359	20056664	chr2L	20079285	20079509	22622
chr2L	20102444	20103423	chr2L	20079285	20079509	22936
chr2L	20337741	20338443	chr2L	20383288	20384661	44846
chr2L	20389699	20390938	chr2L	20383288	20384661	5039
chr2L	20391035	20391765	chr2L	20383288	20384661	6375
chr2L	20589650	20590882	chr2L	20589633	20590590	0
chr2L	20597126	20598951	chr2L	20589633	20590590	6537
chr2L	20748353	20750947	chr2L	20772938	20773667	21992
chr2L	20759239	20759849	chr2L	20772938	20773667	13090
chr2L	20911158	20911887	chr2L	20881659	20881825	29334
chr2L	21128680	21129958	chr2L	21117836	21118140	10541
chr2L	21672611	21673068	chr2L	21699565	21700271	26498
chr2L	22044365	22045434	chr2L	21968071	21968346	76020
chr2L	22779667	22781983	chr2L	21968071	21968346	811322
chr2L	23018781	23020926	chr2L	21968071	21968346	1050436
chr2L	23319784	23320439	chr2L	21968071	21968346	1351439
chr2R	1372345	1374320	chr2R	1398464	1399164	24145
chr2R	3493807	3494058	chr2R	4280793	4281200	786736
chr2R	3900680	3901886	chr2R	4280793	4281200	378908
chr2R	4236608	4237593	chr2R	4280793	4281200	43201
chr2R	6032814	6033532	chr2R	6029638	6029907	2908
chr2R	6112367	6113266	chr2R	6140387	6140907	27122
chr2R	6643512	6644681	chr2R	6685499	6685781	40819
chr2R	6704761	6705411	chr2R	6713731	6713918	8321
chr2R	6848097	6849161	chr2R	6823058	6823227	24871
chr2R	6967221	6967659	chr2R	6994265	6995264	26607
chr2R	7014005	7014731	chr2R	7020886	7021307	6156
chr2R	7080270	7081156	chr2R	7029679	7030343	49928
chr2R	7528147	7528633	chr2R	7505505	7506400	21748
chr2R	7629637	7630164	chr2R	7701201	7701817	71038
chr2R	7750646	7751991	chr2R	7733021	7733033	17614
chr2R	7764833	7765731	chr2R	7770313	7771943	4583
chr2R	7838521	7840515	chr2R	7770313	7771943	66579
chr2R	7908598	7910385	chr2R	7770313	7771943	136656
chr2R	8092407	8095242	chr2R	8149702	8150022	54461
chr2R	8418466	8419419	chr2R	8510116	8511168	90698
chr2R	8515306	8518505	chr2R	8510116	8511168	4139
chr2R	8524149	8526796	chr2R	8536836	8537575	10041
chr2R	8563822	8564681	chr2R	8572585	8572741	7905
chr2R	8673562	8674664	chr2R	8747875	8749844	73212
chr2R	8787145	8789261	chr2R	8751795	8753583	33563
chr2R	8847494	8849928	chr2R	8855988	8856078	6061
chr2R	8962058	8964813	chr2R	9051715	9052517	86903
chr2R	9325650	9326290	chr2R	9325211	9326158	0
chr2R	9427835	9428346	chr2R	9438792	9439336	10447
chr2R	9621804	9624957	chr2R	9620159	9620917	888
chr2R	9742169	9743699	chr2R	9742231	9742811	0
chr2R	9797690	9801162	chr2R	9780708	9781401	16290
chr2R	9926716	9927347	chr2R	9926796	9927357	0
chr2R	10002846	10004774	chr2R	9995967	9996862	5985
chr2R	10172917	10173534	chr2R	10104303	10104327	68591
chr2R	10204481	10204940	chr2R	10275414	10275494	70475
chr2R	10282350	10283352	chr2R	10281827	10283624	0
chr2R	10371474	10372092	chr2R	10361058	10361786	9689
chr2R	10463884	10465425	chr2R	10457218	10458057	5828
chr2R	10528324	10529130	chr2R	10528043	10529314	0
chr2R	10678925	10680106	chr2R	10703213	10703489	23108
chr2R	10736144	10736593	chr2R	10749799	10750378	13207
chr2R	10913991	10915078	chr2R	10947561	10955586	32484
chr2R	11001412	11002296	chr2R	10947561	10955586	45827
chr2R	11040492	11042239	chr2R	10947561	10955586	84907
chr2R	11206504	11207787	chr2R	11272164	11272275	64378
chr2R	11216355	11216657	chr2R	11272164	11272275	55508
chr2R	11246556	11247181	chr2R	11272164	11272275	24984
chr2R	11499725	11500676	chr2R	11510103	11510643	9428
chr2R	11667590	11669241	chr2R	11665815	11666054	1537
chr2R	11783875	11785030	chr2R	11772860	11774110	9766
chr2R	11785637	11786499	chr2R	11772860	11774110	11528
chr2R	11816581	11817593	chr2R	11845149	11845581	27557
chr2R	11845942	11846618	chr2R	11845149	11845581	362
chr2R	12129725	12130891	chr2R	12129901	12130628	0
chr2R	12263181	12263963	chr2R	12273395	12274750	9433
chr2R	12270951	12271620	chr2R	12273395	12274750	1776
chr2R	12389724	12390715	chr2R	12425025	12425317	34311
chr2R	12479767	12480831	chr2R	12425025	12425317	54451
chr2R	12599661	12600626	chr2R	12599338	12599462	200
chr2R	12738870	12741549	chr2R	12773029	12774269	31481
chr2R	12785275	12787443	chr2R	12773029	12774269	11007
chr2R	13243720	13244629	chr2R	13261805	13262139	17177
chr2R	13492165	13493877	chr2R	13586024	13586038	92148
chr2R	13643848	13644672	chr2R	13646458	13647733	1787
chr2R	13646401	13646919	chr2R	13646458	13647733	0
chr2R	13697954	13698477	chr2R	13719977	13720234	21501
chr2R	13863500	13865772	chr2R	13821878	13822595	40906
chr2R	13940836	13941629	chr2R	13930022	13930908	9929
chr2R	14265584	14266180	chr2R	14386864	14387285	120685
chr2R	14379026	14380359	chr2R	14386864	14387285	6506
chr2R	14559039	14561156	chr2R	14559599	14559927	0
chr2R	14661242	14661887	chr2R	14732935	14733509	71049
chr2R	14694601	14696117	chr2R	14732935	14733509	36819
chr2R	14831046	14832437	chr2R	14921748	14922810	89312
chr2R	14842267	14843429	chr2R	14921748	14922810	78320
chr2R	15402864	15404084	chr2R	15403943	15404680	0
chr2R	15407409	15407784	chr2R	15407220	15407561	0
chr2R	15409436	15411421	chr2R	15409350	15410087	0
chr2R	15520356	15522479	chr2R	15552645	15552994	30167
chr2R	15633976	15635161	chr2R	15636974	15638231	1814
chr2R	15671582	15671804	chr2R	15638505	15640061	31522
chr2R	15738008	15738901	chr2R	15721122	15722089	15920
chr2R	15751510	15752916	chr2R	15756858	15757407	3943
chr2R	15811020	15811875	chr2R	15782630	15783137	27884
chr2R	15885021	15885458	chr2R	15905048	15905375	19591
chr2R	16019591	16021164	chr2R	16020353	16020657	0
chr2R	16375959	16376438	chr2R	16406891	16407573	30454
chr2R	16423131	16424309	chr2R	16406891	16407573	15559
chr2R	16676376	16678527	chr2R	16681251	16681865	2725
chr2R	16832639	16833407	chr2R	16820097	16821370	11270
chr2R	16839533	16840295	chr2R	16848525	16849251	8231
chr2R	16877758	16878514	chr2R	16876909	16878444	0
chr2R	16994882	16996335	chr2R	16913895	16914220	80663
chr2R	17371093	17372241	chr2R	17371375	17372628	0
chr2R	17465810	17466633	chr2R	17515588	17516710	48956
chr2R	17500812	17501346	chr2R	17515588	17516710	14243
chr2R	17534419	17534894	chr2R	17515588	17516710	17710
chr2R	17636772	17637595	chr2R	17515588	17516710	120063
chr2R	17646523	17647572	chr2R	17515588	17516710	129814
chr2R	17705218	17706577	chr2R	17825247	17826971	118671
chr2R	17877522	17878883	chr2R	17838965	17839870	37653
chr2R	17901710	17903011	chr2R	17838965	17839870	61841
chr2R	17942025	17943520	chr2R	18008338	18008822	64819
chr2R	18001110	18002044	chr2R	18008338	18008822	6295
chr2R	18041930	18042955	chr2R	18008338	18008822	33109
chr2R	18110553	18111589	chr2R	18129187	18130099	17599
chr2R	18260026	18261063	chr2R	18240703	18241074	18953
chr2R	18317191	18318276	chr2R	18319381	18319549	1106
chr2R	18325654	18327632	chr2R	18319381	18319549	6106
chr2R	18541487	18542722	chr2R	18547275	18547939	4554
chr2R	18551121	18551855	chr2R	18548843	18549186	1936
chr2R	18609398	18609893	chr2R	18605174	18605826	3573
chr2R	18736964	18737921	chr2R	18723776	18725026	11939
chr2R	19038153	19039031	chr2R	18993460	18995297	42857
chr2R	19074318	19075583	chr2R	19117379	19117831	41797
chr2R	19082035	19083074	chr2R	19117379	19117831	34306
chr2R	19097807	19099241	chr2R	19117379	19117831	18139
chr2R	19198454	19199580	chr2R	19199663	19199976	84
chr2R	19220685	19222282	chr2R	19208788	19210215	10471
chr2R	19233569	19234605	chr2R	19234033	19234451	0
chr2R	19277210	19277754	chr2R	19245438	19247129	30082
chr2R	19299838	19300488	chr2R	19346274	19346893	45787
chr2R	19338745	19339615	chr2R	19346274	19346893	6660
chr2R	19405156	19407084	chr2R	19387445	19388936	16221
chr2R	19587739	19590020	chr2R	19594011	19595561	3992
chr2R	19626610	19627044	chr2R	19594011	19595561	31050
chr2R	19704563	19705888	chr2R	19690609	19690894	13670
chr2R	19841408	19842338	chr2R	19837971	19838573	2836
chr2R	19853431	19854290	chr2R	19837971	19838573	14859
chr2R	20139040	20140105	chr2R	20137448	20138132	909
chr2R	20437981	20438416	chr2R	20432010	20433037	4945
chr2R	20481062	20482546	chr2R	20459761	20460716	20347
chr2R	20652339	20652881	chr2R	20578454	20578603	73737
chr2R	20736683	20737393	chr2R	20766178	20766827	28786
chr2R	20877146	20877723	chr2R	20844235	20844490	32657
chr2R	21006225	21007606	chr2R	20970371	20970658	35568
chr2R	21019940	21020790	chr2R	20970371	20970658	49283
chr2R	21136223	21136895	chr2R	21204389	21204790	67495
chr2R	21371507	21372360	chr2R	21400604	21401392	28245
chr2R	21399412	21399870	chr2R	21400604	21401392	735
chr2R	21563383	21564344	chr2R	21509663	21510157	53227
chr2R	21778595	21780627	chr2R	21755823	21756499	22097
chr2R	21926786	21927703	chr2R	21919592	21921009	5778
chr2R	21983789	21985597	chr2R	21940410	21941767	42023
chr2R	22016602	22017960	chr2R	22078275	22078291	60316
chr2R	22048251	22049440	chr2R	22078275	22078291	28836
chr2R	22150313	22151076	chr2R	22114561	22114715	35599
chr2R	22353011	22353329	chr2R	22385567	22386283	32239
chr2R	22842401	22843005	chr2R	22786720	22786809	55593
chr2R	22902785	22904095	chr2R	22902805	22903431	0
chr2R	22902785	22904095	chr2R	22903672	22903773	0
chr2R	22980489	22981328	chr2R	23042505	23044149	61178
chr2R	23016467	23017995	chr2R	23042505	23044149	24511
chr2R	23082900	23084381	chr2R	23120087	23120643	35707
chr2R	23175932	23177397	chr2R	23120087	23120643	55290
chr2R	23219894	23221367	chr2R	23120087	23120643	99252
chr2R	23233904	23235150	chr2R	23120087	23120643	113262
chr2R	23251052	23251992	chr2R	23120087	23120643	130410
chr2R	23333474	23336181	chr2R	23463295	23463655	127115
chr2R	23436842	23437703	chr2R	23463295	23463655	25593
chr2R	23490949	23493295	chr2R	23509481	23511735	16187
chr2R	23513524	23514201	chr2R	23509481	23511735	1790
chr2R	23680353	23681313	chr2R	23606677	23607816	72538
chr2R	23776743	23777771	chr2R	23791475	23791995	13705
chr2R	24010697	24011721	chr2R	24141549	24142175	129829
chr2R	24221449	24224577	chr2R	24224893	24226495	317
chr2R	24273475	24274718	chr2R	24254075	24254556	18920
chr2R	24618347	24619398	chr2R	24683718	24683966	64321
chr2R	24634270	24635259	chr2R	24683718	24683966	48460
chr2R	24748492	24750589	chr2R	24683718	24683966	64527
chr3L	95161	95971	chr3L	97274	97609	1304
chr3L	773889	775123	chr3L	722729	723502	50388
chr3L	839305	839892	chr3L	884838	885545	44947
chr3L	952705	953111	chr3L	1002852	1002902	49742
chr3L	1394389	1395179	chr3L	1394312	1395176	0
chr3L	1715079	1716523	chr3L	1706968	1707497	7583
chr3L	1788831	1789742	chr3L	1816395	1817298	26654
chr3L	1823619	1824430	chr3L	1816395	1817298	6322
chr3L	1900523	1902552	chr3L	1850519	1850975	49549
chr3L	1922991	1923226	chr3L	1850519	1850975	72017
chr3L	2035422	2036369	chr3L	1999879	2000513	34910
chr3L	2119508	2121078	chr3L	2144341	2145023	23264
chr3L	2150227	2150916	chr3L	2144341	2145023	5205
chr3L	2207418	2208545	chr3L	2144341	2145023	62396
chr3L	2314432	2316443	chr3L	2367173	2367733	50731
chr3L	2330544	2333479	chr3L	2367173	2367733	33695
chr3L	2340398	2341077	chr3L	2367173	2367733	26097
chr3L	2500766	2502523	chr3L	2491927	2492245	8522
chr3L	2518413	2519662	chr3L	2541221	2544323	21560
chr3L	2565977	2566438	chr3L	2548782	2549071	16907
chr3L	2575299	2575964	chr3L	2548782	2549071	26229
chr3L	2783396	2783803	chr3L	2742901	2743861	39536
chr3L	2846237	2847670	chr3L	2827480	2827510	18728
chr3L	2876367	2878268	chr3L	2876667	2877816	0
chr3L	3003958	3006223	chr3L	2920041	2920823	83136
chr3L	3260073	3260963	chr3L	3262984	3263662	2022
chr3L	3261551	3262409	chr3L	3262984	3263662	576
chr3L	3347593	3348811	chr3L	3347521	3348201	0
chr3L	3404905	3406147	chr3L	3430513	3431356	24367
chr3L	3406267	3407148	chr3L	3430513	3431356	23366
chr3L	3430604	3431626	chr3L	3430513	3431356	0
chr3L	3479842	3480940	chr3L	3436588	3437802	42041
chr3L	3495914	3497119	chr3L	3436588	3437802	58113
chr3L	3499180	3499846	chr3L	3436588	3437802	61379
chr3L	3510461	3511611	chr3L	3584242	3584798	72632
chr3L	3547233	3547693	chr3L	3584242	3584798	36550
chr3L	3563097	3563540	chr3L	3584242	3584798	20703
chr3L	3570363	3571161	chr3L	3584242	3584798	13082
chr3L	3724528	3726853	chr3L	3724583	3726288	0
chr3L	3749427	3749921	chr3L	3724583	3726288	23140
chr3L	3755483	3756374	chr3L	3724583	3726288	29196
chr3L	3763044	3763456	chr3L	3724583	3726288	36757
chr3L	3914283	3916503	chr3L	3891695	3892275	22009
chr3L	3920118	3921278	chr3L	3891695	3892275	27844
chr3L	4006662	4008100	chr3L	3891695	3892275	114388
chr3L	4070209	4070677	chr3L	4132396	4132817	61720
chr3L	4324296	4325022	chr3L	4255069	4255911	68386
chr3L	4373635	4375249	chr3L	4436363	4436880	61115
chr3L	4420352	4420922	chr3L	4436363	4436880	15442
chr3L	4462408	4463262	chr3L	4466363	4467047	3102
chr3L	4488090	4489943	chr3L	4478062	4478549	9542
chr3L	4697941	4699182	chr3L	4699230	4700394	49
chr3L	4800257	4801632	chr3L	4785445	4786290	13968
chr3L	4805545	4807058	chr3L	4785445	4786290	19256
chr3L	4846708	4849272	chr3L	4909466	4909714	60195
chr3L	4854148	4855617	chr3L	4909466	4909714	53850
chr3L	4922174	4925628	chr3L	4909466	4909714	12461
chr3L	4953040	4956628	chr3L	4944112	4944711	8330
chr3L	5001020	5002745	chr3L	5008542	5008976	5798
chr3L	5055489	5057850	chr3L	5023532	5024052	31438
chr3L	5171569	5173226	chr3L	5172184	5173021	0
chr3L	5287333	5288786	chr3L	5289539	5290747	754
chr3L	5289992	5290900	chr3L	5289539	5290747	0
chr3L	5297595	5299113	chr3L	5289539	5290747	6849
chr3L	5386835	5388183	chr3L	5394628	5396479	6446
chr3L	5476153	5476867	chr3L	5496508	5497052	19642
chr3L	5598125	5598683	chr3L	5555604	5557567	40559
chr3L	5632326	5633322	chr3L	5679900	5680829	46579
chr3L	6286712	6287781	chr3L	6296613	6297498	8833
chr3L	6569970	6571236	chr3L	6537648	6538809	31162
chr3L	6648271	6650056	chr3L	6651270	6651325	1215
chr3L	6650226	6651322	chr3L	6651270	6651325	0
chr3L	6661152	6662727	chr3L	6651270	6651325	9828
chr3L	6758525	6759097	chr3L	6765634	6766589	6538
chr3L	6810663	6811584	chr3L	6768869	6769587	41077
chr3L	6934841	6935540	chr3L	6934892	6935577	0
chr3L	7420652	7421850	chr3L	7520750	7520947	98901
chr3L	7714294	7714994	chr3L	7736063	7736631	21070
chr3L	7749130	7750619	chr3L	7736063	7736631	12500
chr3L	7785874	7786728	chr3L	7736063	7736631	49244
chr3L	7792016	7793707	chr3L	7843645	7844555	49939
chr3L	7801362	7801760	chr3L	7843645	7844555	41886
chr3L	7811623	7812046	chr3L	7843645	7844555	31600
chr3L	7860571	7861106	chr3L	7843645	7844555	16017
chr3L	7895523	7896962	chr3L	7905670	7906364	8709
chr3L	7940236	7941064	chr3L	7905670	7906364	33873
chr3L	8216196	8218528	chr3L	8267941	8268459	49414
chr3L	8254186	8255339	chr3L	8267941	8268459	12603
chr3L	8453539	8453905	chr3L	8581779	8582780	127875
chr3L	8493693	8495539	chr3L	8581779	8582780	86241
chr3L	8536093	8536709	chr3L	8581779	8582780	45071
chr3L	8689595	8690049	chr3L	8689616	8691329	0
chr3L	8948037	8948830	chr3L	8995419	8996596	46590
chr3L	9063825	9064915	chr3L	9055990	9056425	7401
chr3L	9117947	9119470	chr3L	9055990	9056425	61523
chr3L	9256856	9258302	chr3L	9250641	9251265	5592
chr3L	9260884	9262361	chr3L	9250641	9251265	9620
chr3L	9499609	9500876	chr3L	9499667	9500956	0
chr3L	9503761	9504057	chr3L	9503726	9504197	0
chr3L	9553945	9555013	chr3L	9563579	9564069	8567
chr3L	9557372	9558617	chr3L	9563579	9564069	4963
chr3L	9588812	9592112	chr3L	9594102	9595531	1991
chr3L	9652265	9654934	chr3L	9643201	9644318	7948
chr3L	9897018	9897726	chr3L	9896935	9896968	51
chr3L	9916334	9917444	chr3L	9918371	9918989	928
chr3L	9940882	9941849	chr3L	9918371	9918989	21894
chr3L	9950001	9951719	chr3L	9918371	9918989	31013
chr3L	9988696	9991062	chr3L	9991310	9992201	249
chr3L	10006482	10007269	chr3L	9991310	9992201	14282
chr3L	10014356	10015658	chr3L	9991310	9992201	22156
chr3L	10120325	10121534	chr3L	9991310	9992201	128125
chr3L	10212544	10213184	chr3L	10339340	10339743	126157
chr3L	10284835	10285324	chr3L	10339340	10339743	54017
chr3L	10313070	10313917	chr3L	10339340	10339743	25424
chr3L	10442214	10443171	chr3L	10362052	10362301	79914
chr3L	10482439	10483302	chr3L	10535791	10536999	52490
chr3L	10537598	10539050	chr3L	10538122	10538825	0
chr3L	10566010	10566779	chr3L	10559225	10561235	4776
chr3L	10585961	10586513	chr3L	10601159	10602486	14647
chr3L	10599592	10600392	chr3L	10601159	10602486	768
chr3L	10602613	10603646	chr3L	10601159	10602486	128
chr3L	10616220	10617447	chr3L	10601159	10602486	13735
chr3L	10837555	10839046	chr3L	10833726	10835310	2246
chr3L	11004855	11005489	chr3L	11005044	11006719	0
chr3L	11156130	11157438	chr3L	11055582	11056262	99869
chr3L	11233492	11234012	chr3L	11257944	11258311	23933
chr3L	11290109	11290678	chr3L	11279246	11279562	10548
chr3L	11322012	11322637	chr3L	11316224	11318962	3051
chr3L	11352668	11353533	chr3L	11376031	11376547	22499
chr3L	11542771	11544213	chr3L	11466646	11466751	76021
chr3L	11668527	11669644	chr3L	11754871	11754949	85228
chr3L	11716685	11717569	chr3L	11754871	11754949	37303
chr3L	11856310	11860030	chr3L	11868896	11870037	8867
chr3L	12033872	12034326	chr3L	12046494	12046834	12169
chr3L	12102875	12103744	chr3L	12085029	12085408	17468
chr3L	12104656	12106105	chr3L	12085029	12085408	19249
chr3L	12227630	12230026	chr3L	12269724	12270337	39699
chr3L	12260177	12260906	chr3L	12269724	12270337	8819
chr3L	12345696	12346681	chr3L	12360564	12361248	13884
chr3L	12359243	12361960	chr3L	12360564	12361248	0
chr3L	12362201	12363166	chr3L	12360564	12361248	954
chr3L	12381998	12383261	chr3L	12382916	12385033	0
chr3L	12635330	12636761	chr3L	12828582	12828835	191822
chr3L	13242767	13244931	chr3L	13303710	13304242	58780
chr3L	13273836	13274936	chr3L	13303710	13304242	28775
chr3L	13419398	13420849	chr3L	13362539	13363616	55783
chr3L	13570669	13573749	chr3L	13570791	13572680	0
chr3L	13595219	13595971	chr3L	13570791	13572680	22540
chr3L	14059138	14060223	chr3L	14056900	14057173	1966
chr3L	14221911	14222884	chr3L	14216708	14217230	4682
chr3L	14227024	14227766	chr3L	14216708	14217230	9795
chr3L	14251282	14251864	chr3L	14282674	14283838	30811
chr3L	14418608	14419656	chr3L	14360063	14360396	58213
chr3L	14553758	14554310	chr3L	14360063	14360396	193363
chr3L	14557934	14558299	chr3L	14360063	14360396	197539
chr3L	14682436	14683342	chr3L	14897067	14897532	213726
chr3L	14716786	14717151	chr3L	14897067	14897532	179917
chr3L	14719562	14721088	chr3L	14897067	14897532	175980
chr3L	14904762	14906071	chr3L	14897067	14897532	7231
chr3L	14992898	14993958	chr3L	14897067	14897532	95367
chr3L	15103720	15105564	chr3L	15231297	15231453	125734
chr3L	15396819	15399550	chr3L	15398321	15399426	0
chr3L	15406220	15407369	chr3L	15398321	15399426	6795
chr3L	15421115	15422568	chr3L	15398321	15399426	21690
chr3L	15547113	15547790	chr3L	15583619	15583704	35830
chr3L	15548056	15549328	chr3L	15583619	15583704	34292
chr3L	15615738	15616430	chr3L	15632241	15632985	15812
chr3L	15616838	15617914	chr3L	15632241	15632985	14328
chr3L	15726389	15727646	chr3L	15792373	15793294	64728
chr3L	15813797	15814629	chr3L	15823632	15824165	9004
chr3L	15881286	15883156	chr3L	15823632	15824165	57122
chr3L	15991283	15994537	chr3L	15999324	15999654	4788
chr3L	16000817	16002171	chr3L	15999324	15999654	1164
chr3L	16101899	16102831	chr3L	16059130	16059508	42392
chr3L	16190694	16191504	chr3L	16192071	16192855	568
chr3L	16238764	16240672	chr3L	16217063	16217172	21593
chr3L	16797492	16798493	chr3L	16798176	16799488	0
chr3L	16798693	16799289	chr3L	16798176	16799488	0
chr3L	16889062	16890023	chr3L	16890223	16890683	201
chr3L	16897671	16898958	chr3L	16890223	16890683	6989
chr3L	16906961	16908520	chr3L	16890223	16890683	16279
chr3L	16974487	16975712	chr3L	16989432	16990105	13721
chr3L	16994662	16996072	chr3L	16989432	16990105	4558
chr3L	17000174	17001494	chr3L	16989432	16990105	10070
chr3L	17124588	17125091	chr3L	17132453	17133887	7363
chr3L	17136581	17137713	chr3L	17132453	17133887	2695
chr3L	17138244	17139341	chr3L	17132453	17133887	4358
chr3L	17162109	17163263	chr3L	17162134	17163895	0
chr3L	17188899	17191343	chr3L	17188908	17189850	0
chr3L	17207740	17209135	chr3L	17224031	17224200	14897
chr3L	17309831	17311335	chr3L	17391003	17391836	79669
chr3L	17331414	17333208	chr3L	17391003	17391836	57796
chr3L	17386312	17388017	chr3L	17391003	17391836	2987
chr3L	17398875	17400536	chr3L	17403002	17403661	2467
chr3L	17404968	17406081	chr3L	17403002	17403661	1308
chr3L	17538546	17540598	chr3L	17430339	17430828	107719
chr3L	17615277	17616190	chr3L	17708810	17710522	92621
chr3L	17704967	17706135	chr3L	17708810	17710522	2676
chr3L	17742307	17743339	chr3L	17708810	17710522	31786
chr3L	17753884	17755044	chr3L	17708810	17710522	43363
chr3L	17945203	17946196	chr3L	17944529	17945958	0
chr3L	17958159	17959165	chr3L	17950217	17950724	7436
chr3L	17990899	17991372	chr3L	17991168	17991375	0
chr3L	18001708	18002611	chr3L	18002018	18002380	0
chr3L	18007325	18008211	chr3L	18007204	18008131	0
chr3L	18031137	18031654	chr3L	18031104	18031476	0
chr3L	18046484	18047566	chr3L	18044124	18045150	1335
chr3L	18171477	18172659	chr3L	18181576	18181988	8918
chr3L	18181587	18182210	chr3L	18181576	18181988	0
chr3L	18190670	18191121	chr3L	18181576	18181988	8683
chr3L	18334159	18335202	chr3L	18305628	18306235	27925
chr3L	18357399	18358390	chr3L	18305628	18306235	51165
chr3L	18576879	18577775	chr3L	18524407	18524653	52227
chr3L	18650406	18651730	chr3L	18648411	18649545	862
chr3L	18877822	18879724	chr3L	18938363	18939248	58640
chr3L	19131479	19134417	chr3L	19087416	19087774	43706
chr3L	19161399	19161972	chr3L	19195248	19196666	33277
chr3L	19366727	19367696	chr3L	19394717	19396073	27022
chr3L	19410744	19411647	chr3L	19397226	19397775	12970
chr3L	19434609	19435980	chr3L	19397226	19397775	36835
chr3L	19461167	19462947	chr3L	19397226	19397775	63393
chr3L	19514732	19515342	chr3L	19566433	19567141	51092
chr3L	19624122	19625942	chr3L	19578487	19579533	44590
chr3L	19901515	19902073	chr3L	19901183	19901533	0
chr3L	20058615	20061845	chr3L	20090153	20090441	28309
chr3L	20174532	20179356	chr3L	20125172	20126855	47678
chr3L	20524410	20525430	chr3L	20532479	20533072	7050
chr3L	20743775	20745804	chr3L	20831274	20832273	85471
chr3L	20868616	20870074	chr3L	20900635	20900865	30562
chr3L	21063684	21064142	chr3L	21061997	21062300	1385
chr3L	21164104	21165326	chr3L	21217587	21218244	52262
chr3L	21425420	21426481	chr3L	21427393	21427690	913
chr3L	21659520	21661220	chr3L	21763936	21764435	102717
chr3L	21921752	21922532	chr3L	21973518	21973897	50987
chr3L	21935187	21937192	chr3L	21973518	21973897	36327
chr3L	22087447	22088237	chr3L	22078292	22078649	8799
chr3L	22599677	22600110	chr3L	22604508	22604586	4399
chr3L	22931200	22932999	chr3L	22942569	22942769	9571
chr3L	25742758	25743012	chr3L	25474269	25474550	268209
chr3L	26326352	26326780	chr3L	26494043	26494125	167264
chr3R	4449373	4449759	chr3R	4448122	4448428	946
chr3R	4630419	4633860	chr3R	4691060	4691176	57201
chr3R	4871478	4872709	chr3R	4903580	4903684	30872
chr3R	5395123	5395943	chr3R	5353252	5354062	41062
chr3R	5418534	5420882	chr3R	5353252	5354062	64473
chr3R	5638414	5640331	chr3R	5617695	5618808	19607
chr3R	5944178	5945790	chr3R	5901554	5903710	40469
chr3R	5985620	5987850	chr3R	5997003	5998279	9154
chr3R	6050063	6051170	chr3R	6068435	6068983	17266
chr3R	6098085	6099529	chr3R	6107195	6108242	7667
chr3R	6130817	6132824	chr3R	6144813	6145575	11990
chr3R	6262574	6263512	chr3R	6282137	6282488	18626
chr3R	6283608	6284721	chr3R	6284948	6285694	228
chr3R	7022060	7024615	chr3R	7007685	7008205	13856
chr3R	7165295	7166392	chr3R	7294785	7295224	128394
chr3R	7189412	7189655	chr3R	7294785	7295224	105131
chr3R	7336089	7337263	chr3R	7329464	7329870	6220
chr3R	7396577	7397275	chr3R	7429176	7430020	31902
chr3R	7574475	7576437	chr3R	7611313	7613286	34877
chr3R	7583803	7585834	chr3R	7611313	7613286	25480
chr3R	7628860	7630811	chr3R	7618138	7618943	9918
chr3R	7766488	7769886	chr3R	7719200	7720378	46111
chr3R	7834007	7838184	chr3R	7832364	7832461	1547
chr3R	7856434	7857832	chr3R	7832364	7832461	23974
chr3R	7892044	7894421	chr3R	7915419	7915542	20999
chr3R	7966262	7966830	chr3R	7915419	7915542	50721
chr3R	8061114	8063752	chr3R	8118197	8118468	54446
chr3R	8115236	8115598	chr3R	8118197	8118468	2600
chr3R	8175812	8176858	chr3R	8173517	8174073	1740
chr3R	8377890	8380377	chr3R	8449741	8450535	69365
chr3R	8452779	8455509	chr3R	8449741	8450535	2245
chr3R	8462247	8465269	chr3R	8458325	8460597	1651
chr3R	8506965	8508372	chr3R	8496178	8496980	9986
chr3R	8923566	8924943	chr3R	8894087	8894297	29270
chr3R	9106836	9107824	chr3R	9121578	9122571	13755
chr3R	9123353	9123992	chr3R	9121578	9122571	783
chr3R	9448644	9449286	chr3R	9410736	9411545	37100
chr3R	9480602	9482680	chr3R	9410736	9411545	69058
chr3R	10130474	10131649	chr3R	10096099	10096137	34338
chr3R	10184911	10186811	chr3R	10174523	10177976	6936
chr3R	10316836	10319729	chr3R	10382238	10387572	62510
chr3R	10459109	10460443	chr3R	10411882	10412389	46721
chr3R	10560077	10561006	chr3R	10562636	10563056	1631
chr3R	10561233	10561878	chr3R	10562636	10563056	759
chr3R	10688233	10689427	chr3R	10682882	10683405	4829
chr3R	10716751	10718813	chr3R	10682882	10683405	33347
chr3R	10727991	10731122	chr3R	10759719	10760095	28598
chr3R	10737498	10738257	chr3R	10759719	10760095	21463
chr3R	10978383	10980516	chr3R	10978404	10979006	0
chr3R	10986220	10987277	chr3R	10985493	10985993	228
chr3R	11005371	11007242	chr3R	10985493	10985993	19379
chr3R	11009606	11010950	chr3R	10985493	10985993	23614
chr3R	11337044	11337549	chr3R	11446954	11447011	109406
chr3R	11507040	11508834	chr3R	11506986	11508382	0
chr3R	11537671	11538233	chr3R	11538262	11539230	30
chr3R	11800921	11803237	chr3R	11807667	11808333	4431
chr3R	11810891	11811773	chr3R	11807667	11808333	2559
chr3R	11854843	11857004	chr3R	11859858	11860862	2855
chr3R	11987741	11987985	chr3R	11969026	11969073	18669
chr3R	12064850	12068049	chr3R	12100359	12101006	32311
chr3R	12077755	12079503	chr3R	12100359	12101006	20857
chr3R	12104018	12105018	chr3R	12100359	12101006	3013
chr3R	12152605	12153077	chr3R	12100359	12101006	51600
chr3R	12185911	12187735	chr3R	12100359	12101006	84906
chr3R	12201734	12202340	chr3R	12299610	12300332	97271
chr3R	12299379	12300564	chr3R	12299610	12300332	0
chr3R	12542577	12543467	chr3R	12566649	12567146	23183
chr3R	12576494	12577958	chr3R	12587069	12587825	9112
chr3R	12589420	12590944	chr3R	12591243	12592327	300
chr3R	12602602	12604996	chr3R	12591243	12592327	10276
chr3R	12652638	12653190	chr3R	12676818	12678180	23629
chr3R	12706516	12708713	chr3R	12676818	12678180	28337
chr3R	12839927	12840838	chr3R	12827671	12828374	11554
chr3R	12908600	12909999	chr3R	12879359	12879588	29013
chr3R	12925969	12926436	chr3R	12879359	12879588	46382
chr3R	13336455	13337133	chr3R	13286576	13287415	49041
chr3R	13532292	13533708	chr3R	13569813	13571586	36106
chr3R	13535258	13535921	chr3R	13569813	13571586	33893
chr3R	13601506	13602893	chr3R	13598496	13602685	0
chr3R	13603232	13604009	chr3R	13598496	13602685	548
chr3R	13740821	13743162	chr3R	13773104	13773897	29943
chr3R	13755560	13756702	chr3R	13773104	13773897	16403
chr3R	13900405	13900870	chr3R	13800021	13800457	99949
chr3R	13966617	13968673	chr3R	14023475	14023500	54803
chr3R	13972402	13973336	chr3R	14023475	14023500	50140
chr3R	14070301	14071859	chr3R	14054167	14055001	15301
chr3R	14134660	14135749	chr3R	14095388	14096324	38337
chr3R	14174846	14177566	chr3R	14095388	14096324	78523
chr3R	14234017	14236181	chr3R	14284990	14285585	48810
chr3R	14335072	14336097	chr3R	14356429	14357844	20333
chr3R	14450844	14452482	chr3R	14464737	14465306	12256
chr3R	14505430	14506883	chr3R	14464737	14465306	40125
chr3R	14702598	14704163	chr3R	14703010	14703957	0
chr3R	14710764	14711770	chr3R	14712622	14713032	853
chr3R	14721009	14721446	chr3R	14721183	14721392	0
chr3R	14827278	14829213	chr3R	14836356	14837122	7144
chr3R	14836084	14837216	chr3R	14836356	14837122	0
chr3R	14975382	14977323	chr3R	14985937	14987073	8615
chr3R	15002712	15004393	chr3R	14985937	14987073	15640
chr3R	15050289	15052298	chr3R	14985937	14987073	63217
chr3R	15084282	15086332	chr3R	15119489	15120235	33158
chr3R	15092919	15093488	chr3R	15119489	15120235	26002
chr3R	15255969	15258434	chr3R	15177115	15178100	77870
chr3R	15292486	15293315	chr3R	15177115	15178100	114387
chr3R	15297852	15298811	chr3R	15177115	15178100	119753
chr3R	15428548	15431546	chr3R	15453277	15454133	21732
chr3R	15431821	15432898	chr3R	15453277	15454133	20380
chr3R	15459088	15460827	chr3R	15453277	15454133	4956
chr3R	15468721	15469839	chr3R	15478802	15479314	8964
chr3R	15783484	15785234	chr3R	15751257	15751685	31800
chr3R	15947142	15948399	chr3R	15751257	15751685	195458
chr3R	15991523	15992147	chr3R	16167910	16169867	175764
chr3R	15998580	15999326	chr3R	16167910	16169867	168585
chr3R	16014154	16015832	chr3R	16167910	16169867	152079
chr3R	16215218	16215824	chr3R	16194967	16195637	19582
chr3R	16285688	16286081	chr3R	16320067	16320561	33987
chr3R	16318348	16319342	chr3R	16320067	16320561	726
chr3R	17358628	17359903	chr3R	17358672	17359937	0
chr3R	17395981	17396367	chr3R	17358672	17359937	36045
chr3R	17523069	17524778	chr3R	17526420	17527060	1643
chr3R	17593194	17594040	chr3R	17637244	17637790	43205
chr3R	17835223	17835908	chr3R	17917581	17918489	81674
chr3R	17839740	17842271	chr3R	17917581	17918489	75311
chr3R	17982116	17983212	chr3R	17977520	17978176	3941
chr3R	17990049	17991103	chr3R	17977520	17978176	11874
chr3R	18015807	18017062	chr3R	18042084	18042504	25023
chr3R	18041953	18042900	chr3R	18042084	18042504	0
chr3R	18153767	18154447	chr3R	18109846	18110466	43302
chr3R	18312634	18312845	chr3R	18312761	18313469	0
chr3R	18337939	18339770	chr3R	18335485	18336323	1617
chr3R	18444369	18446728	chr3R	18444512	18445477	0
chr3R	18468146	18469296	chr3R	18468535	18469235	0
chr3R	18632766	18634370	chr3R	18614678	18615008	17759
chr3R	18815691	18816025	chr3R	18832794	18833568	16770
chr3R	18824758	18825317	chr3R	18832794	18833568	7478
chr3R	18826580	18829003	chr3R	18832794	18833568	3792
chr3R	18837295	18840314	chr3R	18837612	18838710	0
chr3R	18837295	18840314	chr3R	18838911	18840244	0
chr3R	19059760	19060652	chr3R	18964496	18965298	94463
chr3R	19064472	19065983	chr3R	18964496	18965298	99175
chr3R	19207401	19208614	chr3R	19433462	19433970	224849
chr3R	19542470	19544135	chr3R	19520736	19521189	21282
chr3R	19574018	19576488	chr3R	19575183	19577431	0
chr3R	19621817	19622257	chr3R	19630323	19630510	8067
chr3R	19690806	19693859	chr3R	19677089	19677827	12980
chr3R	19695952	19697247	chr3R	19714498	19715148	17252
chr3R	19785341	19785956	chr3R	19784764	19785663	0
chr3R	19872927	19874264	chr3R	19894762	19895829	20499
chr3R	19955799	19957625	chr3R	19944549	19945967	9833
chr3R	19988807	19989538	chr3R	19944549	19945967	42841
chr3R	20048337	20050997	chr3R	19944549	19945967	102371
chr3R	20300378	20304262	chr3R	20316370	20316667	12109
chr3R	20403807	20404638	chr3R	20403356	20405173	0
chr3R	20470819	20474806	chr3R	20472059	20472201	0
chr3R	20670181	20671087	chr3R	20680749	20683835	9663
chr3R	20881628	20883377	chr3R	20836863	20837902	43727
chr3R	20981604	20981899	chr3R	20982946	20983344	1048
chr3R	21190731	21191403	chr3R	21233889	21234679	42487
chr3R	21209950	21210486	chr3R	21233889	21234679	23404
chr3R	21248107	21249508	chr3R	21249400	21250060	0
chr3R	21562942	21563704	chr3R	21563158	21563807	0
chr3R	21697043	21697966	chr3R	21692587	21693721	3323
chr3R	21959256	21961293	chr3R	22072128	22073243	110836
chr3R	22522720	22523815	chr3R	22523696	22524061	0
chr3R	22540608	22542621	chr3R	22541566	22542390	0
chr3R	22856808	22858593	chr3R	22671178	22671707	185102
chr3R	22916532	22917363	chr3R	23069628	23070551	152266
chr3R	22974374	22975735	chr3R	23069628	23070551	93894
chr3R	23078900	23081555	chr3R	23080604	23081754	0
chr3R	23105288	23106507	chr3R	23098887	23102039	3250
chr3R	23264907	23266726	chr3R	23241749	23242140	22768
chr3R	23316702	23317326	chr3R	23241749	23242140	74563
chr3R	23334320	23335034	chr3R	23241749	23242140	92181
chr3R	23441409	23442804	chr3R	23441704	23442872	0
chr3R	23647604	23650209	chr3R	23657073	23658510	6865
chr3R	23650601	23653168	chr3R	23657073	23658510	3906
chr3R	23713624	23715401	chr3R	23714261	23714877	0
chr3R	23786708	23787399	chr3R	23786204	23786326	383
chr3R	24026232	24027311	chr3R	24008925	24010031	16202
chr3R	24084344	24085544	chr3R	24073594	24075362	8983
chr3R	24087824	24088325	chr3R	24073594	24075362	12463
chr3R	24285272	24286135	chr3R	24285796	24286370	0
chr3R	24449946	24450626	chr3R	24442142	24443026	6921
chr3R	24482470	24482886	chr3R	24474238	24474894	7577
chr3R	24525663	24526843	chr3R	24502747	24504372	21292
chr3R	24708107	24710185	chr3R	24804142	24804944	93958
chr3R	24952081	24952673	chr3R	24949954	24951125	957
chr3R	24976128	24978172	chr3R	24961036	24962993	13136
chr3R	25223611	25224358	chr3R	25199764	25199822	23790
chr3R	25384521	25386213	chr3R	25387298	25388014	1086
chr3R	25410365	25414442	chr3R	25431897	25432219	17456
chr3R	25424151	25424936	chr3R	25431897	25432219	6962
chr3R	25528761	25531652	chr3R	25556737	25557509	25086
chr3R	25691540	25694257	chr3R	25690383	25690833	708
chr3R	25697308	25700035	chr3R	25690383	25690833	6476
chr3R	25759105	25759800	chr3R	25710649	25712092	47014
chr3R	26242242	26242662	chr3R	26238970	26239560	2683
chr3R	26243011	26244726	chr3R	26238970	26239560	3452
chr3R	26244798	26246525	chr3R	26251539	26253189	5015
chr3R	26279803	26281010	chr3R	26278048	26279004	800
chr3R	26327701	26329044	chr3R	26283785	26284201	43501
chr3R	26423423	26424655	chr3R	26421937	26421962	1462
chr3R	26455188	26455843	chr3R	26438772	26439613	15576
chr3R	26674185	26676917	chr3R	26673006	26674855	0
chr3R	26674185	26676917	chr3R	26674949	26676301	0
chr3R	26743592	26744523	chr3R	26688593	26690669	52924
chr3R	26787322	26788634	chr3R	26807135	26808586	18502
chr3R	26896437	26898179	chr3R	26905525	26905948	7347
chr3R	26929469	26930642	chr3R	26930102	26930476	0
chr3R	26981416	26983782	chr3R	26983226	26983461	0
chr3R	27320173	27321529	chr3R	27331645	27333485	10117
chr3R	27333454	27333986	chr3R	27331645	27333485	0
chr3R	27375933	27377096	chr3R	27376963	27377817	0
chr3R	27406894	27408423	chr3R	27376963	27377817	29078
chr3R	27421084	27422794	chr3R	27376963	27377817	43268
chr3R	27711561	27713544	chr3R	27739104	27741394	25561
chr3R	27740021	27741887	chr3R	27739104	27741394	0
chr3R	27740021	27741887	chr3R	27741480	27742018	0
chr3R	27760252	27761125	chr3R	27741480	27742018	18235
chr3R	27858450	27859318	chr3R	27835738	27836780	21671
chr3R	27870755	27871552	chr3R	27888029	27888356	16478
chr3R	27897727	27900686	chr3R	27888029	27888356	9372
chr3R	28102872	28104782	chr3R	28114916	28115541	10135
chr3R	28410177	28413590	chr3R	28394066	28394941	15237
chr3R	28440833	28442911	chr3R	28447411	28448029	4501
chr3R	28644612	28645697	chr3R	28624756	28625301	19312
chr3R	28741082	28742404	chr3R	28775262	28776433	32859
chr3R	28745313	28746776	chr3R	28775262	28776433	28487
chr3R	28787341	28789303	chr3R	28775262	28776433	10909
chr3R	28877448	28878209	chr3R	28958726	28959694	80518
chr3R	28897676	28898543	chr3R	28958726	28959694	60184
chr3R	29180181	29181149	chr3R	29199477	29199725	18329
chr3R	29610173	29614002	chr3R	29605519	29606592	3582
chr3R	29663700	29664474	chr3R	29661979	29664438	0
chr3R	29756811	29758215	chr3R	29785604	29785623	27390
chr3R	30117832	30119130	chr3R	30110271	30110661	7172
chr3R	30304464	30305301	chr3R	30308388	30308752	3088
chr3R	30536278	30538701	chr3R	30540086	30540657	1386
chr3R	30549593	30551507	chr3R	30552164	30554042	658
chr3R	30659531	30660530	chr3R	30620497	30620880	38652
chr3R	30666995	30669584	chr3R	30620497	30620880	46116
chr3R	30743868	30744855	chr3R	30748292	30748830	3438
chr3R	30779060	30780120	chr3R	30802205	30802320	22086
chr3R	30971815	30973020	chr3R	30997881	30998219	24862
chr3R	30998862	30999504	chr3R	30997881	30998219	644
chr3R	31019650	31020235	chr3R	31011558	31011866	7785
chr3R	31028612	31031985	chr3R	31043566	31044307	11582
chr3R	31172508	31173670	chr3R	31222305	31223414	48636
chr3R	31222382	31223231	chr3R	31222305	31223414	0
chr3R	31292012	31294125	chr3R	31322453	31322868	28329
chr3R	31374186	31376073	chr3R	31370131	31371011	3176
chr3R	31427015	31427748	chr3R	31423941	31424494	2522
chr3R	31599528	31600428	chr3R	31604401	31605096	3974
chr3R	31637254	31639181	chr3R	31604401	31605096	32159
chr3R	31856372	31857673	chr3R	31854240	31855615	758
chr3R	31914167	31915289	chr3R	31922980	31923547	7692
chr3R	31931356	31931897	chr3R	31922980	31923547	7810
chr4	163386	165251	chr4	20696	20746	142641
chr4	369551	370384	chr4	393211	393972	22828
chr4	1034260	1035671	chr4	1046342	1046390	10672
chrX	510233	511543	chrX	497361	497505	12729
chrX	903137	903925	chrX	885011	885598	17540
chrX	985515	986677	chrX	885011	885598	99918
chrX	1263136	1264198	chrX	1263583	1264295	0
chrX	1264460	1265289	chrX	1263583	1264295	166
chrX	1265599	1265884	chrX	1263583	1264295	1305
chrX	1282510	1283427	chrX	1263583	1264295	18216
chrX	1451364	1451984	chrX	1506835	1507065	54852
chrX	1535137	1536095	chrX	1561517	1561745	25423
chrX	1590480	1592518	chrX	1604131	1604590	11614
chrX	1618480	1619420	chrX	1604131	1604590	13891
chrX	1727115	1728462	chrX	1732362	1732842	3901
chrX	1734673	1735954	chrX	1732362	1732842	1832
chrX	1967198	1967573	chrX	1924087	1924742	42457
chrX	2278432	2279292	chrX	2263816	2264418	14015
chrX	2699271	2699984	chrX	2709550	2709689	9567
chrX	2709648	2710328	chrX	2709550	2709689	0
chrX	2741962	2742594	chrX	2709550	2709689	32274
chrX	2786986	2788468	chrX	2709550	2709689	77298
chrX	2924381	2924966	chrX	2886514	2886944	37438
chrX	2957932	2958563	chrX	2989479	2989589	30917
chrX	3002293	3002798	chrX	2989479	2989589	12705
chrX	3265499	3266416	chrX	3260620	3260767	4733
chrX	3359975	3361121	chrX	3365826	3366180	4706
chrX	3389115	3390429	chrX	3406676	3406843	16248
chrX	3399009	3400635	chrX	3406676	3406843	6042
chrX	3440517	3441146	chrX	3440670	3441062	0
chrX	3538548	3539366	chrX	3573995	3574061	34630
chrX	3547557	3549586	chrX	3573995	3574061	24410
chrX	4237040	4238093	chrX	4425370	4425579	187278
chrX	4611989	4613022	chrX	4587697	4587792	24198
chrX	4693929	4694691	chrX	4665863	4666354	27576
chrX	4695795	4697144	chrX	4665863	4666354	29442
chrX	4751888	4752592	chrX	4752117	4752286	0
chrX	5185432	5187108	chrX	5127584	5128054	57379
chrX	5336663	5337718	chrX	5346598	5346789	8881
chrX	5814432	5815450	chrX	5725931	5726149	88284
chrX	5976593	5978733	chrX	5976915	5978053	0
chrX	6062322	6063252	chrX	6064314	6067076	1063
chrX	6627658	6628989	chrX	6639217	6639559	10229
chrX	6745642	6747000	chrX	6723063	6723603	22040
chrX	7075550	7076793	chrX	6987886	6988029	87522
chrX	7621073	7621730	chrX	7638872	7639193	17143
chrX	7966257	7966608	chrX	8073019	8073831	106412
chrX	8109569	8110209	chrX	8110662	8111152	454
chrX	8158183	8159671	chrX	8116808	8117090	41094
chrX	8202046	8203156	chrX	8207552	8207622	4397
chrX	8275370	8276682	chrX	8207552	8207622	67749
chrX	8341005	8342118	chrX	8366837	8367504	24720
chrX	8403920	8404681	chrX	8366837	8367504	36417
chrX	8496358	8497601	chrX	8496339	8497060	0
chrX	8504461	8505618	chrX	8504581	8504986	0
chrX	8506820	8508722	chrX	8510494	8511054	1773
chrX	8785620	8786262	chrX	8876653	8876829	90392
chrX	9007458	9008460	chrX	9008714	9009490	255
chrX	9008862	9009861	chrX	9008714	9009490	0
chrX	9075062	9076075	chrX	9035942	9036110	38953
chrX	9144791	9145618	chrX	9133913	9134209	10583
chrX	9187218	9188028	chrX	9208267	9208633	20240
chrX	9345339	9347673	chrX	9346706	9346839	0
chrX	9613792	9614787	chrX	9596370	9596430	17363
chrX	9622669	9623281	chrX	9635798	9636047	12518
chrX	9633968	9635089	chrX	9635798	9636047	710
chrX	9895003	9895988	chrX	9987234	9987615	91247
chrX	10184536	10185726	chrX	10127528	10127803	56734
chrX	10249898	10251626	chrX	10299443	10299643	47818
chrX	10386769	10387215	chrX	10441653	10442195	54439
chrX	10748685	10749202	chrX	10722904	10723295	25391
chrX	10774523	10775638	chrX	10722904	10723295	51229
chrX	11180957	11181821	chrX	11180222	11180795	163
chrX	11419827	11420294	chrX	11550017	11550292	129724
chrX	11463991	11464608	chrX	11550017	11550292	85410
chrX	11683499	11683705	chrX	11705380	11706214	21676
chrX	11684475	11684749	chrX	11705380	11706214	20632
chrX	11877619	11878631	chrX	11924927	11925301	46297
chrX	11881817	11882788	chrX	11924927	11925301	42140
chrX	11884168	11884487	chrX	11924927	11925301	40441
chrX	11913115	11914325	chrX	11924927	11925301	10603
chrX	12094931	12096300	chrX	12123514	12125545	27215
chrX	12219478	12220259	chrX	12278867	12279517	58609
chrX	12433152	12435106	chrX	12427393	12428387	4766
chrX	12559702	12560299	chrX	12504986	12505355	54348
chrX	12681840	12682961	chrX	12504986	12505355	176486
chrX	12771443	12773391	chrX	12910832	12911069	137442
chrX	12874842	12876375	chrX	12910832	12911069	34458
chrX	12964512	12965364	chrX	12917318	12917594	46919
chrX	13209293	13209828	chrX	13252992	13254550	43165
chrX	13270685	13271991	chrX	13252992	13254550	16136
chrX	13663377	13665475	chrX	13645019	13645874	17504
chrX	13841237	13843817	chrX	13869682	13869834	25866
chrX	14175800	14176559	chrX	14201544	14201779	24986
chrX	14220217	14221162	chrX	14201544	14201779	18439
chrX	14773388	14773870	chrX	14788211	14788821	14342
chrX	14859847	14861490	chrX	14867300	14867495	5811
chrX	14907999	14908758	chrX	14901329	14901721	6279
chrX	15216088	15217183	chrX	15215427	15217080	0
chrX	15308991	15310256	chrX	15215427	15217080	91912
chrX	15612943	15614510	chrX	15612467	15612999	0
chrX	15615542	15617776	chrX	15614953	15615969	0
chrX	16101982	16103296	chrX	16283337	16283867	180042
chrX	16569936	16572093	chrX	16536276	16536462	33475
chrX	16572328	16573959	chrX	16536276	16536462	35867
chrX	16717086	16718168	chrX	16720078	16720265	1911
chrX	16756974	16758366	chrX	16735915	16736041	20934
chrX	16906838	16908249	chrX	16900016	16900557	6282
chrX	16918113	16919972	chrX	16920787	16921234	816
chrX	17039936	17041261	chrX	17021716	17022152	17785
chrX	17093292	17095225	chrX	17021716	17022152	71141
chrX	17112484	17113187	chrX	17021716	17022152	90333
chrX	17289312	17289956	chrX	17330054	17331365	40099
chrX	17290214	17290972	chrX	17330054	17331365	39083
chrX	17475839	17477755	chrX	17490417	17490627	12663
chrX	17688415	17689239	chrX	17691381	17691591	2143
chrX	17725741	17726645	chrX	17727945	17728370	1301
chrX	17836110	17837761	chrX	17727945	17728370	107741
chrX	18035601	18036450	chrX	18151369	18151808	114920
chrX	18057177	18058701	chrX	18151369	18151808	92669
chrX	18152166	18153616	chrX	18151369	18151808	359
chrX	18252783	18254375	chrX	18255818	18256342	1444
chrX	18293807	18294526	chrX	18278222	18278650	15158
chrX	18354658	18355040	chrX	18399398	18399457	44359
chrX	18905307	18906586	chrX	18902191	18902884	2424
chrX	19216518	19218087	chrX	19184798	19185085	31434
chrX	19238593	19240706	chrX	19285313	19285425	44608
chrX	19249516	19250060	chrX	19285313	19285425	35254
chrX	19624572	19625240	chrX	19569719	19570283	54290
chrX	19741219	19741867	chrX	19770683	19770981	28817
chrX	19830221	19831195	chrX	19770683	19770981	59241
chrX	20004118	20004826	chrX	20012397	20012924	7572
chrX	20120067	20120983	chrX	20149365	20149531	28383
chrX	20775879	20777539	chrX	20806906	20807325	29368
chrX	21061615	21061956	chrX	21175693	21175746	113738
chrX	21064968	21066427	chrX	21175693	21175746	109267
chrX	21275573	21277177	chrX	21276892	21277115	0
chrX	21353449	21354175	chrX	21276892	21277115	76335
chrX	21399120	21399703	chrX	21466889	21467370	67187
chrX	22636304	22636989	chrX	22636252	22636404	0
chrX	22995976	22996324	chrX	22970487	22970536	25441
