# Supplementary material for: The hourglass model of evolutionary conservation during embryogenesis extends to developmental enhancers with signatures of positive selection
Source: Genome Res. 2021 Sep;31(9):1573–81. doi: 10.1101/gr.275212.121 (PMC8415374; doi:10.1101/gr.275212.121)
Supplement: Supplemental Material [file supp_gr.275212.121_Supplemental_Code.zip › Supplemental_Code/data/bedFiles/enhancers/stage_specific_enhancers/enhancer_distance_annotation/dmel24_IDR_0.05_specific_enhancer_distance_dvir.bed]

chr2L	89115	90495	chr2L	89067	89537	0
chr2L	209014	210655	chr2L	229747	230724	19093
chr2L	234136	238097	chr2L	229747	230724	3413
chr2L	376294	377184	chr2L	383100	383321	5917
chr2L	582210	583952	chr2L	584065	584466	114
chr2L	600354	600981	chr2L	584065	584466	15889
chr2L	615987	616524	chr2L	584065	584466	31522
chr2L	671171	672488	chr2L	673212	673782	725
chr2L	881100	882552	chr2L	878383	879828	1273
chr2L	1478056	1479232	chr2L	1490286	1490688	11055
chr2L	1508189	1508635	chr2L	1507943	1508874	0
chr2L	1508884	1511330	chr2L	1509606	1512616	0
chr2L	1870399	1870956	chr2L	1798605	1798791	71609
chr2L	2444090	2444580	chr2L	2445597	2445651	1018
chr2L	2456362	2457444	chr2L	2445597	2445651	10712
chr2L	2828367	2829027	chr2L	2831128	2831538	2102
chr2L	2867032	2868241	chr2L	2871646	2873061	3406
chr2L	2919857	2920556	chr2L	2911833	2912139	7719
chr2L	2957963	2958458	chr2L	2966907	2967414	8450
chr2L	2966680	2967692	chr2L	2966907	2967414	0
chr2L	3078281	3079096	chr2L	3078288	3079045	0
chr2L	3588661	3589909	chr2L	3614329	3615776	24421
chr2L	3602397	3603457	chr2L	3614329	3615776	10873
chr2L	3610540	3611278	chr2L	3614329	3615776	3052
chr2L	3614187	3615760	chr2L	3614329	3615776	0
chr2L	3667219	3668091	chr2L	3664422	3664673	2547
chr2L	3822315	3823047	chr2L	3822258	3823050	0
chr2L	3833722	3834500	chr2L	3828885	3829895	3828
chr2L	3842234	3843216	chr2L	3828885	3829895	12340
chr2L	4169789	4170910	chr2L	4176237	4176705	5328
chr2L	4202645	4203710	chr2L	4176237	4176705	25941
chr2L	4207800	4210642	chr2L	4234129	4235215	23488
chr2L	4354720	4355445	chr2L	4328935	4330490	24231
chr2L	4547515	4549241	chr2L	4549848	4551438	608
chr2L	4823397	4824330	chr2L	4824166	4824212	0
chr2L	5186356	5187241	chr2L	5158416	5158871	27486
chr2L	5315388	5315756	chr2L	5283306	5284094	31295
chr2L	5363434	5364944	chr2L	5389543	5389706	24600
chr2L	5464539	5465071	chr2L	5464462	5464813	0
chr2L	5755697	5757712	chr2L	5779774	5780783	22063
chr2L	5789140	5789825	chr2L	5779774	5780783	8358
chr2L	5983407	5983797	chr2L	6005885	6006061	22089
chr2L	6155957	6157208	chr2L	6157734	6158314	527
chr2L	6361132	6362398	chr2L	6362112	6362798	0
chr2L	6362487	6363072	chr2L	6362112	6362798	0
chr2L	6543460	6544337	chr2L	6543532	6544354	0
chr2L	6736319	6739924	chr2L	6748826	6749117	8903
chr2L	6926932	6927442	chr2L	6934397	6935652	6956
chr2L	7096111	7097061	chr2L	7096363	7096675	0
chr2L	7304000	7305272	chr2L	7336991	7337787	31720
chr2L	7592470	7593292	chr2L	7491443	7492659	99812
chr2L	7594568	7595155	chr2L	7491443	7492659	101910
chr2L	7832902	7833171	chr2L	7806589	7807040	25863
chr2L	7901767	7902560	chr2L	7901777	7902095	0
chr2L	8182063	8183627	chr2L	8174339	8174707	7357
chr2L	8188205	8189217	chr2L	8174339	8174707	13499
chr2L	8208809	8209950	chr2L	8225664	8226697	15715
chr2L	8317141	8318753	chr2L	8322591	8323190	3839
chr2L	8322285	8322883	chr2L	8322591	8323190	0
chr2L	8510325	8511226	chr2L	8508106	8508357	1969
chr2L	8796212	8797673	chr2L	8835168	8835571	37496
chr2L	8811191	8811980	chr2L	8835168	8835571	23189
chr2L	8822100	8822504	chr2L	8835168	8835571	12665
chr2L	8872301	8872891	chr2L	8886009	8886050	13119
chr2L	8875731	8876458	chr2L	8886009	8886050	9552
chr2L	8920011	8920351	chr2L	8920031	8921473	0
chr2L	9061390	9062171	chr2L	9033054	9033709	27682
chr2L	9069836	9070488	chr2L	9092096	9092716	21609
chr2L	9149798	9150508	chr2L	9198177	9198783	47670
chr2L	9270205	9271908	chr2L	9275461	9275829	3554
chr2L	9582847	9583623	chr2L	9582730	9583366	0
chr2L	9584897	9585563	chr2L	9582730	9583366	1532
chr2L	9715055	9715768	chr2L	9720458	9723078	4691
chr2L	9728721	9729289	chr2L	9726539	9727529	1193
chr2L	9804371	9804936	chr2L	9726539	9727529	76843
chr2L	9970361	9971085	chr2L	9968489	9968510	1852
chr2L	10188455	10189722	chr2L	10184567	10185373	3083
chr2L	10214063	10215839	chr2L	10218083	10218851	2245
chr2L	10282027	10285668	chr2L	10318547	10319153	32880
chr2L	10535190	10536395	chr2L	10530149	10530549	4642
chr2L	10547234	10547712	chr2L	10547313	10547701	0
chr2L	10611276	10611904	chr2L	10567597	10568622	42655
chr2L	10660955	10661646	chr2L	10698947	10700203	37302
chr2L	11052770	11053131	chr2L	11073761	11074491	20631
chr2L	11108140	11109184	chr2L	11113199	11113743	4016
chr2L	11184449	11185420	chr2L	11185171	11185286	0
chr2L	11190758	11191321	chr2L	11185841	11186715	4044
chr2L	11214056	11214974	chr2L	11237326	11238400	22353
chr2L	11455202	11456199	chr2L	11452457	11453448	1755
chr2L	11482341	11482866	chr2L	11500643	11501066	17778
chr2L	11965097	11966050	chr2L	12089089	12089950	123040
chr2L	11981924	11983028	chr2L	12089089	12089950	106062
chr2L	12080917	12081677	chr2L	12089089	12089950	7413
chr2L	12082424	12082970	chr2L	12089089	12089950	6120
chr2L	12087091	12087899	chr2L	12089089	12089950	1191
chr2L	12364395	12364872	chr2L	12363717	12364075	321
chr2L	12478396	12478823	chr2L	12478563	12478892	0
chr2L	12500374	12501031	chr2L	12489418	12490136	10239
chr2L	12501496	12502246	chr2L	12489418	12490136	11361
chr2L	12600417	12601584	chr2L	12615961	12617289	14378
chr2L	12616552	12617104	chr2L	12615961	12617289	0
chr2L	12647572	12648230	chr2L	12634974	12635393	12180
chr2L	12679233	12679837	chr2L	12679354	12680070	0
chr2L	12729280	12731041	chr2L	12725479	12725876	3405
chr2L	12753873	12754958	chr2L	12725479	12725876	27998
chr2L	12968244	12968924	chr2L	12978283	12978612	9360
chr2L	13520985	13521914	chr2L	13517492	13518007	2979
chr2L	14062213	14063734	chr2L	14073295	14074135	9562
chr2L	14367031	14367359	chr2L	14385095	14386122	17737
chr2L	14447524	14447953	chr2L	14439597	14440116	7409
chr2L	14489130	14489514	chr2L	14489015	14489533	0
chr2L	14557583	14558420	chr2L	14489015	14489533	68051
chr2L	14585059	14586707	chr2L	14631813	14633404	45107
chr2L	14661314	14662479	chr2L	14654929	14656985	4330
chr2L	14724796	14726581	chr2L	14723966	14724538	259
chr2L	14814904	14815550	chr2L	14815212	14815970	0
chr2L	15016927	15017634	chr2L	15028773	15029325	11140
chr2L	15042064	15042647	chr2L	15051797	15055634	9151
chr2L	15219549	15220030	chr2L	15219494	15219974	0
chr2L	15313471	15314236	chr2L	15336199	15336484	21964
chr2L	15319561	15320314	chr2L	15336199	15336484	15886
chr2L	15323192	15323793	chr2L	15336199	15336484	12407
chr2L	15330695	15330994	chr2L	15336199	15336484	5206
chr2L	15359560	15360080	chr2L	15349759	15350638	8923
chr2L	15438350	15439223	chr2L	15406933	15407952	30399
chr2L	15475751	15476094	chr2L	15479510	15480448	3417
chr2L	15482005	15482387	chr2L	15479510	15480448	1558
chr2L	15777817	15778562	chr2L	15777896	15778518	0
chr2L	16248489	16248966	chr2L	16265152	16265582	16187
chr2L	16319046	16320696	chr2L	16324394	16325054	3699
chr2L	16371444	16372067	chr2L	16395593	16396579	23527
chr2L	16439238	16439934	chr2L	16416587	16417473	21766
chr2L	16746173	16746684	chr2L	16748987	16749215	2304
chr2L	16750535	16751863	chr2L	16749288	16751028	0
chr2L	16757086	16759674	chr2L	16754979	16755027	2060
chr2L	16770049	16771666	chr2L	16754979	16755027	15023
chr2L	16908385	16909604	chr2L	16897090	16898071	10315
chr2L	17213178	17213950	chr2L	17278831	17280207	64882
chr2L	17376009	17376740	chr2L	17400257	17401823	23518
chr2L	17462194	17464491	chr2L	17403954	17404347	57848
chr2L	17666109	17667423	chr2L	17669041	17669621	1619
chr2L	17748624	17749226	chr2L	17748526	17749074	0
chr2L	17756824	17757480	chr2L	17753586	17753879	2946
chr2L	18124383	18124986	chr2L	18178027	18178230	53042
chr2L	18486631	18487255	chr2L	18456063	18456330	30302
chr2L	18597832	18598794	chr2L	18570191	18570339	27494
chr2L	18719931	18721593	chr2L	18697162	18698073	21859
chr2L	18894631	18895966	chr2L	18919006	18919374	23041
chr2L	18916980	18918038	chr2L	18919006	18919374	969
chr2L	18976181	18977427	chr2L	18997256	18997377	19830
chr2L	18992526	18993359	chr2L	18997256	18997377	3898
chr2L	19156127	19156588	chr2L	19170988	19171492	14401
chr2L	19162374	19162782	chr2L	19170988	19171492	8207
chr2L	19172565	19173202	chr2L	19170988	19171492	1074
chr2L	19462507	19463307	chr2L	19461080	19461507	1001
chr2L	19475178	19475934	chr2L	19461080	19461507	13672
chr2L	19596638	19598020	chr2L	19625677	19625825	27658
chr2L	19712759	19715466	chr2L	19719433	19725170	3968
chr2L	19775884	19777971	chr2L	19823651	19824025	45681
chr2L	19918588	19919235	chr2L	19908596	19909043	9546
chr2L	19937760	19938436	chr2L	19961845	19962085	23410
chr2L	20128384	20128832	chr2L	20146600	20147035	17769
chr2L	20198074	20198293	chr2L	20202390	20202967	4098
chr2L	20423069	20423582	chr2L	20440970	20441262	17389
chr2L	20768361	20769328	chr2L	20768010	20768966	0
chr2L	20799002	20799441	chr2L	20775893	20776340	22663
chr2L	21011344	21012079	chr2L	21003923	21003967	7378
chr2L	21293061	21293703	chr2L	21307909	21308672	14207
chr2L	21301329	21301830	chr2L	21307909	21308672	6080
chr2L	21809089	21812223	chr2L	21772336	21772982	36108
chr2L	21835206	21838554	chr2L	21864488	21864928	25935
chr2L	21912530	21913779	chr2L	21904779	21905568	6963
chr2L	21925520	21926148	chr2L	21926073	21926311	0
chr2L	21946245	21948306	chr2L	21964806	21965347	16501
chr2L	22011091	22011931	chr2L	22010689	22011752	0
chr2L	22237449	22237826	chr2L	22267532	22267535	29707
chr2L	22279816	22280098	chr2L	22267532	22267535	12282
chr2L	22298647	22300461	chr2L	22267532	22267535	31113
chr2L	22553277	22554132	chr2L	22527662	22528213	25065
chr2L	22598577	22601095	chr2L	22527662	22528213	70365
chr2L	22626408	22627005	chr2L	22717912	22718027	90908
chr2L	22927132	22929108	chr2L	22913837	22914104	13029
chr2L	22977094	22978190	chr2L	22913837	22914104	62991
chr2L	23163862	23164861	chr2L	23142540	23143148	20715
chr2L	23388862	23389738	chr2L	23393653	23394099	3916
chr2L	23463270	23463751	chr2L	23450863	23451113	12158
chr2R	35993	36512	chr2R	433839	433957	397328
chr2R	328949	329866	chr2R	433839	433957	103974
chr2R	670076	671374	chr2R	593838	593918	76159
chr2R	1002887	1003911	chr2R	959145	959521	43367
chr2R	1266216	1266742	chr2R	1259120	1259670	6547
chr2R	1437193	1438353	chr2R	1405450	1405519	31675
chr2R	1449625	1452427	chr2R	1476692	1476830	24266
chr2R	1477491	1479105	chr2R	1476692	1476830	662
chr2R	1597159	1597952	chr2R	1548990	1549619	47541
chr2R	1627005	1627511	chr2R	1663879	1663995	36369
chr2R	1762113	1764105	chr2R	1766752	1767286	2648
chr2R	1835701	1836395	chr2R	1865257	1865408	28863
chr2R	1921978	1923256	chr2R	1926317	1995262	3062
chr2R	2147597	2148117	chr2R	2150468	2151683	2352
chr2R	2354702	2354935	chr2R	2467588	2468031	112654
chr2R	2498145	2498918	chr2R	2501323	2501789	2406
chr2R	2549558	2549812	chr2R	2501323	2501789	47770
chr2R	2593780	2595042	chr2R	2650811	2650920	55770
chr2R	2797639	2798534	chr2R	2801785	2802160	3252
chr2R	2816055	2817169	chr2R	2804150	2804420	11636
chr2R	2866719	2868494	chr2R	2831926	2832401	34319
chr2R	2886598	2887043	chr2R	2929952	2930237	42910
chr2R	2979135	2979345	chr2R	2974718	2974965	4171
chr2R	3003366	3003963	chr2R	2974718	2974965	28402
chr2R	3558595	3559889	chr2R	3560117	3560772	229
chr2R	3600765	3601045	chr2R	3583357	3584059	16707
chr2R	4032828	4033057	chr2R	4087594	4088591	54538
chr2R	4044132	4044538	chr2R	4087594	4088591	43057
chr2R	4174258	4174635	chr2R	4187022	4187299	12388
chr2R	4220844	4221466	chr2R	4236914	4237652	15449
chr2R	4222064	4222434	chr2R	4236914	4237652	14481
chr2R	4248658	4248934	chr2R	4236914	4237652	11007
chr2R	4259475	4259748	chr2R	4273704	4273764	13957
chr2R	4321047	4322334	chr2R	4360178	4360254	37845
chr2R	4347014	4348020	chr2R	4360178	4360254	12159
chr2R	4396370	4397435	chr2R	4414430	4414459	16996
chr2R	4640978	4641731	chr2R	4744538	4744569	102808
chr2R	4691756	4693414	chr2R	4744538	4744569	51125
chr2R	4697406	4697840	chr2R	4744538	4744569	46699
chr2R	4716051	4716942	chr2R	4744538	4744569	27597
chr2R	4943121	4943970	chr2R	5092871	5094237	148902
chr2R	5282424	5282958	chr2R	5265800	5266004	16421
chr2R	5308594	5309216	chr2R	5326235	5327798	17020
chr2R	5338785	5339617	chr2R	5326235	5327798	10988
chr2R	5366489	5367501	chr2R	5401500	5401627	34000
chr2R	6145445	6146432	chr2R	6144620	6145004	442
chr2R	6147902	6148498	chr2R	6144620	6145004	2899
chr2R	6166667	6167372	chr2R	6164359	6164378	2290
chr2R	6186512	6186930	chr2R	6185172	6186938	0
chr2R	6284573	6285027	chr2R	6296132	6296984	11106
chr2R	6326292	6328266	chr2R	6301530	6302695	23598
chr2R	6526545	6526990	chr2R	6511557	6511818	14728
chr2R	6527687	6528517	chr2R	6511557	6511818	15870
chr2R	6566279	6567347	chr2R	6597955	6598302	30609
chr2R	6627198	6627692	chr2R	6626576	6626896	303
chr2R	6765584	6767805	chr2R	6754635	6755383	10202
chr2R	7493167	7493628	chr2R	7492298	7492667	501
chr2R	7573613	7578303	chr2R	7576065	7576846	0
chr2R	7592435	7593273	chr2R	7600724	7600987	7452
chr2R	7604890	7605517	chr2R	7600724	7600987	3904
chr2R	7848107	7849709	chr2R	7844496	7844549	3559
chr2R	8129041	8130349	chr2R	8124303	8125163	3879
chr2R	8150401	8151084	chr2R	8124303	8125163	25239
chr2R	8247951	8248567	chr2R	8247878	8248699	0
chr2R	8688146	8688655	chr2R	8636647	8637666	50481
chr2R	9037360	9037953	chr2R	9034895	9035458	1903
chr2R	9257599	9258338	chr2R	9281631	9282140	23294
chr2R	9435189	9436163	chr2R	9434040	9434264	926
chr2R	9442051	9442754	chr2R	9434040	9434264	7788
chr2R	9517161	9518126	chr2R	9532881	9533591	14756
chr2R	9566899	9568139	chr2R	9532881	9533591	33309
chr2R	9699859	9700800	chr2R	9797001	9797303	96202
chr2R	9721081	9722202	chr2R	9797001	9797303	74800
chr2R	9853502	9853998	chr2R	9813091	9813905	39598
chr2R	9977034	9978020	chr2R	9977114	9978238	0
chr2R	9985568	9986655	chr2R	9985866	9986734	0
chr2R	9995066	9997133	chr2R	9986986	9987210	7857
chr2R	10164609	10165248	chr2R	10171347	10171403	6100
chr2R	10207791	10209314	chr2R	10171347	10171403	36389
chr2R	10258980	10260285	chr2R	10315928	10316602	55644
chr2R	10287033	10287281	chr2R	10315928	10316602	28648
chr2R	10491949	10492643	chr2R	10519084	10519434	26442
chr2R	10493947	10494384	chr2R	10519084	10519434	24701
chr2R	10503610	10504353	chr2R	10519084	10519434	14732
chr2R	10510495	10511194	chr2R	10519084	10519434	7891
chr2R	10549487	10549841	chr2R	10543022	10544395	5093
chr2R	10561496	10562156	chr2R	10543022	10544395	17102
chr2R	10854675	10855455	chr2R	10829737	10830106	24570
chr2R	10858650	10859206	chr2R	10829737	10830106	28545
chr2R	10985230	10985859	chr2R	10969360	10973351	11880
chr2R	10993672	10994796	chr2R	11004219	11004860	9424
chr2R	10999220	11000289	chr2R	11004219	11004860	3931
chr2R	11266059	11266822	chr2R	11319642	11320999	52821
chr2R	11400383	11400834	chr2R	11395844	11396485	3899
chr2R	11419181	11419890	chr2R	11395844	11396485	22697
chr2R	11455480	11456016	chr2R	11456355	11456765	340
chr2R	11524759	11525068	chr2R	11524729	11525088	0
chr2R	11537315	11538237	chr2R	11524729	11525088	12228
chr2R	11555793	11556631	chr2R	11524729	11525088	30706
chr2R	11577831	11578761	chr2R	11524729	11525088	52744
chr2R	11608998	11609686	chr2R	11644670	11645015	34985
chr2R	11709360	11709657	chr2R	11709395	11709711	0
chr2R	11799906	11800696	chr2R	11807754	11808505	7059
chr2R	12111081	12112094	chr2R	12133737	12133901	21644
chr2R	12319426	12319958	chr2R	12373465	12374243	53508
chr2R	12454781	12455456	chr2R	12531006	12531241	75551
chr2R	12458105	12458491	chr2R	12531006	12531241	72516
chr2R	12573824	12575131	chr2R	12531006	12531241	42584
chr2R	12703413	12704453	chr2R	12696864	12697226	6188
chr2R	12775667	12776441	chr2R	12786372	12786978	9932
chr2R	12914411	12915277	chr2R	12892450	12892611	21801
chr2R	13055106	13056303	chr2R	13032869	13033209	21898
chr2R	13141704	13144998	chr2R	13032869	13033209	108496
chr2R	13145284	13146490	chr2R	13032869	13033209	112076
chr2R	13307851	13308376	chr2R	13304290	13304688	3164
chr2R	13342282	13343785	chr2R	13333039	13335117	7166
chr2R	13447466	13448317	chr2R	13456054	13458811	7738
chr2R	13488566	13489072	chr2R	13468823	13469380	19187
chr2R	13815415	13817654	chr2R	13815041	13816984	0
chr2R	13900021	13901057	chr2R	13907583	13908381	6527
chr2R	13944032	13944355	chr2R	13921418	13921846	22187
chr2R	14068590	14069824	chr2R	14073462	14074388	3639
chr2R	14261638	14262396	chr2R	14278104	14278513	15709
chr2R	14299920	14301750	chr2R	14296017	14296313	3608
chr2R	14311339	14311903	chr2R	14311352	14312679	0
chr2R	14492325	14493927	chr2R	14428556	14428789	63537
chr2R	14799965	14800569	chr2R	14800116	14800676	0
chr2R	14835564	14835804	chr2R	14822910	14823184	12381
chr2R	14995995	14996433	chr2R	15004258	15005548	7826
chr2R	15057256	15057830	chr2R	15059538	15059931	1709
chr2R	15058206	15059555	chr2R	15059538	15059931	0
chr2R	15129321	15130178	chr2R	15150765	15152024	20588
chr2R	15195013	15196121	chr2R	15223710	15225218	27590
chr2R	15235270	15237615	chr2R	15223710	15225218	10053
chr2R	15255422	15257965	chr2R	15223710	15225218	30205
chr2R	15263052	15264693	chr2R	15223710	15225218	37835
chr2R	15852657	15854797	chr2R	15838013	15838681	13977
chr2R	15864983	15867003	chr2R	15838013	15838681	26303
chr2R	15906385	15906929	chr2R	15906384	15906720	0
chr2R	15929966	15930368	chr2R	15906384	15906720	23247
chr2R	15959216	15960042	chr2R	15959571	15959838	0
chr2R	16331077	16331478	chr2R	16363665	16363835	32188
chr2R	16478860	16480655	chr2R	16479073	16479997	0
chr2R	16508389	16509406	chr2R	16510962	16511647	1557
chr2R	16554992	16556456	chr2R	16554824	16555937	0
chr2R	16634753	16635425	chr2R	16634355	16634837	0
chr2R	16762167	16763438	chr2R	16755877	16757383	4785
chr2R	16874291	16874828	chr2R	16837208	16837591	36701
chr2R	17339788	17340174	chr2R	17357924	17358326	17751
chr2R	17345495	17346707	chr2R	17357924	17358326	11218
chr2R	17482334	17483685	chr2R	17480799	17481736	599
chr2R	17498610	17499617	chr2R	17496707	17497272	1339
chr2R	17598219	17598959	chr2R	17603663	17603769	4705
chr2R	17852256	17853018	chr2R	17840218	17840534	11723
chr2R	17896754	17897111	chr2R	17912592	17912885	15482
chr2R	18203321	18203791	chr2R	18215053	18216052	11263
chr2R	18254794	18255622	chr2R	18253027	18253861	934
chr2R	18261123	18262470	chr2R	18266688	18268312	4219
chr2R	18270392	18271838	chr2R	18268427	18269329	1064
chr2R	18653779	18654489	chr2R	18650183	18651022	2758
chr2R	18693758	18694807	chr2R	18680251	18680636	13123
chr2R	19262540	19262914	chr2R	19272488	19273823	9575
chr2R	19483214	19485468	chr2R	19503901	19505405	18434
chr2R	19605927	19606654	chr2R	19604530	19605678	250
chr2R	19693514	19693929	chr2R	19696714	19697347	2786
chr2R	19700114	19700810	chr2R	19696714	19697347	2768
chr2R	19711202	19711916	chr2R	19715701	19723748	3786
chr2R	19801162	19802030	chr2R	19807882	19808430	5853
chr2R	19862822	19863733	chr2R	19868953	19869242	5221
chr2R	19932095	19932531	chr2R	19949144	19949389	16614
chr2R	20033443	20034163	chr2R	20046812	20047558	12650
chr2R	20034625	20035890	chr2R	20046812	20047558	10923
chr2R	20051564	20052497	chr2R	20046812	20047558	4007
chr2R	20054221	20054789	chr2R	20061154	20062099	6366
chr2R	20059488	20060018	chr2R	20061154	20062099	1137
chr2R	20156709	20158242	chr2R	20099384	20099630	57080
chr2R	20173515	20174420	chr2R	20217309	20217707	42890
chr2R	20230475	20231404	chr2R	20217309	20217707	12769
chr2R	20295499	20297337	chr2R	20217309	20217707	77793
chr2R	20542379	20542726	chr2R	20514346	20514476	27904
chr2R	20557596	20561009	chr2R	20596172	20596522	35164
chr2R	20950840	20952618	chr2R	20962026	20962742	9409
chr2R	20962127	20962648	chr2R	20962026	20962742	0
chr2R	20991579	20992145	chr2R	20962026	20962742	28838
chr2R	21022899	21023848	chr2R	21033297	21033501	9450
chr2R	21229763	21230562	chr2R	21226986	21227769	1995
chr2R	21453178	21455545	chr2R	21454407	21455381	0
chr2R	21461235	21462083	chr2R	21459656	21460557	679
chr2R	21466441	21466831	chr2R	21467462	21467692	632
chr2R	21576820	21578468	chr2R	21603343	21603747	24876
chr2R	21592017	21592713	chr2R	21603343	21603747	10631
chr2R	21846866	21847238	chr2R	21857904	21858429	10667
chr2R	22238274	22238832	chr2R	22236787	22237005	1270
chr2R	23088346	23090988	chr2R	23099282	23100827	8295
chr2R	23518380	23519701	chr2R	23522027	23522378	2327
chr2R	23526192	23527910	chr2R	23522027	23522378	3815
chr2R	23734725	23739209	chr2R	23754177	23754940	14969
chr2R	24556798	24558276	chr2R	24540158	24540668	16131
chr2R	24644996	24646204	chr2R	24655088	24655283	8885
chr2R	24671926	24672443	chr2R	24655088	24655283	16644
chr2R	24717359	24719767	chr2R	24655088	24655283	62077
chr2R	24723433	24726245	chr2R	24655088	24655283	68151
chr2R	24807371	24808983	chr2R	24808038	24809704	0
chr2R	25056650	25057567	chr2R	25056749	25057606	0
chr2R	25209873	25210836	chr2R	25222522	25223780	11687
chr2R	25217894	25218450	chr2R	25222522	25223780	4073
chr2R	25222847	25223388	chr2R	25222522	25223780	0
chr3L	239177	240616	chr3L	262462	262857	21847
chr3L	278268	279037	chr3L	262462	262857	15412
chr3L	374730	375130	chr3L	370612	371536	3195
chr3L	390098	390852	chr3L	370612	371536	18563
chr3L	396686	397300	chr3L	414085	415190	16786
chr3L	617760	618288	chr3L	582799	582987	34774
chr3L	618698	619117	chr3L	582799	582987	35712
chr3L	744050	744764	chr3L	744072	744682	0
chr3L	753487	754226	chr3L	744072	744682	8806
chr3L	759854	760831	chr3L	744072	744682	15173
chr3L	885505	886829	chr3L	886036	887354	0
chr3L	1108221	1110341	chr3L	1197929	1198674	87589
chr3L	1344066	1344794	chr3L	1294695	1295796	48271
chr3L	1484991	1485768	chr3L	1486871	1487314	1104
chr3L	1486891	1487261	chr3L	1486871	1487314	0
chr3L	1821830	1822935	chr3L	1833407	1834463	10473
chr3L	1899216	1899989	chr3L	1904635	1905207	4647
chr3L	2476517	2477474	chr3L	2483100	2483314	5627
chr3L	2830388	2831256	chr3L	2818857	2819129	11260
chr3L	2880482	2880848	chr3L	2818857	2819129	61354
chr3L	2893236	2893954	chr3L	2956203	2957397	62250
chr3L	3154364	3155916	chr3L	3117870	3118129	36236
chr3L	3188228	3188643	chr3L	3117870	3118129	70100
chr3L	3678343	3679017	chr3L	3703424	3704058	24408
chr3L	3701536	3702809	chr3L	3703424	3704058	616
chr3L	3747433	3748092	chr3L	3703424	3704058	43376
chr3L	3791105	3791433	chr3L	3834085	3834723	42653
chr3L	3848502	3849348	chr3L	3841351	3842167	6336
chr3L	3865191	3867091	chr3L	3875221	3875845	8131
chr3L	3876668	3877357	chr3L	3875221	3875845	824
chr3L	3926094	3926660	chr3L	3875221	3875845	50250
chr3L	4097997	4098461	chr3L	4067530	4068192	29806
chr3L	4175300	4176305	chr3L	4191868	4192466	15564
chr3L	4189502	4190504	chr3L	4191868	4192466	1365
chr3L	4326343	4328776	chr3L	4305089	4305425	20919
chr3L	4643403	4644323	chr3L	4645521	4646217	1199
chr3L	4645160	4646808	chr3L	4645521	4646217	0
chr3L	4679373	4680132	chr3L	4645521	4646217	33157
chr3L	5275274	5276069	chr3L	5314420	5315120	38352
chr3L	5625162	5625528	chr3L	5636962	5638493	11435
chr3L	5833725	5836340	chr3L	5834514	5836917	0
chr3L	5954124	5954410	chr3L	5985570	5985823	31161
chr3L	5956465	5956940	chr3L	5985570	5985823	28631
chr3L	5958080	5958792	chr3L	5985570	5985823	26779
chr3L	6004549	6007271	chr3L	5985570	5985823	18727
chr3L	6067628	6068577	chr3L	6082748	6083165	14172
chr3L	6318865	6319738	chr3L	6318548	6320267	0
chr3L	6357336	6357926	chr3L	6362716	6363139	4791
chr3L	6391604	6392382	chr3L	6362716	6363139	28466
chr3L	6596722	6601437	chr3L	6581950	6582762	13961
chr3L	6820856	6821541	chr3L	6799909	6800585	20272
chr3L	7631560	7631935	chr3L	7571955	7573513	58048
chr3L	8039066	8039710	chr3L	8106767	8107505	67058
chr3L	8189145	8190276	chr3L	8203591	8204409	13316
chr3L	8433406	8436072	chr3L	8417680	8418206	15201
chr3L	8454356	8454761	chr3L	8417680	8418206	36151
chr3L	8478713	8481708	chr3L	8532244	8533572	50537
chr3L	8497316	8498051	chr3L	8532244	8533572	34194
chr3L	8665378	8666962	chr3L	8664289	8665171	208
chr3L	8686313	8688196	chr3L	8669834	8671715	14599
chr3L	8913759	8914204	chr3L	8914436	8916323	233
chr3L	9002519	9002979	chr3L	9002478	9003966	0
chr3L	9010265	9011081	chr3L	9002478	9003966	6300
chr3L	9013512	9014284	chr3L	9020628	9021242	6345
chr3L	9020602	9021501	chr3L	9020628	9021242	0
chr3L	9028970	9030293	chr3L	9020628	9021242	7729
chr3L	9038941	9039557	chr3L	9020628	9021242	17700
chr3L	9043417	9044048	chr3L	9020628	9021242	22176
chr3L	9059725	9059972	chr3L	9020628	9021242	38484
chr3L	9152509	9153467	chr3L	9153843	9154247	377
chr3L	9389975	9390912	chr3L	9383206	9383360	6616
chr3L	9635437	9637021	chr3L	9617801	9618478	16960
chr3L	9782792	9784995	chr3L	9784815	9785874	0
chr3L	9829728	9830274	chr3L	9811561	9812319	17410
chr3L	10028069	10028832	chr3L	10049088	10049435	20257
chr3L	10582569	10583364	chr3L	10566135	10566180	16390
chr3L	10763093	10764193	chr3L	10733393	10734079	29015
chr3L	10921030	10921707	chr3L	10949664	10950592	27958
chr3L	10989391	10991918	chr3L	11021188	11021629	29271
chr3L	11018061	11018464	chr3L	11021188	11021629	2725
chr3L	11029545	11031236	chr3L	11021188	11021629	7917
chr3L	11132652	11134322	chr3L	11178105	11178928	43784
chr3L	11318629	11319529	chr3L	11427337	11427573	107809
chr3L	11356605	11357632	chr3L	11427337	11427573	69706
chr3L	11452357	11453065	chr3L	11427337	11427573	24785
chr3L	11875906	11876341	chr3L	11827205	11827603	48304
chr3L	12022685	12023492	chr3L	12021662	12022436	250
chr3L	12028535	12029147	chr3L	12021662	12022436	6100
chr3L	12242250	12243505	chr3L	12263662	12263666	20158
chr3L	12543162	12544042	chr3L	12552716	12552782	8675
chr3L	12591539	12592608	chr3L	12584334	12584471	7069
chr3L	12633294	12633875	chr3L	12620835	12621004	12291
chr3L	12683173	12683843	chr3L	12649049	12649917	33257
chr3L	12822723	12824497	chr3L	12847419	12848228	22923
chr3L	13056821	13057450	chr3L	13056861	13057139	0
chr3L	13077239	13077833	chr3L	13056861	13057139	20101
chr3L	13300573	13301154	chr3L	13296991	13297993	2581
chr3L	13346298	13347807	chr3L	13343182	13343405	2894
chr3L	13390543	13391233	chr3L	13390674	13391335	0
chr3L	13398993	13399854	chr3L	13390674	13391335	7659
chr3L	13462166	13464938	chr3L	13413403	13414980	47187
chr3L	13537994	13540182	chr3L	13539438	13540255	0
chr3L	13556743	13557464	chr3L	13539438	13540255	16489
chr3L	13687155	13689847	chr3L	13675324	13675695	11461
chr3L	13716255	13717757	chr3L	13709803	13710809	5447
chr3L	13940350	13941520	chr3L	13947373	13948601	5854
chr3L	14126371	14127348	chr3L	14128655	14129135	1308
chr3L	14155041	14155669	chr3L	14155062	14155413	0
chr3L	14185089	14185499	chr3L	14185092	14185678	0
chr3L	14194218	14194592	chr3L	14185092	14185678	8541
chr3L	14225695	14226837	chr3L	14210456	14210891	14805
chr3L	14338491	14339418	chr3L	14352130	14353186	12713
chr3L	14356998	14357494	chr3L	14352130	14353186	3813
chr3L	14415393	14417197	chr3L	14405998	14406932	8462
chr3L	14419885	14420238	chr3L	14432115	14432567	11878
chr3L	14454788	14455253	chr3L	14454791	14455250	0
chr3L	14499533	14500027	chr3L	14518700	14519272	18674
chr3L	14546984	14547385	chr3L	14556084	14556748	8700
chr3L	14556085	14556822	chr3L	14556084	14556748	0
chr3L	14581350	14582273	chr3L	14581266	14582045	0
chr3L	14918511	14918959	chr3L	14924652	14926106	5694
chr3L	15025649	15026449	chr3L	15073968	15075261	47520
chr3L	15169863	15170217	chr3L	15172257	15173418	2041
chr3L	15181270	15182050	chr3L	15187542	15188097	5493
chr3L	15323065	15323744	chr3L	15325886	15325955	2143
chr3L	15538248	15538792	chr3L	15537836	15538786	0
chr3L	15731737	15732030	chr3L	15787107	15788264	55078
chr3L	15810444	15811045	chr3L	15806793	15807797	2648
chr3L	15835872	15836330	chr3L	15844000	15845200	7671
chr3L	15862971	15864167	chr3L	15864081	15864585	0
chr3L	16057483	16058145	chr3L	16020534	16020992	36492
chr3L	16066596	16067475	chr3L	16104037	16104807	36563
chr3L	16069784	16070686	chr3L	16104037	16104807	33352
chr3L	16078063	16080104	chr3L	16104037	16104807	23934
chr3L	16485117	16485746	chr3L	16485364	16486394	0
chr3L	16624674	16628014	chr3L	16485364	16486394	138281
chr3L	16631191	16632105	chr3L	16485364	16486394	144798
chr3L	16801067	16802747	chr3L	16819758	16820064	17012
chr3L	16851419	16852267	chr3L	16819758	16820064	31356
chr3L	16941089	16942165	chr3L	16968881	16969216	26717
chr3L	17052625	17053668	chr3L	17052950	17054389	0
chr3L	17500349	17501020	chr3L	17489825	17489868	10482
chr3L	17541368	17544079	chr3L	17555066	17555617	10988
chr3L	17765170	17765780	chr3L	17836369	17837028	70590
chr3L	17831483	17832276	chr3L	17836369	17837028	4094
chr3L	17986224	17986864	chr3L	18082900	18083195	96037
chr3L	18012731	18013707	chr3L	18082900	18083195	69194
chr3L	18144393	18145708	chr3L	18145989	18146923	282
chr3L	18232641	18232992	chr3L	18283407	18284081	50416
chr3L	18277720	18278783	chr3L	18283407	18284081	4625
chr3L	18318343	18318879	chr3L	18327802	18328270	8924
chr3L	18328688	18329779	chr3L	18327802	18328270	419
chr3L	18341237	18341841	chr3L	18327802	18328270	12968
chr3L	18355989	18356825	chr3L	18374220	18374586	17396
chr3L	18387733	18388559	chr3L	18388150	18388550	0
chr3L	18466759	18468221	chr3L	18465212	18465879	881
chr3L	19058792	19059274	chr3L	19041054	19041673	17120
chr3L	19176718	19177107	chr3L	19176652	19177175	0
chr3L	19371849	19374066	chr3L	19354177	19355942	15908
chr3L	19652146	19652563	chr3L	19579601	19580167	71980
chr3L	19828192	19829150	chr3L	19819995	19820331	7862
chr3L	20182782	20183364	chr3L	20172608	20172839	9944
chr3L	20340473	20340806	chr3L	20349469	20349512	8664
chr3L	20462890	20463779	chr3L	20558018	20560013	94240
chr3L	20568976	20571437	chr3L	20563899	20565493	3484
chr3L	20623144	20623640	chr3L	20623127	20624019	0
chr3L	20670380	20671719	chr3L	20655235	20656183	14198
chr3L	20696612	20697752	chr3L	20696909	20698059	0
chr3L	21079912	21081549	chr3L	21093710	21093991	12162
chr3L	21144753	21145408	chr3L	21149154	21149564	3747
chr3L	21449149	21449884	chr3L	21438361	21438574	10576
chr3L	21471262	21472293	chr3L	21438361	21438574	32689
chr3L	21481763	21482459	chr3L	21438361	21438574	43190
chr3L	21718893	21720574	chr3L	21719778	21719905	0
chr3L	21869297	21870174	chr3L	21866245	21866487	2811
chr3L	21890570	21891391	chr3L	21876630	21876666	13905
chr3L	22078142	22078664	chr3L	22109447	22109894	30784
chr3L	22219011	22221101	chr3L	22185949	22186475	32537
chr3L	22324061	22324797	chr3L	22296804	22298031	26031
chr3L	22335733	22337060	chr3L	22296804	22298031	37703
chr3L	22683924	22685780	chr3L	22689435	22690266	3656
chr3L	22983553	22986041	chr3L	23001080	23001856	15040
chr3L	23025501	23026162	chr3L	23001080	23001856	23646
chr3L	23082729	23083422	chr3L	23089307	23089563	5886
chr3L	23104476	23106002	chr3L	23119575	23119825	13574
chr3L	23145396	23146881	chr3L	23138486	23138493	6904
chr3L	23192641	23192864	chr3L	23180958	23181069	11573
chr3L	23342442	23344237	chr3L	23332228	23332554	9889
chr3L	23619738	23620679	chr3L	23636081	23637673	15403
chr3L	23678056	23679685	chr3L	23688323	23688391	8639
chr3L	23717145	23718803	chr3L	23710239	23710527	6619
chr3L	23784833	23787202	chr3L	23791632	23791878	4431
chr3L	23807614	23807830	chr3L	23806084	23806351	1264
chr3L	23972573	23972811	chr3L	24011516	24011677	38706
chr3L	23981219	23981557	chr3L	24011516	24011677	29960
chr3L	24068907	24069146	chr3L	24011516	24011677	57231
chr3L	24517498	24518197	chr3L	24431892	24432232	85267
chr3L	24773135	24773550	chr3L	24757332	24757857	15279
chr3L	25105227	25106303	chr3L	25093866	25104425	803
chr3L	25117195	25118755	chr3L	25093866	25104425	12771
chr3L	25234249	25236774	chr3L	25227440	25227981	6269
chr3L	25310631	25311619	chr3L	25306021	25306474	4158
chr3L	25427997	25428315	chr3L	25452478	25453072	24164
chr3L	25875960	25876677	chr3L	25804787	25804809	71152
chr3L	25921892	25922670	chr3L	26002547	26002958	79878
chr3L	25997561	25997934	chr3L	26002547	26002958	4614
chr3L	26006889	26008767	chr3L	26002748	26003164	3726
chr3L	26012378	26012843	chr3L	26002748	26003164	9215
chr3L	26231567	26231971	chr3L	26229371	26229423	2145
chr3L	26263583	26264403	chr3L	26238699	26239080	24504
chr3L	26824751	26825119	chr3L	26807952	26808037	16715
chr3L	26825970	26826231	chr3L	26807952	26808037	17934
chr3L	27088179	27090295	chr3L	27084659	27084675	3505
chr3L	27149081	27150370	chr3L	27167409	27167554	17040
chr3L	27167210	27168082	chr3L	27167409	27167554	0
chr3L	27172405	27173022	chr3L	27176919	27177449	3898
chr3L	27247005	27247486	chr3L	27178552	27277771	0
chr3L	27287033	27288477	chr3L	27178552	27277771	9263
chr3L	27714603	27715076	chr3L	27388684	27388788	325816
chr3L	27967491	27970033	chr3L	28061485	28061510	91453
chr3R	87305	88964	chr3R	441720	442071	352757
chr3R	103304	103769	chr3R	441720	442071	337952
chr3R	104277	104542	chr3R	441720	442071	337179
chr3R	106180	106650	chr3R	441720	442071	335071
chr3R	1049389	1050399	chr3R	1081883	1081996	31485
chr3R	1443522	1444089	chr3R	1349948	1350915	92608
chr3R	1680099	1680612	chr3R	1650680	1651373	28727
chr3R	2858504	2860505	chr3R	2870600	2870805	10096
chr3R	3283597	3284498	chr3R	3281292	3361739	0
chr3R	3962013	3962235	chr3R	3994862	3996626	32628
chr3R	3974356	3974803	chr3R	3994862	3996626	20060
chr3R	4136402	4138366	chr3R	4135010	4136925	0
chr3R	4156778	4157259	chr3R	4176192	4176201	18934
chr3R	4348115	4349021	chr3R	4348104	4348995	0
chr3R	4407308	4408388	chr3R	4363241	4364478	42831
chr3R	4613411	4614028	chr3R	4602890	4603113	10299
chr3R	4787758	4791573	chr3R	4752667	4758041	29718
chr3R	4845456	4845826	chr3R	4848735	4849916	2910
chr3R	4848754	4849869	chr3R	4848735	4849916	0
chr3R	4922513	4923452	chr3R	4947382	4948879	23931
chr3R	4927335	4929426	chr3R	4947382	4948879	17957
chr3R	4932810	4937372	chr3R	4947382	4948879	10011
chr3R	4959655	4960811	chr3R	4959606	4960084	0
chr3R	5320600	5321103	chr3R	5322209	5322411	1107
chr3R	5334852	5336472	chr3R	5322209	5322411	12442
chr3R	5407287	5408532	chr3R	5402808	5403180	4108
chr3R	5719221	5719533	chr3R	5760157	5762202	40625
chr3R	5756109	5757862	chr3R	5760157	5762202	2296
chr3R	5908967	5909502	chr3R	5910476	5911622	975
chr3R	6205346	6206309	chr3R	6241869	6241992	35561
chr3R	6335850	6336994	chr3R	6364558	6366321	27565
chr3R	6606809	6607695	chr3R	6610600	6611625	2906
chr3R	6615831	6617738	chr3R	6610600	6611625	4207
chr3R	6644970	6646122	chr3R	6610600	6611625	33346
chr3R	6679395	6680376	chr3R	6688750	6689469	8375
chr3R	6714574	6715934	chr3R	6688750	6689469	25106
chr3R	6755415	6755905	chr3R	6741544	6742104	13312
chr3R	6790678	6791220	chr3R	6780821	6781944	8735
chr3R	6804357	6805218	chr3R	6827261	6827842	22044
chr3R	6857084	6858040	chr3R	6858737	6859534	698
chr3R	6868080	6868703	chr3R	6867944	6868769	0
chr3R	6875300	6875897	chr3R	6874602	6875928	0
chr3R	6888699	6889161	chr3R	6888701	6889457	0
chr3R	6916619	6917172	chr3R	6917006	6917263	0
chr3R	6941046	6942647	chr3R	6942272	6942953	0
chr3R	6996981	6997391	chr3R	6997024	6997422	0
chr3R	7006366	7007790	chr3R	6997024	6997422	8945
chr3R	7033615	7033949	chr3R	7035714	7035991	1766
chr3R	7035740	7036322	chr3R	7035714	7035991	0
chr3R	7111210	7112079	chr3R	7167257	7167903	55179
chr3R	7195413	7196801	chr3R	7191580	7193761	1653
chr3R	7262543	7263104	chr3R	7263230	7263378	127
chr3R	7341754	7342486	chr3R	7338604	7339041	2714
chr3R	7744744	7747759	chr3R	7807181	7808428	59423
chr3R	7963260	7964138	chr3R	7967724	7968290	3587
chr3R	8027506	8027920	chr3R	7967724	7968290	59217
chr3R	8100710	8101747	chr3R	7967724	7968290	132421
chr3R	8108689	8109284	chr3R	7967724	7968290	140400
chr3R	8116178	8116645	chr3R	7967724	7968290	147889
chr3R	8165172	8166406	chr3R	8275117	8275353	108712
chr3R	8193072	8193588	chr3R	8275117	8275353	81530
chr3R	8239428	8239844	chr3R	8275117	8275353	35274
chr3R	8274940	8275334	chr3R	8275117	8275353	0
chr3R	8434239	8434929	chr3R	8434304	8435286	0
chr3R	8584835	8585578	chr3R	8583898	8584528	308
chr3R	8689516	8690059	chr3R	8698957	8700078	8899
chr3R	8699097	8700092	chr3R	8698957	8700078	0
chr3R	8700564	8701658	chr3R	8700588	8701664	0
chr3R	8850615	8850982	chr3R	8856668	8859839	5687
chr3R	8882598	8884249	chr3R	8876036	8876608	5991
chr3R	8965423	8966040	chr3R	8975708	8976804	9669
chr3R	9117348	9117926	chr3R	9163738	9164071	45813
chr3R	9216312	9216748	chr3R	9223236	9223410	6489
chr3R	9391673	9393094	chr3R	9419634	9419759	26541
chr3R	9694778	9695438	chr3R	9695571	9696502	134
chr3R	9716597	9718312	chr3R	9726476	9726998	8165
chr3R	9911108	9914608	chr3R	9942029	9942328	27422
chr3R	10102552	10103815	chr3R	10060819	10061310	41243
chr3R	10155472	10156283	chr3R	10191138	10191246	34856
chr3R	10164727	10165808	chr3R	10191138	10191246	25331
chr3R	10324258	10326394	chr3R	10301859	10302899	21360
chr3R	10463700	10464482	chr3R	10502273	10503303	37792
chr3R	10923483	10923981	chr3R	10927260	10928669	3280
chr3R	11245612	11247220	chr3R	11242096	11242673	2940
chr3R	11277380	11278131	chr3R	11275735	11276181	1200
chr3R	11318760	11319520	chr3R	11327622	11329437	8103
chr3R	11393711	11394338	chr3R	11395607	11396307	1270
chr3R	11395490	11396839	chr3R	11395607	11396307	0
chr3R	11570881	11571819	chr3R	11552853	11556308	14574
chr3R	11659574	11660577	chr3R	11591058	11592810	66765
chr3R	11684787	11686698	chr3R	11591058	11592810	91978
chr3R	11913272	11914419	chr3R	11914288	11914994	0
chr3R	12113544	12115307	chr3R	12129155	12129868	13849
chr3R	12122802	12123968	chr3R	12129155	12129868	5188
chr3R	12141478	12142325	chr3R	12129155	12129868	11611
chr3R	12248075	12248830	chr3R	12241612	12241878	6198
chr3R	12318285	12320403	chr3R	12317967	12318875	0
chr3R	12357789	12358178	chr3R	12317967	12318875	38915
chr3R	12645772	12646935	chr3R	12701651	12701867	54717
chr3R	13024250	13025726	chr3R	13048757	13049228	23032
chr3R	13035879	13037083	chr3R	13048757	13049228	11675
chr3R	13070053	13070728	chr3R	13061507	13061800	8254
chr3R	13215425	13216543	chr3R	13215781	13216719	0
chr3R	13359882	13360550	chr3R	13359623	13360333	0
chr3R	13422011	13423032	chr3R	13422069	13423042	0
chr3R	13634889	13636642	chr3R	13638790	13639609	2149
chr3R	13760075	13761014	chr3R	13791114	13791403	30101
chr3R	13788449	13789185	chr3R	13791114	13791403	1930
chr3R	13805983	13806754	chr3R	13798485	13799309	6675
chr3R	13841983	13843680	chr3R	13844254	13844686	575
chr3R	13899452	13900186	chr3R	13869266	13870810	28643
chr3R	13925677	13926303	chr3R	13935197	13935645	8895
chr3R	13969707	13970511	chr3R	13969646	13970213	0
chr3R	13970755	13971280	chr3R	13970769	13971283	0
chr3R	14328995	14329398	chr3R	14315809	14315912	13084
chr3R	14443924	14444761	chr3R	14365402	14366386	77539
chr3R	14502493	14503138	chr3R	14365402	14366386	136108
chr3R	14570245	14571470	chr3R	14670307	14671512	98838
chr3R	14639694	14641277	chr3R	14670307	14671512	29031
chr3R	14773046	14774211	chr3R	14805799	14807938	31589
chr3R	15753625	15755035	chr3R	15754690	15754974	0
chr3R	15988091	15988786	chr3R	15911608	15912544	75548
chr3R	16028505	16029954	chr3R	16112155	16112917	82202
chr3R	16060726	16062795	chr3R	16112155	16112917	49361
chr3R	16299487	16302100	chr3R	16301082	16302023	0
chr3R	16437003	16437250	chr3R	16446020	16446387	8771
chr3R	16506081	16506763	chr3R	16505619	16506582	0
chr3R	16514338	16514883	chr3R	16505619	16506582	7757
chr3R	16684762	16686669	chr3R	16685051	16685637	0
chr3R	16684762	16686669	chr3R	16685905	16686450	0
chr3R	16700667	16701622	chr3R	16700751	16701583	0
chr3R	16731402	16731830	chr3R	16729437	16730371	1032
chr3R	16792625	16793372	chr3R	16772878	16773992	18634
chr3R	16810582	16811390	chr3R	16831956	16832459	20567
chr3R	16825981	16826852	chr3R	16831956	16832459	5105
chr3R	16859546	16860191	chr3R	16859413	16860308	0
chr3R	16864263	16865565	chr3R	16864586	16865476	0
chr3R	16878367	16879083	chr3R	16864586	16865476	12892
chr3R	16901851	16902321	chr3R	16901778	16902430	0
chr3R	16915444	16916067	chr3R	16915613	16915999	0
chr3R	16936090	16936876	chr3R	16935660	16936633	0
chr3R	17097507	17098416	chr3R	17129028	17129089	30613
chr3R	17530068	17530475	chr3R	17560151	17560897	29677
chr3R	17547781	17548787	chr3R	17560151	17560897	11365
chr3R	17560565	17561076	chr3R	17560151	17560897	0
chr3R	17775036	17775875	chr3R	17754087	17757565	17472
chr3R	17816168	17816974	chr3R	17819203	17819496	2230
chr3R	17830916	17831378	chr3R	17821264	17821700	9217
chr3R	17935125	17935782	chr3R	17965684	17966103	29903
chr3R	18074246	18075605	chr3R	18078979	18079320	3375
chr3R	18280424	18281364	chr3R	18320838	18321164	39475
chr3R	18595988	18597266	chr3R	18619349	18620260	22084
chr3R	18643464	18644904	chr3R	18656813	18657321	11910
chr3R	19338822	19339749	chr3R	19341531	19342385	1783
chr3R	19341651	19342261	chr3R	19341531	19342385	0
chr3R	19489722	19490431	chr3R	19482524	19483021	6702
chr3R	19493618	19494372	chr3R	19500649	19501630	6278
chr3R	19505854	19506795	chr3R	19500649	19501630	4225
chr3R	19531059	19532114	chr3R	19500649	19501630	29430
chr3R	19871423	19872483	chr3R	19795350	19795762	75662
chr3R	19889906	19890244	chr3R	19795350	19795762	94145
chr3R	20348181	20348746	chr3R	20343509	20345474	2708
chr3R	20597473	20598350	chr3R	20596585	20598065	0
chr3R	20611519	20615760	chr3R	20596585	20598065	13455
chr3R	20628257	20630590	chr3R	20646442	20647665	15853
chr3R	20657099	20658901	chr3R	20646442	20647665	9435
chr3R	20768912	20769574	chr3R	20776543	20776936	6970
chr3R	20792898	20793507	chr3R	20776543	20776936	15963
chr3R	20848909	20849909	chr3R	20852842	20853403	2934
chr3R	21053008	21054375	chr3R	21082376	21082658	28002
chr3R	21081285	21082833	chr3R	21082376	21082658	0
chr3R	21172137	21173276	chr3R	21166707	21167154	4984
chr3R	21379730	21380408	chr3R	21379739	21380162	0
chr3R	21390929	21391499	chr3R	21379739	21380162	10768
chr3R	21413179	21413494	chr3R	21421860	21422302	8367
chr3R	21428848	21429510	chr3R	21428469	21429679	0
chr3R	21458132	21459064	chr3R	21447600	21448176	9957
chr3R	21548091	21549189	chr3R	21597501	21597827	48313
chr3R	22059909	22061238	chr3R	22138882	22139250	77645
chr3R	22069801	22070541	chr3R	22138882	22139250	68342
chr3R	22332970	22333732	chr3R	22325801	22326844	6127
chr3R	22469893	22471002	chr3R	22471464	22471615	463
chr3R	22560746	22561947	chr3R	22480789	22481615	79132
chr3R	22667868	22668276	chr3R	22658047	22658559	9310
chr3R	22700423	22701130	chr3R	22658047	22658559	41865
chr3R	22788099	22789849	chr3R	22807828	22811577	17980
chr3R	23145381	23146095	chr3R	23138332	23138883	6499
chr3R	23195495	23196262	chr3R	23187100	23187409	8087
chr3R	23263362	23264624	chr3R	23252191	23253043	10320
chr3R	23427662	23428614	chr3R	23445860	23446756	17247
chr3R	23728857	23729385	chr3R	23719078	23722874	5984
chr3R	23879826	23880697	chr3R	23879501	23879861	0
chr3R	23960413	23961205	chr3R	23960704	23961192	0
chr3R	24065078	24066095	chr3R	24063379	24064418	661
chr3R	24082317	24084266	chr3R	24070417	24070609	11709
chr3R	24311241	24313502	chr3R	24338975	24340542	25474
chr3R	24346259	24347270	chr3R	24342360	24343499	2761
chr3R	24454927	24456847	chr3R	24466849	24468009	10003
chr3R	24697243	24698308	chr3R	24690502	24690965	6279
chr3R	24969893	24971028	chr3R	24939202	24939718	30176
chr3R	25066944	25068079	chr3R	25066008	25066494	451
chr3R	25085619	25086330	chr3R	25081586	25083241	2379
chr3R	25091853	25092761	chr3R	25089274	25089669	2185
chr3R	25586551	25587056	chr3R	25586945	25587120	0
chr3R	25601422	25603467	chr3R	25586945	25587120	14303
chr3R	26026637	26027392	chr3R	26023270	26023825	2813
chr3R	26284447	26285240	chr3R	26184415	26184798	99650
chr3R	26643838	26646814	chr3R	26658409	26658454	11596
chr3R	26655389	26656002	chr3R	26658409	26658454	2408
chr3R	26809049	26810403	chr3R	26845327	26845763	34925
chr3R	26845873	26847500	chr3R	26845327	26845763	111
chr3R	26939832	26940843	chr3R	26961340	26961675	20498
chr3R	27967143	27970588	chr3R	27970278	27971147	0
chr3R	28314861	28316094	chr3R	28315361	28315792	0
chr3R	28379109	28380695	chr3R	28381480	28382514	786
chr3R	28631429	28632192	chr3R	28618709	28619127	12303
chr3R	29000911	29003283	chr3R	29023441	29023751	20159
chr3R	29072606	29073614	chr3R	29074188	29074784	575
chr3R	29288962	29289984	chr3R	29297514	29298029	7531
chr3R	29297602	29298537	chr3R	29297514	29298029	0
chr3R	29297602	29298537	chr3R	29298359	29298712	0
chr3R	29306441	29308245	chr3R	29298359	29298712	7730
chr3R	29459550	29460339	chr3R	29500185	29501495	39847
chr3R	29547863	29549020	chr3R	29558850	29559206	9831
chr3R	29596838	29598819	chr3R	29561438	29561509	35330
chr3R	29708140	29709583	chr3R	29635907	29636524	71617
chr3R	29728286	29729143	chr3R	29793579	29793666	64437
chr3R	30230816	30232853	chr3R	30193219	30193366	37451
chr3R	30394924	30396146	chr3R	30420305	30420390	24160
chr3R	30584419	30586767	chr3R	30580318	30580770	3650
chr3R	30675656	30676389	chr3R	30639607	30641070	34587
chr3R	30754656	30755802	chr3R	30765901	30765999	10100
chr3R	30762064	30762681	chr3R	30765901	30765999	3221
chr3R	30849488	30850173	chr3R	30849436	30850367	0
chr3R	30856318	30856957	chr3R	30856126	30857057	0
chr3R	31041624	31043455	chr3R	31056111	31056495	12657
chr3R	31486764	31487493	chr3R	31483936	31485003	1762
chr3R	31503470	31506461	chr3R	31483936	31485003	18468
chr3R	31521651	31522643	chr3R	31529557	31530202	6915
chr3R	31786187	31787654	chr3R	31765710	31765799	20389
chr3R	31869453	31870146	chr3R	31970992	31971543	100847
chr3R	31910053	31911691	chr3R	31970992	31971543	59302
chr3R	32013756	32014919	chr3R	32005740	32005752	8005
chr4	73081	73350	chr4	85783	85824	12434
chr4	115596	116171	chr4	125480	125555	9310
chr4	197843	201302	chr4	163733	164399	33445
chr4	684466	686118	chr4	683627	683861	606
chr4	717673	718076	chr4	699315	699604	18070
chr4	874786	875713	chr4	891487	892362	15775
chr4	890876	891858	chr4	891487	892362	0
chr4	898502	899443	chr4	891487	892362	6141
chr4	927417	928156	chr4	935681	936113	7526
chr4	1016153	1020177	chr4	1052570	1052924	32394
chr4	1022242	1023396	chr4	1052570	1052924	29175
chr4	1080270	1081172	chr4	1053864	1054444	25827
chr4	1144384	1145293	chr4	1139148	1139678	4707
chr4	1233803	1234469	chr4	1262351	1262813	27883
chrUn_DS483562v1	9685	10373	.	-1	-1	-1
chrUn_DS483562v1	12236	12696	.	-1	-1	-1
chrUn_DS483865v1	3557	3811	.	-1	-1	-1
chrUn_DS483947v1	1319	2329	.	-1	-1	-1
chrUn_DS485089v1	308	741	.	-1	-1	-1
chrUn_DS485246v1	756	1057	.	-1	-1	-1
chrUn_DS485339v1	584	796	.	-1	-1	-1
chrX	375010	375884	chrX	381745	382345	5862
chrX	380364	381012	chrX	381745	382345	734
chrX	399565	400074	chrX	399500	399887	0
chrX	416962	417988	chrX	423483	424227	5496
chrX	453081	453498	chrX	477733	478107	24236
chrX	583788	584585	chrX	586026	586700	1442
chrX	585970	586528	chrX	586026	586700	0
chrX	592609	593386	chrX	592701	593690	0
chrX	681237	682124	chrX	719721	719868	37598
chrX	716238	718214	chrX	719721	719868	1508
chrX	741265	743359	chrX	749296	749530	5938
chrX	962293	963885	chrX	943785	944500	17794
chrX	1047699	1049207	chrX	982351	982724	64976
chrX	1075614	1076964	chrX	1155023	1155586	78060
chrX	1207975	1208789	chrX	1224886	1224937	16098
chrX	1655702	1656997	chrX	1656916	1658039	0
chrX	1797286	1798907	chrX	1797056	1797729	0
chrX	1859426	1860595	chrX	1852919	1853410	6017
chrX	2268014	2268320	chrX	2256152	2256208	11807
chrX	2437016	2437648	chrX	2441146	2441623	3499
chrX	2438172	2439122	chrX	2441146	2441623	2025
chrX	2441029	2441576	chrX	2441146	2441623	0
chrX	2669401	2670083	chrX	2666815	2667296	2106
chrX	2676458	2677595	chrX	2666815	2667296	9163
chrX	3556568	3557424	chrX	3554961	3555058	1511
chrX	3762449	3763446	chrX	3751860	3752457	9993
chrX	3797329	3798106	chrX	3751860	3752457	44873
chrX	3806923	3808192	chrX	3847099	3847655	38908
chrX	3843678	3844161	chrX	3847099	3847655	2939
chrX	3847058	3847676	chrX	3847099	3847655	0
chrX	3932953	3935384	chrX	3952539	3952974	17156
chrX	4211044	4211800	chrX	4211045	4211835	0
chrX	4354000	4354776	chrX	4360566	4361027	5791
chrX	4532850	4536174	chrX	4660071	4661090	123898
chrX	4568893	4570445	chrX	4660071	4661090	89627
chrX	5512799	5513782	chrX	5568638	5569049	54857
chrX	5533332	5533865	chrX	5568638	5569049	34774
chrX	5568746	5569752	chrX	5568638	5569049	0
chrX	5605061	5605897	chrX	5587884	5588087	16975
chrX	5669704	5670247	chrX	5635379	5637177	32528
chrX	5744325	5745087	chrX	5745810	5746710	724
chrX	5792779	5794209	chrX	5745810	5746710	46070
chrX	5865710	5866673	chrX	5886344	5887447	19672
chrX	5997480	5998702	chrX	6023276	6023674	24575
chrX	6118590	6120298	chrX	6023681	6024028	94563
chrX	6704884	6705707	chrX	6699837	6699901	4984
chrX	7058570	7059466	chrX	6967715	6968021	90550
chrX	7153980	7154599	chrX	7168211	7168433	13613
chrX	7168965	7170150	chrX	7168211	7168433	533
chrX	7230520	7231260	chrX	7267905	7268139	36646
chrX	7329662	7330823	chrX	7296856	7297319	32344
chrX	7349698	7350368	chrX	7371189	7371244	20822
chrX	7556548	7557163	chrX	7557547	7558282	385
chrX	7582267	7582758	chrX	7578183	7578480	3788
chrX	8037973	8038601	chrX	8033658	8033817	4157
chrX	8210565	8211377	chrX	8201003	8202145	8421
chrX	8224703	8226361	chrX	8201003	8202145	22559
chrX	8594149	8594684	chrX	8548123	8549256	44894
chrX	8653874	8654997	chrX	8755281	8756178	100285
chrX	8674084	8675322	chrX	8755281	8756178	79960
chrX	8828785	8829133	chrX	8755281	8756178	72608
chrX	8829360	8830132	chrX	8755281	8756178	73183
chrX	9171992	9172944	chrX	9177059	9177274	4116
chrX	9173161	9174040	chrX	9177059	9177274	3020
chrX	9293940	9294994	chrX	9293043	9293401	540
chrX	9453989	9454321	chrX	9293043	9293401	160589
chrX	9716357	9717305	chrX	9737094	9737494	19790
chrX	9767533	9767846	chrX	9783845	9784280	16000
chrX	10381788	10382645	chrX	10316325	10316425	65364
chrX	10720475	10721225	chrX	10720269	10720303	173
chrX	10938494	10939649	chrX	10975862	10976383	36214
chrX	11907488	11908214	chrX	11943392	11944010	35179
chrX	11993293	11994872	chrX	11999436	11999824	4565
chrX	12269394	12269925	chrX	12273892	12275443	3968
chrX	12276226	12277361	chrX	12275894	12276669	0
chrX	12640637	12641282	chrX	12635592	12635604	5034
chrX	12648230	12648738	chrX	12635592	12635604	12627
chrX	12707033	12708610	chrX	12705030	12705463	1571
chrX	12747916	12748340	chrX	12718809	12719032	28885
chrX	13712079	13714226	chrX	13657200	13657760	54320
chrX	14018742	14019040	chrX	14019320	14019683	281
chrX	14322651	14322973	chrX	14274533	14275699	46953
chrX	14827777	14828762	chrX	14827890	14828961	0
chrX	14926670	14927327	chrX	14925009	14925839	832
chrX	14984990	14985965	chrX	14938898	14939090	45901
chrX	15141918	15142526	chrX	15110707	15111577	30342
chrX	15495138	15495826	chrX	15499152	15499283	3327
chrX	15624303	15625119	chrX	15624717	15625396	0
chrX	15646457	15647609	chrX	15661463	15661914	13855
chrX	15679973	15680334	chrX	15684339	15684754	4006
chrX	15680683	15681053	chrX	15684339	15684754	3287
chrX	15684080	15684990	chrX	15684339	15684754	0
chrX	16093907	16094809	chrX	16075129	16076541	17367
chrX	16145103	16145531	chrX	16164333	16164714	18803
chrX	16199502	16199785	chrX	16205945	16206322	6161
chrX	16241581	16243088	chrX	16205945	16206322	35260
chrX	16776798	16777390	chrX	16768311	16768750	8049
chrX	17170675	17171281	chrX	17286607	17287194	115327
chrX	17171646	17172293	chrX	17286607	17287194	114315
chrX	17321879	17322451	chrX	17294089	17294647	27233
chrX	17342832	17343206	chrX	17357106	17357858	13901
chrX	17494807	17495380	chrX	17466465	17466486	28322
chrX	17495562	17496128	chrX	17466465	17466486	29077
chrX	17697486	17698463	chrX	17668037	17668953	28534
chrX	17865056	17865546	chrX	17823029	17823135	41922
chrX	17884572	17885050	chrX	17941190	17943013	56141
chrX	18110531	18111445	chrX	18136439	18136530	24995
chrX	18212246	18212725	chrX	18146629	18146912	65335
chrX	18287319	18288152	chrX	18300405	18301240	12254
chrX	18303444	18304639	chrX	18300405	18301240	2205
chrX	18584875	18585822	chrX	18536678	18536963	47913
chrX	18975144	18976304	chrX	18956633	18956809	18336
chrX	18976986	18979240	chrX	18956633	18956809	20178
chrX	19548293	19548752	chrX	19533697	19534230	14064
chrX	19711901	19712337	chrX	19715171	19715310	2835
chrX	19786671	19787215	chrX	19737182	19737578	49094
chrX	20289865	20290547	chrX	20238829	20238914	50952
chrX	20639160	20639887	chrX	20680138	20680869	40252
chrX	20641689	20642379	chrX	20680138	20680869	37760
chrX	20662891	20663925	chrX	20680138	20680869	16214
chrX	20667083	20668029	chrX	20680138	20680869	12110
chrX	20679862	20680841	chrX	20680138	20680869	0
chrX	20681385	20682166	chrX	20680138	20680869	517
chrX	20691513	20692168	chrX	20691270	20692063	0
chrX	20698070	20698600	chrX	20701270	20701898	2671
chrX	20713282	20713794	chrX	20713276	20713724	0
chrX	20716999	20718439	chrX	20713276	20713724	3276
chrX	20734158	20735009	chrX	20734528	20736972	0
chrX	20746589	20747877	chrX	20746921	20747680	0
chrX	20751437	20752221	chrX	20746921	20747680	3758
chrX	20752923	20754156	chrX	20746921	20747680	5244
chrX	20798624	20799370	chrX	20802639	20803378	3270
chrX	20799800	20800288	chrX	20802639	20803378	2352
chrX	21424531	21425153	chrX	21424152	21424717	0
chrX	22837336	22838012	chrX	22840638	22841066	2627
chrX	23044754	23045497	chrX	23032513	23032734	12021
chrX	23151926	23152274	chrX	23153396	23153546	1123
chrX_DS483892v1_random	764	987	.	-1	-1	-1
chrX_DS483963v1_random	1024	1533	.	-1	-1	-1
chrX_DS484345v1_random	858	1282	.	-1	-1	-1
chrX_DS484719v1_random	312	617	.	-1	-1	-1
chrX_DS485119v1_random	489	735	.	-1	-1	-1
chrX_DS485281v1_random	194	440	.	-1	-1	-1
chrY_DS483790v1_random	1555	1907	.	-1	-1	-1
chrY_DS484029v1_random	1554	2920	.	-1	-1	-1
