# Supplementary material for: The hourglass model of evolutionary conservation during embryogenesis extends to developmental enhancers with signatures of positive selection
Source: Genome Res. 2021 Sep;31(9):1573–81. doi: 10.1101/gr.275212.121 (PMC8415374; doi:10.1101/gr.275212.121)
Supplement: Supplemental Material [file supp_gr.275212.121_Supplemental_Code.zip › Supplemental_Code/data/bedFiles/enhancers/stage_specific_enhancers/enhancer_overlap_annotation/dmel1820_IDR_0.05_specific_enhancer_overlap_dvir.bed]

chr2L	17037587	17039723	0.000000
chr2L	3882846	3884316	0.000000
chr2L	8617014	8618470	0.000000
chr2L	10810615	10813862	0.000000
chr2L	12811557	12812609	0.000000
chr2L	14334896	14336863	0.000000
chr2L	14826927	14829768	0.000000
chr2L	18266252	18268843	0.000000
chr2L	18906422	18907223	0.000000
chr2L	19840828	19844058	0.000000
chr2L	20102444	20103423	0.000000
chr2L	23018781	23020926	0.000000
chr2L	57297	58599	0.000000
chr2L	125411	126339	0.193966
chr2L	146216	147231	0.000000
chr2L	174071	174931	0.090698
chr2L	175665	176250	0.000000
chr2L	501072	501856	0.000000
chr2L	514018	514868	0.000000
chr2L	698204	699101	0.000000
chr2L	991665	994802	0.000000
chr2L	1288295	1289668	0.000000
chr2L	1529734	1531659	0.056623
chr2L	1543277	1544294	0.000000
chr2L	1827972	1829570	0.000000
chr2L	1907220	1907541	0.000000
chr2L	1944197	1945292	0.000000
chr2L	2132145	2132837	0.000000
chr2L	2313682	2314677	0.149749
chr2L	2347689	2350653	0.503711
chr2L	2435433	2437646	0.000000
chr2L	2502159	2503112	0.000000
chr2L	2581128	2581599	0.000000
chr2L	2634142	2635160	0.000000
chr2L	2705939	2707066	0.000000
chr2L	2714492	2715571	0.000000
chr2L	2865838	2866229	0.000000
chr2L	2963470	2965429	0.000000
chr2L	3262330	3264570	0.000000
chr2L	3365800	3367180	0.000000
chr2L	3516941	3517660	0.000000
chr2L	3876949	3877768	0.000000
chr2L	3926686	3927751	0.000000
chr2L	3959330	3961070	0.000000
chr2L	4040759	4041653	0.000000
chr2L	4232558	4233705	0.000000
chr2L	4236873	4238205	0.000000
chr2L	4262874	4265776	0.000000
chr2L	4302592	4303310	0.000000
chr2L	4430476	4432136	0.000000
chr2L	4677349	4678544	0.056067
chr2L	4678709	4680998	0.299257
chr2L	4691143	4691944	0.000000
chr2L	4917773	4918179	0.000000
chr2L	4998730	4999116	0.000000
chr2L	5080765	5083398	0.000000
chr2L	5604195	5605955	0.000000
chr2L	5683297	5685205	0.000000
chr2L	5688003	5689367	0.000000
chr2L	5889147	5890251	0.000000
chr2L	5944539	5946276	0.000000
chr2L	6017472	6018818	0.000000
chr2L	6026106	6027565	0.209047
chr2L	6085756	6086074	0.270440
chr2L	6145133	6145706	0.000000
chr2L	6186044	6187596	0.734536
chr2L	6188032	6189088	0.000000
chr2L	6256465	6257431	0.000000
chr2L	6379621	6380381	0.000000
chr2L	6590508	6592470	0.000000
chr2L	6777561	6779425	0.000000
chr2L	6889440	6890128	0.000000
chr2L	7485203	7486592	0.000000
chr2L	7572791	7573129	0.718935
chr2L	7836546	7837529	0.000000
chr2L	7954609	7956219	0.695652
chr2L	7963978	7964679	0.613409
chr2L	7969665	7971365	0.000000
chr2L	7972115	7975440	0.000000
chr2L	8232184	8234506	0.000000
chr2L	8334220	8335305	0.000000
chr2L	8397974	8398433	0.000000
chr2L	8563838	8565361	0.000000
chr2L	8738196	8738632	0.000000
chr2L	8940538	8941115	0.000000
chr2L	9021349	9022308	0.000000
chr2L	9078687	9080030	0.000000
chr2L	9159689	9160566	0.631699
chr2L	9231613	9232217	0.511589
chr2L	9341258	9342218	0.000000
chr2L	9359317	9361463	0.000000
chr2L	9399130	9401101	0.000000
chr2L	9778714	9779949	0.000000
chr2L	9798828	9800033	0.000000
chr2L	9832519	9833118	0.000000
chr2L	10111977	10112950	0.000000
chr2L	10621672	10622523	0.000000
chr2L	10666986	10667969	0.000000
chr2L	10921376	10922357	0.000000
chr2L	11676657	11677852	0.000000
chr2L	11978760	11980088	0.000000
chr2L	12021844	12022502	0.000000
chr2L	12022736	12024626	0.000000
chr2L	12107022	12107571	0.000000
chr2L	12158176	12159375	0.000000
chr2L	12250638	12251828	0.000000
chr2L	12750039	12750667	0.000000
chr2L	12817760	12818792	0.000000
chr2L	12903864	12906293	0.261424
chr2L	12983777	12986432	0.000000
chr2L	13048658	13049831	0.098892
chr2L	13261935	13262688	0.000000
chr2L	13325981	13326845	0.000000
chr2L	13355572	13356430	0.000000
chr2L	13487963	13489995	0.213091
chr2L	13692309	13694625	0.000000
chr2L	13766309	13767389	0.000000
chr2L	13881436	13882408	0.000000
chr2L	13897920	13899742	0.000000
chr2L	14005588	14006470	0.000000
chr2L	14015145	14015831	0.000000
chr2L	14172373	14174392	0.000000
chr2L	14377158	14378822	0.000000
chr2L	14399198	14399870	0.000000
chr2L	14414443	14415255	0.496305
chr2L	14457999	14458960	0.000000
chr2L	14750153	14751783	0.000000
chr2L	14878055	14878695	0.000000
chr2L	15083782	15085594	0.000000
chr2L	15101669	15102232	0.000000
chr2L	15125613	15127018	0.000000
chr2L	15390108	15391657	0.000000
chr2L	15422049	15422783	0.000000
chr2L	15605584	15606788	0.063953
chr2L	15652738	15653127	0.000000
chr2L	15781666	15782342	0.000000
chr2L	15819808	15820783	0.000000
chr2L	15968406	15970335	0.000000
chr2L	15984578	15986903	0.000000
chr2L	16322042	16322801	0.527009
chr2L	16862270	16863309	0.000000
chr2L	16937663	16939541	0.000000
chr2L	17080493	17082060	0.000000
chr2L	17115254	17116971	0.000000
chr2L	17337681	17341548	0.000000
chr2L	17758537	17759364	0.000000
chr2L	18148586	18149270	0.000000
chr2L	18159822	18161341	0.000000
chr2L	18216659	18218370	0.000000
chr2L	18376260	18377884	0.000000
chr2L	18434635	18436924	0.000000
chr2L	18659028	18660079	0.000000
chr2L	18955550	18956093	0.000000
chr2L	19143839	19144260	0.000000
chr2L	19273136	19274733	0.000000
chr2L	19382316	19383811	0.000000
chr2L	19561424	19561930	0.000000
chr2L	19621865	19624387	0.057891
chr2L	19788242	19788943	0.440799
chr2L	19926315	19927388	0.000000
chr2L	19996213	19997475	0.345483
chr2L	19998073	19999405	0.000000
chr2L	20055359	20056664	0.000000
chr2L	20337741	20338443	0.000000
chr2L	20389699	20390938	0.000000
chr2L	20391035	20391765	0.000000
chr2L	20589650	20590882	0.762987
chr2L	20597126	20598951	0.000000
chr2L	20748353	20750947	0.000000
chr2L	20759239	20759849	0.000000
chr2L	20911158	20911887	0.000000
chr2L	21128680	21129958	0.000000
chr2L	21672611	21673068	0.000000
chr2L	22044365	22045434	0.000000
chr2L	22779667	22781983	0.000000
chr2L	23319784	23320439	0.000000
chr2R	6848097	6849161	0.000000
chr2R	8092407	8095242	0.000000
chr2R	11206504	11207787	0.000000
chr2R	12270951	12271620	0.000000
chr2R	18317191	18318276	0.000000
chr2R	19038153	19039031	0.000000
chr2R	19299838	19300488	0.000000
chr2R	21019940	21020790	0.000000
chr2R	1372345	1374320	0.000000
chr2R	3493807	3494058	0.000000
chr2R	3900680	3901886	0.000000
chr2R	4236608	4237593	0.000000
chr2R	6032814	6033532	0.000000
chr2R	6112367	6113266	0.000000
chr2R	6643512	6644681	0.000000
chr2R	6704761	6705411	0.000000
chr2R	6967221	6967659	0.000000
chr2R	7014005	7014731	0.000000
chr2R	7080270	7081156	0.000000
chr2R	7528147	7528633	0.000000
chr2R	7629637	7630164	0.000000
chr2R	7750646	7751991	0.000000
chr2R	7764833	7765731	0.000000
chr2R	7838521	7840515	0.000000
chr2R	7908598	7910385	0.000000
chr2R	8418466	8419419	0.000000
chr2R	8515306	8518505	0.000000
chr2R	8524149	8526796	0.000000
chr2R	8563822	8564681	0.000000
chr2R	8673562	8674664	0.000000
chr2R	8787145	8789261	0.000000
chr2R	8847494	8849928	0.000000
chr2R	8962058	8964813	0.000000
chr2R	9325650	9326290	0.793750
chr2R	9427835	9428346	0.000000
chr2R	9621804	9624957	0.000000
chr2R	9742169	9743699	0.379085
chr2R	9797690	9801162	0.000000
chr2R	9926716	9927347	0.873217
chr2R	10002846	10004774	0.000000
chr2R	10172917	10173534	0.000000
chr2R	10204481	10204940	0.000000
chr2R	10282350	10283352	1.000000
chr2R	10371474	10372092	0.000000
chr2R	10463884	10465425	0.000000
chr2R	10528324	10529130	1.000000
chr2R	10678925	10680106	0.000000
chr2R	10736144	10736593	0.000000
chr2R	10913991	10915078	0.000000
chr2R	11001412	11002296	0.000000
chr2R	11040492	11042239	0.000000
chr2R	11216355	11216657	0.000000
chr2R	11246556	11247181	0.000000
chr2R	11499725	11500676	0.000000
chr2R	11667590	11669241	0.000000
chr2R	11783875	11785030	0.000000
chr2R	11785637	11786499	0.000000
chr2R	11816581	11817593	0.000000
chr2R	11845942	11846618	0.000000
chr2R	12129725	12130891	0.623499
chr2R	12263181	12263963	0.000000
chr2R	12389724	12390715	0.000000
chr2R	12479767	12480831	0.000000
chr2R	12599661	12600626	0.000000
chr2R	12738870	12741549	0.000000
chr2R	12785275	12787443	0.000000
chr2R	13243720	13244629	0.000000
chr2R	13492165	13493877	0.000000
chr2R	13643848	13644672	0.000000
chr2R	13646401	13646919	0.889961
chr2R	13697954	13698477	0.000000
chr2R	13863500	13865772	0.000000
chr2R	13940836	13941629	0.000000
chr2R	14265584	14266180	0.000000
chr2R	14379026	14380359	0.000000
chr2R	14559039	14561156	0.154936
chr2R	14661242	14661887	0.000000
chr2R	14694601	14696117	0.000000
chr2R	14831046	14832437	0.000000
chr2R	14842267	14843429	0.000000
chr2R	15402864	15404084	0.115574
chr2R	15407409	15407784	0.405333
chr2R	15409436	15411421	0.327960
chr2R	15520356	15522479	0.000000
chr2R	15633976	15635161	0.000000
chr2R	15671582	15671804	0.000000
chr2R	15738008	15738901	0.000000
chr2R	15751510	15752916	0.000000
chr2R	15811020	15811875	0.000000
chr2R	15885021	15885458	0.000000
chr2R	16019591	16021164	0.193261
chr2R	16375959	16376438	0.000000
chr2R	16423131	16424309	0.000000
chr2R	16676376	16678527	0.000000
chr2R	16832639	16833407	0.000000
chr2R	16839533	16840295	0.000000
chr2R	16877758	16878514	0.907407
chr2R	16994882	16996335	0.000000
chr2R	17371093	17372241	0.754355
chr2R	17465810	17466633	0.000000
chr2R	17500812	17501346	0.000000
chr2R	17534419	17534894	0.000000
chr2R	17636772	17637595	0.000000
chr2R	17646523	17647572	0.000000
chr2R	17705218	17706577	0.000000
chr2R	17877522	17878883	0.000000
chr2R	17901710	17903011	0.000000
chr2R	17942025	17943520	0.000000
chr2R	18001110	18002044	0.000000
chr2R	18041930	18042955	0.000000
chr2R	18110553	18111589	0.000000
chr2R	18260026	18261063	0.000000
chr2R	18325654	18327632	0.000000
chr2R	18541487	18542722	0.000000
chr2R	18551121	18551855	0.000000
chr2R	18609398	18609893	0.000000
chr2R	18736964	18737921	0.000000
chr2R	19074318	19075583	0.000000
chr2R	19082035	19083074	0.000000
chr2R	19097807	19099241	0.000000
chr2R	19198454	19199580	0.000000
chr2R	19220685	19222282	0.000000
chr2R	19233569	19234605	0.403475
chr2R	19277210	19277754	0.000000
chr2R	19338745	19339615	0.000000
chr2R	19405156	19407084	0.000000
chr2R	19587739	19590020	0.000000
chr2R	19626610	19627044	0.000000
chr2R	19704563	19705888	0.000000
chr2R	19841408	19842338	0.000000
chr2R	19853431	19854290	0.000000
chr2R	20139040	20140105	0.000000
chr2R	20437981	20438416	0.000000
chr2R	20481062	20482546	0.000000
chr2R	20652339	20652881	0.000000
chr2R	20736683	20737393	0.000000
chr2R	20877146	20877723	0.000000
chr2R	21006225	21007606	0.000000
chr2R	21136223	21136895	0.000000
chr2R	21371507	21372360	0.000000
chr2R	21399412	21399870	0.000000
chr2R	21563383	21564344	0.000000
chr2R	21778595	21780627	0.000000
chr2R	21926786	21927703	0.000000
chr2R	21983789	21985597	0.000000
chr2R	22016602	22017960	0.000000
chr2R	22048251	22049440	0.000000
chr2R	22150313	22151076	0.000000
chr2R	22353011	22353329	0.000000
chr2R	22842401	22843005	0.000000
chr2R	22902785	22904095	0.554962
chr2R	22980489	22981328	0.000000
chr2R	23016467	23017995	0.000000
chr2R	23082900	23084381	0.000000
chr2R	23175932	23177397	0.000000
chr2R	23219894	23221367	0.000000
chr2R	23233904	23235150	0.000000
chr2R	23251052	23251992	0.000000
chr2R	23333474	23336181	0.000000
chr2R	23436842	23437703	0.000000
chr2R	23490949	23493295	0.000000
chr2R	23513524	23514201	0.000000
chr2R	23680353	23681313	0.000000
chr2R	23776743	23777771	0.000000
chr2R	24010697	24011721	0.000000
chr2R	24221449	24224577	0.000000
chr2R	24273475	24274718	0.000000
chr2R	24618347	24619398	0.000000
chr2R	24634270	24635259	0.000000
chr2R	24748492	24750589	0.000000
chr3L	10616220	10617447	0.000000
chr3L	16906961	16908520	0.000000
chr3L	1900523	1902552	0.000000
chr3L	3260073	3260963	0.000000
chr3L	3914283	3916503	0.000000
chr3L	4373635	4375249	0.000000
chr3L	4488090	4489943	0.000000
chr3L	4800257	4801632	0.000000
chr3L	6569970	6571236	0.000000
chr3L	7749130	7750619	0.000000
chr3L	9256856	9258302	0.000000
chr3L	15548056	15549328	0.000000
chr3L	17136581	17137713	0.000000
chr3L	17398875	17400536	0.000000
chr3L	21659520	21661220	0.000000
chr3L	21921752	21922532	0.000000
chr3L	95161	95971	0.000000
chr3L	773889	775123	0.000000
chr3L	839305	839892	0.000000
chr3L	952705	953111	0.000000
chr3L	1394389	1395179	0.996203
chr3L	1715079	1716523	0.000000
chr3L	1788831	1789742	0.000000
chr3L	1823619	1824430	0.000000
chr3L	1922991	1923226	0.000000
chr3L	2035422	2036369	0.000000
chr3L	2119508	2121078	0.000000
chr3L	2150227	2150916	0.000000
chr3L	2207418	2208545	0.000000
chr3L	2314432	2316443	0.000000
chr3L	2330544	2333479	0.000000
chr3L	2340398	2341077	0.000000
chr3L	2500766	2502523	0.000000
chr3L	2518413	2519662	0.000000
chr3L	2565977	2566438	0.000000
chr3L	2575299	2575964	0.000000
chr3L	2783396	2783803	0.000000
chr3L	2846237	2847670	0.000000
chr3L	2876367	2878268	0.604419
chr3L	3003958	3006223	0.000000
chr3L	3261551	3262409	0.000000
chr3L	3347593	3348811	0.499179
chr3L	3404905	3406147	0.000000
chr3L	3406267	3407148	0.000000
chr3L	3430604	3431626	0.735812
chr3L	3479842	3480940	0.000000
chr3L	3495914	3497119	0.000000
chr3L	3499180	3499846	0.000000
chr3L	3510461	3511611	0.000000
chr3L	3547233	3547693	0.000000
chr3L	3563097	3563540	0.000000
chr3L	3570363	3571161	0.000000
chr3L	3724528	3726853	0.733333
chr3L	3749427	3749921	0.000000
chr3L	3755483	3756374	0.000000
chr3L	3763044	3763456	0.000000
chr3L	3920118	3921278	0.000000
chr3L	4006662	4008100	0.000000
chr3L	4070209	4070677	0.000000
chr3L	4324296	4325022	0.000000
chr3L	4420352	4420922	0.000000
chr3L	4462408	4463262	0.000000
chr3L	4697941	4699182	0.000000
chr3L	4805545	4807058	0.000000
chr3L	4846708	4849272	0.000000
chr3L	4854148	4855617	0.000000
chr3L	4922174	4925628	0.000000
chr3L	4953040	4956628	0.000000
chr3L	5001020	5002745	0.000000
chr3L	5055489	5057850	0.000000
chr3L	5171569	5173226	0.505130
chr3L	5287333	5288786	0.000000
chr3L	5289992	5290900	0.831498
chr3L	5297595	5299113	0.000000
chr3L	5386835	5388183	0.000000
chr3L	5476153	5476867	0.000000
chr3L	5598125	5598683	0.000000
chr3L	5632326	5633322	0.000000
chr3L	6286712	6287781	0.000000
chr3L	6648271	6650056	0.000000
chr3L	6650226	6651322	0.047445
chr3L	6661152	6662727	0.000000
chr3L	6758525	6759097	0.000000
chr3L	6810663	6811584	0.000000
chr3L	6934841	6935540	0.927039
chr3L	7420652	7421850	0.000000
chr3L	7714294	7714994	0.000000
chr3L	7785874	7786728	0.000000
chr3L	7792016	7793707	0.000000
chr3L	7801362	7801760	0.000000
chr3L	7811623	7812046	0.000000
chr3L	7860571	7861106	0.000000
chr3L	7895523	7896962	0.000000
chr3L	7940236	7941064	0.000000
chr3L	8216196	8218528	0.000000
chr3L	8254186	8255339	0.000000
chr3L	8453539	8453905	0.000000
chr3L	8493693	8495539	0.000000
chr3L	8536093	8536709	0.000000
chr3L	8689595	8690049	0.953744
chr3L	8948037	8948830	0.000000
chr3L	9063825	9064915	0.000000
chr3L	9117947	9119470	0.000000
chr3L	9260884	9262361	0.000000
chr3L	9499609	9500876	0.954223
chr3L	9503761	9504057	1.000000
chr3L	9553945	9555013	0.000000
chr3L	9557372	9558617	0.000000
chr3L	9588812	9592112	0.000000
chr3L	9652265	9654934	0.000000
chr3L	9897018	9897726	0.000000
chr3L	9916334	9917444	0.000000
chr3L	9940882	9941849	0.000000
chr3L	9950001	9951719	0.000000
chr3L	9988696	9991062	0.000000
chr3L	10006482	10007269	0.000000
chr3L	10014356	10015658	0.000000
chr3L	10120325	10121534	0.000000
chr3L	10212544	10213184	0.000000
chr3L	10284835	10285324	0.000000
chr3L	10313070	10313917	0.000000
chr3L	10442214	10443171	0.000000
chr3L	10482439	10483302	0.000000
chr3L	10537598	10539050	0.484160
chr3L	10566010	10566779	0.000000
chr3L	10585961	10586513	0.000000
chr3L	10599592	10600392	0.000000
chr3L	10602613	10603646	0.000000
chr3L	10837555	10839046	0.000000
chr3L	11004855	11005489	0.701893
chr3L	11156130	11157438	0.000000
chr3L	11233492	11234012	0.000000
chr3L	11290109	11290678	0.000000
chr3L	11322012	11322637	0.000000
chr3L	11352668	11353533	0.000000
chr3L	11542771	11544213	0.000000
chr3L	11668527	11669644	0.000000
chr3L	11716685	11717569	0.000000
chr3L	11856310	11860030	0.000000
chr3L	12033872	12034326	0.000000
chr3L	12102875	12103744	0.000000
chr3L	12104656	12106105	0.000000
chr3L	12227630	12230026	0.000000
chr3L	12260177	12260906	0.000000
chr3L	12345696	12346681	0.000000
chr3L	12359243	12361960	0.251748
chr3L	12362201	12363166	0.000000
chr3L	12381998	12383261	0.273159
chr3L	12635330	12636761	0.000000
chr3L	13242767	13244931	0.000000
chr3L	13273836	13274936	0.000000
chr3L	13419398	13420849	0.000000
chr3L	13570669	13573749	0.613312
chr3L	13595219	13595971	0.000000
chr3L	14059138	14060223	0.000000
chr3L	14221911	14222884	0.000000
chr3L	14227024	14227766	0.000000
chr3L	14251282	14251864	0.000000
chr3L	14418608	14419656	0.000000
chr3L	14553758	14554310	0.000000
chr3L	14557934	14558299	0.000000
chr3L	14682436	14683342	0.000000
chr3L	14716786	14717151	0.000000
chr3L	14719562	14721088	0.000000
chr3L	14904762	14906071	0.000000
chr3L	14992898	14993958	0.000000
chr3L	15103720	15105564	0.000000
chr3L	15396819	15399550	0.404614
chr3L	15406220	15407369	0.000000
chr3L	15421115	15422568	0.000000
chr3L	15547113	15547790	0.000000
chr3L	15615738	15616430	0.000000
chr3L	15616838	15617914	0.000000
chr3L	15726389	15727646	0.000000
chr3L	15813797	15814629	0.000000
chr3L	15881286	15883156	0.000000
chr3L	15991283	15994537	0.000000
chr3L	16000817	16002171	0.000000
chr3L	16101899	16102831	0.000000
chr3L	16190694	16191504	0.000000
chr3L	16238764	16240672	0.000000
chr3L	16797492	16798493	0.316683
chr3L	16798693	16799289	1.000000
chr3L	16889062	16890023	0.000000
chr3L	16897671	16898958	0.000000
chr3L	16974487	16975712	0.000000
chr3L	16994662	16996072	0.000000
chr3L	17000174	17001494	0.000000
chr3L	17124588	17125091	0.000000
chr3L	17138244	17139341	0.000000
chr3L	17162109	17163263	0.978336
chr3L	17188899	17191343	0.385434
chr3L	17207740	17209135	0.000000
chr3L	17309831	17311335	0.000000
chr3L	17331414	17333208	0.000000
chr3L	17386312	17388017	0.000000
chr3L	17404968	17406081	0.000000
chr3L	17538546	17540598	0.000000
chr3L	17615277	17616190	0.000000
chr3L	17704967	17706135	0.000000
chr3L	17742307	17743339	0.000000
chr3L	17753884	17755044	0.000000
chr3L	17945203	17946196	0.760322
chr3L	17958159	17959165	0.000000
chr3L	17990899	17991372	0.431290
chr3L	18001708	18002611	0.400886
chr3L	18007325	18008211	0.909707
chr3L	18031137	18031654	0.655706
chr3L	18046484	18047566	0.000000
chr3L	18171477	18172659	0.000000
chr3L	18181587	18182210	0.643660
chr3L	18190670	18191121	0.000000
chr3L	18334159	18335202	0.000000
chr3L	18357399	18358390	0.000000
chr3L	18576879	18577775	0.000000
chr3L	18650406	18651730	0.000000
chr3L	18877822	18879724	0.000000
chr3L	19131479	19134417	0.000000
chr3L	19161399	19161972	0.000000
chr3L	19366727	19367696	0.000000
chr3L	19410744	19411647	0.000000
chr3L	19434609	19435980	0.000000
chr3L	19461167	19462947	0.000000
chr3L	19514732	19515342	0.000000
chr3L	19624122	19625942	0.000000
chr3L	19901515	19902073	0.032258
chr3L	20058615	20061845	0.000000
chr3L	20174532	20179356	0.000000
chr3L	20524410	20525430	0.000000
chr3L	20743775	20745804	0.000000
chr3L	20868616	20870074	0.000000
chr3L	21063684	21064142	0.000000
chr3L	21164104	21165326	0.000000
chr3L	21425420	21426481	0.000000
chr3L	21935187	21937192	0.000000
chr3L	22087447	22088237	0.000000
chr3L	22599677	22600110	0.000000
chr3L	22931200	22932999	0.000000
chr3L	25742758	25743012	0.000000
chr3L	26326352	26326780	0.000000
chr3R	11009606	11010950	0.000000
chr3R	28440833	28442911	0.000000
chr3R	7583803	7585834	0.000000
chr3R	8452779	8455509	0.000000
chr3R	13336455	13337133	0.000000
chr3R	13532292	13533708	0.000000
chr3R	14335072	14336097	0.000000
chr3R	14827278	14829213	0.000000
chr3R	16285688	16286081	0.000000
chr3R	16318348	16319342	0.000000
chr3R	17839740	17842271	0.000000
chr3R	18824758	18825317	0.000000
chr3R	19690806	19693859	0.000000
chr3R	19872927	19874264	0.000000
chr3R	23264907	23266726	0.000000
chr3R	24084344	24085544	0.000000
chr3R	25410365	25414442	0.000000
chr3R	26279803	26281010	0.000000
chr3R	26787322	26788634	0.000000
chr3R	31028612	31031985	0.000000
chr3R	31292012	31294125	0.000000
chr3R	31374186	31376073	0.000000
chr3R	31637254	31639181	0.000000
chr3R	4449373	4449759	0.000000
chr3R	4630419	4633860	0.000000
chr3R	4871478	4872709	0.000000
chr3R	5395123	5395943	0.000000
chr3R	5418534	5420882	0.000000
chr3R	5638414	5640331	0.000000
chr3R	5944178	5945790	0.000000
chr3R	5985620	5987850	0.000000
chr3R	6050063	6051170	0.000000
chr3R	6098085	6099529	0.000000
chr3R	6130817	6132824	0.000000
chr3R	6262574	6263512	0.000000
chr3R	6283608	6284721	0.000000
chr3R	7022060	7024615	0.000000
chr3R	7165295	7166392	0.000000
chr3R	7189412	7189655	0.000000
chr3R	7336089	7337263	0.000000
chr3R	7396577	7397275	0.000000
chr3R	7574475	7576437	0.000000
chr3R	7628860	7630811	0.000000
chr3R	7766488	7769886	0.000000
chr3R	7834007	7838184	0.000000
chr3R	7856434	7857832	0.000000
chr3R	7892044	7894421	0.000000
chr3R	7966262	7966830	0.000000
chr3R	8061114	8063752	0.000000
chr3R	8115236	8115598	0.000000
chr3R	8175812	8176858	0.000000
chr3R	8377890	8380377	0.000000
chr3R	8462247	8465269	0.000000
chr3R	8506965	8508372	0.000000
chr3R	8923566	8924943	0.000000
chr3R	9106836	9107824	0.000000
chr3R	9123353	9123992	0.000000
chr3R	9448644	9449286	0.000000
chr3R	9480602	9482680	0.000000
chr3R	10130474	10131649	0.000000
chr3R	10184911	10186811	0.000000
chr3R	10316836	10319729	0.000000
chr3R	10459109	10460443	0.000000
chr3R	10560077	10561006	0.000000
chr3R	10561233	10561878	0.000000
chr3R	10688233	10689427	0.000000
chr3R	10716751	10718813	0.000000
chr3R	10727991	10731122	0.000000
chr3R	10737498	10738257	0.000000
chr3R	10978383	10980516	0.282232
chr3R	10986220	10987277	0.000000
chr3R	11005371	11007242	0.000000
chr3R	11337044	11337549	0.000000
chr3R	11507040	11508834	0.748049
chr3R	11537671	11538233	0.000000
chr3R	11800921	11803237	0.000000
chr3R	11810891	11811773	0.000000
chr3R	11854843	11857004	0.000000
chr3R	11987741	11987985	0.000000
chr3R	12064850	12068049	0.000000
chr3R	12077755	12079503	0.000000
chr3R	12104018	12105018	0.000000
chr3R	12152605	12153077	0.000000
chr3R	12185911	12187735	0.000000
chr3R	12201734	12202340	0.000000
chr3R	12299379	12300564	0.609283
chr3R	12542577	12543467	0.000000
chr3R	12576494	12577958	0.000000
chr3R	12589420	12590944	0.000000
chr3R	12602602	12604996	0.000000
chr3R	12652638	12653190	0.000000
chr3R	12706516	12708713	0.000000
chr3R	12839927	12840838	0.000000
chr3R	12908600	12909999	0.000000
chr3R	12925969	12926436	0.000000
chr3R	13535258	13535921	0.000000
chr3R	13601506	13602893	0.850036
chr3R	13603232	13604009	0.000000
chr3R	13740821	13743162	0.000000
chr3R	13755560	13756702	0.000000
chr3R	13900405	13900870	0.000000
chr3R	13966617	13968673	0.000000
chr3R	13972402	13973336	0.000000
chr3R	14070301	14071859	0.000000
chr3R	14134660	14135749	0.000000
chr3R	14174846	14177566	0.000000
chr3R	14234017	14236181	0.000000
chr3R	14450844	14452482	0.000000
chr3R	14505430	14506883	0.000000
chr3R	14702598	14704163	0.605112
chr3R	14710764	14711770	0.000000
chr3R	14721009	14721446	0.478261
chr3R	14836084	14837216	0.676678
chr3R	14975382	14977323	0.000000
chr3R	15002712	15004393	0.000000
chr3R	15050289	15052298	0.000000
chr3R	15084282	15086332	0.000000
chr3R	15092919	15093488	0.000000
chr3R	15255969	15258434	0.000000
chr3R	15292486	15293315	0.000000
chr3R	15297852	15298811	0.000000
chr3R	15428548	15431546	0.000000
chr3R	15431821	15432898	0.000000
chr3R	15459088	15460827	0.000000
chr3R	15468721	15469839	0.000000
chr3R	15783484	15785234	0.000000
chr3R	15947142	15948399	0.000000
chr3R	15991523	15992147	0.000000
chr3R	15998580	15999326	0.000000
chr3R	16014154	16015832	0.000000
chr3R	16215218	16215824	0.000000
chr3R	17358628	17359903	0.965490
chr3R	17395981	17396367	0.000000
chr3R	17523069	17524778	0.000000
chr3R	17593194	17594040	0.000000
chr3R	17835223	17835908	0.000000
chr3R	17982116	17983212	0.000000
chr3R	17990049	17991103	0.000000
chr3R	18015807	18017062	0.000000
chr3R	18041953	18042900	0.443506
chr3R	18153767	18154447	0.000000
chr3R	18312634	18312845	0.398104
chr3R	18337939	18339770	0.000000
chr3R	18444369	18446728	0.409072
chr3R	18468146	18469296	0.608696
chr3R	18632766	18634370	0.000000
chr3R	18815691	18816025	0.000000
chr3R	18826580	18829003	0.000000
chr3R	18837295	18840314	0.805234
chr3R	19059760	19060652	0.000000
chr3R	19064472	19065983	0.000000
chr3R	19207401	19208614	0.000000
chr3R	19542470	19544135	0.000000
chr3R	19574018	19576488	0.528340
chr3R	19621817	19622257	0.000000
chr3R	19695952	19697247	0.000000
chr3R	19785341	19785956	0.523577
chr3R	19955799	19957625	0.000000
chr3R	19988807	19989538	0.000000
chr3R	20048337	20050997	0.000000
chr3R	20300378	20304262	0.000000
chr3R	20403807	20404638	1.000000
chr3R	20470819	20474806	0.035616
chr3R	20670181	20671087	0.000000
chr3R	20881628	20883377	0.000000
chr3R	20981604	20981899	0.000000
chr3R	21190731	21191403	0.000000
chr3R	21209950	21210486	0.000000
chr3R	21248107	21249508	0.077088
chr3R	21562942	21563704	0.716535
chr3R	21697043	21697966	0.000000
chr3R	21959256	21961293	0.000000
chr3R	22522720	22523815	0.108676
chr3R	22540608	22542621	0.409339
chr3R	22856808	22858593	0.000000
chr3R	22916532	22917363	0.000000
chr3R	22974374	22975735	0.000000
chr3R	23078900	23081555	0.358192
chr3R	23105288	23106507	0.000000
chr3R	23316702	23317326	0.000000
chr3R	23334320	23335034	0.000000
chr3R	23441409	23442804	0.788530
chr3R	23647604	23650209	0.000000
chr3R	23650601	23653168	0.000000
chr3R	23713624	23715401	0.346652
chr3R	23786708	23787399	0.000000
chr3R	24026232	24027311	0.000000
chr3R	24087824	24088325	0.000000
chr3R	24285272	24286135	0.392816
chr3R	24449946	24450626	0.000000
chr3R	24482470	24482886	0.000000
chr3R	24525663	24526843	0.000000
chr3R	24708107	24710185	0.000000
chr3R	24952081	24952673	0.000000
chr3R	24976128	24978172	0.000000
chr3R	25223611	25224358	0.000000
chr3R	25384521	25386213	0.000000
chr3R	25424151	25424936	0.000000
chr3R	25528761	25531652	0.000000
chr3R	25691540	25694257	0.000000
chr3R	25697308	25700035	0.000000
chr3R	25759105	25759800	0.000000
chr3R	26242242	26242662	0.000000
chr3R	26243011	26244726	0.000000
chr3R	26244798	26246525	0.000000
chr3R	26327701	26329044	0.000000
chr3R	26423423	26424655	0.000000
chr3R	26455188	26455843	0.000000
chr3R	26674185	26676917	0.740117
chr3R	26743592	26744523	0.000000
chr3R	26896437	26898179	0.000000
chr3R	26929469	26930642	0.318841
chr3R	26981416	26983782	0.099324
chr3R	27320173	27321529	0.000000
chr3R	27333454	27333986	0.058271
chr3R	27375933	27377096	0.114359
chr3R	27406894	27408423	0.000000
chr3R	27421084	27422794	0.000000
chr3R	27711561	27713544	0.000000
chr3R	27740021	27741887	0.953912
chr3R	27760252	27761125	0.000000
chr3R	27858450	27859318	0.000000
chr3R	27870755	27871552	0.000000
chr3R	27897727	27900686	0.000000
chr3R	28102872	28104782	0.000000
chr3R	28410177	28413590	0.000000
chr3R	28644612	28645697	0.000000
chr3R	28741082	28742404	0.000000
chr3R	28745313	28746776	0.000000
chr3R	28787341	28789303	0.000000
chr3R	28877448	28878209	0.000000
chr3R	28897676	28898543	0.000000
chr3R	29180181	29181149	0.000000
chr3R	29610173	29614002	0.000000
chr3R	29663700	29664474	0.953488
chr3R	29756811	29758215	0.000000
chr3R	30117832	30119130	0.000000
chr3R	30304464	30305301	0.000000
chr3R	30536278	30538701	0.000000
chr3R	30549593	30551507	0.000000
chr3R	30659531	30660530	0.000000
chr3R	30666995	30669584	0.000000
chr3R	30743868	30744855	0.000000
chr3R	30779060	30780120	0.000000
chr3R	30971815	30973020	0.000000
chr3R	30998862	30999504	0.000000
chr3R	31019650	31020235	0.000000
chr3R	31172508	31173670	0.000000
chr3R	31222382	31223231	1.000000
chr3R	31427015	31427748	0.000000
chr3R	31599528	31600428	0.000000
chr3R	31856372	31857673	0.000000
chr3R	31914167	31915289	0.000000
chr3R	31931356	31931897	0.000000
chr4	163386	165251	0.000000
chr4	369551	370384	0.000000
chr4	1034260	1035671	0.000000
chrX	3538548	3539366	0.000000
chrX	3440517	3441146	0.623211
chrX	8109569	8110209	0.000000
chrX	8158183	8159671	0.000000
chrX	9895003	9895988	0.000000
chrX	11877619	11878631	0.000000
chrX	13270685	13271991	0.000000
chrX	13663377	13665475	0.000000
chrX	14859847	14861490	0.000000
chrX	15612943	15614510	0.035737
chrX	18152166	18153616	0.000000
chrX	510233	511543	0.000000
chrX	903137	903925	0.000000
chrX	985515	986677	0.000000
chrX	1263136	1264198	0.579096
chrX	1264460	1265289	0.000000
chrX	1265599	1265884	0.000000
chrX	1282510	1283427	0.000000
chrX	1451364	1451984	0.000000
chrX	1535137	1536095	0.000000
chrX	1590480	1592518	0.000000
chrX	1618480	1619420	0.000000
chrX	1727115	1728462	0.000000
chrX	1734673	1735954	0.000000
chrX	1967198	1967573	0.000000
chrX	2278432	2279292	0.000000
chrX	2699271	2699984	0.000000
chrX	2709648	2710328	0.060294
chrX	2741962	2742594	0.000000
chrX	2786986	2788468	0.000000
chrX	2924381	2924966	0.000000
chrX	2957932	2958563	0.000000
chrX	3002293	3002798	0.000000
chrX	3265499	3266416	0.000000
chrX	3359975	3361121	0.000000
chrX	3389115	3390429	0.000000
chrX	3399009	3400635	0.000000
chrX	3547557	3549586	0.000000
chrX	4237040	4238093	0.000000
chrX	4611989	4613022	0.000000
chrX	4693929	4694691	0.000000
chrX	4695795	4697144	0.000000
chrX	4751888	4752592	0.240057
chrX	5185432	5187108	0.000000
chrX	5336663	5337718	0.000000
chrX	5814432	5815450	0.000000
chrX	5976593	5978733	0.531776
chrX	6062322	6063252	0.000000
chrX	6627658	6628989	0.000000
chrX	6745642	6747000	0.000000
chrX	7075550	7076793	0.000000
chrX	7621073	7621730	0.000000
chrX	7966257	7966608	0.000000
chrX	8202046	8203156	0.000000
chrX	8275370	8276682	0.000000
chrX	8341005	8342118	0.000000
chrX	8403920	8404681	0.000000
chrX	8496358	8497601	0.564763
chrX	8504461	8505618	0.350043
chrX	8506820	8508722	0.000000
chrX	8785620	8786262	0.000000
chrX	9007458	9008460	0.000000
chrX	9008862	9009861	0.628629
chrX	9075062	9076075	0.000000
chrX	9144791	9145618	0.000000
chrX	9187218	9188028	0.000000
chrX	9345339	9347673	0.056984
chrX	9613792	9614787	0.000000
chrX	9622669	9623281	0.000000
chrX	9633968	9635089	0.000000
chrX	10184536	10185726	0.000000
chrX	10249898	10251626	0.000000
chrX	10386769	10387215	0.000000
chrX	10748685	10749202	0.000000
chrX	10774523	10775638	0.000000
chrX	11180957	11181821	0.000000
chrX	11419827	11420294	0.000000
chrX	11463991	11464608	0.000000
chrX	11683499	11683705	0.000000
chrX	11684475	11684749	0.000000
chrX	11881817	11882788	0.000000
chrX	11884168	11884487	0.000000
chrX	11913115	11914325	0.000000
chrX	12094931	12096300	0.000000
chrX	12219478	12220259	0.000000
chrX	12433152	12435106	0.000000
chrX	12559702	12560299	0.000000
chrX	12681840	12682961	0.000000
chrX	12771443	12773391	0.000000
chrX	12874842	12876375	0.000000
chrX	12964512	12965364	0.000000
chrX	13209293	13209828	0.000000
chrX	13841237	13843817	0.000000
chrX	14175800	14176559	0.000000
chrX	14220217	14221162	0.000000
chrX	14773388	14773870	0.000000
chrX	14907999	14908758	0.000000
chrX	15216088	15217183	0.905936
chrX	15308991	15310256	0.000000
chrX	15615542	15617776	0.191137
chrX	16101982	16103296	0.000000
chrX	16569936	16572093	0.000000
chrX	16572328	16573959	0.000000
chrX	16717086	16718168	0.000000
chrX	16756974	16758366	0.000000
chrX	16906838	16908249	0.000000
chrX	16918113	16919972	0.000000
chrX	17039936	17041261	0.000000
chrX	17093292	17095225	0.000000
chrX	17112484	17113187	0.000000
chrX	17289312	17289956	0.000000
chrX	17290214	17290972	0.000000
chrX	17475839	17477755	0.000000
chrX	17688415	17689239	0.000000
chrX	17725741	17726645	0.000000
chrX	17836110	17837761	0.000000
chrX	18035601	18036450	0.000000
chrX	18057177	18058701	0.000000
chrX	18252783	18254375	0.000000
chrX	18293807	18294526	0.000000
chrX	18354658	18355040	0.000000
chrX	18905307	18906586	0.000000
chrX	19216518	19218087	0.000000
chrX	19238593	19240706	0.000000
chrX	19249516	19250060	0.000000
chrX	19624572	19625240	0.000000
chrX	19741219	19741867	0.000000
chrX	19830221	19831195	0.000000
chrX	20004118	20004826	0.000000
chrX	20120067	20120983	0.000000
chrX	20775879	20777539	0.000000
chrX	21061615	21061956	0.000000
chrX	21064968	21066427	0.000000
chrX	21275573	21277177	0.139027
chrX	21353449	21354175	0.000000
chrX	21399120	21399703	0.000000
chrX	22636304	22636989	0.145985
chrX	22995976	22996324	0.000000
