# Supplementary material for: The hourglass model of evolutionary conservation during embryogenesis extends to developmental enhancers with signatures of positive selection
Source: Genome Res. 2021 Sep;31(9):1573–81. doi: 10.1101/gr.275212.121 (PMC8415374; doi:10.1101/gr.275212.121)
Supplement: Supplemental Material [file supp_gr.275212.121_Supplemental_Code.zip › Supplemental_Code/data/bedFiles/enhancers/stage_specific_enhancers/enhancer_overlap_annotation/dmel1012_IDR_0.05_specific_enhancer_annoALlDvirSatges.bed]

chr2L	1834461	1835374	0.000000	0.000000	0.000000	0.000000	0.000000
chr2L	18743046	18743958	0.667763	0.000000	0.000000	0.000000	0.000000
chr2L	720626	721183	0.770198	0.996409	0.000000	0.000000	0.000000
chr2L	1325301	1327452	0.000000	0.000000	0.000000	0.084147	0.000000
chr2L	3506093	3506704	0.000000	0.000000	0.000000	0.000000	0.000000
chr2L	3898444	3901764	0.078313	0.000000	0.000000	0.000000	0.000000
chr2L	3964456	3964944	0.000000	0.000000	0.000000	0.000000	0.000000
chr2L	4128212	4129011	0.614518	0.000000	0.000000	0.419274	0.000000
chr2L	4292569	4293428	0.000000	0.000000	0.000000	0.000000	0.000000
chr2L	4488178	4492140	0.000000	0.000000	0.000000	0.000000	0.000000
chr2L	5749749	5751522	0.000000	0.000000	0.000000	0.000000	0.000000
chr2L	5815284	5817795	0.000000	0.000000	0.000000	0.000000	0.000000
chr2L	6504243	6505029	0.381679	0.000000	0.000000	0.000000	0.000000
chr2L	7142784	7144059	0.000000	0.000000	0.000000	0.000000	0.000000
chr2L	7667519	7668166	0.000000	0.000000	0.000000	0.000000	0.000000
chr2L	7749462	7750255	0.000000	0.000000	0.000000	0.000000	0.000000
chr2L	8731933	8733466	0.000000	0.000000	0.000000	0.000000	0.000000
chr2L	10058903	10060520	0.074212	0.320965	0.341991	0.000000	0.298701
chr2L	11157330	11159744	0.000000	0.000000	0.000000	0.000000	0.000000
chr2L	12123421	12125702	0.295923	0.000000	0.000000	0.181061	0.000000
chr2L	12304356	12306966	0.000000	0.000000	0.000000	0.162069	0.000000
chr2L	12435301	12436011	0.000000	0.000000	0.000000	0.000000	0.000000
chr2L	12877630	12878810	0.000000	0.000000	0.000000	0.000000	0.000000
chr2L	13041528	13043738	0.000000	0.000000	0.000000	0.000000	0.000000
chr2L	13090663	13091025	0.961326	1.000000	0.000000	0.000000	0.000000
chr2L	13301988	13304193	0.000000	0.000000	0.000000	0.000000	0.000000
chr2L	13778257	13779506	0.000000	0.000000	0.639712	0.000000	0.000000
chr2L	15089060	15090262	0.000000	0.000000	0.000000	0.000000	0.000000
chr2L	16333094	16334894	0.000000	0.000000	0.000000	0.000000	0.000000
chr2L	16367371	16368316	0.000000	0.000000	0.000000	0.000000	0.000000
chr2L	16760819	16762324	0.843854	1.000000	0.875748	0.000000	0.000000
chr2L	17235605	17236731	0.000000	0.000000	0.000000	0.000000	0.000000
chr2L	18234503	18235660	0.000000	0.000000	0.000000	0.000000	0.000000
chr2L	18644882	18645427	1.000000	0.000000	0.911927	0.000000	0.000000
chr2L	19480491	19481025	1.000000	0.000000	0.000000	1.000000	0.827715
chr2L	19988210	19990001	0.178113	0.209380	0.381910	0.176438	0.175321
chr2L	20544530	20546889	0.000000	0.000000	0.000000	0.000000	0.000000
chr2L	20691510	20693094	0.000000	0.000000	0.000000	0.000000	0.000000
chr2L	22182815	22185924	0.000000	0.041814	0.000000	0.000000	0.000000
chr2L	92847	93630	0.000000	0.000000	0.000000	0.353768	0.000000
chr2L	316560	317552	0.000000	0.000000	0.000000	0.000000	0.000000
chr2L	366887	367259	0.000000	0.000000	0.000000	0.000000	0.000000
chr2L	468889	469648	0.000000	0.000000	0.000000	0.000000	0.000000
chr2L	458993	459831	0.000000	0.000000	0.000000	0.000000	0.000000
chr2L	511669	512133	0.872845	0.000000	0.000000	0.000000	0.799569
chr2L	618722	620088	0.000000	0.000000	0.000000	0.000000	0.000000
chr2L	613876	614527	0.000000	0.000000	0.000000	0.000000	0.000000
chr2L	634891	635449	0.000000	0.000000	0.000000	0.000000	0.000000
chr2L	654643	655126	0.000000	0.000000	0.000000	0.000000	0.000000
chr2L	646731	647322	0.000000	0.000000	0.000000	0.000000	0.000000
chr2L	675160	677050	0.522751	0.000000	0.000000	0.000000	0.000000
chr2L	773945	774675	0.000000	0.000000	0.000000	0.000000	0.000000
chr2L	873588	874580	0.000000	0.000000	0.000000	0.000000	0.000000
chr2L	946647	949496	0.000000	0.000000	0.000000	0.000000	0.000000
chr2L	952515	955747	0.000000	0.000000	0.000000	0.000000	0.000000
chr2L	984585	985678	0.000000	0.000000	0.000000	0.000000	0.000000
chr2L	1058332	1059320	0.876518	0.000000	0.000000	0.000000	0.000000
chr2L	1056225	1056960	0.687075	0.000000	0.000000	0.000000	0.687075
chr2L	1162120	1163219	0.000000	0.000000	0.000000	0.000000	0.000000
chr2L	1197680	1198794	0.000000	0.000000	0.000000	0.000000	0.000000
chr2L	1215683	1216544	0.799071	0.254355	0.000000	0.000000	0.000000
chr2L	1233260	1235752	0.604334	0.000000	0.000000	0.000000	0.000000
chr2L	1235983	1237314	0.882795	0.000000	0.000000	0.000000	0.000000
chr2L	1243231	1244969	0.497699	0.000000	0.000000	0.000000	0.000000
chr2L	1247107	1248991	0.367834	0.880042	0.000000	0.000000	0.000000
chr2L	1251815	1253146	0.709992	0.000000	0.000000	0.000000	0.000000
chr2L	1264098	1265601	0.550898	0.000000	0.053892	0.000000	0.000000
chr2L	1278979	1280635	0.000000	0.000000	0.000000	0.000000	0.000000
chr2L	1295719	1299474	0.260985	0.000000	0.553928	0.000000	0.000000
chr2L	1311905	1312968	0.000000	0.000000	0.000000	0.000000	0.000000
chr2L	1330047	1331374	0.000000	0.000000	0.000000	0.000000	0.000000
chr2L	1334875	1336914	0.000000	0.000000	0.000000	0.000000	0.000000
chr2L	1372380	1374006	0.000000	0.000000	0.000000	0.000000	0.000000
chr2L	1406185	1408060	0.198400	0.000000	0.000000	0.000000	0.429867
chr2L	1418160	1418698	0.828996	0.000000	0.000000	0.000000	0.631970
chr2L	1451873	1453336	0.425154	0.000000	0.000000	0.000000	0.446343
chr2L	1484123	1484810	0.000000	0.000000	0.000000	0.000000	0.000000
chr2L	1511638	1515310	0.000000	0.000000	0.000000	0.266340	0.000000
chr2L	1561581	1562248	0.142429	0.000000	0.000000	0.000000	0.000000
chr2L	1615576	1616096	1.000000	1.000000	1.000000	0.000000	0.000000
chr2L	1630537	1631558	0.000000	0.528893	0.000000	0.000000	0.000000
chr2L	1677310	1678220	0.000000	0.000000	0.000000	0.000000	0.000000
chr2L	1675738	1676807	0.305893	0.000000	0.000000	0.000000	0.000000
chr2L	1768447	1768732	0.000000	0.000000	0.000000	0.000000	0.000000
chr2L	1813202	1813556	0.000000	0.000000	0.000000	0.000000	0.000000
chr2L	1812371	1812787	0.000000	0.000000	0.000000	0.000000	0.000000
chr2L	1837384	1838831	0.000000	0.000000	0.000000	0.000000	0.000000
chr2L	1841388	1842399	0.000000	0.000000	0.000000	0.000000	0.000000
chr2L	1866079	1866898	0.000000	0.000000	0.000000	0.000000	0.000000
chr2L	1890745	1891269	0.000000	0.000000	0.000000	0.000000	0.000000
chr2L	1891432	1892528	0.418796	0.418796	0.000000	0.000000	0.000000
chr2L	1903641	1904972	0.000000	0.000000	0.000000	0.000000	0.000000
chr2L	2015551	2016030	0.569937	0.000000	0.563674	0.000000	0.000000
chr2L	2119823	2120559	0.000000	0.000000	0.000000	0.000000	0.000000
chr2L	2168159	2168493	0.718563	0.000000	1.000000	0.000000	0.000000
chr2L	2401633	2403567	0.194933	0.000000	0.000000	0.275595	0.000000
chr2L	2405430	2406024	0.000000	0.000000	0.000000	0.000000	0.000000
chr2L	2397376	2398093	0.464435	0.000000	0.000000	0.000000	0.000000
chr2L	2412427	2414546	0.000000	0.000000	0.000000	0.000000	0.000000
chr2L	2437871	2438175	0.000000	0.000000	0.000000	0.000000	0.000000
chr2L	2425404	2426326	0.000000	0.146421	0.000000	0.642082	0.000000
chr2L	2442067	2442903	0.386364	0.000000	0.000000	0.904306	0.471292
chr2L	2488273	2489279	0.784294	0.000000	0.000000	0.000000	0.813121
chr2L	2535886	2537065	0.000000	0.000000	0.000000	0.000000	0.000000
chr2L	2649043	2650949	0.000000	0.000000	0.000000	0.000000	0.000000
chr2L	2655737	2657195	0.000000	0.000000	0.000000	0.449246	0.000000
chr2L	2682144	2683630	0.000000	0.000000	0.000000	0.000000	0.000000
chr2L	2689849	2691834	0.000000	0.000000	0.000000	0.000000	0.000000
chr2L	2694597	2695881	0.000000	0.000000	0.000000	0.000000	0.000000
chr2L	2697856	2699291	0.432056	0.000000	0.000000	0.000000	0.000000
chr2L	2732891	2734183	0.000000	0.000000	0.000000	0.000000	0.000000
chr2L	2783937	2785116	0.000000	0.000000	0.000000	0.686175	0.000000
chr2L	2800353	2800669	0.000000	0.000000	0.000000	0.000000	0.000000
chr2L	2800958	2801600	0.000000	0.000000	0.000000	0.000000	0.000000
chr2L	2786759	2787518	0.000000	0.000000	0.000000	1.000000	0.000000
chr2L	2794427	2795192	0.000000	0.000000	0.060131	0.000000	0.000000
chr2L	2841264	2842480	0.000000	0.000000	0.000000	0.000000	0.000000
chr2L	2920824	2921407	0.543739	0.000000	0.000000	0.000000	0.000000
chr2L	2955565	2956476	0.877058	0.691548	0.000000	0.000000	0.000000
chr2L	2951358	2952304	0.000000	0.000000	0.000000	0.000000	0.000000
chr2L	3000266	3001183	0.000000	0.000000	0.000000	0.000000	0.000000
chr2L	3007718	3008569	0.501763	0.488837	0.565217	0.000000	0.000000
chr2L	3084413	3085097	0.000000	0.586257	0.586257	0.461988	0.586257
chr2L	3106180	3106827	0.000000	0.000000	0.000000	0.055641	0.000000
chr2L	3103996	3104664	1.000000	0.000000	0.000000	0.000000	0.000000
chr2L	3118902	3119282	0.000000	0.000000	0.000000	0.000000	0.000000
chr2L	3137514	3138129	0.000000	0.000000	0.000000	0.243902	0.000000
chr2L	3347989	3348723	0.911444	1.000000	0.000000	0.000000	0.000000
chr2L	3349571	3350267	0.000000	0.000000	0.000000	0.000000	0.000000
chr2L	3411217	3412951	0.000000	0.000000	0.000000	0.000000	0.000000
chr2L	3415809	3416424	0.000000	0.000000	0.000000	0.000000	0.000000
chr2L	3435023	3435758	0.000000	0.000000	0.000000	0.000000	0.000000
chr2L	3566160	3567540	0.721014	0.453623	0.268116	0.000000	0.000000
chr2L	3598130	3599810	0.726786	0.000000	0.000000	0.208333	0.398810
chr2L	3590943	3591653	0.488732	1.000000	0.000000	0.000000	0.000000
chr2L	3675203	3676615	0.975921	0.000000	0.000000	0.556657	0.000000
chr2L	3676834	3677456	0.266881	0.000000	0.000000	0.102894	0.000000
chr2L	3731432	3733043	0.000000	0.000000	0.000000	0.000000	0.000000
chr2L	3754846	3756521	0.000000	0.000000	0.000000	0.000000	0.000000
chr2L	3751940	3753127	0.614996	0.000000	0.000000	0.000000	0.000000
chr2L	3920596	3921218	0.000000	0.000000	0.000000	0.000000	0.000000
chr2L	3933551	3934462	0.384193	0.000000	0.353458	0.000000	0.000000
chr2L	3974963	3975413	0.000000	0.000000	0.000000	1.000000	0.000000
chr2L	4101321	4102520	0.639700	0.000000	0.597164	0.000000	0.000000
chr2L	4113178	4114258	0.000000	0.000000	0.000000	0.000000	0.000000
chr2L	4129236	4129645	1.000000	0.000000	0.000000	0.921760	0.000000
chr2L	4153071	4154533	0.405609	0.000000	0.312586	0.000000	0.000000
chr2L	4251659	4253884	0.000000	0.000000	0.000000	0.000000	0.000000
chr2L	4243929	4244726	0.000000	0.000000	0.000000	0.000000	0.000000
chr2L	4351774	4352362	0.000000	0.000000	0.000000	0.000000	0.000000
chr2L	4358854	4359954	0.623636	0.000000	0.000000	0.000000	0.000000
chr2L	4372867	4373147	0.000000	0.000000	0.000000	0.000000	0.000000
chr2L	4417691	4418744	0.344729	0.000000	0.307692	0.344729	0.495726
chr2L	4564400	4566524	0.000000	0.000000	0.000000	0.000000	0.000000
chr2L	4588504	4589588	0.000000	0.000000	0.000000	0.000000	0.000000
chr2L	4648112	4649794	0.000000	0.061237	0.000000	1.000000	0.000000
chr2L	4760389	4761607	0.000000	0.000000	0.000000	0.000000	0.000000
chr2L	4788997	4790396	0.000000	0.000000	0.000000	0.000000	0.000000
chr2L	4792523	4793220	0.000000	0.000000	0.000000	0.000000	0.000000
chr2L	4840895	4841351	0.000000	0.000000	0.000000	0.000000	0.000000
chr2L	4887657	4887985	1.000000	1.000000	1.000000	1.000000	1.000000
chr2L	4940968	4942399	0.000000	0.000000	0.000000	0.000000	0.000000
chr2L	4996222	4996607	0.000000	0.000000	0.000000	0.000000	0.000000
chr2L	5019874	5021354	0.000000	0.000000	0.000000	0.188514	0.000000
chr2L	5061412	5061800	0.000000	0.000000	0.000000	0.000000	0.000000
chr2L	5105142	5105481	0.000000	0.000000	0.000000	0.000000	0.000000
chr2L	5133209	5133941	0.000000	0.000000	0.000000	0.000000	0.000000
chr2L	5149740	5150304	0.205674	0.205674	0.000000	0.205674	0.000000
chr2L	5189510	5191587	0.000000	0.000000	0.000000	0.000000	0.000000
chr2L	5198745	5199531	0.522901	0.000000	0.000000	0.000000	0.000000
chr2L	5300074	5300682	1.000000	1.000000	0.228618	0.000000	0.000000
chr2L	5427158	5427666	0.000000	0.000000	0.000000	0.000000	0.848425
chr2L	5452826	5454525	0.000000	0.000000	0.000000	0.000000	0.000000
chr2L	5448200	5448695	0.975758	0.000000	1.000000	0.000000	0.000000
chr2L	5451615	5452567	0.000000	0.000000	0.000000	0.818277	0.810924
chr2L	5478699	5479239	0.000000	0.000000	0.000000	0.000000	0.000000
chr2L	5502770	5503317	0.000000	0.000000	0.813528	0.000000	0.000000
chr2L	5510244	5512221	0.000000	0.000000	0.000000	0.154780	0.000000
chr2L	5572152	5573137	0.000000	0.000000	0.000000	0.000000	0.000000
chr2L	5574895	5577002	0.000000	0.000000	0.000000	0.000000	0.000000
chr2L	5586171	5586903	0.000000	0.000000	0.000000	0.000000	0.000000
chr2L	5593343	5594727	0.000000	0.000000	0.000000	0.000000	0.000000
chr2L	5608809	5610688	0.209686	0.000000	0.000000	0.000000	0.000000
chr2L	5628581	5629221	0.000000	0.000000	0.000000	0.000000	0.000000
chr2L	5645088	5647393	0.000000	0.000000	0.000000	0.000000	0.000000
chr2L	5665631	5666305	0.000000	0.000000	0.000000	0.000000	0.000000
chr2L	5676247	5678091	0.000000	0.000000	0.000000	0.000000	0.000000
chr2L	5680709	5682602	0.000000	0.000000	0.000000	0.000000	0.000000
chr2L	5710349	5710856	0.000000	0.000000	0.000000	0.000000	0.000000
chr2L	5748424	5749411	0.000000	0.000000	0.000000	0.000000	0.000000
chr2L	5752599	5754879	0.000000	0.000000	0.000000	0.000000	0.000000
chr2L	5845259	5847446	0.000000	0.000000	0.000000	0.000000	0.000000
chr2L	5837389	5839500	0.000000	0.574609	0.686878	0.000000	0.000000
chr2L	5841471	5844477	0.000000	0.000000	0.000000	0.000000	0.000000
chr2L	5852837	5855863	0.000000	0.000000	0.000000	0.000000	0.000000
chr2L	5895171	5896059	0.299550	0.000000	0.000000	0.445946	0.445946
chr2L	5886856	5887462	0.773927	0.000000	0.797030	0.000000	0.773927
chr2L	5890722	5892420	0.167256	0.000000	0.000000	0.470554	0.470554
chr2L	5929795	5930485	0.000000	0.000000	0.000000	0.000000	0.000000
chr2L	6021890	6022881	0.918264	0.000000	0.000000	0.000000	0.706357
chr2L	6081218	6081586	0.000000	0.000000	0.000000	0.000000	0.000000
chr2L	6103992	6105993	0.000000	0.000000	0.000000	0.000000	0.000000
chr2L	6114294	6114643	0.000000	0.000000	0.000000	0.000000	0.000000
chr2L	6164094	6165123	0.000000	0.000000	0.000000	0.000000	0.000000
chr2L	6181633	6182157	0.000000	0.000000	0.000000	0.000000	0.965649
chr2L	6179982	6180449	0.000000	0.000000	0.000000	0.000000	0.000000
chr2L	6218320	6219719	0.000000	0.000000	0.000000	0.000000	0.000000
chr2L	6233646	6234622	0.000000	0.000000	0.000000	0.000000	0.000000
chr2L	6243078	6243808	0.000000	0.000000	0.000000	0.000000	0.000000
chr2L	6280176	6281463	0.666667	0.000000	0.996115	0.000000	0.000000
chr2L	6299484	6301007	0.000000	0.000000	0.000000	0.000000	0.000000
chr2L	6319121	6319636	1.000000	0.000000	0.000000	1.000000	0.000000
chr2L	6385924	6386980	0.000000	0.000000	0.000000	0.000000	0.000000
chr2L	6399022	6400508	0.000000	0.293405	0.000000	0.106326	0.000000
chr2L	6511637	6512574	0.000000	0.000000	0.281750	0.000000	0.000000
chr2L	6516148	6517632	0.000000	0.000000	0.043127	0.000000	0.000000
chr2L	6510684	6511417	0.723056	0.000000	0.000000	0.000000	0.000000
chr2L	6629278	6630817	0.337232	0.000000	0.000000	0.000000	0.000000
chr2L	6627747	6628742	0.000000	0.000000	0.000000	0.000000	0.000000
chr2L	6709837	6710965	0.651596	0.636525	0.000000	0.551418	0.000000
chr2L	6781111	6781814	0.000000	0.000000	0.863442	0.000000	0.000000
chr2L	6828545	6829336	0.908976	0.000000	0.000000	0.000000	0.000000
chr2L	6844574	6844958	0.000000	0.000000	0.000000	0.000000	0.000000
chr2L	6850478	6851409	0.000000	0.000000	0.000000	0.000000	0.000000
chr2L	6861635	6863252	0.505257	0.000000	0.000000	0.000000	0.000000
chr2L	6989742	6991441	0.684520	0.000000	0.000000	0.714538	0.000000
chr2L	7008675	7009208	0.000000	0.000000	0.000000	0.000000	0.000000
chr2L	7123510	7124549	0.000000	0.000000	0.000000	0.000000	0.000000
chr2L	7115473	7116715	0.000000	0.000000	0.000000	0.000000	0.000000
chr2L	7126500	7126794	0.000000	0.000000	0.000000	0.000000	0.000000
chr2L	7137480	7137816	0.000000	0.000000	0.000000	0.000000	0.000000
chr2L	7150253	7150887	0.766562	0.000000	0.000000	0.000000	0.000000
chr2L	7169944	7170699	0.000000	0.000000	0.000000	0.000000	0.000000
chr2L	7172820	7173125	0.000000	0.000000	0.000000	0.000000	0.000000
chr2L	7202726	7203140	0.000000	0.000000	0.000000	0.000000	0.000000
chr2L	7231584	7232097	0.000000	0.000000	0.000000	0.000000	0.000000
chr2L	7256439	7256749	0.000000	0.000000	0.000000	0.000000	0.000000
chr2L	7259545	7260453	0.679515	0.332599	0.000000	0.000000	0.714758
chr2L	7262317	7263211	1.000000	0.000000	0.000000	0.000000	0.000000
chr2L	7268596	7269021	0.000000	0.000000	0.000000	0.000000	0.000000
chr2L	7277934	7278854	0.694565	0.771739	0.000000	0.951087	0.830435
chr2L	7303195	7303740	0.979816	0.000000	0.000000	0.000000	0.979816
chr2L	7367087	7367887	0.000000	0.000000	0.000000	0.000000	0.000000
chr2L	7375440	7375964	0.000000	0.000000	0.000000	0.000000	0.000000
chr2L	7380801	7382853	0.000000	0.000000	0.000000	0.502924	0.000000
chr2L	7396819	7397764	0.352381	0.000000	0.000000	0.000000	0.000000
chr2L	7468109	7469146	0.000000	0.000000	0.000000	0.710704	0.000000
chr2L	7514774	7515566	0.000000	0.000000	0.000000	0.000000	0.000000
chr2L	7518264	7519339	0.685581	0.000000	0.000000	0.000000	0.278140
chr2L	7546879	7547208	0.000000	0.000000	0.000000	0.000000	0.000000
chr2L	7573501	7573963	0.000000	0.000000	0.000000	0.000000	0.000000
chr2L	7608786	7609468	0.000000	0.000000	0.000000	0.000000	0.000000
chr2L	7610157	7610606	0.000000	0.000000	0.000000	0.000000	0.884187
chr2L	7647139	7647563	0.000000	1.000000	0.000000	0.000000	0.000000
chr2L	7637862	7638629	0.302477	0.000000	0.000000	0.000000	0.344198
chr2L	7649328	7649887	0.000000	0.000000	0.000000	0.000000	0.000000
chr2L	7684308	7684989	0.000000	0.000000	0.017621	0.000000	0.000000
chr2L	7704919	7705277	0.000000	0.000000	0.000000	0.000000	0.000000
chr2L	7714948	7715997	0.000000	0.000000	0.000000	0.000000	0.000000
chr2L	7723224	7723978	0.000000	0.000000	0.000000	0.000000	0.000000
chr2L	7775165	7776192	0.000000	0.000000	0.000000	0.000000	0.000000
chr2L	7787005	7788447	0.000000	0.000000	0.093620	0.000000	0.000000
chr2L	7838412	7839479	0.631678	0.000000	0.000000	0.000000	0.000000
chr2L	7849704	7850934	1.000000	0.000000	0.000000	0.000000	0.000000
chr2L	7861807	7862320	0.000000	0.000000	0.000000	0.000000	0.000000
chr2L	7855987	7856654	0.000000	0.000000	0.000000	0.000000	0.000000
chr2L	8130100	8130662	0.000000	0.000000	0.000000	0.000000	0.000000
chr2L	8149723	8151385	0.000000	0.000000	0.000000	0.000000	0.000000
chr2L	8284573	8284951	0.000000	0.000000	0.000000	0.000000	0.000000
chr2L	8480201	8481349	0.000000	0.000000	0.000000	0.000000	0.000000
chr2L	8504478	8504829	0.000000	0.000000	0.000000	0.000000	0.000000
chr2L	8550588	8551467	0.000000	0.000000	0.000000	0.932878	0.000000
chr2L	8562722	8563667	0.691005	0.000000	0.000000	0.000000	0.000000
chr2L	8574577	8575395	0.000000	0.000000	0.000000	0.000000	0.000000
chr2L	8582843	8583529	0.902332	0.000000	0.000000	0.000000	0.000000
chr2L	8581512	8582442	0.665591	0.000000	0.000000	0.000000	0.000000
chr2L	8605114	8606043	0.000000	0.000000	0.000000	0.000000	0.000000
chr2L	8670334	8671873	0.000000	0.000000	0.000000	0.594542	0.000000
chr2L	8704478	8705101	0.000000	0.000000	1.000000	0.000000	0.000000
chr2L	8701598	8702104	0.638340	0.000000	0.000000	0.000000	0.750988
chr2L	8745990	8747199	0.667494	0.676592	0.552523	0.000000	0.000000
chr2L	8790025	8791281	0.329618	0.000000	0.000000	0.000000	0.000000
chr2L	8804112	8804951	0.730632	0.000000	0.000000	0.954708	0.000000
chr2L	8835758	8837729	0.000000	0.000000	0.000000	0.000000	0.293252
chr2L	8868901	8870560	0.346594	0.000000	0.000000	0.000000	0.232068
chr2L	8915307	8916054	0.000000	0.000000	0.000000	0.000000	0.000000
chr2L	8914705	8915256	0.000000	0.000000	0.000000	0.000000	0.000000
chr2L	8913375	8914482	0.000000	0.000000	0.000000	0.000000	0.000000
chr2L	8968630	8970128	0.000000	0.000000	0.000000	0.000000	0.000000
chr2L	8978523	8980249	0.000000	0.000000	0.000000	0.087486	0.000000
chr2L	9034124	9035051	0.350593	0.000000	0.611650	0.489752	0.000000
chr2L	9047960	9050200	0.000000	0.000000	0.000000	0.000000	0.000000
chr2L	9100369	9100741	0.000000	0.000000	0.000000	0.000000	0.000000
chr2L	9154159	9154671	0.000000	0.000000	0.000000	0.000000	0.000000
chr2L	9167787	9168351	0.000000	0.000000	0.000000	0.000000	0.000000
chr2L	9206779	9207106	1.000000	1.000000	0.000000	0.000000	0.000000
chr2L	9211450	9211761	1.000000	0.742765	1.000000	0.000000	0.000000
chr2L	9237470	9238660	0.321849	0.536975	0.000000	0.000000	0.000000
chr2L	9234126	9234554	0.000000	0.000000	0.000000	0.000000	0.000000
chr2L	9299797	9302527	0.000000	0.000000	0.318681	0.000000	0.000000
chr2L	9297518	9297973	0.000000	0.000000	0.000000	0.000000	0.000000
chr2L	9336400	9336806	0.000000	0.000000	0.000000	0.000000	0.000000
chr2L	9417131	9418216	0.000000	0.000000	0.000000	0.000000	0.000000
chr2L	9451561	9452245	0.415205	0.000000	0.000000	0.000000	0.000000
chr2L	9590929	9591710	0.000000	0.000000	0.000000	0.000000	0.000000
chr2L	9665180	9666215	0.000000	0.000000	0.000000	0.000000	0.000000
chr2L	9714193	9714778	0.000000	0.000000	0.000000	0.000000	0.000000
chr2L	9805300	9806106	0.000000	0.000000	0.000000	0.000000	0.000000
chr2L	9806980	9807847	0.000000	0.000000	0.000000	0.000000	0.000000
chr2L	9884317	9884600	0.000000	0.000000	0.000000	0.000000	0.000000
chr2L	9929205	9929576	0.000000	0.000000	0.000000	0.000000	0.000000
chr2L	9969140	9970081	0.000000	0.000000	0.000000	0.812965	0.673751
chr2L	9980869	9981220	0.880342	0.000000	0.000000	0.000000	0.000000
chr2L	10115342	10115681	0.000000	0.000000	0.000000	0.000000	0.000000
chr2L	10132009	10133397	0.000000	0.000000	0.000000	0.000000	0.000000
chr2L	10145614	10147907	0.148277	0.201919	0.454427	0.148277	0.148277
chr2L	10149077	10149535	0.000000	0.000000	0.000000	0.000000	0.000000
chr2L	10318208	10319047	0.000000	0.000000	0.000000	0.595948	0.000000
chr2L	10349522	10349938	0.000000	0.000000	0.000000	0.000000	0.000000
chr2L	10372303	10372809	0.000000	0.000000	0.000000	0.000000	0.000000
chr2L	10421663	10422390	0.000000	0.000000	0.000000	0.000000	0.000000
chr2L	10466081	10466900	0.000000	0.000000	0.000000	0.000000	0.000000
chr2L	10478485	10479028	0.000000	0.000000	0.000000	0.000000	0.000000
chr2L	10496293	10496798	0.000000	0.000000	0.000000	0.000000	0.000000
chr2L	10538291	10538864	0.000000	0.000000	0.000000	0.000000	0.000000
chr2L	10558599	10559748	0.754569	0.000000	0.000000	0.482158	0.482158
chr2L	10604405	10605131	0.480716	0.000000	0.000000	0.000000	0.000000
chr2L	10613077	10613509	1.000000	0.000000	0.000000	1.000000	1.000000
chr2L	10628120	10630681	0.000000	0.000000	0.000000	0.000000	0.000000
chr2L	10710933	10711661	0.000000	0.000000	0.000000	0.000000	0.000000
chr2L	10791702	10793182	0.000000	0.000000	0.000000	0.000000	0.000000
chr2L	10788150	10789209	0.000000	0.000000	0.000000	0.000000	0.000000
chr2L	10793276	10795116	0.000000	0.000000	0.000000	0.000000	0.000000
chr2L	10787620	10787906	0.000000	0.000000	0.000000	0.000000	0.000000
chr2L	10902099	10903374	0.000000	0.000000	0.000000	0.000000	0.000000
chr2L	10918877	10920755	0.000000	0.000000	0.370075	0.000000	0.000000
chr2L	10944600	10946127	0.000000	0.056320	0.000000	0.000000	0.000000
chr2L	11048692	11049515	0.000000	0.000000	0.352369	0.000000	0.000000
chr2L	11067628	11068483	0.000000	0.000000	0.000000	0.611696	0.798830
chr2L	11068922	11069543	0.000000	0.000000	0.000000	0.822866	0.341385
chr2L	11077433	11077992	0.000000	0.000000	0.000000	0.000000	0.000000
chr2L	11200002	11200547	0.000000	0.000000	0.000000	0.000000	0.000000
chr2L	11209256	11209693	0.878719	0.000000	0.000000	0.000000	0.000000
chr2L	11208598	11208999	0.608479	0.000000	0.000000	0.000000	0.000000
chr2L	11241178	11242140	0.000000	0.000000	0.000000	0.000000	0.000000
chr2L	11260807	11264988	0.000000	0.000000	0.000000	0.000000	0.000000
chr2L	11297364	11298751	0.320836	0.624369	0.000000	0.000000	0.000000
chr2L	11289491	11290304	0.463715	0.000000	0.249692	0.000000	0.298893
chr2L	11303529	11304738	0.000000	0.000000	0.000000	0.000000	0.000000
chr2L	11336812	11337645	0.000000	0.000000	0.000000	0.218487	0.564226
chr2L	11351777	11352465	0.950581	0.000000	0.731105	0.000000	0.000000
chr2L	11341304	11342299	0.000000	0.000000	0.000000	0.000000	0.000000
chr2L	11375512	11377526	0.410626	0.000000	0.000000	0.000000	0.000000
chr2L	11394518	11395744	0.000000	0.000000	0.000000	0.000000	0.000000
chr2L	11389665	11390657	0.000000	0.000000	0.000000	0.000000	0.000000
chr2L	11410787	11412255	0.000000	0.000000	0.000000	0.000000	0.000000
chr2L	11405843	11406272	0.000000	0.000000	0.000000	0.000000	0.000000
chr2L	11421245	11421966	0.000000	0.000000	0.000000	0.000000	0.000000
chr2L	11430131	11432012	0.000000	0.000000	0.000000	0.000000	0.000000
chr2L	11460331	11461102	0.000000	0.000000	0.000000	0.000000	0.278859
chr2L	11480524	11481067	0.000000	0.000000	0.000000	0.000000	0.000000
chr2L	11500630	11501016	0.000000	0.000000	0.000000	0.966321	0.000000
chr2L	11495358	11495921	0.000000	0.000000	0.000000	0.000000	0.000000
chr2L	11504716	11505380	0.000000	0.000000	0.000000	1.000000	0.000000
chr2L	11504035	11504501	0.000000	0.000000	0.000000	0.819743	0.000000
chr2L	11526094	11527417	0.000000	0.000000	0.000000	0.210129	0.210129
chr2L	11534908	11535594	0.000000	0.000000	0.422741	0.000000	0.000000
chr2L	11558869	11560640	0.000000	0.000000	0.000000	0.000000	0.000000
chr2L	11597283	11598123	0.000000	0.000000	0.000000	0.000000	0.000000
chr2L	11599318	11599596	0.000000	0.000000	0.000000	0.000000	0.000000
chr2L	11612352	11613896	0.000000	0.000000	0.000000	0.000000	0.000000
chr2L	11599974	11600873	0.000000	0.000000	0.000000	0.000000	0.000000
chr2L	11619546	11620066	0.000000	0.000000	0.000000	0.000000	0.000000
chr2L	11682983	11683927	0.000000	0.000000	0.000000	0.000000	0.000000
chr2L	11704989	11705721	0.000000	0.000000	0.404372	0.000000	0.000000
chr2L	11712006	11713493	0.000000	0.000000	0.000000	0.000000	0.000000
chr2L	11728838	11730300	0.000000	0.000000	0.000000	0.000000	0.000000
chr2L	11822222	11824269	0.000000	0.898388	0.000000	0.790914	0.747924
chr2L	11832090	11833110	0.000000	0.000000	0.000000	0.397059	0.000000
chr2L	11856435	11857302	0.000000	0.000000	0.000000	0.000000	0.000000
chr2L	11871283	11872130	0.000000	0.000000	0.000000	0.000000	0.000000
chr2L	11919300	11920177	0.000000	0.000000	0.000000	0.000000	0.000000
chr2L	11920507	11921366	0.000000	0.000000	0.000000	0.000000	0.000000
chr2L	11916593	11917141	0.000000	0.000000	0.000000	0.000000	0.000000
chr2L	11959730	11960269	0.000000	0.000000	0.000000	1.000000	1.000000
chr2L	12090082	12090712	0.000000	0.000000	0.000000	0.000000	0.931746
chr2L	12118995	12119989	0.000000	0.000000	0.000000	0.000000	0.000000
chr2L	12149408	12150396	0.000000	1.000000	1.000000	1.000000	0.314777
chr2L	12151704	12153939	0.000000	0.042506	0.000000	0.000000	0.000000
chr2L	12236227	12237329	0.000000	0.000000	0.000000	0.000000	0.000000
chr2L	12224955	12225342	0.000000	0.000000	0.000000	0.000000	0.000000
chr2L	12242537	12243263	0.000000	0.000000	0.000000	0.000000	0.000000
chr2L	12275377	12276065	0.000000	0.000000	0.000000	0.000000	0.000000
chr2L	12279176	12281657	0.354293	0.000000	0.000000	0.000000	0.000000
chr2L	12302746	12303316	0.000000	0.000000	0.000000	0.000000	0.000000
chr2L	12318353	12318909	0.000000	0.000000	0.000000	0.000000	0.000000
chr2L	12309986	12310354	0.000000	0.000000	0.000000	0.000000	0.000000
chr2L	12343032	12343731	0.776824	0.776824	0.570815	0.000000	0.000000
chr2L	12365219	12365659	0.000000	0.000000	1.000000	1.000000	0.000000
chr2L	12362694	12362985	0.000000	0.000000	0.000000	0.000000	0.000000
chr2L	12363306	12363646	0.000000	0.000000	0.000000	0.000000	0.000000
chr2L	12423920	12424328	0.044118	0.000000	0.000000	0.000000	0.000000
chr2L	12458491	12459117	1.000000	0.000000	0.000000	0.000000	1.000000
chr2L	12464000	12464377	0.000000	0.000000	0.000000	0.000000	0.000000
chr2L	12524065	12524444	0.000000	0.000000	0.000000	0.000000	0.000000
chr2L	12533761	12534139	0.166667	0.000000	0.000000	0.000000	0.000000
chr2L	12553482	12554196	0.949580	0.000000	0.000000	0.000000	0.000000
chr2L	12555413	12556202	0.000000	0.000000	0.000000	0.000000	0.000000
chr2L	12595985	12596704	0.000000	0.000000	0.000000	0.000000	0.000000
chr2L	12609769	12610278	0.785855	1.000000	0.000000	0.882122	0.697446
chr2L	12628131	12630173	0.672380	0.000000	0.000000	0.000000	0.000000
chr2L	12672213	12672944	0.000000	0.000000	0.000000	0.000000	0.705882
chr2L	12674220	12674693	0.000000	0.000000	0.000000	0.000000	0.000000
chr2L	12689434	12690113	0.000000	0.000000	0.000000	0.000000	0.000000
chr2L	12758846	12759854	0.000000	0.000000	0.000000	0.000000	0.000000
chr2L	12776354	12776819	0.000000	0.000000	0.000000	0.000000	0.000000
chr2L	12834688	12835521	0.000000	0.000000	0.000000	0.000000	0.000000
chr2L	12837949	12839096	0.000000	0.000000	0.000000	0.000000	0.000000
chr2L	12836937	12837358	0.000000	0.000000	0.000000	0.000000	0.000000
chr2L	12876362	12877359	0.718154	0.000000	0.000000	0.000000	0.000000
chr2L	12889605	12891827	0.000000	0.000000	0.000000	0.000000	0.000000
chr2L	12895569	12896316	0.000000	0.000000	0.000000	0.000000	0.000000
chr2L	12913709	12914895	0.000000	0.000000	0.000000	0.000000	0.000000
chr2L	12989908	12990474	0.756184	0.000000	0.000000	0.000000	0.000000
chr2L	13014030	13015343	1.000000	0.000000	0.000000	0.000000	1.000000
chr2L	13092427	13093271	0.000000	0.000000	0.000000	0.000000	0.000000
chr2L	13115501	13115984	0.000000	0.000000	0.000000	0.000000	0.000000
chr2L	13147372	13147683	0.000000	0.000000	0.000000	0.000000	0.000000
chr2L	13197439	13198820	0.000000	0.000000	0.000000	0.900797	0.558291
chr2L	13252829	13253747	0.000000	0.000000	0.000000	0.000000	0.000000
chr2L	13268032	13269529	0.000000	0.000000	0.000000	0.000000	0.000000
chr2L	13272183	13273024	0.000000	0.000000	0.000000	0.000000	0.000000
chr2L	13274347	13275191	0.000000	0.000000	0.000000	0.917062	0.719194
chr2L	13420132	13421174	0.000000	0.000000	0.000000	0.000000	0.000000
chr2L	13423618	13424066	0.000000	0.000000	0.000000	0.000000	0.000000
chr2L	13545531	13545960	0.368298	0.000000	0.000000	0.000000	0.000000
chr2L	13554542	13555020	0.000000	0.000000	0.000000	0.000000	0.000000
chr2L	13567609	13568074	0.000000	0.000000	0.000000	0.000000	0.000000
chr2L	13625781	13626751	0.000000	0.000000	0.000000	0.000000	0.000000
chr2L	13671730	13672873	0.000000	0.000000	0.000000	0.000000	0.000000
chr2L	13685870	13686305	0.000000	0.000000	0.000000	0.000000	0.000000
chr2L	13687867	13688650	0.684547	0.000000	0.000000	0.000000	0.000000
chr2L	13706201	13707112	0.000000	0.455543	0.000000	0.000000	0.000000
chr2L	13712391	13713333	0.000000	0.000000	0.000000	0.000000	0.000000
chr2L	13703868	13706031	0.000000	0.045307	0.000000	0.000000	0.000000
chr2L	13737213	13738358	0.000000	0.000000	0.000000	0.000000	0.000000
chr2L	13789069	13790329	0.000000	0.000000	0.000000	0.000000	0.000000
chr2L	13801935	13802714	0.000000	0.000000	0.000000	0.000000	0.000000
chr2L	13875605	13876681	0.000000	0.018587	0.000000	0.000000	0.000000
chr2L	13939286	13940155	0.000000	0.000000	0.000000	0.000000	0.000000
chr2L	13948648	13950675	0.000000	0.000000	0.000000	0.112481	0.000000
chr2L	14003707	14004341	0.000000	0.000000	0.000000	0.000000	0.000000
chr2L	13997071	13997956	0.000000	0.000000	0.000000	0.000000	0.000000
chr2L	13995025	13996781	0.000000	0.000000	0.000000	0.000000	0.000000
chr2L	14088313	14089273	0.000000	0.000000	0.000000	0.000000	0.000000
chr2L	14097366	14098550	0.000000	0.000000	0.000000	0.000000	0.000000
chr2L	14107129	14107654	0.000000	0.000000	0.000000	0.000000	0.000000
chr2L	14136122	14136805	0.000000	0.000000	0.000000	0.000000	0.000000
chr2L	14237844	14238521	0.747415	0.000000	0.000000	0.000000	0.000000
chr2L	14249160	14249616	0.831140	0.000000	0.000000	0.000000	0.000000
chr2L	14247024	14247373	0.000000	0.000000	0.000000	0.000000	0.000000
chr2L	14257398	14258189	0.000000	0.000000	0.000000	0.000000	0.000000
chr2L	14266102	14266733	0.000000	0.000000	0.000000	0.000000	0.000000
chr2L	14298785	14299669	0.000000	0.000000	0.000000	0.000000	0.000000
chr2L	14350265	14351190	0.000000	1.000000	0.000000	0.000000	0.000000
chr2L	14419622	14420125	0.000000	0.000000	0.787276	0.787276	0.000000
chr2L	14438310	14439248	0.000000	0.679105	0.000000	0.000000	0.000000
chr2L	14520456	14521127	0.921013	0.000000	0.502235	0.862891	0.879285
chr2L	14528554	14530343	0.719396	0.000000	0.000000	0.674120	0.790386
chr2L	14556544	14557304	0.000000	0.000000	0.000000	0.000000	0.335526
chr2L	14586998	14587637	0.406886	0.000000	0.406886	0.406886	0.000000
chr2L	14659015	14659675	0.562121	0.000000	0.000000	0.000000	0.000000
chr2L	14657523	14658056	0.000000	0.000000	0.000000	0.000000	0.000000
chr2L	14665083	14666388	0.000000	0.000000	0.000000	0.000000	0.000000
chr2L	14687020	14687697	0.000000	0.000000	0.000000	0.000000	0.000000
chr2L	14723234	14723733	0.000000	0.000000	0.000000	0.565130	0.000000
chr2L	14730485	14730900	0.000000	0.000000	0.000000	0.973494	0.000000
chr2L	14816626	14817845	0.000000	0.000000	0.000000	0.000000	0.000000
chr2L	14847504	14848309	0.000000	0.000000	0.000000	0.000000	0.000000
chr2L	14873384	14874065	0.000000	0.867841	0.000000	0.606461	0.000000
chr2L	14953765	14955196	0.000000	0.000000	0.000000	0.000000	0.000000
chr2L	14969649	14970400	0.000000	0.000000	0.000000	0.000000	0.000000
chr2L	14994583	14995098	0.601942	0.000000	0.000000	0.000000	0.000000
chr2L	15028307	15029471	0.000000	0.000000	0.000000	0.474227	0.000000
chr2L	15118258	15119229	0.000000	0.000000	0.000000	0.000000	0.000000
chr2L	15146045	15148277	0.000000	0.000000	0.000000	0.000000	0.000000
chr2L	15194100	15194754	0.000000	0.000000	0.000000	0.000000	0.000000
chr2L	15211913	15212683	0.000000	0.000000	0.000000	0.000000	0.000000
chr2L	15273649	15274542	0.000000	0.000000	0.000000	0.000000	0.000000
chr2L	15285532	15285883	0.000000	0.000000	0.000000	0.000000	0.000000
chr2L	15312221	15312712	0.000000	0.000000	0.000000	0.000000	0.000000
chr2L	15305405	15305797	0.000000	0.000000	0.000000	0.000000	0.000000
chr2L	15316732	15317032	0.000000	0.000000	0.000000	0.000000	0.710000
chr2L	15317271	15317819	0.930657	0.000000	0.000000	0.000000	0.000000
chr2L	15347805	15348409	0.000000	0.000000	0.000000	0.000000	0.000000
chr2L	15343191	15343504	0.000000	0.000000	0.000000	0.000000	0.000000
chr2L	15354245	15354801	0.000000	0.000000	0.000000	0.000000	0.000000
chr2L	15430496	15431029	1.000000	0.000000	0.000000	0.000000	0.000000
chr2L	15444752	15446020	0.000000	0.000000	0.000000	0.000000	0.000000
chr2L	15464667	15465875	0.000000	0.000000	0.000000	0.337748	0.000000
chr2L	15472371	15472874	0.463221	1.000000	0.000000	0.689861	0.675944
chr2L	15536157	15536931	0.000000	0.000000	0.000000	0.000000	0.000000
chr2L	15533563	15534169	0.000000	0.000000	0.000000	0.000000	0.000000
chr2L	15535345	15535932	0.000000	0.000000	0.000000	0.000000	0.000000
chr2L	15556858	15557746	0.000000	0.000000	0.000000	0.000000	0.000000
chr2L	15555425	15556370	0.000000	0.000000	0.000000	0.000000	0.000000
chr2L	15736678	15737910	0.000000	0.000000	0.053571	0.258117	0.275974
chr2L	15774656	15776376	0.383140	0.000000	0.421512	0.297674	0.000000
chr2L	15797403	15797730	0.000000	0.000000	0.000000	0.000000	0.000000
chr2L	15836106	15836548	0.000000	0.000000	0.000000	0.000000	0.000000
chr2L	15866877	15868298	0.000000	0.294159	0.000000	0.161154	0.000000
chr2L	15877043	15877739	0.000000	0.000000	0.000000	0.426724	0.000000
chr2L	15949408	15950352	0.000000	0.000000	0.000000	0.000000	0.000000
chr2L	15943307	15945361	0.000000	0.000000	0.000000	0.000000	0.000000
chr2L	16016422	16017732	0.000000	0.000000	0.000000	0.000000	0.000000
chr2L	16034506	16035908	0.000000	0.000000	0.000000	0.386591	0.000000
chr2L	16061043	16064684	0.000000	0.000000	0.344136	0.114804	0.000000
chr2L	16085603	16086121	0.832046	0.000000	0.000000	0.000000	0.000000
chr2L	16084575	16085307	0.211749	0.000000	0.000000	0.000000	0.000000
chr2L	16098207	16099179	0.000000	0.000000	0.000000	0.000000	0.000000
chr2L	16096028	16096671	0.000000	0.000000	0.000000	0.000000	0.000000
chr2L	16131224	16132069	0.000000	0.000000	0.000000	0.000000	0.000000
chr2L	16128338	16129236	0.000000	0.000000	0.000000	0.659243	0.423163
chr2L	16127747	16128115	0.000000	0.000000	0.000000	0.000000	0.000000
chr2L	16130647	16130942	0.000000	0.000000	0.000000	0.000000	0.000000
chr2L	16147649	16149744	0.000000	0.000000	0.000000	0.000000	0.000000
chr2L	16151393	16151956	0.000000	0.000000	0.000000	0.000000	0.000000
chr2L	16160840	16161212	0.000000	0.000000	0.000000	0.000000	0.000000
chr2L	16174046	16177413	0.000000	0.000000	0.000000	0.257796	0.000000
chr2L	16358765	16359334	0.000000	0.000000	0.000000	0.000000	0.000000
chr2L	16364231	16365248	0.491642	0.000000	0.000000	0.000000	0.611603
chr2L	16380831	16381335	0.000000	0.000000	0.000000	0.000000	0.000000
chr2L	16412486	16413055	0.000000	0.000000	0.000000	1.000000	0.000000
chr2L	16410843	16411298	0.000000	0.000000	0.000000	0.000000	0.000000
chr2L	16409797	16410499	0.000000	0.000000	0.000000	0.000000	0.000000
chr2L	16441434	16442318	0.000000	0.000000	0.000000	0.000000	0.000000
chr2L	16543017	16544159	0.000000	0.000000	0.000000	0.000000	0.000000
chr2L	16559033	16560728	0.000000	0.000000	0.000000	0.000000	0.000000
chr2L	16571321	16571939	0.000000	0.000000	0.000000	0.000000	0.000000
chr2L	16595839	16596671	0.000000	0.000000	0.000000	0.000000	0.000000
chr2L	16600209	16600877	0.000000	0.000000	0.000000	0.000000	0.000000
chr2L	16626779	16627588	0.000000	0.000000	0.000000	0.000000	0.000000
chr2L	16663891	16664282	0.000000	0.000000	0.000000	0.000000	0.000000
chr2L	16670691	16671336	0.562791	0.579845	0.517829	0.000000	0.000000
chr2L	16708085	16708824	0.895805	0.000000	0.000000	0.837618	0.000000
chr2L	16707358	16707730	0.000000	0.000000	0.000000	0.000000	0.000000
chr2L	17008345	17009332	0.000000	0.000000	0.000000	0.000000	0.000000
chr2L	17016008	17016748	0.000000	0.000000	0.000000	0.000000	0.000000
chr2L	17039976	17040832	0.000000	0.000000	0.000000	0.000000	0.000000
chr2L	17091179	17091910	0.000000	0.000000	0.000000	0.000000	0.000000
chr2L	17094117	17096024	0.000000	0.000000	0.000000	0.000000	0.000000
chr2L	17105765	17106703	0.000000	0.000000	0.000000	0.000000	0.000000
chr2L	17172302	17173180	0.000000	0.000000	0.000000	0.000000	0.000000
chr2L	17195202	17199173	0.000000	0.000000	0.046588	0.000000	0.000000
chr2L	17190755	17192134	0.000000	0.000000	0.000000	0.000000	0.000000
chr2L	17217146	17218742	0.251880	0.000000	0.000000	0.000000	0.000000
chr2L	17211794	17212730	0.000000	0.000000	0.000000	0.000000	0.000000
chr2L	17248190	17250398	0.370924	0.000000	0.000000	0.000000	0.000000
chr2L	17258258	17259317	0.000000	0.000000	0.000000	0.000000	0.000000
chr2L	17254848	17255393	0.000000	0.000000	0.000000	0.000000	0.000000
chr2L	17297755	17300024	0.000000	0.000000	0.000000	0.000000	0.000000
chr2L	17300354	17301480	0.000000	0.000000	0.000000	0.000000	0.000000
chr2L	17292481	17293347	0.000000	0.000000	0.000000	0.000000	0.000000
chr2L	17315729	17316165	0.000000	0.000000	0.000000	0.000000	0.000000
chr2L	17381407	17381867	0.000000	0.000000	0.000000	0.000000	0.000000
chr2L	17421761	17423346	0.000000	0.051735	0.000000	0.393060	0.000000
chr2L	17458364	17458845	0.000000	0.000000	0.000000	0.000000	0.000000
chr2L	17493135	17493988	0.000000	0.402110	0.000000	0.000000	0.000000
chr2L	17582796	17583543	0.904953	1.000000	0.000000	1.000000	0.000000
chr2L	17765254	17765825	0.000000	0.000000	0.786340	0.000000	0.000000
chr2L	17777238	17777948	0.573239	0.573239	0.573239	0.194366	0.573239
chr2L	17779144	17779789	0.941085	0.941085	0.941085	0.043411	0.564341
chr2L	17837281	17838869	0.000000	0.144836	0.000000	0.000000	0.000000
chr2L	17867708	17871013	0.000000	0.000000	0.000000	0.000000	0.000000
chr2L	17887928	17889095	0.000000	0.000000	0.000000	0.000000	0.000000
chr2L	17879464	17880308	0.000000	0.000000	0.000000	0.000000	0.000000
chr2L	17905115	17906904	0.000000	0.000000	0.000000	0.000000	0.000000
chr2L	17915716	17916421	0.000000	0.000000	0.000000	0.000000	0.000000
chr2L	17984303	17985027	0.000000	0.000000	0.000000	0.000000	0.000000
chr2L	18015308	18016154	0.000000	0.000000	0.000000	0.000000	0.000000
chr2L	18035374	18036487	0.000000	0.000000	0.000000	0.000000	0.000000
chr2L	18065065	18066246	0.000000	0.000000	0.000000	0.000000	0.000000
chr2L	18061175	18062094	0.000000	0.000000	0.000000	0.000000	0.000000
chr2L	18075505	18076159	0.000000	0.000000	0.000000	0.000000	0.000000
chr2L	18076388	18077623	0.000000	0.000000	0.000000	0.000000	0.000000
chr2L	18100505	18101520	0.000000	0.000000	0.000000	0.000000	0.000000
chr2L	18197781	18198575	0.000000	0.000000	0.000000	0.000000	0.000000
chr2L	18264415	18264939	0.979008	0.000000	0.000000	0.000000	0.000000
chr2L	18367595	18368369	1.000000	0.000000	0.000000	0.000000	0.000000
chr2L	18385865	18386508	0.000000	0.000000	0.000000	0.000000	0.000000
chr2L	18389854	18390944	0.000000	0.000000	0.000000	0.000000	0.000000
chr2L	18456999	18457224	1.000000	0.000000	1.000000	1.000000	1.000000
chr2L	18465737	18466396	0.713202	0.000000	1.000000	0.000000	0.000000
chr2L	18468336	18469095	0.964427	0.810277	0.000000	0.000000	0.935441
chr2L	18466635	18467055	0.000000	0.000000	0.673810	0.000000	0.000000
chr2L	18501944	18503127	0.652578	0.000000	0.000000	0.000000	0.000000
chr2L	18531213	18534351	0.311663	0.387189	0.456660	0.000000	0.196941
chr2L	18538595	18539771	0.000000	0.000000	0.536565	0.000000	0.000000
chr2L	18561694	18562094	0.955000	0.955000	0.955000	0.515000	0.955000
chr2L	18550674	18553311	0.141449	0.089116	0.136898	0.000000	0.000000
chr2L	18612922	18614135	0.000000	0.000000	0.000000	0.000000	0.000000
chr2L	18623209	18623499	0.000000	0.000000	0.000000	0.000000	0.000000
chr2L	18723913	18724878	0.000000	0.000000	0.000000	0.000000	0.000000
chr2L	18738248	18738928	0.000000	0.000000	0.000000	0.000000	0.000000
chr2L	18750005	18751362	0.000000	0.000000	0.000000	0.000000	0.000000
chr2L	18766722	18767593	0.939150	0.000000	0.499426	0.000000	0.000000
chr2L	18767883	18769212	0.495862	0.000000	0.000000	0.000000	0.000000
chr2L	18864792	18865735	0.000000	0.288441	0.000000	0.288441	0.288441
chr2L	18882655	18883110	0.000000	0.000000	0.000000	0.000000	0.000000
chr2L	18888941	18889398	0.000000	0.000000	0.000000	0.000000	0.000000
chr2L	18927960	18928522	1.000000	0.000000	0.000000	1.000000	0.957295
chr2L	18933512	18934164	0.000000	0.000000	0.000000	0.000000	0.000000
chr2L	19018880	19019102	0.000000	0.000000	0.000000	0.000000	0.000000
chr2L	19068171	19069184	0.442251	0.629812	0.000000	0.000000	0.000000
chr2L	19121448	19121891	0.769752	0.772009	0.772009	0.000000	0.000000
chr2L	19163499	19164116	0.000000	0.000000	0.000000	0.000000	0.000000
chr2L	19221117	19221831	1.000000	0.000000	0.000000	0.000000	0.000000
chr2L	19222127	19222796	0.928251	0.000000	0.000000	0.000000	0.000000
chr2L	19223094	19223662	1.000000	0.000000	0.000000	0.000000	0.000000
chr2L	19246950	19248110	0.377586	0.000000	0.000000	0.000000	0.000000
chr2L	19241609	19242548	0.000000	0.000000	0.000000	0.000000	0.000000
chr2L	19265869	19267353	0.000000	0.000000	0.000000	0.000000	0.000000
chr2L	19323253	19324102	1.000000	0.000000	0.805654	0.942285	1.000000
chr2L	19344060	19344928	0.835253	0.000000	0.000000	0.000000	0.000000
chr2L	19405955	19406466	0.000000	0.000000	0.000000	0.000000	0.000000
chr2L	19474341	19474780	0.000000	0.000000	0.000000	0.000000	0.000000
chr2L	19482241	19482795	0.976534	0.000000	0.000000	0.731047	1.000000
chr2L	19599360	19600590	0.000000	0.000000	0.000000	0.000000	0.000000
chr2L	19640454	19641091	0.987441	0.000000	0.934066	0.000000	0.000000
chr2L	19702935	19703434	0.000000	0.000000	0.000000	0.701403	0.000000
chr2L	19765500	19765931	0.000000	0.000000	0.000000	0.000000	0.000000
chr2L	19830794	19831768	0.813142	0.000000	0.000000	0.000000	0.652977
chr2L	19829105	19830480	0.754182	0.000000	0.000000	0.000000	0.000000
chr2L	19846989	19848684	0.574631	0.000000	0.000000	0.000000	0.000000
chr2L	19863935	19864553	0.841424	0.000000	0.000000	0.000000	0.000000
chr2L	19869389	19869896	0.000000	0.000000	0.000000	0.000000	0.000000
chr2L	19884272	19884982	0.139437	0.000000	0.000000	0.000000	0.139437
chr2L	19898256	19899302	0.000000	0.000000	0.000000	0.000000	0.000000
chr2L	19907736	19909293	0.000000	0.000000	0.000000	0.287091	0.000000
chr2L	19987175	19987933	0.000000	0.000000	0.000000	0.000000	0.000000
chr2L	20011071	20011649	0.839100	0.000000	0.000000	0.000000	0.000000
chr2L	20236710	20237956	0.000000	0.000000	0.000000	0.000000	0.000000
chr2L	20254914	20255770	0.000000	0.000000	0.000000	0.000000	0.000000
chr2L	20285909	20286919	0.000000	0.000000	0.000000	0.000000	0.000000
chr2L	20330401	20331404	0.000000	0.486540	0.000000	0.488534	0.488534
chr2L	20328849	20329701	0.000000	0.000000	0.000000	0.000000	0.000000
chr2L	20379357	20380124	0.000000	0.000000	0.000000	0.000000	0.000000
chr2L	20375797	20377363	0.217752	0.000000	0.000000	0.000000	0.000000
chr2L	20439998	20441419	0.000000	0.000000	0.000000	0.205489	0.000000
chr2L	20503828	20504243	0.000000	0.000000	0.000000	0.000000	0.000000
chr2L	20516278	20517129	0.000000	0.000000	0.000000	0.000000	0.000000
chr2L	20529614	20530253	0.000000	0.000000	0.000000	0.000000	0.000000
chr2L	20584799	20586597	0.000000	0.000000	0.000000	0.000000	0.000000
chr2L	20700085	20702075	0.000000	0.000000	0.000000	0.000000	0.000000
chr2L	20697586	20698806	0.426230	0.000000	0.000000	0.250000	0.000000
chr2L	20694356	20696479	0.000000	0.000000	0.000000	0.000000	0.000000
chr2L	20772132	20773147	0.000000	0.000000	0.205911	0.000000	0.000000
chr2L	20812361	20812999	0.000000	0.000000	0.000000	0.000000	0.000000
chr2L	20838694	20839432	0.000000	0.000000	0.000000	0.000000	0.000000
chr2L	20844853	20846609	0.395216	0.000000	0.000000	0.000000	0.000000
chr2L	20853895	20854644	0.614152	0.632844	0.632844	0.000000	0.000000
chr2L	20868061	20868580	0.000000	0.000000	0.000000	0.000000	0.000000
chr2L	20904182	20905576	0.000000	0.000000	0.000000	0.000000	0.000000
chr2L	21015876	21017164	0.000000	0.000000	0.000000	0.000000	0.000000
chr2L	21029961	21030668	0.425743	0.425743	0.425743	0.000000	0.425743
chr2L	21028905	21029766	1.000000	0.133566	0.319396	0.000000	1.000000
chr2L	21057927	21058886	0.666319	0.000000	0.000000	0.000000	0.000000
chr2L	21081077	21082063	0.000000	0.000000	0.000000	0.000000	0.000000
chr2L	21192761	21193954	0.037720	0.000000	0.000000	0.000000	0.032691
chr2L	21256877	21257363	0.000000	0.000000	0.000000	0.000000	0.000000
chr2L	21316683	21317201	0.293436	0.293436	0.293436	0.000000	0.293436
chr2L	21318221	21319437	0.954770	0.000000	0.000000	0.000000	0.000000
chr2L	21648407	21649286	0.000000	0.000000	0.000000	0.000000	0.000000
chr2L	21732963	21733794	0.000000	0.000000	0.000000	0.000000	0.000000
chr2L	21750610	21750942	0.000000	0.000000	0.000000	0.000000	0.000000
chr2L	21784955	21785570	0.000000	0.000000	0.000000	0.000000	0.000000
chr2L	21804023	21805019	0.568273	0.644578	0.644578	0.000000	0.242972
chr2L	21818029	21818790	0.425756	0.000000	0.425756	0.000000	0.000000
chr2L	21812390	21813320	0.000000	0.000000	0.000000	0.000000	0.000000
chr2L	21857555	21858166	0.000000	0.284779	0.000000	0.000000	0.000000
chr2L	21875502	21876611	0.000000	0.000000	0.000000	0.000000	0.000000
chr2L	21892772	21893714	0.000000	0.000000	0.000000	0.000000	0.000000
chr2L	21944486	21945747	0.000000	0.000000	0.000000	0.000000	0.000000
chr2L	21997095	21998619	0.142388	0.000000	0.000000	0.000000	0.000000
chr2L	22029783	22030551	0.000000	0.000000	0.000000	0.000000	0.000000
chr2L	22060610	22061823	0.000000	0.000000	0.000000	0.323990	0.391591
chr2L	22077739	22079289	0.000000	0.000000	0.000000	0.000000	0.000000
chr2L	22142596	22143067	1.000000	1.000000	1.000000	0.000000	0.000000
chr2L	22154878	22157145	0.000000	0.000000	0.000000	0.217468	0.000000
chr2L	22181905	22182495	0.000000	1.000000	0.000000	0.000000	0.000000
chr2L	22244764	22245415	0.000000	0.000000	0.000000	0.000000	0.000000
chr2L	22306716	22307028	0.000000	0.000000	0.000000	0.000000	0.000000
chr2L	23011894	23013929	0.000000	0.000000	0.000000	0.000000	0.000000
chr2L	23420203	23421119	0.000000	0.000000	0.000000	0.000000	0.000000
chr2R	25165054	25166047	0.000000	0.000000	0.000000	0.000000	0.000000
chr2R	20446747	20448234	0.000000	0.000000	0.580363	0.053800	0.000000
chr2R	20709199	20710699	0.000000	0.000000	0.000000	0.000000	0.000000
chr2R	5439313	5439870	0.811490	0.000000	0.000000	0.000000	0.000000
chr2R	6061532	6064570	0.000000	0.000000	0.000000	0.000000	0.000000
chr2R	6504310	6505122	0.969212	0.000000	1.000000	0.752463	0.000000
chr2R	10976415	10977405	0.000000	0.497980	0.497980	0.497980	0.000000
chr2R	11042518	11044406	0.000000	0.000000	0.587924	0.395127	0.000000
chr2R	11026118	11026836	0.000000	0.000000	0.000000	0.000000	0.000000
chr2R	11500851	11501768	0.805889	1.000000	0.162486	0.000000	0.000000
chr2R	11763213	11763776	0.000000	0.000000	0.000000	0.000000	0.000000
chr2R	11958963	11960545	0.000000	0.000000	0.000000	0.000000	0.000000
chr2R	12368369	12370491	0.000000	0.000000	0.000000	0.000000	0.000000
chr2R	13285171	13287854	0.000000	0.000000	0.000000	0.000000	0.000000
chr2R	14335885	14337489	0.709476	0.000000	0.414589	0.000000	0.000000
chr2R	15285562	15286315	0.000000	0.000000	0.000000	0.000000	0.000000
chr2R	16530077	16532801	0.000000	0.000000	0.000000	0.000000	0.000000
chr2R	19218123	19218862	0.000000	0.000000	0.000000	0.000000	0.000000
chr2R	19627680	19628044	0.000000	0.000000	0.000000	0.000000	0.000000
chr2R	19561410	19564221	0.000000	0.000000	0.000000	0.106012	0.000000
chr2R	19889419	19890656	0.822959	0.000000	0.000000	0.000000	0.000000
chr2R	20037135	20038004	0.000000	0.000000	0.000000	0.000000	0.712313
chr2R	20856140	20857190	0.000000	0.000000	0.000000	0.000000	0.000000
chr2R	22428043	22429866	0.000000	0.052660	0.000000	0.000000	0.000000
chr2R	22872036	22873667	0.149601	0.000000	0.000000	0.000000	0.000000
chr2R	23051958	23052528	1.000000	1.000000	1.000000	0.000000	0.966667
chr2R	25230934	25231402	0.000000	0.000000	0.000000	0.000000	0.000000
chr2R	51968	52169	0.000000	0.000000	0.000000	0.000000	0.000000
chr2R	585264	585627	0.000000	0.000000	0.000000	0.000000	0.000000
chr2R	588544	589093	0.000000	0.000000	0.000000	0.000000	0.000000
chr2R	1222840	1223858	0.000000	0.000000	0.000000	0.000000	0.000000
chr2R	2966071	2966773	0.000000	0.000000	0.000000	0.000000	0.000000
chr2R	3064363	3065689	0.000000	0.000000	0.000000	0.000000	0.000000
chr2R	4101014	4102162	0.000000	0.000000	0.000000	0.000000	0.000000
chr2R	4137441	4139383	0.000000	0.000000	0.000000	0.000000	0.000000
chr2R	4205542	4206883	0.000000	0.000000	0.000000	0.000000	0.000000
chr2R	4509786	4511593	0.000000	0.000000	0.000000	0.000000	0.000000
chr2R	4598899	4600232	0.000000	0.000000	0.000000	0.000000	0.000000
chr2R	4901079	4902521	0.000000	0.000000	0.000000	0.000000	0.000000
chr2R	5016041	5016334	0.000000	0.000000	0.000000	0.000000	0.000000
chr2R	5053475	5053835	0.000000	0.000000	0.000000	0.000000	0.000000
chr2R	5426189	5426780	0.000000	0.000000	0.000000	0.000000	0.000000
chr2R	5539612	5541637	0.000000	0.000000	0.000000	0.000000	0.000000
chr2R	5666285	5666739	0.000000	0.000000	0.000000	0.000000	0.000000
chr2R	5669237	5669892	0.000000	0.000000	0.000000	0.000000	0.000000
chr2R	5731562	5732607	0.000000	0.000000	0.000000	0.000000	0.569378
chr2R	5749237	5749961	0.682320	0.000000	0.780387	0.000000	0.437845
chr2R	5798941	5799875	0.000000	0.000000	0.000000	0.000000	0.000000
chr2R	5823966	5824974	0.000000	0.000000	1.000000	0.000000	0.000000
chr2R	5837287	5840009	0.000000	0.000000	0.000000	0.000000	0.000000
chr2R	5890020	5890827	1.000000	0.000000	0.000000	1.000000	0.000000
chr2R	5926066	5928336	0.000000	0.000000	0.000000	0.000000	0.000000
chr2R	5940445	5943398	0.000000	0.000000	0.000000	0.000000	0.000000
chr2R	5990060	5990586	0.000000	0.000000	0.000000	0.000000	0.000000
chr2R	5998438	6000762	0.000000	0.000000	0.000000	0.000000	0.000000
chr2R	6027130	6028893	0.000000	0.000000	0.000000	0.000000	0.000000
chr2R	6048198	6049585	0.000000	0.000000	0.000000	0.000000	0.000000
chr2R	6065233	6067047	0.000000	0.000000	0.000000	0.000000	0.000000
chr2R	6208001	6208540	0.000000	0.000000	0.000000	0.000000	0.000000
chr2R	6219600	6219938	0.316568	0.822485	0.949704	0.301775	0.372781
chr2R	6464536	6465269	0.000000	1.000000	1.000000	0.000000	1.000000
chr2R	6461791	6462354	0.000000	1.000000	1.000000	0.000000	1.000000
chr2R	6536077	6536757	0.652941	0.652941	0.000000	0.000000	0.000000
chr2R	6537904	6538966	0.242938	0.000000	0.000000	0.000000	0.000000
chr2R	6559444	6560889	0.146713	0.000000	0.000000	0.000000	0.000000
chr2R	6564322	6565109	0.461245	0.000000	0.445997	0.000000	0.499365
chr2R	6570966	6571618	0.949386	0.765337	1.000000	0.621166	0.000000
chr2R	6705922	6706451	0.000000	0.000000	0.000000	0.000000	0.000000
chr2R	6774222	6775307	0.000000	0.000000	0.000000	0.000000	0.000000
chr2R	6799610	6801060	0.623448	0.000000	1.000000	0.000000	0.000000
chr2R	6805293	6806176	0.000000	0.000000	0.325028	0.000000	0.000000
chr2R	6819153	6821193	0.000000	0.000000	0.000000	0.000000	0.000000
chr2R	6845332	6846142	0.000000	0.000000	0.000000	0.000000	0.000000
chr2R	6857477	6860842	0.000000	0.000000	0.000000	0.092719	0.000000
chr2R	6966405	6967073	0.844311	0.844311	0.844311	0.000000	0.000000
chr2R	7107816	7108500	0.000000	0.000000	0.000000	0.000000	0.000000
chr2R	7104243	7105243	0.921000	0.583000	0.000000	0.866000	0.598000
chr2R	7118474	7119624	0.000000	0.000000	0.000000	0.000000	0.000000
chr2R	7169745	7170207	1.000000	1.000000	1.000000	1.000000	1.000000
chr2R	7169047	7169352	0.908197	0.908197	0.908197	0.108197	0.068852
chr2R	7203495	7204759	0.000000	0.000000	0.000000	0.000000	0.000000
chr2R	7201715	7202517	0.000000	0.000000	0.000000	0.000000	0.000000
chr2R	7205082	7208105	0.212703	0.000000	0.000000	0.562024	0.000000
chr2R	7252311	7252959	0.000000	0.000000	0.000000	0.000000	0.000000
chr2R	7258588	7259190	0.000000	0.000000	0.269103	0.725914	0.000000
chr2R	7293917	7294517	0.000000	0.000000	0.000000	0.000000	0.000000
chr2R	7361989	7364296	0.000000	0.000000	0.000000	0.000000	0.000000
chr2R	7376656	7376969	0.000000	0.000000	0.000000	0.000000	0.000000
chr2R	7396917	7397599	0.000000	0.000000	0.000000	0.000000	0.000000
chr2R	7472071	7472724	0.000000	0.000000	0.000000	0.000000	0.000000
chr2R	7558734	7559737	0.000000	0.000000	0.000000	0.000000	0.000000
chr2R	7605649	7607184	0.000000	0.000000	0.000000	0.000000	0.194137
chr2R	7619476	7620425	0.316122	0.000000	0.000000	0.000000	0.000000
chr2R	7724031	7724703	0.000000	0.367560	0.000000	0.000000	0.000000
chr2R	7761575	7761911	0.485119	0.000000	0.449405	0.000000	0.000000
chr2R	7834203	7836814	0.000000	0.000000	0.000000	0.000000	0.000000
chr2R	7893515	7894500	0.000000	0.427411	0.427411	0.000000	0.000000
chr2R	7911116	7911684	0.000000	0.000000	0.000000	0.000000	0.000000
chr2R	8000131	8001002	0.444317	0.000000	0.000000	0.000000	0.319173
chr2R	8055321	8055757	0.000000	0.000000	0.000000	0.000000	0.000000
chr2R	8063963	8064222	0.000000	0.000000	0.000000	0.000000	0.000000
chr2R	8181171	8181876	0.612766	0.000000	0.072340	0.000000	0.000000
chr2R	8220560	8221437	0.000000	0.000000	0.000000	0.000000	0.000000
chr2R	8233223	8233523	0.000000	0.000000	0.000000	0.000000	0.000000
chr2R	8246520	8247599	0.747915	0.000000	0.000000	0.184430	0.650602
chr2R	8300112	8302003	0.000000	0.000000	0.000000	0.000000	0.000000
chr2R	8403135	8404349	0.000000	0.282537	0.286656	0.000000	0.000000
chr2R	8452337	8453193	0.000000	0.000000	0.000000	0.000000	0.000000
chr2R	8495846	8498229	0.000000	0.000000	0.000000	0.000000	0.000000
chr2R	8548715	8550172	0.000000	0.000000	0.000000	0.000000	0.000000
chr2R	8643994	8644622	0.000000	0.000000	0.000000	0.000000	0.000000
chr2R	8652612	8652924	0.951923	0.000000	0.000000	0.000000	0.000000
chr2R	8658687	8659618	0.859291	0.000000	0.000000	0.316864	0.452202
chr2R	8710316	8711062	0.000000	0.000000	0.000000	0.000000	0.000000
chr2R	8739129	8740538	0.244855	1.000000	0.287438	0.000000	0.000000
chr2R	8745946	8747551	0.000000	0.000000	0.000000	0.306542	0.000000
chr2R	8741270	8742140	0.158621	0.121839	0.000000	0.000000	0.000000
chr2R	8811562	8812408	0.000000	0.000000	0.000000	0.000000	0.000000
chr2R	8806792	8808073	0.000000	0.000000	0.000000	0.000000	0.000000
chr2R	8895586	8895896	0.000000	0.000000	0.000000	0.000000	0.000000
chr2R	8999066	9000452	0.866522	0.000000	0.000000	0.000000	0.000000
chr2R	8998082	8998712	0.363492	0.000000	0.000000	0.000000	0.000000
chr2R	9034927	9035607	0.000000	0.000000	0.000000	0.780882	0.000000
chr2R	9223080	9224044	0.000000	0.000000	0.000000	0.000000	0.000000
chr2R	9339854	9341801	0.000000	0.000000	0.000000	0.000000	0.000000
chr2R	9364925	9366607	0.000000	0.000000	0.000000	0.000000	0.000000
chr2R	9415794	9416597	0.000000	0.000000	0.000000	0.000000	0.000000
chr2R	9429576	9430098	0.536398	0.097701	0.074713	0.701149	0.697318
chr2R	9439155	9439547	0.000000	0.000000	0.461735	0.000000	0.000000
chr2R	9515506	9516018	0.000000	0.000000	0.000000	0.000000	0.000000
chr2R	9590211	9590454	0.000000	0.000000	0.000000	0.000000	0.000000
chr2R	9631760	9633267	0.326476	0.000000	0.000000	0.000000	0.000000
chr2R	9625959	9626750	0.000000	0.000000	0.000000	0.000000	0.000000
chr2R	9675005	9676108	0.302811	0.000000	0.000000	0.000000	0.000000
chr2R	9670243	9670838	0.576471	0.000000	0.000000	0.000000	0.000000
chr2R	9668394	9669929	0.299674	0.000000	0.000000	0.000000	0.000000
chr2R	9772889	9773938	0.000000	0.000000	0.000000	0.000000	0.000000
chr2R	9794301	9795961	0.000000	0.000000	0.000000	0.000000	0.000000
chr2R	9834841	9835810	0.000000	0.000000	0.000000	0.000000	0.000000
chr2R	10077160	10077787	0.000000	0.000000	0.000000	0.000000	0.000000
chr2R	10189561	10190831	0.000000	0.000000	0.000000	0.000000	0.000000
chr2R	10203054	10203823	0.000000	0.000000	0.000000	0.000000	0.000000
chr2R	10201189	10201888	0.000000	0.000000	0.000000	0.000000	0.000000
chr2R	10230758	10231467	1.000000	0.000000	0.000000	0.000000	0.000000
chr2R	10366948	10368300	0.000000	0.000000	0.000000	0.000000	0.000000
chr2R	10395672	10396246	0.378049	0.433798	0.548781	0.000000	0.000000
chr2R	10497015	10498036	0.972576	0.000000	0.000000	0.000000	0.000000
chr2R	10638530	10639272	0.000000	0.000000	0.000000	0.766846	0.000000
chr2R	10654223	10655052	0.000000	0.000000	0.000000	0.000000	0.000000
chr2R	10746156	10746751	0.000000	0.000000	0.000000	0.000000	0.000000
chr2R	10749314	10750628	0.000000	0.000000	0.440639	0.000000	0.000000
chr2R	10773046	10773672	0.000000	0.000000	0.000000	0.000000	0.000000
chr2R	10788215	10789313	0.000000	0.000000	0.000000	0.000000	0.000000
chr2R	10857045	10858050	0.000000	0.000000	0.000000	0.000000	0.000000
chr2R	11025014	11025982	0.000000	0.000000	0.000000	0.000000	0.000000
chr2R	11019118	11019861	0.000000	0.000000	0.000000	0.000000	0.000000
chr2R	11030940	11032014	0.523277	0.777467	0.000000	0.000000	0.543762
chr2R	11051830	11052465	0.000000	0.000000	0.000000	0.000000	0.000000
chr2R	11058324	11059106	0.000000	0.000000	0.000000	0.000000	0.000000
chr2R	11074271	11075037	0.000000	0.000000	0.000000	0.000000	0.000000
chr2R	11077944	11078822	0.000000	0.000000	0.000000	0.000000	0.000000
chr2R	11093267	11094183	0.000000	0.000000	0.000000	0.000000	0.000000
chr2R	11138761	11139357	0.000000	0.000000	0.000000	0.000000	0.000000
chr2R	11144922	11145500	0.000000	0.000000	0.000000	0.000000	0.000000
chr2R	11189272	11189633	0.036011	0.263158	0.000000	0.263158	0.263158
chr2R	11188315	11188645	1.000000	1.000000	1.000000	0.403030	1.000000
chr2R	11230532	11231392	0.000000	0.000000	0.000000	0.000000	0.000000
chr2R	11315208	11317070	0.000000	0.000000	0.000000	0.000000	0.000000
chr2R	11322302	11323089	0.730623	0.000000	0.000000	0.000000	0.000000
chr2R	11401086	11401532	0.926009	0.000000	0.000000	0.000000	0.000000
chr2R	11443681	11444592	0.000000	0.000000	0.000000	0.000000	0.000000
chr2R	11438554	11439336	0.000000	0.000000	0.586957	0.000000	0.000000
chr2R	11463264	11464830	0.000000	0.000000	0.036398	0.000000	0.000000
chr2R	11576333	11577331	0.185371	0.000000	0.000000	0.000000	0.185371
chr2R	11612857	11613298	0.510204	0.000000	0.000000	0.512472	0.000000
chr2R	11649531	11650048	0.000000	0.000000	0.000000	0.000000	0.000000
chr2R	11698253	11698923	0.826866	0.000000	0.000000	0.000000	0.000000
chr2R	11762007	11762991	0.000000	0.000000	0.000000	0.000000	0.000000
chr2R	11782333	11783833	0.000000	0.000000	0.000000	0.000000	0.000000
chr2R	11804793	11805532	0.668471	0.000000	0.000000	0.000000	0.000000
chr2R	11803588	11804563	0.390769	0.000000	0.000000	0.000000	0.000000
chr2R	11819678	11820254	0.000000	0.000000	0.000000	0.000000	0.000000
chr2R	11918191	11919042	0.000000	0.000000	0.000000	0.000000	0.000000
chr2R	11923057	11924645	0.000000	0.000000	0.000000	0.993073	0.000000
chr2R	11915414	11916427	0.675222	0.000000	0.000000	0.000000	0.000000
chr2R	11941839	11942903	0.035714	0.000000	0.000000	0.000000	0.000000
chr2R	11965364	11966946	0.000000	0.000000	0.000000	0.306574	0.000000
chr2R	11993716	11994232	0.000000	0.000000	1.000000	0.000000	0.000000
chr2R	12016279	12016756	0.000000	0.000000	0.000000	0.000000	0.000000
chr2R	12072392	12073390	0.000000	0.000000	0.000000	0.000000	0.000000
chr2R	12120187	12121623	0.350279	0.376045	0.369081	0.000000	0.181755
chr2R	12235887	12236813	0.407127	0.000000	0.000000	0.000000	0.000000
chr2R	12230567	12230932	0.000000	0.000000	0.000000	0.000000	0.000000
chr2R	12364592	12366469	0.000000	0.000000	0.000000	0.000000	0.000000
chr2R	12400216	12401302	0.000000	0.000000	0.000000	0.000000	0.000000
chr2R	12534155	12534502	1.000000	0.000000	0.000000	0.000000	0.000000
chr2R	12543267	12545293	0.180652	0.021224	0.000000	0.352912	0.512340
chr2R	12576907	12578397	0.040940	0.000000	0.000000	0.000000	0.000000
chr2R	12594608	12595169	0.000000	0.000000	0.000000	0.000000	0.000000
chr2R	12643937	12644743	0.000000	0.000000	0.952854	0.000000	0.000000
chr2R	12642662	12643356	0.000000	0.000000	0.085014	0.000000	0.000000
chr2R	12649213	12650069	0.000000	0.000000	0.000000	0.000000	0.000000
chr2R	12667808	12668313	0.641584	0.000000	0.000000	0.000000	0.000000
chr2R	12670656	12670989	0.000000	0.000000	0.000000	0.000000	0.000000
chr2R	12706185	12706985	0.215000	0.215000	0.215000	0.000000	0.215000
chr2R	12724383	12724870	0.000000	0.000000	0.000000	0.000000	0.000000
chr2R	12778076	12779016	0.000000	0.000000	0.000000	0.000000	0.000000
chr2R	12807232	12807701	0.000000	0.000000	0.000000	0.000000	0.000000
chr2R	12890260	12891731	1.000000	0.000000	0.000000	0.000000	0.000000
chr2R	13050026	13050989	1.000000	0.000000	0.000000	0.000000	0.000000
chr2R	13048178	13048981	0.276463	0.000000	0.000000	0.000000	0.000000
chr2R	13054086	13054672	0.000000	0.000000	0.000000	0.000000	0.000000
chr2R	13086969	13088210	0.000000	0.000000	0.000000	0.000000	0.000000
chr2R	13097000	13098987	0.365375	0.000000	0.000000	0.000000	0.000000
chr2R	13117322	13117997	0.000000	0.000000	0.000000	0.000000	0.000000
chr2R	13179330	13180190	0.000000	0.582558	0.000000	0.000000	0.502326
chr2R	13194188	13194606	1.000000	1.000000	1.000000	0.143541	1.000000
chr2R	13335808	13336202	0.327411	0.000000	0.000000	0.000000	0.000000
chr2R	13382019	13383031	0.000000	0.000000	0.000000	0.000000	0.000000
chr2R	13384260	13385296	0.888996	0.000000	0.000000	0.000000	0.000000
chr2R	13405730	13405935	0.000000	0.000000	0.000000	0.000000	0.000000
chr2R	13476275	13476809	0.000000	0.000000	0.000000	0.000000	0.000000
chr2R	13526284	13527820	0.703776	0.000000	1.000000	0.000000	0.000000
chr2R	13520545	13521501	0.000000	0.000000	0.000000	0.000000	0.000000
chr2R	13536468	13537362	0.337808	0.000000	0.579418	0.420582	0.000000
chr2R	13543270	13543588	0.000000	0.000000	0.000000	0.000000	0.000000
chr2R	13609920	13611629	0.000000	0.000000	0.000000	0.263897	0.000000
chr2R	13626755	13627644	0.824522	0.000000	0.000000	0.307087	0.304837
chr2R	13650381	13651492	0.000000	0.000000	0.000000	0.000000	0.000000
chr2R	13651856	13653868	0.000000	0.000000	0.000000	0.000000	0.000000
chr2R	13656810	13657572	0.000000	0.000000	0.000000	0.000000	0.000000
chr2R	13659208	13660557	0.398073	0.000000	0.632320	0.000000	0.000000
chr2R	13684651	13685277	0.000000	0.000000	0.000000	0.000000	0.000000
chr2R	13686759	13687774	0.000000	0.000000	0.000000	0.000000	0.000000
chr2R	13701257	13702403	0.000000	0.000000	0.000000	0.000000	0.000000
chr2R	13739147	13739799	0.000000	0.000000	0.000000	0.000000	0.000000
chr2R	13748737	13750495	0.000000	0.000000	0.000000	0.000000	0.000000
chr2R	13773466	13773914	0.000000	0.000000	0.000000	0.000000	0.000000
chr2R	13837219	13838462	0.000000	0.000000	0.000000	0.222848	0.000000
chr2R	13868114	13868849	0.000000	0.000000	0.000000	0.968708	0.000000
chr2R	13902680	13903504	0.000000	0.000000	0.000000	0.000000	0.000000
chr2R	13929091	13929334	0.000000	0.000000	0.000000	0.000000	0.000000
chr2R	13952545	13953064	0.000000	0.000000	0.000000	0.000000	0.000000
chr2R	14025939	14026500	0.449198	0.798574	0.000000	0.224599	0.224599
chr2R	14042831	14043390	0.000000	0.000000	0.000000	0.000000	0.000000
chr2R	14078290	14080200	0.830890	0.217277	0.543455	0.000000	0.000000
chr2R	14083342	14083863	0.000000	0.000000	0.176583	0.000000	0.000000
chr2R	14116823	14118078	0.000000	0.000000	0.084462	0.000000	0.000000
chr2R	14120691	14121752	0.000000	0.000000	0.000000	0.000000	0.000000
chr2R	14125603	14126183	0.000000	0.000000	0.000000	0.000000	0.000000
chr2R	14132209	14132672	0.000000	0.000000	0.000000	0.000000	0.000000
chr2R	14247814	14249020	0.345771	0.000000	0.000000	0.583748	1.000000
chr2R	14321675	14322732	0.000000	0.000000	0.000000	0.000000	0.000000
chr2R	14446357	14447188	0.000000	0.000000	0.000000	0.000000	0.000000
chr2R	14582486	14583493	0.000000	0.000000	0.000000	0.000000	0.000000
chr2R	14635158	14637007	0.000000	0.623580	0.403461	0.000000	0.000000
chr2R	14648323	14648866	0.000000	0.000000	0.000000	0.000000	0.000000
chr2R	14655031	14655577	0.000000	0.000000	0.000000	0.000000	0.000000
chr2R	14678617	14679344	0.000000	0.568088	0.000000	0.000000	0.000000
chr2R	14670384	14671897	0.000000	0.000000	0.000000	0.000000	0.000000
chr2R	14698114	14698799	0.621898	0.000000	0.000000	0.000000	0.000000
chr2R	14744442	14744821	0.878628	0.000000	0.000000	0.000000	0.000000
chr2R	14733871	14734541	0.000000	0.000000	0.000000	0.000000	0.000000
chr2R	14804948	14805670	1.000000	0.000000	0.000000	0.000000	0.000000
chr2R	14837190	14837771	0.000000	0.000000	0.000000	0.000000	0.000000
chr2R	14911170	14911700	1.000000	0.000000	0.033962	0.000000	0.000000
chr2R	14970114	14971116	1.000000	1.000000	0.652695	1.000000	1.000000
chr2R	14976494	14977354	0.655814	0.640698	0.883721	0.000000	0.000000
chr2R	15045002	15046073	0.676004	0.000000	0.000000	0.000000	0.000000
chr2R	15043315	15044703	0.000000	0.000000	0.000000	0.487032	0.603026
chr2R	15092197	15093057	0.000000	0.000000	0.000000	0.000000	0.000000
chr2R	15154196	15154898	0.000000	0.000000	0.000000	0.000000	0.000000
chr2R	15174595	15175276	0.000000	0.000000	0.000000	0.000000	0.000000
chr2R	15259292	15262664	0.000000	0.000000	0.000000	0.000000	0.000000
chr2R	15283227	15283878	0.000000	0.000000	0.000000	0.000000	0.000000
chr2R	15271344	15274332	0.000000	0.000000	0.000000	0.000000	0.000000
chr2R	15334485	15335121	0.000000	0.000000	0.000000	0.000000	0.000000
chr2R	15339043	15340085	0.000000	0.000000	0.000000	0.000000	0.000000
chr2R	15397364	15397905	0.000000	0.000000	0.000000	0.000000	0.000000
chr2R	15455225	15458622	0.000000	0.000000	0.000000	0.103915	0.000000
chr2R	15472194	15473194	0.000000	0.000000	0.000000	0.000000	0.000000
chr2R	15493421	15496014	0.472040	0.317779	0.000000	0.000000	0.000000
chr2R	15614700	15615224	0.000000	0.000000	0.000000	0.000000	0.000000
chr2R	15624905	15626097	0.000000	0.000000	0.000000	0.000000	0.000000
chr2R	15703158	15703814	0.000000	0.289634	0.000000	0.000000	0.000000
chr2R	15724898	15726313	0.000000	0.000000	0.000000	0.000000	0.000000
chr2R	15740981	15741377	0.936869	0.000000	0.936869	1.000000	0.936869
chr2R	15733224	15733721	0.973843	1.000000	1.000000	0.000000	1.000000
chr2R	15734057	15734684	0.858054	0.585327	0.393939	0.086124	1.000000
chr2R	15806946	15808039	0.550778	0.000000	0.000000	0.000000	0.000000
chr2R	15808521	15808929	0.000000	0.000000	0.000000	0.000000	0.000000
chr2R	15804149	15804744	0.000000	0.000000	0.000000	0.000000	0.000000
chr2R	15878244	15879165	0.728556	0.000000	0.000000	0.000000	0.000000
chr2R	15893832	15894636	0.817164	0.318408	0.000000	0.000000	0.000000
chr2R	15905290	15905801	0.000000	0.000000	0.166341	0.000000	0.000000
chr2R	15895394	15895637	1.000000	0.000000	0.000000	0.000000	0.000000
chr2R	15914887	15915700	0.686347	0.686347	0.000000	0.000000	0.000000
chr2R	15962308	15963034	0.000000	0.000000	0.000000	0.000000	0.000000
chr2R	15969054	15969874	0.000000	0.000000	0.000000	0.000000	0.000000
chr2R	16036748	16037136	0.000000	0.000000	0.000000	0.621134	0.579897
chr2R	16053901	16054400	0.863727	0.000000	0.541082	0.000000	0.110220
chr2R	16080186	16081175	0.703741	0.000000	0.000000	0.000000	0.000000
chr2R	16094175	16094467	0.000000	0.000000	0.000000	0.000000	0.000000
chr2R	16133976	16134436	0.000000	0.000000	0.000000	0.000000	0.000000
chr2R	16214040	16214456	0.000000	0.000000	0.000000	0.000000	0.000000
chr2R	16215723	16216140	0.000000	0.000000	0.000000	0.000000	0.000000
chr2R	16310090	16312558	0.751621	0.000000	0.000000	0.000000	0.000000
chr2R	16349109	16349786	0.000000	0.000000	0.000000	0.000000	0.000000
chr2R	16368730	16369967	0.970089	0.000000	0.000000	0.000000	0.000000
chr2R	16393354	16394673	0.669447	0.000000	0.000000	0.000000	0.297953
chr2R	16395477	16396146	0.799701	0.000000	0.000000	0.000000	0.000000
chr2R	16392031	16393148	0.433304	0.000000	0.000000	0.000000	0.000000
chr2R	16408629	16409362	0.862210	0.000000	0.000000	0.000000	0.000000
chr2R	16403425	16404540	0.707623	0.000000	0.000000	0.000000	0.000000
chr2R	16420579	16422490	0.000000	0.000000	0.000000	0.000000	0.000000
chr2R	16429241	16430701	0.000000	0.000000	0.000000	0.000000	0.000000
chr2R	16448936	16449337	0.902743	0.000000	1.000000	0.000000	0.000000
chr2R	16453872	16455033	0.447028	0.000000	0.000000	0.826012	0.000000
chr2R	16472388	16473323	0.000000	0.000000	0.842781	0.000000	0.000000
chr2R	16474591	16475159	0.000000	0.000000	0.000000	0.000000	0.000000
chr2R	16480891	16481819	0.504310	0.000000	0.000000	0.000000	0.000000
chr2R	16477394	16478276	0.000000	0.000000	0.000000	0.000000	0.000000
chr2R	16475341	16475976	0.000000	0.000000	0.000000	0.000000	0.000000
chr2R	16558653	16560748	0.000000	0.000000	0.000000	0.000000	0.000000
chr2R	16567669	16567951	0.000000	0.000000	0.000000	0.000000	0.000000
chr2R	16660290	16661352	0.000000	0.000000	0.000000	0.000000	0.000000
chr2R	16702819	16703652	0.000000	0.000000	0.000000	0.000000	0.000000
chr2R	16716751	16718090	0.000000	0.143391	0.033607	0.000000	0.000000
chr2R	16713230	16714167	0.601921	0.000000	0.000000	0.000000	0.000000
chr2R	16723035	16723859	0.000000	0.000000	0.000000	0.000000	0.000000
chr2R	16741753	16743017	0.000000	0.000000	0.000000	0.640032	0.000000
chr2R	16784757	16786061	0.000000	0.000000	0.000000	0.000000	0.000000
chr2R	16813545	16814132	0.964225	0.000000	0.000000	1.000000	0.742760
chr2R	16847265	16847693	0.894860	1.000000	1.000000	0.000000	0.000000
chr2R	16915513	16915819	0.000000	0.000000	0.000000	0.000000	0.000000
chr2R	16923170	16923680	0.000000	0.000000	0.729412	0.000000	0.000000
chr2R	16921343	16921893	0.312727	0.000000	0.000000	0.000000	0.000000
chr2R	16978847	16979620	0.000000	0.000000	0.000000	0.000000	0.000000
chr2R	17085872	17086714	0.000000	1.000000	1.000000	0.000000	1.000000
chr2R	17105146	17105613	1.000000	0.000000	1.000000	0.000000	1.000000
chr2R	17142001	17142414	0.000000	0.000000	0.000000	0.000000	0.000000
chr2R	17168876	17169410	0.000000	0.000000	0.000000	0.000000	0.000000
chr2R	17163031	17164077	0.000000	0.000000	0.000000	0.000000	0.000000
chr2R	17200827	17201867	0.000000	0.000000	0.000000	0.000000	0.000000
chr2R	17190301	17190912	0.000000	0.000000	0.000000	0.000000	0.000000
chr2R	17242369	17242786	0.000000	0.000000	0.000000	0.000000	0.000000
chr2R	17243191	17243720	0.000000	0.000000	0.000000	0.000000	0.000000
chr2R	17285972	17288488	0.172496	0.000000	0.000000	0.634738	0.000000
chr2R	17294063	17295542	0.000000	0.386072	0.000000	0.000000	0.000000
chr2R	17303713	17305276	0.000000	0.000000	0.000000	0.000000	0.000000
chr2R	17379493	17380264	0.000000	0.000000	0.000000	0.000000	0.000000
chr2R	17386267	17386824	0.000000	0.000000	0.000000	0.000000	0.000000
chr2R	17475159	17475695	0.000000	0.000000	0.000000	0.000000	0.000000
chr2R	17496168	17496900	0.000000	0.000000	0.000000	0.263661	0.000000
chr2R	17681146	17681559	0.970944	0.000000	1.000000	0.000000	0.000000
chr2R	17845220	17845608	0.000000	0.000000	0.000000	0.000000	0.000000
chr2R	17943595	17944246	0.000000	0.000000	0.000000	0.000000	0.000000
chr2R	17988254	17988977	0.000000	0.000000	0.000000	0.000000	0.000000
chr2R	17997009	17999498	0.000000	0.000000	0.000000	0.000000	0.000000
chr2R	18014728	18015740	0.000000	0.000000	0.000000	0.000000	0.000000
chr2R	18066982	18067592	0.000000	0.000000	0.000000	0.000000	0.000000
chr2R	18076307	18077925	0.000000	0.000000	0.000000	0.000000	0.000000
chr2R	18198356	18198852	0.000000	0.000000	0.000000	0.377016	1.000000
chr2R	18216913	18218658	0.231519	0.000000	0.000000	0.000000	0.000000
chr2R	18206382	18207248	0.000000	0.000000	0.000000	0.000000	0.000000
chr2R	18221363	18222224	0.000000	0.000000	0.000000	0.000000	0.000000
chr2R	18257619	18258518	0.354839	0.000000	0.000000	0.000000	0.014461
chr2R	18258999	18259728	0.817558	0.296296	0.259259	0.296296	0.000000
chr2R	18279433	18281180	0.693761	0.000000	0.000000	0.000000	0.693188
chr2R	18289528	18290572	0.662835	1.000000	1.000000	0.662835	0.662835
chr2R	18302531	18303450	0.895539	0.000000	0.773667	0.632209	0.868335
chr2R	18328834	18330393	0.719692	0.659397	0.659397	0.000000	1.000000
chr2R	18323894	18325000	0.000000	0.000000	0.000000	0.000000	0.000000
chr2R	18336642	18337231	0.823430	0.823430	0.823430	0.219015	0.587436
chr2R	18477760	18479338	0.000000	0.000000	0.000000	0.000000	0.000000
chr2R	18607028	18607409	0.000000	0.000000	0.000000	0.000000	0.000000
chr2R	18745756	18746858	0.000000	0.000000	0.000000	0.000000	0.000000
chr2R	18756042	18757490	0.000000	0.000000	0.000000	0.000000	0.000000
chr2R	18777294	18777974	0.000000	0.000000	0.000000	0.000000	0.000000
chr2R	18783865	18784486	0.504026	1.000000	0.000000	0.000000	0.000000
chr2R	18875054	18875620	0.000000	0.000000	0.000000	0.000000	0.000000
chr2R	18876016	18876584	0.000000	0.000000	0.000000	0.000000	0.000000
chr2R	18903278	18904002	0.505525	0.505525	0.505525	0.000000	0.000000
chr2R	18894327	18894733	0.000000	0.000000	0.000000	0.000000	0.000000
chr2R	18906399	18907007	0.710526	0.000000	0.000000	0.000000	0.000000
chr2R	18912412	18915338	0.538278	0.000000	0.000000	0.000000	0.000000
chr2R	18907266	18908029	1.000000	0.000000	0.000000	0.883355	0.000000
chr2R	18922720	18923471	0.000000	0.000000	0.000000	0.427430	0.000000
chr2R	18931315	18933942	0.255805	0.000000	0.000000	0.000000	0.000000
chr2R	18926644	18927234	0.854237	0.000000	0.000000	0.052542	0.000000
chr2R	18963431	18963821	0.000000	0.000000	0.000000	0.000000	0.000000
chr2R	18965086	18965701	0.691057	0.000000	0.000000	0.000000	0.000000
chr2R	19013635	19014398	0.000000	0.000000	0.000000	0.000000	0.000000
chr2R	19028042	19029554	0.000000	0.000000	0.000000	0.000000	0.000000
chr2R	19061007	19061849	0.000000	0.000000	0.000000	0.000000	0.000000
chr2R	19088033	19088749	0.000000	0.065642	0.000000	0.000000	0.000000
chr2R	19112728	19113188	0.000000	0.000000	0.000000	0.000000	0.000000
chr2R	19116331	19117734	0.000000	0.000000	0.253029	0.000000	0.000000
chr2R	19148083	19149004	0.000000	0.000000	0.000000	0.000000	0.000000
chr2R	19166706	19167412	0.000000	0.000000	0.000000	0.000000	0.000000
chr2R	19182693	19183212	0.000000	0.000000	0.000000	0.000000	0.000000
chr2R	19296570	19297058	0.000000	0.000000	0.000000	0.000000	0.000000
chr2R	19331985	19332837	0.313380	0.000000	0.764085	0.000000	0.000000
chr2R	19333127	19333645	0.000000	0.000000	0.000000	0.000000	0.000000
chr2R	19362120	19362503	0.000000	0.000000	0.000000	0.000000	0.000000
chr2R	19416445	19416914	0.000000	0.000000	0.000000	0.000000	0.000000
chr2R	19526336	19527077	0.000000	0.000000	0.000000	0.000000	0.000000
chr2R	19536516	19537149	0.000000	0.000000	0.000000	0.799368	0.000000
chr2R	19535372	19536375	0.387836	0.034895	0.000000	0.720837	0.000000
chr2R	19530312	19531546	0.000000	0.000000	0.000000	0.380875	0.000000
chr2R	19572374	19573344	0.000000	0.000000	0.000000	0.000000	0.000000
chr2R	19577684	19578206	0.000000	0.000000	0.000000	0.000000	0.000000
chr2R	19590250	19591174	0.000000	0.000000	0.000000	0.000000	0.000000
chr2R	19600126	19601169	0.000000	0.000000	0.000000	0.000000	0.000000
chr2R	19638307	19640415	0.000000	0.000000	0.000000	0.000000	0.000000
chr2R	19640592	19641355	0.000000	0.000000	0.000000	0.000000	0.000000
chr2R	19689326	19690272	0.000000	0.000000	0.914376	0.391120	0.000000
chr2R	19701775	19703004	0.485761	0.000000	0.000000	0.000000	0.000000
chr2R	19786030	19788291	0.298540	0.000000	0.000000	0.000000	0.000000
chr2R	19791910	19792875	0.601036	0.000000	0.000000	0.167876	0.000000
chr2R	19794582	19795328	1.000000	0.000000	0.000000	0.000000	0.000000
chr2R	19882686	19883354	0.980539	0.874251	0.000000	0.000000	0.000000
chr2R	19874022	19876172	0.174419	0.000000	0.000000	0.394884	0.282326
chr2R	19887782	19888858	0.473978	0.000000	0.000000	0.000000	0.000000
chr2R	19883925	19884475	0.000000	0.000000	0.000000	0.000000	0.000000
chr2R	19898993	19901611	0.000000	0.000000	0.000000	0.000000	0.000000
chr2R	19943460	19944096	0.000000	0.000000	0.000000	0.896226	0.910377
chr2R	19986094	19987208	0.000000	0.000000	0.000000	0.000000	0.000000
chr2R	20005829	20006453	0.000000	0.000000	0.000000	0.000000	0.000000
chr2R	20025438	20025996	0.000000	0.000000	0.000000	0.000000	0.000000
chr2R	20085266	20086588	0.801815	0.000000	0.000000	0.000000	0.722390
chr2R	20093411	20095618	0.496602	0.000000	0.000000	0.075668	0.000000
chr2R	20129732	20131376	0.650852	0.756691	0.000000	0.000000	0.619221
chr2R	20120900	20122765	0.296515	0.000000	0.455228	0.000000	0.358177
chr2R	20149021	20149953	0.600858	0.000000	0.000000	0.935622	0.678112
chr2R	20154715	20156104	0.591793	0.000000	0.000000	0.616271	0.000000
chr2R	20165497	20166288	0.941846	1.000000	0.000000	0.000000	0.000000
chr2R	20200038	20200904	0.000000	0.000000	0.000000	0.000000	0.000000
chr2R	20209612	20210258	0.000000	0.000000	0.000000	0.000000	0.000000
chr2R	20222667	20223515	0.000000	0.000000	0.000000	0.000000	0.000000
chr2R	20218885	20219915	0.000000	0.000000	0.000000	0.000000	0.000000
chr2R	20237741	20238320	0.000000	0.000000	0.000000	0.000000	0.000000
chr2R	20290002	20291062	0.000000	0.000000	0.000000	0.000000	0.000000
chr2R	20362513	20363480	0.000000	0.965874	0.000000	0.000000	0.000000
chr2R	20392708	20393771	0.000000	0.000000	0.000000	0.000000	0.000000
chr2R	20387126	20388523	0.000000	0.000000	0.000000	0.000000	0.000000
chr2R	20408219	20409426	0.000000	0.000000	0.000000	0.000000	0.000000
chr2R	20449802	20451397	0.000000	0.000000	0.000000	0.000000	0.000000
chr2R	20571555	20574059	0.056310	0.084665	0.000000	0.000000	0.085463
chr2R	20570182	20571304	0.000000	1.000000	0.000000	0.000000	0.665775
chr2R	20690038	20691452	0.251768	0.000000	0.000000	0.000000	0.000000
chr2R	20702911	20704182	0.000000	0.000000	0.000000	0.000000	0.000000
chr2R	20756708	20757406	0.000000	0.000000	0.000000	0.000000	0.000000
chr2R	20793336	20795935	0.000000	0.000000	0.000000	0.066564	0.000000
chr2R	20816745	20817527	0.000000	0.000000	0.000000	0.000000	0.000000
chr2R	20889722	20890606	0.830317	0.000000	0.000000	0.000000	0.830317
chr2R	20928831	20930215	0.741329	0.000000	0.000000	0.000000	0.616329
chr2R	20930931	20931596	0.580451	0.000000	0.000000	0.000000	0.000000
chr2R	21115463	21117399	0.000000	0.000000	0.000000	0.000000	0.000000
chr2R	21108458	21108812	0.000000	0.000000	0.000000	0.000000	0.000000
chr2R	21102797	21103620	0.000000	0.000000	0.000000	0.000000	0.000000
chr2R	21224124	21225006	0.691610	0.000000	0.000000	0.000000	0.000000
chr2R	21230888	21231219	0.000000	0.000000	0.000000	0.000000	0.000000
chr2R	21237580	21238933	0.000000	0.000000	0.000000	0.000000	0.000000
chr2R	21494671	21495114	0.808126	0.000000	0.000000	0.000000	0.000000
chr2R	21613768	21615125	0.000000	0.000000	0.000000	0.000000	0.000000
chr2R	21731246	21733104	0.000000	0.000000	0.000000	0.000000	0.000000
chr2R	21736625	21737747	0.000000	0.000000	0.000000	0.000000	0.000000
chr2R	21750613	21751624	0.000000	0.000000	0.000000	0.000000	0.000000
chr2R	21787430	21789264	0.000000	0.000000	0.000000	0.000000	0.000000
chr2R	21804862	21806749	0.000000	0.048225	0.000000	0.000000	0.000000
chr2R	21859128	21860192	0.000000	0.000000	0.000000	0.000000	0.000000
chr2R	21875056	21875674	0.721683	0.000000	0.000000	0.364078	0.000000
chr2R	21877190	21878107	0.429662	0.403490	0.383860	0.429662	0.429662
chr2R	21887692	21888015	0.000000	0.000000	0.000000	0.000000	0.000000
chr2R	21889732	21890181	0.000000	0.000000	0.000000	0.000000	0.000000
chr2R	21901289	21901586	0.000000	0.000000	0.000000	0.000000	0.000000
chr2R	21916376	21919734	0.269208	0.000000	0.042287	0.000000	0.000000
chr2R	21933614	21934139	1.000000	0.000000	0.000000	0.000000	0.000000
chr2R	21946941	21948248	0.000000	0.000000	0.000000	0.000000	0.618210
chr2R	21946139	21946710	0.000000	0.000000	0.000000	0.000000	0.574431
chr2R	21957830	21960141	0.000000	0.000000	0.000000	0.000000	0.000000
chr2R	21997262	21999149	0.000000	0.000000	0.000000	0.000000	0.000000
chr2R	22008009	22009057	0.506679	0.000000	0.000000	0.000000	0.000000
chr2R	22097402	22098206	0.000000	0.000000	0.000000	0.000000	0.000000
chr2R	22111256	22112380	0.488434	0.000000	0.000000	0.000000	0.000000
chr2R	22162482	22163682	0.130000	0.208333	0.486667	0.227500	0.000000
chr2R	22181056	22181507	0.000000	0.000000	0.000000	0.000000	0.000000
chr2R	22247652	22248811	0.088007	0.088007	0.000000	0.000000	0.130285
chr2R	22259548	22259997	0.841871	0.000000	0.000000	0.000000	0.000000
chr2R	22360906	22362129	0.524939	0.154538	0.000000	0.000000	0.000000
chr2R	22383967	22385015	0.000000	0.000000	0.000000	0.000000	0.000000
chr2R	22577932	22579055	0.000000	0.000000	0.000000	0.000000	0.000000
chr2R	22591680	22592536	0.000000	0.000000	0.000000	0.000000	0.000000
chr2R	22620493	22621471	0.000000	0.000000	0.000000	0.000000	0.000000
chr2R	22624030	22624721	0.000000	0.000000	0.000000	0.000000	0.000000
chr2R	22683177	22683744	0.742504	0.320988	0.544974	0.000000	0.742504
chr2R	22723378	22724145	0.308996	0.000000	0.000000	0.000000	0.000000
chr2R	22709217	22710929	0.000000	0.000000	0.000000	0.258178	0.000000
chr2R	22866092	22866826	0.000000	0.000000	0.000000	0.000000	0.000000
chr2R	22879598	22880978	0.000000	0.000000	0.000000	0.000000	0.000000
chr2R	22970724	22971331	0.000000	0.000000	0.000000	0.000000	0.000000
chr2R	23029436	23030136	0.000000	0.000000	0.000000	0.000000	0.000000
chr2R	23028152	23029130	0.525562	0.000000	0.000000	0.000000	0.000000
chr2R	23031313	23032796	0.407283	0.000000	0.000000	0.000000	0.000000
chr2R	23024443	23025375	0.000000	0.000000	0.000000	0.000000	0.000000
chr2R	23036330	23036759	0.000000	0.000000	0.000000	0.000000	0.000000
chr2R	23091305	23093335	0.000000	0.000000	0.000000	0.000000	0.000000
chr2R	23119799	23122646	0.000000	0.000000	0.195293	0.134528	0.000000
chr2R	23178934	23179502	0.000000	0.000000	0.000000	0.000000	0.000000
chr2R	23197476	23198204	0.000000	0.000000	0.000000	0.000000	0.000000
chr2R	23185888	23186266	0.000000	0.000000	0.000000	0.000000	0.000000
chr2R	23202096	23202772	0.000000	0.000000	0.000000	0.000000	0.000000
chr2R	23252275	23252878	0.000000	0.000000	0.000000	0.000000	0.000000
chr2R	23277031	23277907	0.000000	0.000000	0.000000	0.000000	0.000000
chr2R	23496642	23498200	0.000000	0.000000	0.000000	0.000000	0.000000
chr2R	23637636	23638807	0.271563	0.000000	0.000000	0.275833	0.251067
chr2R	23669474	23669987	0.000000	0.000000	0.448343	0.000000	0.122807
chr2R	23678866	23679444	0.000000	0.000000	0.000000	0.000000	1.000000
chr2R	23743276	23743909	0.000000	0.000000	0.000000	0.000000	0.000000
chr2R	23781509	23782956	0.183829	0.000000	0.000000	0.000000	0.000000
chr2R	23789912	23790510	0.000000	0.000000	0.000000	0.000000	0.000000
chr2R	23828167	23829337	0.000000	0.000000	0.000000	0.000000	0.000000
chr2R	23826838	23828014	0.000000	0.000000	0.000000	0.000000	0.000000
chr2R	23878796	23879541	0.000000	0.000000	0.000000	0.000000	0.000000
chr2R	23936553	23936857	0.000000	0.000000	0.000000	0.000000	0.000000
chr2R	24092108	24094347	0.000000	0.000000	0.000000	0.000000	0.000000
chr2R	24122656	24123174	0.000000	0.000000	0.000000	0.000000	0.000000
chr2R	24140214	24140581	0.000000	0.119891	0.010899	0.000000	0.000000
chr2R	24164413	24165482	0.000000	0.000000	0.000000	0.000000	0.000000
chr2R	24279637	24280033	1.000000	0.000000	0.000000	0.000000	1.000000
chr2R	24283656	24284284	0.487261	0.487261	0.487261	0.000000	0.000000
chr2R	24340622	24341056	0.645161	0.000000	0.000000	0.831797	0.000000
chr2R	24347190	24348426	0.255663	0.000000	0.000000	0.000000	0.000000
chr2R	24407657	24408630	0.000000	0.000000	0.000000	0.000000	0.000000
chr2R	24465791	24466008	0.000000	0.000000	0.000000	0.000000	0.000000
chr2R	24466170	24467204	0.000000	0.000000	0.000000	0.000000	0.000000
chr2R	24503760	24504389	0.000000	0.000000	0.000000	0.000000	0.000000
chr2R	24585478	24587348	0.703209	0.105882	0.185561	0.000000	0.000000
chr2R	24672659	24673797	0.000000	0.000000	0.000000	0.000000	0.000000
chr2R	24685929	24686726	0.000000	0.000000	0.000000	0.000000	0.000000
chr2R	24678501	24679525	0.808594	0.000000	0.808594	0.000000	0.000000
chr2R	24745870	24746779	0.000000	1.000000	0.421342	0.000000	0.000000
chr2R	24789520	24790145	0.000000	0.000000	0.000000	0.000000	0.000000
chr2R	24846458	24847247	0.000000	0.000000	0.000000	0.000000	0.000000
chr2R	24860216	24861271	0.000000	0.000000	0.000000	0.136493	0.000000
chr2R	24916777	24917993	0.000000	0.000000	0.000000	0.675164	0.000000
chr2R	25009231	25009927	0.090517	0.000000	0.000000	0.000000	0.000000
chr2R	25083208	25083528	0.000000	0.000000	0.000000	0.000000	0.000000
chr2R	25132040	25132864	0.000000	0.218447	0.000000	0.000000	0.000000
chr2R	25127071	25128683	0.321340	0.000000	0.225186	0.321340	0.694169
chr2R	25140411	25141476	0.000000	0.000000	0.000000	0.000000	0.000000
chr2R	25235216	25235816	0.800000	0.000000	0.000000	0.000000	0.000000
chr3L	20970939	20972220	0.000000	0.000000	0.000000	0.558938	0.000000
chr3L	3931619	3932533	0.000000	0.000000	0.000000	0.000000	0.000000
chr3L	9305016	9307802	0.000000	0.000000	0.181263	0.000000	0.000000
chr3L	22282035	22283168	0.000000	0.000000	0.000000	0.767873	1.000000
chr3L	81113	82361	0.000000	0.000000	0.000000	0.000000	0.000000
chr3L	294504	295831	0.000000	0.000000	0.000000	0.000000	0.000000
chr3L	2473680	2474396	0.000000	0.000000	0.000000	0.000000	0.000000
chr3L	3685399	3687329	0.000000	0.000000	0.000000	0.000000	0.000000
chr3L	4014023	4015179	0.618512	0.000000	0.575260	0.000000	0.000000
chr3L	4963655	4965198	0.000000	0.000000	0.000000	0.000000	0.000000
chr3L	5028566	5032167	0.000000	0.000000	0.000000	0.000000	0.000000
chr3L	5389496	5391604	0.000000	0.000000	0.000000	0.000000	0.000000
chr3L	7143107	7145078	0.149163	0.559614	0.364789	0.000000	1.000000
chr3L	7225326	7226070	0.721774	0.783602	0.000000	0.768817	0.000000
chr3L	10026088	10027781	0.000000	0.000000	0.000000	0.000000	0.000000
chr3L	10419857	10420325	0.000000	0.000000	0.000000	0.000000	0.000000
chr3L	10649288	10649605	0.082019	0.000000	0.000000	0.082019	0.082019
chr3L	11550604	11551310	0.369688	0.000000	0.000000	0.000000	0.266289
chr3L	12025246	12027352	0.496201	0.000000	0.000000	0.000000	0.000000
chr3L	12287644	12289060	0.000000	0.000000	0.000000	0.000000	0.000000
chr3L	12385827	12386323	0.000000	0.000000	0.000000	0.000000	0.000000
chr3L	14253105	14254143	0.319846	0.000000	0.000000	0.000000	0.000000
chr3L	14876445	14877046	0.000000	0.000000	0.000000	0.000000	0.000000
chr3L	15905608	15909115	0.000000	0.000000	0.000000	0.000000	0.000000
chr3L	16449359	16449824	0.000000	0.000000	0.000000	0.000000	0.000000
chr3L	16629520	16630879	0.221486	0.221486	0.221486	0.000000	0.221486
chr3L	17104507	17105455	0.791139	0.000000	0.000000	0.000000	0.000000
chr3L	17071776	17072986	0.000000	0.000000	0.000000	0.000000	0.000000
chr3L	19251158	19251641	0.747412	0.000000	0.000000	0.000000	0.000000
chr3L	19971904	19972665	0.000000	0.000000	0.000000	0.000000	0.000000
chr3L	20725650	20726295	0.000000	0.000000	0.000000	0.000000	0.000000
chr3L	20741422	20742355	0.000000	0.000000	0.000000	0.174705	0.000000
chr3L	21166999	21168728	0.000000	0.000000	0.000000	0.163100	0.081550
chr3L	21380234	21382049	0.358127	0.000000	0.000000	0.358127	0.358127
chr3L	21872581	21873533	0.000000	0.000000	0.000000	0.000000	0.000000
chr3L	22001970	22004245	0.000000	0.000000	0.000000	0.000000	0.000000
chr3L	22198395	22200714	0.920655	0.000000	0.000000	0.000000	0.678741
chr3L	22396556	22397078	1.000000	0.000000	1.000000	0.333333	0.000000
chr3L	23002610	23003910	0.000000	0.000000	0.000000	0.000000	0.000000
chr3L	38087	38423	0.000000	0.000000	0.000000	0.000000	0.000000
chr3L	53025	53745	0.436111	0.930556	0.000000	0.000000	0.436111
chr3L	87691	88320	0.000000	0.249603	0.000000	0.000000	0.000000
chr3L	320829	321858	0.000000	0.000000	0.000000	0.000000	0.000000
chr3L	370946	372814	0.162741	0.000000	0.000000	0.315846	0.000000
chr3L	419479	420585	0.000000	0.000000	0.000000	0.000000	0.000000
chr3L	421771	423035	0.000000	0.000000	0.000000	0.000000	0.000000
chr3L	439376	439926	0.000000	0.000000	0.000000	0.000000	0.000000
chr3L	469459	469929	0.000000	0.000000	0.000000	0.000000	0.000000
chr3L	512528	514329	0.421988	0.250972	0.000000	0.161022	0.000000
chr3L	529096	530644	0.000000	0.000000	0.000000	0.217700	0.000000
chr3L	530852	531285	0.764434	0.000000	0.000000	0.000000	0.000000
chr3L	557865	558948	0.000000	0.000000	0.158818	0.000000	0.000000
chr3L	591946	592726	0.635897	0.187179	0.000000	0.000000	0.000000
chr3L	609936	610616	0.211765	0.000000	0.000000	0.000000	0.000000
chr3L	704569	705034	0.000000	0.000000	0.000000	0.546237	0.000000
chr3L	718666	719218	0.000000	0.000000	0.000000	1.000000	0.000000
chr3L	736068	737152	0.543358	0.000000	0.000000	0.000000	0.000923
chr3L	747851	748166	0.000000	0.000000	0.000000	0.000000	0.000000
chr3L	743197	743533	0.000000	0.000000	0.000000	0.000000	0.577381
chr3L	766655	767904	0.180144	0.180144	0.180144	0.000000	0.180144
chr3L	776579	777205	1.000000	0.000000	0.000000	0.000000	0.000000
chr3L	770866	772294	1.000000	0.000000	0.000000	0.000000	0.822129
chr3L	801012	801481	0.000000	0.000000	0.000000	0.000000	0.000000
chr3L	903955	904372	0.649880	0.000000	0.000000	0.000000	0.000000
chr3L	934085	934895	0.000000	0.000000	0.000000	0.000000	0.000000
chr3L	950994	951840	0.000000	0.000000	0.000000	0.000000	0.000000
chr3L	978338	980087	0.220126	0.000000	0.000000	0.000000	0.000000
chr3L	1001542	1002157	0.000000	0.000000	0.000000	0.000000	0.000000
chr3L	1023404	1024902	0.000000	0.000000	0.000000	0.000000	0.000000
chr3L	1040427	1041659	0.000000	0.000000	0.000000	0.000000	0.000000
chr3L	1058334	1059017	0.000000	0.000000	0.000000	0.000000	0.000000
chr3L	1077903	1078988	0.000000	0.000000	0.000000	0.000000	0.000000
chr3L	1214476	1215500	0.000000	0.000000	0.000000	0.718750	0.000000
chr3L	1277355	1277932	0.772964	0.000000	0.909879	0.000000	0.000000
chr3L	1279231	1279846	0.830894	0.000000	0.000000	0.000000	0.000000
chr3L	1380794	1381147	0.971671	0.000000	0.000000	0.000000	0.000000
chr3L	1444153	1445016	0.000000	0.000000	0.000000	0.000000	0.000000
chr3L	1458518	1458979	0.000000	0.000000	0.000000	0.000000	0.000000
chr3L	1687996	1688245	1.000000	1.000000	1.000000	1.000000	1.000000
chr3L	1708060	1709510	0.000000	0.000000	0.000000	0.000000	0.000000
chr3L	1827157	1827450	0.000000	0.000000	0.000000	0.000000	0.000000
chr3L	1853985	1854410	0.000000	0.000000	0.000000	0.000000	0.000000
chr3L	1888559	1889094	0.000000	0.000000	0.000000	0.000000	0.000000
chr3L	1886197	1886666	0.000000	0.000000	0.000000	0.000000	0.000000
chr3L	1931201	1931746	0.000000	0.000000	0.000000	0.743119	0.000000
chr3L	1929777	1930537	0.000000	0.000000	0.000000	0.000000	0.000000
chr3L	1989220	1992877	0.000000	0.000000	0.000000	0.000000	0.000000
chr3L	2051231	2054159	0.000000	0.579235	0.000000	0.000000	0.000000
chr3L	2054394	2055628	0.000000	0.000000	0.000000	0.000000	0.000000
chr3L	2089193	2090532	0.466766	1.000000	1.000000	0.176251	0.000000
chr3L	2142687	2143276	1.000000	0.000000	1.000000	0.000000	0.000000
chr3L	2135437	2137140	0.428068	0.702877	0.000000	0.000000	0.000000
chr3L	2291879	2293016	0.000000	0.000000	0.000000	0.000000	0.000000
chr3L	2296481	2297415	0.000000	0.000000	0.000000	0.000000	0.000000
chr3L	2336466	2337301	0.000000	0.000000	0.000000	0.000000	0.000000
chr3L	2357993	2358609	0.000000	0.000000	0.000000	0.000000	0.000000
chr3L	2398429	2399205	0.000000	0.000000	0.000000	0.000000	0.993557
chr3L	2429861	2431522	0.000000	0.235400	0.118001	0.087297	0.288381
chr3L	2473055	2473473	0.000000	0.000000	0.000000	0.000000	0.000000
chr3L	2514889	2516049	0.000000	0.000000	0.000000	0.000000	0.000000
chr3L	2545520	2546748	0.000000	0.000000	0.000000	0.000000	0.000000
chr3L	2578223	2578761	0.382900	0.000000	0.000000	0.000000	0.000000
chr3L	2641977	2642946	1.000000	1.000000	1.000000	1.000000	1.000000
chr3L	2670781	2672370	1.000000	1.000000	1.000000	1.000000	1.000000
chr3L	2719778	2723343	1.000000	1.000000	1.000000	1.000000	1.000000
chr3L	2802289	2802748	1.000000	1.000000	1.000000	1.000000	1.000000
chr3L	2863149	2863711	1.000000	1.000000	1.000000	1.000000	1.000000
chr3L	2911692	2912721	1.000000	1.000000	1.000000	1.000000	1.000000
chr3L	3007104	3007601	1.000000	1.000000	1.000000	1.000000	1.000000
chr3L	3098563	3099393	1.000000	1.000000	1.000000	1.000000	1.000000
chr3L	3126430	3126621	1.000000	1.000000	1.000000	1.000000	1.000000
chr3L	3234351	3235917	1.000000	1.000000	1.000000	1.000000	1.000000
chr3L	3271631	3272974	1.000000	1.000000	1.000000	1.000000	1.000000
chr3L	3345553	3346920	0.000000	0.000000	0.000000	0.000000	0.000000
chr3L	3415416	3415785	0.000000	0.000000	0.000000	0.000000	0.000000
chr3L	3435240	3435638	1.000000	0.000000	1.000000	1.000000	0.000000
chr3L	3444007	3445083	0.462825	0.000000	0.000000	0.000000	0.462825
chr3L	3491023	3491890	0.000000	0.000000	0.000000	0.000000	0.000000
chr3L	3535585	3536440	0.000000	0.000000	0.000000	0.240936	0.293567
chr3L	3582728	3585535	0.404346	0.000000	0.627004	0.000000	0.000000
chr3L	3610615	3611674	0.000000	0.000000	0.000000	0.000000	0.000000
chr3L	3643941	3645341	0.892143	0.000000	0.000000	0.000000	0.000000
chr3L	3651036	3652654	0.000000	0.000000	0.712608	0.000000	0.000000
chr3L	3664847	3666770	0.668747	0.000000	0.000000	0.000000	0.000000
chr3L	3655727	3656278	0.000000	0.000000	0.000000	0.000000	0.000000
chr3L	3663830	3664655	0.000000	0.000000	0.000000	0.000000	0.000000
chr3L	3690953	3691386	0.000000	0.000000	0.000000	0.000000	0.000000
chr3L	3737200	3738529	0.000000	0.000000	0.000000	0.000000	0.000000
chr3L	3779628	3779985	0.000000	0.000000	0.000000	0.000000	0.000000
chr3L	3773264	3774423	0.139776	0.000000	0.000000	0.000000	0.000000
chr3L	3831344	3832269	0.614054	0.619459	0.000000	0.577297	0.000000
chr3L	3847826	3848165	0.000000	0.000000	0.000000	0.000000	0.000000
chr3L	3851078	3852171	0.626715	0.000000	0.000000	0.000000	0.000000
chr3L	3858390	3858993	0.810945	0.000000	0.000000	0.000000	0.000000
chr3L	3859233	3859854	0.000000	0.000000	0.000000	0.000000	0.000000
chr3L	3873390	3873815	1.000000	0.000000	0.000000	0.000000	0.000000
chr3L	3882381	3883002	0.505636	0.000000	0.000000	0.000000	0.449275
chr3L	3887325	3888084	1.000000	0.000000	0.000000	0.000000	0.000000
chr3L	3889316	3890232	0.870087	0.000000	0.000000	0.000000	0.896288
chr3L	3883845	3884405	0.957143	0.960714	0.000000	0.000000	0.853571
chr3L	3885106	3885556	0.782222	0.000000	0.000000	0.000000	0.000000
chr3L	3974342	3974814	0.000000	0.000000	0.000000	0.000000	0.000000
chr3L	3995188	3996615	0.934128	0.000000	1.000000	0.000000	0.000000
chr3L	4012460	4013678	0.000000	0.969622	0.000000	0.000000	0.000000
chr3L	4080571	4080850	1.000000	0.000000	0.000000	0.000000	0.000000
chr3L	4081196	4081562	1.000000	0.000000	0.000000	0.000000	0.000000
chr3L	4116738	4117890	0.000000	0.000000	0.000000	0.000000	0.000000
chr3L	4130291	4131243	0.000000	0.000000	0.000000	0.000000	0.000000
chr3L	4301771	4302841	1.000000	0.000000	0.000000	0.000000	0.000000
chr3L	4309075	4309743	0.000000	0.513473	0.000000	0.474551	0.000000
chr3L	4346490	4347759	0.000000	0.000000	0.000000	0.000000	0.000000
chr3L	4372145	4372523	0.000000	0.000000	0.000000	0.000000	0.000000
chr3L	4383503	4384135	0.000000	0.000000	0.000000	0.000000	0.000000
chr3L	4399248	4399984	0.000000	0.000000	0.000000	0.000000	0.000000
chr3L	4476613	4478862	0.000000	0.000000	0.216541	0.000000	0.000000
chr3L	4515594	4517688	0.309933	0.000000	0.000000	0.000000	0.000000
chr3L	4529401	4530041	0.000000	0.000000	0.000000	0.000000	0.000000
chr3L	4535791	4536362	0.000000	0.000000	0.000000	0.000000	0.000000
chr3L	4572842	4574073	0.000000	0.432981	0.000000	0.000000	0.000000
chr3L	4571585	4572625	0.580769	0.000000	0.575000	0.000000	0.000000
chr3L	4603214	4603814	0.000000	1.000000	1.000000	0.000000	0.000000
chr3L	4609636	4610573	0.729989	0.000000	0.000000	0.000000	0.000000
chr3L	4608594	4608980	0.981865	0.000000	0.000000	0.000000	0.000000
chr3L	4653325	4654497	0.000000	0.000000	0.000000	0.000000	0.000000
chr3L	4706739	4709156	0.092263	0.000000	0.065784	0.000000	0.000000
chr3L	4710171	4712188	0.496282	0.000000	0.000000	0.554784	0.000000
chr3L	4736738	4737442	0.000000	0.000000	0.000000	0.000000	0.000000
chr3L	4763212	4764438	0.000000	0.000000	0.000000	0.000000	0.000000
chr3L	4844368	4844850	0.000000	0.000000	0.000000	0.000000	0.000000
chr3L	4875561	4877155	0.000000	0.000000	0.000000	0.000000	0.000000
chr3L	4884424	4886288	0.000000	0.000000	0.000000	0.336373	0.000000
chr3L	4907364	4907917	0.000000	0.000000	0.000000	0.000000	0.000000
chr3L	4992429	4993685	0.000000	0.000000	0.000000	0.000000	0.000000
chr3L	5072670	5074238	0.000000	0.000000	0.000000	0.000000	0.000000
chr3L	5080161	5080902	0.000000	0.000000	0.000000	0.000000	0.000000
chr3L	5091402	5092698	0.000000	0.000000	0.000000	0.000000	0.000000
chr3L	5127595	5128188	0.000000	0.000000	0.000000	0.000000	0.000000
chr3L	5173491	5173681	0.000000	0.000000	0.000000	0.000000	0.000000
chr3L	5162865	5164557	0.000000	0.000000	0.000000	0.000000	0.000000
chr3L	5182610	5183163	0.000000	0.000000	0.000000	0.000000	0.000000
chr3L	5230807	5232764	0.000000	0.000000	0.000000	0.422075	0.000000
chr3L	5227183	5228939	0.000000	0.000000	0.000000	0.000000	0.000000
chr3L	5269963	5270652	0.000000	0.577649	0.000000	0.000000	0.000000
chr3L	5339052	5340196	0.000000	0.000000	0.000000	0.000000	0.000000
chr3L	5348772	5349315	0.000000	0.000000	0.000000	0.000000	0.000000
chr3L	5396705	5397260	0.000000	0.000000	0.000000	0.000000	0.000000
chr3L	5398633	5398988	0.000000	0.000000	0.000000	0.000000	0.000000
chr3L	5412072	5412477	0.000000	0.000000	0.000000	0.000000	0.000000
chr3L	5480042	5482331	0.000000	0.000000	0.000000	0.000000	0.000000
chr3L	5514103	5514511	0.000000	0.000000	0.000000	0.000000	0.000000
chr3L	5553398	5554011	0.000000	0.000000	0.000000	0.000000	0.000000
chr3L	5559019	5559566	0.000000	0.000000	0.000000	0.000000	0.000000
chr3L	5608692	5609336	0.000000	0.000000	0.000000	0.000000	0.000000
chr3L	5617315	5618109	0.442065	0.000000	0.000000	0.000000	0.000000
chr3L	5629854	5630159	0.986885	0.000000	1.000000	1.000000	0.967213
chr3L	5640124	5640567	0.000000	0.000000	0.000000	0.000000	0.000000
chr3L	5682439	5682910	0.000000	0.000000	0.000000	0.000000	0.000000
chr3L	5687714	5688188	0.000000	1.000000	0.736287	0.000000	0.000000
chr3L	5746426	5746932	0.000000	0.000000	0.000000	0.000000	0.000000
chr3L	5859651	5861427	0.637950	0.889077	0.000000	0.510135	0.471284
chr3L	5881243	5881541	1.000000	0.000000	1.000000	1.000000	1.000000
chr3L	5892834	5893955	0.707404	0.000000	0.000000	0.000000	0.000000
chr3L	5909544	5910026	0.000000	0.000000	0.000000	0.000000	0.000000
chr3L	5986565	5986976	0.000000	0.000000	0.000000	0.000000	0.000000
chr3L	6025408	6026075	0.000000	0.000000	0.000000	0.000000	0.000000
chr3L	6086387	6088387	0.000000	0.000000	0.000000	0.000000	0.000000
chr3L	6117725	6119069	0.347470	0.000000	0.000000	0.083333	0.456845
chr3L	6126413	6127093	0.000000	0.000000	0.000000	0.000000	0.000000
chr3L	6114637	6115155	0.000000	0.000000	0.000000	0.000000	0.000000
chr3L	6204740	6206444	0.953052	0.000000	0.000000	0.000000	0.000000
chr3L	6230238	6231252	0.000000	0.000000	0.000000	0.000000	0.000000
chr3L	6270912	6272529	0.000000	0.000000	0.000000	0.000000	0.000000
chr3L	6276225	6276885	0.000000	0.000000	0.000000	0.000000	0.000000
chr3L	6321090	6323240	0.000000	0.000000	0.000000	0.000000	0.000000
chr3L	6387164	6388734	0.619108	0.000000	0.000000	0.571975	0.000000
chr3L	6401104	6401775	0.000000	0.000000	0.000000	0.000000	0.000000
chr3L	6432878	6436269	0.204659	0.000000	0.000000	0.184901	0.000000
chr3L	6441753	6443134	0.000000	0.000000	0.000000	0.000000	0.000000
chr3L	6585152	6586074	0.000000	0.000000	0.000000	0.000000	0.000000
chr3L	6593703	6595866	0.000000	0.000000	0.000000	0.000000	0.000000
chr3L	6628600	6629248	0.936728	0.936728	0.000000	0.000000	0.000000
chr3L	6646872	6648163	0.523625	0.000000	0.000000	0.000000	0.000000
chr3L	6705580	6706737	1.000000	0.000000	0.000000	0.000000	0.000000
chr3L	6723198	6723592	0.000000	1.000000	0.000000	0.000000	0.000000
chr3L	6743573	6744189	0.985390	1.000000	1.000000	1.000000	1.000000
chr3L	6777223	6777622	1.000000	0.000000	1.000000	0.000000	1.000000
chr3L	6805439	6805998	0.000000	0.792487	0.000000	0.000000	0.000000
chr3L	6820183	6820524	0.689150	0.000000	0.000000	0.143695	0.780059
chr3L	6843333	6844140	0.055762	0.000000	0.000000	0.073110	0.000000
chr3L	6872953	6873926	0.000000	0.000000	0.000000	0.000000	0.000000
chr3L	6895209	6895890	0.000000	0.000000	0.000000	0.000000	0.647577
chr3L	6921725	6922315	0.000000	0.000000	0.000000	0.000000	0.000000
chr3L	6976572	6976874	1.000000	0.000000	1.000000	1.000000	0.000000
chr3L	7009859	7010505	0.000000	0.000000	0.000000	0.000000	0.000000
chr3L	7007669	7009597	0.712137	0.731846	0.000000	0.000000	0.000000
chr3L	7010698	7011328	0.566667	0.000000	0.000000	0.000000	0.000000
chr3L	7053878	7055487	0.000000	0.000000	0.000000	0.000000	0.000000
chr3L	7080961	7081486	0.000000	0.000000	0.000000	0.000000	0.000000
chr3L	7101582	7102947	0.440293	0.000000	0.000000	0.000000	0.000000
chr3L	7110704	7113663	0.506928	0.000000	0.000000	0.000000	0.000000
chr3L	7151018	7152819	0.944475	0.000000	0.000000	0.000000	0.000000
chr3L	7155255	7155631	0.000000	0.000000	0.000000	0.000000	0.000000
chr3L	7193799	7194886	0.000000	0.000000	0.000000	0.000000	0.000000
chr3L	7210722	7212614	0.000000	0.000000	0.000000	0.000000	0.000000
chr3L	7261422	7262478	0.482955	0.453598	0.000000	0.142045	0.000000
chr3L	7313637	7314150	1.000000	1.000000	1.000000	0.000000	0.000000
chr3L	7417152	7417986	0.000000	0.000000	0.000000	0.000000	0.000000
chr3L	7422520	7422928	1.000000	0.000000	1.000000	0.843137	0.000000
chr3L	7441838	7442563	0.000000	0.000000	0.000000	0.000000	0.000000
chr3L	7461182	7463772	0.000000	0.000000	0.000000	0.000000	0.000000
chr3L	7479491	7480037	0.000000	0.000000	0.000000	0.000000	0.000000
chr3L	7488176	7488782	0.000000	0.000000	0.000000	0.000000	0.000000
chr3L	7493710	7495617	0.000000	0.000000	0.000000	0.000000	0.000000
chr3L	7508887	7509358	0.000000	0.000000	0.000000	0.000000	0.000000
chr3L	7530808	7531504	0.000000	0.000000	0.000000	0.000000	0.000000
chr3L	7543767	7546109	0.000000	0.000000	0.000000	0.222886	0.000000
chr3L	7591248	7592140	0.000000	0.000000	0.000000	0.000000	0.000000
chr3L	7588301	7588626	0.000000	0.000000	0.000000	0.000000	0.000000
chr3L	7587514	7588143	0.000000	0.000000	0.000000	0.000000	0.000000
chr3L	7691683	7694689	0.000000	0.000000	0.000000	0.670659	0.000000
chr3L	7696558	7699030	0.000000	0.000000	0.000000	0.000000	0.000000
chr3L	7737719	7738128	0.000000	0.000000	0.000000	0.000000	0.000000
chr3L	7770083	7771516	0.000000	0.000000	0.000000	0.000000	0.000000
chr3L	7833715	7834135	0.461905	0.000000	0.000000	0.000000	0.000000
chr3L	7841071	7843226	0.327610	0.327610	0.327610	0.000000	0.000000
chr3L	7881134	7881673	0.454545	0.000000	0.000000	0.432282	0.000000
chr3L	7882993	7883368	0.000000	0.000000	0.000000	0.000000	0.000000
chr3L	7906557	7907354	0.000000	0.000000	0.000000	0.000000	0.000000
chr3L	7938557	7939125	0.000000	0.000000	0.000000	0.000000	0.000000
chr3L	8144993	8145557	0.000000	0.000000	0.000000	0.000000	0.000000
chr3L	8169947	8170622	0.751111	0.000000	0.000000	0.000000	0.000000
chr3L	8168959	8169755	0.013819	0.000000	0.000000	0.000000	0.000000
chr3L	8224933	8225723	0.000000	0.000000	0.000000	0.000000	0.000000
chr3L	8242351	8243440	0.000000	0.431589	0.000000	0.000000	0.000000
chr3L	8284275	8284749	0.000000	0.000000	1.000000	0.000000	0.000000
chr3L	8362421	8362910	0.000000	0.000000	0.000000	0.000000	0.000000
chr3L	8369459	8370176	0.979079	0.873082	0.000000	0.000000	0.000000
chr3L	8384282	8385350	0.195693	0.000000	0.000000	0.000000	0.000000
chr3L	8418229	8420434	0.000000	0.000000	0.000000	0.000000	0.000000
chr3L	8431407	8433369	0.000000	0.000000	0.000000	0.000000	0.002548
chr3L	8547443	8548533	1.000000	1.000000	0.434862	0.000000	0.063303
chr3L	8579520	8581108	0.000000	0.000000	0.000000	0.000000	0.244332
chr3L	8662109	8663223	0.447935	0.000000	0.000000	0.000000	0.000000
chr3L	8668449	8669689	0.000000	0.000000	0.000000	0.000000	0.000000
chr3L	8870966	8871780	0.000000	0.000000	0.000000	0.000000	0.000000
chr3L	8884852	8885746	0.000000	0.000000	0.000000	0.000000	0.000000
chr3L	8880222	8880746	0.000000	0.000000	0.000000	0.000000	0.000000
chr3L	9159668	9164214	0.000000	0.000000	0.000000	0.281566	0.000000
chr3L	9541419	9541888	0.000000	0.000000	0.000000	0.000000	0.000000
chr3L	9585583	9586116	0.000000	0.000000	0.000000	0.000000	0.000000
chr3L	9651515	9651897	0.000000	0.000000	0.000000	0.000000	0.000000
chr3L	9848126	9848599	0.000000	0.000000	0.000000	0.000000	0.000000
chr3L	9903069	9903705	0.000000	0.000000	1.000000	0.246855	0.000000
chr3L	10068871	10069517	0.000000	0.000000	0.000000	0.000000	0.000000
chr3L	10089923	10090534	0.000000	0.000000	0.000000	0.000000	0.000000
chr3L	10083456	10084663	0.000000	0.000000	0.000000	0.000000	0.000000
chr3L	10176390	10177034	0.000000	0.000000	0.000000	0.000000	0.000000
chr3L	10191534	10192493	0.000000	0.000000	0.000000	0.000000	0.000000
chr3L	10228522	10229343	0.768575	0.000000	0.829476	0.000000	0.377588
chr3L	10257333	10259159	0.220701	0.000000	0.772727	0.000000	0.220701
chr3L	10293287	10293841	0.000000	0.000000	0.000000	0.000000	0.000000
chr3L	10298884	10299783	0.000000	0.000000	0.000000	0.580645	0.000000
chr3L	10333825	10334395	0.000000	0.000000	0.000000	0.000000	0.000000
chr3L	10331399	10331830	1.000000	0.000000	0.000000	0.000000	0.000000
chr3L	10362683	10363138	0.243956	0.391209	0.391209	0.391209	0.391209
chr3L	10367802	10368184	0.000000	0.000000	0.000000	0.000000	0.000000
chr3L	10395467	10395801	0.000000	0.000000	0.000000	0.000000	0.000000
chr3L	10424090	10424410	0.000000	0.000000	0.000000	0.000000	0.000000
chr3L	10435365	10435899	0.000000	0.000000	0.000000	0.000000	0.000000
chr3L	10437226	10437782	0.000000	0.000000	0.000000	1.000000	0.000000
chr3L	10472405	10474234	0.244943	0.000000	0.000000	0.000000	0.000000
chr3L	10515163	10515493	0.000000	0.000000	0.000000	0.000000	0.000000
chr3L	10513587	10513876	0.000000	0.000000	0.000000	0.000000	0.000000
chr3L	10503250	10504186	0.000000	0.000000	0.000000	0.000000	0.000000
chr3L	10502647	10503178	0.000000	0.000000	0.000000	0.000000	0.000000
chr3L	10560209	10560997	0.000000	0.000000	1.000000	0.000000	0.000000
chr3L	10658300	10658572	0.750000	0.000000	0.000000	1.000000	0.000000
chr3L	10649916	10650566	0.000000	0.000000	0.000000	0.000000	0.000000
chr3L	10667458	10667774	0.000000	1.000000	0.000000	0.000000	0.000000
chr3L	10708067	10709130	0.000000	0.000000	0.000000	0.000000	0.000000
chr3L	10700491	10700999	0.000000	0.000000	0.000000	0.000000	0.000000
chr3L	10748742	10749368	0.736422	0.000000	0.688498	0.736422	0.000000
chr3L	10793186	10794057	1.000000	0.878301	0.000000	0.000000	0.734788
chr3L	10790266	10790953	0.983988	0.000000	0.768559	0.000000	0.000000
chr3L	10840906	10841357	0.780488	0.235033	0.000000	0.000000	0.924612
chr3L	10903776	10904373	0.000000	0.000000	0.000000	0.000000	0.000000
chr3L	10933637	10937022	0.370458	0.000000	0.000000	0.000000	0.000000
chr3L	10955678	10956161	0.000000	0.554865	0.741201	0.165631	0.542443
chr3L	10956617	10956959	1.000000	1.000000	1.000000	1.000000	1.000000
chr3L	10962340	10962714	1.000000	0.000000	0.000000	0.000000	1.000000
chr3L	10993981	10994757	0.000000	0.000000	0.000000	0.000000	0.000000
chr3L	11181598	11181892	0.000000	0.000000	0.000000	0.000000	0.000000
chr3L	11256772	11256994	1.000000	0.000000	0.000000	0.000000	0.000000
chr3L	11293484	11293731	0.000000	0.000000	0.000000	0.000000	0.000000
chr3L	11316166	11317301	0.000000	0.000000	0.948899	0.000000	0.000000
chr3L	11332924	11334822	0.000000	0.091149	0.798209	0.000000	0.000000
chr3L	11335579	11336392	0.318573	0.000000	0.000000	0.000000	0.328413
chr3L	11336789	11337205	0.716346	0.000000	0.000000	0.000000	0.879808
chr3L	11348781	11349249	1.000000	1.000000	1.000000	0.420940	0.519231
chr3L	11339149	11340023	0.000000	0.000000	0.000000	0.000000	0.000000
chr3L	11401808	11402280	0.000000	0.000000	0.000000	0.000000	0.000000
chr3L	11395853	11397233	0.000000	0.000000	0.000000	0.000000	0.000000
chr3L	11391443	11392675	0.000000	0.000000	0.000000	0.000000	0.000000
chr3L	11443825	11444250	1.000000	1.000000	1.000000	0.000000	0.000000
chr3L	11437143	11437853	0.000000	0.000000	0.000000	0.000000	0.000000
chr3L	11454534	11454888	0.000000	0.000000	0.000000	0.000000	0.000000
chr3L	11473793	11474679	0.000000	0.000000	0.000000	0.000000	0.000000
chr3L	11513042	11513348	0.000000	0.000000	0.000000	0.000000	0.000000
chr3L	11545766	11546549	0.521073	0.000000	0.000000	0.000000	0.000000
chr3L	11546854	11547750	0.733259	0.000000	0.000000	0.000000	0.000000
chr3L	11537015	11537562	0.957952	1.000000	1.000000	0.000000	0.789762
chr3L	11660618	11661226	0.000000	0.000000	0.000000	0.000000	0.000000
chr3L	11892680	11893223	0.000000	0.000000	0.000000	0.000000	0.000000
chr3L	11879690	11881030	0.000000	0.000000	0.000000	0.000000	0.000000
chr3L	11911282	11911894	0.000000	0.000000	0.000000	0.000000	0.000000
chr3L	11925798	11926264	0.000000	0.000000	0.000000	0.229614	0.000000
chr3L	11967491	11968310	0.000000	0.000000	0.000000	0.000000	0.000000
chr3L	11982141	11984367	0.000000	0.000000	0.000000	0.000000	0.000000
chr3L	12015054	12015779	0.000000	0.000000	0.000000	0.000000	0.000000
chr3L	12019460	12020329	0.334868	0.012658	0.000000	0.000000	0.000000
chr3L	12023835	12024961	0.000000	0.000000	0.000000	0.000000	0.000000
chr3L	12048182	12048847	0.000000	0.000000	0.000000	0.775940	0.000000
chr3L	12199144	12201033	0.000000	0.000000	0.000000	0.000000	0.000000
chr3L	12209739	12211063	0.000000	0.000000	0.000000	0.000000	0.000000
chr3L	12275135	12275577	0.000000	0.000000	0.000000	0.000000	0.000000
chr3L	12299883	12300654	0.000000	0.000000	0.000000	0.536965	0.000000
chr3L	12319399	12320233	0.991607	0.000000	0.000000	1.000000	0.962830
chr3L	12306244	12307523	0.384676	0.000000	0.000000	0.000000	0.000000
chr3L	12305299	12305943	0.453416	0.000000	0.000000	0.000000	0.000000
chr3L	12321844	12323044	0.644167	0.000000	0.000000	0.000000	0.498333
chr3L	12349632	12350813	0.000000	0.000000	0.000000	0.000000	0.000000
chr3L	12384534	12385529	0.000000	0.000000	0.501508	0.000000	0.000000
chr3L	12397138	12397985	0.000000	0.000000	0.000000	0.000000	0.000000
chr3L	12447048	12447770	0.759003	0.000000	0.000000	0.000000	0.000000
chr3L	12461466	12462978	0.603175	0.000000	0.000000	0.603836	0.447090
chr3L	12483262	12484165	0.986711	0.000000	0.384275	0.000000	0.000000
chr3L	12586595	12587137	1.000000	1.000000	0.000000	0.389299	0.000000
chr3L	12603047	12603713	0.000000	0.000000	0.000000	0.000000	0.000000
chr3L	12644707	12645048	1.000000	0.000000	0.000000	0.000000	0.577713
chr3L	12678284	12678908	0.879808	0.000000	0.000000	0.341346	0.879808
chr3L	12717076	12717628	0.000000	0.000000	0.000000	0.000000	0.000000
chr3L	12782379	12782763	0.000000	0.000000	0.000000	0.000000	0.000000
chr3L	12833332	12833667	0.000000	0.000000	0.000000	0.000000	0.000000
chr3L	12841028	12841833	0.000000	0.000000	0.000000	0.000000	0.000000
chr3L	12844517	12844889	1.000000	0.000000	0.000000	0.000000	0.000000
chr3L	12864342	12864957	0.000000	0.000000	0.000000	0.629268	0.000000
chr3L	12898844	12899295	0.000000	0.000000	0.000000	0.000000	0.000000
chr3L	12930671	12932698	0.000000	0.067094	0.000000	0.036507	0.000000
chr3L	13004724	13005352	0.000000	0.000000	0.000000	0.000000	0.000000
chr3L	13030765	13031457	0.000000	0.000000	0.000000	0.000000	0.000000
chr3L	13075151	13075802	1.000000	0.000000	0.000000	0.000000	0.663594
chr3L	13098793	13099628	0.955689	0.000000	0.000000	0.000000	0.000000
chr3L	13093403	13094127	0.000000	0.000000	0.000000	0.000000	0.000000
chr3L	13104156	13104825	1.000000	0.000000	0.000000	1.000000	1.000000
chr3L	13099886	13100235	0.000000	0.000000	0.000000	0.000000	0.000000
chr3L	13108317	13109044	0.000000	0.000000	0.000000	0.000000	0.000000
chr3L	13179899	13180429	0.000000	0.000000	0.000000	0.000000	0.000000
chr3L	13181850	13183410	0.000000	0.000000	0.552564	0.000000	0.000000
chr3L	13197245	13197602	1.000000	0.000000	0.000000	0.000000	1.000000
chr3L	13198830	13199053	1.000000	0.000000	0.000000	0.000000	0.000000
chr3L	13214468	13215023	0.790991	0.000000	0.000000	0.000000	0.000000
chr3L	13238459	13239854	0.597133	0.000000	0.000000	0.000000	0.696057
chr3L	13257319	13258234	0.000000	0.000000	0.000000	0.000000	0.000000
chr3L	13265507	13266225	0.000000	0.000000	0.000000	0.000000	0.000000
chr3L	13258514	13259878	0.000000	0.000000	0.000000	0.000000	0.000000
chr3L	13283381	13283900	0.341040	0.000000	0.000000	0.000000	0.000000
chr3L	13326102	13326782	0.569118	0.000000	0.000000	0.000000	0.000000
chr3L	13348369	13348782	0.000000	0.000000	0.000000	0.000000	0.000000
chr3L	13363295	13364603	0.000000	0.000000	0.245413	0.000000	0.000000
chr3L	13428893	13429186	0.000000	0.000000	0.000000	0.000000	0.000000
chr3L	13459719	13460377	0.000000	0.000000	0.000000	0.000000	0.000000
chr3L	13479191	13479929	0.317073	0.279133	0.245257	0.326558	0.000000
chr3L	13476521	13476840	0.000000	0.000000	0.000000	0.000000	0.000000
chr3L	13494048	13495243	0.000000	0.000000	0.000000	0.000000	0.000000
chr3L	13555501	13556687	0.000000	0.000000	0.000000	0.000000	0.000000
chr3L	13562086	13563095	0.000000	0.000000	0.000000	0.000000	0.000000
chr3L	13587763	13590270	0.000000	0.000000	0.000000	0.000000	0.000000
chr3L	13599882	13600875	0.656596	0.594159	0.000000	0.000000	0.000000
chr3L	13606336	13607777	0.000000	0.000000	0.000000	0.000000	0.000000
chr3L	13638852	13639475	1.000000	0.000000	0.000000	0.000000	0.000000
chr3L	13652008	13652792	1.000000	1.000000	1.000000	0.000000	0.000000
chr3L	13656308	13656935	0.000000	0.000000	0.000000	0.000000	0.000000
chr3L	13654417	13655827	0.000000	0.000000	0.000000	0.000000	0.000000
chr3L	13676646	13677436	0.000000	0.000000	0.000000	0.000000	0.000000
chr3L	13671198	13671646	0.000000	0.000000	0.000000	0.000000	0.000000
chr3L	13776618	13777576	0.000000	0.000000	0.000000	0.000000	0.000000
chr3L	13790691	13793233	0.306058	0.000000	0.000000	0.000000	0.000000
chr3L	13799310	13800249	0.000000	0.000000	0.000000	0.000000	0.000000
chr3L	13835001	13835715	0.000000	0.000000	0.000000	0.000000	0.000000
chr3L	13879739	13880662	0.000000	0.000000	0.000000	0.000000	0.000000
chr3L	13895712	13897329	0.000000	0.000000	0.000000	0.000000	0.000000
chr3L	13944636	13945000	0.000000	0.000000	1.000000	0.000000	0.000000
chr3L	14086531	14086943	1.000000	0.000000	0.000000	0.000000	0.000000
chr3L	14087530	14088713	0.893491	0.000000	0.000000	0.000000	0.000000
chr3L	14102836	14103436	0.863333	0.000000	0.000000	0.000000	0.000000
chr3L	14099597	14102080	0.372130	0.492549	0.000000	0.000000	0.157471
chr3L	14121660	14122664	0.000000	0.000000	0.000000	0.000000	0.000000
chr3L	14117651	14118203	0.000000	0.000000	0.000000	0.000000	0.000000
chr3L	14128789	14129525	0.000000	0.000000	0.000000	0.470109	0.000000
chr3L	14142518	14142965	0.910515	0.000000	0.000000	1.000000	1.000000
chr3L	14167580	14168263	0.000000	0.000000	0.224012	0.000000	0.000000
chr3L	14259276	14260295	0.000000	0.000000	0.000000	0.000000	0.000000
chr3L	14291346	14291795	0.000000	0.000000	0.000000	0.000000	0.000000
chr3L	14350967	14351731	0.393979	0.000000	0.000000	0.000000	0.000000
chr3L	14357847	14358639	0.000000	0.000000	0.000000	0.000000	0.000000
chr3L	14372593	14373688	0.118721	0.000000	0.000000	0.000000	0.000000
chr3L	14379604	14380406	0.000000	0.000000	0.000000	0.000000	0.000000
chr3L	14443276	14443919	0.000000	0.000000	0.000000	0.000000	0.000000
chr3L	14441869	14443004	0.000000	0.000000	0.000000	0.000000	0.000000
chr3L	14477724	14478636	0.000000	0.000000	0.000000	0.000000	0.000000
chr3L	14480136	14480663	0.000000	0.000000	0.000000	0.000000	0.000000
chr3L	14507622	14508634	0.592885	0.000000	0.000000	0.000000	0.000000
chr3L	14558821	14559480	0.000000	0.000000	0.000000	0.000000	0.000000
chr3L	14569379	14570690	0.424104	0.000000	0.000000	0.427155	0.000000
chr3L	14590681	14591632	0.665615	1.000000	0.000000	0.000000	0.000000
chr3L	14584459	14584937	1.000000	0.000000	0.000000	0.000000	0.000000
chr3L	14610864	14611343	1.000000	0.000000	0.000000	0.000000	0.409186
chr3L	14617446	14618038	0.851351	0.000000	0.646959	0.000000	0.000000
chr3L	14652318	14653138	0.000000	0.000000	0.000000	0.000000	0.000000
chr3L	14690207	14691075	0.000000	0.000000	0.000000	0.000000	0.000000
chr3L	14724941	14725402	0.000000	0.000000	0.000000	0.000000	0.000000
chr3L	14840398	14841896	0.000000	0.000000	0.000000	0.000000	0.000000
chr3L	14845594	14847445	0.000000	0.000000	0.000000	0.000000	0.000000
chr3L	14882566	14883244	0.000000	0.000000	0.000000	0.000000	0.000000
chr3L	14881204	14881781	1.000000	0.000000	0.000000	0.000000	0.000000
chr3L	14901229	14902771	0.000000	0.000000	0.000000	0.000000	0.000000
chr3L	14899843	14901078	0.000000	0.000000	0.000000	0.000000	0.000000
chr3L	14915780	14916382	0.000000	0.000000	0.000000	0.000000	0.000000
chr3L	14934722	14935199	0.000000	0.000000	0.000000	0.000000	0.000000
chr3L	15036536	15037862	0.000000	0.000000	0.000000	0.000000	0.000000
chr3L	15045917	15046510	0.000000	0.000000	0.264755	0.000000	0.000000
chr3L	15059088	15060003	0.000000	0.000000	0.000000	0.000000	0.000000
chr3L	15086279	15086893	0.000000	0.000000	0.000000	0.000000	0.000000
chr3L	15075766	15076673	0.785006	0.000000	0.000000	0.000000	0.000000
chr3L	15123548	15124209	0.000000	0.000000	0.000000	0.000000	0.000000
chr3L	15168780	15169284	0.000000	0.000000	0.000000	0.000000	1.000000
chr3L	15183751	15184600	0.919906	0.000000	0.000000	0.000000	0.000000
chr3L	15209424	15210119	0.637410	0.000000	0.000000	0.000000	0.000000
chr3L	15229969	15230501	0.000000	0.000000	0.000000	0.000000	0.000000
chr3L	15258019	15258452	0.000000	0.000000	0.000000	0.000000	0.000000
chr3L	15264945	15265400	0.810989	0.000000	0.000000	0.839560	0.000000
chr3L	15280846	15281603	0.431968	0.000000	0.000000	0.000000	0.000000
chr3L	15272415	15272856	0.000000	0.000000	0.000000	0.000000	0.351474
chr3L	15277809	15278606	0.471769	0.000000	1.000000	0.000000	0.000000
chr3L	15291150	15291605	0.000000	0.000000	0.000000	0.000000	0.000000
chr3L	15306265	15306806	0.000000	0.000000	0.000000	0.000000	0.000000
chr3L	15350317	15350828	0.000000	0.000000	0.000000	0.000000	0.000000
chr3L	15386322	15387306	0.000000	0.000000	0.000000	0.000000	0.000000
chr3L	15393849	15394813	0.000000	0.000000	0.000000	0.000000	0.000000
chr3L	15428225	15429756	0.665578	0.000000	0.000000	0.000000	0.000000
chr3L	15427562	15427980	0.985646	0.000000	0.000000	0.000000	0.000000
chr3L	15462409	15462817	0.000000	0.000000	0.000000	0.000000	0.000000
chr3L	15452434	15452722	0.000000	0.000000	1.000000	0.000000	0.000000
chr3L	15536493	15537410	0.000000	0.000000	0.000000	0.000000	0.000000
chr3L	15590699	15591403	0.000000	0.000000	0.000000	0.000000	0.000000
chr3L	15614221	15614966	0.000000	0.000000	0.000000	0.057718	0.000000
chr3L	15639584	15639987	0.736973	0.000000	0.000000	0.000000	0.000000
chr3L	15653193	15654343	0.000000	0.000000	0.000000	0.000000	0.000000
chr3L	15672280	15672862	0.469072	0.000000	0.000000	0.000000	0.000000
chr3L	15738982	15739773	1.000000	1.000000	0.000000	0.000000	0.350190
chr3L	15747658	15749886	0.421454	0.000000	0.000000	0.000000	0.692998
chr3L	15746214	15746586	0.000000	0.000000	0.000000	0.000000	0.000000
chr3L	15751315	15752085	0.000000	0.000000	0.000000	0.000000	0.000000
chr3L	15797232	15797680	0.000000	0.000000	0.000000	0.000000	0.000000
chr3L	15824529	15824938	0.000000	0.000000	0.000000	0.000000	0.000000
chr3L	15854524	15854987	0.000000	0.000000	0.000000	0.000000	0.000000
chr3L	15871729	15873219	0.000000	0.000000	0.000000	0.000000	0.000000
chr3L	15922494	15923031	0.000000	0.000000	0.000000	0.000000	0.000000
chr3L	15909475	15910688	0.000000	0.000000	0.000000	0.000000	0.000000
chr3L	15928742	15929032	0.000000	0.000000	0.000000	0.000000	0.000000
chr3L	15995409	15996673	0.000000	0.000000	0.000000	0.333070	0.000000
chr3L	16080321	16081101	0.000000	0.000000	0.000000	0.000000	0.000000
chr3L	16136555	16137560	0.000000	0.000000	0.000000	0.000000	0.000000
chr3L	16166467	16166705	0.000000	0.000000	0.000000	0.000000	0.000000
chr3L	16171866	16173526	0.956627	0.000000	0.000000	0.000000	0.000000
chr3L	16181643	16181983	0.700000	0.000000	0.000000	0.700000	0.000000
chr3L	16208758	16209163	0.920988	0.000000	0.000000	0.000000	0.577778
chr3L	16299276	16300935	0.000000	0.000000	0.000000	0.000000	0.000000
chr3L	16311625	16312672	0.000000	0.000000	0.000000	0.000000	0.000000
chr3L	16339699	16341013	0.809741	0.920852	0.000000	0.000000	0.000000
chr3L	16358236	16359158	0.000000	0.000000	0.000000	0.000000	0.000000
chr3L	16357004	16357746	0.000000	0.000000	0.000000	0.000000	0.000000
chr3L	16393519	16394102	0.000000	0.000000	0.000000	0.000000	0.000000
chr3L	16430605	16431736	0.872679	0.000000	0.000000	0.000000	0.000000
chr3L	16435522	16436996	0.699457	0.000000	0.000000	0.719810	0.456581
chr3L	16464189	16464819	0.000000	0.000000	0.000000	0.000000	0.000000
chr3L	16458605	16460071	0.000000	0.000000	0.000000	0.909959	0.519782
chr3L	16500999	16501799	0.000000	0.000000	0.000000	0.000000	0.000000
chr3L	16596553	16596773	0.000000	0.000000	0.000000	0.000000	0.000000
chr3L	16640957	16642153	0.390468	0.962375	0.000000	0.000000	0.000000
chr3L	16632527	16633549	0.766145	0.000000	0.000000	0.000000	0.000000
chr3L	16655776	16656298	0.613027	0.613027	0.480843	0.613027	0.613027
chr3L	16682283	16683871	0.547229	0.517632	0.275189	0.000000	0.000000
chr3L	16697379	16697938	0.000000	0.000000	0.000000	0.000000	0.000000
chr3L	16732171	16733246	0.000000	0.000000	0.000000	0.000000	0.000000
chr3L	16759906	16760812	0.000000	0.000000	0.000000	0.000000	0.000000
chr3L	16754072	16755236	0.000000	0.000000	0.000000	0.000000	0.000000
chr3L	16752018	16753056	0.000000	0.000000	0.000000	0.792871	0.893064
chr3L	16750053	16750902	0.000000	0.000000	0.000000	0.000000	0.000000
chr3L	16763469	16763834	0.000000	0.000000	0.000000	0.000000	0.000000
chr3L	16820741	16821840	0.000000	0.000000	1.000000	0.000000	0.000000
chr3L	16819529	16820065	0.000000	0.000000	0.000000	0.570895	0.000000
chr3L	16874825	16875276	0.000000	0.000000	0.589800	0.589800	0.589800
chr3L	16878963	16879797	0.000000	0.000000	0.000000	0.000000	0.000000
chr3L	16933188	16934697	0.000000	0.000000	0.000000	0.000000	0.000000
chr3L	16988568	16989209	0.000000	0.000000	0.202808	0.000000	0.000000
chr3L	16992537	16993280	1.000000	0.000000	0.000000	0.000000	0.000000
chr3L	17056612	17058477	0.467560	0.000000	0.000000	0.411260	0.000000
chr3L	17109382	17110556	0.000000	0.000000	0.000000	0.000000	0.000000
chr3L	17106009	17107167	0.543178	0.000000	0.000000	0.000000	0.000000
chr3L	17122688	17124366	0.000000	0.000000	0.000000	0.732420	0.000000
chr3L	17141780	17143169	0.798416	0.000000	0.000000	0.000000	0.000000
chr3L	17183788	17184265	0.675052	0.000000	0.000000	0.000000	0.000000
chr3L	17194439	17195012	0.000000	0.000000	0.000000	0.000000	0.000000
chr3L	17199576	17200032	0.000000	0.000000	0.000000	0.000000	0.000000
chr3L	17217699	17219324	0.000000	0.430769	0.000000	0.000000	0.000000
chr3L	17220909	17221581	0.000000	0.000000	0.000000	0.000000	0.000000
chr3L	17225045	17225556	0.000000	0.000000	0.000000	0.000000	0.000000
chr3L	17236836	17237277	0.000000	0.000000	0.000000	0.000000	0.000000
chr3L	17281277	17281996	0.000000	0.000000	0.000000	0.000000	0.000000
chr3L	17365018	17366131	0.661276	0.000000	0.000000	0.433064	0.234501
chr3L	17357205	17357931	0.000000	0.000000	0.000000	0.000000	0.000000
chr3L	17392400	17393281	0.000000	0.000000	1.000000	0.000000	0.000000
chr3L	17412019	17412928	0.000000	0.000000	0.000000	0.569857	0.646865
chr3L	17444723	17445269	0.534799	0.534799	0.534799	0.534799	0.000000
chr3L	17461687	17461929	0.000000	0.000000	0.000000	0.000000	0.000000
chr3L	17495315	17496705	0.779137	0.337410	0.000000	0.779137	0.779137
chr3L	17601326	17601839	1.000000	0.000000	0.000000	0.000000	0.000000
chr3L	17608198	17608519	1.000000	0.417445	0.000000	0.000000	0.000000
chr3L	17674768	17675185	0.899281	0.000000	0.000000	0.000000	0.000000
chr3L	17718133	17718925	0.000000	0.000000	0.000000	0.000000	0.000000
chr3L	17893595	17894303	0.000000	0.000000	0.000000	0.000000	0.000000
chr3L	17934660	17936304	0.578467	0.000000	0.000000	0.000000	0.000000
chr3L	17951342	17951954	0.000000	0.000000	0.000000	0.000000	0.000000
chr3L	17974057	17974303	0.000000	0.000000	0.000000	0.000000	0.000000
chr3L	17976403	17976776	0.000000	0.000000	0.000000	0.000000	0.000000
chr3L	18061713	18062338	0.988800	1.000000	1.000000	0.000000	0.000000
chr3L	18081884	18082432	0.000000	0.000000	0.000000	0.000000	0.000000
chr3L	18083917	18084923	0.687873	0.000000	0.000000	0.000000	0.000000
chr3L	18076680	18077002	0.000000	0.000000	0.000000	0.000000	0.000000
chr3L	18126987	18127802	0.000000	0.000000	0.000000	0.923926	0.000000
chr3L	18149872	18150226	0.666667	0.000000	0.000000	0.000000	0.000000
chr3L	18172881	18173472	0.895093	0.000000	0.262267	0.000000	0.000000
chr3L	18240515	18240811	0.986486	0.000000	0.942568	0.000000	0.000000
chr3L	18248059	18248476	0.976019	0.000000	0.000000	0.000000	0.000000
chr3L	18286079	18286725	0.000000	0.000000	0.000000	0.000000	0.000000
chr3L	18302027	18302385	0.000000	0.000000	0.000000	0.000000	0.000000
chr3L	18323671	18324174	0.266402	0.000000	0.000000	0.000000	0.000000
chr3L	18319493	18321046	0.000000	0.000000	0.000000	0.000000	0.000000
chr3L	18322092	18323387	0.384556	0.000000	0.000000	0.000000	0.000000
chr3L	18342236	18342800	0.000000	0.000000	0.000000	0.000000	0.000000
chr3L	18344000	18344580	0.000000	0.000000	0.000000	0.000000	0.000000
chr3L	18336025	18336810	0.000000	0.000000	0.000000	0.000000	0.000000
chr3L	18362382	18363035	0.000000	0.000000	0.000000	0.000000	0.000000
chr3L	18379115	18379611	0.000000	0.000000	0.000000	0.000000	0.000000
chr3L	18411099	18411995	0.000000	0.000000	0.000000	0.000000	0.000000
chr3L	18412079	18412789	0.661972	0.000000	0.000000	0.000000	0.000000
chr3L	18417751	18418289	0.953532	0.000000	0.000000	0.000000	0.000000
chr3L	18418646	18420005	0.000000	0.000000	0.000000	0.000000	0.000000
chr3L	18427875	18428992	0.000000	0.000000	0.000000	0.000000	0.000000
chr3L	18450007	18450776	0.000000	0.000000	0.000000	0.000000	0.000000
chr3L	18494405	18497400	0.000000	0.000000	0.000000	0.000000	0.000000
chr3L	18482690	18485406	0.000000	0.000000	0.000000	0.082842	0.000000
chr3L	18492925	18493222	0.000000	0.000000	0.000000	0.000000	0.000000
chr3L	18511968	18512744	0.000000	0.000000	0.000000	0.000000	0.000000
chr3L	18561418	18562113	0.000000	0.000000	0.000000	0.000000	0.000000
chr3L	18554119	18555108	0.000000	0.000000	0.000000	0.000000	0.000000
chr3L	18571670	18572175	0.000000	0.000000	0.000000	0.118812	0.000000
chr3L	18584590	18585795	0.000000	0.000000	0.000000	0.000000	0.000000
chr3L	18637434	18637932	0.000000	0.000000	0.000000	0.000000	0.000000
chr3L	18740432	18740860	0.000000	0.000000	0.000000	0.000000	0.000000
chr3L	18853073	18853953	0.000000	0.000000	0.000000	0.000000	0.000000
chr3L	18936012	18937719	0.000000	0.000000	0.000000	0.000000	0.000000
chr3L	19036893	19037402	0.357564	0.000000	0.000000	0.000000	0.000000
chr3L	19026564	19027322	1.000000	1.000000	1.000000	1.000000	1.000000
chr3L	19058060	19058429	0.000000	0.000000	0.000000	0.000000	0.000000
chr3L	19071257	19071866	0.380952	0.000000	0.699507	0.000000	0.000000
chr3L	19091445	19092202	0.000000	0.000000	0.000000	0.000000	0.000000
chr3L	19153536	19154328	0.000000	0.000000	1.000000	0.000000	0.000000
chr3L	19197053	19197632	0.000000	0.000000	0.000000	0.000000	0.000000
chr3L	19187792	19188813	1.000000	0.000000	1.000000	0.000000	0.000000
chr3L	19242375	19244359	0.000000	0.000000	0.000000	0.000000	0.000000
chr3L	19240400	19241049	0.000000	0.000000	0.838213	0.819723	0.964561
chr3L	19251867	19252555	0.158430	0.000000	0.000000	0.000000	0.000000
chr3L	19325335	19326051	0.000000	0.000000	0.000000	0.000000	0.000000
chr3L	19320374	19321272	0.517817	0.000000	0.000000	0.000000	0.000000
chr3L	19334683	19335343	0.000000	1.000000	0.000000	0.000000	0.000000
chr3L	19386595	19387189	0.000000	0.000000	0.000000	0.000000	0.000000
chr3L	19394100	19395690	0.000000	0.000000	0.611950	0.000000	0.000000
chr3L	19407722	19409470	0.000000	0.000000	0.000000	0.000000	0.000000
chr3L	19477621	19477873	0.000000	0.000000	0.000000	0.000000	0.000000
chr3L	19488728	19489585	0.000000	0.000000	0.000000	0.000000	0.000000
chr3L	19498447	19499722	0.000000	0.000000	0.000000	0.000000	0.000000
chr3L	19560160	19560803	1.000000	1.000000	1.000000	0.794712	0.908243
chr3L	19576738	19578122	0.000000	0.000000	0.000000	0.000000	0.000000
chr3L	19657865	19658771	0.000000	0.000000	0.000000	0.000000	0.000000
chr3L	19646118	19646714	0.000000	0.000000	0.000000	0.000000	0.000000
chr3L	19670042	19671278	0.750809	0.888350	0.000000	0.000000	0.000000
chr3L	19673937	19675267	0.000000	0.000000	0.000000	0.000000	0.730075
chr3L	19671498	19672426	0.000000	0.000000	0.000000	0.000000	0.000000
chr3L	19698505	19699358	1.000000	1.000000	0.000000	0.000000	0.000000
chr3L	19782097	19783773	0.000000	0.000000	0.370525	0.000000	0.000000
chr3L	19872407	19872959	0.000000	0.000000	0.000000	0.000000	0.000000
chr3L	19857806	19858551	0.000000	0.000000	0.000000	0.000000	0.000000
chr3L	19869859	19870202	0.000000	0.000000	0.000000	0.000000	0.000000
chr3L	19945041	19945952	0.000000	0.000000	0.000000	0.000000	0.000000
chr3L	19949907	19950379	0.000000	0.000000	0.000000	0.000000	0.000000
chr3L	20019176	20021157	0.000000	0.000000	0.000000	0.000000	0.541141
chr3L	20051969	20052868	0.000000	0.000000	0.000000	0.000000	0.000000
chr3L	20254003	20255325	0.000000	0.000000	0.000000	0.000000	0.000000
chr3L	20275774	20277261	0.000000	0.000000	0.000000	0.000000	0.000000
chr3L	20272485	20273106	0.000000	0.000000	0.000000	0.000000	0.000000
chr3L	20394356	20394985	0.000000	0.000000	0.000000	0.000000	0.000000
chr3L	20404648	20404992	0.000000	0.000000	0.000000	0.000000	0.000000
chr3L	20417234	20418630	0.000000	0.000000	0.000000	0.000000	0.000000
chr3L	20516529	20517030	0.000000	0.000000	0.000000	0.000000	0.000000
chr3L	20539180	20539767	0.000000	0.000000	0.000000	0.000000	0.000000
chr3L	20551477	20552999	0.880421	0.000000	0.000000	0.781866	0.896846
chr3L	20582066	20583298	0.000000	0.000000	0.000000	0.000000	0.000000
chr3L	20606705	20607352	0.000000	0.000000	1.000000	0.000000	0.000000
chr3L	20612382	20613255	0.000000	0.000000	0.000000	0.000000	0.000000
chr3L	20700730	20701214	0.669421	0.000000	0.000000	0.000000	0.000000
chr3L	20750309	20750956	0.986090	0.459042	0.000000	0.527048	0.000000
chr3L	20829104	20830303	0.000000	0.000000	0.000000	0.000000	0.000000
chr3L	20850273	20851456	0.000000	0.000000	0.000000	0.000000	0.000000
chr3L	20902162	20902898	0.653533	0.292120	0.658967	0.000000	0.000000
chr3L	20953651	20954377	0.000000	0.000000	0.000000	0.000000	0.365014
chr3L	20977236	20978106	0.408046	0.000000	0.000000	0.000000	0.000000
chr3L	20982163	20983369	0.316750	0.000000	0.000000	0.000000	0.000000
chr3L	20984305	20986248	0.338652	0.000000	0.000000	0.288729	0.000000
chr3L	21013564	21013991	0.000000	0.000000	0.000000	0.000000	0.000000
chr3L	21045587	21046157	0.000000	0.000000	0.000000	0.000000	0.000000
chr3L	21053539	21054593	0.000000	0.000000	0.000000	0.000000	0.000000
chr3L	21116367	21117074	0.000000	0.000000	0.000000	0.000000	0.000000
chr3L	21110546	21111424	0.446469	1.000000	0.000000	0.000000	0.000000
chr3L	21109831	21110159	0.000000	1.000000	0.000000	0.000000	0.000000
chr3L	21211595	21212378	0.000000	0.000000	0.279693	0.052363	0.000000
chr3L	21201301	21201762	0.000000	0.000000	0.000000	0.000000	0.000000
chr3L	21259245	21259882	0.681319	0.000000	0.000000	0.000000	0.000000
chr3L	21324534	21325388	0.000000	0.000000	0.000000	0.000000	0.000000
chr3L	21379345	21379868	0.000000	0.000000	0.000000	0.000000	0.000000
chr3L	21389575	21390458	0.000000	0.000000	0.000000	0.000000	0.000000
chr3L	21407131	21407735	0.000000	0.000000	0.000000	0.000000	0.000000
chr3L	21451163	21452522	0.689478	0.000000	0.000000	0.000000	0.000000
chr3L	21456415	21457096	0.801762	0.000000	0.000000	0.000000	0.000000
chr3L	21465108	21467088	0.845960	0.000000	0.000000	0.000000	0.000000
chr3L	21649159	21649756	0.943049	0.000000	0.000000	0.000000	0.000000
chr3L	21647204	21648311	0.000000	0.000000	0.000000	0.000000	0.000000
chr3L	21650166	21650695	0.618147	0.000000	0.000000	0.000000	0.824197
chr3L	21865603	21868542	0.000000	0.000000	0.000000	0.082341	0.000000
chr3L	21862666	21863995	0.000000	0.000000	0.000000	0.000000	0.000000
chr3L	21857675	21858454	0.000000	0.000000	0.000000	0.148909	0.000000
chr3L	21884352	21884952	0.376667	0.741667	0.000000	0.000000	0.000000
chr3L	21910376	21912740	0.000000	0.255076	0.000000	0.000000	0.000000
chr3L	21933398	21933962	0.000000	0.000000	0.000000	0.000000	0.000000
chr3L	21997002	21999456	0.000000	0.000000	0.000000	0.000000	0.000000
chr3L	22008261	22009964	0.000000	0.000000	0.000000	0.000000	0.000000
chr3L	22016894	22019057	0.000000	0.000000	0.000000	0.000000	0.000000
chr3L	22023437	22026003	0.000000	0.000000	0.000000	0.000000	0.000000
chr3L	22031249	22033764	0.000000	0.000000	0.000000	0.000000	0.000000
chr3L	22095908	22098191	0.000000	0.000000	0.000000	0.000000	0.000000
chr3L	22109380	22110116	0.000000	0.000000	0.000000	0.607337	0.000000
chr3L	22123420	22124296	0.000000	0.000000	0.000000	0.000000	0.000000
chr3L	22127182	22128427	0.000000	0.000000	0.000000	0.000000	0.000000
chr3L	22152837	22154605	0.910068	0.000000	0.000000	0.000000	0.494344
chr3L	22206015	22208348	0.184312	0.000000	0.000000	0.000000	0.000000
chr3L	22228069	22228673	0.000000	0.000000	0.000000	0.000000	0.000000
chr3L	22257919	22258710	0.000000	0.000000	0.000000	0.000000	0.000000
chr3L	22283641	22284988	0.000000	0.000000	0.000000	0.000000	0.000000
chr3L	22294213	22295694	0.000000	0.000000	0.000000	0.000000	0.000000
chr3L	22378719	22379399	0.795588	0.000000	0.000000	0.000000	0.019118
chr3L	22392816	22393547	0.113543	0.000000	0.000000	0.000000	0.000000
chr3L	22404224	22404562	0.000000	0.000000	0.000000	0.000000	0.000000
chr3L	22426873	22427781	0.000000	0.000000	0.000000	0.000000	0.000000
chr3L	22434972	22436175	0.458853	0.024106	0.000000	0.000000	0.000000
chr3L	22452152	22452698	0.000000	0.000000	0.000000	0.000000	0.000000
chr3L	22471843	22472325	0.000000	0.000000	1.000000	0.000000	0.000000
chr3L	22482748	22484183	0.000000	0.000000	0.000000	0.000000	0.000000
chr3L	22515468	22517972	0.242013	0.000000	0.279952	0.652955	0.178914
chr3L	22513342	22514843	0.000000	0.000000	0.000000	0.000000	0.000000
chr3L	22536499	22538559	0.000000	0.000000	0.000000	0.000000	0.000000
chr3L	22538861	22541161	0.000000	0.000000	0.000000	0.251739	0.000000
chr3L	22635107	22635681	0.000000	0.000000	0.000000	0.000000	0.000000
chr3L	22627171	22628170	0.000000	0.000000	0.000000	0.000000	0.000000
chr3L	22653294	22655142	0.000000	0.000000	0.000000	0.000000	0.000000
chr3L	22743202	22743569	0.000000	0.000000	0.000000	0.000000	0.000000
chr3L	22848887	22849257	0.000000	0.000000	0.000000	0.000000	0.000000
chr3L	22889602	22890314	0.000000	0.000000	0.000000	0.000000	0.000000
chr3L	22916540	22919743	0.000000	0.000000	0.000000	0.000000	0.000000
chr3L	22926262	22929080	0.000000	0.000000	0.000000	0.000000	0.000000
chr3L	22922540	22925287	0.117947	0.000000	0.000000	0.000000	0.000000
chr3L	22929127	22931028	0.000000	0.000000	0.000000	0.000000	0.000000
chr3L	22963641	22964135	0.000000	0.000000	0.000000	0.000000	0.000000
chr3L	22966205	22968007	0.000000	0.000000	0.000000	0.346837	0.000000
chr3L	23000271	23000982	0.000000	0.000000	0.000000	0.000000	0.000000
chr3L	22999603	23000050	0.000000	0.000000	0.000000	0.000000	0.000000
chr3L	23010809	23012562	0.000000	0.000000	0.125499	0.000000	0.000000
chr3L	23033540	23034976	0.000000	0.000000	0.000000	0.000000	0.000000
chr3L	23090037	23093167	0.000000	0.156869	0.000000	0.156869	0.000000
chr3L	23269443	23270575	0.000000	0.000000	0.000000	0.000000	0.000000
chr3L	23851883	23852721	0.000000	0.000000	0.000000	0.000000	0.000000
chr3L	24473510	24473920	0.000000	0.000000	0.000000	0.000000	0.000000
chr3L	24740468	24742979	0.000000	0.000000	0.000000	0.000000	0.000000
chr3L	24765960	24766361	0.000000	0.000000	0.000000	0.000000	0.000000
chr3L	25503549	25504215	0.000000	0.000000	0.000000	0.000000	0.000000
chr3L	25868484	25869142	0.000000	0.000000	0.000000	0.000000	0.000000
chr3L	26227479	26228699	0.000000	0.000000	0.000000	0.000000	0.000000
chr3L	27006875	27007305	0.000000	0.000000	0.000000	0.000000	0.000000
chr3L	27086667	27087294	0.000000	0.000000	0.000000	0.000000	0.000000
chr3L	27085614	27086276	0.000000	0.000000	0.000000	0.000000	0.000000
chr3L	27084979	27085397	0.000000	0.000000	0.000000	0.000000	0.000000
chr3L	27130146	27131047	0.000000	0.000000	0.000000	0.000000	0.000000
chr3L	27142695	27143653	0.000000	0.000000	0.000000	0.000000	0.000000
[truncated: 1,333 more rows]
