# Supplementary material for: The hourglass model of evolutionary conservation during embryogenesis extends to developmental enhancers with signatures of positive selection
Source: Genome Res. 2021 Sep;31(9):1573–81. doi: 10.1101/gr.275212.121 (PMC8415374; doi:10.1101/gr.275212.121)
Supplement: Supplemental Material [file supp_gr.275212.121_Supplemental_Code.zip › Supplemental_Code/data/bedFiles/enhancers/stage_specific_enhancers/enhancer_overlap_annotation/dmel1416_IDR_0.05_specific_enhancer_annoALlDvirSatges.bed]

chr2L	2883405	2883688	0.000000	0.000000	0.000000	0.000000	0.000000
chr2L	736238	737447	0.000000	0.000000	0.000000	0.563275	0.000000
chr2L	1375132	1376774	0.000000	0.000000	0.000000	0.000000	0.000000
chr2L	2292235	2294035	0.000000	0.000000	0.000000	0.000000	0.000000
chr2L	2850784	2851699	0.000000	0.000000	0.000000	0.000000	0.000000
chr2L	11632491	11633665	0.000000	0.250426	0.000000	0.000000	0.000000
chr2L	13925926	13927184	0.000000	0.000000	1.000000	0.000000	0.000000
chr2L	16579698	16581578	0.000000	0.000000	0.000000	0.000000	0.000000
chr2L	16988159	16990516	0.000000	0.000000	0.000000	0.000000	0.000000
chr2L	17153408	17155333	0.000000	0.414545	0.433247	0.000000	0.000000
chr2L	201007	201910	0.455150	0.000000	0.000000	0.024363	1.000000
chr2L	322842	323478	0.000000	0.000000	0.432390	0.000000	0.000000
chr2L	338324	338902	0.000000	0.000000	0.000000	0.000000	0.000000
chr2L	914416	914854	0.000000	0.000000	0.000000	0.000000	0.000000
chr2L	1414000	1415713	0.545242	0.000000	0.000000	0.000000	0.405137
chr2L	1464411	1465605	0.000000	0.000000	0.000000	0.000000	0.000000
chr2L	1482467	1483486	0.000000	0.000000	0.000000	0.000000	0.000000
chr2L	1598712	1600701	0.000000	0.000000	0.000000	0.000000	0.000000
chr2L	1925613	1927030	0.709245	0.730416	0.000000	0.000000	0.441073
chr2L	1996279	1997702	0.000000	0.000000	0.000000	0.000000	0.000000
chr2L	2303827	2306018	0.000000	0.000000	0.000000	0.000000	0.000000
chr2L	2345174	2346151	0.000000	0.000000	0.000000	0.000000	0.000000
chr2L	2508169	2508711	0.000000	0.896679	0.000000	0.000000	0.000000
chr2L	2593863	2596102	0.000000	0.000000	0.000000	0.067441	0.000000
chr2L	2602143	2602732	0.000000	0.000000	0.000000	0.000000	0.000000
chr2L	2848519	2850011	0.000000	0.000000	0.000000	0.000000	0.000000
chr2L	2835553	2836678	0.000000	0.000000	0.000000	0.000000	0.000000
chr2L	3230904	3231712	0.000000	0.000000	0.000000	0.000000	0.000000
chr2L	3398848	3399612	0.000000	0.000000	0.000000	0.000000	0.000000
chr2L	3666566	3666819	0.000000	0.000000	0.000000	0.000000	0.000000
chr2L	4141370	4143002	0.330882	0.408701	0.389706	0.000000	0.000000
chr2L	4590093	4591121	0.000000	0.000000	0.000000	0.000000	0.000000
chr2L	4636756	4638276	0.000000	0.000000	0.000000	0.000000	0.000000
chr2L	4717454	4718370	0.000000	0.000000	0.000000	0.000000	0.000000
chr2L	4705355	4706803	0.000000	0.000000	0.000000	0.000000	0.000000
chr2L	5304267	5304650	0.000000	0.000000	0.000000	0.000000	0.000000
chr2L	5643402	5644777	0.366545	0.000000	0.350545	0.000000	0.000000
chr2L	5734785	5735896	0.000000	0.000000	0.000000	0.000000	0.000000
chr2L	5958937	5959513	0.000000	0.000000	0.000000	0.000000	0.000000
chr2L	6120995	6122355	0.000000	0.000000	0.000000	0.000000	0.000000
chr2L	6404323	6405036	0.000000	0.000000	0.000000	0.000000	0.000000
chr2L	6568298	6569185	0.000000	0.000000	0.000000	0.000000	0.000000
chr2L	6579574	6581419	0.000000	0.000000	0.000000	0.000000	0.000000
chr2L	7071196	7071626	0.000000	0.000000	0.000000	0.000000	0.000000
chr2L	7100657	7101942	0.000000	0.000000	0.000000	0.000000	0.000000
chr2L	7167417	7168596	0.000000	0.000000	0.000000	0.000000	0.000000
chr2L	7284800	7285375	0.000000	0.000000	0.000000	0.000000	0.000000
chr2L	7434295	7434853	0.000000	0.000000	0.000000	0.000000	0.000000
chr2L	7693498	7694764	0.000000	0.000000	0.000000	0.000000	0.000000
chr2L	7762181	7763420	0.000000	0.000000	0.000000	0.000000	0.000000
chr2L	8339458	8340272	0.000000	0.213759	0.000000	0.000000	0.000000
chr2L	8530141	8530707	0.000000	0.000000	0.000000	0.000000	0.000000
chr2L	8901975	8903614	0.000000	1.000000	0.000000	0.000000	0.000000
chr2L	8903710	8906080	0.000000	0.000000	0.277637	0.000000	0.000000
chr2L	9601165	9601713	0.000000	0.000000	0.000000	0.968978	0.000000
chr2L	9735233	9736306	0.000000	0.000000	0.000000	0.000000	0.000000
chr2L	10077736	10079072	0.000000	0.000000	0.000000	0.000000	0.000000
chr2L	10192401	10194030	0.000000	0.000000	0.000000	0.000000	0.000000
chr2L	11256559	11258241	0.000000	0.000000	0.000000	0.000000	0.000000
chr2L	11554021	11554887	0.000000	0.000000	0.000000	0.000000	0.000000
chr2L	11568983	11572120	0.000000	0.000000	0.000000	0.000000	0.000000
chr2L	11652746	11654314	0.000000	0.000000	0.000000	0.000000	0.000000
chr2L	11786078	11787721	0.000000	0.000000	0.000000	0.000000	0.000000
chr2L	11869867	11871112	0.000000	0.000000	0.000000	0.000000	0.000000
chr2L	12077656	12078148	0.000000	0.000000	0.000000	0.000000	0.000000
chr2L	12297630	12300367	0.000000	0.000000	0.000000	0.000000	0.000000
chr2L	12391296	12392100	0.562189	0.000000	0.000000	0.000000	0.000000
chr2L	12557639	12558273	0.000000	0.000000	0.000000	0.000000	0.000000
chr2L	12635211	12635980	0.000000	0.000000	0.000000	0.236671	0.000000
chr2L	12748508	12749418	0.000000	0.000000	0.000000	0.000000	0.000000
chr2L	13205868	13207032	0.312715	0.674399	0.626289	0.000000	0.542955
chr2L	13312993	13314525	0.000000	0.000000	0.000000	0.000000	0.000000
chr2L	13473564	13474270	0.000000	0.000000	0.000000	0.124646	0.000000
chr2L	13695077	13696026	0.000000	0.000000	0.000000	0.000000	0.000000
chr2L	13727760	13728865	0.000000	0.000000	0.000000	0.000000	0.000000
chr2L	13937378	13939204	0.000000	0.000000	0.000000	0.000000	0.000000
chr2L	14008923	14009667	0.000000	0.000000	0.000000	0.000000	0.000000
chr2L	14077190	14079810	0.000000	0.000000	0.000000	0.000000	0.000000
chr2L	14613736	14614493	0.000000	0.000000	0.000000	0.000000	0.000000
chr2L	14754579	14756957	0.000000	0.000000	0.000000	0.115643	0.000000
chr2L	14787297	14790048	0.000000	0.000000	0.000000	0.000000	0.000000
chr2L	14797248	14797984	0.000000	0.000000	0.000000	0.000000	0.000000
chr2L	14824171	14825951	0.000000	0.000000	0.000000	0.121910	0.000000
chr2L	14958677	14959382	0.000000	0.000000	0.000000	0.000000	0.000000
chr2L	15003695	15004742	0.000000	0.000000	0.000000	0.000000	0.000000
chr2L	15001236	15002145	0.000000	0.000000	0.000000	0.000000	0.000000
chr2L	15155308	15156312	0.000000	0.000000	0.000000	0.000000	0.000000
chr2L	15168608	15169222	0.000000	0.000000	0.418567	0.402280	0.991857
chr2L	15172847	15173822	0.000000	0.000000	0.000000	0.000000	0.000000
chr2L	15374419	15375181	0.000000	0.000000	0.000000	0.000000	0.000000
chr2L	15455823	15456282	0.000000	0.000000	0.000000	0.000000	0.000000
chr2L	15546263	15547144	0.000000	0.000000	0.000000	0.000000	0.000000
chr2L	15784480	15785553	0.000000	0.000000	0.000000	0.000000	0.000000
chr2L	15931225	15934009	0.223420	0.104167	0.142601	0.020115	0.046336
chr2L	16075637	16077717	0.000000	0.000000	0.000000	0.000000	0.000000
chr2L	16403679	16404860	0.000000	0.000000	0.000000	0.000000	0.626588
chr2L	16567819	16568585	0.000000	0.000000	0.000000	0.000000	0.000000
chr2L	16671731	16672449	0.000000	0.190808	0.190808	0.000000	0.000000
chr2L	16986773	16987918	0.000000	0.000000	0.000000	0.000000	0.000000
chr2L	17019680	17020626	0.000000	0.000000	0.000000	0.000000	0.000000
chr2L	17057552	17058703	0.000000	0.000000	0.000000	0.000000	0.000000
chr2L	17068171	17070833	0.000000	0.000000	0.000000	0.000000	0.000000
chr2L	17307186	17308588	0.000000	0.000000	0.000000	0.000000	0.000000
chr2L	17305630	17306098	0.000000	0.000000	0.000000	0.000000	0.000000
chr2L	17332301	17332871	0.000000	0.000000	0.000000	0.000000	0.000000
chr2L	17329034	17330513	0.000000	0.000000	0.000000	0.000000	0.000000
chr2L	17641198	17641957	0.000000	0.000000	0.000000	0.000000	0.000000
chr2L	17731954	17732867	0.000000	0.000000	0.000000	0.000000	0.000000
chr2L	17971198	17972023	0.000000	0.000000	0.000000	0.000000	0.000000
chr2L	18036748	18038215	0.000000	0.000000	0.000000	0.000000	0.000000
chr2L	18071817	18074315	0.000000	0.000000	0.000000	0.000000	0.000000
chr2L	18225296	18226955	0.000000	0.050030	0.000000	0.000000	0.000000
chr2L	18232435	18234299	0.000000	0.000000	0.000000	0.000000	0.000000
chr2L	18420676	18424144	0.000000	0.000000	0.000000	0.000000	0.000000
chr2L	18482507	18483212	0.000000	0.000000	0.000000	0.000000	0.000000
chr2L	18757519	18759314	0.000000	0.000000	0.000000	0.000000	0.000000
chr2L	18769967	18771031	0.000000	0.000000	0.000000	0.000000	0.000000
chr2L	18867448	18868316	1.000000	0.778802	0.887097	0.000000	0.000000
chr2L	19177220	19177853	0.000000	0.000000	0.000000	0.000000	0.000000
chr2L	19276174	19276792	0.000000	0.000000	0.000000	0.000000	0.000000
chr2L	19634711	19636871	0.668056	0.000000	0.668056	0.062963	0.000000
chr2L	19740809	19741321	0.000000	0.000000	0.000000	0.000000	0.000000
chr2L	20074348	20074625	0.000000	0.000000	0.000000	0.000000	0.000000
chr2L	20106642	20107235	0.000000	0.000000	0.000000	0.000000	0.000000
chr2L	20173733	20173927	0.000000	0.000000	1.000000	0.000000	0.000000
chr2L	20535491	20537195	0.000000	0.000000	0.357981	0.000000	0.000000
chr2L	20969457	20970909	0.634298	0.634298	0.634298	0.634298	0.559229
chr2L	21272729	21273890	0.000000	0.000000	0.000000	0.000000	0.000000
chr2L	21402353	21402814	0.000000	0.000000	0.000000	0.000000	0.000000
chr2L	21722577	21723200	0.000000	0.000000	0.000000	0.000000	0.000000
chr2L	21733905	21734937	0.000000	0.000000	0.000000	0.000000	0.000000
chr2L	21889935	21890649	0.000000	0.000000	0.956583	0.000000	0.000000
chr2L	22304069	22306343	0.000000	0.000000	0.000000	0.000000	0.000000
chr2L	22398842	22399361	0.000000	0.000000	0.000000	0.000000	0.000000
chr2R	7798486	7799465	0.410623	0.000000	0.000000	0.000000	0.000000
chr2R	8814077	8814981	0.000000	0.000000	0.000000	0.000000	0.368363
chr2R	13074107	13075068	0.203954	0.000000	0.000000	0.000000	0.000000
chr2R	16154401	16156109	0.696136	0.000000	0.000000	0.696136	0.696136
chr2R	17234082	17236564	0.000000	0.000000	0.000000	0.000000	0.000000
chr2R	52386	52602	0.000000	0.000000	0.000000	0.000000	0.000000
chr2R	1989425	1989667	0.000000	0.000000	0.000000	1.000000	0.000000
chr2R	2421510	2421997	0.000000	0.000000	0.000000	0.000000	0.000000
chr2R	2734964	2735155	0.000000	0.000000	0.000000	0.000000	0.000000
chr2R	3840230	3840404	0.000000	0.000000	0.000000	0.000000	0.000000
chr2R	3925873	3927037	0.000000	0.000000	0.000000	0.000000	0.000000
chr2R	4209103	4209346	0.000000	0.000000	0.000000	0.000000	0.000000
chr2R	4674944	4675628	0.000000	0.000000	0.000000	0.000000	0.000000
chr2R	6086964	6087699	0.000000	0.000000	0.000000	0.000000	0.000000
chr2R	6604362	6605294	0.000000	0.000000	0.000000	0.000000	0.000000
chr2R	6925025	6926561	0.088542	0.000000	0.000000	0.000000	0.000000
chr2R	7012976	7013640	0.000000	0.000000	0.000000	0.000000	0.000000
chr2R	7327233	7328110	0.000000	0.000000	0.000000	0.000000	0.000000
chr2R	7393599	7394690	0.000000	0.000000	0.000000	0.000000	0.000000
chr2R	7985446	7986190	0.000000	0.000000	0.000000	0.000000	0.000000
chr2R	8154194	8155508	0.200152	0.397260	0.000000	0.000000	0.000000
chr2R	8459657	8460733	0.000000	0.000000	0.000000	0.000000	0.000000
chr2R	8575864	8576903	0.000000	0.000000	0.000000	0.000000	0.000000
chr2R	8585403	8586779	0.000000	0.000000	0.000000	0.000000	0.000000
chr2R	8777060	8777859	0.000000	0.000000	0.000000	0.000000	0.000000
chr2R	8824322	8825815	0.000000	0.000000	0.000000	0.000000	0.000000
chr2R	8821638	8821988	0.000000	0.000000	0.000000	0.000000	0.000000
chr2R	9342925	9344413	0.000000	0.000000	0.000000	0.000000	0.000000
chr2R	9349614	9350988	0.000000	0.000000	0.000000	0.000000	0.000000
chr2R	9379040	9381970	0.082253	0.000000	0.000000	0.000000	0.000000
chr2R	9446569	9447355	0.000000	0.000000	0.000000	0.000000	0.000000
chr2R	9597040	9597586	0.000000	0.000000	0.000000	0.000000	0.000000
chr2R	9614669	9615818	0.000000	0.000000	0.000000	0.000000	0.000000
chr2R	9684957	9686063	0.000000	0.000000	0.000000	0.000000	0.000000
chr2R	9904565	9905984	0.489077	0.000000	0.682875	0.000000	0.000000
chr2R	10081984	10082784	0.000000	1.000000	0.882500	0.787500	0.000000
chr2R	10314465	10315241	0.000000	0.000000	0.635309	0.000000	0.000000
chr2R	10357647	10358857	0.000000	0.000000	0.000000	0.000000	0.000000
chr2R	10718312	10718858	0.000000	0.000000	0.000000	0.000000	0.000000
chr2R	10759539	10760198	0.000000	0.000000	0.000000	0.000000	0.000000
chr2R	11079004	11079717	0.000000	0.000000	0.000000	0.000000	0.000000
chr2R	11152868	11154083	0.000000	0.000000	0.000000	0.000000	0.000000
chr2R	11275997	11276710	0.000000	0.000000	0.000000	0.000000	0.000000
chr2R	11478782	11479454	0.000000	0.000000	0.000000	0.000000	0.000000
chr2R	11540326	11540973	0.000000	0.000000	0.000000	0.000000	0.168470
chr2R	11984448	11984827	1.000000	0.000000	0.000000	0.000000	0.000000
chr2R	12206810	12207879	0.000000	0.000000	0.317119	0.000000	0.000000
chr2R	12496992	12497754	0.000000	0.000000	0.000000	0.000000	0.000000
chr2R	12484836	12486637	0.000000	0.000000	0.000000	0.000000	0.000000
chr2R	12621126	12623133	0.000000	0.000000	0.000000	0.000000	0.000000
chr2R	13512333	13514201	0.000000	0.000000	0.000000	0.000000	0.000000
chr2R	13530542	13531535	0.000000	0.000000	0.000000	0.000000	0.000000
chr2R	13737296	13738445	0.000000	0.000000	0.000000	0.000000	0.000000
chr2R	13771609	13772586	0.000000	0.000000	0.000000	0.000000	0.000000
chr2R	13813317	13814729	0.000000	0.000000	0.000000	0.000000	0.000000
chr2R	14036764	14037233	0.744136	1.000000	0.773987	0.000000	0.944563
chr2R	14217533	14218097	0.000000	0.000000	0.000000	0.000000	0.000000
chr2R	14481756	14482473	0.000000	0.000000	0.000000	0.000000	0.000000
chr2R	14909560	14910410	0.582353	0.000000	0.665882	0.000000	0.000000
chr2R	16438427	16440769	0.000000	0.000000	0.000000	0.000000	0.000000
chr2R	16458213	16459037	0.000000	0.000000	0.000000	0.000000	0.000000
chr2R	16502314	16502917	0.000000	0.000000	0.000000	0.000000	0.000000
chr2R	16693607	16694676	0.000000	0.000000	0.000000	0.000000	0.000000
chr2R	16711722	16712458	0.000000	0.000000	0.000000	0.000000	0.000000
chr2R	16729285	16730327	0.000000	0.000000	0.000000	0.000000	0.000000
chr2R	16929091	16930226	0.000000	0.000000	0.000000	0.000000	0.000000
chr2R	17183589	17184174	0.000000	0.000000	0.000000	0.000000	0.000000
chr2R	17290588	17291293	0.768794	0.000000	0.400000	0.000000	0.000000
chr2R	17319310	17320389	0.000000	0.000000	0.000000	0.000000	0.000000
chr2R	17621276	17622417	0.000000	0.503067	0.000000	0.000000	0.000000
chr2R	17635278	17636372	0.000000	0.876600	0.811700	1.000000	0.000000
chr2R	17648351	17649140	0.000000	0.000000	0.000000	0.000000	0.000000
chr2R	17904121	17906905	0.000000	0.000000	0.000000	0.000000	0.000000
chr2R	17908921	17909161	0.000000	0.000000	0.000000	0.000000	0.000000
chr2R	17916719	17918142	0.000000	0.000000	0.000000	0.000000	0.000000
chr2R	17984072	17984680	0.000000	0.000000	0.000000	0.000000	0.000000
chr2R	18647370	18647934	0.000000	0.000000	0.000000	0.000000	0.000000
chr2R	18774622	18775129	0.000000	0.644970	0.721893	0.487179	0.000000
chr2R	18811724	18812751	0.000000	0.277507	0.000000	0.000000	0.000000
chr2R	18892184	18893510	0.000000	0.371795	0.371795	0.000000	0.000000
chr2R	19051108	19052661	0.000000	0.000000	0.000000	0.000000	0.000000
chr2R	19069433	19070652	0.000000	0.000000	0.000000	0.000000	0.000000
chr2R	19079324	19081311	0.000000	0.000000	0.000000	0.000000	0.000000
chr2R	19213574	19215263	0.000000	0.000000	0.000000	0.000000	0.000000
chr2R	19329464	19330332	0.000000	0.000000	0.000000	0.000000	0.000000
chr2R	20224341	20224932	0.526227	0.000000	0.000000	0.000000	0.000000
chr2R	20315743	20316114	0.628032	0.000000	0.000000	0.622642	0.606469
chr2R	20358159	20359551	0.000000	0.000000	0.000000	0.000000	0.000000
chr2R	20435560	20436489	0.000000	0.000000	0.000000	0.000000	0.000000
chr2R	20458053	20458602	0.000000	0.000000	0.000000	0.000000	0.000000
chr2R	20646864	20649962	0.372176	0.364751	0.359587	0.000000	0.000000
chr2R	20754825	20756208	0.000000	0.000000	0.000000	0.000000	0.000000
chr2R	21251615	21251962	0.000000	0.000000	0.000000	0.000000	0.000000
chr2R	21275330	21275937	0.000000	0.000000	0.000000	0.000000	0.000000
chr2R	21380167	21380716	0.000000	0.000000	0.000000	0.000000	0.000000
chr2R	21389788	21390624	0.000000	0.000000	0.000000	0.000000	0.000000
chr2R	21407492	21410113	0.000000	0.000000	0.000000	0.000000	0.000000
chr2R	21513042	21515361	0.395429	0.712807	0.510565	0.000000	0.000000
chr2R	21801180	21801758	0.000000	1.000000	0.000000	0.000000	0.000000
chr2R	22435550	22436675	0.000000	0.000000	0.000000	0.000000	0.000000
chr2R	22447039	22448270	0.000000	0.000000	0.000000	0.000000	0.000000
chr2R	22727515	22728548	0.483059	0.000000	0.000000	0.432720	0.360116
chr2R	22978459	22979289	0.000000	0.000000	0.000000	0.000000	0.000000
chr2R	23295216	23296874	0.000000	0.000000	0.000000	0.000000	0.000000
chr2R	23342965	23343740	0.460645	0.000000	0.000000	1.000000	0.357419
chr2R	23468954	23470258	0.000000	0.000000	0.000000	0.000000	0.000000
chr2R	23761711	23762801	0.000000	0.000000	0.000000	0.000000	0.000000
chr2R	23792755	23793642	0.000000	0.000000	0.000000	0.000000	0.000000
chr2R	24003828	24004548	0.000000	0.000000	0.000000	0.000000	0.000000
chr2R	24162976	24163873	0.226310	0.000000	0.000000	0.000000	0.000000
chr2R	24233652	24234371	0.000000	0.000000	0.000000	0.000000	0.000000
chr2R	24925726	24927324	0.000000	0.215895	0.000000	0.000000	0.000000
chr3L	916990	918475	0.420202	0.605387	0.340067	0.000000	0.000000
chr3L	3012457	3014855	1.000000	1.000000	1.000000	1.000000	1.000000
chr3L	3275925	3276882	1.000000	1.000000	1.000000	1.000000	1.000000
chr3L	5373596	5375846	0.000000	0.000000	0.000000	0.000000	0.000000
chr3L	14286783	14287151	0.000000	0.000000	0.000000	0.000000	0.000000
chr3L	4946926	4948073	0.000000	0.000000	0.000000	0.000000	0.000000
chr3L	5062238	5063131	0.000000	0.000000	0.000000	0.000000	0.000000
chr3L	8748963	8749292	0.000000	0.000000	0.000000	1.000000	1.000000
chr3L	9551044	9551902	0.674825	0.000000	1.000000	0.000000	0.000000
chr3L	11189629	11190650	0.000000	0.000000	0.000000	0.000000	0.000000
chr3L	11746201	11747763	0.000000	0.000000	0.000000	0.000000	0.000000
chr3L	11728918	11731286	0.000000	0.000000	0.000000	0.000000	0.000000
chr3L	14515431	14516267	0.000000	0.000000	0.000000	0.000000	0.000000
chr3L	15417232	15419281	0.000000	0.000000	0.000000	0.000000	0.000000
chr3L	16201820	16204308	0.200965	0.000000	0.048232	0.151929	0.772910
chr3L	498498	500125	0.000000	0.000000	0.000000	0.000000	0.000000
chr3L	779280	779866	0.689420	1.000000	1.000000	0.000000	0.000000
chr3L	798909	799324	0.000000	0.000000	0.000000	0.000000	0.000000
chr3L	824265	825301	0.473938	0.000000	0.000000	0.000000	0.000000
chr3L	907294	908693	0.829879	0.000000	0.829879	0.102931	0.000000
chr3L	957827	958978	1.000000	0.622068	1.000000	0.000000	0.000000
chr3L	1008039	1009450	0.000000	0.000000	0.000000	0.000000	0.000000
chr3L	1067298	1067818	0.000000	0.000000	0.000000	0.000000	0.000000
chr3L	1283911	1284605	0.000000	0.000000	0.548991	0.000000	0.000000
chr3L	1377531	1378705	0.000000	0.000000	0.608177	0.000000	0.000000
chr3L	2008968	2010437	0.000000	0.000000	0.000000	0.000000	0.000000
chr3L	2006111	2008947	0.000000	0.000000	0.000000	0.000000	0.000000
chr3L	2363988	2366131	0.000000	0.384041	0.000000	0.000000	0.000000
chr3L	2422415	2423877	0.000000	0.000000	0.000000	0.000000	0.000000
chr3L	2560659	2560962	0.000000	0.000000	0.000000	0.000000	0.000000
chr3L	2559276	2559990	0.000000	0.187675	0.000000	0.474790	0.000000
chr3L	2923207	2923870	1.000000	1.000000	1.000000	1.000000	1.000000
chr3L	3023219	3024873	1.000000	1.000000	1.000000	1.000000	1.000000
chr3L	3142217	3142894	1.000000	1.000000	1.000000	1.000000	1.000000
chr3L	3369938	3371543	0.000000	0.000000	0.000000	0.000000	0.000000
chr3L	3387625	3388254	0.793323	1.000000	0.238474	0.000000	0.961844
chr3L	3640423	3643811	0.165289	0.000000	0.000000	0.000000	0.000000
chr3L	3705077	3707816	0.118656	0.000000	0.183279	0.121577	0.000000
chr3L	4309913	4310705	0.000000	0.000000	0.000000	0.000000	0.000000
chr3L	4358331	4359075	0.000000	0.000000	0.000000	0.000000	0.000000
chr3L	4394920	4395484	0.769504	0.000000	0.000000	0.000000	0.000000
chr3L	4518950	4520002	0.367871	0.000000	0.000000	0.000000	0.000000
chr3L	4542897	4544332	0.190941	0.000000	0.000000	0.068293	0.000000
chr3L	4570142	4570755	0.000000	0.000000	0.000000	0.000000	0.000000
chr3L	4712430	4715073	0.000000	0.313280	0.000000	0.000000	0.000000
chr3L	5003390	5004306	0.000000	0.000000	0.000000	0.000000	0.000000
chr3L	5214709	5215288	0.000000	0.606218	0.000000	0.000000	0.000000
chr3L	5238785	5239441	0.000000	0.000000	0.000000	0.000000	0.000000
chr3L	5433227	5434364	0.000000	0.000000	0.000000	0.000000	0.000000
chr3L	5487472	5488101	0.000000	0.000000	0.000000	0.000000	0.000000
chr3L	5489734	5490963	0.000000	0.000000	0.000000	0.000000	0.000000
chr3L	5997695	5999462	0.000000	0.000000	0.000000	0.000000	0.000000
chr3L	6063316	6064929	0.000000	0.000000	0.000000	0.000000	0.000000
chr3L	6202842	6204186	0.113095	0.000000	0.000000	0.000000	0.000000
chr3L	6248859	6250724	0.000000	0.000000	0.966220	0.083110	0.000000
chr3L	6349022	6349886	0.000000	0.000000	0.000000	0.000000	0.000000
chr3L	6509920	6511018	0.000000	0.124772	0.000000	0.000000	0.000000
chr3L	6708605	6709292	0.000000	0.339156	1.000000	0.000000	0.000000
chr3L	7002155	7002918	0.000000	0.000000	0.055046	0.000000	0.000000
chr3L	7059305	7060216	0.000000	0.000000	0.064764	0.000000	0.000000
chr3L	7086999	7087512	0.000000	0.000000	0.000000	0.000000	0.000000
chr3L	7162742	7164214	0.000000	0.000000	0.000000	0.000000	0.000000
chr3L	7271239	7272755	0.000000	0.000000	0.000000	0.000000	0.000000
chr3L	7278425	7278932	0.000000	0.000000	0.000000	0.000000	0.000000
chr3L	7274586	7276797	0.000000	0.000000	0.456807	0.000000	0.000000
chr3L	7554744	7555770	0.000000	0.000000	0.000000	0.299220	0.000000
chr3L	7721464	7722115	0.477727	0.000000	0.000000	0.000000	0.000000
chr3L	7808759	7809229	1.000000	1.000000	1.000000	1.000000	1.000000
chr3L	7843635	7844190	0.000000	0.000000	0.981982	0.000000	0.000000
chr3L	7926483	7927552	0.000000	0.000000	0.000000	0.000000	0.000000
chr3L	8040951	8041561	0.000000	0.000000	0.000000	0.000000	0.000000
chr3L	8333866	8334936	0.000000	0.000000	0.000000	0.118692	0.000000
chr3L	8447443	8448595	0.000000	0.000000	0.000000	0.000000	0.000000
chr3L	8868477	8870359	0.000000	0.897981	0.541445	0.000000	0.000000
chr3L	8916964	8917748	0.000000	1.000000	0.000000	0.000000	0.000000
chr3L	9126043	9126402	1.000000	1.000000	1.000000	0.000000	0.512535
chr3L	9264482	9264988	0.000000	0.000000	0.000000	0.000000	0.000000
chr3L	9262870	9264012	0.000000	0.000000	0.000000	0.000000	0.000000
chr3L	9654955	9656073	0.000000	0.000000	0.000000	0.000000	0.000000
chr3L	9938832	9939879	0.000000	0.614136	0.000000	0.000000	0.000000
chr3L	9962185	9963359	0.000000	0.000000	0.000000	0.000000	0.000000
chr3L	10007454	10007955	1.000000	1.000000	1.000000	0.000000	0.000000
chr3L	10106603	10108112	0.000000	0.000000	0.000000	0.000000	0.000000
chr3L	10494003	10494414	0.000000	0.000000	0.000000	0.000000	0.000000
chr3L	10551854	10552272	0.000000	0.000000	0.284689	0.000000	0.000000
chr3L	10634054	10635380	0.000000	0.000000	0.000000	0.000000	0.000000
chr3L	10699224	10700106	0.000000	0.000000	0.000000	0.000000	0.000000
chr3L	10819849	10820384	0.697196	0.000000	0.000000	1.000000	0.000000
chr3L	11203019	11204839	0.000000	0.000000	0.000000	0.000000	0.000000
chr3L	11450729	11452147	0.000000	0.000000	0.000000	0.000000	0.000000
chr3L	11495329	11498304	0.000000	0.000000	0.152269	0.118655	0.000000
chr3L	11652835	11653746	0.000000	0.000000	0.000000	0.000000	0.000000
chr3L	11663440	11663887	0.000000	0.000000	0.000000	0.000000	0.000000
chr3L	11810665	11811168	0.000000	0.000000	0.000000	0.000000	0.000000
chr3L	11904449	11906870	0.000000	0.000000	0.029740	0.000000	0.000000
chr3L	12020498	12022241	0.000000	0.000000	0.000000	0.332186	0.000000
chr3L	12194656	12195611	0.000000	0.000000	0.000000	0.000000	0.000000
chr3L	12343075	12344006	0.000000	0.000000	0.000000	0.000000	0.000000
chr3L	12670377	12670938	0.827094	0.000000	0.000000	0.000000	0.828877
chr3L	12799694	12800207	0.000000	0.000000	0.000000	0.000000	0.000000
chr3L	12940891	12941651	0.000000	0.000000	0.000000	0.000000	0.000000
chr3L	13191143	13192594	0.000000	0.000000	0.000000	0.000000	0.000000
chr3L	13421003	13421839	1.000000	0.000000	0.000000	0.000000	1.000000
chr3L	13427754	13428393	0.000000	0.000000	0.000000	0.000000	0.000000
chr3L	13458467	13459442	0.000000	0.000000	0.000000	0.000000	0.000000
chr3L	13622313	13623206	0.000000	0.000000	0.000000	0.000000	0.000000
chr3L	13737643	13738775	0.000000	0.000000	0.000000	0.000000	0.000000
chr3L	13832460	13832938	0.000000	0.000000	0.000000	0.000000	0.000000
chr3L	13852537	13853421	0.000000	0.000000	0.000000	0.000000	0.000000
chr3L	13887417	13888237	0.000000	0.000000	0.000000	0.000000	0.000000
chr3L	13897800	13899008	0.000000	0.000000	0.000000	0.000000	0.000000
chr3L	14102250	14102646	1.000000	0.828283	0.000000	0.000000	0.823232
chr3L	14246285	14247992	0.000000	0.000000	0.000000	0.000000	0.000000
chr3L	14806741	14807532	0.000000	0.000000	0.000000	0.000000	0.000000
chr3L	15486968	15488034	0.000000	0.000000	0.673546	0.637899	0.000000
chr3L	15858111	15859364	0.000000	0.000000	0.000000	0.000000	0.000000
chr3L	15866312	15868024	0.000000	0.000000	0.000000	0.000000	0.000000
chr3L	15868148	15869982	0.000000	0.090513	0.000000	0.000000	0.000000
chr3L	15926040	15928558	0.000000	0.000000	0.000000	0.000000	0.000000
chr3L	15945283	15946500	0.000000	0.000000	0.000000	0.000000	0.000000
chr3L	15968601	15969301	0.000000	0.000000	0.000000	0.000000	0.000000
chr3L	16085361	16086498	0.000000	0.000000	0.000000	0.000000	0.000000
chr3L	16180579	16181472	0.503919	0.000000	0.000000	0.503919	0.000000
chr3L	16291212	16292884	0.000000	0.000000	0.000000	0.000000	0.000000
chr3L	16321645	16322952	0.000000	0.000000	0.000000	0.000000	0.000000
chr3L	16644495	16644905	0.000000	0.000000	0.000000	0.000000	0.000000
chr3L	16690282	16691675	0.000000	0.000000	0.000000	0.000000	0.000000
chr3L	16880539	16881866	0.670686	0.000000	0.670686	0.670686	0.000000
chr3L	16936891	16938167	0.000000	0.000000	0.000000	0.000000	0.000000
chr3L	17075662	17076683	0.000000	0.000000	0.000000	1.000000	0.000000
chr3L	17215569	17216300	0.000000	0.000000	0.000000	0.000000	0.000000
chr3L	17773301	17774590	0.000000	0.000000	0.000000	0.000000	0.000000
chr3L	17960312	17960759	0.861298	0.000000	0.000000	0.000000	0.000000
chr3L	18044033	18044982	0.000000	0.000000	0.904110	0.000000	0.000000
chr3L	18311989	18313333	0.000000	0.000000	0.000000	0.000000	0.000000
chr3L	18489098	18492727	0.000000	0.000000	0.000000	0.000000	0.242491
chr3L	18499555	18500012	0.000000	0.000000	0.000000	0.000000	0.000000
chr3L	18599084	18600629	0.000000	0.000000	0.000000	0.000000	0.000000
chr3L	18648992	18649682	0.000000	0.000000	0.801449	0.000000	0.000000
chr3L	18709208	18710363	0.000000	0.000000	0.000000	0.000000	0.000000
chr3L	18743639	18744183	0.000000	0.000000	0.000000	0.000000	0.000000
chr3L	18750423	18751434	0.000000	0.000000	0.000000	0.000000	0.000000
chr3L	18766521	18766872	0.230769	1.000000	0.159544	0.000000	0.000000
chr3L	18882923	18883778	0.000000	0.000000	0.000000	0.000000	0.000000
chr3L	19360115	19361493	0.000000	0.000000	0.000000	0.000000	0.000000
chr3L	19441788	19442585	0.000000	0.000000	0.000000	0.000000	0.000000
chr3L	19549217	19549730	0.000000	0.000000	0.000000	0.000000	0.000000
chr3L	19832355	19833613	0.000000	0.000000	0.000000	0.000000	0.000000
chr3L	19947172	19949082	0.000000	0.000000	0.000000	0.000000	0.000000
chr3L	20072049	20072678	0.000000	0.000000	0.000000	0.000000	0.000000
chr3L	20616314	20616869	0.000000	0.000000	0.974775	0.000000	0.000000
chr3L	20704716	20706076	0.000000	0.000000	0.000000	0.323529	0.000000
chr3L	20863518	20865311	0.000000	0.000000	0.000000	0.000000	0.000000
chr3L	21096932	21097847	0.456831	0.000000	0.000000	0.000000	0.000000
chr3L	21090270	21091739	0.371681	0.000000	0.000000	0.000000	0.000000
chr3L	21147770	21149384	0.000000	0.000000	0.000000	0.142503	0.000000
chr3L	21874270	21874830	0.000000	0.000000	0.000000	0.000000	0.000000
chr3L	21926137	21927628	0.000000	0.000000	0.000000	0.000000	0.000000
chr3L	22021937	22022833	0.000000	0.000000	0.000000	0.000000	0.000000
chr3L	22224195	22225589	0.000000	0.000000	0.000000	0.000000	0.000000
chr3L	22252862	22253562	1.000000	1.000000	0.000000	0.000000	0.000000
chr3L	22660240	22661119	0.217292	0.000000	0.000000	0.000000	0.000000
chr3L	22707255	22707625	0.000000	0.000000	0.000000	0.000000	0.000000
chr3L	22704502	22705976	0.000000	0.000000	0.000000	0.000000	0.000000
chr3L	22771649	22772909	0.000000	0.000000	0.000000	0.000000	0.000000
chr3L	23181627	23182238	0.000000	0.000000	0.000000	0.000000	0.000000
chr3L	23234320	23235591	0.000000	0.000000	0.000000	0.000000	0.000000
chr3L	23267556	23268927	0.000000	0.000000	0.000000	0.000000	0.000000
chr3L	23873818	23874784	0.000000	0.000000	0.000000	0.000000	0.000000
chr3L	24297658	24299840	0.000000	0.000000	0.000000	0.000000	0.000000
chr3L	24634960	24635429	0.000000	0.000000	0.000000	0.000000	0.000000
chr3L	24636011	24636237	0.000000	0.000000	0.000000	0.000000	0.000000
chr3L	25203198	25204531	0.000000	0.000000	0.000000	0.000000	0.000000
chr3L	25799198	25799998	0.000000	0.000000	0.000000	0.000000	0.000000
chr3L	26881549	26881708	0.000000	0.000000	0.000000	0.000000	0.000000
chr3L	27069066	27069470	0.000000	0.000000	0.000000	0.000000	0.000000
chr3L	27268600	27270566	0.000000	0.000000	0.000000	1.000000	0.000000
chr3R	21232991	21235200	0.000000	0.000000	0.357628	0.000000	0.000000
chr3R	5405441	5407009	0.000000	0.333546	0.000000	0.000000	0.000000
chr3R	7847035	7849569	0.000000	0.000000	0.000000	0.177585	0.000000
chr3R	8798117	8799253	0.000000	0.000000	0.000000	0.000000	0.000000
chr3R	10288646	10289190	0.650735	0.525735	0.343750	0.430147	0.764706
chr3R	11763582	11764176	0.676768	0.000000	0.000000	0.000000	0.000000
chr3R	12155640	12157484	0.000000	0.000000	0.000000	0.000000	0.000000
chr3R	14497606	14499899	0.000000	0.000000	0.000000	0.000000	0.000000
chr3R	16923659	16924835	0.449830	0.344388	0.421769	0.342687	0.512755
chr3R	20414190	20417516	0.000000	0.000000	0.000000	0.000000	0.000000
chr3R	23150391	23151904	0.000000	0.000000	0.000000	0.216788	0.000000
chr3R	25722256	25725856	0.000000	0.073333	0.000000	0.000000	0.000000
chr3R	28950460	28951109	0.000000	0.000000	1.000000	0.000000	0.000000
chr3R	2818169	2820134	0.000000	0.000000	0.000000	0.000000	0.000000
chr3R	3618199	3619805	0.000000	0.000000	0.000000	0.000000	0.000000
chr3R	4451395	4451880	0.000000	0.000000	0.000000	0.000000	0.000000
chr3R	4440684	4442072	0.524496	0.041787	0.000000	0.000000	0.000000
chr3R	4998542	4999764	0.000000	0.000000	0.000000	0.000000	0.000000
chr3R	5153682	5154002	0.000000	0.000000	0.000000	0.000000	0.000000
chr3R	5147078	5148312	0.000000	0.000000	0.000000	0.000000	0.000000
chr3R	5555680	5557687	0.000000	0.000000	0.000000	0.000000	0.000000
chr3R	5578245	5580073	0.000000	0.000000	0.000000	0.000000	0.000000
chr3R	5880123	5881220	0.000000	0.000000	0.000000	0.000000	0.000000
chr3R	5888639	5889309	0.000000	0.000000	0.000000	0.000000	0.000000
chr3R	5917445	5918224	0.000000	0.000000	0.000000	0.000000	0.000000
chr3R	5983664	5985013	0.000000	0.000000	0.000000	0.000000	0.000000
chr3R	6360494	6362163	0.250449	0.000000	0.000000	0.000000	0.267226
chr3R	6853026	6853360	0.000000	0.000000	0.000000	0.000000	0.000000
chr3R	6887079	6888245	0.000000	0.000000	0.000000	0.000000	0.064322
chr3R	7118289	7119052	0.000000	0.677588	0.731324	0.000000	0.000000
chr3R	7201401	7202263	0.000000	0.000000	0.000000	0.000000	0.000000
chr3R	7254669	7255488	0.000000	0.000000	0.000000	0.000000	0.000000
chr3R	7310471	7311100	0.000000	0.860095	0.729730	0.000000	0.000000
chr3R	7427916	7429613	0.000000	0.000000	0.257513	0.000000	0.000000
chr3R	7543037	7543943	0.000000	0.000000	0.000000	0.000000	0.000000
chr3R	7565480	7567851	0.232391	0.000000	0.000000	0.000000	0.000000
chr3R	7621667	7622480	0.000000	0.000000	0.000000	0.000000	0.000000
chr3R	7636055	7636863	0.000000	0.000000	0.000000	0.000000	0.000000
chr3R	8082213	8083945	0.000000	0.000000	0.000000	0.000000	0.000000
chr3R	8458876	8460104	0.000000	0.000000	1.000000	0.000000	0.000000
chr3R	8568977	8569318	0.000000	0.000000	0.000000	0.000000	0.000000
chr3R	9111113	9112152	0.000000	0.000000	0.000000	0.000000	0.000000
chr3R	9187616	9189262	0.000000	0.639125	0.000000	0.000000	0.000000
chr3R	9180707	9181708	0.216783	0.000000	0.000000	0.361638	0.027972
chr3R	9204883	9206054	0.000000	0.000000	0.000000	0.000000	0.000000
chr3R	9376204	9377827	0.424522	0.518792	0.731362	0.000000	0.000000
chr3R	9435020	9435479	1.000000	0.000000	1.000000	0.000000	1.000000
chr3R	9701321	9702132	0.000000	0.000000	0.944513	0.000000	0.000000
chr3R	10769105	10770546	0.000000	0.000000	0.000000	0.000000	0.000000
chr3R	10793384	10794501	0.000000	0.000000	0.000000	0.512981	0.000000
chr3R	11030619	11032193	0.000000	0.000000	0.000000	0.000000	0.000000
chr3R	11093147	11094671	0.000000	0.000000	0.000000	0.000000	0.000000
chr3R	11117068	11118251	0.000000	0.000000	0.000000	0.000000	0.000000
chr3R	11178209	11179855	0.000000	0.000000	0.000000	0.000000	0.000000
chr3R	11208340	11209417	0.000000	0.000000	0.000000	0.000000	0.000000
chr3R	11320521	11321325	0.000000	0.855721	0.000000	0.000000	0.000000
chr3R	11364524	11365420	0.000000	0.000000	0.000000	0.000000	0.000000
chr3R	11536050	11537581	0.000000	0.000000	0.000000	0.123449	0.000000
chr3R	11561165	11561955	0.000000	0.000000	0.000000	0.000000	0.000000
chr3R	11919393	11920478	0.000000	0.000000	0.000000	0.482028	0.000000
chr3R	11956797	11957075	0.000000	0.000000	0.000000	0.000000	0.000000
chr3R	12086689	12087735	0.000000	0.000000	0.000000	0.000000	0.000000
chr3R	12202400	12204649	0.000000	0.000000	0.000000	0.000000	0.000000
chr3R	12302026	12303646	0.000000	0.000000	0.000000	0.000000	0.000000
chr3R	12361434	12362559	0.585778	0.000000	0.000000	0.000000	0.000000
chr3R	12404881	12405525	0.000000	0.000000	0.000000	0.000000	0.000000
chr3R	12587099	12587960	0.000000	0.000000	0.843206	0.000000	0.000000
chr3R	12601369	12602338	0.000000	0.000000	0.000000	0.000000	0.000000
chr3R	12717511	12718871	0.327941	0.000000	0.000000	0.000000	0.000000
chr3R	12867324	12868005	0.000000	0.000000	0.000000	0.000000	0.000000
chr3R	13159806	13161203	0.000000	0.095204	0.000000	0.000000	0.000000
chr3R	13195025	13195986	0.000000	0.000000	0.000000	0.000000	0.000000
chr3R	13219149	13219776	0.000000	0.000000	0.000000	0.000000	0.000000
chr3R	13390211	13390837	0.000000	0.000000	0.000000	0.000000	0.000000
chr3R	13566724	13567954	0.000000	0.000000	0.000000	0.000000	0.000000
chr3R	13570918	13572665	0.000000	0.000000	0.382370	0.000000	0.000000
chr3R	13751079	13751968	0.000000	0.000000	0.000000	0.000000	0.000000
chr3R	13773286	13773978	0.000000	0.000000	0.882948	0.000000	0.000000
chr3R	13783044	13783853	0.000000	0.000000	0.000000	0.000000	0.000000
chr3R	13952789	13953489	0.000000	0.000000	0.000000	1.000000	0.000000
chr3R	13974761	13975155	0.878173	1.000000	1.000000	0.000000	0.000000
chr3R	14008901	14010313	0.665722	0.000000	0.000000	0.000000	0.000000
chr3R	14081186	14083327	0.000000	0.000000	0.000000	0.200374	0.000000
chr3R	14330556	14331118	0.000000	0.000000	0.000000	0.000000	0.000000
chr3R	14426016	14427403	0.946647	0.000000	0.000000	0.000000	0.000000
chr3R	14424439	14424700	0.321839	0.000000	0.000000	0.000000	0.000000
chr3R	14704541	14706306	0.079887	0.111048	0.032295	0.000000	0.000000
chr3R	15016684	15020627	0.000000	0.000000	0.000000	0.000000	0.000000
chr3R	15246379	15247192	0.000000	0.000000	0.000000	0.000000	0.000000
chr3R	15388821	15391212	0.000000	0.000000	0.000000	0.000000	0.000000
chr3R	15528762	15530209	0.000000	0.000000	0.000000	0.000000	0.000000
chr3R	15898681	15899305	0.000000	0.000000	0.000000	0.000000	0.000000
chr3R	16537234	16537956	0.000000	0.000000	0.000000	0.000000	0.000000
chr3R	16584120	16585212	0.000000	0.000000	0.000000	0.000000	0.000000
chr3R	16595254	16595853	0.000000	0.000000	0.000000	0.000000	0.000000
chr3R	16605692	16606567	0.245714	0.436571	0.000000	0.000000	0.000000
chr3R	16606878	16607848	0.000000	0.000000	0.000000	0.000000	0.000000
chr3R	16904604	16905223	0.000000	0.000000	0.000000	0.000000	1.000000
chr3R	17263550	17264028	0.000000	0.000000	0.000000	0.000000	0.000000
chr3R	17339098	17341239	0.000000	0.000000	0.000000	0.000000	0.000000
chr3R	17457257	17459107	0.000000	0.253514	0.367568	0.317297	0.000000
chr3R	17486817	17487171	0.000000	0.000000	0.000000	0.000000	0.000000
chr3R	17659052	17659921	0.531646	0.000000	0.000000	0.000000	0.131185
chr3R	17915147	17916028	0.281498	0.000000	0.000000	0.000000	0.000000
chr3R	18027226	18027912	0.000000	0.000000	0.000000	0.000000	0.000000
chr3R	18466235	18467508	0.000000	0.000000	0.000000	0.000000	0.000000
chr3R	18592245	18593174	0.000000	0.000000	0.000000	0.000000	0.219591
chr3R	18625845	18627241	0.000000	0.000000	0.000000	0.000000	0.000000
chr3R	18873303	18874218	0.000000	0.000000	0.000000	0.000000	0.000000
chr3R	18872164	18872604	0.000000	0.000000	0.000000	0.000000	0.000000
chr3R	19015065	19015955	0.000000	0.000000	0.000000	0.000000	0.000000
chr3R	19038255	19039619	0.000000	0.000000	0.000000	0.024194	0.000000
chr3R	19527568	19528484	0.000000	0.000000	0.000000	0.000000	0.000000
chr3R	19720565	19722490	0.000000	0.000000	0.000000	0.000000	0.000000
chr3R	19727680	19728347	0.859070	0.000000	0.979011	0.000000	0.000000
chr3R	19755585	19756133	0.000000	0.000000	0.000000	0.000000	0.000000
chr3R	19749528	19750036	0.653543	0.198819	0.000000	0.000000	0.000000
chr3R	19816063	19817583	0.000000	0.000000	0.000000	0.000000	0.000000
chr3R	19963774	19965398	0.149015	0.441502	0.000000	0.000000	0.204434
chr3R	20026256	20027399	0.674541	0.737533	0.000000	0.000000	0.000000
chr3R	20115123	20117364	0.000000	0.000000	0.000000	0.000000	0.000000
chr3R	20227954	20228826	0.000000	0.000000	0.000000	0.000000	0.000000
chr3R	20242479	20244089	0.000000	0.000000	0.000000	0.000000	0.000000
chr3R	20688146	20689896	0.000000	0.000000	0.000000	0.000000	0.000000
chr3R	20693844	20694397	0.000000	0.000000	0.000000	0.000000	0.000000
chr3R	20700519	20702543	0.000000	0.000000	0.000000	0.000000	0.000000
chr3R	20796017	20797593	0.000000	0.000000	0.000000	0.000000	0.000000
chr3R	20996445	20997258	0.000000	0.000000	0.000000	0.000000	0.000000
chr3R	21031283	21032303	0.000000	0.000000	0.000000	0.000000	0.000000
chr3R	21154006	21154482	0.000000	0.000000	0.000000	0.000000	0.000000
chr3R	21267268	21268298	0.000000	0.000000	0.000000	0.000000	0.000000
chr3R	22057533	22058529	0.000000	0.000000	0.000000	0.000000	0.000000
chr3R	22110422	22111489	0.000000	0.000000	0.000000	0.000000	0.000000
chr3R	22122129	22123291	0.045611	0.188468	0.069707	0.000000	0.000000
chr3R	22206679	22208314	0.000000	0.000000	0.000000	0.000000	0.000000
chr3R	22704250	22705612	0.000000	0.000000	0.000000	0.000000	0.000000
chr3R	22799455	22800125	0.000000	0.000000	0.000000	0.000000	0.000000
chr3R	22809590	22811675	0.000000	0.000000	0.000000	0.952998	0.000000
chr3R	22906517	22907650	0.000000	0.000000	0.000000	0.000000	0.000000
chr3R	23223125	23223775	0.000000	0.000000	0.000000	0.000000	0.000000
chr3R	23432142	23433119	1.000000	0.000000	0.000000	0.000000	0.000000
chr3R	23529646	23530604	0.000000	0.000000	0.477035	0.000000	0.000000
chr3R	23796326	23797231	0.096133	0.000000	0.000000	0.185635	0.000000
chr3R	24196054	24197281	0.643032	0.000000	0.000000	0.000000	0.000000
chr3R	24337297	24337852	0.000000	0.000000	0.000000	0.000000	0.000000
chr3R	24579997	24580454	0.247265	0.247265	0.227571	0.000000	0.000000
chr3R	24693160	24694220	0.000000	0.000000	0.000000	0.000000	0.000000
chr3R	24733959	24736966	0.000000	0.000000	0.000000	0.242102	0.000000
chr3R	24777615	24779163	0.000000	0.000000	0.000000	0.000000	0.000000
chr3R	24925954	24927178	0.000000	0.000000	0.000000	0.000000	0.000000
chr3R	25312424	25313084	0.000000	0.000000	0.000000	0.000000	0.000000
chr3R	25611981	25612639	0.000000	0.000000	0.000000	0.000000	0.000000
chr3R	25659841	25660459	0.000000	0.000000	0.000000	0.000000	0.000000
chr3R	26076321	26077608	0.000000	0.000000	0.000000	0.000000	0.000000
chr3R	26083856	26084581	0.000000	0.000000	0.000000	0.000000	0.000000
chr3R	26462237	26462733	0.000000	0.000000	0.000000	0.000000	0.000000
chr3R	26682725	26684045	0.000000	0.000000	0.000000	0.000000	0.000000
chr3R	26827313	26829430	0.000000	0.000000	0.000000	0.000000	0.029287
chr3R	27031688	27032159	0.000000	0.000000	0.000000	0.643312	0.000000
chr3R	27076425	27077719	0.189335	0.256569	0.000000	0.000000	0.000000
chr3R	27309637	27310327	0.000000	0.000000	0.000000	0.000000	0.000000
chr3R	27378143	27378660	0.000000	0.000000	0.000000	0.000000	0.000000
chr3R	27462764	27463884	0.483036	0.879464	0.432143	0.000000	0.000000
chr3R	27597263	27598661	0.057940	0.310443	0.000000	0.000000	0.000000
chr3R	27703089	27704017	0.000000	0.000000	0.000000	0.000000	0.000000
chr3R	27946226	27947304	0.000000	0.000000	0.000000	0.000000	0.000000
chr3R	28014809	28015091	0.000000	0.000000	0.000000	0.000000	0.000000
chr3R	28166743	28167966	0.000000	0.000000	0.000000	0.000000	0.000000
chr3R	28204504	28208652	0.000000	0.000000	0.000000	0.000000	0.000000
chr3R	28226447	28228135	0.000000	0.000000	0.000000	0.000000	0.000000
chr3R	28302559	28302795	0.000000	0.000000	0.000000	0.000000	0.000000
chr3R	28352907	28353836	0.000000	0.172228	0.000000	0.000000	0.000000
chr3R	28732205	28732848	0.000000	0.000000	0.000000	0.000000	0.000000
chr3R	29324287	29325167	0.000000	0.000000	0.000000	0.000000	0.000000
chr3R	29447924	29448723	0.000000	0.000000	0.000000	0.000000	0.000000
chr3R	29478293	29478613	0.000000	0.000000	0.000000	0.000000	0.000000
chr3R	29759658	29760386	0.298077	0.000000	0.298077	0.298077	0.298077
chr3R	29973133	29975370	0.000000	0.000000	0.413500	0.000000	0.000000
chr3R	30181560	30183827	0.000000	0.000000	0.000000	0.000000	0.000000
chr3R	30193052	30194107	0.000000	0.000000	0.000000	0.139336	0.000000
chr3R	30306896	30309576	0.000000	0.000000	0.135821	0.000000	0.000000
chr3R	30544092	30546152	0.000000	0.000000	0.000000	0.000000	0.000000
chr3R	30565206	30565911	0.000000	0.000000	0.000000	0.018440	0.000000
chr3R	30748256	30749979	0.000000	0.000000	0.312246	0.000000	0.000000
chr3R	31183207	31184361	0.000000	0.000000	0.000000	0.000000	0.000000
chr3R	31633642	31635499	0.000000	0.000000	0.000000	0.000000	0.000000
chr4	365859	367271	1.000000	0.000000	0.000000	0.000000	0.000000
chr4	554750	555204	0.000000	0.000000	0.000000	0.000000	0.000000
chr4	988244	988952	0.165254	0.165254	0.165254	0.165254	0.165254
chr4	1295033	1295220	0.000000	0.000000	0.000000	0.000000	0.000000
chrUn_CP007086v1	17082	17668	0.000000	0.000000	0.000000	0.000000	0.000000
chrUn_DS483918v1	602	791	0.000000	0.000000	0.000000	0.000000	0.000000
chrUn_DS485915v1	46	242	0.000000	0.000000	0.000000	0.000000	0.000000
chrX	17530082	17531029	0.000000	0.000000	0.000000	0.000000	0.000000
chrX	149719	150463	0.000000	0.000000	0.000000	0.000000	0.000000
chrX	305858	306698	0.000000	0.000000	0.000000	0.000000	0.000000
chrX	898183	898710	0.140417	0.000000	0.140417	0.000000	0.000000
chrX	1285971	1286557	0.000000	0.000000	0.000000	0.365188	0.000000
chrX	1605834	1607688	0.949299	0.975189	0.838188	0.000000	0.000000
chrX	2791006	2791656	0.000000	0.000000	0.000000	0.000000	0.000000
chrX	3209209	3210072	0.000000	0.000000	0.000000	0.009270	0.000000
chrX	3452965	3453867	0.000000	0.000000	0.000000	0.000000	0.000000
chrX	4873397	4873817	0.000000	0.000000	0.000000	0.000000	0.000000
chrX	5023116	5024166	0.000000	0.000000	0.000000	0.000000	0.000000
chrX	5164170	5164632	0.000000	0.000000	0.000000	0.000000	0.000000
chrX	5293996	5295035	0.533205	0.558229	0.550529	0.544755	0.592878
chrX	5515388	5516186	0.000000	0.000000	0.000000	0.000000	0.000000
chrX	5988175	5988477	0.000000	0.000000	0.000000	0.000000	0.000000
chrX	6592259	6592736	0.000000	0.000000	0.000000	0.000000	0.000000
chrX	7970181	7971325	0.000000	0.000000	0.000000	0.108392	0.000000
chrX	8205144	8206659	0.000000	0.000000	0.000000	0.000000	0.000000
chrX	8882341	8883660	0.390447	0.774071	0.464746	0.000000	0.000000
chrX	9588518	9588783	0.000000	0.000000	0.000000	0.000000	0.000000
chrX	9898214	9899002	0.000000	0.000000	0.000000	0.000000	0.000000
chrX	10021519	10022597	0.000000	0.000000	0.000000	0.000000	0.000000
chrX	10229720	10231059	0.000000	1.000000	0.000000	0.000000	0.000000
chrX	11600157	11602941	0.000000	0.000000	0.000000	0.000000	0.000000
chrX	12000445	12001637	0.000000	0.000000	0.000000	0.000000	0.000000
chrX	12441745	12442642	0.000000	0.000000	0.000000	0.000000	0.000000
chrX	12577599	12578156	0.000000	0.000000	0.000000	0.000000	0.000000
chrX	13213518	13214808	0.000000	0.000000	0.070543	0.070543	0.130233
chrX	13375583	13376601	0.000000	0.000000	0.000000	0.000000	0.000000
chrX	13578025	13578545	0.000000	0.000000	0.000000	0.000000	0.000000
chrX	13730906	13731490	0.000000	0.000000	1.000000	0.000000	0.000000
chrX	14900544	14901069	0.000000	0.000000	0.000000	0.000000	0.000000
chrX	15436530	15437783	0.635275	0.000000	0.553871	0.000000	0.553073
chrX	15496455	15497268	0.795818	0.000000	0.000000	0.000000	0.000000
chrX	16018272	16018424	0.000000	0.000000	0.000000	0.000000	0.000000
chrX	16273657	16274464	0.000000	0.000000	0.000000	0.000000	0.000000
chrX	16309674	16310430	0.000000	0.000000	0.000000	0.000000	0.000000
chrX	16320785	16322065	0.000000	0.000000	0.000000	0.000000	0.000000
chrX	16987807	16989138	0.000000	0.000000	0.000000	0.000000	0.000000
chrX	17172709	17173346	0.901099	0.000000	0.000000	0.000000	0.000000
chrX	17308639	17309681	0.381958	0.000000	0.000000	0.000000	0.000000
chrX	17683578	17683969	1.000000	0.000000	0.000000	0.000000	0.000000
chrX	18081792	18083108	0.000000	0.000000	0.000000	0.000000	0.000000
chrX	18115519	18116295	0.000000	0.000000	0.000000	0.000000	0.000000
chrX	18107375	18108128	0.000000	0.000000	0.000000	0.000000	0.000000
chrX	18184710	18185184	0.000000	0.000000	0.000000	0.000000	0.000000
chrX	18645183	18646319	0.055458	0.000000	0.000000	0.000000	0.000000
chrX	18811118	18812557	0.000000	0.000000	0.000000	0.000000	0.000000
chrX	19337702	19338302	0.000000	0.000000	0.000000	0.000000	0.000000
chrX	20507468	20507916	0.000000	0.000000	0.000000	0.000000	0.000000
chrX	20791377	20792597	0.210656	0.227049	0.280328	0.000000	0.000000
chrX	22468134	22469025	0.000000	0.000000	0.000000	0.000000	0.000000
chrX_CP007103v1_random	25436	25651	0.000000	0.000000	0.000000	0.000000	0.000000
chrX_DS484185v1_random	1651	2078	0.000000	0.000000	0.000000	0.000000	0.000000
chrX_DS484215v1_random	1940	2094	0.000000	0.000000	0.000000	0.000000	0.000000
chrX_DS484354v1_random	311	495	0.000000	0.000000	0.000000	0.000000	0.000000
chrX_DS484402v1_random	1382	1791	0.000000	0.000000	0.000000	0.000000	0.000000
chrX_DS484552v1_random	1109	1437	0.000000	0.000000	0.000000	0.000000	0.000000
chrX_DS484657v1_random	1259	1421	0.000000	0.000000	0.000000	0.000000	0.000000
chrX_DS484965v1_random	670	831	0.000000	0.000000	0.000000	0.000000	0.000000
chrY_CP007114v1_random	29937	30140	0.000000	0.000000	0.000000	0.000000	0.000000
