# Supplementary material for: The hourglass model of evolutionary conservation during embryogenesis extends to developmental enhancers with signatures of positive selection
Source: Genome Res. 2021 Sep;31(9):1573–81. doi: 10.1101/gr.275212.121 (PMC8415374; doi:10.1101/gr.275212.121)
Supplement: Supplemental Material [file supp_gr.275212.121_Supplemental_Code.zip › Supplemental_Code/data/bedFiles/enhancers/stage_specific_enhancers/enhancer_overlap_annotation/dmel68_IDR_0.05_specific_enhancer_overlap_dvir.bed]

chr2L	326726	328767	0.000000
chr2L	3719164	3720251	0.000000
chr2L	7371932	7373465	0.000000
chr2L	373562	374215	0.000000
chr2L	1385611	1387811	0.000000
chr2L	1444920	1445955	0.000000
chr2L	1455869	1457317	0.000000
chr2L	1554038	1554593	0.000000
chr2L	2445581	2446132	0.000000
chr2L	2483556	2484856	0.864615
chr2L	2485561	2486390	0.784077
chr2L	2530082	2531671	0.000000
chr2L	3150692	3151547	0.000000
chr2L	3497017	3497820	0.000000
chr2L	3600022	3601675	0.000000
chr2L	3853127	3853531	0.000000
chr2L	3917970	3920309	0.000000
chr2L	4346473	4347219	0.000000
chr2L	5106894	5108012	0.551878
chr2L	5296799	5297338	0.000000
chr2L	5398976	5399592	0.000000
chr2L	5416755	5417121	0.000000
chr2L	5456060	5456746	0.000000
chr2L	5481303	5481981	0.000000
chr2L	5770586	5771629	0.000000
chr2L	6184300	6185659	0.000000
chr2L	6366927	6367312	0.000000
chr2L	6846540	6847174	0.000000
chr2L	7192844	7193586	0.000000
chr2L	7314890	7315928	0.000000
chr2L	7316632	7317818	0.000000
chr2L	7332220	7333293	0.000000
chr2L	7361134	7361818	0.000000
chr2L	7454831	7455899	0.000000
chr2L	7536973	7537687	0.000000
chr2L	7808976	7810126	0.342609
chr2L	8295737	8296112	0.000000
chr2L	8299502	8299918	0.000000
chr2L	8533601	8535305	0.000000
chr2L	8760551	8762259	0.531030
chr2L	8762474	8762932	0.000000
chr2L	9073977	9074742	0.000000
chr2L	9569699	9569955	0.000000
chr2L	9602574	9603188	0.000000
chr2L	9905703	9907959	0.000000
chr2L	10334359	10335406	0.000000
chr2L	10795430	10796850	0.000000
chr2L	11459399	11459819	0.000000
chr2L	12487235	12487776	0.000000
chr2L	12608260	12609267	0.696127
chr2L	12622022	12622300	0.197842
chr2L	13157275	13158509	0.000000
chr2L	13670288	13670568	0.000000
chr2L	13850353	13851721	0.000000
chr2L	13888916	13889976	0.776415
chr2L	13929514	13930161	0.000000
chr2L	14343368	14344822	0.000000
chr2L	14428739	14429451	0.000000
chr2L	14496621	14496843	0.000000
chr2L	14513909	14514234	0.000000
chr2L	14621817	14623000	0.000000
chr2L	14972820	14973943	0.000000
chr2L	15413683	15414622	0.000000
chr2L	15738619	15739488	0.635213
chr2L	15741169	15742318	0.000000
chr2L	15955410	15956019	0.000000
chr2L	16435259	16435648	0.000000
chr2L	17029843	17030497	0.000000
chr2L	17264122	17264563	0.000000
chr2L	17287566	17288311	0.614765
chr2L	17440880	17443015	0.000000
chr2L	18151133	18151896	0.000000
chr2L	18540340	18541102	0.000000
chr2L	18555752	18557226	0.000000
chr2L	18892612	18893283	0.000000
chr2L	18965248	18966220	0.000000
chr2L	19287094	19288034	0.000000
chr2L	19324668	19325088	0.000000
chr2L	19935980	19937109	0.000000
chr2L	20017670	20018094	0.000000
chr2L	21105022	21105508	0.000000
chr2L	21656405	21657104	0.000000
chr2L	21951460	21951831	0.000000
chr2R	24378092	24379576	0.000000
chr2R	10108146	10109054	0.000000
chr2R	14777645	14778431	0.000000
chr2R	3680915	3681107	0.000000
chr2R	6004255	6005181	0.000000
chr2R	6561857	6563628	0.000000
chr2R	6629876	6631825	0.000000
chr2R	6654782	6655509	0.000000
chr2R	6759762	6761198	0.000000
chr2R	6984013	6985004	0.000000
chr2R	7170565	7171485	0.000000
chr2R	7255063	7256865	0.000000
chr2R	7331633	7334037	0.000000
chr2R	7432810	7433581	0.000000
chr2R	8036303	8037216	0.200438
chr2R	8244572	8245486	0.321663
chr2R	8725340	8726132	0.000000
chr2R	9227316	9227756	0.000000
chr2R	9304550	9305688	0.000000
chr2R	9540441	9540698	0.000000
chr2R	9678571	9679273	0.000000
chr2R	11331582	11332540	0.000000
chr2R	11491969	11493099	0.000000
chr2R	11535016	11535696	0.000000
chr2R	11614963	11615461	0.000000
chr2R	11754983	11756090	0.000000
chr2R	11786886	11787459	0.000000
chr2R	12017398	12018058	0.000000
chr2R	12445642	12446602	0.000000
chr2R	12454065	12454414	0.000000
chr2R	12592270	12592481	0.000000
chr2R	13011080	13011893	0.169742
chr2R	13282030	13283998	0.000000
chr2R	13998660	13998935	0.000000
chr2R	14003131	14003475	0.000000
chr2R	14011642	14012429	0.000000
chr2R	14306870	14307700	0.000000
chr2R	14416145	14417402	0.000000
chr2R	14912600	14913408	0.000000
chr2R	14963961	14965143	0.000000
chr2R	15009020	15009395	0.000000
chr2R	15920115	15920836	0.000000
chr2R	16516960	16517382	0.000000
chr2R	16637179	16637701	0.000000
chr2R	18016102	18017563	0.000000
chr2R	18291413	18291798	0.000000
chr2R	18666072	18666797	0.000000
chr2R	18673964	18674265	0.000000
chr2R	18674471	18675034	0.000000
chr2R	19142925	19143514	0.000000
chr2R	19280871	19282960	0.000000
chr2R	19337267	19338601	0.000000
chr2R	19413231	19413879	0.000000
chr2R	19467931	19468827	0.000000
chr2R	19650763	19651917	0.000000
chr2R	20061586	20063929	0.000000
chr2R	20098384	20099249	0.893642
chr2R	20123154	20123797	0.000000
chr2R	20151374	20152017	0.000000
chr2R	20522101	20523026	0.000000
chr2R	20554616	20555158	0.000000
chr2R	20566607	20568764	0.000000
chr2R	20844192	20844654	0.000000
chr2R	20953549	20954423	0.000000
chr2R	21382215	21382859	0.000000
chr2R	21873767	21874394	0.000000
chr2R	22153007	22153724	0.000000
chr2R	22171506	22172327	0.000000
chr2R	22242745	22243384	0.000000
chr2R	22510268	22511006	0.536585
chr2R	23221433	23222322	0.000000
chr2R	23579173	23579628	0.000000
chr2R	23634133	23634742	0.671593
chr2R	25006029	25006934	0.000000
chr2R	25058956	25059797	0.938169
chr3L	12451779	12452173	0.000000
chr3L	441404	442548	0.000000
chr3L	10943585	10945231	0.000000
chr3L	18202476	18203528	0.000000
chr3L	18382242	18382875	0.000000
chr3L	22231743	22233700	0.000000
chr3L	136440	136988	0.000000
chr3L	551421	552634	0.000000
chr3L	645334	645776	0.000000
chr3L	715718	716659	0.000000
chr3L	741998	743052	0.000000
chr3L	1091005	1091769	0.000000
chr3L	1120865	1122223	0.000000
chr3L	1351923	1352610	0.000000
chr3L	1403969	1404997	0.000000
chr3L	1915849	1916275	0.000000
chr3L	2152787	2153291	0.000000
chr3L	2815863	2816254	0.000000
chr3L	2881277	2882107	0.000000
chr3L	3035917	3036761	0.000000
chr3L	3074918	3075225	0.374593
chr3L	3107342	3107801	0.000000
chr3L	3339028	3339601	0.000000
chr3L	3391803	3392469	0.837838
chr3L	3394826	3395919	0.000000
chr3L	3542425	3542943	0.000000
chr3L	3623350	3623868	0.000000
chr3L	3802219	3802799	0.000000
chr3L	4624057	4625162	0.000000
chr3L	4993821	4995430	0.000000
chr3L	5352468	5353329	0.000000
chr3L	5981553	5982432	0.000000
chr3L	6280434	6281876	0.000000
chr3L	6865652	6866120	0.000000
chr3L	6922622	6924225	0.384903
chr3L	6941452	6942020	0.000000
chr3L	7371417	7371875	0.000000
chr3L	7861438	7862635	0.000000
chr3L	7955922	7956357	0.000000
chr3L	8451718	8452654	0.000000
chr3L	8461316	8462098	0.000000
chr3L	9352612	9353613	0.000000
chr3L	9794394	9795321	0.000000
chr3L	9832734	9833764	0.000000
chr3L	10297347	10298713	0.000000
chr3L	10379181	10379890	0.000000
chr3L	10772903	10773131	0.000000
chr3L	10975144	10976434	0.000000
chr3L	11144846	11145452	0.000000
chr3L	12367563	12368542	0.000000
chr3L	12371551	12372846	0.000000
chr3L	12406823	12408244	0.000000
chr3L	12569619	12570096	0.000000
chr3L	12607991	12608544	0.719711
chr3L	13076105	13076801	0.000000
chr3L	13134782	13135994	0.000000
chr3L	13256203	13256859	0.000000
chr3L	13357558	13358670	0.000000
chr3L	13709736	13710539	0.000000
chr3L	14463177	14463897	0.000000
chr3L	14467595	14468374	0.000000
chr3L	14522479	14523451	0.000000
chr3L	14575595	14576013	0.892344
chr3L	14577508	14577853	0.313043
chr3L	14595059	14595611	0.000000
chr3L	14623692	14624035	0.000000
chr3L	15014430	15016139	0.000000
chr3L	15244915	15246691	0.000000
chr3L	15264289	15264676	0.131783
chr3L	15293717	15294485	0.000000
chr3L	15817565	15818224	0.000000
chr3L	16344115	16345111	0.000000
chr3L	16494482	16495003	0.000000
chr3L	16910186	16910727	0.000000
chr3L	17443559	17443913	0.000000
chr3L	18233348	18233679	0.000000
chr3L	18325211	18325718	0.000000
chr3L	18393267	18394053	0.000000
chr3L	18423907	18424652	0.000000
chr3L	18445464	18446004	0.618519
chr3L	18452673	18453064	0.000000
chr3L	18799984	18800577	0.000000
chr3L	18996349	18997319	0.000000
chr3L	19303160	19304372	0.000000
chr3L	19345170	19345606	0.000000
chr3L	19895390	19895996	0.000000
chr3L	19896910	19898090	0.000000
chr3L	19898612	19898890	0.000000
chr3L	20442736	20443654	0.000000
chr3L	20540711	20542017	0.000000
chr3L	20674853	20675792	0.000000
chr3L	20739704	20740341	0.000000
chr3L	20793747	20794234	0.000000
chr3L	21066277	21067128	0.000000
chr3L	21447961	21448815	0.000000
chr3L	21462317	21462874	0.000000
chr3L	21738885	21739627	0.000000
chr3L	23949036	23949720	0.000000
chr3L	24367526	24368959	0.000000
chr3R	15990120	15991241	0.859946
chr3R	13647671	13648105	0.000000
chr3R	13941653	13943143	0.000000
chr3R	14793385	14795176	0.000000
chr3R	21512103	21513544	0.000000
chr3R	23444995	23446197	0.000000
chr3R	28163176	28166394	0.000000
chr3R	29376279	29376949	0.000000
chr3R	31702756	31703514	0.687335
chr3R	4841710	4842226	0.000000
chr3R	4954180	4954777	0.000000
chr3R	5055394	5056620	0.000000
chr3R	5729084	5729934	0.000000
chr3R	6760783	6761924	0.000000
chr3R	6866556	6867149	0.903879
chr3R	6878732	6879046	0.000000
chr3R	6914224	6915017	0.000000
chr3R	6946854	6947906	0.000000
chr3R	7133690	7134293	0.000000
chr3R	7134709	7135081	0.000000
chr3R	7137787	7138649	0.517401
chr3R	7174098	7175717	0.000000
chr3R	7187901	7188781	0.000000
chr3R	7940968	7941388	0.000000
chr3R	7944604	7945178	0.000000
chr3R	8188924	8189563	0.000000
chr3R	8215292	8216117	0.000000
chr3R	8270583	8271445	0.000000
chr3R	8271697	8272333	0.000000
chr3R	8330362	8331181	0.000000
chr3R	8335888	8336181	0.767918
chr3R	8680402	8681082	0.000000
chr3R	8681867	8682641	0.931525
chr3R	9226165	9226479	0.000000
chr3R	9661502	9662410	0.000000
chr3R	10168621	10169575	0.000000
chr3R	10179460	10181465	0.000000
chr3R	10251790	10253427	0.000000
chr3R	10375206	10376216	0.000000
chr3R	10653027	10653783	0.000000
chr3R	11196681	11197130	0.000000
chr3R	12325353	12326517	0.000000
chr3R	13859942	13860728	0.000000
chr3R	13885472	13886348	0.000000
chr3R	13947323	13948096	0.861578
chr3R	14583417	14584549	0.380742
chr3R	14589229	14590211	0.000000
chr3R	14595362	14595975	1.000000
chr3R	15419151	15419787	0.000000
chr3R	15609032	15610004	0.000000
chr3R	16316626	16317238	0.000000
chr3R	16542192	16543227	0.000000
chr3R	16687078	16688111	0.944821
chr3R	16850572	16851106	0.000000
chr3R	16851946	16852360	0.000000
chr3R	16866012	16867277	0.749407
chr3R	16933419	16933680	0.000000
chr3R	17977907	17979341	0.000000
chr3R	18047722	18048482	0.000000
chr3R	19246402	19247551	0.000000
chr3R	19253857	19254547	0.000000
chr3R	19339938	19340419	0.000000
chr3R	19346171	19346956	0.000000
chr3R	19354370	19354982	0.000000
chr3R	19485483	19486620	0.000000
chr3R	19786210	19786947	0.000000
chr3R	19787373	19788557	0.000000
chr3R	20787916	20789310	0.000000
chr3R	21326557	21327329	0.000000
chr3R	21382296	21383024	0.000000
chr3R	21454649	21455647	0.985972
chr3R	21539629	21540018	1.000000
chr3R	22175981	22177851	0.000000
chr3R	23031465	23032016	0.000000
chr3R	23042517	23043320	0.000000
chr3R	23148505	23149601	0.000000
chr3R	23298689	23299152	0.000000
chr3R	23673141	23674403	0.000000
chr3R	23817441	23818253	0.000000
chr3R	24511527	24512225	0.000000
chr3R	25059976	25060763	0.000000
chr3R	25526321	25527598	0.000000
chr3R	25629553	25630369	0.046569
chr3R	26027780	26028359	0.000000
chr3R	26604138	26605984	0.000000
chr3R	26884342	26885068	0.000000
chr3R	27417951	27418564	0.000000
chr3R	27446148	27447491	0.000000
chr3R	28084058	28085453	0.000000
chr3R	28385968	28387224	0.000000
chr3R	29086927	29087684	0.000000
chr3R	29110394	29111146	0.000000
chr3R	29539715	29540342	0.000000
chr3R	30221081	30222284	0.000000
chr3R	30229076	30230173	0.000000
chr3R	30393478	30394640	0.000000
chr3R	30778049	30778501	0.000000
chr3R	30906433	30907380	0.000000
chr3R	30917292	30917896	0.000000
chr3R	31064416	31064945	0.000000
chr3R	31159645	31161507	0.000000
chr3R	31524310	31525221	0.000000
chr3R	31606046	31607067	0.000000
chr3R	31703723	31704126	0.000000
chr3R	31781299	31782616	0.000000
chr4	801057	802345	0.000000
chrUn_DS483562v1	8668	9443	0.000000
chrUn_DS483562v1	29933	30347	0.000000
chrUn_DS483562v1	30598	30925	0.000000
chrX	1310571	1311404	0.000000
chrX	13369222	13370050	0.000000
chrX	4389452	4390918	0.000000
chrX	7257898	7258425	0.000000
chrX	21053003	21053566	0.000000
chrX	377487	378921	0.000000
chrX	392251	392713	0.000000
chrX	397533	398500	0.000000
chrX	403400	404661	0.000000
chrX	412016	413529	0.261071
chrX	418721	419840	0.659517
chrX	587478	588167	0.000000
chrX	1103796	1104254	0.000000
chrX	1454866	1456308	0.000000
chrX	1657452	1658245	0.000000
chrX	2254854	2255802	0.000000
chrX	4012621	4013434	0.000000
chrX	4165664	4166521	0.000000
chrX	4420187	4420460	0.000000
chrX	4486637	4487106	0.000000
chrX	4561877	4563371	0.141232
chrX	5171787	5172801	0.000000
chrX	5417830	5418266	0.000000
chrX	5589757	5590296	0.000000
chrX	5598569	5599431	0.000000
chrX	5628810	5629593	0.000000
chrX	6016172	6016962	0.000000
chrX	6598897	6599605	0.000000
chrX	6874866	6875462	0.000000
chrX	7369526	7370254	0.000000
chrX	7558960	7560045	0.000000
chrX	7569455	7570585	0.000000
chrX	7625489	7625828	0.000000
chrX	9760067	9760655	1.000000
chrX	9775044	9776146	0.000000
chrX	11513091	11513796	0.000000
chrX	12200532	12201395	0.000000
chrX	12218461	12219049	0.000000
chrX	12230996	12231966	0.000000
chrX	12613044	12613464	0.000000
chrX	13851768	13853804	0.000000
chrX	14707806	14708824	0.000000
chrX	15487529	15488514	0.000000
chrX	15666022	15667026	0.133466
chrX	15730138	15731278	0.460526
chrX	16159496	16160306	0.000000
chrX	16356177	16357025	0.000000
chrX	16775975	16776338	0.000000
chrX	17173675	17174244	0.000000
chrX	17328845	17329542	0.000000
chrX	17535546	17536477	0.000000
chrX	18031521	18032937	0.000000
chrX	18263825	18264739	0.000000
chrX	18269617	18271409	0.387277
chrX	18536861	18537821	0.000000
chrX	20633264	20634024	0.000000
chrX	21377877	21378940	0.000000
chrX	23008641	23009270	0.000000
chrX_DS483660v1_random	12905	13140	0.000000
chrX_DS483909v1_random	1369	2437	0.000000
chrX_DS484057v1_random	1955	2477	0.000000
chrY	1428377	1428836	0.000000
chrY_DS484175v1_random	52	791	0.000000
