# Supplementary material for: The hourglass model of evolutionary conservation during embryogenesis extends to developmental enhancers with signatures of positive selection
Source: Genome Res. 2021 Sep;31(9):1573–81. doi: 10.1101/gr.275212.121 (PMC8415374; doi:10.1101/gr.275212.121)
Supplement: Supplemental Material [file supp_gr.275212.121_Supplemental_Code.zip › Supplemental_Code/data/bedFiles/enhancers/stage_specific_enhancers/enhancer_overlap_annotation/dmel24_IDR_0.05_specific_enhancer_overlap_dvir.bed]

chr2L	376294	377184	0.000000
chr2L	671171	672488	0.000000
chr2L	2867032	2868241	0.000000
chr2L	3833722	3834500	0.000000
chr2L	9715055	9715768	0.000000
chr2L	11108140	11109184	0.000000
chr2L	12500374	12501031	0.000000
chr2L	12729280	12731041	0.000000
chr2L	89115	90495	0.305797
chr2L	209014	210655	0.000000
chr2L	234136	238097	0.000000
chr2L	582210	583952	0.000000
chr2L	600354	600981	0.000000
chr2L	615987	616524	0.000000
chr2L	881100	882552	0.000000
chr2L	1478056	1479232	0.000000
chr2L	1508189	1508635	1.000000
chr2L	1508884	1511330	0.704824
chr2L	1870399	1870956	0.000000
chr2L	2444090	2444580	0.000000
chr2L	2456362	2457444	0.000000
chr2L	2828367	2829027	0.000000
chr2L	2919857	2920556	0.000000
chr2L	2957963	2958458	0.000000
chr2L	2966680	2967692	0.500988
chr2L	3078281	3079096	0.928834
chr2L	3588661	3589909	0.000000
chr2L	3602397	3603457	0.000000
chr2L	3610540	3611278	0.000000
chr2L	3614187	3615760	0.909727
chr2L	3667219	3668091	0.000000
chr2L	3822315	3823047	1.000000
chr2L	3842234	3843216	0.000000
chr2L	4169789	4170910	0.000000
chr2L	4202645	4203710	0.000000
chr2L	4207800	4210642	0.000000
chr2L	4354720	4355445	0.000000
chr2L	4547515	4549241	0.000000
chr2L	4823397	4824330	0.049303
chr2L	5186356	5187241	0.000000
chr2L	5315388	5315756	0.000000
chr2L	5363434	5364944	0.000000
chr2L	5464539	5465071	0.515038
chr2L	5755697	5757712	0.000000
chr2L	5789140	5789825	0.000000
chr2L	5983407	5983797	0.000000
chr2L	6155957	6157208	0.000000
chr2L	6361132	6362398	0.225908
chr2L	6362487	6363072	0.531624
chr2L	6543460	6544337	0.917902
chr2L	6736319	6739924	0.000000
chr2L	6926932	6927442	0.000000
chr2L	7096111	7097061	0.328421
chr2L	7304000	7305272	0.000000
chr2L	7592470	7593292	0.000000
chr2L	7594568	7595155	0.000000
chr2L	7832902	7833171	0.000000
chr2L	7901767	7902560	0.401009
chr2L	8182063	8183627	0.000000
chr2L	8188205	8189217	0.000000
chr2L	8208809	8209950	0.000000
chr2L	8317141	8318753	0.000000
chr2L	8322285	8322883	0.488294
chr2L	8510325	8511226	0.000000
chr2L	8796212	8797673	0.000000
chr2L	8811191	8811980	0.000000
chr2L	8822100	8822504	0.000000
chr2L	8872301	8872891	0.000000
chr2L	8875731	8876458	0.000000
chr2L	8920011	8920351	0.941176
chr2L	9061390	9062171	0.000000
chr2L	9069836	9070488	0.000000
chr2L	9149798	9150508	0.000000
chr2L	9270205	9271908	0.000000
chr2L	9582847	9583623	0.668814
chr2L	9584897	9585563	0.000000
chr2L	9728721	9729289	0.000000
chr2L	9804371	9804936	0.000000
chr2L	9970361	9971085	0.000000
chr2L	10188455	10189722	0.000000
chr2L	10214063	10215839	0.000000
chr2L	10282027	10285668	0.000000
chr2L	10535190	10536395	0.000000
chr2L	10547234	10547712	0.811715
chr2L	10611276	10611904	0.000000
chr2L	10660955	10661646	0.000000
chr2L	11052770	11053131	0.000000
chr2L	11184449	11185420	0.118435
chr2L	11190758	11191321	0.000000
chr2L	11214056	11214974	0.000000
chr2L	11455202	11456199	0.000000
chr2L	11482341	11482866	0.000000
chr2L	11965097	11966050	0.000000
chr2L	11981924	11983028	0.000000
chr2L	12080917	12081677	0.000000
chr2L	12082424	12082970	0.000000
chr2L	12087091	12087899	0.000000
chr2L	12364395	12364872	0.000000
chr2L	12478396	12478823	0.608899
chr2L	12501496	12502246	0.000000
chr2L	12600417	12601584	0.000000
chr2L	12616552	12617104	1.000000
chr2L	12647572	12648230	0.000000
chr2L	12679233	12679837	0.799669
chr2L	12753873	12754958	0.000000
chr2L	12968244	12968924	0.000000
chr2L	13520985	13521914	0.000000
chr2L	14062213	14063734	0.000000
chr2L	14367031	14367359	0.000000
chr2L	14447524	14447953	0.000000
chr2L	14489130	14489514	1.000000
chr2L	14557583	14558420	0.000000
chr2L	14585059	14586707	0.000000
chr2L	14661314	14662479	0.000000
chr2L	14724796	14726581	0.000000
chr2L	14814904	14815550	0.523220
chr2L	15016927	15017634	0.000000
chr2L	15042064	15042647	0.000000
chr2L	15219549	15220030	0.883576
chr2L	15313471	15314236	0.000000
chr2L	15319561	15320314	0.000000
chr2L	15323192	15323793	0.000000
chr2L	15330695	15330994	0.000000
chr2L	15359560	15360080	0.000000
chr2L	15438350	15439223	0.000000
chr2L	15475751	15476094	0.000000
chr2L	15482005	15482387	0.000000
chr2L	15777817	15778562	0.834899
chr2L	16248489	16248966	0.000000
chr2L	16319046	16320696	0.000000
chr2L	16371444	16372067	0.000000
chr2L	16439238	16439934	0.000000
chr2L	16746173	16746684	0.000000
chr2L	16750535	16751863	0.371235
chr2L	16757086	16759674	0.000000
chr2L	16770049	16771666	0.000000
chr2L	16908385	16909604	0.000000
chr2L	17213178	17213950	0.000000
chr2L	17376009	17376740	0.000000
chr2L	17462194	17464491	0.000000
chr2L	17666109	17667423	0.000000
chr2L	17748624	17749226	0.747508
chr2L	17756824	17757480	0.000000
chr2L	18124383	18124986	0.000000
chr2L	18486631	18487255	0.000000
chr2L	18597832	18598794	0.000000
chr2L	18719931	18721593	0.000000
chr2L	18894631	18895966	0.000000
chr2L	18916980	18918038	0.000000
chr2L	18976181	18977427	0.000000
chr2L	18992526	18993359	0.000000
chr2L	19156127	19156588	0.000000
chr2L	19162374	19162782	0.000000
chr2L	19172565	19173202	0.000000
chr2L	19462507	19463307	0.000000
chr2L	19475178	19475934	0.000000
chr2L	19596638	19598020	0.000000
chr2L	19712759	19715466	0.000000
chr2L	19775884	19777971	0.000000
chr2L	19918588	19919235	0.000000
chr2L	19937760	19938436	0.000000
chr2L	20128384	20128832	0.000000
chr2L	20198074	20198293	0.000000
chr2L	20423069	20423582	0.000000
chr2L	20768361	20769328	0.625646
chr2L	20799002	20799441	0.000000
chr2L	21011344	21012079	0.000000
chr2L	21293061	21293703	0.000000
chr2L	21301329	21301830	0.000000
chr2L	21809089	21812223	0.000000
chr2L	21835206	21838554	0.000000
chr2L	21912530	21913779	0.000000
chr2L	21925520	21926148	0.119427
chr2L	21946245	21948306	0.000000
chr2L	22011091	22011931	0.786905
chr2L	22237449	22237826	0.000000
chr2L	22279816	22280098	0.000000
chr2L	22298647	22300461	0.000000
chr2L	22553277	22554132	0.000000
chr2L	22598577	22601095	0.000000
chr2L	22626408	22627005	0.000000
chr2L	22927132	22929108	0.000000
chr2L	22977094	22978190	0.000000
chr2L	23163862	23164861	0.000000
chr2L	23388862	23389738	0.000000
chr2L	23463270	23463751	0.000000
chr2R	2866719	2868494	0.000000
chr2R	6765584	6767805	0.000000
chr2R	9977034	9978020	0.918864
chr2R	11419181	11419890	0.000000
chr2R	15235270	15237615	0.000000
chr2R	18693758	18694807	0.000000
chr2R	19693514	19693929	0.000000
chr2R	21576820	21578468	0.000000
chr2R	23526192	23527910	0.000000
chr2R	24723433	24726245	0.000000
chr2R	35993	36512	0.000000
chr2R	328949	329866	0.000000
chr2R	670076	671374	0.000000
chr2R	1002887	1003911	0.000000
chr2R	1266216	1266742	0.000000
chr2R	1437193	1438353	0.000000
chr2R	1449625	1452427	0.000000
chr2R	1477491	1479105	0.000000
chr2R	1597159	1597952	0.000000
chr2R	1627005	1627511	0.000000
chr2R	1762113	1764105	0.000000
chr2R	1835701	1836395	0.000000
chr2R	1921978	1923256	0.000000
chr2R	2147597	2148117	0.000000
chr2R	2354702	2354935	0.000000
chr2R	2498145	2498918	0.000000
chr2R	2549558	2549812	0.000000
chr2R	2593780	2595042	0.000000
chr2R	2797639	2798534	0.000000
chr2R	2816055	2817169	0.000000
chr2R	2886598	2887043	0.000000
chr2R	2979135	2979345	0.000000
chr2R	3003366	3003963	0.000000
chr2R	3558595	3559889	0.000000
chr2R	3600765	3601045	0.000000
chr2R	4032828	4033057	0.000000
chr2R	4044132	4044538	0.000000
chr2R	4174258	4174635	0.000000
chr2R	4220844	4221466	0.000000
chr2R	4222064	4222434	0.000000
chr2R	4248658	4248934	0.000000
chr2R	4259475	4259748	0.000000
chr2R	4321047	4322334	0.000000
chr2R	4347014	4348020	0.000000
chr2R	4396370	4397435	0.000000
chr2R	4640978	4641731	0.000000
chr2R	4691756	4693414	0.000000
chr2R	4697406	4697840	0.000000
chr2R	4716051	4716942	0.000000
chr2R	4943121	4943970	0.000000
chr2R	5282424	5282958	0.000000
chr2R	5308594	5309216	0.000000
chr2R	5338785	5339617	0.000000
chr2R	5366489	5367501	0.000000
chr2R	6145445	6146432	0.000000
chr2R	6147902	6148498	0.000000
chr2R	6166667	6167372	0.000000
chr2R	6186512	6186930	1.000000
chr2R	6284573	6285027	0.000000
chr2R	6326292	6328266	0.000000
chr2R	6526545	6526990	0.000000
chr2R	6527687	6528517	0.000000
chr2R	6566279	6567347	0.000000
chr2R	6627198	6627692	0.000000
chr2R	7493167	7493628	0.000000
chr2R	7573613	7578303	0.166525
chr2R	7592435	7593273	0.000000
chr2R	7604890	7605517	0.000000
chr2R	7848107	7849709	0.000000
chr2R	8129041	8130349	0.000000
chr2R	8150401	8151084	0.000000
chr2R	8247951	8248567	1.000000
chr2R	8688146	8688655	0.000000
chr2R	9037360	9037953	0.000000
chr2R	9257599	9258338	0.000000
chr2R	9435189	9436163	0.000000
chr2R	9442051	9442754	0.000000
chr2R	9517161	9518126	0.000000
chr2R	9566899	9568139	0.000000
chr2R	9699859	9700800	0.000000
chr2R	9721081	9722202	0.000000
chr2R	9853502	9853998	0.000000
chr2R	9985568	9986655	0.725851
chr2R	9995066	9997133	0.000000
chr2R	10164609	10165248	0.000000
chr2R	10207791	10209314	0.000000
chr2R	10258980	10260285	0.000000
chr2R	10287033	10287281	0.000000
chr2R	10491949	10492643	0.000000
chr2R	10493947	10494384	0.000000
chr2R	10503610	10504353	0.000000
chr2R	10510495	10511194	0.000000
chr2R	10549487	10549841	0.000000
chr2R	10561496	10562156	0.000000
chr2R	10854675	10855455	0.000000
chr2R	10858650	10859206	0.000000
chr2R	10985230	10985859	0.000000
chr2R	10993672	10994796	0.000000
chr2R	10999220	11000289	0.000000
chr2R	11266059	11266822	0.000000
chr2R	11400383	11400834	0.000000
chr2R	11455480	11456016	0.000000
chr2R	11524759	11525068	1.000000
chr2R	11537315	11538237	0.000000
chr2R	11555793	11556631	0.000000
chr2R	11577831	11578761	0.000000
chr2R	11608998	11609686	0.000000
chr2R	11709360	11709657	0.882155
chr2R	11799906	11800696	0.000000
chr2R	12111081	12112094	0.000000
chr2R	12319426	12319958	0.000000
chr2R	12454781	12455456	0.000000
chr2R	12458105	12458491	0.000000
chr2R	12573824	12575131	0.000000
chr2R	12703413	12704453	0.000000
chr2R	12775667	12776441	0.000000
chr2R	12914411	12915277	0.000000
chr2R	13055106	13056303	0.000000
chr2R	13141704	13144998	0.000000
chr2R	13145284	13146490	0.000000
chr2R	13307851	13308376	0.000000
chr2R	13342282	13343785	0.000000
chr2R	13447466	13448317	0.000000
chr2R	13488566	13489072	0.000000
chr2R	13815415	13817654	0.700759
chr2R	13900021	13901057	0.000000
chr2R	13944032	13944355	0.000000
chr2R	14068590	14069824	0.000000
chr2R	14261638	14262396	0.000000
chr2R	14299920	14301750	0.000000
chr2R	14311339	14311903	0.976950
chr2R	14492325	14493927	0.000000
chr2R	14799965	14800569	0.750000
chr2R	14835564	14835804	0.000000
chr2R	14995995	14996433	0.000000
chr2R	15057256	15057830	0.000000
chr2R	15058206	15059555	0.012602
chr2R	15129321	15130178	0.000000
chr2R	15195013	15196121	0.000000
chr2R	15255422	15257965	0.000000
chr2R	15263052	15264693	0.000000
chr2R	15852657	15854797	0.000000
chr2R	15864983	15867003	0.000000
chr2R	15906385	15906929	0.615809
chr2R	15929966	15930368	0.000000
chr2R	15959216	15960042	0.323245
chr2R	16331077	16331478	0.000000
chr2R	16478860	16480655	0.514763
chr2R	16508389	16509406	0.000000
chr2R	16554992	16556456	0.645492
chr2R	16634753	16635425	0.125000
chr2R	16762167	16763438	0.000000
chr2R	16874291	16874828	0.000000
chr2R	17339788	17340174	0.000000
chr2R	17345495	17346707	0.000000
chr2R	17482334	17483685	0.000000
chr2R	17498610	17499617	0.000000
chr2R	17598219	17598959	0.000000
chr2R	17852256	17853018	0.000000
chr2R	17896754	17897111	0.000000
chr2R	18203321	18203791	0.000000
chr2R	18254794	18255622	0.000000
chr2R	18261123	18262470	0.000000
chr2R	18270392	18271838	0.000000
chr2R	18653779	18654489	0.000000
chr2R	19262540	19262914	0.000000
chr2R	19483214	19485468	0.000000
chr2R	19605927	19606654	0.000000
chr2R	19700114	19700810	0.000000
chr2R	19711202	19711916	0.000000
chr2R	19801162	19802030	0.000000
chr2R	19862822	19863733	0.000000
chr2R	19932095	19932531	0.000000
chr2R	20033443	20034163	0.000000
chr2R	20034625	20035890	0.000000
chr2R	20051564	20052497	0.000000
chr2R	20054221	20054789	0.000000
chr2R	20059488	20060018	0.000000
chr2R	20156709	20158242	0.000000
chr2R	20173515	20174420	0.000000
chr2R	20230475	20231404	0.000000
chr2R	20295499	20297337	0.000000
chr2R	20542379	20542726	0.000000
chr2R	20557596	20561009	0.000000
chr2R	20950840	20952618	0.000000
chr2R	20962127	20962648	1.000000
chr2R	20991579	20992145	0.000000
chr2R	21022899	21023848	0.000000
chr2R	21229763	21230562	0.000000
chr2R	21453178	21455545	0.411491
chr2R	21461235	21462083	0.000000
chr2R	21466441	21466831	0.000000
chr2R	21592017	21592713	0.000000
chr2R	21846866	21847238	0.000000
chr2R	22238274	22238832	0.000000
chr2R	23088346	23090988	0.000000
chr2R	23518380	23519701	0.000000
chr2R	23734725	23739209	0.000000
chr2R	24556798	24558276	0.000000
chr2R	24644996	24646204	0.000000
chr2R	24671926	24672443	0.000000
chr2R	24717359	24719767	0.000000
chr2R	24807371	24808983	0.586228
chr2R	25056650	25057567	0.892039
chr2R	25209873	25210836	0.000000
chr2R	25217894	25218450	0.000000
chr2R	25222847	25223388	1.000000
chr3L	9043417	9044048	0.000000
chr3L	278268	279037	0.000000
chr3L	753487	754226	0.000000
chr3L	3701536	3702809	0.000000
chr3L	3865191	3867091	0.000000
chr3L	5275274	5276069	0.000000
chr3L	11452357	11453065	0.000000
chr3L	14499533	14500027	0.000000
chr3L	14581350	14582273	0.752979
chr3L	15810444	15811045	0.000000
chr3L	20462890	20463779	0.000000
chr3L	239177	240616	0.000000
chr3L	374730	375130	0.000000
chr3L	390098	390852	0.000000
chr3L	396686	397300	0.000000
chr3L	617760	618288	0.000000
chr3L	618698	619117	0.000000
chr3L	744050	744764	0.854342
chr3L	759854	760831	0.000000
chr3L	885505	886829	0.598943
chr3L	1108221	1110341	0.000000
chr3L	1344066	1344794	0.000000
chr3L	1484991	1485768	0.000000
chr3L	1486891	1487261	1.000000
chr3L	1821830	1822935	0.000000
chr3L	1899216	1899989	0.000000
chr3L	2476517	2477474	0.000000
chr3L	2830388	2831256	0.000000
chr3L	2880482	2880848	0.000000
chr3L	2893236	2893954	0.000000
chr3L	3154364	3155916	0.000000
chr3L	3188228	3188643	0.000000
chr3L	3678343	3679017	0.000000
chr3L	3747433	3748092	0.000000
chr3L	3791105	3791433	0.000000
chr3L	3848502	3849348	0.000000
chr3L	3876668	3877357	0.000000
chr3L	3926094	3926660	0.000000
chr3L	4097997	4098461	0.000000
chr3L	4175300	4176305	0.000000
chr3L	4189502	4190504	0.000000
chr3L	4326343	4328776	0.000000
chr3L	4643403	4644323	0.000000
chr3L	4645160	4646808	0.422330
chr3L	4679373	4680132	0.000000
chr3L	5625162	5625528	0.000000
chr3L	5833725	5836340	0.698279
chr3L	5954124	5954410	0.000000
chr3L	5956465	5956940	0.000000
chr3L	5958080	5958792	0.000000
chr3L	6004549	6007271	0.000000
chr3L	6067628	6068577	0.000000
chr3L	6318865	6319738	1.000000
chr3L	6357336	6357926	0.000000
chr3L	6391604	6392382	0.000000
chr3L	6596722	6601437	0.000000
chr3L	6820856	6821541	0.000000
chr3L	7631560	7631935	0.000000
chr3L	8039066	8039710	0.000000
chr3L	8189145	8190276	0.000000
chr3L	8433406	8436072	0.000000
chr3L	8454356	8454761	0.000000
chr3L	8478713	8481708	0.000000
chr3L	8497316	8498051	0.000000
chr3L	8665378	8666962	0.000000
chr3L	8686313	8688196	0.000000
chr3L	8913759	8914204	0.000000
chr3L	9002519	9002979	1.000000
chr3L	9010265	9011081	0.000000
chr3L	9013512	9014284	0.000000
chr3L	9020602	9021501	0.682981
chr3L	9028970	9030293	0.000000
chr3L	9038941	9039557	0.000000
chr3L	9059725	9059972	0.000000
chr3L	9152509	9153467	0.000000
chr3L	9389975	9390912	0.000000
chr3L	9635437	9637021	0.000000
chr3L	9782792	9784995	0.081707
chr3L	9829728	9830274	0.000000
chr3L	10028069	10028832	0.000000
chr3L	10582569	10583364	0.000000
chr3L	10763093	10764193	0.000000
chr3L	10921030	10921707	0.000000
chr3L	10989391	10991918	0.000000
chr3L	11018061	11018464	0.000000
chr3L	11029545	11031236	0.000000
chr3L	11132652	11134322	0.000000
chr3L	11318629	11319529	0.000000
chr3L	11356605	11357632	0.000000
chr3L	11875906	11876341	0.000000
chr3L	12022685	12023492	0.000000
chr3L	12028535	12029147	0.000000
chr3L	12242250	12243505	0.000000
chr3L	12543162	12544042	0.000000
chr3L	12591539	12592608	0.000000
chr3L	12633294	12633875	0.000000
chr3L	12683173	12683843	0.000000
chr3L	12822723	12824497	0.000000
chr3L	13056821	13057450	0.441971
chr3L	13077239	13077833	0.000000
chr3L	13300573	13301154	0.000000
chr3L	13346298	13347807	0.000000
chr3L	13390543	13391233	0.810145
chr3L	13398993	13399854	0.000000
chr3L	13462166	13464938	0.000000
chr3L	13537994	13540182	0.340037
chr3L	13556743	13557464	0.000000
chr3L	13687155	13689847	0.000000
chr3L	13716255	13717757	0.000000
chr3L	13940350	13941520	0.000000
chr3L	14126371	14127348	0.000000
chr3L	14155041	14155669	0.558917
chr3L	14185089	14185499	0.992683
chr3L	14194218	14194592	0.000000
chr3L	14225695	14226837	0.000000
chr3L	14338491	14339418	0.000000
chr3L	14356998	14357494	0.000000
chr3L	14415393	14417197	0.000000
chr3L	14419885	14420238	0.000000
chr3L	14454788	14455253	0.987097
chr3L	14546984	14547385	0.000000
chr3L	14556085	14556822	0.899593
chr3L	14918511	14918959	0.000000
chr3L	15025649	15026449	0.000000
chr3L	15169863	15170217	0.000000
chr3L	15181270	15182050	0.000000
chr3L	15323065	15323744	0.000000
chr3L	15538248	15538792	0.988971
chr3L	15731737	15732030	0.000000
chr3L	15835872	15836330	0.000000
chr3L	15862971	15864167	0.071906
chr3L	16057483	16058145	0.000000
chr3L	16066596	16067475	0.000000
chr3L	16069784	16070686	0.000000
chr3L	16078063	16080104	0.000000
chr3L	16485117	16485746	0.607313
chr3L	16624674	16628014	0.000000
chr3L	16631191	16632105	0.000000
chr3L	16801067	16802747	0.000000
chr3L	16851419	16852267	0.000000
chr3L	16941089	16942165	0.000000
chr3L	17052625	17053668	0.688399
chr3L	17500349	17501020	0.000000
chr3L	17541368	17544079	0.000000
chr3L	17765170	17765780	0.000000
chr3L	17831483	17832276	0.000000
chr3L	17986224	17986864	0.000000
chr3L	18012731	18013707	0.000000
chr3L	18144393	18145708	0.000000
chr3L	18232641	18232992	0.000000
chr3L	18277720	18278783	0.000000
chr3L	18318343	18318879	0.000000
chr3L	18328688	18329779	0.000000
chr3L	18341237	18341841	0.000000
chr3L	18355989	18356825	0.000000
chr3L	18387733	18388559	0.484262
chr3L	18466759	18468221	0.000000
chr3L	19058792	19059274	0.000000
chr3L	19176718	19177107	1.000000
chr3L	19371849	19374066	0.000000
chr3L	19652146	19652563	0.000000
chr3L	19828192	19829150	0.000000
chr3L	20182782	20183364	0.000000
chr3L	20340473	20340806	0.000000
chr3L	20568976	20571437	0.000000
chr3L	20623144	20623640	1.000000
chr3L	20670380	20671719	0.000000
chr3L	20696612	20697752	0.739474
chr3L	21079912	21081549	0.000000
chr3L	21144753	21145408	0.000000
chr3L	21449149	21449884	0.000000
chr3L	21471262	21472293	0.000000
chr3L	21481763	21482459	0.000000
chr3L	21718893	21720574	0.075550
chr3L	21869297	21870174	0.000000
chr3L	21890570	21891391	0.000000
chr3L	22078142	22078664	0.000000
chr3L	22219011	22221101	0.000000
chr3L	22324061	22324797	0.000000
chr3L	22335733	22337060	0.000000
chr3L	22683924	22685780	0.000000
chr3L	22983553	22986041	0.000000
chr3L	23025501	23026162	0.000000
chr3L	23082729	23083422	0.000000
chr3L	23104476	23106002	0.000000
chr3L	23145396	23146881	0.000000
chr3L	23192641	23192864	0.000000
chr3L	23342442	23344237	0.000000
chr3L	23619738	23620679	0.000000
chr3L	23678056	23679685	0.000000
chr3L	23717145	23718803	0.000000
chr3L	23784833	23787202	0.000000
chr3L	23807614	23807830	0.000000
chr3L	23972573	23972811	0.000000
chr3L	23981219	23981557	0.000000
chr3L	24068907	24069146	0.000000
chr3L	24517498	24518197	0.000000
chr3L	24773135	24773550	0.000000
chr3L	25105227	25106303	0.000000
chr3L	25117195	25118755	0.000000
chr3L	25234249	25236774	0.000000
chr3L	25310631	25311619	0.000000
chr3L	25427997	25428315	0.000000
chr3L	25875960	25876677	0.000000
chr3L	25921892	25922670	0.000000
chr3L	25997561	25997934	0.000000
chr3L	26006889	26008767	0.000000
chr3L	26012378	26012843	0.000000
chr3L	26231567	26231971	0.000000
chr3L	26263583	26264403	0.000000
chr3L	26824751	26825119	0.000000
chr3L	26825970	26826231	0.000000
chr3L	27088179	27090295	0.000000
chr3L	27149081	27150370	0.000000
chr3L	27167210	27168082	0.166284
chr3L	27172405	27173022	0.000000
chr3L	27247005	27247486	1.000000
chr3L	27287033	27288477	0.000000
chr3L	27714603	27715076	0.000000
chr3L	27967491	27970033	0.000000
chr3R	4848754	4849869	1.000000
chr3R	8584835	8585578	0.000000
chr3R	8699097	8700092	0.985930
chr3R	9911108	9914608	0.000000
chr3R	13024250	13025726	0.000000
chr3R	16299487	16302100	0.360122
chr3R	16825981	16826852	0.000000
chr3R	19889906	19890244	0.000000
chr3R	21053008	21054375	0.000000
chr3R	22560746	22561947	0.000000
chr3R	24346259	24347270	0.000000
chr3R	25066944	25068079	0.000000
chr3R	27967143	27970588	0.089985
chr3R	31503470	31506461	0.000000
chr3R	32013756	32014919	0.000000
chr3R	87305	88964	0.000000
chr3R	103304	103769	0.000000
chr3R	104277	104542	0.000000
chr3R	106180	106650	0.000000
chr3R	1049389	1050399	0.000000
chr3R	1443522	1444089	0.000000
chr3R	1680099	1680612	0.000000
chr3R	2858504	2860505	0.000000
chr3R	3283597	3284498	1.000000
chr3R	3962013	3962235	0.000000
chr3R	3974356	3974803	0.000000
chr3R	4136402	4138366	0.266293
chr3R	4156778	4157259	0.000000
chr3R	4348115	4349021	0.971302
chr3R	4407308	4408388	0.000000
chr3R	4613411	4614028	0.000000
chr3R	4787758	4791573	0.000000
chr3R	4845456	4845826	0.000000
chr3R	4922513	4923452	0.000000
chr3R	4927335	4929426	0.000000
chr3R	4932810	4937372	0.000000
chr3R	4959655	4960811	0.371107
chr3R	5320600	5321103	0.000000
chr3R	5334852	5336472	0.000000
chr3R	5407287	5408532	0.000000
chr3R	5719221	5719533	0.000000
chr3R	5756109	5757862	0.000000
chr3R	5908967	5909502	0.000000
chr3R	6205346	6206309	0.000000
chr3R	6335850	6336994	0.000000
chr3R	6606809	6607695	0.000000
chr3R	6615831	6617738	0.000000
chr3R	6644970	6646122	0.000000
chr3R	6679395	6680376	0.000000
chr3R	6714574	6715934	0.000000
chr3R	6755415	6755905	0.000000
chr3R	6790678	6791220	0.000000
chr3R	6804357	6805218	0.000000
chr3R	6857084	6858040	0.000000
chr3R	6868080	6868703	1.000000
chr3R	6875300	6875897	1.000000
chr3R	6888699	6889161	0.995671
chr3R	6916619	6917172	0.300181
chr3R	6941046	6942647	0.234229
chr3R	6996981	6997391	0.895122
chr3R	7006366	7007790	0.000000
chr3R	7033615	7033949	0.000000
chr3R	7035740	7036322	0.431271
chr3R	7111210	7112079	0.000000
chr3R	7195413	7196801	0.000000
chr3R	7262543	7263104	0.000000
chr3R	7341754	7342486	0.000000
chr3R	7744744	7747759	0.000000
chr3R	7963260	7964138	0.000000
chr3R	8027506	8027920	0.000000
chr3R	8100710	8101747	0.000000
chr3R	8108689	8109284	0.000000
chr3R	8116178	8116645	0.000000
chr3R	8165172	8166406	0.000000
chr3R	8193072	8193588	0.000000
chr3R	8239428	8239844	0.000000
chr3R	8274940	8275334	0.550761
chr3R	8434239	8434929	0.905797
chr3R	8689516	8690059	0.000000
chr3R	8700564	8701658	0.978062
chr3R	8850615	8850982	0.000000
chr3R	8882598	8884249	0.000000
chr3R	8965423	8966040	0.000000
chr3R	9117348	9117926	0.000000
chr3R	9216312	9216748	0.000000
chr3R	9391673	9393094	0.000000
chr3R	9694778	9695438	0.000000
chr3R	9716597	9718312	0.000000
chr3R	10102552	10103815	0.000000
chr3R	10155472	10156283	0.000000
chr3R	10164727	10165808	0.000000
chr3R	10324258	10326394	0.000000
chr3R	10463700	10464482	0.000000
chr3R	10923483	10923981	0.000000
chr3R	11245612	11247220	0.000000
chr3R	11277380	11278131	0.000000
chr3R	11318760	11319520	0.000000
chr3R	11393711	11394338	0.000000
chr3R	11395490	11396839	0.518903
chr3R	11570881	11571819	0.000000
chr3R	11659574	11660577	0.000000
chr3R	11684787	11686698	0.000000
chr3R	11913272	11914419	0.114211
chr3R	12113544	12115307	0.000000
chr3R	12122802	12123968	0.000000
chr3R	12141478	12142325	0.000000
chr3R	12248075	12248830	0.000000
chr3R	12318285	12320403	0.278565
chr3R	12357789	12358178	0.000000
chr3R	12645772	12646935	0.000000
chr3R	13035879	13037083	0.000000
chr3R	13070053	13070728	0.000000
chr3R	13215425	13216543	0.681574
chr3R	13359882	13360550	0.675150
chr3R	13422011	13423032	0.943193
chr3R	13634889	13636642	0.000000
chr3R	13760075	13761014	0.000000
chr3R	13788449	13789185	0.000000
chr3R	13805983	13806754	0.000000
chr3R	13841983	13843680	0.000000
chr3R	13899452	13900186	0.000000
chr3R	13925677	13926303	0.000000
chr3R	13969707	13970511	0.629353
chr3R	13970755	13971280	0.973333
chr3R	14328995	14329398	0.000000
chr3R	14443924	14444761	0.000000
chr3R	14502493	14503138	0.000000
chr3R	14570245	14571470	0.000000
chr3R	14639694	14641277	0.000000
chr3R	14773046	14774211	0.000000
chr3R	15753625	15755035	0.201418
chr3R	15988091	15988786	0.000000
chr3R	16028505	16029954	0.000000
chr3R	16060726	16062795	0.000000
chr3R	16437003	16437250	0.000000
chr3R	16506081	16506763	0.734604
chr3R	16514338	16514883	0.000000
chr3R	16684762	16686669	0.593078
chr3R	16700667	16701622	0.871204
chr3R	16731402	16731830	0.000000
chr3R	16792625	16793372	0.000000
chr3R	16810582	16811390	0.000000
chr3R	16859546	16860191	1.000000
chr3R	16864263	16865565	0.683564
chr3R	16878367	16879083	0.000000
chr3R	16901851	16902321	1.000000
chr3R	16915444	16916067	0.619583
chr3R	16936090	16936876	0.690840
chr3R	17097507	17098416	0.000000
chr3R	17530068	17530475	0.000000
chr3R	17547781	17548787	0.000000
chr3R	17560565	17561076	0.649706
chr3R	17775036	17775875	0.000000
chr3R	17816168	17816974	0.000000
chr3R	17830916	17831378	0.000000
chr3R	17935125	17935782	0.000000
chr3R	18074246	18075605	0.000000
chr3R	18280424	18281364	0.000000
chr3R	18595988	18597266	0.000000
chr3R	18643464	18644904	0.000000
chr3R	19338822	19339749	0.000000
chr3R	19341651	19342261	1.000000
chr3R	19489722	19490431	0.000000
chr3R	19493618	19494372	0.000000
chr3R	19505854	19506795	0.000000
chr3R	19531059	19532114	0.000000
chr3R	19871423	19872483	0.000000
chr3R	20348181	20348746	0.000000
chr3R	20597473	20598350	0.675029
chr3R	20611519	20615760	0.000000
chr3R	20628257	20630590	0.000000
chr3R	20657099	20658901	0.000000
chr3R	20768912	20769574	0.000000
chr3R	20792898	20793507	0.000000
chr3R	20848909	20849909	0.000000
chr3R	21081285	21082833	0.182171
chr3R	21172137	21173276	0.000000
chr3R	21379730	21380408	0.623894
chr3R	21390929	21391499	0.000000
chr3R	21413179	21413494	0.000000
chr3R	21428848	21429510	1.000000
chr3R	21458132	21459064	0.000000
chr3R	21548091	21549189	0.000000
chr3R	22059909	22061238	0.000000
chr3R	22069801	22070541	0.000000
chr3R	22332970	22333732	0.000000
chr3R	22469893	22471002	0.000000
chr3R	22667868	22668276	0.000000
chr3R	22700423	22701130	0.000000
chr3R	22788099	22789849	0.000000
chr3R	23145381	23146095	0.000000
chr3R	23195495	23196262	0.000000
chr3R	23263362	23264624	0.000000
chr3R	23427662	23428614	0.000000
chr3R	23728857	23729385	0.000000
chr3R	23879826	23880697	0.040184
chr3R	23960413	23961205	0.616162
chr3R	24065078	24066095	0.000000
chr3R	24082317	24084266	0.000000
chr3R	24311241	24313502	0.000000
chr3R	24454927	24456847	0.000000
chr3R	24697243	24698308	0.000000
chr3R	24969893	24971028	0.000000
chr3R	25085619	25086330	0.000000
chr3R	25091853	25092761	0.000000
chr3R	25586551	25587056	0.219802
chr3R	25601422	25603467	0.000000
chr3R	26026637	26027392	0.000000
chr3R	26284447	26285240	0.000000
chr3R	26643838	26646814	0.000000
chr3R	26655389	26656002	0.000000
chr3R	26809049	26810403	0.000000
chr3R	26845873	26847500	0.000000
chr3R	26939832	26940843	0.000000
chr3R	28314861	28316094	0.349554
chr3R	28379109	28380695	0.000000
chr3R	28631429	28632192	0.000000
chr3R	29000911	29003283	0.000000
chr3R	29072606	29073614	0.000000
chr3R	29288962	29289984	0.000000
chr3R	29297602	29298537	0.647059
chr3R	29306441	29308245	0.000000
chr3R	29459550	29460339	0.000000
chr3R	29547863	29549020	0.000000
chr3R	29596838	29598819	0.000000
chr3R	29708140	29709583	0.000000
chr3R	29728286	29729143	0.000000
chr3R	30230816	30232853	0.000000
chr3R	30394924	30396146	0.000000
chr3R	30584419	30586767	0.000000
chr3R	30675656	30676389	0.000000
chr3R	30754656	30755802	0.000000
chr3R	30762064	30762681	0.000000
chr3R	30849488	30850173	1.000000
chr3R	30856318	30856957	1.000000
chr3R	31041624	31043455	0.000000
chr3R	31486764	31487493	0.000000
chr3R	31521651	31522643	0.000000
chr3R	31786187	31787654	0.000000
chr3R	31869453	31870146	0.000000
chr3R	31910053	31911691	0.000000
chr4	73081	73350	0.000000
chr4	115596	116171	0.000000
chr4	197843	201302	0.000000
chr4	684466	686118	0.000000
chr4	717673	718076	0.000000
chr4	874786	875713	0.000000
chr4	890876	891858	0.377800
chr4	898502	899443	0.000000
chr4	927417	928156	0.000000
chr4	1016153	1020177	0.000000
chr4	1022242	1023396	0.000000
chr4	1080270	1081172	0.000000
chr4	1144384	1145293	0.000000
chr4	1233803	1234469	0.000000
chrUn_DS483562v1	9685	10373	0.000000
chrUn_DS483562v1	12236	12696	0.000000
chrUn_DS483865v1	3557	3811	0.000000
chrUn_DS483947v1	1319	2329	0.000000
chrUn_DS485089v1	308	741	0.000000
chrUn_DS485246v1	756	1057	0.000000
chrUn_DS485339v1	584	796	0.000000
chrX	16776798	16777390	0.000000
chrX	1047699	1049207	0.000000
chrX	2441029	2441576	0.786106
chrX	8224703	8226361	0.000000
chrX	12648230	12648738	0.000000
chrX	13712079	13714226	0.000000
chrX	15646457	15647609	0.000000
chrX	375010	375884	0.000000
chrX	380364	381012	0.000000
chrX	399565	400074	0.632613
chrX	416962	417988	0.000000
chrX	453081	453498	0.000000
chrX	583788	584585	0.000000
chrX	585970	586528	0.899642
chrX	592609	593386	0.881596
chrX	681237	682124	0.000000
chrX	716238	718214	0.000000
chrX	741265	743359	0.000000
chrX	962293	963885	0.000000
chrX	1075614	1076964	0.000000
chrX	1207975	1208789	0.000000
chrX	1655702	1656997	0.062548
chrX	1797286	1798907	0.273288
chrX	1859426	1860595	0.000000
chrX	2268014	2268320	0.000000
chrX	2437016	2437648	0.000000
chrX	2438172	2439122	0.000000
chrX	2669401	2670083	0.000000
chrX	2676458	2677595	0.000000
chrX	3556568	3557424	0.000000
chrX	3762449	3763446	0.000000
chrX	3797329	3798106	0.000000
chrX	3806923	3808192	0.000000
chrX	3843678	3844161	0.000000
chrX	3847058	3847676	0.899676
chrX	3932953	3935384	0.000000
chrX	4211044	4211800	0.998677
chrX	4354000	4354776	0.000000
chrX	4532850	4536174	0.000000
chrX	4568893	4570445	0.000000
chrX	5512799	5513782	0.000000
chrX	5533332	5533865	0.000000
chrX	5568746	5569752	0.301193
chrX	5605061	5605897	0.000000
chrX	5669704	5670247	0.000000
chrX	5744325	5745087	0.000000
chrX	5792779	5794209	0.000000
chrX	5865710	5866673	0.000000
chrX	5997480	5998702	0.000000
chrX	6118590	6120298	0.000000
chrX	6704884	6705707	0.000000
chrX	7058570	7059466	0.000000
chrX	7153980	7154599	0.000000
chrX	7168965	7170150	0.000000
chrX	7230520	7231260	0.000000
chrX	7329662	7330823	0.000000
chrX	7349698	7350368	0.000000
chrX	7556548	7557163	0.000000
chrX	7582267	7582758	0.000000
chrX	8037973	8038601	0.000000
chrX	8210565	8211377	0.000000
chrX	8594149	8594684	0.000000
chrX	8653874	8654997	0.000000
chrX	8674084	8675322	0.000000
chrX	8828785	8829133	0.000000
chrX	8829360	8830132	0.000000
chrX	9171992	9172944	0.000000
chrX	9173161	9174040	0.000000
chrX	9293940	9294994	0.000000
chrX	9453989	9454321	0.000000
chrX	9716357	9717305	0.000000
chrX	9767533	9767846	0.000000
chrX	10381788	10382645	0.000000
chrX	10720475	10721225	0.000000
chrX	10938494	10939649	0.000000
chrX	11907488	11908214	0.000000
chrX	11993293	11994872	0.000000
chrX	12269394	12269925	0.000000
chrX	12276226	12277361	0.390308
chrX	12640637	12641282	0.000000
chrX	12707033	12708610	0.000000
chrX	12747916	12748340	0.000000
chrX	14018742	14019040	0.000000
chrX	14322651	14322973	0.000000
chrX	14827777	14828762	0.885279
chrX	14926670	14927327	0.000000
chrX	14984990	14985965	0.000000
chrX	15141918	15142526	0.000000
chrX	15495138	15495826	0.000000
chrX	15624303	15625119	0.492647
chrX	15679973	15680334	0.000000
chrX	15680683	15681053	0.000000
chrX	15684080	15684990	0.456044
chrX	16093907	16094809	0.000000
chrX	16145103	16145531	0.000000
chrX	16199502	16199785	0.000000
chrX	16241581	16243088	0.000000
chrX	17170675	17171281	0.000000
chrX	17171646	17172293	0.000000
chrX	17321879	17322451	0.000000
chrX	17342832	17343206	0.000000
chrX	17494807	17495380	0.000000
chrX	17495562	17496128	0.000000
chrX	17697486	17698463	0.000000
chrX	17865056	17865546	0.000000
chrX	17884572	17885050	0.000000
chrX	18110531	18111445	0.000000
chrX	18212246	18212725	0.000000
chrX	18287319	18288152	0.000000
chrX	18303444	18304639	0.000000
chrX	18584875	18585822	0.000000
chrX	18975144	18976304	0.000000
chrX	18976986	18979240	0.000000
chrX	19548293	19548752	0.000000
chrX	19711901	19712337	0.000000
chrX	19786671	19787215	0.000000
chrX	20289865	20290547	0.000000
chrX	20639160	20639887	0.000000
chrX	20641689	20642379	0.000000
chrX	20662891	20663925	0.000000
chrX	20667083	20668029	0.000000
chrX	20679862	20680841	0.718080
chrX	20681385	20682166	0.000000
chrX	20691513	20692168	0.839695
chrX	20698070	20698600	0.000000
chrX	20713282	20713794	0.863281
chrX	20716999	20718439	0.000000
chrX	20734158	20735009	0.565217
chrX	20746589	20747877	0.589286
chrX	20751437	20752221	0.000000
chrX	20752923	20754156	0.000000
chrX	20798624	20799370	0.000000
chrX	20799800	20800288	0.000000
chrX	21424531	21425153	0.299035
chrX	22837336	22838012	0.000000
chrX	23044754	23045497	0.000000
chrX	23151926	23152274	0.000000
chrX_DS483892v1_random	764	987	0.000000
chrX_DS483963v1_random	1024	1533	0.000000
chrX_DS484345v1_random	858	1282	0.000000
chrX_DS484719v1_random	312	617	0.000000
chrX_DS485119v1_random	489	735	0.000000
chrX_DS485281v1_random	194	440	0.000000
chrY_DS483790v1_random	1555	1907	0.000000
chrY_DS484029v1_random	1554	2920	0.000000
