# Supplementary material for: The hourglass model of evolutionary conservation during embryogenesis extends to developmental enhancers with signatures of positive selection
Source: Genome Res. 2021 Sep;31(9):1573–81. doi: 10.1101/gr.275212.121 (PMC8415374; doi:10.1101/gr.275212.121)
Supplement: Supplemental Material [file supp_gr.275212.121_Supplemental_Code.zip › Supplemental_Code/data/bedFiles/enhancers/stage_specific_enhancers/enhancer_ortholog_annotation/dmel24_IDR_0.05_specific_enhancer_dm6_droVir3.bed]

chr2L	376294	377184	scaffold_12963	18764517	18765121
chr2L	671171	672488	scaffold_12963	19159710	19161607
chr2L	2867032	2868241	scaffold_12723	4237640	4238873
chr2L	3833722	3834500	scaffold_13246	2396208	2397048
chr2L	9715055	9715768	scaffold_12963	1918596	1919485
chr2L	11108140	11109184	scaffold_12963	7919382	7920442
chr2L	12500374	12501031	scaffold_13246	1727614	1727650
chr2L	12729280	12731041	scaffold_13246	2070015	2073079
chr2L	89115	90495	scaffold_13246	106395	109496
chr2L	209014	210655	scaffold_12963	8895704	8897032
chr2L	234136	238097	scaffold_12963	8862842	8866924
chr2L	582210	583952	scaffold_12963	19038063	19038775
chr2L	600354	600981	scaffold_12963	19061338	19061692
chr2L	615987	616524	scaffold_12963	19084713	19085080
chr2L	881100	882552	scaffold_12963	19432177	19433767
chr2L	1478056	1479232	scaffold_12963	7481856	7482888
chr2L	1508189	1508635	scaffold_12963	7525694	7526181
chr2L	1508884	1511330	scaffold_12963	7526383	7529862
chr2L	1870399	1870956	scaffold_12963	12758364	12758449
chr2L	2456362	2457444	scaffold_12963	9815263	9816233
chr2L	2444090	2444580	scaffold_12963	9796848	9797221
chr2L	2828367	2829027	scaffold_12963	188238	188819
chr2L	2919857	2920556	scaffold_12963	835554	835847
chr2L	2957963	2958458	scaffold_12963	782735	783165
chr2L	2966680	2967692	scaffold_12963	769269	770701
chr2L	3078281	3079096	scaffold_12963	19971974	19972734
chr2L	3602397	3603457	scaffold_12963	15160860	15162241
chr2L	3588661	3589909	scaffold_12963	15176309	15177915
chr2L	3614187	3615760	scaffold_12963	15144560	15146339
chr2L	3610540	3611278	scaffold_12963	15151067	15151802
chr2L	3667219	3668091	scaffold_12963	15070179	15070602
chr2L	3822315	3823047	scaffold_13246	2384282	2384931
chr2L	3842234	3843216	scaffold_13246	2411988	2412489
chr2L	4169789	4170910	scaffold_12963	9019410	9021147
chr2L	4207800	4210642	scaffold_13246	292010	293977
chr2L	4202645	4203710	scaffold_13246	286917	287973
chr2L	4354720	4355445	scaffold_13246	2527945	2528211
chr2L	4547515	4549241	scaffold_12963	11746409	11748087
chr2L	4823397	4824330	scaffold_12963	8513962	8514728
chr2L	5186356	5187241	scaffold_12963	6412477	6413762
chr2L	5315388	5315756	scaffold_12963	14443108	14443532
chr2L	5363434	5364944	scaffold_12963	19928215	19929635
chr2L	5464539	5465071	scaffold_12963	19794650	19795250
chr2L	5755697	5757712	scaffold_12963	3814875	3818210
chr2L	5789140	5789825	scaffold_12723	4318840	4319234
chr2L	5983407	5983797	scaffold_12963	3274412	3274547
chr2L	6155957	6157208	scaffold_12963	3093723	3095130
chr2L	6361132	6362398	scaffold_12963	2744373	2745594
chr2L	6362487	6363072	scaffold_12963	2743756	2744271
chr2L	6543460	6544337	scaffold_12963	1149418	1150570
chr2L	6736319	6739924	scaffold_12963	3921595	3926672
chr2L	6926932	6927442	scaffold_12963	14743487	14743717
chr2L	7096111	7097061	scaffold_13246	1435607	1436522
chr2L	7304000	7305272	scaffold_12963	15572622	15573772
chr2L	7592470	7593292	scaffold_12963	11057565	11058909
chr2L	7594568	7595155	scaffold_12963	11060456	11063201
chr2L	7832902	7833171	scaffold_12963	8598745	8598915
chr2L	7901767	7902560	scaffold_12963	8666799	8667855
chr2L	8188205	8189217	scaffold_12963	9698135	9699285
chr2L	8182063	8183627	scaffold_12963	9690558	9692979
chr2L	8208809	8209950	scaffold_12963	9636601	9637350
chr2L	8322285	8322883	scaffold_12963	16081197	16081773
chr2L	8317141	8318753	scaffold_12963	16074087	16076318
chr2L	8510325	8511226	scaffold_12723	2331001	2331696
chr2L	8796212	8797673	scaffold_12723	4784052	4786053
chr2L	8811191	8811980	scaffold_12723	4805018	4805981
chr2L	8822100	8822504	scaffold_12723	4820122	4820580
chr2L	8875731	8876458	scaffold_12723	4895282	4896658
chr2L	8872301	8872891	scaffold_12723	4891301	4891886
chr2L	8920011	8920351	scaffold_12723	4960376	4960673
chr2L	9061390	9062171	scaffold_12963	388614	389551
chr2L	9069836	9070488	scaffold_12963	399604	400280
chr2L	9149798	9150508	scaffold_12963	508369	509064
chr2L	9270205	9271908	scaffold_12963	683393	685617
chr2L	9582847	9583623	scaffold_12723	4061520	4062247
chr2L	9584897	9585563	scaffold_12723	4064896	4065566
chr2L	9728721	9729289	scaffold_12963	1903218	1904505
chr2L	9804371	9804936	scaffold_12963	1799134	1799829
chr2L	9970361	9971085	scaffold_12723	3973348	3974868
chr2L	10188455	10189722	scaffold_12723	3680713	3684098
chr2L	10214063	10215839	scaffold_12723	240855	251144
chr2L	10282027	10285668	scaffold_12963	14164894	14168506
chr2L	10547234	10547712	scaffold_12963	10469135	10469617
chr2L	10535190	10536395	scaffold_12963	10483308	10484594
chr2L	10611276	10611904	scaffold_12963	10385540	10385977
chr2L	10660955	10661646	scaffold_12963	10329050	10330035
chr2L	11052770	11053131	scaffold_12963	7994846	7995087
chr2L	11184449	11185420	scaffold_12963	2314312	2315276
chr2L	11190758	11191321	scaffold_12963	2308029	2308387
chr2L	11214056	11214974	scaffold_12963	2289421	2289994
chr2L	11455202	11456199	scaffold_12963	2081775	2082748
chr2L	11482341	11482866	scaffold_12963	2058129	2058452
chr2L	11965097	11966050	scaffold_12963	13222880	13223650
chr2L	11981924	11983028	scaffold_12963	13207429	13208684
chr2L	12080917	12081677	scaffold_12963	10199549	10200288
chr2L	12087091	12087899	scaffold_12963	10208011	10208682
chr2L	12082424	12082970	scaffold_12963	10202340	10203692
chr2L	12364395	12364872	scaffold_12963	17464430	17464859
chr2L	12478396	12478823	scaffold_13246	1684222	1684659
chr2L	12501496	12502246	scaffold_13246	1729138	1729728
chr2L	12600417	12601584	scaffold_13246	1882667	1883759
chr2L	12616552	12617104	scaffold_13246	1902467	1903331
chr2L	12647572	12648230	scaffold_13246	1948609	1949123
chr2L	12679233	12679837	scaffold_13246	2009827	2010445
chr2L	12753873	12754958	scaffold_12963	6598975	6599801
chr2L	12968244	12968924	scaffold_12963	6816523	6817073
chr2L	13520985	13521914	scaffold_12963	1990490	1990949
chr2L	14062213	14063734	scaffold_12723	1157999	1160308
chr2L	14367031	14367359	scaffold_12723	2829611	2829895
chr2L	14447524	14447953	scaffold_12723	2735665	2736054
chr2L	14489130	14489514	scaffold_12723	2694478	2694997
chr2L	14557583	14558420	scaffold_12723	2617319	2617991
chr2L	14585059	14586707	scaffold_12723	2590080	2592304
chr2L	14661314	14662479	scaffold_12723	2537538	2538225
chr2L	14724796	14726581	scaffold_13047	553279	553672
chr2L	14814904	14815550	scaffold_12963	4911098	4912285
chr2L	15016927	15017634	scaffold_12963	4599592	4600004
chr2L	15042064	15042647	scaffold_12963	4575226	4575854
chr2L	15219549	15220030	scaffold_12963	4352346	4352759
chr2L	15313471	15314236	scaffold_12963	11973814	11975208
chr2L	15323192	15323793	scaffold_12963	11991083	11992058
chr2L	15319561	15320314	scaffold_12963	11980368	11981160
chr2L	15330695	15330994	scaffold_12963	11994692	11994918
chr2L	15359560	15360080	scaffold_12963	12024341	12025166
chr2L	15438350	15439223	scaffold_12963	12118474	12119537
chr2L	15482005	15482387	scaffold_12963	12158453	12158866
chr2L	15475751	15476094	scaffold_12963	12152244	12152466
chr2L	15777817	15778562	scaffold_12723	2297153	2297850
chr2L	16248489	16248966	scaffold_12723	2848635	2849439
chr2L	16319046	16320696	scaffold_12963	7871791	7872542
chr2L	16371444	16372067	scaffold_12963	13126923	13127388
chr2L	16439238	16439934	scaffold_12963	13047889	13048254
chr2L	16746173	16746684	scaffold_12963	10087694	10088253
chr2L	16750535	16751863	scaffold_12963	10093857	10095105
chr2L	16757086	16759674	scaffold_12963	10101552	10104196
chr2L	16770049	16771666	scaffold_12963	10116892	10118624
chr2L	16908385	16909604	scaffold_13049	23156775	23157994
chr2L	17213178	17213950	scaffold_13246	805168	805746
chr2L	17376009	17376740	scaffold_13274	221021	221305
chr2L	17462194	17464491	scaffold_12963	9588877	9591127
chr2L	17666109	17667423	scaffold_12963	16630914	16632019
chr2L	17748624	17749226	scaffold_12963	16739619	16740423
chr2L	17756824	17757480	scaffold_12963	16755234	16755762
chr2L	18124383	18124986	scaffold_12963	17216465	17217099
chr2L	18486631	18487255	scaffold_12963	18473191	18473782
chr2L	18597832	18598794	scaffold_12963	18649926	18650897
chr2L	18719931	18721593	scaffold_12963	17979970	17981605
chr2L	18894631	18895966	scaffold_12963	9516706	9517358
chr2L	18916980	18918038	scaffold_12963	9543386	9545904
chr2L	18976181	18977427	scaffold_12963	16152242	16153183
chr2L	18992526	18993359	scaffold_12823	547128	547293
chr2L	19156127	19156588	scaffold_12723	3102107	3102428
chr2L	19162374	19162782	scaffold_12723	3107408	3107454
chr2L	19172565	19173202	scaffold_12723	3116703	3117342
chr2L	19462507	19463307	scaffold_12723	645078	645794
chr2L	19475178	19475934	scaffold_12723	659484	660116
chr2L	19596638	19598020	scaffold_12963	1670091	1671714
chr2L	19712759	19715466	scaffold_12963	1557538	1563639
chr2L	19775884	19777971	scaffold_12963	1494959	1497170
chr2L	19918588	19919235	scaffold_12963	1321683	1322558
chr2L	19937760	19938436	scaffold_12963	1288968	1289521
chr2L	20128384	20128832	scaffold_12723	5763452	5763616
chr2L	20198074	20198293	scaffold_12723	52388	52532
chr2L	20423069	20423582	scaffold_12963	17619709	17620191
chr2L	20768361	20769328	scaffold_12963	16353056	16353416
chr2L	20799002	20799441	scaffold_12963	10854749	10854864
chr2L	21011344	21012079	scaffold_12963	10614934	10615706
chr2L	21293061	21293703	scaffold_12723	5580722	5581129
chr2L	21301329	21301830	scaffold_12723	5575126	5575528
chr2L	21809089	21812223	scaffold_12963	5511838	5515561
chr2L	21835206	21838554	scaffold_12963	5475473	5480475
chr2L	21912530	21913779	scaffold_12963	5373741	5373785
chr2L	21925520	21926148	scaffold_12963	5357432	5358206
chr2L	21946245	21948306	scaffold_12963	5321674	5324723
chr2L	22011091	22011931	scaffold_12963	5253742	5254685
chr2L	22237449	22237826	scaffold_12970	909384	910067
chr2L	22279816	22280098	scaffold_13050	3146568	3146992
chr2L	22298647	22300461	scaffold_12954	562152	562219
chr2L	22553277	22554132	scaffold_12963	18067208	18067221
chr2L	22598577	22601095	scaffold_12723	370222	370274
chr2L	22626408	22627005	scaffold_12958	96770	97588
chr2L	22927132	22929108	scaffold_12963	2441714	2442089
chr2L	22977094	22978190	scaffold_12958	1287052	1288059
chr2L	23163862	23164861	scaffold_13036	986295	986559
chr2L	23388862	23389738	scaffold_12967	547220	548181
chr2L	23463270	23463751	scaffold_6004	5878	6044
chr2R	2866719	2868494	scaffold_12967	512876	514513
chr2R	6765584	6767805	scaffold_12875	15569004	15572217
chr2R	9977034	9978020	scaffold_12875	1336351	1337288
chr2R	11419181	11419890	scaffold_12875	13192435	13192730
chr2R	15235270	15237615	scaffold_10324	933055	936202
chr2R	18693758	18694807	scaffold_12875	14156308	14157109
chr2R	19693514	19693929	scaffold_12875	4059547	4059912
chr2R	21576820	21578468	scaffold_12875	17720225	17722545
chr2R	23526192	23527910	scaffold_12875	18729618	18731083
chr2R	24723433	24726245	scaffold_12875	1122911	1125935
chr2R	35993	36512	scaffold_12958	352786	353348
chr2R	328949	329866	scaffold_12963	11963145	11963587
chr2R	670076	671374	scaffold_13036	848473	848720
chr2R	1002887	1003911	scaffold_12967	63187	64079
chr2R	1266216	1266742	scaffold_13036	830412	830583
chr2R	1437193	1438353	scaffold_12963	14141583	14142155
chr2R	1449625	1452427	scaffold_13045	735109	737185
chr2R	1477491	1479105	scaffold_13042	4880833	4880950
chr2R	1597159	1597952	scaffold_13049	2833693	2833971
chr2R	1627005	1627511	scaffold_13324	1203416	1203973
chr2R	1762113	1764105	scaffold_12875	12181237	12181536
chr2R	1835701	1836395	scaffold_12958	1799400	1799769
chr2R	1921978	1923256	scaffold_12967	732418	732447
chr2R	2147597	2148117	scaffold_13050	2855103	2855164
chr2R	2354702	2354935	scaffold_13036	813615	813818
chr2R	2498145	2498918	scaffold_12790	70924	70939
chr2R	2549558	2549812	scaffold_12958	3020018	3020248
chr2R	2593780	2595042	scaffold_12967	456172	456440
chr2R	2797639	2798534	scaffold_12100	120797	120948
chr2R	2816055	2817169	scaffold_13324	1431958	1432540
chr2R	2886598	2887043	scaffold_12958	3520350	3520793
chr2R	2979135	2979345	scaffold_13036	686991	687073
chr2R	3003366	3003963	scaffold_12952	176978	177045
chr2R	3558595	3559889	scaffold_13050	2311955	2312623
chr2R	3600765	3601045	scaffold_13047	2939601	2939816
chr2R	4032828	4033057	scaffold_12736	529396	529555
chr2R	4044132	4044538	scaffold_12736	527357	527718
chr2R	4174258	4174635	scaffold_13050	3138593	3138752
chr2R	4222064	4222434	scaffold_13045	220309	220629
chr2R	4220844	4221466	scaffold_13045	219124	219728
chr2R	4259475	4259748	scaffold_12958	2260165	2260409
chr2R	4248658	4248934	scaffold_12815	231243	231297
chr2R	4321047	4322334	scaffold_13324	2011557	2011639
chr2R	4347014	4348020	scaffold_12728	79796	79962
chr2R	4396370	4397435	scaffold_13045	1029619	1029626
chr2R	4640978	4641731	scaffold_10471	73584	73938
chr2R	4697406	4697840	scaffold_12958	1883673	1884141
chr2R	4691756	4693414	scaffold_12963	14297557	14299244
chr2R	4716051	4716942	scaffold_12728	136399	136400
chr2R	4943121	4943970	scaffold_12912	118763	119315
chr2R	5282424	5282958	scaffold_12875	5854486	5854697
chr2R	5308594	5309216	scaffold_12855	1443659	1443668
chr2R	5338785	5339617	scaffold_12875	12306507	12307076
chr2R	5366489	5367501	scaffold_13047	2937433	2937665
chr2R	6147902	6148498	scaffold_12875	4757576	4758372
chr2R	6145445	6146432	scaffold_12875	4754455	4754874
chr2R	6166667	6167372	scaffold_12875	4782786	4783749
chr2R	6186512	6186930	scaffold_12875	4810268	4811012
chr2R	6284573	6285027	scaffold_13050	2652549	2652965
chr2R	6326292	6328266	scaffold_13324	890111	890112
chr2R	6527687	6528517	scaffold_12875	4984089	4984553
chr2R	6526545	6526990	scaffold_12875	4982118	4982330
chr2R	6566279	6567347	scaffold_12875	5043903	5045376
chr2R	6627198	6627692	scaffold_12875	5127674	5128170
chr2R	7493167	7493628	scaffold_12823	1556475	1556904
chr2R	7573613	7578303	scaffold_12875	14515222	14519897
chr2R	7592435	7593273	scaffold_12875	14535529	14536397
chr2R	7604890	7605517	scaffold_12875	14549551	14549676
chr2R	7848107	7849709	scaffold_12823	1210515	1212806
chr2R	8129041	8130349	scaffold_12875	14908270	14909621
chr2R	8150401	8151084	scaffold_12875	14931000	14931196
chr2R	8247951	8248567	scaffold_12875	9143897	9144606
chr2R	8688146	8688655	scaffold_12875	11426436	11426687
chr2R	9037360	9037953	scaffold_12875	14988	15337
chr2R	9257599	9258338	scaffold_12875	14433469	14434282
chr2R	9435189	9436163	scaffold_10324	81088	82728
chr2R	9442051	9442754	scaffold_10324	88265	89083
chr2R	9517161	9518126	scaffold_10324	177800	178916
chr2R	9566899	9568139	scaffold_10324	253094	254141
chr2R	9699859	9700800	scaffold_12875	5898330	5899141
chr2R	9721081	9722202	scaffold_12875	5923113	5924132
chr2R	9853502	9853998	scaffold_12875	11749339	11749714
chr2R	9985568	9986655	scaffold_12875	1348690	1349550
chr2R	9995066	9997133	scaffold_12875	393865	396242
chr2R	10164609	10165248	scaffold_12875	15900749	15901091
chr2R	10207791	10209314	scaffold_12875	15961728	15963632
chr2R	10258980	10260285	scaffold_12875	16036516	16037792
chr2R	10287033	10287281	scaffold_12875	16070976	16071151
chr2R	10493947	10494384	scaffold_12875	16350119	16350619
chr2R	10491949	10492643	scaffold_12875	16347757	16348521
chr2R	10510495	10511194	scaffold_12875	16371568	16372188
chr2R	10503610	10504353	scaffold_12875	16363113	16363803
chr2R	10549487	10549841	scaffold_12875	16421274	16421526
chr2R	10561496	10562156	scaffold_12875	16435265	16435711
chr2R	10858650	10859206	scaffold_12875	11024063	11024217
chr2R	10854675	10855455	scaffold_12875	11022379	11022906
chr2R	10985230	10985859	scaffold_12823	303178	303637
chr2R	10993672	10994796	scaffold_12823	295626	296456
chr2R	10999220	11000289	scaffold_12823	291368	292339
chr2R	11266059	11266822	scaffold_10324	343069	343836
chr2R	11400383	11400834	scaffold_12875	13207365	13208537
chr2R	11455480	11456016	scaffold_12875	13141234	13141930
chr2R	11524759	11525068	scaffold_12875	13056709	13057109
chr2R	11537315	11538237	scaffold_12875	13039861	13041045
chr2R	11555793	11556631	scaffold_12875	13019557	13020545
chr2R	11577831	11578761	scaffold_12875	12984009	12984966
chr2R	11608998	11609686	scaffold_12875	12949238	12949543
chr2R	11709360	11709657	scaffold_12875	5315954	5316398
chr2R	11799906	11800696	scaffold_12875	5187539	5189164
chr2R	12111081	12112094	scaffold_12875	8475174	8476322
chr2R	12319426	12319958	scaffold_12970	534176	534194
chr2R	12454781	12455456	scaffold_10324	29969	30998
chr2R	12458105	12458491	scaffold_10324	22475	22953
chr2R	12573824	12575131	scaffold_12875	17104556	17105889
chr2R	12703413	12704453	scaffold_10324	446696	447921
chr2R	12775667	12776441	scaffold_12875	15725793	15725889
chr2R	12914411	12915277	scaffold_12875	13277087	13277881
chr2R	13055106	13056303	scaffold_12875	700036	701123
chr2R	13141704	13144998	scaffold_12875	787398	793825
chr2R	13145284	13146490	scaffold_12875	794235	795594
chr2R	13307851	13308376	scaffold_12875	273483	273897
chr2R	13342282	13343785	scaffold_12875	222773	224832
chr2R	13447466	13448317	scaffold_12875	1820024	1820618
chr2R	13488566	13489072	scaffold_13324	2573803	2574601
chr2R	13815415	13817654	scaffold_12875	8365112	8367705
chr2R	13900021	13901057	scaffold_12875	6283252	6284550
chr2R	13944032	13944355	scaffold_12875	6230180	6230667
chr2R	14068590	14069824	scaffold_12875	1960375	1961537
chr2R	14261638	14262396	scaffold_12875	19105592	19106153
chr2R	14299920	14301750	scaffold_12875	19146059	19147914
chr2R	14311339	14311903	scaffold_12875	13492244	13492802
chr2R	14492325	14493927	scaffold_12875	6855046	6855673
chr2R	14799965	14800569	scaffold_12875	12684564	12685117
chr2R	14835564	14835804	scaffold_12875	12641827	12642113
chr2R	14995995	14996433	scaffold_12875	9751712	9752157
chr2R	15058206	15059555	scaffold_12875	9812466	9814677
chr2R	15057256	15057830	scaffold_12875	9811800	9812333
chr2R	15129321	15130178	scaffold_12875	9883602	9885033
chr2R	15195013	15196121	scaffold_12875	9975667	9976908
chr2R	15255422	15257965	scaffold_10324	906175	908731
chr2R	15263052	15264693	scaffold_10324	898740	900711
chr2R	15852657	15854797	scaffold_12823	180710	182671
chr2R	15864983	15867003	scaffold_12875	16864485	16867004
chr2R	15906385	15906929	scaffold_12875	4481846	4482165
chr2R	15929966	15930368	scaffold_12875	4513019	4513259
chr2R	15959216	15960042	scaffold_12875	17281232	17282466
chr2R	16331077	16331478	scaffold_10324	518975	519405
chr2R	16478860	16480655	scaffold_12875	18887012	18888664
chr2R	16508389	16509406	scaffold_12875	18919273	18920113
chr2R	16554992	16556456	scaffold_12875	18989759	18993145
chr2R	16634753	16635425	scaffold_12875	2832962	2833107
chr2R	16762167	16763438	scaffold_12875	2669675	2670907
chr2R	16874291	16874828	scaffold_12875	2602185	2602687
chr2R	17339788	17340174	scaffold_12875	7942505	7943063
chr2R	17345495	17346707	scaffold_12875	7952223	7953218
chr2R	17482334	17483685	scaffold_12875	13250758	13251265
chr2R	17498610	17499617	scaffold_12875	12767275	12768099
chr2R	17598219	17598959	scaffold_12875	11204259	11204828
chr2R	17852256	17853018	scaffold_12875	17018528	17018696
chr2R	17896754	17897111	scaffold_12875	15387523	15387788
chr2R	18203321	18203791	scaffold_12875	20212470	20212790
chr2R	18254794	18255622	scaffold_12875	20147842	20148588
chr2R	18261123	18262470	scaffold_12875	20139144	20141131
chr2R	18270392	18271838	scaffold_12875	20128425	20130712
chr2R	18653779	18654489	scaffold_12875	14204211	14204889
chr2R	19262540	19262914	scaffold_13324	2783999	2784413
chr2R	19483214	19485468	scaffold_12875	11782077	11783442
chr2R	19605927	19606654	scaffold_12875	4201070	4201717
chr2R	19700114	19700810	scaffold_12875	4049237	4049983
chr2R	19711202	19711916	scaffold_12875	4032268	4032822
chr2R	19801162	19802030	scaffold_12875	3965351	3966661
chr2R	19862822	19863733	scaffold_12875	3874523	3875701
chr2R	19932095	19932531	scaffold_12875	3782441	3783017
chr2R	20034625	20035890	scaffold_12875	3646874	3648353
chr2R	20033443	20034163	scaffold_12875	3649351	3650217
chr2R	20051564	20052497	scaffold_12875	3617764	3618698
chr2R	20059488	20060018	scaffold_12875	3604357	3604949
chr2R	20054221	20054789	scaffold_12875	3613293	3614001
chr2R	20156709	20158242	scaffold_12875	3461123	3462178
chr2R	20173515	20174420	scaffold_12875	3440951	3442956
chr2R	20230475	20231404	scaffold_12875	3364903	3365676
chr2R	20295499	20297337	scaffold_12875	11082979	11085492
chr2R	20542379	20542726	scaffold_12875	8728951	8729115
chr2R	20557596	20561009	scaffold_12875	13637263	13640497
chr2R	20950840	20952618	scaffold_12823	1812336	1814707
chr2R	20962127	20962648	scaffold_12823	1799086	1799644
chr2R	20991579	20992145	scaffold_12875	13348310	13349034
chr2R	21022899	21023848	scaffold_12875	13392253	13393167
chr2R	21229763	21230562	scaffold_12875	14291534	14291910
chr2R	21453178	21455545	scaffold_12875	17877081	17881282
chr2R	21461235	21462083	scaffold_12875	17867626	17868761
chr2R	21466441	21466831	scaffold_12875	17861473	17861536
chr2R	21592017	21592713	scaffold_12875	17700938	17701890
chr2R	21846866	21847238	scaffold_12875	10295222	10295691
chr2R	22238274	22238832	scaffold_10324	595049	595645
chr2R	23088346	23090988	scaffold_12875	2933900	2937335
chr2R	23518380	23519701	scaffold_12875	18719889	18721067
chr2R	23734725	23739209	scaffold_12823	489899	494930
chr2R	24556798	24558276	scaffold_12875	14717378	14718903
chr2R	24644996	24646204	scaffold_12875	1014172	1015189
chr2R	24671926	24672443	scaffold_12875	1037171	1037673
chr2R	24717359	24719767	scaffold_12875	1115785	1116444
chr2R	24807371	24808983	scaffold_12875	1431075	1432925
chr2R	25056650	25057567	scaffold_12875	2398909	2400362
chr2R	25209873	25210836	scaffold_12875	2122810	2123959
chr2R	25222847	25223388	scaffold_12875	2144768	2145418
chr2R	25217894	25218450	scaffold_12875	2135013	2135052
chr3L	9043417	9044048	scaffold_13049	16456422	16457094
chr3L	278268	279037	scaffold_10322	420223	420947
chr3L	753487	754226	scaffold_13049	8871632	8872333
chr3L	3701536	3702809	scaffold_13049	4369218	4370696
chr3L	3865191	3867091	scaffold_13049	4145445	4146886
chr3L	5275274	5276069	scaffold_13049	8023784	8024076
chr3L	11452357	11453065	scaffold_13049	23352714	23353200
chr3L	14499533	14500027	scaffold_13049	21829614	21829846
chr3L	14581350	14582273	scaffold_13049	16661432	16662436
chr3L	15810444	15811045	scaffold_13049	22237187	22237672
chr3L	20462890	20463779	scaffold_13049	18879165	18879883
chr3L	239177	240616	scaffold_10322	355373	356829
chr3L	374730	375130	scaffold_13049	3113281	3113650
chr3L	390098	390852	scaffold_13049	3131999	3132552
chr3L	396686	397300	scaffold_13049	3141441	3142099
chr3L	617760	618288	scaffold_13049	5774892	5775614
chr3L	618698	619117	scaffold_13049	5777171	5777312
chr3L	744050	744764	scaffold_13049	8881998	8882531
chr3L	759854	760831	scaffold_13049	8864453	8865332
chr3L	885505	886829	scaffold_13049	15435468	15437837
chr3L	1108221	1110341	scaffold_13049	393388	397254
chr3L	1344066	1344794	scaffold_13049	5746689	5747381
chr3L	1484991	1485768	scaffold_13049	3628604	3629085
chr3L	1486891	1487261	scaffold_13049	3630119	3631012
chr3L	1821830	1822935	scaffold_13049	4080894	4082181
chr3L	1899216	1899989	scaffold_13049	9410134	9410711
chr3L	2476517	2477474	scaffold_10322	252570	253615
chr3L	2830388	2831256	scaffold_13049	14959378	14960594
chr3L	2880482	2880848	scaffold_13049	15018690	15019176
chr3L	2893236	2893954	scaffold_13049	15035489	15036320
chr3L	3154364	3155916	scaffold_13049	7545720	7547058
chr3L	3188228	3188643	scaffold_13049	8224330	8224752
chr3L	3678343	3679017	scaffold_13049	4401670	4402402
chr3L	3747433	3748092	scaffold_13049	4298475	4299152
chr3L	3791105	3791433	scaffold_13049	4242300	4242611
chr3L	3848502	3849348	scaffold_13049	4166514	4167560
chr3L	3876668	3877357	scaffold_13049	4132812	4133523
chr3L	3926094	3926660	scaffold_10322	40609	41142
chr3L	4097997	4098461	scaffold_13049	15321993	15322354
chr3L	4175300	4176305	scaffold_13049	2050338	2051691
chr3L	4189502	4190504	scaffold_13049	2066517	2067951
chr3L	4326343	4328776	scaffold_13049	11195936	11198479
chr3L	4645160	4646808	scaffold_12758	269098	271671
chr3L	4643403	4644323	scaffold_12758	266681	267718
chr3L	4679373	4680132	scaffold_12758	323831	324624
chr3L	5625162	5625528	scaffold_13049	11554447	11554853
chr3L	5833725	5836340	scaffold_13049	9743578	9745840
chr3L	5958080	5958792	scaffold_13049	3794303	3794746
chr3L	5954124	5954410	scaffold_13049	3784323	3784604
chr3L	5956465	5956940	scaffold_13049	3787026	3787443
chr3L	6004549	6007271	scaffold_13049	3862536	3866421
chr3L	6067628	6068577	scaffold_13049	3960841	3961340
chr3L	6318865	6319738	scaffold_13049	10631214	10632215
chr3L	6357336	6357926	scaffold_13049	10667469	10667975
chr3L	6391604	6392382	scaffold_13049	10743784	10744334
chr3L	6596722	6601437	scaffold_13049	10948927	10953739
chr3L	6820856	6821541	scaffold_13049	7165107	7165603
chr3L	7631560	7631935	scaffold_13049	5638235	5638597
chr3L	8039066	8039710	scaffold_13049	20864592	20865018
chr3L	8189145	8190276	scaffold_13049	2633105	2633954
chr3L	8433406	8436072	scaffold_13049	4843251	4846445
chr3L	8454356	8454761	scaffold_13049	6084327	6084841
chr3L	8478713	8481708	scaffold_12726	1669383	1672217
chr3L	8497316	8498051	scaffold_12726	1662013	1662509
chr3L	8665378	8666962	scaffold_13049	6314054	6315576
chr3L	8686313	8688196	scaffold_13049	6336242	6337445
chr3L	8913759	8914204	scaffold_13049	6596089	6596418
chr3L	9010265	9011081	scaffold_13049	16509395	16509950
chr3L	9002519	9002979	scaffold_13049	16517016	16517433
chr3L	9020602	9021501	scaffold_13049	16479988	16481011
chr3L	9013512	9014284	scaffold_13049	16506327	16506967
chr3L	9028970	9030293	scaffold_13049	16470961	16472260
chr3L	9038941	9039557	scaffold_13049	16460758	16461296
chr3L	9059725	9059972	scaffold_13049	1661929	1662136
chr3L	9152509	9153467	scaffold_13049	726100	727159
chr3L	9389975	9390912	scaffold_13049	19472854	19473615
chr3L	9635437	9637021	scaffold_13049	10338560	10339911
chr3L	9782792	9784995	scaffold_13049	8679971	8682122
chr3L	9829728	9830274	scaffold_13049	8632278	8632846
chr3L	10028069	10028832	scaffold_13049	9143157	9143844
chr3L	10582569	10583364	scaffold_13049	16374412	16375232
chr3L	10763093	10764193	scaffold_13049	10002328	10002862
chr3L	10921030	10921707	scaffold_13049	15582755	15583378
chr3L	10989391	10991918	scaffold_13049	15652093	15654509
chr3L	11018061	11018464	scaffold_13049	15683631	15684086
chr3L	11029545	11031236	scaffold_13049	15703643	15711858
chr3L	11132652	11134322	scaffold_13049	23179729	23181365
chr3L	11318629	11319529	scaffold_13049	23621995	23622874
chr3L	11356605	11357632	scaffold_13049	23582316	23582761
chr3L	11875906	11876341	scaffold_13049	16917427	16917675
chr3L	12022685	12023492	scaffold_13049	23015631	23016279
chr3L	12028535	12029147	scaffold_13049	23021686	23022399
chr3L	12242250	12243505	scaffold_13049	7593056	7594161
chr3L	12543162	12544042	scaffold_13049	19297732	19298514
chr3L	12591539	12592608	scaffold_13049	19249578	19250594
chr3L	12633294	12633875	scaffold_13049	19198138	19198619
chr3L	12683173	12683843	scaffold_13049	19139352	19139831
chr3L	12822723	12824497	scaffold_13049	22704836	22706651
chr3L	13056821	13057450	scaffold_13049	12413770	12414438
chr3L	13077239	13077833	scaffold_13049	12437689	12438437
chr3L	13300573	13301154	scaffold_13049	12708490	12708765
chr3L	13346298	13347807	scaffold_13049	12766830	12768247
chr3L	13398993	13399854	scaffold_13049	13845101	13846170
chr3L	13390543	13391233	scaffold_13049	13835124	13835618
chr3L	13462166	13464938	scaffold_13049	17561757	17564588
chr3L	13537994	13540182	scaffold_13049	19908968	19911467
chr3L	13556743	13557464	scaffold_13049	19888107	19888930
chr3L	13687155	13689847	scaffold_13049	19709310	19713156
chr3L	13716255	13717757	scaffold_13049	19679087	19680457
chr3L	13940350	13941520	scaffold_13049	24057745	24058973
chr3L	14126371	14127348	scaffold_13049	18393925	18394813
chr3L	14155041	14155669	scaffold_13049	18421933	18422455
chr3L	14185089	14185499	scaffold_13049	18451073	18451516
chr3L	14194218	14194592	scaffold_13047	18640748	18640904
chr3L	14225695	14226837	scaffold_13049	22119150	22120199
chr3L	14338491	14339418	scaffold_13049	22001383	22002148
chr3L	14356998	14357494	scaffold_13049	21989604	21990105
chr3L	14415393	14417197	scaffold_13049	21920765	21922899
chr3L	14419885	14420238	scaffold_13049	21917600	21917862
chr3L	14454788	14455253	scaffold_13049	21877915	21878333
chr3L	14546984	14547385	scaffold_13049	16621902	16622272
chr3L	14556085	14556822	scaffold_13049	16631327	16632307
chr3L	14918511	14918959	scaffold_13049	17810618	17810807
chr3L	15025649	15026449	scaffold_13049	17640177	17640383
chr3L	15169863	15170217	scaffold_13049	19960333	19960578
chr3L	15181270	15182050	scaffold_13049	19969733	19970211
chr3L	15323065	15323744	scaffold_13049	20097191	20098221
chr3L	15538248	15538792	scaffold_13049	20308114	20308712
chr3L	15731737	15732030	scaffold_13049	22316269	22316484
chr3L	15835872	15836330	scaffold_13049	24403252	24403441
chr3L	15862971	15864167	scaffold_13049	24452850	24454131
chr3L	16057483	16058145	scaffold_13049	9235444	9236152
chr3L	16069784	16070686	scaffold_13049	9248860	9249732
chr3L	16066596	16067475	scaffold_13049	9244948	9246105
chr3L	16078063	16080104	scaffold_13049	9259077	9261198
chr3L	16485117	16485746	scaffold_13049	1475500	1476329
chr3L	16624674	16628014	scaffold_13049	3700530	3703647
chr3L	16631191	16632105	scaffold_13049	3707532	3708376
chr3L	16801067	16802747	scaffold_13049	8463226	8464284
chr3L	16851419	16852267	scaffold_13049	5735270	5736185
chr3L	16941089	16942165	scaffold_13049	10221223	10222171
chr3L	17052625	17053668	scaffold_13049	5077713	5078285
chr3L	17500349	17501020	scaffold_13049	8159867	8160907
chr3L	17541368	17544079	scaffold_13049	6914928	6918372
chr3L	17765170	17765780	scaffold_13049	6679486	6679937
chr3L	17831483	17832276	scaffold_13049	22179337	22180091
chr3L	17986224	17986864	scaffold_13049	21190087	21190751
chr3L	18012731	18013707	scaffold_13049	21159961	21160798
chr3L	18144393	18145708	scaffold_13049	21313978	21314763
chr3L	18232641	18232992	scaffold_13049	21415748	21416062
chr3L	18277720	18278783	scaffold_13049	21459976	21461129
chr3L	18318343	18318879	scaffold_13049	21500012	21500480
chr3L	18328688	18329779	scaffold_13049	21512339	21512902
chr3L	18341237	18341841	scaffold_13049	21526694	21527234
chr3L	18355989	18356825	scaffold_13049	21540492	21541405
chr3L	18387733	18388559	scaffold_13049	21574555	21575630
chr3L	18466759	18468221	scaffold_13049	21652951	21654253
chr3L	19058792	19059274	scaffold_13049	13376692	13377380
chr3L	19176718	19177107	scaffold_13049	13746946	13747433
chr3L	19371849	19374066	scaffold_13049	12953182	12955732
chr3L	19652146	19652563	scaffold_13049	13226266	13226558
chr3L	19828192	19829150	scaffold_13049	22911549	22912443
chr3L	20182782	20183364	scaffold_13049	18518031	18518375
chr3L	20340473	20340806	scaffold_12815	220707	220811
chr3L	20568976	20571437	scaffold_13049	18779771	18781590
chr3L	20623144	20623640	scaffold_13049	18728529	18729113
chr3L	20670380	20671719	scaffold_13049	18678402	18680061
chr3L	20696612	20697752	scaffold_13049	18645202	18646148
chr3L	21079912	21081549	scaffold_13049	15267519	15268646
chr3L	21144753	21145408	scaffold_13049	16581563	16581871
chr3L	21449149	21449884	scaffold_13049	7385827	7386476
chr3L	21471262	21472293	scaffold_13049	7363244	7364205
chr3L	21481763	21482459	scaffold_13049	7350694	7351310
chr3L	21718893	21720574	scaffold_13049	24206447	24208713
chr3L	21869297	21870174	scaffold_13049	12333840	12334116
chr3L	21890570	21891391	scaffold_13049	12308746	12309574
chr3L	22078142	22078664	scaffold_13049	14617672	14618010
chr3L	22219011	22221101	scaffold_13049	14777740	14779881
chr3L	22324061	22324797	scaffold_13049	17480070	17480544
chr3L	22335733	22337060	scaffold_13049	17464979	17466791
chr3L	22683924	22685780	scaffold_13049	17064427	17067450
chr3L	22983553	22986041	scaffold_13049	14183469	14189750
chr3L	23025501	23026162	scaffold_13049	14034825	14035482
chr3L	23082729	23083422	scaffold_12855	1274901	1275011
chr3L	23104476	23106002	scaffold_13036	976409	976641
chr3L	23145396	23146881	scaffold_12736	106721	107602
chr3L	23192641	23192864	scaffold_12970	6090532	6090600
chr3L	23342442	23344237	scaffold_13047	2629325	2629461
chr3L	23619738	23620679	scaffold_12728	545380	545998
chr3L	23678056	23679685	scaffold_13036	285613	285716
chr3L	23717145	23718803	scaffold_12958	2201977	2203119
chr3L	23784833	23787202	scaffold_12958	761501	764014
chr3L	23807614	23807830	scaffold_12958	2279193	2279318
chr3L	23972573	23972811	scaffold_12958	94003	94241
chr3L	23981219	23981557	scaffold_12736	151476	151793
chr3L	24068907	24069146	scaffold_12728	217757	217956
chr3L	24517498	24518197	scaffold_13324	1831907	1832598
chr3L	24773135	24773550	scaffold_13324	741917	742114
chr3L	25105227	25106303	scaffold_13036	993464	993729
chr3L	25117195	25118755	scaffold_12958	1383260	1383429
chr3L	25234249	25236774	scaffold_12799	352282	355748
chr3L	25310631	25311619	scaffold_12920	41555	41746
chr3L	25427997	25428315	scaffold_13045	563234	563503
chr3L	25875960	25876677	scaffold_12958	3339636	3340251
chr3L	25921892	25922670	scaffold_12855	1277362	1277608
chr3L	25997561	25997934	scaffold_12958	1535374	1535734
chr3L	26012378	26012843	scaffold_12967	328045	328447
chr3L	26006889	26008767	scaffold_12855	3805006	3805115
chr3L	26231567	26231971	scaffold_12799	352214	352526
chr3L	26263583	26264403	scaffold_12100	241948	242540
chr3L	26825970	26826231	scaffold_12958	2181299	2181557
chr3L	26824751	26825119	scaffold_13045	1196228	1196455
chr3L	27088179	27090295	scaffold_12736	141897	142454
chr3L	27149081	27150370	scaffold_12970	20190	20851
chr3L	27172405	27173022	scaffold_13324	2017062	2022248
chr3L	27167210	27168082	scaffold_12954	977514	978403
chr3L	27247005	27247486	scaffold_12728	443771	444034
chr3L	27287033	27288477	scaffold_13317	154991	155709
chr3L	27714603	27715076	scaffold_12736	556958	557135
chr3L	27967491	27970033	scaffold_13047	393831	396373
chr3R	4848754	4849869	scaffold_12855	8428990	8429937
chr3R	8584835	8585578	scaffold_12855	8243449	8244079
chr3R	8699097	8700092	scaffold_13047	17050937	17051938
chr3R	9911108	9914608	scaffold_13047	10787471	10791340
chr3R	13024250	13025726	scaffold_12855	3964460	3965948
chr3R	16299487	16302100	scaffold_13047	1740802	1743995
chr3R	16825981	16826852	scaffold_12855	452299	453116
chr3R	19889906	19890244	scaffold_12855	7418909	7419166
chr3R	21053008	21054375	scaffold_12855	7659379	7660578
chr3R	22560746	22561947	scaffold_13047	10112667	10113757
chr3R	24346259	24347270	scaffold_13047	3506440	3507468
chr3R	25066944	25068079	scaffold_13047	291236	294875
chr3R	27967143	27970588	scaffold_13047	15791473	15794926
chr3R	31503470	31506461	scaffold_13047	12743569	12746037
chr3R	32013756	32014919	scaffold_13047	15071720	15073575
chr3R	87305	88964	scaffold_10471	67050	67808
chr3R	104277	104542	scaffold_12954	1559355	1559540
chr3R	103304	103769	scaffold_13047	4955922	4956008
chr3R	106180	106650	scaffold_13324	2501043	2501464
chr3R	1049389	1050399	scaffold_13282	1600	2599
chr3R	1443522	1444089	scaffold_13050	3164709	3165163
chr3R	1680099	1680612	scaffold_12970	689902	690440
chr3R	2858504	2860505	scaffold_12723	399215	399435
chr3R	3283597	3284498	scaffold_13045	493009	493163
chr3R	3962013	3962235	scaffold_13324	913607	913825
chr3R	3974356	3974803	scaffold_12929	498559	498985
chr3R	4136402	4138366	scaffold_13047	13616678	13618281
chr3R	4156778	4157259	scaffold_13045	217943	218287
chr3R	4348115	4349021	scaffold_12822	3334963	3335885
chr3R	4407308	4408388	scaffold_12855	2829721	2830748
chr3R	4613411	4614028	scaffold_13047	17212919	17213391
chr3R	4787758	4791573	scaffold_12855	8363788	8367702
chr3R	4845456	4845826	scaffold_12855	8423104	8423454
chr3R	4922513	4923452	scaffold_12855	8522065	8522911
chr3R	4927335	4929426	scaffold_12855	8527130	8529182
chr3R	4932810	4937372	scaffold_12855	8532379	8536911
chr3R	4959655	4960811	scaffold_12855	8558002	8558367
chr3R	5320600	5321103	scaffold_12855	7761307	7761914
chr3R	5334852	5336472	scaffold_12855	7746331	7747703
chr3R	5407287	5408532	scaffold_12855	9982579	9983293
chr3R	5719221	5719533	scaffold_13047	6572695	6573032
chr3R	5756109	5757862	scaffold_13047	5263273	5265062
chr3R	5908967	5909502	scaffold_12822	2187588	2188420
chr3R	6205346	6206309	scaffold_12822	1848301	1849578
chr3R	6335850	6336994	scaffold_12822	1693762	1694878
chr3R	6606809	6607695	scaffold_12855	9030792	9031030
chr3R	6615831	6617738	scaffold_12855	9018654	9020014
chr3R	6644970	6646122	scaffold_12855	8978324	8978663
chr3R	6679395	6680376	scaffold_13047	6261070	6262000
chr3R	6714574	6715934	scaffold_13047	6212608	6214205
chr3R	6755415	6755905	scaffold_13047	6166943	6168044
chr3R	6790678	6791220	scaffold_13047	6106549	6107238
chr3R	6804357	6805218	scaffold_13047	6131549	6132463
chr3R	6857084	6858040	scaffold_13047	6025057	6026018
chr3R	6868080	6868703	scaffold_13047	6037711	6038310
chr3R	6875300	6875897	scaffold_13047	6018550	6019239
chr3R	6888699	6889161	scaffold_13047	6001713	6002212
chr3R	6916619	6917172	scaffold_13047	5970899	5971910
chr3R	6941046	6942647	scaffold_13047	5939432	5941607
chr3R	7006366	7007790	scaffold_13047	5861801	5864076
chr3R	6996981	6997391	scaffold_13047	5872774	5873153
chr3R	7035740	7036322	scaffold_13047	5813378	5814172
chr3R	7033615	7033949	scaffold_13047	5816117	5816432
chr3R	7111210	7112079	scaffold_13047	16785080	16786182
chr3R	7195413	7196801	scaffold_12855	5819657	5821703
chr3R	7262543	7263104	scaffold_12855	5942350	5942889
chr3R	7341754	7342486	scaffold_12855	6008044	6008705
chr3R	7744744	7747759	scaffold_12855	6472946	6476082
chr3R	7963260	7964138	scaffold_12855	8100863	8101429
chr3R	8027506	8027920	scaffold_12855	8877493	8877783
chr3R	8100710	8101747	scaffold_13047	9945469	9946266
chr3R	8108689	8109284	scaffold_13047	9949969	9950406
chr3R	8116178	8116645	scaffold_13047	9956524	9956973
chr3R	8165172	8166406	scaffold_13047	10014461	10015119
chr3R	8193072	8193588	scaffold_13047	10045222	10045706
chr3R	8239428	8239844	scaffold_13047	10094301	10094517
chr3R	8274940	8275334	scaffold_12855	1000046	1000424
chr3R	8434239	8434929	scaffold_13047	7386640	7387290
chr3R	8689516	8690059	scaffold_13047	17062613	17063120
chr3R	8700564	8701658	scaffold_13047	17049512	17050708
chr3R	8850615	8850982	scaffold_13047	3081330	3081713
chr3R	8882598	8884249	scaffold_13047	3124863	3127085
chr3R	8965423	8966040	scaffold_13047	16885007	16885460
chr3R	9117348	9117926	scaffold_12855	8627007	8627444
chr3R	9216312	9216748	scaffold_12855	8767883	8768144
chr3R	9391673	9393094	scaffold_13047	635388	637341
chr3R	9694778	9695438	scaffold_12822	1311818	1312487
chr3R	9716597	9718312	scaffold_12958	1696742	1700083
chr3R	10102552	10103815	scaffold_12855	2679481	2680910
chr3R	10155472	10156283	scaffold_12855	4843233	4843796
chr3R	10164727	10165808	scaffold_13047	1142238	1143389
chr3R	10324258	10326394	scaffold_13047	992912	995161
chr3R	10463700	10464482	scaffold_13047	1253089	1253748
chr3R	10923483	10923981	scaffold_13047	5157332	5157771
chr3R	11245612	11247220	scaffold_13047	3429542	3435779
chr3R	11277380	11278131	scaffold_13047	3385680	3386333
chr3R	11318760	11319520	scaffold_13047	3333674	3334502
chr3R	11395490	11396839	scaffold_13047	3234265	3235717
chr3R	11393711	11394338	scaffold_13047	3236993	3237601
chr3R	11570881	11571819	scaffold_12855	9901359	9902220
chr3R	11659574	11660577	scaffold_12855	5410744	5410757
chr3R	11684787	11686698	scaffold_13047	2258022	2263130
chr3R	11913272	11914419	scaffold_13047	3799257	3801177
chr3R	12113544	12115307	scaffold_12855	9317207	9320216
chr3R	12122802	12123968	scaffold_12855	9329178	9330330
chr3R	12141478	12142325	scaffold_12855	9372572	9372757
chr3R	12248075	12248830	scaffold_12855	9537657	9538353
chr3R	12318285	12320403	scaffold_12855	9643821	9649501
chr3R	12357789	12358178	scaffold_13047	3190078	3190273
chr3R	12645772	12646935	scaffold_12822	4076507	4077239
chr3R	13035879	13037083	scaffold_12855	3951851	3952836
chr3R	13070053	13070728	scaffold_12855	3893063	3893871
chr3R	13215425	13216543	scaffold_12855	3719382	3720372
chr3R	13359882	13360550	scaffold_12855	2962627	2963019
chr3R	13422011	13423032	scaffold_12855	2901094	2902887
chr3R	13634889	13636642	scaffold_13047	9234459	9236576
chr3R	13760075	13761014	scaffold_12822	1564010	1565255
chr3R	13788449	13789185	scaffold_12822	1598500	1599981
chr3R	13805983	13806754	scaffold_12822	1617646	1618199
chr3R	13841983	13843680	scaffold_13047	18810952	18813698
chr3R	13899452	13900186	scaffold_13047	18748762	18749790
chr3R	13925677	13926303	scaffold_13047	18720822	18721350
chr3R	13970755	13971280	scaffold_12822	625263	625714
chr3R	13969707	13970511	scaffold_12822	626265	627022
chr3R	14328995	14329398	scaffold_13047	14783916	14784328
chr3R	14443924	14444761	scaffold_13047	14651599	14652576
chr3R	14502493	14503138	scaffold_13047	14587864	14589064
chr3R	14570245	14571470	scaffold_13047	11039054	11040311
chr3R	14639694	14641277	scaffold_13047	13120770	13122345
chr3R	14773046	14774211	scaffold_13047	11675220	11676125
chr3R	15753625	15755035	scaffold_12855	5229413	5231677
chr3R	15988091	15988786	scaffold_13047	4157632	4158261
chr3R	16028505	16029954	scaffold_13047	4100785	4102046
chr3R	16060726	16062795	scaffold_13047	4062110	4064227
chr3R	16437003	16437250	scaffold_13047	1979715	1979955
chr3R	16506081	16506763	scaffold_13047	13747879	13748217
chr3R	16514338	16514883	scaffold_13047	13757346	13757953
chr3R	16684762	16686669	scaffold_13047	5752649	5755119
chr3R	16700667	16701622	scaffold_13047	5733668	5734554
chr3R	16731402	16731830	scaffold_13047	5695676	5696165
chr3R	16792625	16793372	scaffold_13047	5627667	5628313
chr3R	16810582	16811390	scaffold_12855	470535	471265
chr3R	16864263	16865565	scaffold_12855	403455	404839
chr3R	16859546	16860191	scaffold_12855	409153	409893
chr3R	16878367	16879083	scaffold_12855	385056	385965
chr3R	16901851	16902321	scaffold_12855	356061	356648
chr3R	16915444	16916067	scaffold_12855	339996	340668
chr3R	16936090	16936876	scaffold_12855	310405	310909
chr3R	17097507	17098416	scaffold_12855	2594390	2595922
chr3R	17530068	17530475	scaffold_13047	14452273	14452829
chr3R	17547781	17548787	scaffold_13047	14468907	14469667
chr3R	17560565	17561076	scaffold_13047	14483022	14483369
chr3R	17775036	17775875	scaffold_12855	10095160	10095361
chr3R	17816168	17816974	scaffold_13047	7085381	7085676
chr3R	17830916	17831378	scaffold_13047	7068934	7069326
chr3R	17935125	17935782	scaffold_13047	6938211	6938799
chr3R	18074246	18075605	scaffold_13047	6775649	6776860
chr3R	18280424	18281364	scaffold_13047	16606521	16607117
chr3R	18595988	18597266	scaffold_12855	4421039	4423187
chr3R	18643464	18644904	scaffold_12855	4366436	4368091
chr3R	19338822	19339749	scaffold_13047	16470229	16471299
chr3R	19341651	19342261	scaffold_13047	16467424	16468196
chr3R	19493618	19494372	scaffold_13047	16284565	16285212
chr3R	19489722	19490431	scaffold_13047	16287866	16288541
chr3R	19505854	19506795	scaffold_13047	16268423	16270278
chr3R	19531059	19532114	scaffold_13047	16239331	16240508
chr3R	19871423	19872483	scaffold_12855	7398169	7398714
chr3R	20348181	20348746	scaffold_13047	10666246	10666743
chr3R	20597473	20598350	scaffold_13047	12311293	12312058
chr3R	20611519	20615760	scaffold_13047	12293088	12297272
chr3R	20628257	20630590	scaffold_13047	12276794	12280854
chr3R	20657099	20658901	scaffold_13047	12247832	12248981
chr3R	20768912	20769574	scaffold_13047	12112597	12113021
chr3R	20792898	20793507	scaffold_13047	12090273	12090877
chr3R	20848909	20849909	scaffold_13047	12033977	12034958
chr3R	21081285	21082833	scaffold_12855	5654833	5657594
chr3R	21172137	21173276	scaffold_13047	4440513	4440617
chr3R	21379730	21380408	scaffold_12822	1106810	1107559
chr3R	21390929	21391499	scaffold_12822	1094910	1095395
chr3R	21413179	21413494	scaffold_12822	1073442	1073701
chr3R	21428848	21429510	scaffold_12822	1053533	1053978
chr3R	21458132	21459064	scaffold_12822	1015705	1017183
chr3R	21548091	21549189	scaffold_13047	14544599	14545765
chr3R	22059909	22061238	scaffold_13047	8601692	8603094
chr3R	22069801	22070541	scaffold_13047	8592344	8592910
chr3R	22332970	22333732	scaffold_13047	8316849	8317592
chr3R	22469893	22471002	scaffold_12822	656240	657574
chr3R	22667868	22668276	scaffold_12855	2384638	2385013
chr3R	22700423	22701130	scaffold_13047	13236773	13238012
chr3R	22788099	22789849	scaffold_12822	396262	397830
chr3R	23145381	23146095	scaffold_13047	17597546	17598372
chr3R	23195495	23196262	scaffold_13047	7999866	8000387
chr3R	23263362	23264624	scaffold_13047	13392840	13394143
chr3R	23427662	23428614	scaffold_13047	8886748	8887702
chr3R	23728857	23729385	scaffold_13047	15181682	15182187
chr3R	23879826	23880697	scaffold_13047	18338136	18338170
chr3R	23960413	23961205	scaffold_13047	18516357	18517358
chr3R	24065078	24066095	scaffold_12822	3065102	3066322
chr3R	24082317	24084266	scaffold_12822	3050117	3050431
chr3R	24311241	24313502	scaffold_13047	3466569	3469125
chr3R	24454927	24456847	scaffold_13047	3644076	3646441
chr3R	24697243	24698308	scaffold_13047	828744	829834
chr3R	24969893	24971028	scaffold_13047	12912163	12913078
chr3R	25091853	25092761	scaffold_12855	7020470	7020831
chr3R	25085619	25086330	scaffold_13052	1487691	1487733
chr3R	25586551	25587056	scaffold_12855	6807388	6807751
chr3R	25601422	25603467	scaffold_12855	6823994	6826715
chr3R	26026637	26027392	scaffold_13047	5435366	5436151
chr3R	26284447	26285240	scaffold_13047	4622334	4622746
chr3R	26643838	26646814	scaffold_12822	3465293	3468613
chr3R	26655389	26656002	scaffold_12822	3450037	3450361
chr3R	26809049	26810403	scaffold_13047	11952631	11953868
chr3R	26845873	26847500	scaffold_13047	12003183	12004980
chr3R	26939832	26940843	scaffold_12855	2577905	2578764
chr3R	28314861	28316094	scaffold_13047	15412868	15413823
chr3R	28379109	28380695	scaffold_12822	3623887	3625107
chr3R	28631429	28632192	scaffold_13047	12371787	12372131
chr3R	29000911	29003283	scaffold_13047	18255412	18257264
chr3R	29072606	29073614	scaffold_12855	929044	929365
chr3R	29288962	29289984	scaffold_12822	2412229	2413487
chr3R	29306441	29308245	scaffold_12822	2434866	2438311
chr3R	29297602	29298537	scaffold_12822	2421835	2423444
chr3R	29459550	29460339	scaffold_12822	2679027	2679076
chr3R	29547863	29549020	scaffold_12855	705659	706765
chr3R	29596838	29598819	scaffold_12855	766543	768606
chr3R	29708140	29709583	scaffold_12855	1092706	1095000
chr3R	29728286	29729143	scaffold_12855	1116421	1117200
chr3R	30230816	30232853	scaffold_12855	3146179	3148683
chr3R	30394924	30396146	scaffold_12855	3337137	3338855
chr3R	30584419	30586767	scaffold_13047	11176948	11178852
chr3R	30675656	30676389	scaffold_13047	11294808	11295571
chr3R	30762064	30762681	scaffold_13047	11387010	11387963
chr3R	30754656	30755802	scaffold_13047	11379884	11381148
chr3R	30849488	30850173	scaffold_13047	11509990	11510839
chr3R	30856318	30856957	scaffold_13047	11517478	11518191
chr3R	31041624	31043455	scaffold_12855	1480634	1483231
chr3R	31486764	31487493	scaffold_13047	12724431	12725325
chr3R	31521651	31522643	scaffold_13047	12727966	12728992
chr3R	31786187	31787654	scaffold_13047	11145411	11146820
chr3R	31869453	31870146	scaffold_13047	14896133	14896970
chr3R	31910053	31911691	scaffold_13047	14935274	14937208
chr4	73081	73350	scaffold_13052	678080	678353
chr4	115596	116171	scaffold_13324	1066639	1067188
chr4	197843	201302	scaffold_13052	1434267	1438131
chr4	684466	686118	scaffold_13052	1482083	1483773
chr4	717673	718076	scaffold_13052	1529439	1529685
chr4	874786	875713	scaffold_13052	1673302	1674040
chr4	890876	891858	scaffold_13052	1690539	1691708
chr4	898502	899443	scaffold_13052	1708303	1709376
chr4	927417	928156	scaffold_13052	814401	815212
chr4	1016153	1020177	scaffold_13052	921800	927287
chr4	1022242	1023396	scaffold_13052	928284	929505
chr4	1080270	1081172	scaffold_13052	988598	989434
chr4	1144384	1145293	scaffold_13052	1457242	1458215
chr4	1233803	1234469	scaffold_12932	1956544	1957214
chrUn_DS483562v1	9685	10373	scaffold_13047	4954096	4954735
chrUn_DS483562v1	12236	12696	scaffold_13036	148731	150339
chrUn_DS483865v1	3557	3811	scaffold_291	2735	2973
chrUn_DS483947v1	1319	2329	scaffold_12736	317008	317907
chrUn_DS485089v1	308	741	scaffold_8329	163	593
chrUn_DS485246v1	756	1057	scaffold_12912	12822	13081
chrUn_DS485339v1	584	796	scaffold_13324	1389915	1390117
chrX	16776798	16777390	scaffold_12970	6399086	6400059
chrX	1047699	1049207	scaffold_12726	1652046	1657048
chrX	2441029	2441576	scaffold_12928	7417377	7417961
chrX	8224703	8226361	scaffold_12970	8443072	8444667
chrX	12648230	12648738	scaffold_13042	2675443	2675940
chrX	13712079	13714226	scaffold_12970	52428	54114
chrX	15646457	15647609	scaffold_13042	3983122	3984146
chrX	375010	375884	scaffold_13042	3865208	3866340
chrX	380364	381012	scaffold_13042	3857007	3857310
chrX	399565	400074	scaffold_13042	3820569	3821026
chrX	416962	417988	scaffold_13042	3787404	3788668
chrX	453081	453498	scaffold_13042	3717633	3718090
chrX	583788	584585	scaffold_12970	10730288	10731091
chrX	585970	586528	scaffold_12970	10733715	10734184
chrX	592609	593386	scaffold_12970	10744980	10745698
chrX	681237	682124	scaffold_12970	1437904	1438262
chrX	716238	718214	scaffold_12970	1362470	1363169
chrX	741265	743359	scaffold_12970	1316662	1319097
chrX	962293	963885	scaffold_12726	1791135	1792592
chrX	1075614	1076964	scaffold_12325	34627	35887
chrX	1207975	1208789	scaffold_13042	2631757	2631950
chrX	1655702	1656997	scaffold_13042	5039362	5041234
chrX	1797286	1798907	scaffold_12942	36632	38636
chrX	1859426	1860595	scaffold_12970	1161982	1163194
chrX	2268014	2268320	scaffold_12928	5673995	5674243
chrX	2438172	2439122	scaffold_12928	7420574	7421509
chrX	2437016	2437648	scaffold_12928	7422878	7423449
chrX	2669401	2670083	scaffold_12970	8507564	8508495
chrX	2676458	2677595	scaffold_12970	8498129	8499281
chrX	3556568	3557424	scaffold_12726	1195530	1195996
chrX	3762449	3763446	scaffold_12970	6946154	6949112
chrX	3797329	3798106	scaffold_12855	1802867	1803660
chrX	3806923	3808192	scaffold_13042	3345107	3346664
chrX	3847058	3847676	scaffold_13042	3430802	3431352
chrX	3843678	3844161	scaffold_12875	19428323	19428325
chrX	3932953	3935384	scaffold_13042	4742328	4745732
chrX	4211044	4211800	scaffold_12928	6778554	6779175
chrX	4354000	4354776	scaffold_12928	7006401	7006930
chrX	4532850	4536174	scaffold_12928	5532666	5537588
chrX	4568893	4570445	scaffold_13042	2899242	2901495
chrX	5512799	5513782	scaffold_12970	10547307	10547751
chrX	5533332	5533865	scaffold_12928	5003487	5004184
chrX	5568746	5569752	scaffold_12928	5068595	5070227
chrX	5605061	5605897	scaffold_12928	5129568	5130409
chrX	5669704	5670247	scaffold_12928	326603	327149
chrX	5744325	5745087	scaffold_12928	1179282	1179893
chrX	5792779	5794209	scaffold_12928	1768255	1770873
chrX	5865710	5866673	scaffold_12928	1657148	1657383
chrX	5997480	5998702	scaffold_12932	765307	766511
chrX	6118590	6120298	scaffold_12928	740340	741404
chrX	6704884	6705707	scaffold_12928	6087379	6087617
chrX	7058570	7059466	scaffold_13042	41597	41681
chrX	7153980	7154599	scaffold_12932	964493	965167
chrX	7168965	7170150	scaffold_12932	990229	990877
chrX	7230520	7231260	scaffold_12932	1077190	1078204
chrX	7329662	7330823	scaffold_12932	1224001	1225186
chrX	7349698	7350368	scaffold_12970	3409223	3410244
chrX	7556548	7557163	scaffold_12970	3679914	3680697
chrX	7582267	7582758	scaffold_12970	3711909	3712359
chrX	8037973	8038601	scaffold_12928	7438107	7438584
chrX	8210565	8211377	scaffold_12970	8431497	8431625
chrX	8594149	8594684	scaffold_12970	6664301	6664849
chrX	8653874	8654997	scaffold_12970	6598917	6599606
chrX	8674084	8675322	scaffold_12970	6578243	6578865
chrX	8829360	8830132	scaffold_12726	2556310	2556945
chrX	8828785	8829133	scaffold_12726	2555837	2556170
chrX	9173161	9174040	scaffold_12726	1029764	1030847
chrX	9171992	9172944	scaffold_12726	1030984	1032006
chrX	9293940	9294994	scaffold_12970	8605033	8605862
chrX	9453989	9454321	scaffold_12970	5972283	5972491
chrX	9716357	9717305	scaffold_12970	9223194	9223921
chrX	9767533	9767846	scaffold_12970	9144808	9144957
chrX	10381788	10382645	scaffold_12932	95399	96280
chrX	10720475	10721225	scaffold_12970	7390838	7391153
chrX	10938494	10939649	scaffold_13042	3315485	3316105
chrX	11907488	11908214	scaffold_12970	8621698	8622303
chrX	11993293	11994872	scaffold_12970	8728376	8729739
chrX	12269394	12269925	scaffold_12928	3737966	3738601
chrX	12276226	12277361	scaffold_12928	3745372	3747051
chrX	12640637	12641282	scaffold_13042	2665389	2666023
chrX	12707033	12708610	scaffold_12928	2259097	2260554
chrX	12747916	12748340	scaffold_12928	2322806	2323156
chrX	14018742	14019040	scaffold_12963	12642556	12642749
chrX	14322651	14322973	scaffold_13047	17392351	17392379
chrX	14827777	14828762	scaffold_12970	11543562	11544428
chrX	14926670	14927327	scaffold_12928	2014360	2014648
chrX	14984990	14985965	scaffold_12928	1952448	1953624
chrX	15141918	15142526	scaffold_13042	1913545	1914346
chrX	15495138	15495826	scaffold_12970	2032613	2033532
chrX	15624303	15625119	scaffold_13042	4013246	4013902
chrX	15684080	15684990	scaffold_13042	1607992	1608431
chrX	15680683	15681053	scaffold_13042	1602291	1602630
chrX	15679973	15680334	scaffold_13042	1601286	1601618
chrX	16093907	16094809	scaffold_12472	508600	509278
chrX	16145103	16145531	scaffold_12472	429529	429548
chrX	16199502	16199785	scaffold_12472	363242	363510
chrX	16241581	16243088	scaffold_12472	320728	322463
chrX	17170675	17171281	scaffold_12932	1964214	1964708
chrX	17171646	17172293	scaffold_12932	1965812	1965893
chrX	17321879	17322451	scaffold_12970	6274386	6274928
chrX	17342832	17343206	scaffold_12970	6249372	6249536
chrX	17495562	17496128	scaffold_12970	5783776	5783946
chrX	17494807	17495380	scaffold_12970	5784097	5784718
chrX	17697486	17698463	scaffold_13042	781328	781837
chrX	17865056	17865546	scaffold_13042	2204842	2205179
chrX	17884572	17885050	scaffold_12875	10680325	10680498
chrX	18110531	18111445	scaffold_12928	1286981	1288301
chrX	18212246	18212725	scaffold_12970	2818339	2818353
chrX	18287319	18288152	scaffold_12970	2922719	2923557
chrX	18303444	18304639	scaffold_12970	2940880	2942210
chrX	18584875	18585822	scaffold_12726	2313477	2314639
chrX	18976986	18979240	scaffold_12726	804078	806302
chrX	18975144	18976304	scaffold_12726	801313	803474
chrX	19548293	19548752	scaffold_13042	924250	924453
chrX	19711901	19712337	scaffold_13042	3543305	3543733
chrX	19786671	19787215	scaffold_12932	460333	460554
chrX	20289865	20290547	scaffold_12855	9425879	9425991
chrX	20639160	20639887	scaffold_12970	4807701	4808435
chrX	20641689	20642379	scaffold_12970	4811848	4812373
chrX	20662891	20663925	scaffold_12970	4835846	4836505
chrX	20667083	20668029	scaffold_12970	4856946	4857790
chrX	20679862	20680841	scaffold_12970	4861920	4862811
chrX	20691513	20692168	scaffold_12970	4876276	4877063
chrX	20681385	20682166	scaffold_12970	4864063	4864616
chrX	20698070	20698600	scaffold_12970	4883603	4883668
chrX	20716999	20718439	scaffold_12970	4907053	4908677
chrX	20713282	20713794	scaffold_12970	4902746	4903506
chrX	20734158	20735009	scaffold_12970	4931773	4931989
chrX	20751437	20752221	scaffold_12970	4951073	4951730
chrX	20746589	20747877	scaffold_12970	4944977	4945964
chrX	20752923	20754156	scaffold_12970	4952420	4952637
chrX	20799800	20800288	scaffold_12970	4996319	4996835
chrX	20798624	20799370	scaffold_12875	18602429	18602887
chrX	21424531	21425153	scaffold_13042	4406293	4406867
chrX	22837336	22838012	scaffold_12970	4495776	4496064
chrX	23044754	23045497	scaffold_12967	733626	734414
chrX	23151926	23152274	scaffold_13324	243758	244045
chrX_DS483892v1_random	764	987	scaffold_13036	306067	306290
chrX_DS483963v1_random	1024	1533	scaffold_13036	276637	277144
chrX_DS484345v1_random	858	1282	scaffold_13353	28550	28977
chrX_DS484719v1_random	312	617	scaffold_12528	209868	210192
chrX_DS485119v1_random	489	735	scaffold_13036	273595	273891
chrX_DS485281v1_random	194	440	scaffold_13036	303180	303184
chrY_DS483790v1_random	1555	1907	scaffold_13047	16766552	16766793
chrY_DS484029v1_random	1554	2920	scaffold_12954	1865013	1865662
