# Supplementary material for: The hourglass model of evolutionary conservation during embryogenesis extends to developmental enhancers with signatures of positive selection
Source: Genome Res. 2021 Sep;31(9):1573–81. doi: 10.1101/gr.275212.121 (PMC8415374; doi:10.1101/gr.275212.121)
Supplement: Supplemental Material [file supp_gr.275212.121_Supplemental_Code.zip › Supplemental_Code/data/bedFiles/enhancers/stage_specific_enhancers/enhancer_ortholog_annotation/dmel68_IDR_0.05_specific_enhancer_dm6_droVir3.bed]

chr2L	326726	328767	scaffold_12963	10887276	10888154
chr2L	3719164	3720251	scaffold_12963	14993682	14994634
chr2L	7371932	7373465	scaffold_12963	15492779	15494644
chr2L	373562	374215	scaffold_12963	18761310	18761987
chr2L	1385611	1387811	scaffold_12963	7350907	7354194
chr2L	1444920	1445955	scaffold_12963	7435817	7436605
chr2L	1455869	1457317	scaffold_12963	7450277	7451214
chr2L	1554038	1554593	scaffold_12963	7597012	7597595
chr2L	2445581	2446132	scaffold_12963	9799336	9799974
chr2L	2483556	2484856	scaffold_12963	9853387	9854290
chr2L	2485561	2486390	scaffold_12963	9855750	9856466
chr2L	2530082	2531671	scaffold_12963	9972656	9979240
chr2L	3150692	3151547	scaffold_12963	20107994	20108093
chr2L	3497017	3497820	scaffold_12963	15284769	15285820
chr2L	3600022	3601675	scaffold_12963	15163481	15164948
chr2L	3853127	3853531	scaffold_13246	2427048	2427496
chr2L	3917970	3920309	scaffold_12963	9379313	9381439
chr2L	4346473	4347219	scaffold_13246	2540636	2541404
chr2L	5106894	5108012	scaffold_12963	6498244	6499496
chr2L	5296799	5297338	scaffold_12963	14417528	14417881
chr2L	5398976	5399592	scaffold_12963	19886807	19887136
chr2L	5416755	5417121	scaffold_12963	19863456	19863984
chr2L	5456060	5456746	scaffold_12963	19806444	19807156
chr2L	5481303	5481981	scaffold_12963	19770685	19771339
chr2L	5770586	5771629	scaffold_12723	4354123	4354868
chr2L	6184300	6185659	scaffold_12963	3053156	3054365
chr2L	6366927	6367312	scaffold_12963	2736531	2736717
chr2L	6846540	6847174	scaffold_12963	14832426	14833105
chr2L	7192844	7193586	scaffold_12963	15719857	15720583
chr2L	7314890	7315928	scaffold_12963	15553797	15555077
chr2L	7316632	7317818	scaffold_12963	15551486	15553094
chr2L	7332220	7333293	scaffold_12963	15534452	15535698
chr2L	7361134	7361818	scaffold_12963	15506387	15507086
chr2L	7454831	7455899	scaffold_12963	15378796	15379954
chr2L	7536973	7537687	scaffold_12963	10987053	10987828
chr2L	7808976	7810126	scaffold_12963	6561115	6562025
chr2L	8299502	8299918	scaffold_12963	16054163	16055054
chr2L	8295737	8296112	scaffold_12963	16049555	16049848
chr2L	8533601	8535305	scaffold_13042	810288	810436
chr2L	8760551	8762259	scaffold_12723	4754898	4756808
chr2L	8762474	8762932	scaffold_12723	4757180	4757640
chr2L	9073977	9074742	scaffold_12963	404851	405905
chr2L	9569699	9569955	scaffold_12723	4043707	4044195
chr2L	9602574	9603188	scaffold_12723	4087823	4088481
chr2L	9905703	9907959	scaffold_12963	14541676	14545250
chr2L	10334359	10335406	scaffold_12723	72586	73560
chr2L	10795430	10796850	scaffold_12963	15833060	15834674
chr2L	11459399	11459819	scaffold_12963	2078035	2078583
chr2L	12487235	12487776	scaffold_13246	1695695	1695908
chr2L	12608260	12609267	scaffold_13246	1895053	1896212
chr2L	12622022	12622300	scaffold_13246	1908847	1908926
chr2L	13157275	13158509	scaffold_12963	7030313	7031359
chr2L	13670288	13670568	scaffold_12723	5168897	5169182
chr2L	13850353	13851721	scaffold_12723	807425	808656
chr2L	13888916	13889976	scaffold_12723	850365	851309
chr2L	13929514	13930161	scaffold_12723	903263	903903
chr2L	14343368	14344822	scaffold_12723	1567909	1569466
chr2L	14428739	14429451	scaffold_12723	2756370	2757090
chr2L	14496621	14496843	scaffold_12723	2685462	2685582
chr2L	14513909	14514234	scaffold_12723	2664334	2664639
chr2L	14621817	14623000	scaffold_13049	15018349	15018470
chr2L	14972820	14973943	scaffold_12963	4647461	4648346
chr2L	15413683	15414622	scaffold_12963	12086513	12088343
chr2L	15741169	15742318	scaffold_12723	4460259	4461852
chr2L	15738619	15739488	scaffold_12723	4456513	4458225
chr2L	15955410	15956019	scaffold_12723	2014947	2015591
chr2L	16435259	16435648	scaffold_12963	13051822	13051993
chr2L	17029843	17030497	scaffold_13246	1006161	1006934
chr2L	17264122	17264563	scaffold_13246	749297	749751
chr2L	17287566	17288311	scaffold_13246	732045	732789
chr2L	17440880	17443015	scaffold_13246	541439	543873
chr2L	18151133	18151896	scaffold_12963	8402771	8403283
chr2L	18540340	18541102	scaffold_12963	18557556	18558475
chr2L	18555752	18557226	scaffold_12963	18578949	18580602
chr2L	18892612	18893283	scaffold_12963	9515917	9516545
chr2L	18965248	18966220	scaffold_12963	16162719	16163885
chr2L	19287094	19288034	scaffold_12723	3225629	3226149
chr2L	19324668	19325088	scaffold_12723	3260843	3261280
chr2L	19935980	19937109	scaffold_12963	1290945	1291854
chr2L	20017670	20018094	scaffold_12963	1182283	1182410
chr2L	21105022	21105508	scaffold_13246	2218963	2219346
chr2L	21656405	21657104	scaffold_13324	1430628	1430718
chr2L	21951460	21951831	scaffold_12963	5307790	5308125
chr2R	24378092	24379576	scaffold_12875	7379237	7381937
chr2R	10108146	10109054	scaffold_12875	19067858	19068732
chr2R	14777645	14778431	scaffold_12875	12710322	12711254
chr2R	3680915	3681107	scaffold_13045	740526	740696
chr2R	6004255	6005181	scaffold_12823	745575	746274
chr2R	6561857	6563628	scaffold_12875	5037094	5038467
chr2R	6629876	6631825	scaffold_12875	5131440	5133548
chr2R	6654782	6655509	scaffold_12875	8057098	8057812
chr2R	6759762	6761198	scaffold_12875	15561724	15563240
chr2R	6984013	6985004	scaffold_10324	1019588	1019645
chr2R	7170565	7171485	scaffold_10324	1233616	1234559
chr2R	7255063	7256865	scaffold_12875	1620054	1622602
chr2R	7331633	7334037	scaffold_12875	10726407	10728900
chr2R	7432810	7433581	scaffold_12875	10843010	10843599
chr2R	8036303	8037216	scaffold_12875	14821026	14821985
chr2R	8244572	8245486	scaffold_12875	9139167	9140957
chr2R	8725340	8726132	scaffold_13324	2812352	2812885
chr2R	9227316	9227756	scaffold_12875	14397187	14397484
chr2R	9304550	9305688	scaffold_12875	1234709	1235403
chr2R	9540441	9540698	scaffold_10324	207448	207635
chr2R	9678571	9679273	scaffold_12875	5869801	5870427
chr2R	11331582	11332540	scaffold_12823	2443295	2444658
chr2R	11491969	11493099	scaffold_12875	13092846	13093713
chr2R	11535016	11535696	scaffold_12875	13043172	13043976
chr2R	11614963	11615461	scaffold_12875	12945041	12945269
chr2R	11754983	11756090	scaffold_12875	5255270	5256029
chr2R	11786886	11787459	scaffold_12875	5205448	5205933
chr2R	12017398	12018058	scaffold_12875	8601431	8601998
chr2R	12445642	12446602	scaffold_10324	41617	42236
chr2R	12454065	12454414	scaffold_10324	31267	31558
chr2R	12592270	12592481	scaffold_12875	17128645	17128965
chr2R	13011080	13011893	scaffold_12875	650698	651558
chr2R	13282030	13283998	scaffold_12875	303691	305161
chr2R	14003131	14003475	scaffold_12875	2045090	2045454
chr2R	13998660	13998935	scaffold_12875	2052520	2052782
chr2R	14011642	14012429	scaffold_12875	2033068	2035020
chr2R	14306870	14307700	scaffold_12875	13486973	13487452
chr2R	14416145	14417402	scaffold_12875	13615863	13616580
chr2R	14912600	14913408	scaffold_12875	9643558	9645067
chr2R	14963961	14965143	scaffold_12875	9713218	9714371
chr2R	15009020	15009395	scaffold_12875	9767364	9768034
chr2R	15920115	15920836	scaffold_12875	4501546	4502003
chr2R	16516960	16517382	scaffold_12875	18929839	18930347
chr2R	16637179	16637701	scaffold_12875	2827813	2828417
chr2R	18016102	18017563	scaffold_12875	15215307	15217435
chr2R	18291413	18291798	scaffold_12875	20101860	20102227
chr2R	18674471	18675034	scaffold_12875	14179345	14180643
chr2R	18666072	18666797	scaffold_12875	14191382	14192158
chr2R	18673964	18674265	scaffold_12875	14180846	14181113
chr2R	19142925	19143514	scaffold_13324	2677711	2678271
chr2R	19280871	19282960	scaffold_13324	2804605	2806743
chr2R	19337267	19338601	scaffold_12875	18279985	18280891
chr2R	19413231	19413879	scaffold_12875	11162399	11163091
chr2R	19467931	19468827	scaffold_12875	11799924	11801484
chr2R	19650763	19651917	scaffold_12875	4124914	4126210
chr2R	20061586	20063929	scaffold_12875	3598865	3601902
chr2R	20098384	20099249	scaffold_12875	3547797	3549078
chr2R	20123154	20123797	scaffold_12875	3507822	3508538
chr2R	20151374	20152017	scaffold_12875	3469233	3469855
chr2R	20522101	20523026	scaffold_12875	8754364	8755343
chr2R	20554616	20555158	scaffold_12875	13634042	13634524
chr2R	20566607	20568764	scaffold_12875	13647199	13649736
chr2R	20844192	20844654	scaffold_12823	1965879	1966113
chr2R	20953549	20954423	scaffold_12823	1810517	1811173
chr2R	21382215	21382859	scaffold_12875	17991948	17992593
chr2R	21873767	21874394	scaffold_12875	10328704	10329254
chr2R	22153007	22153724	scaffold_12875	11699916	11700674
chr2R	22171506	22172327	scaffold_12875	11722436	11723275
chr2R	22242745	22243384	scaffold_10324	600792	601486
chr2R	22510268	22511006	scaffold_12875	12507500	12509058
chr2R	23221433	23222322	scaffold_12875	3091886	3092464
chr2R	23579173	23579628	scaffold_12875	18375698	18376080
chr2R	23634133	23634742	scaffold_12875	18486278	18487045
chr2R	25006029	25006934	scaffold_12875	17139776	17141630
chr2R	25058956	25059797	scaffold_12875	2395307	2396202
chr3L	12451779	12452173	scaffold_13049	9305067	9305262
chr3L	441404	442548	scaffold_13049	3207278	3208229
chr3L	10943585	10945231	scaffold_13049	15605965	15612739
chr3L	18202476	18203528	scaffold_13049	21380056	21381141
chr3L	18382242	18382875	scaffold_13049	21569519	21570177
chr3L	22231743	22233700	scaffold_13049	14791765	14793923
chr3L	136440	136988	scaffold_13049	2793243	2793455
chr3L	551421	552634	scaffold_13049	3377913	3378021
chr3L	645334	645776	scaffold_13049	5808018	5809240
chr3L	715718	716659	scaffold_13049	8913700	8914215
chr3L	741998	743052	scaffold_13049	8883544	8884153
chr3L	1091005	1091769	scaffold_13049	371419	372376
chr3L	1120865	1122223	scaffold_13049	414729	416174
chr3L	1351923	1352610	scaffold_13049	5753705	5753776
chr3L	1403969	1404997	scaffold_13049	3523341	3524320
chr3L	1915849	1916275	scaffold_13049	9391673	9392052
chr3L	2152787	2153291	scaffold_13049	11961855	11962335
chr3L	2815863	2816254	scaffold_13049	14943074	14943087
chr3L	2881277	2882107	scaffold_13049	15019794	15020357
chr3L	3035917	3036761	scaffold_13049	10119420	10120030
chr3L	3074918	3075225	scaffold_13049	120308	120965
chr3L	3107342	3107801	scaffold_13049	159075	159168
chr3L	3339028	3339601	scaffold_13049	5213755	5214107
chr3L	3394826	3395919	scaffold_13049	7020915	7022042
chr3L	3391803	3392469	scaffold_13049	7024426	7024722
chr3L	3542425	3542943	scaffold_13049	4590886	4591418
chr3L	3623350	3623868	scaffold_13049	4467330	4467903
chr3L	3802219	3802799	scaffold_13049	4217369	4217800
chr3L	4624057	4625162	scaffold_12758	235627	236510
chr3L	4993821	4995430	scaffold_12758	750742	751739
chr3L	5352468	5353329	scaffold_13049	8117374	8118021
chr3L	5981553	5982432	scaffold_13049	3834173	3835085
chr3L	6280434	6281876	scaffold_13049	10580808	10581993
chr3L	6865652	6866120	scaffold_13049	7209218	7209642
chr3L	6922622	6924225	scaffold_13049	7270450	7272720
chr3L	6941452	6942020	scaffold_13049	7297401	7297962
chr3L	7371417	7371875	scaffold_13049	5332204	5332612
chr3L	7861438	7862635	scaffold_13049	20670337	20671251
chr3L	7955922	7956357	scaffold_13049	20768418	20768763
chr3L	8451718	8452654	scaffold_13049	6081294	6081821
chr3L	8461316	8462098	scaffold_13049	6090051	6090461
chr3L	9352612	9353613	scaffold_13049	11044224	11045240
chr3L	9794394	9795321	scaffold_13049	8669972	8670330
chr3L	9832734	9833764	scaffold_13049	8628340	8629512
chr3L	10297347	10298713	scaffold_13049	16069356	16070634
chr3L	10379181	10379890	scaffold_13049	16158698	16159323
chr3L	10772903	10773131	scaffold_13049	9992813	9993039
chr3L	10975144	10976434	scaffold_13049	15638697	15640099
chr3L	11144846	11145452	scaffold_13049	23191580	23192152
chr3L	12367563	12368542	scaffold_13049	7722831	7722946
chr3L	12371551	12372846	scaffold_13049	7725860	7727162
chr3L	12406823	12408244	scaffold_13049	7758214	7759516
chr3L	12569619	12570096	scaffold_13049	19271195	19271572
chr3L	12607991	12608544	scaffold_13049	19229090	19229523
chr3L	13076105	13076801	scaffold_13049	12433192	12433903
chr3L	13134782	13135994	scaffold_13049	12506980	12508096
chr3L	13256203	13256859	scaffold_13049	12655175	12655769
chr3L	13357558	13358670	scaffold_13049	12782415	12783901
chr3L	13709736	13710539	scaffold_13049	19686003	19686868
chr3L	14463177	14463897	scaffold_13049	21868269	21869056
chr3L	14467595	14468374	scaffold_13049	21862304	21863165
chr3L	14522479	14523451	scaffold_13049	21800385	21801076
chr3L	14575595	14576013	scaffold_13049	16655796	16656291
chr3L	14577508	14577853	scaffold_13049	16657660	16658074
chr3L	14595059	14595611	scaffold_13049	16676475	16677164
chr3L	14623692	14624035	scaffold_13049	16706989	16707274
chr3L	15014430	15016139	scaffold_13049	17631601	17633439
chr3L	15244915	15246691	scaffold_13049	20026620	20028635
chr3L	15264289	15264676	scaffold_13049	20044293	20044331
chr3L	15293717	15294485	scaffold_13049	20071667	20072288
chr3L	15817565	15818224	scaffold_13049	22229414	22229830
chr3L	16344115	16345111	scaffold_13049	1319356	1320332
chr3L	16494482	16495003	scaffold_13324	873416	873424
chr3L	16910186	16910727	scaffold_13049	5666287	5666778
chr3L	17443559	17443913	scaffold_13049	5843566	5843805
chr3L	18233348	18233679	scaffold_13049	21416064	21416418
chr3L	18325211	18325718	scaffold_13049	21508152	21508620
chr3L	18393267	18394053	scaffold_13049	21581693	21582443
chr3L	18423907	18424652	scaffold_13049	21612443	21613195
chr3L	18445464	18446004	scaffold_13049	21634477	21635120
chr3L	18452673	18453064	scaffold_13049	21641685	21641882
chr3L	18799984	18800577	scaffold_13049	18140116	18140857
chr3L	18996349	18997319	scaffold_13049	13438541	13439480
chr3L	19303160	19304372	scaffold_13049	12879671	12880841
chr3L	19345170	19345606	scaffold_13049	12924368	12924637
chr3L	19895390	19895996	scaffold_13049	22855782	22856382
chr3L	19896910	19898090	scaffold_13049	22852928	22854409
chr3L	19898612	19898890	scaffold_13049	22852183	22852466
chr3L	20442736	20443654	scaffold_13049	18898631	18899489
chr3L	20540711	20542017	scaffold_13049	18813292	18813506
chr3L	20674853	20675792	scaffold_13049	18668397	18669346
chr3L	20739704	20740341	scaffold_13049	18605688	18606583
chr3L	20793747	20794234	scaffold_13049	18558691	18559087
chr3L	21066277	21067128	scaffold_13049	15282298	15283219
chr3L	21462317	21462874	scaffold_13049	7370977	7371416
chr3L	21447961	21448815	scaffold_13049	7386820	7387716
chr3L	21738885	21739627	scaffold_13049	24188325	24188690
chr3L	23949036	23949720	scaffold_12528	58003	58042
chr3L	24367526	24368959	scaffold_13050	2134306	2135601
chr3R	15990120	15991241	scaffold_13047	4154318	4155591
chr3R	13647671	13648105	scaffold_13047	9247241	9247783
chr3R	13941653	13943143	scaffold_13047	18705437	18706875
chr3R	14793385	14795176	scaffold_13047	11702798	11704583
chr3R	21512103	21513544	scaffold_12822	951246	952863
chr3R	23444995	23446197	scaffold_13047	8903551	8904643
chr3R	28163176	28166394	scaffold_13047	15549111	15551859
chr3R	29376279	29376949	scaffold_12822	2547336	2547504
chr3R	31702756	31703514	scaffold_13047	9435576	9436916
chr3R	4841710	4842226	scaffold_12855	8419917	8420457
chr3R	4954180	4954777	scaffold_12855	8549459	8549748
chr3R	5055394	5056620	scaffold_12855	8005988	8007279
chr3R	5729084	5729934	scaffold_13047	6581448	6582331
chr3R	6760783	6761924	scaffold_13047	6162176	6163008
chr3R	6866556	6867149	scaffold_13047	6036179	6036757
chr3R	6878732	6879046	scaffold_13047	6015219	6015437
chr3R	6914224	6915017	scaffold_13047	5973638	5974142
chr3R	6946854	6947906	scaffold_13047	5933352	5934618
chr3R	7137787	7138649	scaffold_13047	16813381	16814283
chr3R	7133690	7134293	scaffold_13047	16808953	16809553
chr3R	7134709	7135081	scaffold_13047	16809994	16810272
chr3R	7174098	7175717	scaffold_13047	16850020	16851508
chr3R	7187901	7188781	scaffold_12855	5810443	5810723
chr3R	7944604	7945178	scaffold_12855	8121549	8121879
chr3R	7940968	7941388	scaffold_12855	8125458	8125772
chr3R	8188924	8189563	scaffold_13047	10042159	10042394
chr3R	8215292	8216117	scaffold_13047	10072278	10073359
chr3R	8270583	8271445	scaffold_12855	1004327	1004997
chr3R	8271697	8272333	scaffold_12855	1003015	1003637
chr3R	8335888	8336181	scaffold_13047	15982247	15982549
chr3R	8330362	8331181	scaffold_13047	15976421	15976967
chr3R	8680402	8681082	scaffold_13047	17074874	17075510
chr3R	8681867	8682641	scaffold_13047	17072377	17073091
chr3R	9226165	9226479	scaffold_12855	8782894	8783179
chr3R	9661502	9662410	scaffold_12855	5567105	5568001
chr3R	10168621	10169575	scaffold_13047	1137448	1138628
chr3R	10179460	10181465	scaffold_13047	1124857	1126662
chr3R	10251790	10253427	scaffold_13047	1060309	1061862
chr3R	10375206	10376216	scaffold_13047	952136	952491
chr3R	10653027	10653783	scaffold_13047	1468854	1469547
chr3R	11196681	11197130	scaffold_13047	4838773	4839285
chr3R	12325353	12326517	scaffold_12855	9655479	9658159
chr3R	13859942	13860728	scaffold_13047	18793202	18793950
chr3R	13885472	13886348	scaffold_13047	18762787	18764328
chr3R	13947323	13948096	scaffold_13047	18701967	18702052
chr3R	14589229	14590211	scaffold_13047	11062974	11063811
chr3R	14595362	14595975	scaffold_13047	11069905	11070540
chr3R	14583417	14584549	scaffold_13047	11054116	11056551
chr3R	15419151	15419787	scaffold_13047	13333869	13334523
chr3R	15609032	15610004	scaffold_12855	5048049	5048959
chr3R	16316626	16317238	scaffold_13047	1765082	1765732
chr3R	16542192	16543227	scaffold_13047	13784489	13788726
chr3R	16687078	16688111	scaffold_13047	5750709	5751821
chr3R	16851946	16852360	scaffold_12855	418774	419123
chr3R	16850572	16851106	scaffold_12855	419875	420519
chr3R	16866012	16867277	scaffold_12855	399840	401374
chr3R	16933419	16933680	scaffold_12855	313328	313721
chr3R	17977907	17979341	scaffold_13047	6881224	6884136
chr3R	18047722	18048482	scaffold_13047	6807049	6807814
chr3R	19246402	19247551	scaffold_13047	16573010	16574416
chr3R	19253857	19254547	scaffold_13047	16564543	16565035
chr3R	19339938	19340419	scaffold_13047	16469487	16469958
chr3R	19346171	19346956	scaffold_13047	16462644	16463417
chr3R	19354370	19354982	scaffold_13047	16453625	16454308
chr3R	19485483	19486620	scaffold_13047	16294338	16295652
chr3R	19786210	19786947	scaffold_12855	7290257	7291097
chr3R	19787373	19788557	scaffold_12855	7291507	7294338
chr3R	20787916	20789310	scaffold_13047	12094547	12096057
chr3R	21326557	21327329	scaffold_12822	1169064	1169810
chr3R	21382296	21383024	scaffold_12822	1102759	1103626
chr3R	21454649	21455647	scaffold_12822	1019907	1020993
chr3R	21539629	21540018	scaffold_13047	14552872	14553066
chr3R	22175981	22177851	scaffold_13047	8472402	8474524
chr3R	23031465	23032016	scaffold_12822	56724	56897
chr3R	23042517	23043320	scaffold_12822	50540	50839
chr3R	23148505	23149601	scaffold_13047	17602021	17603001
chr3R	23298689	23299152	scaffold_13047	13436398	13436938
chr3R	23673141	23674403	scaffold_13047	9096151	9096695
chr3R	23817441	23818253	scaffold_13047	18397633	18397872
chr3R	24511527	24512225	scaffold_13047	3711790	3712488
chr3R	25059976	25060763	scaffold_12936	398241	398874
chr3R	25526321	25527598	scaffold_12855	6717564	6719093
chr3R	25629553	25630369	scaffold_12855	6860695	6861857
chr3R	26027780	26028359	scaffold_13047	5436344	5436993
chr3R	26604138	26605984	scaffold_12822	3510617	3511875
chr3R	26884342	26885068	scaffold_12855	2494543	2494996
chr3R	27417951	27418564	scaffold_13047	17750545	17750876
chr3R	27446148	27447491	scaffold_13047	17782859	17784544
chr3R	28084058	28085453	scaffold_13047	15655663	15657158
chr3R	28385968	28387224	scaffold_12822	3630516	3631317
chr3R	29086927	29087684	scaffold_12855	911753	911886
chr3R	29110394	29111146	scaffold_12855	880760	881429
chr3R	29539715	29540342	scaffold_12855	695057	695769
chr3R	30221081	30222284	scaffold_12855	3133129	3134888
chr3R	30229076	30230173	scaffold_12855	3144287	3145378
chr3R	30393478	30394640	scaffold_12855	3335577	3336893
chr3R	30778049	30778501	scaffold_13047	11410478	11411028
chr3R	30906433	30907380	scaffold_13047	11579104	11580010
chr3R	30917292	30917896	scaffold_13047	11592277	11593000
chr3R	31064416	31064945	scaffold_12855	1453628	1453952
chr3R	31159645	31161507	scaffold_12855	1313706	1316997
chr3R	31524310	31525221	scaffold_13047	12724409	12725710
chr3R	31606046	31607067	scaffold_13047	9579847	9579870
chr3R	31703723	31704126	scaffold_13047	9435034	9435434
chr3R	31781299	31782616	scaffold_13047	11140504	11141888
chr4	801057	802345	scaffold_13052	1664022	1665474
chrUn_DS483562v1	8668	9443	scaffold_13047	4955003	4955663
chrUn_DS483562v1	30598	30925	scaffold_12736	150836	151101
chrUn_DS483562v1	29933	30347	scaffold_12736	150152	150550
chrX	1310571	1311404	scaffold_13042	1521293	1522191
chrX	13369222	13370050	scaffold_13042	818979	820190
chrX	4389452	4390918	scaffold_12928	5299186	5300328
chrX	7257898	7258425	scaffold_12932	1118255	1118794
chrX	21053003	21053566	scaffold_12970	7667182	7667440
chrX	392251	392713	scaffold_13042	3831068	3832295
chrX	377487	378921	scaffold_13042	3860733	3862616
chrX	403400	404661	scaffold_13042	3811436	3811933
chrX	397533	398500	scaffold_13042	3822640	3823442
chrX	418721	419840	scaffold_13042	3784361	3786138
chrX	412016	413529	scaffold_13042	3796853	3799323
chrX	587478	588167	scaffold_12970	10735674	10736428
chrX	1103796	1104254	scaffold_12726	1575934	1576792
chrX	1454866	1456308	scaffold_12726	1290374	1291263
chrX	1657452	1658245	scaffold_13042	5041712	5042477
chrX	2254854	2255802	scaffold_12928	5654818	5656191
chrX	4012621	4013434	scaffold_12928	6487993	6488558
chrX	4165664	4166521	scaffold_12928	6709005	6709530
chrX	4420187	4420460	scaffold_12928	5336048	5336166
chrX	4486637	4487106	scaffold_12928	5470177	5470528
chrX	4561877	4563371	scaffold_13042	2888510	2888704
chrX	5171787	5172801	scaffold_12928	3060538	3061524
chrX	5417830	5418266	scaffold_12932	245287	245675
chrX	5598569	5599431	scaffold_12928	5119896	5120603
chrX	5589757	5590296	scaffold_12928	5106288	5106812
chrX	5628810	5629593	scaffold_12970	4669329	4670558
chrX	6016172	6016962	scaffold_12932	739118	739599
chrX	6598897	6599605	scaffold_12928	5788047	5788112
chrX	6874866	6875462	scaffold_12928	6359031	6359752
chrX	7369526	7370254	scaffold_12970	3434475	3435900
chrX	7558960	7560045	scaffold_12970	3683216	3684505
chrX	7569455	7570585	scaffold_12970	3694687	3695487
chrX	7625489	7625828	scaffold_12970	3782013	3782324
chrX	9760067	9760655	scaffold_12970	9156308	9156966
chrX	9775044	9776146	scaffold_12970	9134862	9135201
chrX	11513091	11513796	scaffold_12970	2419909	2420541
chrX	12200532	12201395	scaffold_12928	3638916	3639374
chrX	12218461	12219049	scaffold_12928	3665642	3665717
chrX	12230996	12231966	scaffold_12928	3682590	3682944
chrX	12613044	12613464	scaffold_12928	1084337	1084725
chrX	13851768	13853804	scaffold_12970	1939721	1942930
chrX	14707806	14708824	scaffold_12970	11414942	11415806
chrX	15487529	15488514	scaffold_12970	2023992	2024767
chrX	15666022	15667026	scaffold_13042	1585456	1585568
chrX	15730138	15731278	scaffold_12928	4194228	4195408
chrX	16159496	16160306	scaffold_12472	409635	410004
chrX	16356177	16357025	scaffold_12970	7637138	7637903
chrX	16775975	16776338	scaffold_12970	6398326	6398636
chrX	17173675	17174244	scaffold_12932	1969614	1969722
chrX	17328845	17329542	scaffold_12970	6267345	6268118
chrX	17535546	17536477	scaffold_12970	5733665	5734186
chrX	18031521	18032937	scaffold_12928	2745562	2747033
chrX	18263825	18264739	scaffold_12970	2894206	2894955
chrX	18269617	18271409	scaffold_12970	2900631	2904157
chrX	18536861	18537821	scaffold_12726	2245468	2246962
chrX	20633264	20634024	scaffold_12970	4800434	4801099
chrX	21377877	21378940	scaffold_13042	4340017	4340168
chrX	23008641	23009270	scaffold_12970	4622289	4622858
chrX_DS483660v1_random	12905	13140	scaffold_9977	2332	2586
chrX_DS483909v1_random	1369	2437	scaffold_12970	10841277	10841564
chrX_DS484057v1_random	1955	2477	scaffold_1150	1134	1684
chrY	1428377	1428836	scaffold_12723	1793657	1794089
chrY_DS484175v1_random	52	791	scaffold_12855	9758250	9758338
