# Supplementary material for: The hourglass model of evolutionary conservation during embryogenesis extends to developmental enhancers with signatures of positive selection
Source: Genome Res. 2021 Sep;31(9):1573–81. doi: 10.1101/gr.275212.121 (PMC8415374; doi:10.1101/gr.275212.121)
Supplement: Supplemental Material [file supp_gr.275212.121_Supplemental_Code.zip › Supplemental_Code/data/bedFiles/enhancers/stage_specific_enhancers/enhancer_ortholog_annotation/dvir1922_IDR_0.05_specific_enhancer_droVir3_dm6.bed]

scaffold_10322	307098	310102	chr3L	2520278	2524983
scaffold_10324	441642	442563	chr2R	12707003	12707167
scaffold_10324	671546	672547	chr2R	22289149	22290164
scaffold_10324	105733	106386	chr3L	16167566	16167573
scaffold_10324	645056	645741	chr2R	22274153	22274979
scaffold_10324	1193788	1194453	chr2R	7135481	7135684
scaffold_10581	424	617	chr2R	3941371	3941597
scaffold_12472	299560	300234	chrX	16255339	16255346
scaffold_12472	559941	560701	chrX	19080521	19081888
scaffold_12723	1094013	1094988	chr2L	14029648	14030558
scaffold_12723	1317430	1318887	chr2L	14170742	14171687
scaffold_12723	1327759	1329602	chr2L	14176951	14178400
scaffold_12723	1374719	1375870	chr2L	14209215	14210032
scaffold_12723	1446248	1446663	chr2L	14255834	14256245
scaffold_12723	1576331	1577498	chr2L	14350137	14351215
scaffold_12723	1715964	1716349	chr2L	16138350	16138739
scaffold_12723	1904869	1905733	chr2L	16024127	16025014
scaffold_12723	2049121	2049525	chr2L	15932887	15933177
scaffold_12723	2375806	2377123	chr2L	8473084	8474790
scaffold_12723	2668798	2669246	chr2L	14509699	14510156
scaffold_12723	3155845	3156771	chr2L	19214352	19214714
scaffold_12723	3344360	3344826	chr2L	19415280	19415601
scaffold_12723	3453138	3453809	chr2L	13325194	13325793
scaffold_12723	3820406	3821410	chr2L	10109949	10110850
scaffold_12723	4021814	4022828	chr2L	9553303	9554204
scaffold_12723	4058681	4059176	chr2L	9611336	9611855
scaffold_12723	4844982	4846344	chr2L	8840139	8841392
scaffold_12723	4933737	4936373	chr2L	8901346	8903684
scaffold_12723	5063866	5064707	chr2L	13734821	13735574
scaffold_12723	5114526	5115341	chr2L	13705933	13706616
scaffold_12723	5276336	5276770	chr2L	13587040	13587194
scaffold_12726	622207	622787	chrX	3300299	3300362
scaffold_12736	140739	141594	chr2R	17147588	17147810
scaffold_12736	201334	202365	chr2R	1391761	1392497
scaffold_12736	265223	265751	chr3R	3589908	3589919
scaffold_12736	418938	419608	chr3L	24051913	24052069
scaffold_12736	433958	434561	chr3L	26727940	26728608
scaffold_12758	457564	459167	chr3L	4777117	4778002
scaffold_12758	158330	160179	chr3L	4564619	4565419
scaffold_12758	256879	258409	chr3L	4636950	4637999
scaffold_12758	345505	346481	chr3L	4695765	4696041
scaffold_12758	372871	373734	chr3L	4713193	4714021
scaffold_12758	553036	553481	chr3L	4846479	4846791
scaffold_12758	684156	686406	chr3L	4951819	4953165
scaffold_12799	160134	160655	chr3R	2691769	2692319
scaffold_12822	195878	197643	chr3R	22848077	22848962
scaffold_12822	997645	999858	chr3R	21471938	21473232
scaffold_12822	2030557	2031689	chr3R	6053081	6053799
scaffold_12822	3437685	3440741	chr3R	26664409	26667147
scaffold_12822	553325	553995	chr3R	14036663	14037136
scaffold_12822	613408	614079	chr3R	13987372	13987727
scaffold_12822	1191817	1194307	chr3R	21314684	21316880
scaffold_12822	1403514	1404332	chr4	631184	631651
scaffold_12822	1564637	1565779	chr3R	13760438	13761397
scaffold_12822	1560077	1561149	chr3R	13756669	13757684
scaffold_12822	1786450	1787431	chr3R	6254768	6255070
scaffold_12822	1800430	1801192	chr3R	6244596	6245532
scaffold_12822	1820350	1821459	chr3R	6229396	6230425
scaffold_12822	1964102	1965293	chr3R	6104667	6105717
scaffold_12822	1971762	1972583	chr3R	6099520	6100328
scaffold_12822	2010287	2010996	chr3R	6069247	6069604
scaffold_12822	2170144	2171033	chr3R	5922712	5923656
scaffold_12822	2475327	2476464	chr3R	29336096	29336633
scaffold_12822	2895243	2896212	chr3R	24214405	24215433
scaffold_12822	3040871	3041909	chr3R	24088224	24088948
scaffold_12822	3174148	3175457	chr3R	18813561	18814857
scaffold_12822	3213527	3214461	chr3R	18846392	18847855
scaffold_12822	3664047	3664386	chr3R	28410749	28411056
scaffold_12823	917468	918782	chr2R	5847760	5848836
scaffold_12823	483288	484480	chr2R	23743983	23745728
scaffold_12823	555111	556106	chr2R	23703395	23704390
scaffold_12823	836914	838341	chr2R	5918893	5919983
scaffold_12823	1156706	1158059	chr2R	7901769	7902487
scaffold_12823	1191360	1192273	chr2R	7875958	7876640
scaffold_12823	1193989	1195360	chr2R	7867322	7868256
scaffold_12823	1302302	1303405	chrX	8184372	8184432
scaffold_12823	2073606	2074610	chr2R	20762447	20763259
scaffold_12823	2217016	2217266	chr2R	20664914	20665147
scaffold_12823	2258759	2259812	chr2R	20632533	20632940
scaffold_12823	2428546	2429394	chr2R	24926695	24927040
scaffold_12823	2471069	2471770	chrX	1558898	1559075
scaffold_12855	2621045	2621940	chr3R	17115581	17116213
scaffold_12855	5471721	5472435	chr3R	11702793	11703603
scaffold_12855	405609	406717	chr3R	16862080	16863533
scaffold_12855	428546	430192	chr3R	16841807	16843309
scaffold_12855	527297	528243	chr3R	12603618	12604188
scaffold_12855	560078	562172	chr3R	12572475	12574866
scaffold_12855	744935	745315	chr3R	29579949	29580479
scaffold_12855	814067	816059	chr3R	29636950	29639142
scaffold_12855	861468	862446	chr3R	29666875	29667845
scaffold_12855	1221440	1222500	chr3R	31224159	31225512
scaffold_12855	1298108	1298606	chr3R	31166921	31167391
scaffold_12855	1341514	1343058	chr3R	31140714	31141124
scaffold_12855	1536896	1537437	chr3R	31005125	31005340
scaffold_12855	1556987	1558189	chr3R	30990633	30991253
scaffold_12855	1661153	1662121	chr3R	22430411	22431296
scaffold_12855	1717619	1719443	chr3R	5399277	5399487
scaffold_12855	1720970	1721771	chr3R	29899445	29900109
scaffold_12855	1829780	1833134	chr3R	27898527	27900941
scaffold_12855	1828515	1829074	chr3R	27901080	27901402
scaffold_12855	1869558	1870386	chr3R	27861934	27862281
scaffold_12855	1937883	1940693	chr3R	27808250	27809882
scaffold_12855	1982481	1983172	chr3R	27771702	27772583
scaffold_12855	2321987	2323173	chr3R	20998291	20999195
scaffold_12855	2449831	2450389	chr3R	24890226	24890717
scaffold_12855	2731691	2732379	chr2L	23328635	23329055
scaffold_12855	2912304	2913831	chr3R	13414375	13414403
scaffold_12855	3481581	3482139	chr3R	30064854	30065233
scaffold_12855	3776926	3778722	chr3R	13170083	13172276
scaffold_12855	3788289	3789167	chr3R	13161070	13161939
scaffold_12855	3824357	3825429	chr3R	13123318	13124756
scaffold_12855	4238066	4238398	chr3R	12790818	12791041
scaffold_12855	4314343	4315005	chr3R	12727558	12728240
scaffold_12855	4558851	4560151	chr3R	18484514	18484793
scaffold_12855	4620448	4621435	chr3R	18442783	18443202
scaffold_12855	5665007	5667724	chr3R	21090206	21090774
scaffold_12855	5905515	5906036	chr3R	7229236	7229599
scaffold_12855	6637667	6638514	chr3R	7877834	7878647
scaffold_12855	7217294	7218345	chr3R	19732798	19733602
scaffold_12855	7232862	7234941	chr3R	19742887	19749629
scaffold_12855	7368937	7369926	chr3R	19841861	19842964
scaffold_12855	7857862	7858910	chr3R	5214275	5215878
scaffold_12855	8214893	8215472	chr3R	8617639	8618208
scaffold_12855	8229764	8230378	chr3R	8597335	8597770
scaffold_12855	8325970	8326922	chr3R	4762531	4763423
scaffold_12855	8628690	8630213	chr3R	9119213	9120607
scaffold_12855	8994863	8995318	chr3R	6635431	6635701
scaffold_12855	9031014	9031861	chr3R	6606124	6607270
scaffold_12855	9083436	9084802	chr3R	6574197	6574886
scaffold_12855	9166665	9167509	chr3R	6504163	6504927
scaffold_12855	9192980	9195396	chr3R	6480804	6482386
scaffold_12855	9220973	9222718	chr3R	6462210	6464031
scaffold_12855	9392571	9393376	chr3R	12154323	12154933
scaffold_12855	9980719	9981324	chr3R	5405684	5406207
scaffold_12875	2260606	2261041	chr2R	25132679	25132859
scaffold_12875	12369176	12370418	chr3R	23376053	23376099
scaffold_12875	12664625	12664936	chr2R	14817647	14817740
scaffold_12875	16628870	16629911	chr2R	10736367	10736989
scaffold_12875	19251010	19251927	chr2R	22360773	22361095
scaffold_12875	14777	15378	chr2R	9037627	9038453
scaffold_12875	25826	27524	chr2R	9027128	9028660
scaffold_12875	30998	32335	chr2R	9022832	9024100
scaffold_12875	892877	893359	chr2R	7767141	7767272
scaffold_12875	1121184	1122067	chr2R	24723303	24723390
scaffold_12875	1217469	1218505	chr2R	23700416	23701054
scaffold_12875	1459304	1460162	chr2R	24828756	24829606
scaffold_12875	1576805	1578028	chr2R	7286581	7288223
scaffold_12875	1579160	1580042	chr2R	7284610	7285563
scaffold_12875	1913843	1914388	chr2R	14126415	14126653
scaffold_12875	2196906	2197593	chr2R	25188115	25188206
scaffold_12875	2543370	2544222	chr2R	16916023	16916237
scaffold_12875	2839494	2840234	chr2R	16628806	16629427
scaffold_12875	2978363	2980703	chr2R	23111227	23113584
scaffold_12875	3029763	3031025	chr2R	23165957	23166907
scaffold_12875	3093872	3095302	chr2R	23223485	23224591
scaffold_12875	3346907	3347645	chr2R	20248103	20248199
scaffold_12875	3444603	3445884	chr2R	20171282	20171957
scaffold_12875	3498852	3499242	chr2R	20129678	20129838
scaffold_12875	3582105	3582583	chrX	9966629	9966715
scaffold_12875	3589201	3590433	chr2R	20073105	20073877
scaffold_12875	3788995	3790696	chr2R	19926354	19929660
scaffold_12875	3878136	3879026	chr2R	19860544	19861031
scaffold_12875	3912786	3914121	chr2R	19837186	19837920
scaffold_12875	4379844	4380487	chr2R	16156651	16156932
scaffold_12875	4785487	4786472	chr2R	6168363	6168734
scaffold_12875	4808078	4808765	chr2R	6184423	6185118
scaffold_12875	4894108	4895995	chr2R	6231781	6231817
scaffold_12875	5190353	5190861	chr2R	11798981	11799068
scaffold_12875	5248448	5248842	chr2R	11760193	11760524
scaffold_12875	5247575	5247994	chr2R	11760719	11761222
scaffold_12875	5642003	5642872	chr2R	14678931	14679688
scaffold_12875	5980937	5982623	chr2R	9771028	9772271
scaffold_12875	6018684	6021016	chr2R	9800864	9803034
scaffold_12875	6377066	6377769	chr2R	18548355	18548527
scaffold_12875	6443189	6443792	chr2R	15651937	15652103
scaffold_12875	6643668	6644684	chr2R	12303338	12304124
scaffold_12875	7458473	7460451	chr2R	24435815	24437162
scaffold_12875	7513936	7515200	chr2R	24467617	24468167
scaffold_12875	7546185	7547170	chr2R	24490354	24490555
scaffold_12875	7795405	7795979	chr2R	17228239	17228670
scaffold_12875	7824239	7824933	chr2R	17253939	17254539
scaffold_12875	7878329	7880562	chr2R	17292714	17294634
scaffold_12875	8189140	8190260	chr2R	13677645	13678260
scaffold_12875	8222217	8223832	chr2R	13698079	13699226
scaffold_12875	8327533	8328592	chr2R	13783395	13784552
scaffold_12875	8670201	8670921	chr2R	18149275	18149324
scaffold_12875	8912912	8913431	chr2R	20418193	20418433
scaffold_12875	8945993	8946965	chr2R	20394219	20394578
scaffold_12875	8947099	8947538	chr2R	20394059	20394112
scaffold_12875	8964731	8966012	chr2R	20383434	20384216
scaffold_12875	8987274	8988620	chr2R	20362091	20363447
scaffold_12875	9064217	9064692	chr2R	8178729	8179055
scaffold_12875	9088180	9089432	chr2R	8195727	8196877
scaffold_12875	9516765	9517587	chr2R	8511570	8512067
scaffold_12875	9926656	9927811	chr2R	15161354	15162695
scaffold_12875	9967673	9968949	chr2R	15190017	15190653
scaffold_12875	10119329	10120232	chr2R	14517017	14517668
scaffold_12875	10114912	10116865	chr2R	14520031	14521432
scaffold_12875	10246775	10249507	chr2R	21800761	21804953
scaffold_12875	10421563	10421929	chr2R	21945021	21945331
scaffold_12875	10569352	10570992	chr2R	23800510	23802813
scaffold_12875	10727154	10728153	chr2R	7332370	7333308
scaffold_12875	13002165	13002882	chr2R	11568126	11568523
scaffold_12875	13505579	13508507	chr2R	14323348	14324680
scaffold_12875	13894434	13895002	chr2R	22770612	22771128
scaffold_12875	13985585	13986802	chr2R	18813101	18813719
scaffold_12875	14297455	14298586	chr2R	21233593	21234434
scaffold_12875	14332372	14333686	chr2R	21262556	21262893
scaffold_12875	14442500	14444252	chr2R	9264956	9266074
scaffold_12875	14493400	14493799	chr2R	7554513	7554938
scaffold_12875	14592542	14593339	chr2R	7646320	7647462
scaffold_12875	15335853	15337128	chr2R	17932150	17933201
scaffold_12875	15378873	15380713	chr2R	17902219	17903586
scaffold_12875	15945950	15946547	chr2R	10197522	10197556
scaffold_12875	16185856	16186054	chr2R	10369194	10369378
scaffold_12875	16569217	16570719	chr2R	10692963	10693108
scaffold_12875	16847193	16848739	chr2R	22905667	22907113
scaffold_12875	16851741	16853715	chr2R	22908730	22909897
scaffold_12875	17062780	17063489	chr2R	12542249	12542625
scaffold_12875	17240684	17242208	chr2R	24935954	24936012
scaffold_12875	17442225	17442928	chr2R	16092850	16093460
scaffold_12875	17931220	17932185	chr2R	21421322	21421976
scaffold_12875	17992302	17993142	chr2R	21381563	21382317
scaffold_12875	18370519	18371341	chr2R	23575452	23575829
scaffold_12875	18686556	18688180	chr2R	23493451	23494197
scaffold_12875	19360428	19361031	chr2R	22429770	22430236
scaffold_12875	19373304	19374331	chr2R	22440752	22441688
scaffold_12875	19456879	19458915	chr2R	19088702	19090605
scaffold_12875	19572480	19573143	chr2R	19012888	19013137
scaffold_12875	19705800	19706722	chr2R	18905145	18905446
scaffold_12875	19907107	19909047	chr2R	18464585	18465909
scaffold_12875	20115719	20116434	chr2R	18278301	18279005
scaffold_12875	20323171	20324174	chr2R	15433062	15433751
scaffold_12875	20344244	20345086	chr2R	15452223	15452970
scaffold_12875	20407644	20408719	chr2R	15504045	15504129
scaffold_12875	20412599	20414249	chr2R	15512233	15514090
scaffold_12928	239031	240170	chrX	23096352	23097162
scaffold_12928	922338	923074	chrX	12498329	12499132
scaffold_12928	1234162	1234819	chrX	5702282	5702518
scaffold_12928	1308454	1309222	chrX	2446226	2446379
scaffold_12928	2061629	2062590	chrX	14888181	14888783
scaffold_12928	2073752	2075317	chrX	14880281	14880619
scaffold_12928	2362015	2362615	chrX	2413263	2413593
scaffold_12928	4809614	4810086	chrX	2087419	2087529
scaffold_12928	4982912	4984097	chrX	6302403	6303153
scaffold_12928	5112541	5113372	chrX	5593722	5594258
scaffold_12928	5352059	5353022	chrX	4426036	4427414
scaffold_12928	5420416	5421395	chrX	4470575	4471292
scaffold_12928	5606287	5606897	chrX	2213788	2213834
scaffold_12928	6710805	6711345	chrX	4167058	4167244
scaffold_12928	6826155	6826795	chrX	4234899	4235098
scaffold_12932	1326841	1327116	chrX	15741231	15741480
scaffold_12932	761463	762210	chrX	6000857	6001607
scaffold_12932	913562	915281	chrX	11817730	11819130
scaffold_12932	1761652	1762146	chrX	10533467	10533698
scaffold_12936	511320	512506	chr3R	25037851	25037965
scaffold_12954	401838	402125	chr3L	24958792	24959099
scaffold_12954	678793	679131	chrUn_DS483970v1	3224	3281
scaffold_12958	554439	555049	chr2R	3034167	3034290
scaffold_12958	1642215	1642631	chr2R	1086739	1089865
scaffold_12958	2118756	2119497	chr3R	9632470	9633191
scaffold_12958	2295197	2295494	chr3L	15868131	15868314
scaffold_12958	3005953	3006704	chr3R	436560	439485
scaffold_12958	3101976	3102911	chr3L	23341432	23341596
scaffold_12963	4061594	4063245	chr2L	6103538	6103865
scaffold_12963	704209	705380	chr2L	9284473	9285490
scaffold_12963	2129341	2130379	chr2L	11401087	11402383
scaffold_12963	3439726	3440872	chr2L	7001999	7002910
scaffold_12963	5257962	5259917	chr2L	22005552	22007866
scaffold_12963	6192036	6193557	chr2L	11631650	11632785
scaffold_12963	13549443	13550462	chr2L	20547068	20548206
scaffold_12963	13680534	13680997	chr2L	2244519	2245854
scaffold_12963	265763	266261	chr2L	8972658	8973084
scaffold_12963	498060	500799	chr2L	9142777	9144493
scaffold_12963	806290	806602	chr2L	2940392	2940656
scaffold_12963	855684	856868	chr2L	2907025	2907602
scaffold_12963	1230992	1231761	chr2L	19978726	19979131
scaffold_12963	1371618	1372473	chr2L	19880985	19881621
scaffold_12963	1407486	1408596	chr2L	19852110	19853230
scaffold_12963	1610767	1610964	chr2L	19646441	19646664
scaffold_12963	1627199	1628260	chr2L	19631056	19632063
scaffold_12963	1647244	1647602	chr2L	19614173	19614632
scaffold_12963	1749816	1751220	chr2L	9837938	9838644
scaffold_12963	1793055	1793878	chr2L	9809885	9810583
scaffold_12963	2216695	2217712	chr2L	11297885	11299442
scaffold_12963	2907427	2908454	chr2L	6276582	6277654
scaffold_12963	3416178	3416475	chr2L	6975740	6976047
scaffold_12963	3598101	3598694	chr2L	5629456	5629794
scaffold_12963	3640705	3641737	chr2L	5652272	5653056
scaffold_12963	3953944	3954873	chr2L	6054844	6055551
scaffold_12963	4696228	4697580	chr2L	14939963	14940365
scaffold_12963	5053899	5054095	chr2L	14708607	14708658
scaffold_12963	5725408	5726021	chr2L	8631509	8632018
scaffold_12963	5728267	5729710	chr2L	8629454	8630562
scaffold_12963	5884809	5885563	chr2L	3184896	3185684
scaffold_12963	6207973	6209476	chr2L	11645783	11647345
scaffold_12963	6195581	6196387	chr2L	11635153	11636114
scaffold_12963	6267103	6268081	chr2L	11689551	11690255
scaffold_12963	6296125	6298036	chr2L	11723808	11725377
scaffold_12963	6577049	6578786	chr2L	7793502	7794521
scaffold_12963	6879656	6880960	chr2L	13023375	13024679
scaffold_12963	6911524	6913295	chr2L	13051646	13053160
scaffold_12963	7019664	7020677	chr2L	13151096	13151855
scaffold_12963	7706946	7707473	chr2L	1631018	1631587
scaffold_12963	7789277	7790852	chr2L	1690580	1691180
scaffold_12963	8197758	8199059	chr2L	3383012	3383764
scaffold_12963	8353383	8354330	chr2L	12152127	12152222
scaffold_12963	8854789	8855263	chr2L	243595	244209
scaffold_12963	9023138	9024438	chr2L	4167631	4168505
scaffold_12963	9120304	9120662	chr2L	4109623	4109828
scaffold_12963	9314175	9315046	chr2L	3960344	3960637
scaffold_12963	9319553	9319951	chr2L	3956773	3957102
scaffold_12963	9498217	9498649	chr2L	21980928	21981081
scaffold_12963	9688499	9689754	chr2L	8180128	8181441
scaffold_12963	9751053	9751578	chr2L	2410669	2411098
scaffold_12963	9884441	9886307	chr2L	2504830	2506719
scaffold_12963	9891257	9892562	chr2L	2509498	2510917
scaffold_12963	10333950	10334561	chr2L	10656682	10657029
scaffold_12963	10434163	10435014	chr2L	10572108	10572740
scaffold_12963	10601695	10602707	chr2L	21026080	21026487
scaffold_12963	10752261	10754288	chr2L	20881980	20883174
scaffold_12963	10849361	10850108	chr2L	20804933	20805589
scaffold_12963	11094330	11094854	chr2L	7623015	7623308
scaffold_12963	11175620	11177094	chr2L	2599749	2600873
scaffold_12963	11453705	11454907	chr2L	4751748	4751824
scaffold_12963	11463665	11464810	chr2L	4743716	4745256
scaffold_12963	11626977	11629515	chr2L	4670617	4672024
scaffold_12963	11857347	11858599	chr2L	20333162	20333952
scaffold_12963	12180648	12181381	chr2L	15501783	15501811
scaffold_12963	12203245	12204182	chr2L	15517407	15517791
scaffold_12963	12279621	12280817	chr2L	15573816	15574541
scaffold_12963	12371004	12371796	chr2L	15639934	15640365
scaffold_12963	12536857	12537748	chr2L	20658438	20659353
scaffold_12963	12610043	12610640	chr2L	1998170	1998416
scaffold_12963	13160869	13161402	chr2L	21432996	21433442
scaffold_12963	13274213	13275425	chr2L	11912415	11913386
scaffold_12963	13285351	13285815	chr2L	11901873	11901890
scaffold_12963	13512119	13512720	chr2L	20587547	20588104
scaffold_12963	13555214	13556779	chr2L	20541633	20543345
scaffold_12963	13585457	13586106	chr2L	20512196	20513097
scaffold_12963	13887005	13887276	chr2L	12010082	12010346
scaffold_12963	13902978	13903559	chr2L	12024771	12025055
scaffold_12963	13923979	13924668	chr2L	16806527	16806793
scaffold_12963	14042706	14043337	chr2R	579026	579226
scaffold_12963	14060630	14061172	chr2R	5621125	5621256
scaffold_12963	14439058	14440265	chr2L	5312035	5313146
scaffold_12963	14766572	14767454	chr2L	6902421	6903152
scaffold_12963	15302833	15304023	chr2L	3483981	3484592
scaffold_12963	15975640	15977022	chr2L	8238305	8238699
scaffold_12963	16075070	16076694	chr2L	8317728	8318943
scaffold_12963	16104283	16105323	chr2L	8340098	8341100
scaffold_12963	16250814	16251395	chr2L	8053607	8053742
scaffold_12963	16494136	16494813	chr2L	17567013	17567631
scaffold_12963	16586010	16586340	chr2L	17635683	17635976
scaffold_12963	16611927	16613005	chr2L	17651830	17652400
scaffold_12963	16615767	16616359	chr2L	17654610	17654995
scaffold_12963	16631016	16632324	chr2L	17666221	17667268
scaffold_12963	16761955	16763903	chr2L	17762591	17763493
scaffold_12963	16854305	16856310	chr2L	17837484	17837714
scaffold_12963	16871394	16871901	chr2L	17847639	17847853
scaffold_12963	16894653	16895120	chr2L	17863919	17864399
scaffold_12963	17003216	17004419	chr2L	17944229	17944487
scaffold_12963	16991283	16992683	chr2L	17935518	17936151
scaffold_12963	17074906	17076736	chr2L	18002881	18004507
scaffold_12963	17272115	17273652	chr2L	12211273	12212289
scaffold_12963	17343616	17343902	chr2L	12267296	12267623
scaffold_12963	17683631	17684587	chr2L	20365876	20366070
scaffold_12963	18009001	18011378	chr2L	18169719	18171123
scaffold_12963	18066410	18067587	chr2L	18207086	18207814
scaffold_12963	18092565	18094053	chr2L	18224187	18225379
scaffold_12963	18150065	18150430	chr2L	18254761	18255136
scaffold_12963	18163100	18164429	chr2L	18266467	18267074
scaffold_12963	18223170	18223663	chr2L	18308107	18308419
scaffold_12963	18410730	18411691	chr2L	18440743	18441099
scaffold_12963	18457300	18457850	chr2L	18476434	18477073
scaffold_12963	18611449	18611974	chr2L	18578019	18578336
scaffold_12963	18728824	18729883	chr2L	18663707	18664160
scaffold_12963	18843825	18844950	chr2L	437204	437940
scaffold_12963	18936949	18937377	chr2L	504977	505322
scaffold_12963	18999147	19000085	chr3R	16881847	16882237
scaffold_12963	19443060	19443363	chr2L	888434	888490
scaffold_12963	19439343	19441005	chr2L	886507	887394
scaffold_12963	19572313	19572981	chr2L	974123	974919
scaffold_12963	19580544	19581051	chr2L	992773	993030
scaffold_12963	19609374	19610139	chr2L	7727474	7728245
scaffold_12963	19706251	19707030	chr2L	5531561	5532258
scaffold_12963	19919033	19919840	chr2L	5372136	5372587
scaffold_12963	19975244	19976863	chr2L	3081043	3082136
scaffold_12963	20036014	20036352	chr2L	3113722	3113883
scaffold_12967	83362	83645	chr2R	4279156	4279451
scaffold_12967	308092	308482	chr3L	21815594	21815727
scaffold_12970	453805	454764	chrY	2295709	2296723
scaffold_12970	743685	744625	chrUn_DS483822v1	1615	2090
scaffold_12970	1442911	1443344	chrX	677768	677834
scaffold_12970	3104002	3105251	chrX	10305834	10306555
scaffold_12970	3103361	3103534	chrX	10305430	10305587
scaffold_12970	4159880	4160414	chrX	4684329	4685267
scaffold_12970	4176360	4176781	chrX	1387206	1387270
scaffold_12970	4628702	4629612	chrX	5661937	5662524
scaffold_12970	5805076	5806152	chrX	17478474	17478793
scaffold_12970	6525380	6525823	chrX	16914118	16914227
scaffold_12970	7021588	7022560	chrX	16866904	16867741
scaffold_12970	7147239	7149080	chrX	8518465	8518642
scaffold_12970	7195263	7196693	chrX	16557659	16567627
scaffold_12970	7358268	7358980	chrX	22487737	22487795
scaffold_12970	7373956	7374453	chrX	10733815	10733855
scaffold_12970	7390566	7391334	chrX	10720440	10720814
scaffold_12970	7455422	7456019	chrX	10668022	10668153
scaffold_12970	8263556	8264519	chrX	10220926	10231186
scaffold_12970	8266870	8267770	chrX	10233092	10235689
scaffold_12970	8869374	8870929	chrX	9992275	9992617
scaffold_12970	10588602	10590941	chrX	5473867	5474710
scaffold_12970	10984772	10986019	chrX	8507300	8507431
scaffold_12970	11531373	11532111	chrX	14813140	14813491
scaffold_12970	11546418	11547309	chrX	19181172	19182011
scaffold_12970	11754050	11755755	chrX	18669592	18671124
scaffold_12970	11773078	11774343	chrX	18683189	18684562
scaffold_13042	89495	90395	chrX	6994929	6995429
scaffold_13042	503350	503730	chrX	10777918	10778149
scaffold_13042	1679949	1680346	chrX	12660538	12660824
scaffold_13042	3300454	3301024	chrX	10956922	10957227
scaffold_13042	3961003	3961889	chrX	338620	338977
scaffold_13047	9698762	9699621	chr3R	27051061	27051164
scaffold_13047	4568822	4571958	chr3R	26248770	26251269
scaffold_13047	9190322	9191578	chr3R	13582724	13584602
scaffold_13047	10567060	10568340	chr3R	20436685	20437521
scaffold_13047	14220789	14222608	chr3R	17298916	17301165
scaffold_13047	16285641	16286794	chr3R	19491834	19493229
scaffold_13047	509967	511613	chr3R	31243226	31244672
scaffold_13047	558094	558886	chr3R	9315109	9315917
scaffold_13047	681696	682066	chr3R	9437328	9437642
scaffold_13047	1037579	1039210	chr3R	10281420	10283348
scaffold_13047	1230479	1231055	chr3R	10442717	10443113
scaffold_13047	1253399	1254174	chr3R	10464113	10464933
scaffold_13047	1261718	1262760	chr3R	10470810	10472138
scaffold_13047	1505301	1506167	chr3R	10684243	10684868
scaffold_13047	1778584	1780265	chr3R	16328191	16329599
scaffold_13047	1803453	1804633	chr3R	16348620	16348703
scaffold_13047	2137063	2138630	chr3R	25412981	25414233
scaffold_13047	2411295	2413020	chr3R	15923790	15926682
scaffold_13047	2664052	2664815	chr3R	20220998	20221907
scaffold_13047	2687574	2688675	chr3R	20199343	20200825
scaffold_13047	2973480	2975849	chr3R	20140348	20143282
scaffold_13047	3111969	3112841	chr3R	8877589	8878123
scaffold_13047	3113014	3114984	chr3R	8878255	8879346
scaffold_13047	3332182	3332799	chr3R	11320473	11321209
scaffold_13047	3596614	3597482	chr3R	24420869	24421481
scaffold_13047	3629785	3630971	chr3R	24443903	24445134
scaffold_13047	3634059	3635212	chr3R	24447000	24447802
scaffold_13047	3843119	3843682	chr3R	16252843	16253379
scaffold_13047	3900191	3901929	chr3R	16199547	16201081
scaffold_13047	4659105	4659911	chr3R	26314013	26314642
scaffold_13047	4763143	4764185	chr3R	26407366	26408473
scaffold_13047	4769219	4770803	chr3R	26412132	26413404
scaffold_13047	4847444	4848830	chr3R	11190138	11191369
scaffold_13047	4872130	4872934	chr3R	11173199	11173952
scaffold_13047	5154722	5155000	chr3R	10925831	10926285
scaffold_13047	5246174	5247902	chr3R	5768062	5768569
scaffold_13047	5329081	5329640	chr3R	25938290	25938683
scaffold_13047	5411763	5412304	chr3R	26007085	26007566
scaffold_13047	5480452	5481882	chr3R	26070207	26071459
scaffold_13047	5613364	5614505	chr3R	26181399	26182539
scaffold_13047	5793080	5793928	chr3R	7050922	7051653
scaffold_13047	5942769	5943395	chr3R	6939578	6939692
scaffold_13047	6388991	6389737	chr3R	21616038	21616841
scaffold_13047	6681463	6682995	chr3R	18150198	18151960
scaffold_13047	6905755	6906812	chr3R	17960678	17960968
scaffold_13047	7022864	7023653	chr3R	17866423	17867338
scaffold_13047	7407599	7409198	chr3R	8447846	8449296
scaffold_13047	7468362	7468857	chr3R	8492685	8493250
scaffold_13047	7518036	7519127	chr3R	8536043	8536811
scaffold_13047	7645413	7646072	chr3R	15130609	15131180
scaffold_13047	7692864	7694496	chr3R	15156850	15158587
scaffold_13047	7821510	7823498	chr3R	15311571	15313686
scaffold_13047	7868611	7870008	chr3R	15269528	15270876
scaffold_13047	8013044	8014147	chr3R	23206734	23207348
scaffold_13047	8183214	8184169	chr3R	27213264	27213761
scaffold_13047	8463826	8465004	chr3R	22185076	22186124
scaffold_13047	8646692	8647404	chr3R	22015537	22016335
scaffold_13047	8702377	8702604	chr3R	21964412	21964445
scaffold_13047	8913139	8915593	chr3R	23455439	23457229
scaffold_13047	8946530	8948055	chr3R	23492351	23493652
scaffold_13047	8979212	8980827	chr3R	23524979	23526438
scaffold_13047	9696221	9697754	chr3R	27053065	27054052
scaffold_13047	9710044	9711242	chr3R	27043319	27043539
scaffold_13047	9900846	9902307	chr3R	8054413	8055695
scaffold_13047	9919468	9921256	chr3R	8070311	8071592
scaffold_13047	9948194	9949656	chr3R	8106371	8108301
scaffold_13047	10053915	10055148	chr3R	8200970	8202085
scaffold_13047	10563867	10564940	chr3R	20439711	20440634
scaffold_13047	10629191	10629495	chr3R	20376472	20376684
scaffold_13047	10690143	10690661	chr3R	9992652	9993050
scaffold_13047	10736031	10736783	chr3R	9953877	9954033
scaffold_13047	10790945	10792290	chr3R	9910233	9911609
scaffold_13047	11626813	11627479	chr3R	30945510	30945761
scaffold_13047	11924572	11925647	chr3R	26787992	26788730
scaffold_13047	12352915	12353325	chr3R	28647235	28647645
scaffold_13047	12805853	12806993	chr3R	31558510	31559599
scaffold_13047	12853212	12853368	chr3R	26949099	26949264
scaffold_13047	13340330	13340795	chr3R	15412510	15412953
scaffold_13047	14202497	14202836	chr3R	17279563	17279594
scaffold_13047	14286020	14286693	chr3R	17367981	17368691
scaffold_13047	14393022	14395565	chr3R	17460636	17463643
scaffold_13047	14425913	14426282	chr3R	17496308	17496624
scaffold_13047	14441230	14443919	chr3R	17517548	17521688
scaffold_13047	14925067	14925575	chr3R	31901677	31902409
scaffold_13047	15069527	15069990	chr3R	32012209	32012284
scaffold_13047	15286483	15287100	chr3R	18960718	18961558
scaffold_13047	15415237	15415680	chr3R	28312675	28313231
scaffold_13047	15422424	15423333	chr3R	28305788	28306825
scaffold_13047	15526033	15527163	chr3R	28193831	28194693
scaffold_13047	15571946	15573485	chr3R	28143577	28145106
scaffold_13047	15894612	15895905	chr3R	30522146	30523509
scaffold_13047	17042713	17042873	chr3R	8703239	8703359
scaffold_13047	17218227	17218720	chrX	21422644	21422652
scaffold_13047	17295991	17297236	chr3R	4522312	4523043
scaffold_13047	17487867	17488379	chr3R	19101401	19101821
scaffold_13047	17534647	17535017	chr3R	23090602	23090922
scaffold_13047	17586399	17587679	chr3R	23136718	23137009
scaffold_13047	17653678	17654620	chr3R	27322838	27323337
scaffold_13047	17708069	17709793	chr3R	27378665	27379960
scaffold_13047	17720932	17722937	chr3R	27389999	27391937
scaffold_13047	17865069	17865564	chr3R	27489545	27489716
scaffold_13047	18139055	18140012	chr3R	14258012	14258590
scaffold_13047	18152998	18153401	chr3R	14268866	14269227
scaffold_13047	18227637	18228366	chr3R	28976585	28977294
scaffold_13047	18255907	18257696	chr3R	29001596	29003628
scaffold_13047	18709288	18710094	chr3R	13937409	13938547
scaffold_13047	18962658	18963402	chr3R	15022654	15023302
scaffold_13047	19191168	19192054	chr3R	18246669	18246971
scaffold_13049	966233	966874	chr3L	6659490	6659811
scaffold_13049	10780301	10781180	chr3L	6445770	6446500
scaffold_13049	12073293	12075119	chr3L	2051060	2052927
scaffold_13049	15679294	15679963	chr3L	11015304	11015773
scaffold_13049	24133506	24134362	chr3L	21796875	21797502
scaffold_13049	284720	285332	chr3L	1029276	1029681
scaffold_13049	414778	415454	chr3L	1120944	1121035
scaffold_13049	994825	995706	chr3L	6680716	6681275
scaffold_13049	1052087	1053012	chr3L	6722923	6723693
scaffold_13049	1216227	1216941	chr3L	16250285	16251358
scaffold_13049	1416975	1417389	chr3L	16429307	16429737
scaffold_13049	1527207	1528392	chr3L	16538964	16539606
scaffold_13049	2425754	2427197	chr3L	7283281	7283653
scaffold_13049	2559830	2560913	chr3L	8252606	8252933
scaffold_13049	2574569	2575021	chr3L	8242378	8242848
scaffold_13049	2931813	2932420	chr3L	63779	64180
scaffold_13049	3124031	3124538	chr3L	384088	384542
scaffold_13049	3274016	3275465	chr3L	482570	482740
scaffold_13049	3879041	3879621	chr3L	6015685	6016276
scaffold_13049	4680159	4681466	chr3L	3477816	3478364
scaffold_13049	4760881	4761524	chr3L	8361716	8362306
scaffold_13049	4884888	4886377	chr3L	17218624	17219826
scaffold_13049	4945219	4945789	chr3L	17166882	17167393
scaffold_13049	5069729	5070897	chr3L	17060886	17062046
scaffold_13049	5320109	5320917	chr3L	1577227	1577872
scaffold_13049	5355090	5355768	chr3L	7392176	7392532
scaffold_13049	5827533	5828742	chr3L	17457563	17458880
scaffold_13049	6004187	6005514	chr3L	17301605	17303958
scaffold_13049	6173561	6175664	chr3L	8537764	8539267
scaffold_13049	6189330	6189770	chr3L	8549034	8549280
scaffold_13049	6481661	6482547	chr3L	8814013	8814688
scaffold_13049	6599115	6600553	chr3L	8916766	8918173
scaffold_13049	6603039	6603954	chr3L	8920663	8921399
scaffold_13049	6730730	6731733	chr3L	17707731	17708116
scaffold_13049	6830787	6831600	chr3L	17626005	17626314
scaffold_13049	6944269	6946498	chr3L	3456968	3459234
scaffold_13049	7332849	7333794	chr3L	6978188	6979423
scaffold_13049	7603372	7605320	chr3L	12254672	12257850
scaffold_13049	7788007	7790216	chr3L	8146519	8148123
scaffold_13049	7797040	7798426	chr3L	8154761	8155970
scaffold_13049	7939025	7939831	chr3L	5213832	5215060
scaffold_13049	8018106	8018633	chr3L	5270254	5270733
scaffold_13049	8048264	8050500	chr3L	5297310	5307312
scaffold_13049	8340955	8342533	chr3L	16670264	16671989
scaffold_13049	8565648	8566678	chr3L	1286453	1287114
scaffold_13049	8686160	8686695	chr3L	9778955	9779363
scaffold_13049	8762367	8763159	chr3L	4307924	4308859
scaffold_13049	9003450	9004160	chr3L	9881975	9882448
scaffold_13049	9392659	9393680	chr3L	1914322	1915184
scaffold_13049	9512075	9513158	chr3L	21333150	21334134
scaffold_13049	9566018	9566696	chr3L	21392713	21393106
scaffold_13049	9740230	9740897	chr3L	5839705	5840252
scaffold_13049	10126764	10127389	chr3L	3305460	3305889
scaffold_13049	10800486	10800985	chr3L	6465365	6465842
scaffold_13049	11004736	11005898	chr3L	6639219	6640185
scaffold_13049	11247131	11247888	chr3L	11085457	11086031
scaffold_13049	11376713	11378162	chr3L	5449371	5451044
scaffold_13049	11409971	11410487	chr3L	5488701	5489093
scaffold_13049	11581209	11582363	chr3L	5649636	5650583
scaffold_13049	11599906	11600633	chr3L	5663390	5663839
scaffold_13049	11600777	11601185	chr3L	5663941	5664155
scaffold_13049	11909025	11910566	chr3L	2201605	2202693
scaffold_13049	12093901	12094448	chr3L	2031156	2031437
scaffold_13049	12130366	12132580	chr3L	2002930	2005133
scaffold_13049	12282202	12283426	chr3L	21911550	21912153
scaffold_13049	12286222	12286994	chr3L	21908660	21909374
scaffold_13049	12301127	12302218	chr3L	21897542	21898448
scaffold_13049	12544570	12545987	chr3L	13169109	13169334
scaffold_13049	12922851	12923688	chr3L	19343579	19345008
scaffold_13049	13103234	13103531	chr3L	19534556	19534775
scaffold_13049	13312155	13313512	chr3L	19124952	19125430
scaffold_13049	13452422	13453385	chr3L	18983340	18983752
scaffold_13049	14350947	14351365	chr3L	22870469	22870680
scaffold_13049	14526831	14527325	chr3L	22968797	22968967
scaffold_13049	14840253	14841808	chr3L	13443056	13444291
scaffold_13049	15156198	15158140	chr3L	3003593	3004503
scaffold_13049	15227650	15228906	chr3L	21117588	21118973
scaffold_13049	15231688	15233005	chr3L	21112824	21113868
scaffold_13049	15381079	15382210	chr3L	4048537	4049865
scaffold_13049	15494986	15496165	chr3L	942067	943290
scaffold_13049	15803072	15803780	chr3L	7197019	7197743
scaffold_13049	15912175	15913312	chr3L	10139613	10140583
scaffold_13049	15931655	15932085	chr3L	10157772	10158048
scaffold_13049	15966998	15967277	chr3L	10194173	10194477
scaffold_13049	15988230	15988705	chr3L	10218190	10218897
scaffold_13049	16347823	16350171	chr3L	10556732	10558316
scaffold_13049	16992767	16993828	chr3L	18090197	18091022
scaffold_13049	17048479	17049274	chr3L	22699057	22699097
scaffold_13049	17146870	17147686	chr3L	22607844	22608838
scaffold_13049	18081947	18082445	chr3L	18861674	18862227
scaffold_13049	18248143	18249346	chr3L	20069886	20070979
scaffold_13049	18275546	18276037	chr3L	20096470	20096583
scaffold_13049	18782452	18783593	chr3L	20567211	20568276
scaffold_13049	18806539	18806860	chr3L	20548000	20548355
scaffold_13049	20078689	20079176	chr3L	15303000	15303400
scaffold_13049	20240518	20242279	chr3L	15470516	15471980
scaffold_13049	20313165	20314179	chr3L	15542938	15543841
scaffold_13049	20540070	20540905	chr3L	7562844	7563793
scaffold_13049	20616295	20617112	chr3L	7824554	7825312
scaffold_13049	20822342	20823041	chr3L	8002836	8003165
scaffold_13049	21271673	21272973	chr3L	17914612	17915552
scaffold_13049	21344327	21345187	chr3L	18170245	18170663
scaffold_13049	21534039	21534976	chr3L	18350196	18351062
scaffold_13049	21632441	21633486	chr3L	18444063	18444593
scaffold_13049	21743560	21744459	chr3L	18565080	18565987
scaffold_13049	22159371	22160279	chr3L	14195229	14196009
scaffold_13049	22305167	22305564	chr3L	15741789	15742221
scaffold_13049	22563570	22564333	chr3L	12957128	12957571
scaffold_13049	22590684	22591624	chr3L	12932562	12933371
scaffold_13049	23238602	23240396	chr3L	11183625	11184053
scaffold_13049	23620826	23621897	chr3L	11319617	11322189
scaffold_13050	1235173	1235658	chr3L	27378450	27378649
scaffold_13052	1140402	1141269	chr4	530466	531081
scaffold_13052	1692473	1692821	chr4	892555	892865
scaffold_13052	1809188	1809846	chr4	412037	412492
scaffold_13216	41093	41275	chr4	342253	342434
scaffold_13246	514007	514652	chr2L	7647022	7647693
scaffold_13246	596543	599087	chr2L	17390000	17392081
scaffold_13246	647939	649900	chr2L	17344535	17344793
scaffold_13246	991778	993313	chr2L	17036219	17037729
scaffold_13246	1028853	1029428	chr2L	17056634	17056751
scaffold_13246	1213235	1214752	chr2L	10894026	10895186
scaffold_13246	1307573	1308030	chr2L	10944799	10944885
scaffold_13246	1450034	1451612	chr2L	7106438	7106840
scaffold_13246	1504663	1506230	chr2L	7146855	7147704
scaffold_13246	2051070	2051901	chr2L	12710996	12712018
scaffold_13246	2113998	2114705	chr2L	7760425	7760728
scaffold_13246	2235209	2235629	chr2L	4833303	4833712
scaffold_13246	2412700	2413674	chr2L	3843455	3844383
scaffold_13324	852523	852906	chr3L	25517387	25517505
scaffold_13324	959591	960292	chr3L	26758186	26758929
scaffold_13324	2862908	2864362	chr2R	8769269	8770742
scaffold_13324	2939718	2940999	chr2R	8843938	8844894
scaffold_13341	115226	115398	chrX_DS484060v1_random	1386	1640
scaffold_4532	3549	4934	chrX	17010222	17011022
scaffold_9604	41289	41457	chrX	20227484	20227676
