# Supplementary material for: The hourglass model of evolutionary conservation during embryogenesis extends to developmental enhancers with signatures of positive selection
Source: Genome Res. 2021 Sep;31(9):1573–81. doi: 10.1101/gr.275212.121 (PMC8415374; doi:10.1101/gr.275212.121)
Supplement: Supplemental Material [file supp_gr.275212.121_Supplemental_Code.zip › Supplemental_Code/data/bedFiles/enhancers/stage_specific_enhancers/enhancer_ortholog_annotation/dvir1417_IDR_0.05_specific_enhancer_droVir3_dm6.bed]

scaffold_10322	106897	107325	chr3L	1759215	1759636
scaffold_10322	122014	122857	chr3L	1757469	1758312
scaffold_10322	262525	263233	chr3L	2488080	2489014
scaffold_10322	349893	351527	chr3L	234179	235989
scaffold_10322	367829	369084	chr3L	251005	252269
scaffold_10322	426758	427185	chr4	978674	978816
scaffold_10324	786345	786744	chr2R	15363561	15363936
scaffold_10324	81548	83103	chr2R	9435365	9436556
scaffold_10324	638907	639141	chr2R	22269650	22269912
scaffold_10324	1195979	1196663	chr2R	7136736	7137100
scaffold_10324	15277	16149	chr2R	12462809	12463752
scaffold_10324	14045	14793	chr2R	12464227	12464941
scaffold_10324	11343	11909	chr2R	12466999	12467544
scaffold_10324	23548	24626	chr2R	12457446	12457870
scaffold_10324	159920	161854	chr2R	9503512	9504971
scaffold_10324	282179	282607	chr3R	7748519	7748906
scaffold_10324	418302	418952	chr2R	12733191	12733844
scaffold_10324	453170	453863	chr2R	12699510	12700084
scaffold_10324	454375	455172	chr2R	12699117	12699317
scaffold_10324	472094	473373	chr2R	12686680	12687993
scaffold_10324	502456	503354	chr2R	12663161	12663592
scaffold_10324	495708	496569	chr2R	12667856	12668180
scaffold_10324	578956	579312	chr2R	22228179	22228530
scaffold_10324	581067	582137	chr2R	22229182	22230557
scaffold_10324	619053	619805	chr2R	22254434	22255043
scaffold_10324	607456	607997	chr2R	22246931	22247355
scaffold_10324	626020	626404	chr2R	22259447	22259926
scaffold_10324	659203	659418	chr2R	22280662	22280877
scaffold_10324	674918	675485	chr2R	22291786	22292317
scaffold_10324	760302	761011	chr4	823146	823185
scaffold_10324	767609	769180	chr2R	5741555	5742880
scaffold_10324	811617	812135	chr2R	15335530	15335917
scaffold_10324	821921	822508	chr2R	15330936	15331412
scaffold_10324	820201	820658	chr2R	15332563	15333068
scaffold_10324	863624	864123	chr2R	15292653	15292980
scaffold_10324	855682	856089	chr2R	15298825	15299006
scaffold_10324	906440	908016	chr2R	15256223	15257785
scaffold_10324	925430	926126	chr2R	15242878	15243488
scaffold_10324	948313	949985	chr2R	15221996	15223553
scaffold_10324	1046664	1047512	chr2R	7017029	7017859
scaffold_10324	1113390	1113846	chr2R	7074423	7074859
scaffold_10324	1219023	1220027	chr2R	7158519	7159157
scaffold_10324	1239939	1240845	chr2R	7176519	7177554
scaffold_10324	1257012	1258025	chr2R	7191670	7192802
scaffold_10324	1253377	1254395	chr2R	7189674	7190216
scaffold_10324	1254794	1255362	chr2R	7190578	7190967
scaffold_12322	6515	7534	chr3L	4301568	4302997
scaffold_12420	2208	3760	chr3L	7716658	7718282
scaffold_12472	212769	213731	chrX	8679307	8680194
scaffold_12472	491287	491771	chrX	16102194	16102386
scaffold_12472	736846	737675	chrX	18781728	18782562
scaffold_12472	180830	181542	chrX	16434300	16434982
scaffold_12472	183352	184792	chrX	16431004	16432516
scaffold_12472	297969	298384	chrX	16252405	16252881
scaffold_12472	295930	296976	chrX	16259410	16260668
scaffold_12472	385348	386693	chrX	16178455	16179887
scaffold_12472	394106	394671	chrX	16171903	16172213
scaffold_12472	402456	403475	chrX	16162951	16163562
scaffold_12472	448995	450114	chrX	16126170	16127031
scaffold_12691	1232	1628	chr3L	1103415	1103816
scaffold_12723	2490238	2491400	chr2L	14600705	14601841
scaffold_12723	4325316	4325631	chr2L	5788753	5788936
scaffold_12723	1539638	1542807	chr2L	14321463	14324604
scaffold_12723	1589026	1589590	chr2L	14360718	14361291
scaffold_12723	3571072	3572181	chr2L	13223342	13224405
scaffold_12723	4521852	4522348	chr2L	6510887	6511436
scaffold_12723	4865807	4866416	chr2L	8853951	8854526
scaffold_12723	5553823	5555165	chr2L	21318147	21319382
scaffold_12723	469205	469904	chr2L	13498472	13499214
scaffold_12723	602606	603982	chr2L	13404342	13410508
scaffold_12723	615332	616178	chr2L	13392794	13393607
scaffold_12723	687124	687444	chr2L	19497094	19497415
scaffold_12723	720081	720882	chr2L	13787874	13788669
scaffold_12723	740428	741533	chr2L	13804718	13804821
scaffold_12723	823785	824393	chr2L	13870559	13871059
scaffold_12723	855109	855791	chr2L	13893045	13893533
scaffold_12723	858395	858951	chr2L	13895247	13895749
scaffold_12723	859139	859992	chr2L	13895943	13896746
scaffold_12723	903225	903637	chr2L	13929482	13929907
scaffold_12723	1023237	1023982	chr2L	13992958	13993586
scaffold_12723	1113615	1113989	chr2L	14035485	14035690
scaffold_12723	1273811	1274470	chr2L	14137536	14138201
scaffold_12723	1303695	1304162	chr2L	14158662	14159090
scaffold_12723	1314781	1315426	chr2L	14168796	14169340
scaffold_12723	1333763	1334400	chr2L	14181708	14182259
scaffold_12723	1335047	1335770	chr2L	14182752	14183424
scaffold_12723	1396386	1397139	chr2L	14224940	14225511
scaffold_12723	1398669	1399231	chr2L	14226421	14226795
scaffold_12723	1415790	1416490	chr2L	14237835	14238350
scaffold_12723	1437917	1438670	chr2L	14249237	14250347
scaffold_12723	1450280	1450867	chr2L	14258468	14259093
scaffold_12723	1480834	1481549	chr2L	14280416	14280992
scaffold_12723	1499050	1499842	chr2L	14292606	14293352
scaffold_12723	1500862	1501762	chr2L	14293917	14294701
scaffold_12723	1515640	1516158	chr2L	14303667	14304144
scaffold_12723	1524019	1524840	chr2L	14310293	14311512
scaffold_12723	1579547	1580314	chr2L	14352759	14353517
scaffold_12723	1763383	1764094	chr2L	16109039	16109264
scaffold_12723	1799810	1800589	chr2L	16085152	16086034
scaffold_12723	2174938	2175622	chr2L	15849748	15850300
scaffold_12723	2331233	2332358	chr2L	8509552	8510967
scaffold_12723	2410018	2410657	chr2L	9518928	9519563
scaffold_12723	2410918	2413576	chr2L	9515998	9518693
scaffold_12723	2474008	2474520	chr2L	9451615	9451899
scaffold_12723	2492831	2493651	chr2L	14603391	14604220
scaffold_12723	2491647	2492661	chr2L	14602133	14603230
scaffold_12723	2515520	2516064	chr2L	14627179	14627984
scaffold_12723	2565427	2565698	chr2L	14690714	14690877
scaffold_12723	2576263	2577315	chr2L	14699340	14700350
scaffold_12723	2604372	2604919	chr2L	14570863	14571407
scaffold_12723	2629928	2630631	chr2L	14542904	14546349
scaffold_12723	2628597	2629352	chr2L	14546667	14547560
scaffold_12723	2675719	2675977	chr2L	14503803	14504031
scaffold_12723	2708518	2709531	chr2L	14475907	14477093
scaffold_12723	2727326	2727675	chr2L	14455219	14455559
scaffold_12723	2746632	2747389	chr2L	14436641	14437449
scaffold_12723	2774336	2774988	chr2L	14415496	14416061
scaffold_12723	2803578	2804631	chr2L	14389555	14390565
scaffold_12723	2875632	2877563	chr2L	7035396	7037399
scaffold_12723	2955611	2956306	chr2L	19566131	19566710
scaffold_12723	2976731	2977736	chr2L	15757063	15758092
scaffold_12723	3120626	3121249	chr2L	19175940	19176277
scaffold_12723	3130216	3132701	chr2L	19187125	19189580
scaffold_12723	3151376	3151918	chr2L	19208737	19209411
scaffold_12723	3163651	3164824	chr2L	19222175	19223751
scaffold_12723	3189934	3190509	chr2L	19246981	19247419
scaffold_12723	3234614	3235545	chr2L	19296716	19297628
scaffold_12723	3265644	3266168	chr2L	19329289	19329716
scaffold_12723	3280784	3281531	chr2L	19344140	19344865
scaffold_12723	3300887	3302168	chr2L	19373386	19375372
scaffold_12723	3331591	3331922	chr2L	19403280	19403525
scaffold_12723	3342582	3343713	chr2L	19413177	19414230
scaffold_12723	3375141	3375337	chr2L	13382075	13382245
scaffold_12723	3375510	3376401	chr2L	13381041	13381932
scaffold_12723	3414228	3414632	chr2L	13350922	13351353
scaffold_12723	3485986	3489427	chr2L	13297862	13301367
scaffold_12723	3519736	3520557	chr2L	13269564	13270253
scaffold_12723	3572371	3572740	chr2L	13222927	13223236
scaffold_12723	3609378	3614081	chr2L	2980474	2985139
scaffold_12723	3624784	3625473	chr2L	2969919	2970647
scaffold_12723	3868632	3869613	chr2L	10068685	10069666
scaffold_12723	3919249	3919752	chr2L	10019769	10020270
scaffold_12723	3953921	3955393	chr2L	9993351	9994801
scaffold_12723	3969020	3969807	chr2L	9980816	9981178
scaffold_12723	3970550	3971170	chr2L	9972460	9973117
scaffold_12723	3983111	3983974	chr2L	9961047	9961892
scaffold_12723	4035291	4036365	chr2L	9562463	9563603
scaffold_12723	4155900	4158030	chr2L	9649248	9651379
scaffold_12723	4370737	4371332	chr2L	2808238	2808519
scaffold_12723	4501615	4502236	chr2L	6495294	6495855
scaffold_12723	4509940	4510278	chr2L	6501913	6502297
scaffold_12723	4518387	4518896	chr2L	6507739	6508281
scaffold_12723	4514085	4514414	chr2L	6504344	6504644
scaffold_12723	4628347	4629564	chr2L	20094921	20096079
scaffold_12723	4660736	4661278	chr2L	8687885	8688502
scaffold_12723	4696570	4697248	chr2L	8715388	8715913
scaffold_12723	4727661	4728289	chr2L	8742722	8743495
scaffold_12723	4766537	4767138	chr2L	8783086	8783561
scaffold_12723	4775970	4776522	chr2L	8790449	8790863
scaffold_12723	4843736	4844324	chr2L	8839241	8839605
scaffold_12723	4848419	4848792	chr2L	8843389	8843394
scaffold_12723	4925910	4926172	chr2L	8895791	8896041
scaffold_12723	5044989	5045388	chr2L	13746982	13747323
scaffold_12723	5140663	5141196	chr2L	13688114	13688950
scaffold_12723	5197814	5198646	chr2L	13639629	13640429
scaffold_12723	5210630	5211260	chr2L	13628454	13629342
scaffold_12723	5308684	5309225	chr2L	13566387	13566794
scaffold_12723	5628588	5629468	chrX	11650230	11650380
scaffold_12723	5747235	5747802	chr2L	20141953	20142507
scaffold_12726	196411	197972	chrX	2970102	2971655
scaffold_12726	751728	753675	chrX	18923362	18925249
scaffold_12726	1113609	1114381	chrX	11398072	11398661
scaffold_12726	1686551	1687563	chrX	1045128	1046013
scaffold_12726	1982333	1982580	chrX	842437	842555
scaffold_12726	2211575	2212161	chrX	18506100	18506552
scaffold_12726	43075	43852	chrX	2862173	2862373
scaffold_12726	41186	42298	chrX	2860627	2861792
scaffold_12726	50312	50650	chrX	2864240	2864481
scaffold_12726	107754	108862	chrX	2912097	2913250
scaffold_12726	138675	139192	chrX	2936515	2936857
scaffold_12726	172982	173766	chrX	2951303	2952097
scaffold_12726	191721	193124	chrX	2966964	2967457
scaffold_12726	183834	184571	chrX	2960721	2961636
scaffold_12726	203784	204571	chrX	2976029	2976133
scaffold_12726	225640	226342	chrX	2991874	2992116
scaffold_12726	237728	238369	chrX	3000101	3000519
scaffold_12726	274461	274855	chrX	3039344	3039837
scaffold_12726	298621	299306	chrX	3022695	3023460
scaffold_12726	340472	340999	chrX	3085828	3086234
scaffold_12726	333703	334691	chrX	3073351	3074508
scaffold_12726	355125	355737	chrX	3094008	3094593
scaffold_12726	379715	380612	chrX	3108816	3108991
scaffold_12726	399754	400244	chrX	3124013	3124207
scaffold_12726	423532	423827	chrX	3143079	3143335
scaffold_12726	469042	469560	chrX	3170549	3171059
scaffold_12726	490461	491419	chrX	3194473	3195175
scaffold_12726	493164	493866	chrX	3195689	3196186
scaffold_12726	560878	561280	chrX	3255316	3255596
scaffold_12726	586071	586456	chrX	3271756	3272181
scaffold_12726	613823	615746	chrX	3293358	3295369
scaffold_12726	617105	618312	chrX	3296592	3297089
scaffold_12726	694087	694807	chrX	16688892	16688931
scaffold_12726	698140	698492	chrX	16692738	16693125
scaffold_12726	719273	720148	chrX	18897084	18897957
scaffold_12726	744292	745179	chrX	18916159	18917246
scaffold_12726	741005	742321	chrX	18913061	18914059
scaffold_12726	764499	765144	chrX	18935102	18935431
scaffold_12726	783451	784145	chrX	18951160	18951902
scaffold_12726	799256	800002	chrX	18972331	18973488
scaffold_12726	791269	791558	chrX	18966324	18966358
scaffold_12726	824460	825399	chrX	18993879	18994645
scaffold_12726	830537	830950	chrX	18998650	18999013
scaffold_12726	833361	834408	chrX	19001386	19002621
scaffold_12726	843702	844770	chrX	19010377	19011505
scaffold_12726	910568	911026	chrX	19087882	19088255
scaffold_12726	901989	902951	chrX	19075019	19075512
scaffold_12726	930488	931081	chrX	19106507	19107517
scaffold_12726	926941	927542	chrX	19103048	19104090
scaffold_12726	983162	984438	chrX	19158157	19159948
scaffold_12726	1040825	1042396	chrX	9163441	9163893
scaffold_12726	1032714	1033094	chrX	9170748	9171193
scaffold_12726	1116283	1117159	chrX	11395846	11396584
scaffold_12726	1213450	1213891	chrX	3543146	3543688
scaffold_12726	1352861	1353597	chrX	1412618	1413261
scaffold_12726	1401588	1402744	chrX	1393894	1395377
scaffold_12726	1521696	1522562	chrX	1140553	1140685
scaffold_12726	1585385	1586513	chrX	1098823	1100050
scaffold_12726	1614571	1615556	chrX	1079670	1079900
scaffold_12726	1667069	1667837	chr3L	8492033	8492707
scaffold_12726	1681290	1681696	chr3L	12184573	12184965
scaffold_12726	1762141	1762606	chrX	987205	987491
scaffold_12726	1790689	1791674	chrX	963593	964791
scaffold_12726	1881092	1881375	chrX	906412	906651
scaffold_12726	1981209	1981486	chrX	842955	843165
scaffold_12726	1988447	1989202	chrX	837915	838755
scaffold_12726	1982756	1983334	chrX	841640	842300
scaffold_12726	2208444	2209372	chrX	18497938	18498580
scaffold_12726	2275121	2276584	chrX	18559804	18561223
scaffold_12726	2305704	2306090	chrX	18581148	18581301
scaffold_12726	2367361	2368279	chrX	18617811	18618147
scaffold_12726	2430242	2430910	chrX	8727778	8728552
scaffold_12726	2432963	2434236	chrX	8729325	8730993
scaffold_12726	2426302	2426746	chrX	8723239	8723629
scaffold_12726	2442719	2443479	chrX	8737112	8738232
scaffold_12726	2454959	2455723	chrX	8747434	8747658
scaffold_12726	2456940	2457492	chrX	8749505	8750192
scaffold_12726	2479512	2480592	chrX	8769214	8769734
scaffold_12726	2481526	2482753	chrX	8770285	8771172
scaffold_12726	2483160	2483959	chrX	8771694	8772667
scaffold_12726	2485472	2486325	chrX	8773472	8774417
scaffold_12726	2571173	2572143	chrX	8838991	8839359
scaffold_12726	2592695	2593277	chrX	8855421	8855919
scaffold_12726	2621454	2621937	chrX	8878081	8878250
scaffold_12726	2655132	2655531	chrX	8908046	8908385
scaffold_12758	12270	12830	chr3L	4444549	4444616
scaffold_12758	25985	26549	chr3L	4461944	4462441
scaffold_12758	88850	89520	chr3L	4516000	4516649
scaffold_12758	92836	93263	chr3L	4519615	4520467
scaffold_12758	165820	166508	chr3L	4568618	4569136
scaffold_12758	188580	189790	chr3L	4587969	4588849
scaffold_12758	223069	223684	chr3L	4609889	4610836
scaffold_12758	221266	221839	chr3L	4608400	4608973
scaffold_12758	235818	236674	chr3L	4624450	4625314
scaffold_12758	232621	233145	chr3L	4618990	4619818
scaffold_12758	334702	335036	chr3L	4686377	4686402
scaffold_12758	365550	365834	chr3L	4708162	4708385
scaffold_12758	515323	519611	chr3L	4817023	4821318
scaffold_12758	511865	515054	chr3L	4813425	4816608
scaffold_12758	542828	543464	chr3L	4838657	4839183
scaffold_12758	567130	568004	chr3L	4859521	4860294
scaffold_12758	673155	674464	chr3L	4944781	4945678
scaffold_12758	851033	851786	chr3L	3299521	3300407
scaffold_12758	873380	873738	chr3L	3282040	3282064
scaffold_12758	879767	880747	chr3L	3273864	3275024
scaffold_12758	894786	895286	chr3L	3260101	3260330
scaffold_12758	908460	909193	chr3L	3253428	3254528
scaffold_12758	930468	933820	chr3L	3228799	3232112
scaffold_12758	920466	920994	chr3L	3240133	3240694
scaffold_12758	923828	924884	chr3L	3237337	3238145
scaffold_12758	960147	961057	chr3L	4004821	4005858
scaffold_12799	7274	7968	chrX	18820716	18821318
scaffold_12822	703046	706870	chr3R	29944334	29948135
scaffold_12822	851765	852068	chr3R	18703659	18703976
scaffold_12822	2850798	2852900	chr3R	29482419	29484467
scaffold_12822	16504	19300	chr3R	19046632	19049986
scaffold_12822	168680	169328	chr3R	22889174	22890043
scaffold_12822	167093	167979	chr3R	22890891	22891822
scaffold_12822	393540	393811	chr3R	22792342	22792614
scaffold_12822	500748	500991	chr3R	14084387	14084860
scaffold_12822	532520	533050	chr3R	14060082	14060189
scaffold_12822	548354	548821	chr3R	14041979	14042254
scaffold_12822	572634	573160	chr3R	14009228	14010168
scaffold_12822	656831	657469	chr3R	22470000	22470517
scaffold_12822	675749	676125	chr3R	22450234	22450404
scaffold_12822	701787	702562	chr3R	29943194	29943972
scaffold_12822	699180	700956	chr3R	29940623	29942362
scaffold_12822	688298	689450	chr3R	29930750	29931942
scaffold_12822	722623	723305	chr3R	29958997	29959704
scaffold_12822	777566	777978	chr3R	29999108	29999502
scaffold_12822	790035	791016	chr3R	30010604	30011558
scaffold_12822	811632	812123	chr3R	12702136	12702397
scaffold_12822	872156	872486	chr3R	18721313	18721425
scaffold_12822	897149	897714	chr3R	18741347	18741679
scaffold_12822	913842	914509	chr3R	14300038	14300182
scaffold_12822	953711	954220	chr3R	21510927	21511306
scaffold_12822	977325	978065	chr3R	21490320	21490943
scaffold_12822	1008744	1009662	chr3R	21463226	21464045
scaffold_12822	1018091	1018910	chr3R	21456550	21457310
scaffold_12822	1057914	1058305	chr3R	21426407	21426518
scaffold_12822	1090955	1091290	chr3R	21394020	21394282
scaffold_12822	1084864	1085443	chr3R	21398695	21399274
scaffold_12822	1102800	1103352	chr3R	21382545	21382983
scaffold_12822	1133829	1134094	chr3R	21355238	21355503
scaffold_12822	1148505	1149183	chr3R	21344080	21344626
scaffold_12822	1298879	1300777	chr3R	21226215	21227823
scaffold_12822	1338537	1339198	chr3R	12462727	12463389
scaffold_12822	1452367	1452974	chr3R	15337207	15337792
scaffold_12822	1450112	1450681	chr3R	15335793	15336277
scaffold_12822	1571202	1571703	chr3R	13764928	13765212
scaffold_12822	1562224	1564035	chr3R	13758331	13760102
scaffold_12822	1630453	1630948	chr3R	13817469	13817940
scaffold_12822	1649660	1650030	chr3R	13831538	13831827
scaffold_12822	1645159	1645470	chr3R	13828082	13828372
scaffold_12822	1707186	1707923	chr3R	6324073	6324943
scaffold_12822	1762142	1762354	chr3R	6276104	6276222
scaffold_12822	1788179	1789123	chr3R	6252637	6253544
scaffold_12822	1793873	1794503	chr3R	6251692	6252131
scaffold_12822	1799516	1799888	chr3R	6246006	6246361
scaffold_12822	1804848	1805243	chr3R	6241630	6241810
scaffold_12822	1805867	1806278	chr3R	6240691	6241021
scaffold_12822	1821934	1822753	chr3R	6228407	6229163
scaffold_12822	1824184	1824955	chr3R	6226312	6227468
scaffold_12822	1852884	1853334	chr3R	6201483	6201748
scaffold_12822	1911394	1912879	chr3R	6150601	6152741
scaffold_12822	1959586	1960397	chr3R	6108304	6109626
scaffold_12822	1952051	1952613	chr3R	6116477	6116789
scaffold_12822	1967227	1967673	chr3R	6103229	6103630
scaffold_12822	1976381	1977002	chr3R	6096693	6096853
scaffold_12822	2123807	2124405	chr3R	5962743	5963130
scaffold_12822	2121612	2122297	chr3R	5963861	5964792
scaffold_12822	2139725	2140521	chr3R	5947251	5948213
scaffold_12822	2143240	2144234	chr3R	5944211	5945552
scaffold_12822	2188561	2189119	chr3R	5908034	5908808
scaffold_12822	2205835	2206410	chr3R	5891445	5892341
scaffold_12822	2255212	2256962	chr3R	29162919	29164651
scaffold_12822	2268168	2269068	chr3R	29175064	29175655
scaffold_12822	2345281	2345665	chr3R	29221309	29221693
scaffold_12822	2397369	2398143	chr3R	29275443	29276243
scaffold_12822	2485126	2485903	chr3R	29343868	29344857
scaffold_12822	2486468	2487174	chr3R	29345664	29345727
scaffold_12822	2482859	2483775	chr3R	29342292	29343178
scaffold_12822	2500358	2500794	chr3R	29353552	29353939
scaffold_12822	2828889	2829304	chr3R	29472323	29472522
scaffold_12822	2878348	2878850	chr3R	29855940	29856444
scaffold_12822	2913888	2915577	chr3R	24195079	24196843
scaffold_12822	2922149	2924974	chr3R	24189312	24192129
scaffold_12822	2957781	2958141	chr3R	24167271	24167636
scaffold_12822	2967495	2967934	chr3R	24157467	24157906
scaffold_12822	3091769	3092380	chr3R	24043508	24044105
scaffold_12822	3103189	3103438	chr3R	18750593	18750842
scaffold_12822	3118727	3119856	chr3R	18764806	18766323
scaffold_12822	3188656	3189389	chr3R	18826754	18827827
scaffold_12822	3288457	3288732	chr3R	18910453	18910719
scaffold_12822	3307622	3308121	chr3R	18916790	18917179
scaffold_12822	3305969	3306746	chr3R	18915464	18915930
scaffold_12822	3469675	3470817	chr3R	26641136	26642435
scaffold_12822	3473468	3473950	chr3R	26637991	26638465
scaffold_12822	3754655	3755146	chr3R	28489317	28489784
scaffold_12822	3818126	3818445	chr3R	28545062	28545446
scaffold_12822	3917527	3918848	chr3R	21786055	21787822
scaffold_12822	3961473	3962343	chr3R	21827017	21828234
scaffold_12823	572928	574252	chr2R	11983426	11985043
scaffold_12823	203504	203952	chr2R	15828852	15829770
scaffold_12823	228629	229111	chr2R	11102180	11103103
scaffold_12823	303302	303790	chr2R	10984810	10985737
scaffold_12823	346052	347232	chr2R	10920464	10922235
scaffold_12823	406685	407833	chr2R	12516086	12517231
scaffold_12823	476223	476437	chr2R	9414867	9415139
scaffold_12823	575318	576448	chr2R	11981251	11982380
scaffold_12823	581497	582021	chr2R	11972448	11972991
scaffold_12823	603712	604224	chr2R	11952096	11952595
scaffold_12823	615513	616696	chr2R	11941185	11941877
scaffold_12823	609892	610721	chr2R	11946132	11946876
scaffold_12823	645786	646449	chr2R	11915569	11916253
scaffold_12823	685275	687192	chr2R	11876577	11878450
scaffold_12823	742202	742796	chr3L	5491551	5491660
scaffold_12823	774716	775106	chr2R	5985229	5985537
scaffold_12823	808679	809118	chr2R	5932268	5932286
scaffold_12823	860601	861232	chr2R	5899499	5899962
scaffold_12823	882351	882944	chr2R	5881312	5882026
scaffold_12823	922651	923764	chr2R	5844498	5845395
scaffold_12823	993271	994760	chr2R	5803720	5804864
scaffold_12823	1128232	1129108	chr2R	7929872	7930613
scaffold_12823	1173368	1174183	chr2R	7888300	7888626
scaffold_12823	1170084	1170619	chr2R	7891893	7892063
scaffold_12823	1273299	1273904	chr2R	11184095	11184948
scaffold_12823	1284679	1285026	chr2R	11176644	11176679
scaffold_12823	1366687	1367447	chr2R	15807139	15807741
scaffold_12823	1433309	1433989	chr2R	15758616	15758946
scaffold_12823	1620478	1621048	chr2R	6963445	6963845
scaffold_12823	1651410	1651846	chr2R	6928405	6928857
scaffold_12823	1723202	1724035	chr2R	6870009	6870562
scaffold_12823	1761777	1762019	chr2R	9167963	9168219
scaffold_12823	1847619	1848474	chr2R	20931126	20931512
scaffold_12823	1856493	1856881	chr2R	20925259	20925559
scaffold_12823	1899208	1899807	chr2R	20893126	20893549
scaffold_12823	1890229	1890934	chr2R	20898650	20899297
scaffold_12823	1901516	1902815	chr2R	20891188	20892384
scaffold_12823	1930357	1930931	chr2R	20868000	20868610
scaffold_12823	2164358	2164931	chr2R	20696699	20697054
scaffold_12823	2173185	2173619	chr2R	20690659	20691015
scaffold_12823	2167773	2168473	chr2R	20694036	20694503
scaffold_12823	2234849	2235364	chr2R	20651993	20652417
scaffold_12823	2256617	2257176	chr2R	20633610	20633921
scaffold_12823	2261191	2261959	chr2R	20630672	20631338
scaffold_12823	2303098	2303915	chr2R	20598433	20599678
scaffold_12823	2324640	2325527	chr2R	16299514	16300205
scaffold_12823	2313523	2313819	chr2R	20590996	20591230
scaffold_12823	2340492	2342305	chr2R	16310411	16312266
scaffold_12823	2332075	2333046	chr2R	16303322	16304290
scaffold_12823	2366893	2367300	chr2R	24891886	24892232
scaffold_12823	2454690	2455542	chr2R	11322187	11322877
scaffold_12823	2452611	2453843	chr2R	11323692	11324860
scaffold_12855	654935	655668	chr3R	29505027	29505650
scaffold_12855	5372705	5374836	chr3R	11635211	11636965
scaffold_12855	227845	229444	chr3R	16999959	17001553
scaffold_12855	851496	852073	chr3R	29659923	29660452
scaffold_12855	802107	803103	chr3R	29625605	29626977
scaffold_12855	3997060	3998133	chr3R	12988941	12989962
scaffold_12855	5062103	5062953	chr3R	15628293	15628920
scaffold_12855	5619559	5621474	chr3R	11797367	11800336
scaffold_12855	7405144	7406213	chr3R	19880214	19881068
scaffold_12855	7896294	7897253	chr3R	5178802	5179771
scaffold_12855	9928088	9930780	chr3R	11585994	11588587
scaffold_12855	7798	8886	chr3R	25212550	25213638
scaffold_12855	137491	138478	chr3R	17074597	17075133
scaffold_12855	371051	371550	chr3R	16889342	16889795
scaffold_12855	395067	395845	chr3R	16870858	16871537
scaffold_12855	745628	746952	chr3R	29580833	29582409
scaffold_12855	805257	806026	chr3R	29628667	29629415
scaffold_12855	846560	847843	chr3R	29655868	29657530
scaffold_12855	918246	918786	chr3R	29081808	29082400
scaffold_12855	977400	980003	chr3R	8294277	8296938
scaffold_12855	1020204	1022306	chr3R	24237499	24239671
scaffold_12855	1088273	1089675	chr3R	29705375	29706953
scaffold_12855	1083887	1084669	chr3R	29701755	29702761
scaffold_12855	1129320	1129941	chr3R	29742140	29742781
scaffold_12855	1119016	1120968	chr3R	29730792	29732659
scaffold_12855	1124247	1124951	chr3R	29735479	29736172
scaffold_12855	1149699	1150028	chr3R	29758070	29758340
scaffold_12855	1362707	1363185	chr3R	31124837	31125040
scaffold_12855	1456082	1456503	chr3R	31062942	31063026
scaffold_12855	1500404	1501118	chr3R	31028816	31029665
scaffold_12855	1536133	1536474	chr3R	31005765	31005884
scaffold_12855	1649738	1653935	chr3R	14698452	14702655
scaffold_12855	1674146	1674383	chr3R	22436115	22436267
scaffold_12855	1711370	1711830	chr3R	29900624	29900973
scaffold_12855	1736995	1737506	chr3R	29892995	29893244
scaffold_12855	1783869	1784572	chr3R	15359354	15360049
scaffold_12855	1806204	1807582	chr3R	27913920	27915167
scaffold_12855	1870590	1871132	chr3R	27861175	27861728
scaffold_12855	1913407	1914483	chr3R	27827735	27828864
scaffold_12855	1925421	1925725	chr3R	27819838	27820210
scaffold_12855	1920933	1921314	chr3R	27823453	27823761
scaffold_12855	2022950	2023942	chr3R	27746122	27747068
scaffold_12855	2085401	2086641	chr3R	27696763	27697997
scaffold_12855	2128412	2129169	chr3R	27660953	27661750
scaffold_12855	2139115	2140229	chr3R	27653602	27654256
scaffold_12855	2158240	2159302	chr3R	27637740	27638819
scaffold_12855	2147210	2147734	chr3R	27647515	27648035
scaffold_12855	2179503	2179896	chr3R	27621701	27622288
scaffold_12855	2213152	2213882	chr3R	27596852	27597344
scaffold_12855	2250611	2251939	chr3R	27565675	27566940
scaffold_12855	2279008	2282426	chr3R	20963695	20967373
scaffold_12855	2373501	2373893	chr3R	22675927	22676205
scaffold_12855	2391380	2391836	chr3R	22663352	22663567
scaffold_12855	2453870	2454563	chr3R	24893828	24894327
scaffold_12855	2506218	2506533	chr3R	26892763	26892797
scaffold_12855	2518557	2519141	chr3R	26900314	26900910
scaffold_12855	2531451	2532056	chr3R	26908614	26909038
scaffold_12855	2616536	2617169	chr3R	17113178	17113620
scaffold_12855	2614671	2615698	chr3R	17111519	17112481
scaffold_12855	2676685	2677066	chr3R	10106067	10106123
scaffold_12855	2679560	2680404	chr3R	10103024	10103733
scaffold_12855	2678118	2679207	chr3R	10104154	10105279
scaffold_12855	2730338	2730621	chr3R	10073370	10073674
scaffold_12855	2773442	2774726	chr3R	10050149	10051408
scaffold_12855	2863269	2864341	chr3R	13461292	13462697
scaffold_12855	2893835	2894979	chr3R	13430216	13431276
scaffold_12855	3059550	3059894	chr3R	13278338	13278653
scaffold_12855	3067866	3068558	chr3R	13268416	13268781
scaffold_12855	3087647	3088333	chr3R	30192168	30192533
scaffold_12855	3191219	3192218	chr3R	30264844	30266720
scaffold_12855	3189802	3190686	chr3R	30263531	30264299
scaffold_12855	3188469	3189394	chr3R	30262001	30263313
scaffold_12855	3215104	3215656	chr3R	30284313	30285082
scaffold_12855	3228590	3228884	chr3R	30292562	30292737
scaffold_12855	3233794	3234311	chr3R	30295860	30296543
scaffold_12855	3259251	3259599	chr2L	15056271	15056358
scaffold_12855	3321051	3322113	chr3R	30372788	30374355
scaffold_12855	3381625	3382113	chr3R	27951487	27951935
scaffold_12855	3391731	3392039	chr3R	27944826	27945127
scaffold_12855	3394969	3397697	chr3R	27939159	27942150
scaffold_12855	3411327	3412176	chr3R	27925457	27926033
scaffold_12855	3408639	3409246	chr3R	27927602	27928156
scaffold_12855	3410339	3410924	chr3R	27926938	27927046
scaffold_12855	3439692	3440224	chr3R	30033791	30034274
scaffold_12855	3436706	3437359	chr3R	30031406	30032069
scaffold_12855	3560308	3561030	chr3R	30111787	30112407
scaffold_12855	3634602	3635588	chr3R	30163535	30163927
scaffold_12855	3669094	3669621	chr3R	13250879	13251198
scaffold_12855	3711898	3712276	chr3R	13222508	13222934
scaffold_12855	3723638	3723944	chr3R	13212852	13213018
scaffold_12855	3771879	3773259	chr3R	13174657	13176023
scaffold_12855	3803550	3803930	chr3R	13149978	13150307
scaffold_12855	3838320	3839080	chr3R	13112873	13113650
scaffold_12855	3960711	3961968	chr3R	13027228	13028477
scaffold_12855	3975849	3976721	chr3R	13012364	13012869
scaffold_12855	3985885	3987493	chr3R	13002739	13004303
scaffold_12855	3981456	3982113	chr3R	13007556	13008212
scaffold_12855	3983951	3984646	chr3R	13005526	13006212
scaffold_12855	3989229	3989736	chr3R	13000440	13000947
scaffold_12855	4074439	4074853	chr3R	12927132	12927389
scaffold_12855	4132690	4133477	chr3R	12876052	12876717
scaffold_12855	4321197	4321700	chr3R	12722847	12723065
scaffold_12855	4326871	4327365	chr3R	12718366	12718812
scaffold_12855	4645474	4646566	chr3R	18422108	18423155
scaffold_12855	4640356	4641497	chr3R	18426128	18427263
scaffold_12855	4687574	4688195	chr3R	18378286	18378907
scaffold_12855	4707043	4708539	chr3R	18358007	18360366
scaffold_12855	4777311	4777665	chr3R	14891372	14891726
scaffold_12855	4811046	4812362	chr3R	22620174	22621434
scaffold_12855	4841072	4842674	chr3R	10156664	10158275
scaffold_12855	4899222	4899619	chr3R	15501862	15502278
scaffold_12855	4921372	4921718	chr3R	15512000	15512351
scaffold_12855	4925480	4926477	chr3R	15516774	15517824
scaffold_12855	4926892	4928223	chr3R	15518205	15519309
scaffold_12855	4946436	4946950	chr3R	15526318	15526792
scaffold_12855	5020770	5021199	chr3R	15581057	15581596
scaffold_12855	5027741	5028606	chr3R	15585925	15586828
scaffold_12855	5049787	5051764	chr3R	15610576	15612719
scaffold_12855	5103512	5104092	chr3R	15660231	15660596
scaffold_12855	5101675	5102359	chr3R	15658731	15659271
scaffold_12855	5170187	5170791	chr3R	15710668	15711062
scaffold_12855	5186390	5186715	chr3R	15717817	15718083
scaffold_12855	5279915	5280290	chr3R	15787814	15788163
scaffold_12855	5341888	5343030	chr3R	8989171	8990399
scaffold_12855	5381697	5382649	chr3R	11640855	11641854
scaffold_12855	5393538	5394145	chr3R	11648818	11649420
scaffold_12855	5463878	5465179	chr3R	11694727	11695906
scaffold_12855	5642639	5644057	chr3R	11763462	11763984
scaffold_12855	5696271	5696862	chr3R	9556742	9557381
scaffold_12855	5714726	5715287	chr3R	9576006	9576567
scaffold_12855	5748313	5749772	chr3R	15821605	15823017
scaffold_12855	5739190	5739879	chr3R	15827921	15828404
scaffold_12855	5745247	5745663	chr3R	15824499	15824956
scaffold_12855	5902697	5903366	chr3R	7226971	7227478
scaffold_12855	5964307	5964793	chr3R	7283449	7283850
scaffold_12855	5967731	5968805	chr3R	7286115	7287230
scaffold_12855	5984305	5984957	chr3R	7299266	7299758
scaffold_12855	5986018	5986492	chr3R	7300680	7301133
scaffold_12855	6245431	6245943	chr3R	7522036	7522239
scaffold_12855	6293257	6293700	chr3R	7566618	7567169
scaffold_12855	6397409	6398187	chr3R	7650770	7651722
scaffold_12855	6568828	6569116	chr3R	7821337	7821614
scaffold_12855	6687167	6687503	chr3R	25504471	25504499
scaffold_12855	6688517	6688894	chr3R	25504557	25504809
scaffold_12855	6710041	6710959	chr3R	25521137	25521607
scaffold_12855	6807493	6807727	chr3R	25586704	25587024
scaffold_12855	6822589	6823277	chr3R	25600194	25600753
scaffold_12855	6884887	6886279	chr3R	25653466	25654798
scaffold_12855	6911907	6912783	chr3R	25674344	25675192
scaffold_12855	7021322	7021778	chr3R	25763470	25763920
scaffold_12855	7111762	7113305	chr3R	19645392	19646873
scaffold_12855	7234967	7235415	chr3R	19749671	19750003
scaffold_12855	7315571	7316371	chr3R	19805182	19805779
scaffold_12855	7313523	7314152	chr3R	19803114	19803731
scaffold_12855	7417720	7418392	chr3R	19888814	19889310
scaffold_12855	7486859	7487084	chr3R	19947043	19947509
scaffold_12855	7517062	7517380	chr3R	19968699	19968944
scaffold_12855	7552073	7552424	chr3R	19994511	19994734
scaffold_12855	7613461	7613718	chr3R	20049187	20049269
scaffold_12855	7617437	7618443	chr3R	20052218	20053078
scaffold_12855	7662193	7663090	chr3R	21055971	21056874
scaffold_12855	7677863	7678413	chr3R	21066156	21066642
scaffold_12855	7703680	7704970	chr3R	11779659	11780937
scaffold_12855	7788397	7788898	chr3R	5299424	5299610
scaffold_12855	7856445	7857480	chr3R	5216198	5216894
scaffold_12855	7953219	7953668	chr3R	5112662	5113133
scaffold_12855	7961856	7962467	chr3R	5102086	5102689
scaffold_12855	8008958	8009528	chr3R	5045562	5053459
scaffold_12855	8040610	8041358	chr3R	5012567	5013437
scaffold_12855	8060212	8060529	chr3R	4987487	4987827
scaffold_12855	8119049	8119420	chr3R	7947184	7947662
scaffold_12855	8181452	8181912	chr3R	8644219	8644593
scaffold_12855	8548954	8549653	chr3R	4953678	4954358
scaffold_12855	8543393	8543926	chr3R	4948935	4949393
scaffold_12855	8578604	8579997	chr3R	9076181	9076950
scaffold_12855	8572683	8573469	chr3R	9070942	9071709
scaffold_12855	8590194	8591138	chr3R	9084586	9085675
scaffold_12855	8602766	8603548	chr3R	9096284	9096966
scaffold_12855	8614617	8615569	chr3R	9107672	9108582
scaffold_12855	8651774	8653083	chr3R	9135312	9136070
scaffold_12855	8672335	8673087	chr3R	9150862	9151050
scaffold_12855	8668088	8668657	chr3R	9148429	9148786
scaffold_12855	8762402	8763131	chr3R	9212827	9213070
scaffold_12855	8854894	8856102	chr3R	24873394	24874668
scaffold_12855	8859530	8860651	chr3R	8009775	8010846
scaffold_12855	8877474	8877861	chr3R	8027490	8028501
scaffold_12855	8872356	8875055	chr3R	8022449	8025051
scaffold_12855	8935834	8936308	chr3R	21700549	21700914
scaffold_12855	8957204	8957848	chr3R	21680396	21680967
scaffold_12855	8960098	8960611	chr3R	21678016	21678444
scaffold_12855	8950080	8950626	chr3R	21686279	21686691
scaffold_12855	9119855	9120457	chr3R	6546540	6547064
scaffold_12855	9110501	9111258	chr3R	6553031	6554072
scaffold_12855	9203498	9204077	chr3R	6475329	6475537
scaffold_12855	9495400	9497193	chr3R	12216885	12218670
scaffold_12855	9559672	9560150	chr3R	12265448	12265838
scaffold_12855	9640748	9641660	chr3R	12315343	12316270
scaffold_12855	9682416	9682900	chr3R	12337004	12337576
scaffold_12855	9738329	9738743	chr3R	11457263	11457660
scaffold_12855	9744546	9744910	chr3R	11462699	11463310
scaffold_12855	9791030	9791510	chr3R	11480094	11480455
scaffold_12855	9911388	9912205	chr2L	19004705	19005491
scaffold_12855	9959718	9960635	chr3R	5382139	5383056
scaffold_12855	10022677	10024174	chr3R	5585732	5587213
scaffold_12855	10037262	10040861	chr3R	17689617	17693392
scaffold_12875	1964100	1968774	chr2R	14062152	14066582
scaffold_12875	2358918	2360736	chr2R	25079430	25079672
scaffold_12875	6815047	6817314	chr2R	14863023	14865293
scaffold_12875	14286368	14287832	chr2R	21224344	21224954
scaffold_12875	17429023	17432928	chr2R	16081649	16085563
scaffold_12875	670556	671884	chr2R	13029462	13030276
scaffold_12875	2572154	2572913	chr2R	16896391	16897175
scaffold_12875	2964297	2965810	chr2R	23124298	23125767
scaffold_12875	3751241	3752216	chr2R	19957017	19957485
scaffold_12875	5046087	5046855	chr2R	6567428	6568017
scaffold_12875	5275051	5275789	chr2R	11738324	11739342
scaffold_12875	7060873	7061878	chr2R	23002881	23003855
scaffold_12875	7241569	7242177	chr2R	24266972	24269721
scaffold_12875	7929532	7930234	chr2R	17330718	17331311
scaffold_12875	7913247	7913966	chr2R	17317607	17318254
scaffold_12875	10288696	10289576	chr2R	21840639	21841276
scaffold_12875	10305104	10306253	chr2R	21854788	21856311
scaffold_12875	10534042	10535117	chr2R	14761758	14762829
scaffold_12875	10633016	10634712	chr2R	16865122	16866566
scaffold_12875	10927600	10928859	chr2R	21144421	21145531
scaffold_12875	11205948	11207350	chr2R	17600126	17601494
scaffold_12875	11861315	11862104	chr2R	23859681	23860460
scaffold_12875	13532023	13533478	chr2R	14344037	14344771
scaffold_12875	13663735	13664577	chr2R	20579579	20580505
scaffold_12875	15104852	15106757	chr2R	18097140	18098940
scaffold_12875	16743779	16744865	chr3R	2351736	2351971
scaffold_12875	17086641	17088783	chr2R	12559949	12562044
scaffold_12875	17267828	17269646	chr2R	15947292	15949415
scaffold_12875	17727473	17727902	chr2R	21572176	21572552
scaffold_12875	18791773	18792468	chr2R	16394994	16395636
scaffold_12875	18890603	18891540	chr2R	16481961	16482733
scaffold_12875	19709677	19710825	chr2R	18901179	18902694
scaffold_12875	20020732	20021385	chr2R	18353779	18354162
scaffold_12875	59544	61167	chr2R	8998483	9000267
scaffold_12875	56699	57413	chr2R	9001977	9002586
scaffold_12875	58247	58740	chr2R	9001296	9001779
scaffold_12875	81312	81640	chr2R	8981098	8981305
scaffold_12875	68641	69200	chr2R	8991141	8991674
scaffold_12875	70428	71212	chr2R	8989993	8990568
scaffold_12875	164872	166947	chr2R	13383539	13385181
scaffold_12875	252370	253492	chr2R	13321092	13321878
scaffold_12875	249726	250958	chr2R	13324108	13324895
scaffold_12875	461959	464462	chr2R	18554308	18556446
scaffold_12875	481769	482022	chr2R	18570283	18570319
scaffold_12875	548138	549635	chr2R	12923425	12924717
scaffold_12875	559668	560501	chr2R	12934675	12935475
scaffold_12875	578238	579211	chr2R	12950548	12951861
scaffold_12875	597278	598284	chr2R	12966442	12967118
scaffold_12875	639947	640836	chr2R	13003818	13004390
scaffold_12875	695077	697022	chr2R	13048759	13052004
scaffold_12875	725014	725550	chr2R	13077873	13078287
scaffold_12875	721290	721589	chr2R	13074559	13074755
scaffold_12875	747184	748421	chr2R	13098261	13099501
scaffold_12875	757153	757386	chr2R	13107231	13107328
scaffold_12875	810655	811827	chr2R	13161466	13162651
scaffold_12875	878410	879136	chr2R	7757778	7758319
scaffold_12875	875320	876132	chr2R	7756033	7756208
scaffold_12875	885155	885918	chr2R	7760868	7761143
scaffold_12875	893848	894374	chr2R	7768047	7768195
scaffold_12875	934887	936582	chr2R	7799063	7800700
scaffold_12875	963510	964890	chr2R	24613075	24614487
scaffold_12875	1207879	1209347	chr2R	23690940	23692451
scaffold_12875	1312029	1312760	chr2R	9381164	9381405
scaffold_12875	1367138	1368071	chr2R	24755135	24756008
scaffold_12875	1366190	1367028	chr2R	24754175	24755058
scaffold_12875	1384973	1385513	chr2R	24773235	24773757
scaffold_12875	1448118	1448663	chr2R	24820808	24821257
scaffold_12875	1452192	1452942	chr2R	24823415	24823996
scaffold_12875	1445434	1445914	chr2R	24818919	24819455
scaffold_12875	1492412	1493449	chr2R	24852458	24853320
scaffold_12875	1533483	1535009	chr2R	16787580	16789024
scaffold_12875	1536915	1538001	chr2R	16790723	16791407
scaffold_12875	1550782	1551297	chr2R	7315247	7315788
scaffold_12875	1575862	1576543	chr2R	7288236	7288797
scaffold_12875	1657377	1658241	chr2R	7226216	7226967
scaffold_12875	1705968	1706808	chr2L	17548896	17549735
scaffold_12875	1707923	1708320	chr2L	17547505	17547801
scaffold_12875	1801170	1802059	chr2R	8928985	8929871
scaffold_12875	1803475	1805383	chr2R	8931094	8933074
scaffold_12875	1826626	1828684	chr2R	13440112	13442263
scaffold_12875	1846852	1849950	chr2R	13418950	13422114
scaffold_12875	1873056	1873848	chr2R	14159501	14160293
scaffold_12875	1892646	1893088	chr2R	14143117	14143130
scaffold_12875	1884393	1886229	chr2R	14148494	14149986
scaffold_12875	1912716	1913263	chr2R	14127302	14127776
scaffold_12875	1916174	1916652	chr2R	14124215	14124705
scaffold_12875	1939731	1940199	chr2R	14088338	14088574
scaffold_12875	1957978	1958524	chr2R	14071538	14072492
scaffold_12875	1950041	1950963	chr2R	14079493	14080672
scaffold_12875	2031748	2032191	chr2R	14013256	14013674
scaffold_12875	2097532	2098086	chr2R	25197477	25197632
scaffold_12875	2178240	2178862	chrX	17315230	17315369
scaffold_12875	2163703	2164343	chr2R	25235336	25235868
scaffold_12875	2259148	2260330	chr2R	25133204	25134064
scaffold_12875	2245363	2245916	chr2R	25160684	25161091
scaffold_12875	2281988	2283225	chr2R	25118858	25119885
scaffold_12875	2352707	2353743	chr2R	25081442	25081719
scaffold_12875	2384691	2385208	chr2R	25066963	25067420
scaffold_12875	2454743	2455203	chr2R	25026836	25027248
scaffold_12875	2472987	2473934	chr2R	25018639	25018974
scaffold_12875	2553955	2554602	chr2R	16910553	16910704
scaffold_12875	2562996	2563724	chr2R	16903404	16904309
scaffold_12875	2640189	2642000	chr2R	12653585	12655436
scaffold_12875	2728877	2729419	chr2R	16713349	16713913
scaffold_12875	2828052	2828432	chr2R	16637164	16637495
scaffold_12875	2912696	2914094	chr2R	22176018	22177257
scaffold_12875	2903859	2904077	chr2R	19309328	19309539
scaffold_12875	3006223	3006909	chr2R	23147183	23147568
scaffold_12875	3008429	3008792	chr2R	23149425	23149896
scaffold_12875	3038954	3039866	chr2R	23174309	23175037
scaffold_12875	3032310	3033291	chr2R	23167885	23169048
scaffold_12875	3042938	3043880	chr2R	23177730	23178604
scaffold_12875	3060336	3061425	chr2R	23193290	23193989
scaffold_12875	3083976	3085187	chr2R	23214851	23215964
scaffold_12875	3098076	3098980	chr2R	23226660	23227589
scaffold_12875	3110297	3110673	chr2R	23237788	23238094
scaffold_12875	3099401	3100223	chr2R	23228104	23228548
scaffold_12875	3114307	3115604	chr2R	23239860	23240747
scaffold_12875	3234789	3235303	chr2R	23333590	23334287
scaffold_12875	3266434	3268363	chr2R	21627280	21629167
scaffold_12875	3277047	3277538	chr2R	21637479	21637958
scaffold_12875	3300562	3302083	chr2R	21655717	21657138
scaffold_12875	3349227	3350927	chr2R	20242864	20244516
scaffold_12875	3359715	3360024	chr2R	20235982	20236233
scaffold_12875	3371961	3372518	chr2R	20224621	20225165
scaffold_12875	3402273	3402949	chr2R	20202047	20202723
scaffold_12875	3411727	3413214	chr2R	20192616	20194181
scaffold_12875	3413774	3414336	chr2R	20191678	20192190
scaffold_12875	3453759	3455505	chr2R	20162926	20165056
scaffold_12875	3441547	3441833	chr2R	20173803	20173960
scaffold_12875	3466576	3467071	chr2R	20153569	20154003
scaffold_12875	3522711	3523441	chr2R	20115671	20116327
scaffold_12875	3552802	3553551	chr2R	20094797	20095498
scaffold_12875	3551328	3552313	chr2R	20095842	20096911
scaffold_12875	3554429	3554935	chr2R	20093769	20094164
scaffold_12875	3569345	3570100	chr2R	20082502	20083112
scaffold_12875	3574254	3574891	chr2R	20079257	20079727
scaffold_12875	3593800	3594444	chr2R	20067869	20068290
scaffold_12875	3657592	3658439	chr2R	20028020	20028845
scaffold_12875	3787702	3788241	chr2R	19928375	19928868
scaffold_12875	3835604	3836343	chr2R	19888103	19888613
scaffold_12875	3834012	3835249	chr2R	19889638	19890829
scaffold_12875	3856383	3856873	chr2R	19875238	19875613
scaffold_12875	3942171	3942567	chr2R	19817430	19817695
scaffold_12875	3954870	3955099	chr2R	19809121	19809363
scaffold_12875	3972994	3973896	chr2R	19797926	19798792
scaffold_12875	3990712	3991426	chr2R	19786571	19787246
scaffold_12875	3983558	3984461	chr2R	19790753	19791518
scaffold_12875	3985981	3986432	chr2R	19789898	19790211
scaffold_12875	4047279	4048123	chr2R	19702023	19702620
scaffold_12875	4101282	4102422	chr2R	19671447	19672565
scaffold_12875	4173580	4174394	chr2R	19625177	19625485
scaffold_12875	4166536	4166891	chr2R	19629681	19629959
scaffold_12875	4225844	4226863	chr2R	19589076	19589942
scaffold_12875	4331112	4331487	chr2R	19515522	19515949
scaffold_12875	4387772	4388394	chr2R	16162850	16163246
scaffold_12875	4393316	4396185	chr2R	16166222	16168880
scaffold_12875	4434870	4436536	chr2R	15871289	15872813
scaffold_12875	4444628	4445206	chr2R	15878666	15879099
scaffold_12875	4443501	4444104	chr2R	15877759	15878482
scaffold_12875	4474950	4476387	chr2R	15901402	15903536
scaffold_12875	4526596	4528131	chr2R	17552233	17553705
scaffold_12875	4666279	4667534	chr2R	6092515	6093808
scaffold_12875	4684888	4685362	chr2R	6108559	6109049
scaffold_12875	4725272	4725656	chrX	13373882	13374141
scaffold_12875	4842964	4843507	chr2R	6202691	6203314
scaffold_12875	4849820	4850502	chr2R	6208801	6209463
scaffold_12875	4883457	4884143	chr3L	80391	80680
scaffold_12875	4962614	4963015	chr2R	6515340	6515465
scaffold_12875	4978857	4979281	chr2R	6523579	6524011
scaffold_12875	4972157	4972467	chr2R	6520802	6521057
scaffold_12875	4970654	4971077	chr2R	6519929	6520021
scaffold_12875	4999436	5000064	chr2R	6537996	6538254
scaffold_12875	5000434	5000913	chr2R	6537549	6537851
scaffold_12875	5034808	5035338	chr2R	6561194	6561482
scaffold_12875	5031338	5031674	chr2R	6559413	6559656
scaffold_12875	5054722	5055352	chr2R	6572670	6572767
scaffold_12875	5047682	5048496	chr2R	6568535	6569273
scaffold_12875	5085430	5086352	chr2R	6596716	6597094
scaffold_12875	5144727	5145454	chr2R	6641487	6642199
scaffold_12875	5180703	5181385	chr2R	11804766	11805287
scaffold_12875	5215922	5217160	chr2R	11780399	11780930
scaffold_12875	5223352	5223823	chr2R	11776180	11776551
scaffold_12875	5284319	5285542	chr2R	11731922	11732616
scaffold_12875	5287197	5287892	chr2R	11730327	11730791
scaffold_12875	5286269	5286993	chr2R	11730895	11731305
scaffold_12875	5294854	5295996	chr2R	11724279	11725462
scaffold_12875	5331867	5332792	chr2R	11697848	11698807
scaffold_12875	5360987	5361815	chr2R	11829958	11830455
scaffold_12875	5385017	5385568	chr2R	11846863	11847316
scaffold_12875	5378133	5379018	chr2R	11842394	11843279
scaffold_12875	5418861	5419865	chr2R	13203135	13204145
scaffold_12875	5614761	5615800	chr2R	14698373	14699704
scaffold_12875	5607664	5608751	chr2R	14703042	14703921
scaffold_12875	5634762	5635357	chr2R	14685288	14685657
scaffold_12875	5650407	5650847	chr2R	14672538	14672953
scaffold_12875	5692257	5693031	chr2R	14630399	14631124
scaffold_12875	5714713	5715883	chr2R	15936404	15937177
scaffold_12875	5716540	5717022	chr2R	15937670	15938001
scaffold_12875	5707811	5708360	chr2R	14640848	14641213
scaffold_12875	5772754	5774091	chr2R	9608411	9610019
scaffold_12875	5795663	5796391	chr2R	9625485	9625904
scaffold_12875	5802992	5803491	chr2R	9632109	9632601
scaffold_12875	5814635	5815006	chr2R	9641140	9641293
scaffold_12875	5818885	5819442	chr2R	9644153	9644369
scaffold_12875	5835087	5835880	chr2R	9655125	9655664
scaffold_12875	5842395	5843176	chr2R	9660289	9660962
scaffold_12875	5856639	5857374	chr2R	9669469	9669954
scaffold_12875	5858074	5858575	chr2R	9670387	9670730
scaffold_12875	5867049	5867995	chr2R	9676524	9677148
scaffold_12875	6069528	6070497	chr2R	10891496	10892359
scaffold_12875	6093210	6094275	chr2R	17050084	17051145
scaffold_12875	6101125	6101823	chr2R	10120474	10121066
scaffold_12875	6110953	6111223	chr2R	13985567	13985837
scaffold_12875	6289217	6291074	chr2R	13895745	13896697
scaffold_12875	6313026	6315567	chr2R	13872044	13874568
scaffold_12875	6329522	6329907	chr2R	18515554	18515833
scaffold_12875	6380073	6380366	chr2R	18549734	18549877
scaffold_12875	6403908	6404569	chr2R	15671597	15672244
scaffold_12875	6518870	6519468	chr2R	15601084	15601550
scaffold_12875	6571609	6572321	chr2R	6032091	6032725
scaffold_12875	6577363	6578210	chr2R	6037018	6037893
scaffold_12875	6606293	6606845	chr2R	12338785	12339252
scaffold_12875	6603999	6605218	chr2R	12339890	12341182
scaffold_12875	6729737	6730603	chr2R	12236436	12236823
scaffold_12875	6738698	6739302	chr2R	12229841	12230054
scaffold_12875	6810930	6812426	chr2R	14867341	14868732
scaffold_12875	6818278	6819116	chr2R	14861380	14862097
scaffold_12875	6828648	6829591	chr2R	14163209	14164152
scaffold_12875	6834033	6834340	chr2R	14511037	14511338
scaffold_12875	6880554	6881003	chr2R	14463118	14463537
scaffold_12875	6950792	6952477	chr2R	16199763	16201434
scaffold_12875	7013876	7014514	chr2R	22969983	22970416
scaffold_12875	7062761	7063339	chr2R	23004649	23005284
scaffold_12875	7074542	7075182	chr2R	23014539	23015235
scaffold_12875	7066499	7067369	chr2R	23008639	23009732
scaffold_12875	7092384	7093039	chr2R	23030904	23031917
scaffold_12875	7089555	7090098	chr2R	23028319	23028833
scaffold_12875	7097019	7097847	chr2R	23034552	23035615
scaffold_12875	7114115	7114475	chr2R	23047842	23048137
scaffold_12875	7195592	7196658	chr2R	24230568	24231404
scaffold_12875	7284875	7286296	chr2R	24299859	24300762
scaffold_12875	7325246	7325611	chr2R	24329670	24329872
scaffold_12875	7355464	7355992	chr2R	24352664	24353112
scaffold_12875	7349627	7350385	chr2R	24348110	24349086
scaffold_12875	7361452	7361820	chr2R	24364495	24364787
scaffold_12875	7579478	7581297	chr2R	24510525	24512300
scaffold_12875	7608763	7610489	chr2R	17066695	17068233
scaffold_12875	7648977	7649336	chr2R	17098860	17099210
scaffold_12875	7697785	7698365	chr2R	17139617	17140145
scaffold_12875	7749155	7749618	chr2R	17192723	17193139
scaffold_12875	7742574	7743707	chr2R	17185203	17186364
scaffold_12875	7750949	7751747	chr2R	17193837	17194778
scaffold_12875	7909548	7910081	chr2R	17314498	17315072
scaffold_12875	7932557	7933275	chr2R	17333376	17333801
scaffold_12875	8070183	8070922	chr2R	13604189	13604805
scaffold_12875	8094810	8095532	chr2R	13621281	13622286
scaffold_12875	8119845	8120752	chr2R	13638832	13639916
scaffold_12875	8196568	8197340	chr2R	13681395	13681979
scaffold_12875	8254749	8255923	chr2R	13722807	13723729
scaffold_12875	8253112	8253722	chr2R	13721844	13722264
scaffold_12875	8352421	8352865	chr2R	13803756	13803893
scaffold_12875	8595917	8596408	chr2R	12022155	12022617
scaffold_12875	8597826	8598160	chr2R	12020393	12020954
scaffold_12875	8612991	8613694	chr2R	12008641	12009126
scaffold_12875	8637343	8638237	chr2R	11992484	11993257
scaffold_12875	8659233	8659576	chr2R	18138904	18139217
scaffold_12875	8739429	8739952	chr2R	20532505	20532904
scaffold_12875	8738200	8738808	chr2R	20531239	20532071
scaffold_12875	8851581	8852050	chr2R	20465379	20465799
scaffold_12875	8878487	8879001	chr2R	20443574	20444065
scaffold_12875	8886473	8886808	chr2R	20438422	20438710
scaffold_12875	8882270	8882788	chr2R	20441386	20441575
scaffold_12875	8934200	8934587	chr2R	20401812	20402199
scaffold_12875	8970549	8970963	chr2R	20379667	20380111
scaffold_12875	9067948	9068530	chr2R	8181408	8181840
scaffold_12875	9084747	9086014	chr2R	8193254	8193787
scaffold_12875	9082591	9083277	chr2R	8191829	8192719
scaffold_12875	9117776	9120146	chr2R	8223129	8225550
scaffold_12875	9111136	9113741	chr2R	8216364	8219263
scaffold_12875	9212071	9212583	chr2R	8302920	8303417
scaffold_12875	9270400	9271218	chr2R	8347493	8348340
scaffold_12875	9540468	9541091	chr2R	8528076	8528402
scaffold_12875	9647734	9648397	chr2R	14915189	14915777
scaffold_12875	9675427	9677219	chr2R	14936811	14938669
scaffold_12875	9730221	9732046	chr2R	14977760	14979803
scaffold_12875	9716963	9717244	chr2R	14968606	14968805
scaffold_12875	9800312	9801256	chr2R	15044971	15045726
scaffold_12875	9848315	9848977	chr2R	15084317	15084920
scaffold_12875	9851592	9852224	chr2R	15093593	15094018
scaffold_12875	10161890	10163642	chr2R	21721894	21723637
scaffold_12875	10302579	10303695	chr2R	21852856	21853854
scaffold_12875	10324713	10325143	chr2R	21870580	21871237
scaffold_12875	10354255	10354534	chr2R	21891486	21891751
scaffold_12875	10364902	10365798	chr2R	21899042	21899656
scaffold_12875	10363855	10364663	chr2R	21897954	21898730
scaffold_12875	10362366	10363638	chr2R	21896654	21897749
scaffold_12875	10378978	10379774	chr2R	21911148	21911574
scaffold_12875	10411862	10412736	chr2R	21938391	21939097
scaffold_12875	10407856	10408748	chr2R	21933433	21934269
scaffold_12875	10484201	10484797	chr2R	21974926	21975516
scaffold_12875	10550793	10551256	chr2R	14746731	14747177
scaffold_12875	10552683	10553878	chr2R	14743772	14744775
scaffold_12875	10595585	10596241	chr2R	23782110	23782376
scaffold_12875	10656122	10656559	chr2R	16846162	16846521
scaffold_12875	10728551	10728912	chr2R	7333705	7334049
scaffold_12875	10766047	10766303	chr2R	7368945	7369042
scaffold_12875	10779087	10779770	chr2R	7378266	7378868
scaffold_12875	10791796	10792501	chr2R	7390070	7390773
scaffold_12875	10844129	10844863	chr2R	7433752	7434560
scaffold_12875	10835496	10836083	chr2R	7427336	7427592
scaffold_12875	10888947	10889598	chr2R	21180824	21181532
scaffold_12875	10897813	10898653	chr2R	21172986	21174078
scaffold_12875	10932276	10932972	chr2R	21140387	21141073
scaffold_12875	10941851	10942955	chr2R	21134138	21134481
scaffold_12875	11032371	11033525	chr2R	10868162	10869198
scaffold_12875	11151657	11151892	chr2R	19422907	19423144
scaffold_12875	11171548	11173061	chr2R	19404095	19405308
scaffold_12875	11166052	11166911	chr2R	19409640	19410509
scaffold_12875	11207446	11209257	chr2R	17601590	17603405
scaffold_12875	11235348	11236166	chr2R	17623642	17624316
scaffold_12875	11324621	11325616	chr2R	8610036	8611027
scaffold_12875	11343584	11347005	chr2R	8620496	8623869
scaffold_12875	11341403	11342517	chr2R	8618612	8619629
scaffold_12875	11367681	11368216	chr2R	8644705	8645313
scaffold_12875	11387172	11388191	chr2R	8659269	8660340
scaffold_12875	11412603	11414746	chr2R	8678918	8681876
scaffold_12875	11456730	11458488	chr2R	8718128	8719863
scaffold_12875	11514789	11516693	chr2R	22006536	22008540
scaffold_12875	11520555	11521208	chr2R	22012366	22013041
scaffold_12875	11646367	11647064	chr2R	22111813	22112362
scaffold_12875	11644490	11645264	chr2R	22110225	22110936
scaffold_12875	11687909	11688878	chr2R	22143745	22144302
scaffold_12875	11684902	11685652	chr2R	22141575	22142228
scaffold_12875	11707668	11709203	chr2R	22159442	22160765
scaffold_12875	11704374	11705174	chr2R	22157148	22157821
scaffold_12875	11724235	11724776	chr2R	22173002	22173543
scaffold_12875	11727845	11728348	chr2R	10885760	10886278
scaffold_12875	11827507	11828323	chr2R	19440859	19441678
scaffold_12875	11875290	11875886	chr2R	23873086	23873397
scaffold_12875	11873041	11873907	chr2R	23871159	23872008
scaffold_12875	11874160	11874720	chr2R	23872271	23872686
scaffold_12875	11862365	11863990	chr2R	23863051	23864246
scaffold_12875	11897535	11898676	chr2R	23892625	23893677
scaffold_12875	12051584	12053356	chr2R	24031714	24033206
scaffold_12875	12212127	12213438	chr2R	5152848	5153993
scaffold_12875	12299779	12300804	chr2R	5435640	5439765
scaffold_12875	12340310	12341744	chr2R	5294751	5295857
scaffold_12875	12397101	12397618	chr2R	10820385	10820902
scaffold_12875	12417752	12418160	chr2R	10837083	10837514
scaffold_12875	12421789	12422084	chr2R	21088700	21089009
scaffold_12875	12460589	12461785	chr2R	12347255	12348442
scaffold_12875	12527985	12528420	chr2R	22530327	22530619
scaffold_12875	12560831	12562079	chr2R	22555437	22556709
scaffold_12875	12586055	12586306	chr2R	22572015	22572088
scaffold_12875	12628069	12628824	chr2R	14846132	14846904
scaffold_12875	12679927	12680952	chr2R	14802810	14803862
scaffold_12875	12677686	12678544	chr2R	14804941	14805929
scaffold_12875	12692367	12693015	chr2R	14792543	14793179
scaffold_12875	12920674	12921898	chr2R	11636973	11637648
scaffold_12875	12936520	12938129	chr2R	11621179	11622765
scaffold_12875	12972121	12973344	chr2R	11587812	11589117
scaffold_12875	12974304	12975772	chr2R	11585626	11587042
scaffold_12875	12981767	12983013	chr2R	11579552	11580849
scaffold_12875	13016647	13017886	chr2R	11557416	11558402
scaffold_12875	13012299	13012922	chr2R	11561445	11561968
scaffold_12875	13038681	13039573	chr2R	11538469	11539598
scaffold_12875	13065883	13066845	chr2R	11515701	11516800
scaffold_12875	13064028	13065039	chr2R	11517845	11518748
scaffold_12875	13079171	13079951	chr2R	11504034	11504729
scaffold_12875	13081101	13081885	chr2R	11502685	11503244
scaffold_12875	13105557	13106653	chr2R	11486378	11487359
scaffold_12875	13132872	13134392	chr2R	11460568	11462010
scaffold_12875	13206718	13207378	chr2R	11400821	11401499
scaffold_12875	13255636	13256160	chr3R	18350655	18350768
scaffold_12875	13279839	13281162	chr2R	12911897	12913018
scaffold_12875	13303935	13306413	chr2R	12888785	12891912
scaffold_12875	13443322	13444860	chr2R	18841443	18842912
scaffold_12875	13475416	13476132	chr2R	18821475	18822142
scaffold_12875	13501134	13502995	chr2R	14319215	14321035
scaffold_12875	13523126	13523797	chr2R	14336973	14337446
scaffold_12875	13605695	13606034	chr2R	14408486	14409046
scaffold_12875	13638120	13639945	chr2R	20558555	20560440
scaffold_12875	13700115	13701146	chr2R	16262324	16263372
scaffold_12875	13799910	13802281	chr2R	22694522	22696821
scaffold_12875	13803645	13804266	chr2R	22698039	22698658
scaffold_12875	13824299	13826379	chr2R	22717571	22719649
scaffold_12875	13830506	13830997	chr2R	22723258	22723615
scaffold_12875	13892109	13892659	chr2R	22767784	22768386
scaffold_12875	14126294	14126800	chr2R	18720008	18720454
scaffold_12875	14288046	14288611	chr2R	21226068	21226803
scaffold_12875	14310332	14310828	chr2R	21244594	21245304
scaffold_12875	14404434	14406137	chr2R	9234306	9235452
scaffold_12875	14402799	14403862	chr2R	9232377	9233380
scaffold_12875	14528392	14529488	chr2R	7585669	7585879
scaffold_12875	14560900	14561304	chr2R	7619485	7619785
scaffold_12875	14568182	14569906	chr2R	7626476	7627173
scaffold_12875	14574206	14574784	chr2R	7629849	7630475
scaffold_12875	14684700	14685228	chr2R	24586733	24587052
scaffold_12875	14698181	14698685	chr2R	24576619	24577084
scaffold_12875	14711940	14712537	chr2R	24563283	24563859
scaffold_12875	14712926	14713459	chr2R	24562444	24562913
scaffold_12875	14746972	14747804	chr2R	24533494	24534297
scaffold_12875	14806328	14806791	chr2R	8021590	8022022
scaffold_12875	14800620	14801411	chr2R	8015100	8015692
scaffold_12875	14885524	14886212	chr2R	8101190	8101884
scaffold_12875	14894122	14895167	chr2R	8116036	8117039
scaffold_12875	14987345	14989231	chr2R	24127769	24129408
scaffold_12875	14997028	14998808	chr2R	24120665	24121839
scaffold_12875	15046924	15047337	chr2R	10079004	10079257
scaffold_12875	15082864	15084907	chr2R	18120614	18122515
scaffold_12875	15184275	15185224	chr2R	18036713	18037048
scaffold_12875	15228551	15229391	chr2R	18007606	18008115
scaffold_12875	15293442	15293947	chr2R	17953147	17953628
scaffold_12875	15436857	15437290	chr2R	6669387	6669440
scaffold_12875	15543434	15544773	chr2R	6743047	6744433
scaffold_12875	15575929	15576299	chr2R	6770310	6770683
scaffold_12875	15728976	15729452	chrUn_DS483785v1	1514	1553
scaffold_12875	15961708	15963811	chr2R	10207771	10209539
scaffold_12875	15958315	15958759	chr2R	10204885	10205278
scaffold_12875	15984666	15984969	chr2R	10224642	10224736
scaffold_12875	15992538	15993668	chr2R	10230579	10231619
scaffold_12875	16042810	16043648	chr2R	10265832	10266115
scaffold_12875	16111691	16112824	chr2R	10320570	10321712
scaffold_12875	16322983	16324151	chr2R	10469625	10470750
scaffold_12875	16344691	16345487	chr2R	10490203	10491002
scaffold_12875	16342135	16342555	chr2R	10487967	10488354
scaffold_12875	16354671	16355779	chr2R	10497043	10498097
scaffold_12875	16444815	16445303	chr2R	10572707	10572889
scaffold_12875	16449914	16450486	chr2R	10576927	10576994
scaffold_12875	16473750	16474292	chr2R	10606778	10607113
scaffold_12875	16504140	16505129	chr2R	10641950	10642921
scaffold_12875	16532002	16533170	chr2R	10672517	10673704
scaffold_12875	16540391	16541157	chr2R	10678310	10678710
scaffold_12875	16681929	16682489	chr2R	10772283	10772745
scaffold_12875	16680706	16681230	chr2R	10771655	10772021
scaffold_12875	16714209	16714977	chr2R	10795077	10795860
scaffold_12875	16727356	16727793	chr2R	10805593	10805912
scaffold_12875	16729644	16730752	chr2R	10807235	10808135
scaffold_12875	16756719	16757078	chrX	6882736	6882818
scaffold_12875	16827322	16827652	chr2R	22890712	22891042
scaffold_12875	16860956	16861583	chr2R	22915477	22916083
scaffold_12875	16884244	16884655	chr3L	2244068	2244246
scaffold_12875	16947952	16948404	chr2R	17793187	17793644
scaffold_12875	17033486	17035023	chr2R	17862152	17863577
scaffold_12875	17108338	17109582	chr2R	12575853	12576968
scaffold_12875	17131882	17132701	chr2R	25009779	25009842
scaffold_12875	17146183	17146928	chr2R	25002697	25003143
scaffold_12875	17234561	17235030	chr2R	24941669	24941983
scaffold_12875	17334670	17336156	chr2R	16009039	16010494
scaffold_12875	17341342	17341743	chr2R	16015611	16015954
scaffold_12875	17427010	17427809	chr2R	16080169	16080882
scaffold_12875	17553167	17554393	chr2R	7521128	7522337
scaffold_12875	17552253	17552811	chr2R	7520229	7520793
scaffold_12875	17653056	17653742	chr2R	14179245	14179947
scaffold_12875	17700223	17700784	chr2R	21593008	21593766
scaffold_12875	17730608	17732066	chr2R	21569207	21570618
scaffold_12875	17738323	17738881	chr2R	21563086	21563547
scaffold_12875	17778079	17778448	chr2R	21534080	21534603
scaffold_12875	17823120	17823702	chr2R	21494756	21495251
scaffold_12875	17836071	17836767	chr2R	21486289	21486840
scaffold_12875	17853921	17854572	chr2R	21470275	21471002
scaffold_12875	17918750	17919219	chr2R	21430088	21430494
scaffold_12875	17913820	17914417	chr2R	21433015	21433591
scaffold_12875	17970054	17970606	chr2R	21397566	21397625
scaffold_12875	18020738	18021635	chr2R	21358384	21359420
scaffold_12875	18365218	18365944	chr2R	23571125	23571756
scaffold_12875	18390926	18391443	chr2R	23590704	23591118
scaffold_12875	18451218	18451892	chr2R	23663676	23664237
scaffold_12875	18484769	18485655	chr2R	23635211	23636018
scaffold_12875	18538646	18539411	chr2R	23375309	23375967
scaffold_12875	18625840	18626265	chr2R	23443066	23443462
scaffold_12875	18652487	18653829	chr2R	23465254	23465983
scaffold_12875	18649505	18650176	chr2R	23461913	23463065
scaffold_12875	18759803	18761491	chr2R	16368767	16370945
scaffold_12875	18765852	18766640	chr2R	16374749	16375299
scaffold_12875	18786844	18787891	chr2R	16391764	16392515
scaffold_12875	18785535	18786250	chr2R	16390990	16391649
scaffold_12875	18792812	18793329	chr2R	16395770	16396220
scaffold_12875	18802424	18803272	chr2R	16403545	16404334
scaffold_12875	18809561	18811025	chr2R	16408730	16409527
scaffold_12875	18889436	18889963	chr2R	16481070	16481538
scaffold_12875	18916188	18916548	chr2R	16505889	16506280
scaffold_12875	19019790	19021577	chr2R	21316253	21317795
scaffold_12875	19018128	19018983	chr2R	21317985	21318851
scaffold_12875	19027113	19027698	chr2R	21309694	21310218
scaffold_12875	19169503	19170383	chr2R	22871537	22872280
scaffold_12875	19245114	19246028	chr2R	22356988	22357389
scaffold_12875	19257595	19258442	chr2R	22366080	22367936
scaffold_12875	19252160	19252784	chr2R	22361487	22362148
scaffold_12875	19288266	19289704	chr3R	29821757	29821969
scaffold_12875	19285085	19286222	chr3R	29823776	29824923
scaffold_12875	19324944	19325248	chr3R	16247253	16247382
scaffold_12875	19473321	19474141	chr2R	19075986	19076530
scaffold_12875	19565548	19565990	chr2R	19017251	19017621
scaffold_12875	19628591	19630163	chr2R	18965276	18966554
scaffold_12875	19671198	19672573	chr2R	18934188	18935111
scaffold_12875	19675225	19676408	chr2R	18930886	18931987
scaffold_12875	19679013	19679740	chr2R	18928413	18928806
scaffold_12875	19682493	19683038	chr2R	18926131	18926558
scaffold_12875	19695698	19697080	chr2R	18913520	18915095
scaffold_12875	19779476	19780177	chr2R	18848332	18849033
scaffold_12875	19778712	19779185	chr2R	18849313	18849786
scaffold_12875	19817248	19817630	chr2R	22453545	22453911
scaffold_12875	19924457	19925450	chr2R	18458230	18458992
scaffold_12875	19927785	19928632	chr2R	18456083	18456195
scaffold_12875	19968002	19968907	chr2R	18418011	18418943
scaffold_12875	20085383	20085668	chr2R	18306729	18306816
scaffold_12875	20130586	20131391	chr2R	18269533	18270446
scaffold_12875	20145090	20145502	chr2R	18257846	18258165
scaffold_12875	20159573	20160569	chr2R	18243529	18244639
scaffold_12875	20161046	20161500	chr2R	18243167	18243285
scaffold_12875	20194408	20195050	chr2R	18218065	18218469
scaffold_12875	20255477	20256771	chr2R	15384865	15386136
scaffold_12875	20297192	20297880	chr2R	15412492	15412708
scaffold_12875	20289265	20289754	chr2R	15405494	15405954
scaffold_12875	20403735	20404350	chr2R	15498795	15499264
scaffold_12875	20414532	20415229	chr2R	15514349	15515057
scaffold_12875	20475610	20476304	chr2R	9916401	9917010
scaffold_12875	20496729	20497129	chr2R	9932584	9932797
scaffold_12875	20541275	20541716	chr2R	17721431	17721863
scaffold_12875	20589759	20590397	chr2R	9065418	9065881
scaffold_12928	441238	442460	chrX	133903	134883
scaffold_12928	1146314	1146912	chrX	7717927	7718177
scaffold_12928	2375497	2375774	chrX	2397044	2397129
scaffold_12928	5520963	5521817	chrX	4524555	4524643
scaffold_12928	6077996	6078517	chrX	6696749	6696908
scaffold_12928	93357	95039	chrX	630346	631985
scaffold_12928	236863	237724	chrX	23098611	23099414
scaffold_12928	234832	235622	chrX	23099949	23101086
scaffold_12928	363787	365285	chrX	2694926	2696196
scaffold_12928	469276	469887	chrX	6542261	6542897
scaffold_12928	459186	460427	chrX	6536176	6537307
scaffold_12928	494889	495561	chrX	6561802	6562360
scaffold_12928	545767	546731	chrX	13125497	13126276
scaffold_12928	546891	547410	chrX	13126425	13128554
scaffold_12928	600776	601262	chrX	6071790	6071993
scaffold_12928	711817	712434	chrX	13139144	13139268
scaffold_12928	921641	922226	chrX	12497555	12498212
scaffold_12928	935625	936495	chrX	12507405	12508235
scaffold_12928	981646	982324	chrX	12536298	12536968
scaffold_12928	976890	977482	chrX	12532071	12532263
scaffold_12928	984962	985741	chrX	12538906	12539831
scaffold_12928	1024856	1025103	chrX	12564406	12564687
scaffold_12928	1046904	1048366	chrX	12583875	12584043
scaffold_12928	1142803	1143299	chrX	7719942	7720211
scaffold_12928	1148378	1149113	chrX	7716958	7717411
scaffold_12928	1191978	1192840	chrX	5733874	5734345
scaffold_12928	1246550	1247703	chrX	8249295	8250386
scaffold_12928	1268809	1269339	chrX	18119175	18119423
scaffold_12928	1439889	1440214	chrX	2525856	2526085
scaffold_12928	1456175	1456579	chrX	2535044	2535092
scaffold_12928	1458365	1458891	chrX	2536369	2536709
scaffold_12928	1479169	1479944	chrX	2546410	2546556
scaffold_12928	1641973	1642670	chrX	1926540	1927208
scaffold_12928	1702277	1703312	chrX	5827424	5828405
scaffold_12928	1761439	1762289	chrX	5797917	5798395
scaffold_12928	1846190	1847770	chrX	15054990	15056165
scaffold_12928	1853022	1853897	chrX	15050514	15051385
scaffold_12928	1871601	1872719	chrX	15585014	15585128
scaffold_12928	2010864	2012008	chrX	14929927	14931266
scaffold_12928	2052535	2053264	chrX	14895719	14895925
scaffold_12928	2114724	2115399	chrX	14849952	14850005
scaffold_12928	2221853	2222841	chrX	6971125	6972104
scaffold_12928	2232332	2233361	chrX	12688225	12689218
scaffold_12928	2248947	2249853	chrX	12697803	12698957
scaffold_12928	2312351	2313100	chr3R	25378640	25378664
scaffold_12928	2423355	2423883	chrX	2363196	2363537
scaffold_12928	2428194	2428716	chrX	2359878	2360417
scaffold_12928	2454744	2455015	chrX	2342501	2342772
scaffold_12928	2515120	2515630	chrX	17716570	17716593
scaffold_12928	2538136	2538564	chrX	17729705	17730126
scaffold_12928	2569332	2569662	chrX	17751077	17751363
scaffold_12928	2598495	2598930	chrX	17798840	17799297
scaffold_12928	2618790	2619841	chrX	17782415	17783194
scaffold_12928	2623239	2624279	chrX	17779650	17780376
scaffold_12928	2654816	2655449	chrX	17753875	17754425
scaffold_12928	2770404	2770796	chrX	18014581	18014926
scaffold_12928	2914215	2914812	chrX	17916323	17916569
scaffold_12928	2953963	2954593	chrX	5107998	5108282
scaffold_12928	2974880	2975318	chrX	5120792	5121138
scaffold_12928	3087174	3087839	chrX	5187167	5187801
scaffold_12928	3089890	3090567	chrX	5189644	5190198
scaffold_12928	3303886	3305648	chrX	5319126	5320909
scaffold_12928	3313376	3314480	chrX	15455875	15456985
scaffold_12928	3329561	3330366	chrX	15328938	15329710
scaffold_12928	3467040	3467962	chrX	12073303	12074694
scaffold_12928	3476785	3478007	chrX	12081932	12083031
scaffold_12928	3500774	3501653	chrX	12100434	12101893
scaffold_12928	3643063	3643534	chrX	12203307	12203467
scaffold_12928	3724007	3725305	chrX	12258485	12259942
scaffold_12928	3734257	3735061	chrX	12267124	12267847
scaffold_12928	3776249	3776815	chrX	12301194	12301692
scaffold_12928	3864740	3865744	chrX	12356062	12357166
scaffold_12928	3866962	3867446	chrX	12358419	12358868
scaffold_12928	3978795	3979688	chrX	12454158	12454494
scaffold_12928	4000739	4002372	chrX	6835769	6837300
scaffold_12928	4039052	4040282	chrX	6782210	6783432
scaffold_12928	4068043	4068401	chr3R	25163720	25163788
scaffold_12928	4173612	4173906	chrX	15712465	15712748
scaffold_12928	4190474	4193023	chrX	15726681	15728871
scaffold_12928	4239666	4240563	chrX	13081529	13082069
scaffold_12928	4238525	4239216	chrX	13082116	13082760
scaffold_12928	4360164	4360802	chrX	13012235	13012735
scaffold_12928	4378501	4378799	chrX	13000253	13000461
scaffold_12928	4424300	4425178	chrX	12969454	12969556
scaffold_12928	4500537	4501059	chrX	12923292	12923352
scaffold_12928	4539534	4540039	chrX	12896830	12896901
scaffold_12928	4917581	4917945	chrX	6049048	6049238
scaffold_12928	4954433	4955269	chrX	15312657	15312873
scaffold_12928	4999159	4999583	chrX	5530654	5530904
scaffold_12928	5135564	5136161	chrX	5610199	5610646
scaffold_12928	5171277	5171701	chrX	1273229	1273370
scaffold_12928	5188745	5189138	chrX	1263140	1263510
scaffold_12928	5214921	5215568	chrX	1249298	1249438
scaffold_12928	5282380	5284254	chrX	4374918	4376411
scaffold_12928	5286485	5286874	chrX	4377414	4377598
scaffold_12928	5296720	5297527	chrX	4387895	4388987
scaffold_12928	5309588	5310319	chrX	4398612	4399302
scaffold_12928	5311067	5311592	chrX	4400044	4400266
scaffold_12928	5397205	5397549	chrX	4460480	4460809
scaffold_12928	5419541	5420030	chrX	4470242	4470371
scaffold_12928	5425651	5426394	chrX	4474011	4474505
scaffold_12928	5424578	5425257	chrX	4473509	4473996
scaffold_12928	5471017	5472107	chrX	4487828	4488758
scaffold_12928	5473774	5474366	chrX	4489467	4489811
scaffold_12928	5483074	5483946	chrX	4498181	4498882
scaffold_12928	5477848	5478815	chrX	4493139	4494380
scaffold_12928	5505993	5507483	chrX	4514096	4515069
scaffold_12928	5510054	5510507	chrX	4517156	4517250
scaffold_12928	5538096	5538827	chrX	4536737	4537433
scaffold_12928	5577603	5578203	chrX	2193951	2193980
scaffold_12928	5665828	5666495	chrX	2260688	2261342
scaffold_12928	5698500	5699028	chrX	2283472	2283689
scaffold_12928	5774064	5774489	chrX	2068592	2068885
scaffold_12928	5806966	5807974	chrX	6615253	6615496
scaffold_12928	5814503	5814809	chrX	6620383	6620558
scaffold_12928	5817601	5818272	chrX	6621891	6622235
scaffold_12928	5830166	5831092	chrX	6630154	6630534
scaffold_12928	5852011	5852862	chrX	6642743	6643772
scaffold_12928	6047851	6049047	chrX	6672613	6673596
scaffold_12928	6248517	6250778	chrX	6715818	6716982
scaffold_12928	6263107	6264236	chr2R	18582708	18583036
scaffold_12928	6271172	6271601	chrX	15665289	15665448
scaffold_12928	6284438	6285656	chrX	258603	259616
scaffold_12928	6395288	6396957	chrX	8067751	8069147
scaffold_12928	6518611	6518981	chrX	4032935	4033295
scaffold_12928	6512566	6512948	chrX	4028742	4029288
scaffold_12928	6515982	6516883	chrX	4031065	4031991
scaffold_12928	6688497	6689696	chrX	4147606	4148607
scaffold_12928	6747251	6748350	chrX	4191867	4191978
scaffold_12928	6765955	6766351	chr2R	6226611	6226748
scaffold_12928	6810799	6811282	chrX	4224889	4225488
scaffold_12928	6809956	6810412	chrX	4224683	4224746
scaffold_12928	6827319	6828010	chrX	4235565	4236075
scaffold_12928	6882573	6883358	chrX	4273627	4273995
scaffold_12928	7092089	7093786	chrX	10895012	10896710
scaffold_12928	7145867	7147253	chrX	2025581	2026955
scaffold_12928	7161305	7161550	chrX	2037801	2038009
scaffold_12928	7166427	7166863	chrX	2043599	2043742
scaffold_12928	7186846	7187179	chrX	2055954	2056309
scaffold_12928	7220598	7221033	chrX	4669361	4669711
scaffold_12928	7280214	7281200	chrX	15364713	15365713
scaffold_12928	7277221	7278165	chrX	15361917	15362726
scaffold_12928	7278945	7279595	chrX	15363403	15364410
scaffold_12928	7297250	7297716	chrX	15375450	15375754
scaffold_12932	786089	786852	chrX	5982126	5982946
scaffold_12932	376298	377691	chrX	5327392	5328808
scaffold_12932	589812	591179	chrX	2151498	2152583
scaffold_12932	1359125	1360531	chrX	506688	508026
scaffold_12932	68237	68589	chrX	10363435	10363478
scaffold_12932	111182	111829	chrX	10393575	10393691
scaffold_12932	120841	121615	chrX	10399607	10400408
scaffold_12932	366344	367467	chr3R	15239578	15240655
scaffold_12932	398597	398889	chrX	19848303	19848509
scaffold_12932	410715	411298	chrX	19837371	19838301
scaffold_12932	438062	438522	chrX	19811090	19811540
scaffold_12932	433534	434333	chrX	19816891	19817336
scaffold_12932	429358	430101	chrX	19824654	19825313
scaffold_12932	498905	499436	chrX	19758314	19758773
scaffold_12932	588528	589508	chrX	2150547	2151372
scaffold_12932	649343	650039	chrX	11755324	11755452
scaffold_12932	647058	647764	chrX	11756569	11757053
scaffold_12932	673210	674330	chrX	11721804	11722799
scaffold_12932	676222	676716	chrX	11719140	11719621
scaffold_12932	728572	729464	chrX	6024975	6025469
scaffold_12932	768273	768648	chrX	5996651	5996763
scaffold_12932	770280	771099	chrX	5994674	5995424
scaffold_12932	784919	785486	chrX	5983115	5983488
scaffold_12932	798944	799357	chrX	5971525	5971609
scaffold_12932	899559	900031	chrX	11833813	11834211
scaffold_12932	994393	995182	chrX	7172003	7172936
scaffold_12932	1004864	1006160	chrX	7179821	7181275
scaffold_12932	1047534	1048049	chrX	7207854	7208411
scaffold_12932	1055396	1056213	chrX	7214585	7215314
scaffold_12932	1107325	1108180	chrX	7249744	7250558
scaffold_12932	1099246	1100530	chrX	7244144	7244997
scaffold_12932	1109118	1110016	chrX	7251275	7251822
scaffold_12932	1127138	1128473	chrX	7264473	7265754
scaffold_12932	1125304	1126539	chrX	7262801	7264054
scaffold_12932	1258292	1259081	chrX	159041	159316
scaffold_12932	1264467	1265163	chrX	169779	170998
scaffold_12932	1301217	1302271	chrX	189631	189734
scaffold_12932	1298362	1299405	chrX	187746	189064
scaffold_12932	1550122	1550481	chrX	10756605	10756836
scaffold_12932	1558353	1558886	chrX	10748069	10748321
scaffold_12932	1578997	1579203	chrX	1950453	1950597
scaffold_12932	1602181	1602830	chrX	1973509	1973939
scaffold_12932	1603975	1604495	chrX	1974856	1975289
scaffold_12932	1624669	1625451	chrX	1985637	1986207
scaffold_12932	1651275	1654324	chrX	2000296	2003270
scaffold_12932	1657378	1657724	chrX	13866743	13866753
scaffold_12932	1770156	1770599	chrX	16140947	16140951
scaffold_12932	1807232	1807702	chrX	10570087	10570697
scaffold_12932	1816606	1817983	chrX	10575006	10576113
scaffold_12932	1819103	1819572	chrX	10576769	10577138
scaffold_12932	1840958	1842604	chrX	10591133	10592657
scaffold_12932	1864646	1867319	chrX	9114028	9116342
scaffold_12932	1883217	1884021	chrX	9125242	9126386
scaffold_12932	1969117	1969729	chrX	17174083	17174871
scaffold_12932	1967145	1967983	chrX	17172503	17173283
scaffold_12932	2070486	2071363	chrX	17265156	17265743
scaffold_12932	2069143	2070038	chrX	17263803	17264314
scaffold_12954	661915	662240	chr3L	26038438	26038612
scaffold_12958	696051	696837	chr3L	23326794	23327670
scaffold_12958	694896	695612	chr2L	23190324	23190426
scaffold_12958	972954	973322	chr3L	23328401	23328407
scaffold_12958	1928668	1930138	chr3R	3588511	3588582
scaffold_12958	2000844	2001608	chr3L	24029377	24029740
scaffold_12963	1048361	1050460	chr2L	10358630	10360744
scaffold_12963	2883361	2884542	chr2L	6292183	6292783
scaffold_12963	2357067	2359484	chr2L	11133004	11135469
scaffold_12963	5766928	5767813	chr2L	8602473	8603501
scaffold_12963	7601960	7602282	chr2L	1558539	1558824
scaffold_12963	16252427	16254221	chr2L	8054563	8056348
scaffold_12963	818677	819842	chr2L	2929716	2930172
scaffold_12963	1342362	1343774	chr2L	19900620	19901621
scaffold_12963	1392340	1392845	chr2L	19864010	19864530
scaffold_12963	2031465	2033594	chr2L	11513689	11515817
scaffold_12963	3047288	3047958	chr2L	6189783	6190198
scaffold_12963	3325750	3326398	chr2L	6022735	6023513
scaffold_12963	5750379	5751391	chr2L	8614593	8615741
scaffold_12963	10649283	10649784	chr2L	20983473	20983882
scaffold_12963	11255504	11256590	chr2L	2657464	2658279
scaffold_12963	11370248	11370694	chr2L	2749455	2749584
scaffold_12963	14614382	14614987	chr2L	6630298	6631013
scaffold_12963	14958434	14959071	chr2L	3751779	3752670
scaffold_12963	19119966	19120468	chr2L	640453	640654
scaffold_12963	19365594	19367569	chr2L	830800	832610
scaffold_12963	163877	164658	chr2L	21724779	21725457
scaffold_12963	418904	419451	chr2L	9085181	9085672
scaffold_12963	420479	421081	chr2L	9090303	9090863
scaffold_12963	485172	485575	chr2L	9132560	9132922
scaffold_12963	496140	496820	chr2L	9141418	9142059
scaffold_12963	554071	554439	chr2L	9172530	9172760
scaffold_12963	649202	650281	chr2L	9243041	9243910
scaffold_12963	762823	763331	chr2L	9326098	9326615
scaffold_12963	782789	783375	chr2L	2957407	2958350
scaffold_12963	817574	818067	chr2L	2930591	2931003
scaffold_12963	803429	803737	chr2L	2941635	2941880
scaffold_12963	834288	835031	chr2L	2920581	2921141
scaffold_12963	861182	861966	chr2L	2902998	2904056
scaffold_12963	873838	874478	chr2L	2892538	2893031
scaffold_12963	951888	953499	chr2L	10485737	10487339
scaffold_12963	973609	974115	chr2L	10475934	10476459
scaffold_12963	967427	968279	chr2L	10471526	10472240
scaffold_12963	1026620	1027945	chr2L	10433182	10434503
scaffold_12963	1023364	1024089	chr2L	10424547	10425272
scaffold_12963	1022314	1022771	chr2L	10425534	10425994
scaffold_12963	1142109	1142673	chr2L	6548821	6549317
scaffold_12963	1170480	1171049	chr2L	6527988	6528520
scaffold_12963	1190980	1191616	chr2L	20011164	20011686
scaffold_12963	1314836	1315443	chr2L	19923798	19924315
scaffold_12963	1317119	1317665	chr2L	19921218	19921653
scaffold_12963	1311963	1312465	chr2L	19925379	19925878
scaffold_12963	1329180	1330079	chr2L	19911043	19911717
scaffold_12963	1360529	1361339	chr2L	19889097	19889825
scaffold_12963	1405122	1406246	chr2L	19854357	19855730
scaffold_12963	1406747	1407152	chr2L	19853583	19853986
scaffold_12963	1411563	1412027	chr2L	19849866	19850207
scaffold_12963	1413597	1414705	chr2L	19847710	19848749
scaffold_12963	1435380	1436298	chr2L	19829380	19830417
scaffold_12963	1469068	1469541	chr2L	19800363	19801045
scaffold_12963	1503855	1504383	chr2L	19768748	19769328
scaffold_12963	1526228	1529622	chr2L	19745397	19748730
scaffold_12963	1537164	1537766	chr2L	19732815	19733367
scaffold_12963	1582794	1583800	chr2L	19687267	19688305
scaffold_12963	1640349	1641107	chr2L	19619515	19619918
scaffold_12963	1948347	1949025	chr2L	2852651	2853059
scaffold_12963	1958493	1958873	chr2L	13545802	13545990
scaffold_12963	2004479	2004876	chr2L	13509480	13509787
scaffold_12963	2039310	2040346	chr2L	11507083	11508130
scaffold_12963	2053598	2054013	chr2L	11490609	11491343
scaffold_12963	2119518	2120175	chr2L	11413826	11414501
scaffold_12963	2117247	2117840	chr2L	11417285	11417964
scaffold_12963	2139927	2140323	chr2L	11387513	11387887
scaffold_12963	2213642	2214184	chr2L	11301898	11302871
scaffold_12963	2226064	2226773	chr2L	11287686	11288730
scaffold_12963	2263785	2264774	chr2L	11243547	11244551
scaffold_12963	2268740	2269441	chr2L	11238851	11239404
scaffold_12963	2294356	2294860	chr2L	11208755	11209640
scaffold_12963	2314699	2315314	chr2L	11184412	11184976
scaffold_12963	2438201	2438557	chr2L	22940095	22940415
scaffold_12963	2476279	2476740	chr2R	5660662	5661104
scaffold_12963	2536286	2537270	chrX	3555315	3555351
scaffold_12963	2642238	2642696	chr2L	6446768	6447169
scaffold_12963	2802564	2803143	chr2L	6333711	6334289
scaffold_12963	2821154	2821791	chr2L	6320165	6320395
scaffold_12963	2849599	2850235	chr2R	7663334	7663382
scaffold_12963	2897710	2898330	chr2L	6283395	6283914
scaffold_12963	2935417	2935976	chr2L	6258833	6259114
scaffold_12963	2956101	2956881	chr2L	6246310	6246842
scaffold_12963	3022332	3023954	chr2L	6207530	6208895
scaffold_12963	3018449	3019180	chr2L	6212091	6212308
scaffold_12963	3032038	3032794	chr2L	6200680	6201447
scaffold_12963	3048542	3049389	chr2L	6188892	6189383
scaffold_12963	3164603	3165843	chr2L	6127959	6129226
scaffold_12963	3173478	3175900	chr2L	5911113	5913484
scaffold_12963	3229232	3230108	chr2L	5954135	5955019
scaffold_12963	3227905	3228567	chr2L	5953393	5953893
scaffold_12963	3317246	3317727	chr2L	6016426	6016869
scaffold_12963	3350828	3352306	chr2L	6728874	6730372
scaffold_12963	3382350	3382862	chr2L	6705063	6705547
scaffold_12963	3414016	3415518	chr2L	6973562	6974982
scaffold_12963	3419853	3423624	chr2L	6979435	6983203
scaffold_12963	3430700	3431182	chr2L	6988669	6989107
scaffold_12963	3569194	3569596	chr2L	5609449	5609677
scaffold_12963	3567909	3568625	chr2L	5608017	5608975
scaffold_12963	3652559	3653109	chr2L	5659768	5660328
scaffold_12963	3770633	3771531	chr2L	5730812	5731750
scaffold_12963	3769498	3770188	chr2L	5729831	5730359
scaffold_12963	3778109	3778822	chr2L	5736384	5737151
scaffold_12963	3901535	3902206	chr2L	6751903	6752415
scaffold_12963	4011342	4011766	chr2L	6084721	6085105
scaffold_12963	4079652	4080303	chr2L	6110654	6110950
scaffold_12963	4130901	4132077	chr2L	5900983	5902040
scaffold_12963	4132662	4133096	chr2L	5899920	5900332
scaffold_12963	4180168	4180974	chr2L	5866952	5867189
scaffold_12963	4237550	4238004	chr2L	5826262	5826352
scaffold_12963	4332152	4332582	chr2L	15222536	15222895
scaffold_12963	4470019	4470724	chr2L	15121752	15122451
scaffold_12963	4478634	4479811	chr2L	15114415	15115652
scaffold_12963	4623679	4625155	chr2L	14994788	14996807
scaffold_12963	4648233	4648613	chr2L	14973445	14973515
scaffold_12963	5105988	5106456	chr2L	19026426	19026783
scaffold_12963	5143607	5144344	chr2L	6464874	6465240
scaffold_12963	5154922	5156180	chr2L	6457338	6458611
scaffold_12963	5153325	5153853	chr2L	6459378	6459928
scaffold_12963	5196238	5197130	chr2L	22069418	22070350
scaffold_12963	5235081	5235826	chr2L	22028362	22028979
scaffold_12963	5252735	5253537	chr2L	22012106	22012535
scaffold_12963	5264649	5265195	chr2L	21998339	21998556
scaffold_12963	5290106	5290758	chr2L	21969512	21970162
scaffold_12963	5321749	5322441	chr2L	21947648	21948168
scaffold_12963	5391547	5392383	chr2L	21899171	21899776
scaffold_12963	5439583	5440098	chr2L	21865135	21865824
scaffold_12963	5443010	5443719	chr2L	21863425	21863996
scaffold_12963	5459670	5460255	chr2L	21849635	21850125
scaffold_12963	5501064	5501913	chr2L	21819409	21820170
scaffold_12963	5523051	5523731	chr2L	21803038	21803557
scaffold_12963	5572478	5573103	chr2L	21765329	21765522
scaffold_12963	5693158	5694018	chr2R	16967028	16967209
scaffold_12963	5760728	5761142	chr2L	8607211	8607772
scaffold_12963	5765521	5766276	chr2L	8604306	8604825
scaffold_12963	5786580	5787161	chr2L	8582910	8583710
scaffold_12963	5788108	5788777	chr2L	8581712	8582331
scaffold_12963	5789875	5790369	chr2L	8580356	8580736
scaffold_12963	5800079	5800597	chr2L	8572639	8573012
scaffold_12963	5812731	5813440	chr2L	8562845	8563498
scaffold_12963	5806748	5808042	chr2L	8567872	8568834
scaffold_12963	5845344	5845969	chr2L	8546838	8547543
scaffold_12963	5877275	5877670	chr2L	3165359	3165453
scaffold_12963	6039919	6040339	chr2L	3199647	3199839
scaffold_12963	6359374	6360740	chr2L	11765840	11767680
scaffold_12963	6401005	6401373	chr2L	5198625	5199156
scaffold_12963	6492632	6493054	chr2L	5111687	5112124
scaffold_12963	6543660	6544395	chr2L	7825718	7826557
scaffold_12963	6552596	6553532	chr2L	7816582	7817491
scaffold_12963	6553678	6554660	chr2L	7815445	7816436
scaffold_12963	6574037	6574520	chr2L	7796811	7797337
scaffold_12963	6615576	6616954	chr2L	12767371	12769580
scaffold_12963	6622894	6624566	chr2L	12774131	12775294
scaffold_12963	6654680	6655675	chr2L	12809880	12811146
scaffold_12963	6691149	6691551	chr2L	12840740	12840896
scaffold_12963	6724547	6725994	chr2L	12866689	12868625
scaffold_12963	6726436	6726989	chr2L	12869280	12869620
scaffold_12963	6733894	6735005	chr2L	12875855	12877078
scaffold_12963	6856664	6858699	chr2L	13001427	13003667
scaffold_12963	6867247	6867898	chr2L	13012298	13012948
scaffold_12963	6930162	6930431	chr2L	13065952	13066177
scaffold_12963	6914348	6914872	chr2L	13054559	13055076
scaffold_12963	6941470	6942139	chr2L	13076859	13077740
scaffold_12963	6980446	6981053	chr2L	13103804	13104105
scaffold_12963	7021918	7022229	chr2L	13154440	13154742
scaffold_12963	7014038	7014563	chr2L	13146115	13146922
scaffold_12963	7030974	7031293	chr2L	13157974	13158458
scaffold_12963	7085751	7086038	chr2L	3026661	3026945
scaffold_12963	7129674	7130437	chr2L	1202022	1202613
scaffold_12963	7154887	7156074	chr2L	1235723	1237158
scaffold_12963	7148283	7149023	chr2L	1230141	1231117
scaffold_12963	7143951	7145339	chr2L	1213883	1215464
scaffold_12963	7153059	7153720	chr2L	1234334	1234883
scaffold_12963	7152022	7152753	chr2L	1233353	1234281
scaffold_12963	7174667	7175620	chr2L	1251999	1252944
scaffold_12963	7165344	7166285	chr2L	1243475	1244340
scaffold_12963	7173074	7173756	chr2L	1250753	1251518
scaffold_12963	7188867	7189871	chr2L	1264773	1265636
scaffold_12963	7219017	7220015	chr2L	1284360	1285569
scaffold_12963	7255825	7256870	chr2L	1320138	1320831
scaffold_12963	7244167	7245193	chr2L	1304001	1305241
scaffold_12963	7247336	7247916	chr2L	1305703	1306066
scaffold_12963	7245807	7246392	chr2L	1303177	1303671
scaffold_12963	7265497	7266104	chr2L	1313949	1314319
scaffold_12963	7301217	7301740	chr2L	1348397	1348654
scaffold_12963	7308202	7308701	chr2L	1355929	1356222
scaffold_12963	7322633	7323142	chr2L	1364851	1365368
scaffold_12963	7326276	7326790	chr2L	1367425	1367836
scaffold_12963	7361015	7361529	chr2L	1393187	1393667
scaffold_12963	7396632	7397117	chr2L	1419657	1420035
scaffold_12963	7411588	7412383	chr2L	1428123	1428928
scaffold_12963	7466446	7467798	chr2L	1466700	1467946
scaffold_12963	7465080	7466093	chr2L	1465796	1466228
scaffold_12963	7482271	7482903	chr2L	1478064	1478865
scaffold_12963	7577520	7577828	chr2L	1539679	1540257
scaffold_12963	7611566	7612436	chr2L	1565161	1565879
scaffold_12963	7606182	7606613	chr2L	1561748	1561843
scaffold_12963	7690795	7691521	chr2L	1620708	1621457
scaffold_12963	7697772	7698862	chr2L	1625111	1626166
scaffold_12963	7694981	7695376	chr2L	1623259	1623592
scaffold_12963	7778572	7779022	chr2L	1676480	1676837
scaffold_12963	7810531	7811698	chr2L	1707766	1709003
scaffold_12963	7935293	7937345	chr2L	11097106	11098986
scaffold_12963	7993370	7995153	chr2L	11052705	11053856
scaffold_12963	8037059	8038543	chr2L	11020610	11022602
scaffold_12963	8034284	8034851	chr2L	11024159	11024722
scaffold_12963	8028454	8029189	chr2L	11028165	11028606
scaffold_12963	8065298	8066254	chr2L	10499210	10500120
scaffold_12963	8170410	8172886	chr2L	3362360	3364841
scaffold_12963	8168857	8169775	chr2L	3360712	3361511
scaffold_12963	8317007	8318116	chr2L	12115455	12116663
scaffold_12963	8326389	8327164	chr2L	12124517	12125192
scaffold_12963	8390706	8391391	chr2L	18139477	18140100
scaffold_12963	8478500	8478835	chr2L	2171825	2172151
scaffold_12963	8495639	8496354	chr2L	2155572	2156248
scaffold_12963	8509404	8510330	chr2L	4826653	4827595
scaffold_12963	8579638	8580003	chr2L	5045677	5045929
scaffold_12963	8608967	8609428	chr2L	7843282	7844107
scaffold_12963	8609999	8610513	chr2L	7844545	7845056
scaffold_12963	8615209	8616907	chr2L	7848994	7851674
scaffold_12963	8679943	8680258	chr2L	7911737	7911903
scaffold_12963	8707736	8708380	chr2L	7934145	7934570
scaffold_12963	8721160	8721955	chr2L	7943774	7944704
scaffold_12963	8800753	8801627	chr2L	279865	280700
scaffold_12963	8820971	8821509	chr2L	268393	268737
scaffold_12963	8868991	8869234	chr2L	231977	232204
scaffold_12963	8945915	8946939	chr2L	173477	173671
scaffold_12963	8990680	8991385	chr2L	4192429	4193087
scaffold_12963	9025528	9025788	chrX	2290860	2290903
scaffold_12963	9072281	9072912	chr2L	4134490	4134792
scaffold_12963	9182373	9183015	chr2L	4059191	4059725
scaffold_12963	9202209	9203193	chr2L	4043344	4044502
scaffold_12963	9200604	9201589	chr2L	4045225	4046068
scaffold_12963	9197949	9198752	chr2L	4046960	4047403
scaffold_12963	9223524	9224062	chr2L	4029098	4029335
scaffold_12963	9246342	9247042	chr2L	4012670	4013561
scaffold_12963	9295160	9295506	chr2L	3976688	3977017
scaffold_12963	9345231	9345867	chr2L	3936760	3936826
scaffold_12963	9412371	9413333	chr2L	3898481	3898741
scaffold_12963	9510289	9511115	chr2L	18887045	18888250
scaffold_12963	9550566	9551430	chr2L	18922136	18923168
scaffold_12963	9555374	9555704	chr2L	18925523	18925678
scaffold_12963	9584245	9584629	chr2L	17467198	17467536
scaffold_12963	9585216	9585967	chr2L	17466081	17466913
scaffold_12963	9662777	9663502	chr2L	8163742	8164130
scaffold_12963	9681908	9682417	chr2L	8174981	8175419
scaffold_12963	9691822	9692180	chr2L	8182586	8182894
scaffold_12963	9696959	9699202	chr2L	8187011	8189140
scaffold_12963	9731055	9731442	chr2L	2395064	2395392
scaffold_12963	9733983	9734471	chr2L	2397743	2398041
scaffold_12963	9742842	9744124	chr2L	2403742	2405055
scaffold_12963	9732761	9733504	chr2L	2396583	2397411
scaffold_12963	9741426	9742068	chr2L	2402780	2403157
scaffold_12963	9773167	9773933	chr2L	2427642	2428420
scaffold_12963	9799524	9800187	chr2L	2445740	2446293
scaffold_12963	9868166	9868451	chr2L	2489812	2490133
scaffold_12963	10085990	10087009	chr2L	16744104	16745191
scaffold_12963	10087655	10088225	chr2L	16746193	16746656
scaffold_12963	10124445	10124975	chr2L	16776916	16777446
scaffold_12963	10148502	10149367	chr2L	16797447	16798291
scaffold_12963	10154383	10155191	chr2L	16799698	16800404
scaffold_12963	10211790	10212093	chr2L	12091080	12091334
scaffold_12963	10227950	10228945	chr2L	10718697	10719529
scaffold_12963	10305942	10306397	chr2L	10680050	10680482
scaffold_12963	10380611	10381579	chr2L	10614199	10614700
scaffold_12963	10379098	10379860	chr2L	10615197	10615918
scaffold_12963	10395234	10396369	chr2L	10604782	10606063
scaffold_12963	10409075	10410490	chr2L	10590207	10591167
scaffold_12963	10411890	10412593	chr2L	10589462	10589877
scaffold_12963	10437604	10439089	chr2L	10569179	10570485
scaffold_12963	10509077	10510492	chr2L	10517280	10518639
scaffold_12963	10527774	10528182	chr2L	21095045	21095404
scaffold_12963	10528821	10529300	chr2L	21094241	21094734
scaffold_12963	10572985	10573700	chr2L	21058038	21058677
scaffold_12963	10625829	10626336	chr2L	21002582	21003015
scaffold_12963	10643223	10644599	chr2L	20987219	20988390
scaffold_12963	10640238	10640842	chr2L	20991021	20991467
scaffold_12963	10654517	10655782	chr2L	20973353	20974964
scaffold_12963	10658037	10658585	chr2L	20971540	20972042
scaffold_12963	10695680	10696262	chr2L	20943535	20944242
scaffold_12963	10694354	10694837	chr2L	20944994	20945375
scaffold_12963	10759170	10760251	chr2L	20878500	20878717
scaffold_12963	10811476	10812075	chr2L	20845409	20846103
scaffold_12963	10839871	10840823	chr2L	20810965	20811539
scaffold_12963	10859033	10859472	chr2L	355917	356303
scaffold_12963	10931379	10931942	chr2L	307053	307625
scaffold_12963	10945759	10946271	chr2L	7505312	7505444
scaffold_12963	10997629	10998635	chr2L	7545373	7546255
scaffold_12963	11014667	11015145	chr2L	7559874	7560216
scaffold_12963	11060224	11060623	chr2L	7594042	7594650
scaffold_12963	11102393	11103237	chr2L	7627471	7628410
scaffold_12963	11118160	11118407	chr2L	7639147	7639172
scaffold_12963	11130666	11131626	chr2L	2578043	2579000
scaffold_12963	11218807	11219940	chr2L	2631452	2632841
scaffold_12963	11217745	11218307	chr2L	2633055	2633529
scaffold_12963	11271105	11271724	chr2L	2671005	2671459
scaffold_12963	11307776	11308357	chr2L	2698122	2698742
scaffold_12963	11329515	11330651	chr2L	2715541	2716866
scaffold_12963	11350216	11351070	chr2L	2731111	2731404
scaffold_12963	11361021	11361469	chr2L	2741156	2741621
scaffold_12963	11361639	11362853	chr2L	2741806	2743071
scaffold_12963	11355037	11355423	chr2L	2735624	2735983
scaffold_12963	11725183	11726154	chr2L	4568781	4569677
scaffold_12963	11740703	11743164	chr2L	4552292	4554850
scaffold_12963	11828259	11828950	chr2L	4467166	4467857
scaffold_12963	11892948	11893329	chr2L	20313047	20313427
scaffold_12963	11902754	11903302	chr2L	20295975	20297000
scaffold_12963	11962090	11962472	chr2L	15304667	15305008
scaffold_12963	11978604	11979562	chr2L	15317309	15318341
scaffold_12963	12094098	12094570	chr2L	15418784	15419128
scaffold_12963	12109588	12110356	chr2L	15430485	15431564
scaffold_12963	12111313	12112166	chr2L	15432141	15432941
scaffold_12963	12183262	12184033	chr2L	15503255	15504100
scaffold_12963	12292587	12293743	chr2L	15585101	15593720
scaffold_12963	12348976	12350048	chr2L	15624451	15626104
scaffold_12963	12350355	12350773	chr2L	15626335	15626704
scaffold_12963	12371950	12372688	chr2L	15640583	15641695
scaffold_12963	12415555	12416436	chr2L	16876278	16876753
scaffold_12963	12468602	12470881	chr2L	20727638	20729962
scaffold_12963	12508268	12508870	chr2L	20689293	20689770
scaffold_12963	12644460	12645059	chr2L	1965747	1966284
scaffold_12963	12641187	12641805	chr2L	1968583	1969269
scaffold_12963	12670073	12670896	chr2L	1948860	1949452
scaffold_12963	12704846	12705317	chr2L	1918838	1919275
scaffold_12963	12911951	12912780	chr2L	16617656	16617954
scaffold_12963	13100892	13101852	chr2L	16388858	16389966
scaffold_12963	13197972	13198318	chr2L	11989175	11989521
scaffold_12963	13222594	13223241	chr2L	11965545	11966785
scaffold_12963	13233280	13233944	chr2L	11954840	11955176
scaffold_12963	13377602	13378508	chr2L	11814782	11815531
scaffold_12963	13396787	13398218	chr2L	11796353	11798067
scaffold_12963	13402979	13403912	chr2L	7997623	7997813
scaffold_12963	13429119	13430046	chrX	16398576	16399475
scaffold_12963	13445773	13446949	chr2L	4986133	4987260
scaffold_12963	13447797	13448673	chr2L	4988002	4988908
scaffold_12963	13437700	13438083	chr2L	4447311	4447697
scaffold_12963	13466495	13467375	chr2L	20622962	20624463
scaffold_12963	13491847	13493041	chr2L	20601283	20602319
scaffold_12963	13570704	13571264	chr2L	20526983	20527639
scaffold_12963	13599026	13599641	chr2L	20498338	20499111
scaffold_12963	13612010	13612921	chr2L	20487901	20488711
scaffold_12963	13657695	13658215	chr2L	2229743	2230263
scaffold_12963	13653080	13653487	chr2L	2224769	2225173
scaffold_12963	13763931	13764657	chr2L	2316475	2316954
scaffold_12963	13841127	13841516	chr2L	2373536	2373765
scaffold_12963	13947292	13948202	chr2L	16829470	16830380
scaffold_12963	13994378	13995137	chr2R	4235893	4236675
scaffold_12963	14172193	14173790	chr2L	10288599	10290214
scaffold_12963	14230985	14231376	chr3R	2395995	2396190
scaffold_12963	14290598	14291054	chr2L	10378569	10379013
scaffold_12963	14303435	14305407	chr2R	4719723	4727415
scaffold_12963	14395239	14396113	chr2L	5272656	5273538
scaffold_12963	14440844	14441549	chr2L	5313263	5313967
scaffold_12963	14534342	14535339	chr2L	9892716	9893721
scaffold_12963	14570703	14571290	chr2L	9933995	9934583
scaffold_12963	14598552	14598932	chr2L	9525839	9525912
scaffold_12963	14624062	14625035	chr2L	6634574	6635423
scaffold_12963	14657854	14660051	chr2L	6659482	6661673
scaffold_12963	14805428	14806736	chr2L	6861138	6862452
scaffold_12963	14837019	14837496	chr2L	6843313	6843745
scaffold_12963	14855159	14855975	chr2L	6828535	6829264
scaffold_12963	14875105	14876432	chr2L	6813921	6815440
scaffold_12963	14934277	14935107	chr2L	3772749	3773842
scaffold_12963	14943776	14944216	chr2L	3765239	3766150
scaffold_12963	14972508	14972965	chr2L	3739391	3739808
scaffold_12963	15052917	15053651	chr2L	3681053	3681977
scaffold_12963	15066307	15067168	chr2L	3672987	3673793
scaffold_12963	15070214	15070752	chr2L	3667107	3667833
scaffold_12963	15112331	15112804	chr2L	3634724	3635415
scaffold_12963	15140834	15141543	chr2L	3617458	3618492
scaffold_12963	15166320	15166865	chr2L	3598182	3598853
scaffold_12963	15205053	15205319	chr2L	3566349	3566684
scaffold_12963	15219582	15220054	chr2L	3552651	3553349
scaffold_12963	15221985	15222769	chr2L	3550926	3551592
scaffold_12963	15265901	15268151	chr2L	3510531	3512762
scaffold_12963	15317247	15317858	chr2L	3482345	3483180
scaffold_12963	15347884	15349091	chr2L	7473389	7474542
scaffold_12963	15354746	15355199	chr2L	7470269	7470533
scaffold_12963	15421618	15421911	chr2L	7424477	7424713
scaffold_12963	15437496	15437888	chr2L	7408065	7408436
scaffold_12963	15444573	15445045	chr2L	7401920	7402047
scaffold_12963	15458887	15459466	chr2L	7397313	7397646
scaffold_12963	15504665	15505949	chr2L	7362166	7363394
scaffold_12963	15535077	15536013	chr2L	7332144	7332854
scaffold_12963	15579528	15579923	chr2L	7299164	7299459
scaffold_12963	15615562	15616411	chr2L	7267285	7268037
scaffold_12963	15621644	15623604	chr2L	7261703	7263633
scaffold_12963	15616981	15617708	chr2L	7265976	7266787
scaffold_12963	15739374	15740355	chr2L	4946820	4947789
scaffold_12963	15756213	15756666	chr2L	10847852	10848301
scaffold_12963	15885279	15885793	chr2L	10754945	10755795
scaffold_12963	15904964	15906528	chr2L	10740963	10742449
scaffold_12963	15921875	15922583	chr2L	12095254	12095962
scaffold_12963	15942313	15943936	chr2L	3453935	3455505
scaffold_12963	16004176	16004978	chr2L	8260901	8261654
scaffold_12963	16033703	16034280	chr2L	8283824	8284275
scaffold_12963	16044695	16045580	chr2L	8291970	8293095
scaffold_12963	16054030	16054266	chr2L	8299372	8299581
scaffold_12963	16046169	16046683	chr2L	8293277	8293588
scaffold_12963	16148110	16148405	chr2L	18979850	18980063
scaffold_12963	16165791	16166112	chr2L	18963210	18963534
scaffold_12963	16176891	16177615	chr2L	18953151	18953853
scaffold_12963	16230147	16230894	chr2L	8033363	8033882
scaffold_12963	16234889	16235658	chr2L	8037410	8038179
scaffold_12963	16254386	16259332	chr2L	8056513	8061226
scaffold_12963	16263868	16266248	chr2L	8065629	8068038
scaffold_12963	16327084	16328165	chr2L	8120740	8121826
scaffold_12963	16328348	16328853	chr2L	8122012	8122490
scaffold_12963	16340024	16340445	chr2L	8133232	8133644
scaffold_12963	16378187	16378623	chr2L	20789245	20789677
scaffold_12963	16401756	16402625	chr2L	17488515	17489369
scaffold_12963	16451806	16452175	chr2L	17539286	17539655
scaffold_12963	16491050	16491740	chr2L	17564481	17565098
scaffold_12963	16495296	16496794	chr2L	17568439	17569814
scaffold_12963	16508306	16509455	chr2L	17579084	17579895
scaffold_12963	16510134	16510493	chr2L	17580404	17580752
scaffold_12963	16501068	16501507	chr2L	17573048	17573571
scaffold_12963	16516587	16516943	chr2L	17586136	17586532
scaffold_12963	16534373	16534822	chr2L	17597151	17597416
scaffold_12963	16541084	16541717	chr2L	17602357	17603348
scaffold_12963	16549506	16550153	chr2L	17609365	17609940
scaffold_12963	16660194	16661046	chr2L	17686441	17687409
scaffold_12963	16651471	16651929	chr2L	17681184	17681426
scaffold_12963	16703992	16704947	chr2L	17723832	17724511
scaffold_12963	16705202	16705719	chr2L	17723219	17723642
scaffold_12963	16735636	16736350	chr2L	17745216	17745886
scaffold_12963	16741293	16741655	chr2L	17749931	17750279
scaffold_12963	16777787	16778240	chr2L	17773610	17773891
scaffold_12963	17015129	17015673	chr2L	17956035	17956391
scaffold_12963	17040910	17041695	chr2L	17975012	17975761
scaffold_12963	17110600	17111237	chr2L	18030641	18031159
scaffold_12963	17163092	17164213	chr2L	18082303	18083421
scaffold_12963	17223112	17223953	chr2L	18130799	18131647
scaffold_12963	17248561	17249748	chr2L	12187382	12189234
scaffold_12963	17253108	17253705	chr2L	12192939	12193135
scaffold_12963	17349419	17349920	chr2L	12273497	12273887
scaffold_12963	17350885	17351262	chr2L	12274533	12274929
scaffold_12963	17357384	17357911	chr2L	12279749	12280628
scaffold_12963	17353125	17353804	chr2L	12276607	12277188
scaffold_12963	17410849	17411809	chr2L	12319546	12320391
scaffold_12963	17412115	17412510	chr2L	12320633	12320921
scaffold_12963	17475417	17475841	chr2L	12371732	12372125
scaffold_12963	17485481	17486330	chr2L	12378328	12379076
scaffold_12963	17505639	17506639	chr2L	12390826	12391748
scaffold_12963	17558566	17559435	chr2L	12423351	12423938
scaffold_12963	17570118	17570676	chr2L	3301143	3301665
scaffold_12963	17587490	17588082	chr2L	20461004	20461556
scaffold_12963	17598272	17600096	chr2L	20441717	20443404
scaffold_12963	17675527	17677200	chr2L	20374978	20376138
scaffold_12963	17670962	17671473	chr2L	20378462	20379036
scaffold_12963	17680563	17681307	chr2L	20368519	20369219
scaffold_12963	17689962	17691176	chr2L	20361700	20362843
scaffold_12963	17679352	17679982	chr2L	20371220	20371545
scaffold_12963	17693604	17694182	chr2L	20359858	20360419
scaffold_12963	17705476	17705920	chr2L	20352160	20352506
scaffold_12963	17817775	17818134	chr2L	18820957	18821220
scaffold_12963	17898044	17898832	chr2L	18767931	18768590
scaffold_12963	17925991	17926401	chr2L	18744654	18745066
scaffold_12963	17927621	17928117	chr2L	18743037	18743655
scaffold_12963	18013707	18014261	chr2L	18174208	18175069
scaffold_12963	18160119	18160667	chr2L	18264338	18264928
scaffold_12963	18212660	18213283	chr2L	18299945	18300462
scaffold_12963	18207213	18207649	chr2L	18294259	18294676
scaffold_12963	18274726	18275391	chr2L	18344218	18345160
scaffold_12963	18286061	18286751	chr2L	18352387	18353387
scaffold_12963	18304573	18305589	chr2L	18367567	18368400
scaffold_12963	18313841	18314258	chr2L	18374160	18374316
scaffold_12963	18327922	18328658	chr2L	18384482	18385261
scaffold_12963	18355099	18356013	chr2L	18397339	18399620
scaffold_12963	18434655	18435102	chr2L	18459978	18460261
scaffold_12963	18455608	18456603	chr2L	18475178	18476306
scaffold_12963	18485917	18486600	chr2L	18497795	18498394
scaffold_12963	18492460	18493520	chr2L	18502277	18503049
scaffold_12963	18548337	18549358	chr2L	18533373	18534388
scaffold_12963	18600317	18600785	chr2L	18570675	18571000
scaffold_12963	18656528	18657887	chr2L	18601646	18602928
scaffold_12963	18655202	18656248	chr2L	18600376	18601502
scaffold_12963	18680650	18681371	chr2L	18624387	18624864
scaffold_12963	18703141	18703849	chr2L	18647083	18647655
scaffold_12963	18701860	18702313	chr2L	18643834	18644324
scaffold_12963	18772316	18773092	chr2L	381927	382568
scaffold_12963	18782259	18783070	chr2L	389659	389780
scaffold_12963	18796749	18797598	chr2L	399444	400396
scaffold_12963	18891451	18891976	chr3L	3120049	3120572
scaffold_12963	18935082	18935715	chr2L	503528	504094
scaffold_12963	18974438	18976160	chr2L	533635	535801
scaffold_12963	18980711	18981132	chr2L	539613	540032
scaffold_12963	19045990	19046585	chr2L	589050	589450
scaffold_12963	19049578	19050473	chr2L	591255	591989
scaffold_12963	19064912	19065692	chr2L	603738	603855
scaffold_12963	19102502	19103362	chr2L	628403	628875
scaffold_12963	19107808	19108052	chr2L	631781	631882
scaffold_12963	19166103	19166738	chr2L	676406	676623
scaffold_12963	19163539	19163910	chr2L	674107	674254
scaffold_12963	19167181	19168016	chr2L	676694	677411
scaffold_12963	19164474	19165665	chr2L	674732	675575
scaffold_12963	19171206	19172312	chr2L	679898	680400
scaffold_12963	19236653	19237184	chr2L	735497	735975
scaffold_12963	19397594	19398031	chr2L	850010	850434
scaffold_12963	19442353	19442612	chr2L	888275	888365
scaffold_12963	19516381	19517235	chr2L	939616	940659
scaffold_12963	19613169	19613564	chr2L	7730261	7730600
scaffold_12963	19641802	19642518	chr2L	21173380	21174084
scaffold_12963	19657863	19659132	chr2L	21187945	21188726
scaffold_12963	19690744	19691331	chr2L	5544928	5545519
scaffold_12963	19788475	19788866	chr2L	5469484	5469724
scaffold_12963	19792765	19793612	chr2L	5465901	5466734
scaffold_12963	19829645	19830225	chr2L	5440167	5440640
scaffold_12963	19850708	19851594	chr2L	5425209	5426129
scaffold_12963	19995566	19996039	chr2L	3093013	3093241
scaffold_12963	20016308	20017262	chr2L	3103908	3104738
scaffold_12963	20040752	20041757	chr2L	3115814	3116529
scaffold_12963	20050841	20051242	chr2L	3121888	3122018
scaffold_12963	20060901	20061326	chr2L	3128078	3128250
scaffold_12963	20146533	20147283	chr2L	1139458	1140012
scaffold_12963	20167780	20168212	chr2L	1125505	1125756
scaffold_12963	20173914	20174274	chr2L	1118428	1118578
scaffold_12963	20190450	20191541	chr2L	1105187	1106272
scaffold_12963	20202537	20203105	chr2L	1095727	1096029
scaffold_12963	20204092	20204523	chr2L	1094909	1094990
scaffold_12967	410827	411763	chr2L	10374398	10375337
scaffold_12970	6291195	6291895	chrX	17309117	17309515
scaffold_12970	1244284	1245934	chrX	785445	787023
scaffold_12970	1522879	1523936	chrX	18877172	18877997
scaffold_12970	2768777	2769564	chrX	18175757	18176314
scaffold_12970	3472863	3473702	chrX	7399600	7400345
scaffold_12970	3423945	3424572	chrX	7360387	7361121
scaffold_12970	3571189	3572279	chrX	7469111	7470117
scaffold_12970	3685726	3686537	chrX	7560797	7561526
scaffold_12970	3817465	3817846	chrX	7650426	7650623
scaffold_12970	4914552	4915647	chrX	20722932	20724382
scaffold_12970	7126638	7127156	chrX	8534941	8535270
scaffold_12970	8814065	8815146	chrX	10035981	10037406
scaffold_12970	9141646	9142277	chrX	9771020	9771428
scaffold_12970	10370296	10371989	chrX	270362	271708
scaffold_12970	11730562	11732719	chrX	18653978	18656203
scaffold_12970	399628	399995	chr3R	7270879	7271030
scaffold_12970	1105368	1106366	chrX	9669659	9670582
scaffold_12970	1161648	1163048	chrX	1859556	1860920
scaffold_12970	1301842	1302807	chrX	754090	754897
scaffold_12970	1383857	1385212	chrX	708401	709211
scaffold_12970	1406552	1407324	chrX	697901	698239
scaffold_12970	1393527	1393801	chrX	15941871	15941990
scaffold_12970	1524917	1526325	chrX	18878039	18879194
scaffold_12970	1587817	1589059	chrX	14154792	14156231
scaffold_12970	1589879	1590699	chrX	14153528	14154544
scaffold_12970	1613034	1613605	chrX	14139803	14140292
scaffold_12970	1878305	1878917	chrX	13899916	13900584
scaffold_12970	2081117	2081392	chrX	16480108	16480347
scaffold_12970	2172200	2173190	chrX	8259703	8261261
scaffold_12970	2405078	2405697	chrX	11496507	11500734
scaffold_12970	2411013	2412187	chrX	11506368	11506370
scaffold_12970	2428955	2429732	chrX	11520116	11520892
scaffold_12970	2518928	2519387	chrX	9654124	9654657
scaffold_12970	2596495	2597270	chrX	21626129	21626875
scaffold_12970	2588879	2590180	chrX	22482865	22483877
scaffold_12970	2603919	2604617	chrX	22446076	22447021
scaffold_12970	2707419	2707948	chrX	9035153	9035414
scaffold_12970	2726092	2726690	chrX	18140312	18140834
scaffold_12970	2721817	2722614	chrX	19265121	19265388
scaffold_12970	2783693	2784579	chrX	18186649	18187826
scaffold_12970	2776568	2777100	chrX	18180209	18180336
scaffold_12970	2925676	2926363	chrX	18290865	18291416
scaffold_12970	2932013	2932545	chrX	18295825	18296263
scaffold_12970	3045415	3045984	chrX	18368935	18368986
scaffold_12970	3217606	3218868	chrX	20499590	20500632
scaffold_12970	3221101	3222540	chrX	20502540	20503809
scaffold_12970	3212124	3212955	chrX	20495637	20496637
scaffold_12970	3238682	3239658	chrX	20513209	20514192
scaffold_12970	3237610	3238100	chrX	20514333	20514782
scaffold_12970	3326084	3326488	chrX	15954761	15955007
scaffold_12970	3376592	3377141	chrX	2621268	2621851
scaffold_12970	3398426	3399142	chrX	7343375	7344294
scaffold_12970	3429296	3429826	chrX	7365253	7365884
scaffold_12970	3458287	3459366	chrX	7385160	7386296
scaffold_12970	3520621	3521617	chrX	7431996	7433361
scaffold_12970	3557129	3558066	chrX	7458933	7459878
scaffold_12970	3562001	3562623	chrX	7462178	7462709
scaffold_12970	3592992	3593894	chrX	7486129	7486951
scaffold_12970	3612286	3613251	chrX	7502971	7503956
scaffold_12970	3607993	3608432	chrX	7497968	7498347
scaffold_12970	3672495	3673233	chrX	7550612	7551359
scaffold_12970	3677117	3677621	chrX	7554331	7554600
scaffold_12970	3689911	3690915	chrX	7564242	7565512
scaffold_12970	3732830	3733224	chrX	7593219	7593573
scaffold_12970	3792313	3792631	chrX	7632915	7633297
scaffold_12970	3806753	3807383	chrX	7642458	7642893
scaffold_12970	3858624	3859681	chrX	7685802	7686803
scaffold_12970	3982490	3983084	chrX	4827560	4827989
scaffold_12970	4187047	4188080	chrX	1351285	1352298
scaffold_12970	4238772	4239198	chrX	15585761	15586242
scaffold_12970	4277499	4277751	chrX	22594684	22594864
scaffold_12970	4309187	4309409	chrX	22632060	22632110
scaffold_12970	4492377	4492875	chrX	22893873	22894144
scaffold_12970	4649204	4650102	chrX	5646312	5646341
scaffold_12970	4710836	4711528	chrX	20554908	20555438
scaffold_12970	4794931	4795428	chrX	20628182	20628730
scaffold_12970	4877976	4879294	chrX	20694159	20694530
scaffold_12970	4912892	4913496	chrX	20721686	20722526
scaffold_12970	4922291	4923975	chrX	20728306	20729536
scaffold_12970	4920547	4920950	chrX	20726585	20726873
scaffold_12970	4938405	4938871	chrX	20741204	20741339
scaffold_12970	4976332	4976856	chrX	20779683	20780095
scaffold_12970	4986899	4987983	chrX	20790763	20791155
scaffold_12970	5122086	5122500	chrX	20925776	20926066
scaffold_12970	5222356	5224585	chrX	13771482	13773704
scaffold_12970	5278964	5281482	chrX	18888975	18891875
scaffold_12970	5349794	5350179	chrX	18645501	18645564
scaffold_12970	5433274	5434413	chrX	11345294	11346409
scaffold_12970	5424704	5425087	chrX	13622684	13623067
scaffold_12970	5700420	5701162	chrX	17560985	17561863
scaffold_12970	5735479	5735910	chrX	17534356	17534596
scaffold_12970	5764916	5765811	chrX	17512439	17512739
scaffold_12970	5760196	5760974	chrX	17515163	17515633
scaffold_12970	5802327	5803248	chrX	17480496	17481575
scaffold_12970	5809306	5810254	chrX	17474836	17475716
scaffold_12970	5867917	5869530	chrX	9361801	9363405
scaffold_12970	6022130	6022982	chrX	9494378	9494975
scaffold_12970	6080984	6081742	chrX	9532265	9533327
scaffold_12970	6169038	6169463	chrX	17407807	17407941
scaffold_12970	6165908	6166379	chrX	17409708	17410076
scaffold_12970	6198999	6199557	chrX	17384121	17384587
scaffold_12970	6267429	6268134	chrX	17328934	17329479
scaffold_12970	6260689	6261381	chrX	17334577	17335121
scaffold_12970	6272300	6273146	chrX	17324266	17325512
scaffold_12970	6326590	6328100	chrX	16727664	16729225
scaffold_12970	6385445	6386042	chrX	16764406	16765047
scaffold_12970	6383933	6384721	chr3L	11836921	11837237
scaffold_12970	6394210	6394793	chrX	16772306	16772982
scaffold_12970	6413338	6414429	chrX	11869831	11870631
scaffold_12970	6468028	6468572	chrX	16808081	16808987
scaffold_12970	6557735	6558579	chrX	16954686	16955549
scaffold_12970	6582013	6582945	chrX	8668835	8669511
scaffold_12970	6594216	6595134	chrX	8655897	8657389
scaffold_12970	6628290	6628951	chrX	8628294	8628950
scaffold_12970	6657014	6658177	chrX	8599025	8600213
scaffold_12970	6810777	6812232	chrX	3669108	3670514
scaffold_12970	6831359	6831748	chrX	3681864	3682334
scaffold_12970	6859285	6860681	chrX	3699926	3700957
scaffold_12970	6870159	6870676	chrX	3708745	3708921
scaffold_12970	6917907	6919014	chrX	3733658	3734149
scaffold_12970	7010451	7010751	chrX	16876435	16876566
scaffold_12970	7089778	7091049	chrX	16961682	16962735
[truncated: 1,396 more rows]
