# Supplementary material for: The hourglass model of evolutionary conservation during embryogenesis extends to developmental enhancers with signatures of positive selection
Source: Genome Res. 2021 Sep;31(9):1573–81. doi: 10.1101/gr.275212.121 (PMC8415374; doi:10.1101/gr.275212.121)
Supplement: Supplemental Material [file supp_gr.275212.121_Supplemental_Code.zip › Supplemental_Code/data/bedFiles/enhancers/stage_specific_enhancers/enhancer_ortholog_annotation/dvir25_IDR_0.05_specific_enhancer_droVir3_dm6.bed]

scaffold_10322	228754	230772	chr3L	2445456	2447336
scaffold_10322	159579	160502	chr3L	2385202	2385855
scaffold_10322	258268	259352	chr3L	2483100	2483314
scaffold_10322	314801	315937	chr3L	12125388	12126347
scaffold_10322	380640	381861	chr3L	262462	262857
scaffold_10324	687575	688581	chr2R	22302819	22303529
scaffold_10324	965861	966733	chr2R	7941064	7941848
scaffold_10324	79210	79728	chr2R	9434040	9434264
scaffold_10324	197963	199219	chr2R	9532881	9533591
scaffold_10324	330882	331359	chr3L	6155016	6155330
scaffold_10324	398972	400314	chr2R	12746851	12747024
scaffold_10324	411265	412793	chr2R	12737324	12738507
scaffold_10324	457337	458646	chr2R	12696864	12697226
scaffold_10324	460140	460472	chr2R	12696095	12696242
scaffold_10324	593161	593765	chr2R	22236787	22237005
scaffold_10324	646788	647260	chr2R	22275377	22275666
scaffold_10324	699798	700818	chr2R	22309963	22310071
scaffold_10324	791963	792282	chr2R	15357992	15358287
scaffold_10324	946336	948135	chr2R	15223710	15225218
scaffold_10324	968524	969193	chr2R	7943712	7944487
scaffold_10324	1024069	1024550	chr2R	6991684	6992038
scaffold_10324	1121537	1122435	chr2R	7079713	7080137
scaffold_10324	1237082	1237897	chr2R	7174332	7174661
scaffold_10324	1273285	1274929	chr2R	7218579	7219511
scaffold_10419	9636	10255	chr3R	3450858	3452787
scaffold_10419	19770	20566	chr2R	433839	433957
scaffold_10419	78797	81339	chr3L	24357695	24357816
scaffold_10419	84427	85420	chr3R	1917923	1918303
scaffold_10464	390	842	chr3L	27176919	27177449
scaffold_11650	367	1007	chr3L	18518842	18519326
scaffold_12100	261924	262308	chrX	22885161	22885376
scaffold_12100	376669	376992	chrX	22868572	22874962
scaffold_12100	59838	60143	chr2R	7670180	7670371
scaffold_12100	217189	218716	chrX	22891880	22892066
scaffold_12100	322878	323309	chr3R	1081883	1081996
scaffold_12205	6188	8420	chr2R	3865933	3866354
scaffold_12308	5414	5622	chrX	16564584	16564632
scaffold_12322	3260	3941	chr3L	4305089	4305425
scaffold_12325	10423	11767	chrX	1155023	1155586
scaffold_12472	32377	33168	chrX	2794645	2795235
scaffold_12472	12314	13403	chrX	2808916	2809513
scaffold_12472	30520	30946	chrX	2795552	2795731
scaffold_12472	20120	20625	chrX	2803544	2804019
scaffold_12472	68749	69046	chrX	2771493	2771602
scaffold_12472	100921	101611	chrX	2751285	2751810
scaffold_12472	113116	114253	chrX	2739295	2742000
scaffold_12472	356270	356684	chrX	16205945	16206322
scaffold_12472	370916	371523	chrX	16191835	16191965
scaffold_12472	404814	405196	chrX	16164333	16164714
scaffold_12472	461745	462189	chrX	21402248	21402405
scaffold_12472	469581	470110	chrX	16113438	16113739
scaffold_12472	467972	468243	chrX	16114232	16114536
scaffold_12472	500206	501835	chr4	973058	973083
scaffold_12472	700970	701458	chrX	19340251	19340619
scaffold_12528	65157	66021	chr2L	20986270	20986347
scaffold_12528	88974	89233	chrX	22726922	22727214
scaffold_12529	681	1663	chr3R	3994862	3996626
scaffold_12723	1179386	1180009	chr2L	14075009	14075311
scaffold_12723	243862	245828	chr3L	23211729	23212605
scaffold_12723	425608	427225	chr3R	3383879	3385533
scaffold_12723	638955	639548	chr2L	19457759	19458579
scaffold_12723	884236	884933	chr2L	13915707	13916142
scaffold_12723	2113343	2114252	chr3L	26225096	26225885
scaffold_12723	2554843	2555970	chr2L	14679256	14681270
scaffold_12723	2784591	2786346	chr2L	14406239	14407987
scaffold_12723	4619620	4620398	chr2L	20084175	20084661
scaffold_12723	17475	18089	chrY	704043	704498
scaffold_12723	89074	90009	chr3L	23216483	23216767
scaffold_12723	120761	121655	chr3R	2648785	2649316
scaffold_12723	116694	117414	chr3L	24933096	24941045
scaffold_12723	153569	154249	chr2L	16523826	16523915
scaffold_12723	180266	181313	chr3L	26748992	26757354
scaffold_12723	183974	184642	chr3L	27178552	27277771
scaffold_12723	255896	256809	chr3R	3746515	3746639
scaffold_12723	271585	273247	chr2L	10218083	10218851
scaffold_12723	320098	320967	chr3R	2731901	2755968
scaffold_12723	347707	348091	chr3L	25803619	25803787
scaffold_12723	348823	349599	chr3L	25288942	25289116
scaffold_12723	373048	374090	chr3R	21155874	21156123
scaffold_12723	387793	388324	chr2R	1865257	1865408
scaffold_12723	378239	378938	chr2R	504766	504967
scaffold_12723	433698	434605	chr3R	1349948	1350915
scaffold_12723	444194	445603	chrY	733244	734099
scaffold_12723	499405	499688	chr2L	13474182	13474478
scaffold_12723	516723	517316	chr2L	13463425	13464044
scaffold_12723	642909	643384	chr2L	19461080	19461507
scaffold_12723	702281	703933	chr2L	13771754	13773427
scaffold_12723	695093	696018	chr2L	19503097	19503526
scaffold_12723	817959	818861	chr2L	13867418	13868191
scaffold_12723	811393	811807	chr2L	13862519	13862958
scaffold_12723	873090	873747	chr2L	13906445	13906985
scaffold_12723	890736	891029	chr2L	13919677	13919967
scaffold_12723	977442	978015	chr2L	13969612	13970112
scaffold_12723	976062	977071	chr2L	13968921	13969466
scaffold_12723	974901	975342	chr2L	13968597	13968882
scaffold_12723	967131	968004	chr2L	13964228	13964789
scaffold_12723	1176338	1178418	chr2L	14073295	14074135
scaffold_12723	1208887	1209546	chr2L	14094516	14094833
scaffold_12723	1294489	1295193	chr2L	14151829	14152416
scaffold_12723	1319471	1320393	chr2L	14171893	14172554
scaffold_12723	1407168	1407950	chr2L	14231490	14231672
scaffold_12723	1538799	1539436	chr2L	14320975	14321266
scaffold_12723	1609120	1609597	chr2L	16230405	16230773
scaffold_12723	1636758	1637543	chr2L	16205957	16206427
scaffold_12723	1651934	1654163	chr2L	16195950	16197288
scaffold_12723	1660192	1661701	chr2L	16191163	16192716
scaffold_12723	1679221	1680250	chr2L	16175379	16176247
scaffold_12723	1768451	1769210	chr2L	16106605	16106778
scaffold_12723	1787098	1787608	chr2L	16093577	16094057
scaffold_12723	1806667	1808238	chr2L	16079822	16081494
scaffold_12723	1810232	1811097	chr2L	16078088	16078576
scaffold_12723	1844966	1846102	chr2L	16057157	16058012
scaffold_12723	1836511	1836957	chr2L	16062318	16062736
scaffold_12723	1865472	1866088	chr2R	450509	450803
scaffold_12723	1868672	1869240	chr3R	27522425	27522696
scaffold_12723	1873775	1874192	chr2L	16046643	16046915
scaffold_12723	1890923	1891752	chr2L	16034559	16035101
scaffold_12723	2066634	2066941	chr2L	15916683	15916739
scaffold_12723	2094058	2094654	chr2L	15904060	15904685
scaffold_12723	2127287	2128277	chr2L	15877442	15880455
scaffold_12723	2205680	2206519	chr2L	15833523	15834426
scaffold_12723	2219411	2220986	chr2L	15822043	15822639
scaffold_12723	2262574	2263117	chr2L	15800833	15801167
scaffold_12723	2292364	2293580	chr2L	15781120	15781576
scaffold_12723	2301575	2302139	chr2L	15774425	15774808
scaffold_12723	2297073	2297777	chr2L	15777896	15778518
scaffold_12723	2315840	2316977	chr2L	8385979	8386393
scaffold_12723	2333525	2334385	chr2L	8508106	8508357
scaffold_12723	2422178	2423022	chr2L	9506810	9507465
scaffold_12723	2518729	2520481	chr2L	14631813	14633404
scaffold_12723	2531602	2532973	chr2L	14654929	14656985
scaffold_12723	2568311	2569203	chr2L	14693580	14693980
scaffold_12723	2694459	2695095	chr2L	14489015	14489533
scaffold_12723	2741359	2741876	chr2L	14439597	14440116
scaffold_12723	2808498	2810403	chr2L	14385095	14386122
scaffold_12723	2870107	2870521	chr2L	7042899	7043281
scaffold_12723	2869404	2869924	chr2L	7043957	7044520
scaffold_12723	3028525	3028868	chr2L	8431519	8431737
scaffold_12723	3043616	3044163	chr2L	19091815	19092467
scaffold_12723	3094481	3095085	chr2L	19140648	19140774
scaffold_12723	3114924	3115491	chr2L	19170988	19171492
scaffold_12723	3119963	3120395	chr2L	19175271	19175740
scaffold_12723	3143900	3145229	chr2L	19201425	19202802
scaffold_12723	3208277	3209345	chr2L	19268879	19269767
scaffold_12723	3250156	3252363	chr2L	19313485	19315682
scaffold_12723	3282470	3283020	chr2L	19357884	19358155
scaffold_12723	3465108	3466647	chr2L	13315489	13316150
scaffold_12723	3497033	3497678	chr2L	13291151	13291293
scaffold_12723	3512347	3513439	chr2L	13275993	13277020
scaffold_12723	3631836	3632547	chr2L	19070866	19071080
scaffold_12723	3630735	3631141	chr2L	19072046	19072312
scaffold_12723	3693798	3695004	chr2L	10184567	10185373
scaffold_12723	3699457	3700143	chr2L	10183212	10183777
scaffold_12723	3711623	3711880	chr2L	10178900	10179178
scaffold_12723	3773619	3774500	chr2L	10143638	10144328
scaffold_12723	3845375	3845992	chr2L	10089629	10090127
scaffold_12723	3855737	3857021	chr2L	10079938	10081005
scaffold_12723	3863963	3864814	chr2L	10072573	10073404
scaffold_12723	3879509	3879961	chr2L	10063464	10063828
scaffold_12723	3895732	3896882	chr2L	10045556	10046904
scaffold_12723	3976051	3976604	chr2L	9968489	9968510
scaffold_12723	3994525	3995057	chr2L	9951581	9952085
scaffold_12723	4061396	4062159	chr2L	9582730	9583366
scaffold_12723	4086042	4086830	chr2L	9601085	9601696
scaffold_12723	4145869	4147090	chr2L	9640237	9641013
scaffold_12723	4203595	4204507	chr2L	9684175	9684771
scaffold_12723	4243946	4245506	chr2L	2871646	2873061
scaffold_12723	4336788	4338022	chr2L	5779774	5780783
scaffold_12723	4485929	4486137	chr2L	6479356	6479556
scaffold_12723	4526553	4527325	chr2L	6513774	6514383
scaffold_12723	4593749	4594853	chr2L	20062145	20063174
scaffold_12723	4604685	4605101	chr2L	20073206	20073503
scaffold_12723	4729331	4730827	chr2L	8744417	8745632
scaffold_12723	4838104	4838558	chr2L	8835168	8835571
scaffold_12723	4857108	4857678	chr2L	8849042	8849643
scaffold_12723	4910915	4911609	chr2L	8886076	8886978
scaffold_12723	4909767	4910325	chr2L	8886009	8886050
scaffold_12723	4960410	4961807	chr2L	8920031	8921473
scaffold_12723	4970392	4972020	chr2L	8928024	8929699
scaffold_12723	4969445	4969904	chr2L	8927555	8928024
scaffold_12723	5075705	5076209	chr2L	13729637	13730192
scaffold_12723	5097972	5098562	chr2L	13716045	13716606
scaffold_12723	5234291	5234717	chr2L	13611827	13612601
scaffold_12723	5294804	5295637	chr2L	13574339	13575081
scaffold_12723	5344271	5345032	chr2L	9425945	9425970
scaffold_12723	5525694	5526572	chr2L	21356418	21357128
scaffold_12723	5568675	5569391	chr2L	21307909	21308672
scaffold_12723	5609784	5610429	chr2L	21278333	21278790
scaffold_12723	5612708	5613126	chr2L	21276521	21276766
scaffold_12723	5669463	5669882	chr2L	20288297	20288368
scaffold_12723	5741386	5741893	chr2L	20146600	20147035
scaffold_12726	572408	574919	chrX	3261671	3261946
scaffold_12726	1212181	1212591	chrX	3543972	3544445
scaffold_12726	6888	8024	chrX	2818659	2819689
scaffold_12726	14199	15867	chrX	2822160	2823409
scaffold_12726	4415	6503	chrX	2816931	2817691
scaffold_12726	20120	21239	chrX	2837607	2838150
scaffold_12726	46861	47772	chrX	2865252	2865256
scaffold_12726	65815	66076	chrX	2877294	2877488
scaffold_12726	215334	215885	chrX	2983940	2984127
scaffold_12726	319201	321360	chrX	3059175	3061421
scaffold_12726	326838	327386	chrX	3065354	3065715
scaffold_12726	330727	331446	chrX	3068315	3068728
scaffold_12726	428637	429158	chrX	3146215	3146521
scaffold_12726	479429	480203	chrX	3178392	3178521
scaffold_12726	512099	512360	chrX	3209114	3209217
scaffold_12726	773307	773941	chrX	18942077	18942255
scaffold_12726	789737	790516	chrX	18956633	18956809
scaffold_12726	858609	858949	chrX	19026196	19026316
scaffold_12726	892257	892853	chrX	19058477	19058563
scaffold_12726	887370	888002	chrX	19053569	19053804
scaffold_12726	964769	965237	chrX	19144579	19144699
scaffold_12726	989393	990065	chrX	19162134	19162930
scaffold_12726	1000979	1001996	chrX	19171711	19172162
scaffold_12726	1023142	1023720	chrX	9178454	9179079
scaffold_12726	1025718	1026013	chrX	9177059	9177274
scaffold_12726	1095535	1096383	chrX	11413362	11414635
scaffold_12726	1084925	1085702	chrX	11423509	11423629
scaffold_12726	1187010	1187730	chrX	2112225	2112238
scaffold_12726	1217928	1218307	chr3R	8856668	8859839
scaffold_12726	1259056	1259796	chrX	3514541	3515002
scaffold_12726	1280598	1282242	chrX	3487174	3488730
scaffold_12726	1652877	1653963	chrX	22896688	22896967
scaffold_12726	1767114	1767622	chrX	982351	982724
scaffold_12726	1817566	1818317	chrX	943785	944500
scaffold_12726	1964070	1964692	chrX	852073	852274
scaffold_12726	2006590	2007390	chrX	811954	817979
scaffold_12726	2007653	2008644	chrX	811020	811815
scaffold_12726	2104042	2105671	chrX	18422207	18422504
scaffold_12726	2244976	2245561	chrX	18536678	18536963
scaffold_12726	2460958	2461815	chrX	8755281	8756178
scaffold_12728	409446	411579	chr2R	1766752	1767286
scaffold_12728	474826	476388	chr4	244370	245065
scaffold_12728	26850	27758	chrX	22893993	22894056
scaffold_12728	80922	81439	chr3L	23119575	23119825
scaffold_12728	88587	88901	chr3L	23793212	23793505
scaffold_12728	129526	129951	chr3L	23791632	23791878
scaffold_12728	186982	187466	chrY_CP007107v1_random	38297	38643
scaffold_12728	217355	218132	chr3R	2173959	2174736
scaffold_12728	293892	294468	chr3L	24011516	24011677
scaffold_12728	319658	322859	chr2L	23433410	23433573
scaffold_12728	339363	340072	chr3R	4579157	4579433
scaffold_12728	407241	408543	chr3L	23806084	23806351
scaffold_12728	472746	473384	chr3L	27276761	27277402
scaffold_12728	496205	496505	chr3L	25299604	25299800
scaffold_12728	586334	587920	chr2R	5126849	5127171
scaffold_12728	606635	607715	chr2L	10238988	10239243
scaffold_12728	610846	612027	chr3L	25093866	25104425
scaffold_12728	700950	702734	chr2R	2501323	2501789
scaffold_12728	714696	715412	chr3L	25061795	25061863
scaffold_12728	710467	710808	chr2R	5425824	5425859
scaffold_12728	799713	800708	chr3R	1718235	1718360
scaffold_12734	163421	165685	chr3R	3595476	3595732
scaffold_12734	156704	157504	chr2R	4273704	4273764
scaffold_12734	409851	410555	chrX	18791076	18791556
scaffold_12734	509242	510206	chr3L	24269367	24269948
scaffold_12736	261577	264152	chr3R	3588871	3589243
scaffold_12736	408641	410873	chrX	23153396	23153546
scaffold_12736	570201	574738	chr3L	27317700	27317844
scaffold_12736	96040	98115	chr3L	28074044	28074557
scaffold_12736	83566	84287	chr3L	24332720	24333031
scaffold_12736	127742	129832	chr3L	23636081	23637673
scaffold_12736	122046	123456	chr3L	27084659	27084675
scaffold_12736	225744	226728	chr2R	1259120	1259670
scaffold_12736	216840	217260	chr3L	23432969	23433305
scaffold_12736	275316	275760	chr2R	446441	446457
scaffold_12736	303038	307097	chr2L	20202390	20202967
scaffold_12736	340598	341656	chr3L	25063650	25064646
scaffold_12736	354507	355234	chr2R	950684	950883
scaffold_12736	367697	368768	chr3L	24386138	24387904
scaffold_12736	382483	383683	chr3R	2650047	2650771
scaffold_12736	577146	578608	chr3L	27245938	27246317
scaffold_12736	581857	582262	chr3L	26238699	26239080
scaffold_12758	81598	82659	chr3L	4509655	4510351
scaffold_12758	15766	16421	chr3L	4447778	4448372
scaffold_12758	409096	409941	chr3L	4739558	4740140
scaffold_12758	474023	476370	chr3L	4787362	4788138
scaffold_12758	34608	35123	chr3L	4469121	4469610
scaffold_12758	243469	243778	chr3L	4629500	4629826
scaffold_12758	269681	270446	chr3L	4645521	4646217
scaffold_12758	433018	433393	chr3L	4759314	4759622
scaffold_12758	541656	542445	chr3L	4838112	4838558
scaffold_12758	574282	574928	chr3L	4864136	4864483
scaffold_12758	602943	603610	chr3L	4884610	4885237
scaffold_12758	642853	643338	chr3L	4924028	4924158
scaffold_12758	688615	690030	chr3L	4954313	4955167
scaffold_12758	876785	877703	chr3L	3277027	3277822
scaffold_12799	375714	377058	chr3L	25088216	25089524
scaffold_12799	93460	94404	chr3L	24148726	24148929
scaffold_12799	196702	197878	chr2R	2150468	2151683
scaffold_12799	384691	385250	chr3L	26558405	26559035
scaffold_12799	444038	445653	chrUn_DS483799v1	3066	3513
scaffold_12810	39463	40011	chr3R	1918820	1918946
scaffold_12822	654864	655460	chr3R	22471464	22471615
scaffold_12822	81259	82326	chr3R	23001080	23002071
scaffold_12822	1425369	1425914	chr3R	4300442	4300646
scaffold_12822	2457208	2459468	chr3R	29321535	29323452
scaffold_12822	2997298	2998808	chr3R	24127659	24129174
scaffold_12822	3342266	3342931	chr3R	4352330	4353052
scaffold_12822	3915448	3916011	chr3R	21784172	21784830
scaffold_12822	20264	21476	chr3R	19060687	19060855
scaffold_12822	120013	121094	chr3R	22954975	22956574
scaffold_12822	187531	188913	chr3R	22857803	22859180
scaffold_12822	191621	192775	chr3R	22852751	22853720
scaffold_12822	206944	209029	chr3R	22832039	22835270
scaffold_12822	225834	228416	chr3R	22807828	22811577
scaffold_12822	219396	220469	chr3R	22817598	22818711
scaffold_12822	433146	433493	chr3R	5825824	5826144
scaffold_12822	501947	502506	chr3R	14082898	14083655
scaffold_12822	625260	625889	chr3R	13970769	13971283
scaffold_12822	626544	627083	chr3R	13969646	13970213
scaffold_12822	644613	645703	chr3R	22480789	22481615
scaffold_12822	648628	649645	chr3R	22477445	22478194
scaffold_12822	692325	692880	chr3R	29934589	29934983
scaffold_12822	708083	709681	chrY	2191275	2192102
scaffold_12822	710186	711037	chr3R	29950243	29950493
scaffold_12822	749482	749989	chr3R	29976717	29976812
scaffold_12822	786787	787922	chr3R	30007348	30008474
scaffold_12822	810362	810847	chr3R	12701651	12701867
scaffold_12822	864602	865395	chr3R	18714900	18716177
scaffold_12822	881614	882450	chr3R	18729753	18730402
scaffold_12822	910073	910652	chr3R	14295923	14296118
scaffold_12822	942566	942935	chr3R	14315809	14315912
scaffold_12822	969075	969571	chr3R	21497853	21498370
scaffold_12822	983872	985513	chr3R	21477691	21480069
scaffold_12822	1029338	1030091	chr3R	21447600	21448176
scaffold_12822	1053367	1054174	chr3R	21428469	21429679
scaffold_12822	1062081	1062581	chr3R	21421860	21422302
scaffold_12822	1051336	1051975	chr3R	21430396	21430442
scaffold_12822	1106993	1107535	chr3R	21379739	21380162
scaffold_12822	1161836	1162386	chr3R	21332818	21333033
scaffold_12822	1166485	1167704	chr3R	21329031	21329790
scaffold_12822	1313117	1314142	chr3R	9695571	9696502
scaffold_12822	1416151	1416659	chr3R	4293676	4293704
scaffold_12822	1427050	1427949	chr3R	4301540	4301972
scaffold_12822	1495106	1495831	chr3R	13705686	13705912
scaffold_12822	1601877	1602178	chr3R	13791114	13791403
scaffold_12822	1604326	1604710	chr3R	13792788	13793217
scaffold_12822	1608693	1609489	chr3R	13798485	13799309
scaffold_12822	1606935	1607875	chr3R	13795872	13797134
scaffold_12822	1637942	1638383	chr3R	13823079	13823482
scaffold_12822	1738615	1739062	chr3R	6297555	6297670
scaffold_12822	1766030	1766578	chr3R	6273050	6273255
scaffold_12822	1794910	1796034	chr3R	6250395	6251316
scaffold_12822	1804317	1804688	chr3R	6241869	6241992
scaffold_12822	2184551	2186361	chr3R	5910476	5911622
scaffold_12822	2344545	2345010	chr3R	29221986	29222228
scaffold_12822	2421688	2422590	chr3R	29297514	29298029
scaffold_12822	2422968	2423590	chr3R	29298359	29298712
scaffold_12822	2462403	2463048	chr3R	29325687	29325731
scaffold_12822	2466871	2467845	chr3R	29329687	29329977
scaffold_12822	2952989	2953569	chr3R	24171711	24171998
scaffold_12822	2966478	2967154	chr3R	24158249	24158970
scaffold_12822	3058890	3059836	chr3R	24070417	24070609
scaffold_12822	3067035	3068138	chr3R	24063379	24064418
scaffold_12822	3168798	3169176	chr3R	18807293	18808725
scaffold_12822	3198807	3199242	chr3L	22254165	22254243
scaffold_12822	3334952	3336074	chr3R	4348104	4348995
scaffold_12822	3348799	3350042	chr3R	4363241	4364478
scaffold_12822	3402940	3403845	chr3R	26684486	26685735
scaffold_12822	3447266	3447523	chr3R	26658409	26658454
scaffold_12822	3526242	3527395	chr3R	26590465	26591623
scaffold_12822	3562616	3563270	chr3R	26547995	26548062
scaffold_12822	3625900	3627205	chr3R	28381480	28382514
scaffold_12822	3641007	3641407	chr3R	28395195	28395757
scaffold_12822	3793275	3795145	chr3R	28522513	28524343
scaffold_12822	3808193	3809074	chr3R	28536367	28536903
scaffold_12822	3822319	3822994	chr3R	28548191	28548957
scaffold_12822	3894796	3895648	chr3R	28588362	28589042
scaffold_12823	1949613	1950238	chr2R	20856015	20856078
scaffold_12823	195430	196228	chr2R	15838013	15838681
scaffold_12823	239068	239665	chr2R	11085661	11085877
scaffold_12823	266883	267830	chr2R	11033438	11034805
scaffold_12823	283471	284162	chr2R	11006506	11007818
scaffold_12823	287285	289242	chr2R	11004219	11004860
scaffold_12823	312677	314032	chr2R	10969360	10973351
scaffold_12823	314345	315869	chr2R	10966795	10968792
scaffold_12823	317013	319329	chr2R	10961724	10964643
scaffold_12823	333160	334381	chr2R	10935601	10937263
scaffold_12823	448676	449415	chr2R	9197160	9197840
scaffold_12823	536102	536973	chrX	21164847	21164880
scaffold_12823	587364	587761	chr2R	11965790	11966275
scaffold_12823	598458	599816	chr2R	11954419	11956659
scaffold_12823	596217	597326	chr2R	11957232	11957902
scaffold_12823	612209	613940	chr2R	11943426	11944354
scaffold_12823	637252	638975	chr2R	11923068	11925327
scaffold_12823	635310	636649	chr2R	11926229	11927026
scaffold_12823	881000	881834	chr2R	5882317	5883020
scaffold_12823	896175	896636	chr2R	5867931	5868250
scaffold_12823	989802	990516	chr2R	5806207	5806783
scaffold_12823	1073822	1074616	chr2R	21434209	21434305
scaffold_12823	1118912	1121457	chr2R	5762763	5765298
scaffold_12823	1215897	1216305	chr2R	7844496	7844549
scaffold_12823	1216481	1217283	chr2R	7843522	7843920
scaffold_12823	1378481	1378809	chr2R	15798759	15799062
scaffold_12823	1561643	1561907	chr2R	7488746	7488971
scaffold_12823	1557530	1557977	chr2R	7492298	7492667
scaffold_12823	1649458	1649984	chr2R	6930454	6930834
scaffold_12823	1706394	1707033	chr2R	6888669	6888696
scaffold_12823	1731954	1732480	chr2R	6863495	6863929
scaffold_12823	1798806	1799763	chr2R	20962026	20962742
scaffold_12823	1913479	1914107	chr2R	20881938	20882333
scaffold_12823	1935315	1935931	chr2R	20864726	20864944
scaffold_12823	1961136	1962180	chr2R	20846845	20847882
scaffold_12823	1954414	1955322	chr2R	20852509	20852859
scaffold_12823	1956674	1957308	chr2R	20850981	20851585
scaffold_12823	1994708	1996192	chr2R	20822605	20823605
scaffold_12823	1991047	1991655	chr2R	20826002	20826181
scaffold_12823	2036818	2037053	chr2R	20794664	20794837
scaffold_12823	2049717	2050838	chr2R	20780046	20781873
scaffold_12823	2077341	2078330	chr2R	20759526	20760005
scaffold_12823	2081319	2082138	chr2R	20757415	20757551
scaffold_12823	2190566	2192304	chr2R	20682064	20683055
scaffold_12823	2185847	2186676	chr2R	20685332	20685986
scaffold_12823	2222850	2224032	chr2R	20659027	20660032
scaffold_12823	2225696	2226236	chr2R	20656917	20657115
scaffold_12823	2252596	2253342	chr2R	20637234	20637851
scaffold_12823	2264352	2264900	chr2R	20628604	20628959
scaffold_12823	2304728	2305255	chr2R	20597575	20597636
scaffold_12823	2306389	2306797	chr2R	20596172	20596522
scaffold_12823	2416879	2418682	chr2R	24917172	24918318
scaffold_12823	2458216	2460228	chr2R	11319642	11320999
scaffold_12834	5964	6590	chr2L	23142540	23143148
scaffold_12850	3513	4236	chrUn_CP007081v1	51372	51382
scaffold_12855	5242060	5243217	chr3R	15762261	15763361
scaffold_12855	409005	410054	chr3R	16859413	16860308
scaffold_12855	2326427	2327554	chr3R	21002056	21002121
scaffold_12855	2523116	2523985	chr3R	26903592	26903706
scaffold_12855	4046417	4047390	chr3R	12949228	12950367
scaffold_12855	5095311	5096143	chr3R	15655010	15655469
scaffold_12855	5815095	5817313	chr3R	7191580	7193761
scaffold_12855	9027149	9029023	chr3R	6610600	6611625
scaffold_12855	9338317	9339076	chr3R	12129155	12129868
scaffold_12855	31213	32531	chr3R	10771499	10772651
scaffold_12855	44112	45161	chr3R	10779042	10779670
scaffold_12855	57215	57732	chr3R	10786648	10787168
scaffold_12855	68672	71385	chr3R	10793928	10797600
scaffold_12855	113474	114116	chr3R	10837880	10838653
scaffold_12855	120945	122440	chr3R	10844784	10846385
scaffold_12855	115599	117318	chr3R	10840361	10840748
scaffold_12855	218058	219500	chr3R	17006729	17007310
scaffold_12855	256775	257675	chr3R	16973724	16973917
scaffold_12855	293325	293769	chr3R	16949857	16950196
scaffold_12855	310226	311273	chr3R	16935660	16936633
scaffold_12855	331406	332090	chr3R	16921396	16921839
scaffold_12855	339949	340432	chr3R	16915613	16915999
scaffold_12855	355996	356737	chr3R	16901778	16902430
scaffold_12855	403547	404767	chr3R	16864586	16865476
scaffold_12855	440595	440928	chr2L	5657261	5657401
scaffold_12855	442610	443169	chr3R	16831956	16832459
scaffold_12855	503605	504718	chr3R	11591058	11592810
scaffold_12855	648550	650324	chr3R	29500185	29501495
scaffold_12855	682635	683497	chr3R	29528271	29529155
scaffold_12855	717937	718254	chr3R	29558850	29559206
scaffold_12855	813027	813588	chr3R	29635907	29636524
scaffold_12855	926349	926940	chr3R	29074188	29074784
scaffold_12855	1000031	1000284	chr3R	8275117	8275353
scaffold_12855	1051079	1051547	chr3R	27236775	27236974
scaffold_12855	1199106	1199460	chr3R	29794000	29794217
scaffold_12855	1242333	1243849	chr3R	31204113	31205181
scaffold_12855	1458730	1459483	chr3R	31059685	31060113
scaffold_12855	1462704	1463350	chr3R	31056111	31056495
scaffold_12855	1506167	1506740	chr3R	31025007	31025402
scaffold_12855	1504264	1505331	chr3R	31026058	31026699
scaffold_12855	1617903	1618402	chr3R	30950379	30950891
scaffold_12855	1619419	1620299	chr3R	30948519	30948883
scaffold_12855	1713755	1714665	chr3R	5402808	5403180
scaffold_12855	1759732	1760472	chr3R	29873594	29874324
scaffold_12855	1814456	1814957	chr3R	27909431	27909916
scaffold_12855	1840948	1841727	chr3R	27893440	27893455
scaffold_12855	1856363	1856712	chr3R	27883371	27883600
scaffold_12855	1904878	1905897	chr3R	27833888	27834498
scaffold_12855	1926017	1926840	chr3R	27818751	27819599
scaffold_12855	1996776	1997440	chr3R	27761638	27762428
scaffold_12855	1985115	1986510	chr3R	27769361	27770486
scaffold_12855	2013270	2013656	chr3R	27753904	27754300
scaffold_12855	2022198	2022605	chr3R	27747329	27747742
scaffold_12855	2239290	2239610	chr3R	27575433	27575555
scaffold_12855	2310986	2311329	chr3R	20991127	20991291
scaffold_12855	2344261	2344707	chr3R	21013864	21014326
scaffold_12855	2399856	2400333	chr3R	22658047	22658559
scaffold_12855	2411579	2413092	chr3R	22651153	22651585
scaffold_12855	2442602	2444287	chr3R	24885474	24885905
scaffold_12855	2524549	2525564	chr3R	26904696	26905193
scaffold_12855	2759956	2761056	chr3R	10059233	10059475
scaffold_12855	2757813	2758383	chr3R	10060819	10061310
scaffold_12855	2901064	2902829	chr3R	13422069	13423042
scaffold_12855	2907546	2908411	chr3R	13417511	13417584
scaffold_12855	2956610	2957125	chr2R	6164359	6164378
scaffold_12855	2962242	2963506	chr3R	13359623	13360333
scaffold_12855	3088898	3090292	chr3R	30193219	30193366
scaffold_12855	3235947	3236456	chr3R	30298179	30298490
scaffold_12855	3252255	3252886	chr3R	30310244	30310866
scaffold_12855	3272638	3273230	chr3R	30332948	30333409
scaffold_12855	3312885	3313495	chr3R	30366622	30367066
scaffold_12855	3372496	3373078	chr3R	30420305	30420390
scaffold_12855	3467764	3469272	chr3R	30057754	30059114
scaffold_12855	3646665	3647220	chr3R	30173017	30173541
scaffold_12855	3703224	3703828	chr3R	13229940	13230304
scaffold_12855	3719205	3720194	chr3R	13215781	13216719
scaffold_12855	3843974	3845647	chr3R	13106766	13108280
scaffold_12855	3859027	3860068	chr3R	13095084	13096029
scaffold_12855	3855472	3856255	chr3R	13098317	13099156
scaffold_12855	3903454	3903829	chr3R	13061507	13061800
scaffold_12855	3905836	3906368	chr3R	13059653	13060704
scaffold_12855	3941625	3942145	chr3R	13048757	13049228
scaffold_12855	4183727	4184296	chr3R	12831741	12832501
scaffold_12855	4282770	4283286	chr3R	12752385	12752683
scaffold_12855	4284246	4285346	chr3R	12750338	12751416
scaffold_12855	4351440	4352431	chr3R	18656813	18657321
scaffold_12855	4382684	4383169	chr3R	18630919	18631434
scaffold_12855	4397092	4398306	chr3R	18619349	18620260
scaffold_12855	4457810	4458349	chr3R	18567455	18568091
scaffold_12855	4475017	4475547	chr3R	18557652	18558064
scaffold_12855	4506888	4507467	chr3R	18527102	18527431
scaffold_12855	4549145	4549882	chr2R	5797193	5797869
scaffold_12855	4556470	4557541	chr3R	18485826	18486934
scaffold_12855	4587715	4588265	chr3R	18464546	18464910
scaffold_12855	4607933	4608704	chr3R	18452786	18452913
scaffold_12855	4633674	4635064	chr3R	18432628	18433186
scaffold_12855	4651096	4651973	chr3R	18416555	18417541
scaffold_12855	4722009	4723902	chr3R	18346941	18348109
scaffold_12855	4749779	4750535	chr3R	18320838	18321164
scaffold_12855	4837003	4837813	chr2L	19180047	19180833
scaffold_12855	4886719	4887258	chr3R	15494240	15494356
scaffold_12855	4896077	4896623	chr3R	15499727	15500015
scaffold_12855	4882808	4883067	chr3R	9532288	9532564
scaffold_12855	5006991	5007788	chr3R	15573103	15573494
scaffold_12855	5076138	5076458	chr3R	15640777	15641075
scaffold_12855	5083894	5084775	chr3R	15645792	15646600
scaffold_12855	5108071	5108604	chr3R	15663184	15663671
scaffold_12855	5157579	5158043	chr3R	15702048	15702507
scaffold_12855	5231167	5231626	chr3R	15754690	15754974
scaffold_12855	5243884	5245241	chr3R	15763784	15765278
scaffold_12855	5251979	5253546	chr3R	15770005	15770963
scaffold_12855	5285182	5286365	chr3R	9037313	9038636
scaffold_12855	5289477	5289760	chr3R	9036092	9036322
scaffold_12855	5333607	5334196	chr3R	8996815	8997040
scaffold_12855	5327838	5328447	chr3R	9003180	9003434
scaffold_12855	5345714	5346737	chr3R	8986114	8986654
scaffold_12855	5534229	5534960	chr3R	9639379	9639792
scaffold_12855	5580028	5581204	chr3R	9671678	9672425
scaffold_12855	5656405	5657391	chr3R	21082376	21082658
scaffold_12855	5662411	5663498	chr3R	21087498	21088059
scaffold_12855	5684526	5684808	chr3R	9545123	9545190
scaffold_12855	5720877	5721546	chr3R	9581822	9583342
scaffold_12855	5851688	5851933	chr3R	7198806	7199018
scaffold_12855	5886979	5887609	chr3R	7211695	7212299
scaffold_12855	5936600	5937626	chr3R	7256639	7257558
scaffold_12855	5954446	5954913	chr3R	7273995	7274964
scaffold_12855	6011888	6012386	chr3R	7338604	7339041
scaffold_12855	6075775	6077175	chr3R	7378599	7379150
scaffold_12855	6079291	6079958	chr3R	7380081	7380757
scaffold_12855	6117623	6119007	chr3R	7413620	7413902
scaffold_12855	6280835	6281573	chr3R	7554887	7555513
scaffold_12855	6420602	6421047	chr3R	7669418	7669841
scaffold_12855	6551694	6552782	chr3R	7807181	7808428
scaffold_12855	6607323	6608482	chr3R	7849119	7851523
scaffold_12855	6615301	6616180	chr3R	7857749	7858590
scaffold_12855	6679855	6680664	chr3R	25498594	25499942
scaffold_12855	6698465	6700281	chr3R	25511357	25512184
scaffold_12855	6696900	6697958	chr3R	25510579	25510764
scaffold_12855	6748188	6748725	chr3R	25549812	25549823
scaffold_12855	6755794	6758316	chr3R	25554720	25556415
scaffold_12855	6766761	6767582	chr3R	25562450	25562563
scaffold_12855	6869689	6870270	chr3R	25636692	25636862
scaffold_12855	6900015	6900435	chr3R	25665663	25666033
scaffold_12855	6939051	6939964	chr3R	25693830	25695288
scaffold_12855	6953293	6954089	chr3R	25703149	25703933
scaffold_12855	7016322	7016903	chr3R	25758854	25759377
scaffold_12855	7108600	7109640	chr3R	25849462	25850270
scaffold_12855	7124871	7125697	chr3R	19661203	19662183
scaffold_12855	7218766	7219176	chr3R	19733758	19734173
scaffold_12855	7244705	7244976	chr3R	19756763	19756954
scaffold_12855	7303259	7303738	chr3R	19795350	19795762
scaffold_12855	7569625	7570255	chr3R	20006231	20006427
scaffold_12855	7588185	7589180	chr3R	20022292	20023661
scaffold_12855	7760112	7760745	chr3R	5322209	5322411
scaffold_12855	7786870	7787606	chr3R	5300523	5301260
scaffold_12855	7970531	7970992	chr3R	5094346	5094707
scaffold_12855	8097453	8097909	chr3R	7967724	7968290
scaffold_12855	8108167	8109068	chr3R	7956234	7956360
scaffold_12855	8123379	8123618	chr3R	7943398	7943529
scaffold_12855	8113643	8114711	chr3R	7951216	7951398
scaffold_12855	8128082	8128474	chr3R	7939035	7939433
scaffold_12855	8151740	8152376	chr3R	8671180	8671726
scaffold_12855	8161323	8161620	chr3R	8661030	8661177
scaffold_12855	8173376	8174260	chr3R	8648745	8649804
scaffold_12855	8185208	8185830	chr3R	8640186	8640681
scaffold_12855	8198774	8199310	chr3R	8631262	8631586
scaffold_12855	8217001	8217453	chr3R	8615640	8615908
scaffold_12855	8232580	8234268	chr3R	8593404	8595129
scaffold_12855	8244954	8246368	chr3R	8583898	8584528
scaffold_12855	8318389	8319585	chr3R	4752667	4758041
scaffold_12855	8414351	8415141	chr3R	4837699	4837702
scaffold_12855	8428876	8429979	chr3R	4848735	4849916
scaffold_12855	8435389	8435767	chr3R	4854027	4854062
scaffold_12855	8557447	8559052	chr3R	4959606	4960084
scaffold_12855	8689352	8690748	chr3R	9163738	9164071
scaffold_12855	8696223	8696482	chr3R	9165625	9165736
scaffold_12855	8696941	8697279	chr3R	9167691	9168026
scaffold_12855	8709959	8710461	chr3R	9178384	9178922
scaffold_12855	8715245	8716276	chr3R	9182196	9182415
scaffold_12855	8742775	8743161	chr3R	9200518	9200728
scaffold_12855	8734322	8734833	chr3R	9194687	9195059
scaffold_12855	8780398	8780949	chr3R	9223236	9223410
scaffold_12855	8782051	8783226	chr3R	9226215	9226553
scaffold_12855	8941206	8941885	chr3R	21694527	21695249
scaffold_12855	9086280	9087413	chr3R	6572751	6573294
scaffold_12855	9156690	9157401	chr3R	6515433	6515622
scaffold_12855	9160576	9161822	chr3R	6507091	6507724
scaffold_12855	9186586	9187155	chr3R	6487464	6487996
scaffold_12855	9246346	9247379	chr3R	6558735	6558956
scaffold_12855	9271560	9272244	chr3R	12054593	12055108
scaffold_12855	9263378	9264683	chr3R	12047088	12047404
scaffold_12855	9267615	9267987	chr3R	12049579	12049897
scaffold_12855	9261819	9262544	chr3R	12046395	12046617
scaffold_12855	9399467	9400298	chr3R	12159362	12159946
scaffold_12855	9418671	9419391	chr3R	12170286	12170817
scaffold_12855	9450413	9451278	chr3R	12185677	12186007
scaffold_12855	9493538	9495276	chr3R	12215835	12216493
scaffold_12855	9524766	9525618	chr3R	12241612	12241878
scaffold_12855	9523564	9524174	chr3R	17129028	17129089
scaffold_12855	9555105	9557062	chr3R	12262275	12263874
scaffold_12855	9599628	9600048	chr3R	12291429	12291860
scaffold_12855	9593009	9594320	chr3R	12287551	12287861
scaffold_12855	9601106	9602280	chr3L	21235581	21235741
scaffold_12855	9643455	9644397	chr3R	12317967	12318875
scaffold_12855	9751116	9752290	chr2R	1382427	1383610
scaffold_12855	9752604	9754309	chr2R	1380611	1382103
scaffold_12855	9750039	9750921	chr2R	1383846	1384798
scaffold_12855	9879761	9881132	chr3R	11552853	11556308
scaffold_12855	9906656	9907049	chr2R	9390566	9390955
scaffold_12855	9998156	9999240	chr3R	5454609	5455696
scaffold_12855	10079691	10081081	chr3R	17754087	17757565
scaffold_12875	10485369	10486085	chr2R	21976212	21976220
scaffold_12875	2490263	2491121	chr2R	17737917	17737997
scaffold_12875	6421570	6422549	chr2R	15660224	15660917
scaffold_12875	4274142	4276628	chr2R	19555995	19557484
scaffold_12875	9287126	9289831	chr2R	8363560	8364170
scaffold_12875	10370372	10372554	chr2R	21903322	21905101
scaffold_12875	10665809	10666382	chr2R	16837208	16837591
scaffold_12875	12123790	12125323	chr2R	24102373	24103913
scaffold_12875	13696777	13697512	chr2R	16265918	16266661
scaffold_12875	16481941	16484624	chr2R	10612271	10614259
scaffold_12875	16858078	16859789	chr2R	22912886	22914463
scaffold_12875	18972244	18973096	chr2R	16537380	16537612
scaffold_12875	20348022	20349359	chr2R	15455514	15455867
scaffold_12875	19532	20574	chr2R	9033503	9034594
scaffold_12875	18595	19195	chr2R	9034895	9035458
scaffold_12875	78840	79490	chr2R	8983093	8983742
scaffold_12875	157940	159843	chr2R	13389587	13391248
scaffold_12875	237814	238532	chr2R	13333039	13335117
scaffold_12875	277461	278181	chr2R	13304290	13304688
scaffold_12875	288480	289832	chr2R	13293837	13295492
scaffold_12875	368987	369626	chr2R	9093823	9093856
scaffold_12875	466375	468910	chr2R	18557574	18559376
scaffold_12875	487625	488290	chr2R	18573499	18573882
scaffold_12875	517065	517382	chr2R	18608024	18608227
scaffold_12875	630432	631320	chr2R	12996937	12997495
scaffold_12875	676320	677203	chr2R	13032869	13033209
scaffold_12875	917070	917471	chr2R	7779635	7779896
scaffold_12875	1018275	1018651	chr2R	24655088	24655283
scaffold_12875	1254606	1255456	chr2R	9324780	9325028
scaffold_12875	1258298	1258874	chr2R	9327357	9327660
scaffold_12875	1336324	1337558	chr2R	9977114	9978238
scaffold_12875	1348705	1349612	chr2R	9985866	9986734
scaffold_12875	1347147	1347741	chr2R	9984928	9985297
scaffold_12875	1349864	1350100	chr2R	9986986	9987210
scaffold_12875	1421770	1422471	chr2R	24800529	24801177
scaffold_12875	1431891	1433566	chr2R	24808038	24809704
scaffold_12875	1489860	1490570	chr2R	24850229	24850410
scaffold_12875	1503837	1504597	chr2R	24862481	24862941
scaffold_12875	1497967	1499040	chr2R	24857789	24858650
scaffold_12875	1500885	1501863	chr2R	24860258	24860402
scaffold_12875	1567582	1569383	chr2R	7294740	7296087
scaffold_12875	1578561	1578954	chr2R	7285750	7286122
scaffold_12875	1744272	1745838	chr2R	8872204	8873767
scaffold_12875	1840381	1840706	chr2R	13427859	13427950
scaffold_12875	1924386	1925292	chr2R	14116223	14116361
scaffold_12875	1956714	1957380	chr2R	14073462	14074388
scaffold_12875	2058788	2059374	chr2R	13992383	13992640
scaffold_12875	2083079	2084075	chr2R	25193120	25193270
scaffold_12875	2144342	2146069	chr2R	25222522	25223780
scaffold_12875	2148799	2149279	chr2R	25225182	25225583
scaffold_12875	2215287	2215937	chr2R	25179238	25179587
scaffold_12875	2270628	2271639	chr2R	25125785	25126862
scaffold_12875	2302650	2303612	chr2R	25107521	25108115
scaffold_12875	2327642	2330248	chr2R	25088376	25091490
scaffold_12875	2398867	2400210	chr2R	25056749	25057606
scaffold_12875	2409081	2410186	chr2R	25050793	25051640
scaffold_12875	2438114	2438794	chr3L	25526841	25527208
scaffold_12875	2425676	2426336	chr2R	25040350	25040390
scaffold_12875	2475899	2476922	chr2R	25017934	25018225
scaffold_12875	2676432	2678244	chr2R	16755877	16757383
scaffold_12875	2690215	2692055	chr2R	16740764	16742562
scaffold_12875	2756104	2756381	chr3R	26547971	26548014
scaffold_12875	2819910	2820673	chr2R	16642936	16643078
scaffold_12875	2832560	2833570	chr2R	16634355	16634837
scaffold_12875	2921863	2922965	chr2R	23077279	23078374
scaffold_12875	2946104	2947434	chr2R	23099282	23100827
scaffold_12875	2959993	2960879	chr2R	23106357	23106546
scaffold_12875	2973409	2974202	chr2R	23122263	23122860
scaffold_12875	2980993	2981725	chr2R	23126241	23126720
scaffold_12875	3016742	3017953	chr2R	23156162	23156255
scaffold_12875	3075004	3075746	chr2R	23206565	23207190
scaffold_12875	3190328	3191114	chr2R	23302366	23303207
scaffold_12875	3250843	3251687	chr2R	23348828	23349156
scaffold_12875	3245947	3247645	chr2R	23344757	23346423
scaffold_12875	3256554	3257708	chr2R	23353350	23354014
scaffold_12875	3280678	3281210	chr2R	21640103	21640583
scaffold_12875	3383122	3383872	chr2R	20217309	20217707
scaffold_12875	3546895	3547390	chr2R	20099384	20099630
scaffold_12875	3550397	3551160	chr2R	20097048	20097542
scaffold_12875	3577122	3578254	chr2R	20076583	20077395
scaffold_12875	3601376	3602465	chr2R	20061154	20062099
scaffold_12875	3625827	3626481	chr2R	20046812	20047558
scaffold_12875	3672214	3672806	chr2R	20020466	20020596
scaffold_12875	3706493	3707172	chr2R	22115411	22116092
scaffold_12875	3739726	3740459	chr2R	19970882	19971694
scaffold_12875	3736931	3737484	chr2R	19974022	19974534
scaffold_12875	3761278	3762218	chr2R	19949144	19949389
scaffold_12875	3812533	3813403	chr2R	19903449	19904326
scaffold_12875	3867737	3868476	chr2R	19868953	19869242
scaffold_12875	3956273	3957396	chr2R	19807882	19808430
scaffold_12875	4004128	4005405	chr2R	19775100	19776028
scaffold_12875	4000233	4000894	chr2R	19780681	19781400
scaffold_12875	4001462	4001944	chr2R	19780299	19780640
scaffold_12875	4027039	4027954	chr2R	19715701	19723748
scaffold_12875	4053735	4054439	chr2R	19696714	19697347
scaffold_12875	4123338	4124087	chr2R	19653573	19654554
scaffold_12875	4175240	4176179	chr2R	19624401	19624773
scaffold_12875	4202978	4204509	chr2R	19604530	19605678
scaffold_12875	4205203	4206672	chr2R	19602702	19603839
scaffold_12875	4211609	4213149	chr2R	19599155	19599884
scaffold_12875	4260500	4261066	chr2R	19566737	19567255
scaffold_12875	4265220	4265670	chr2R	19563468	19563766
scaffold_12875	4272140	4272673	chr2R	19558651	19558774
scaffold_12875	4272918	4273846	chr2R	19557566	19558116
scaffold_12875	4277209	4277613	chr2R	19555290	19555563
scaffold_12875	4288769	4289419	chr2R	19548557	19548608
scaffold_12875	4310770	4311926	chr2R	19531056	19531526
scaffold_12875	4348258	4350172	chr2R	19503901	19505405
scaffold_12875	4481699	4482434	chr2R	15906384	15906720
scaffold_12875	4479967	4481111	chr2R	15905999	15906230
scaffold_12875	4663275	4663668	chr2R	6090027	6090395
scaffold_12875	4750827	4751322	chr2R	17603663	17603769
scaffold_12875	4752434	4752872	chr2R	6144620	6145004
scaffold_12875	4808889	4811020	chr2R	6185172	6186938
scaffold_12875	4938387	4939220	chr2R	6505479	6506007
scaffold_12875	4954515	4955075	chr2R	6511557	6511818
scaffold_12875	5086940	5087378	chr2R	6597955	6598302
scaffold_12875	5099749	5100120	chr2R	6603242	6603278
scaffold_12875	5127053	5127307	chr2R	6626576	6626896
scaffold_12875	5134010	5134538	chr2R	6632222	6632779
scaffold_12875	5175730	5177193	chr2R	11807754	11808505
scaffold_12875	5263929	5264471	chr2R	11747534	11747841
scaffold_12875	5290610	5291073	chr2R	11728096	11728480
scaffold_12875	5276565	5278048	chr2R	11736683	11737857
scaffold_12875	5318541	5318917	chrX	21412694	21413040
scaffold_12875	5315825	5316348	chr2R	11709395	11709711
scaffold_12875	5367824	5368127	chr2R	11834796	11835100
scaffold_12875	5649566	5650029	chr2R	14674141	14674197
scaffold_12875	5701635	5702385	chr2R	14632747	14633427
scaffold_12875	5887091	5887595	chrX	10720269	10720303
scaffold_12875	6013448	6013872	chr2R	9797001	9797303
scaffold_12875	6034863	6035795	chr2R	9813091	9813905
scaffold_12875	6256998	6257725	chr2R	13921418	13921846
scaffold_12875	6277304	6278210	chr2R	13907583	13908381
scaffold_12875	6303264	6303816	chr2R	13883295	13883685
scaffold_12875	6315776	6317227	chr2R	13870833	13871788
scaffold_12875	6318978	6320093	chr2R	13868137	13869263
scaffold_12875	6561052	6561479	chr2R	15575894	15576012
scaffold_12875	6593552	6594431	chr2R	19394728	19395130
scaffold_12875	6747527	6748160	chr2R	12224009	12224267
scaffold_12875	6872189	6872733	chrX	19715171	19715310
scaffold_12875	6922490	6922914	chr2R	14428556	14428789
scaffold_12875	6972570	6973232	chr2R	22935436	22936184
scaffold_12875	6980513	6982115	chr2R	22942706	22945916
scaffold_12875	6998105	6998633	chr2R	22953206	22953222
scaffold_12875	7113262	7113502	chr2R	23047605	23047731
scaffold_12875	7240924	7241469	chr2R	24266816	24266883
scaffold_12875	7265205	7266110	chr2R	24285517	24286242
scaffold_12875	7678074	7678574	chr2R	17122262	17122647
scaffold_12875	7707333	7707722	chr2R	17147252	17147517
scaffold_12875	7837811	7838111	chr2R	17259004	17259197
scaffold_12875	7869193	7869635	chr2R	17285997	17286170
scaffold_12875	7969594	7972100	chr2R	17359981	17361647
scaffold_12875	7967278	7967617	chr2R	17357924	17358326
scaffold_12875	7983140	7983791	chr2R	17370764	17371180
scaffold_12875	8040568	8041032	chr2R	11681839	11681964
scaffold_12875	8038622	8039881	chr2R	11680511	11681485
scaffold_12875	8064516	8065214	chr2R	13598869	13599363
scaffold_12875	8079414	8079942	chr2R	13609797	13610371
scaffold_12875	8186754	8187400	chr2R	13676123	13676685
scaffold_12875	8230268	8231436	chr2R	13704426	13705355
scaffold_12875	8319542	8320597	chr2R	13776558	13777820
scaffold_12875	8350051	8350770	chr2R	13801103	13801716
scaffold_12875	8361735	8362263	chr2R	13812904	13813169
scaffold_12875	8364255	8366742	chr2R	13815041	13816984
scaffold_12875	8374967	8375579	chr3R	30885873	30885888
scaffold_12875	8399706	8400122	chr2R	13837684	13837961
scaffold_12875	8440489	8440697	chr2R	12133737	12133901
scaffold_12875	8585712	8586667	chr2R	12031548	12032515
scaffold_12875	8624472	8625912	chr2R	12001760	12002869
scaffold_12875	8666597	8666915	chr2R	18145396	18145640
scaffold_12875	8692854	8694861	chr2R	16237081	16238179
scaffold_12875	8825558	8826741	chr2R	20483707	20484288
scaffold_12875	8833062	8834218	chr2R	20479104	20480105
scaffold_12875	8840206	8840611	chr2R	20474131	20474363
scaffold_12875	8831310	8831619	chr2R	20480717	20481034
scaffold_12875	8872539	8873402	chr2R	20448154	20449002
scaffold_12875	9042720	9043197	chr2R	23070640	23071111
scaffold_12875	9130245	9130581	chr2R	8235680	8235964
scaffold_12875	9143838	9144735	chr2R	8247878	8248699
scaffold_12875	9220301	9221247	chr2R	8310894	8311666
scaffold_12875	9224296	9224637	chr2R	8315448	8315704
scaffold_12875	9228152	9228597	chr2R	8318524	8319115
scaffold_12875	9264847	9265729	chr2R	8342557	8343088
scaffold_12875	9261172	9261647	chr2R	8339775	8339991
scaffold_12875	9268070	9268747	chr2R	8345200	8346142
scaffold_12875	9302582	9304647	chr2R	8372414	8374153
scaffold_12875	9306429	9307429	chr2R	8375427	8376457
scaffold_12875	9309901	9310369	chr2R	8378810	8379044
scaffold_12875	9368184	9368825	chr2R	8423185	8423495
scaffold_12875	9392333	9393592	chr2R	8439452	8440569
scaffold_12875	9450596	9451666	chr2R	8479847	8481371
scaffold_12875	9574313	9575027	chr2R	8547425	8547508
scaffold_12875	9734721	9735582	chr2R	14982163	14982339
scaffold_12875	9761838	9762976	chr2R	15004258	15005548
scaffold_12875	9776506	9776882	chr2R	15023781	15023938
scaffold_12875	9814140	9815057	chr2R	15059538	15059931
scaffold_12875	9854829	9855637	chr2R	15096668	15097464
scaffold_12875	9903427	9904431	chr2R	15150765	15152024
scaffold_12875	9998982	9999312	chr2R	14602471	14602743
scaffold_12875	10150189	10151189	chr2R	21712396	21712553
scaffold_12875	10145300	10145852	chr2R	21707679	21708011
scaffold_12875	10167267	10167819	chr2R	21725332	21725480
scaffold_12875	10165693	10166564	chr2R	21724176	21724405
scaffold_12875	10171704	10172719	chr2R	21727708	21728841
scaffold_12875	10194026	10195420	chr2R	21754765	21755652
scaffold_12875	10308131	10308879	chr2R	21857904	21858429
scaffold_12875	10314284	10314984	chr2R	21862861	21863554
scaffold_12875	10522473	10523014	chr2R	14777593	14777783
scaffold_12875	10611889	10612638	chr2R	23768648	23769180
scaffold_12875	10628351	10629155	chr2R	23754177	23754940
scaffold_12875	10622894	10623893	chr2R	23759134	23759843
scaffold_12875	10721037	10722198	chr2R	7326159	7327092
scaffold_12875	10757806	10758272	chr2R	7361694	7361971
scaffold_12875	10816319	10816816	chr2R	7412119	7412188
scaffold_12875	10950398	10951248	chr2R	21125911	21126779
scaffold_12875	11115008	11115940	chr2R	13592079	13592860
scaffold_12875	11116618	11117148	chr2R	13591004	13591466
scaffold_12875	11152029	11152646	chr2R	19422119	19422827
scaffold_12875	11141928	11142600	chr2R	18635670	18636280
scaffold_12875	11243721	11244202	chr2R	17631003	17631440
scaffold_12875	11315131	11316953	chr2R	8603316	8604534
scaffold_12875	11358249	11359542	chr2R	8636647	8637666
scaffold_12875	11499957	11500355	chr2R	21995632	21996043
scaffold_12875	11656479	11657556	chr2R	22121098	22121275
scaffold_12875	11841657	11842961	chr2R	19427536	19428669
scaffold_12875	11840135	11841104	chr2R	19429174	19430075
scaffold_12875	11846534	11847065	chr2R	19426000	19426145
scaffold_12875	11887600	11888223	chr4	508956	509036
scaffold_12875	11970885	11972201	chr2R	23944914	23946080
scaffold_12875	11984709	11985783	chr2R	23958919	23960017
scaffold_12875	11982803	11983690	chr2R	23960680	23961405
scaffold_12875	12004692	12006698	chr2R	23963619	23964540
scaffold_12875	12036812	12038761	chr2R	5326235	5327798
scaffold_12875	12105949	12107077	chrX	3705507	3705885
scaffold_12875	12092250	12092513	chr2R	24071981	24072245
scaffold_12875	12111160	12112287	chr2R	23982414	23982647
scaffold_12875	12125897	12127018	chr2R	24104441	24105559
scaffold_12875	12170570	12171687	chr2R	24094898	24096015
scaffold_12875	12293890	12297508	chrX	6949098	6949213
scaffold_12875	12331069	12332435	chr2R	5092871	5094237
scaffold_12875	12347039	12348513	chr2R	4187022	4187299
scaffold_12875	12349072	12349740	chr2R	5468350	5468476
scaffold_12875	12406160	12406893	chr2R	10829737	10830106
scaffold_12875	12477516	12480565	chr2R	22487791	22490815
scaffold_12875	12658399	12659015	chr2R	14822910	14823184
scaffold_12875	12679077	12679758	chr2R	14803975	14804654
scaffold_12875	12684432	12684998	chr2R	14800116	14800676
scaffold_12875	12683529	12684159	chr2R	14800807	14801117
scaffold_12875	12765071	12765912	chr2R	17496707	17497272
scaffold_12875	12804421	12805344	chr2R	17480799	17481736
scaffold_12875	12820207	12821331	chr2R	17467773	17468587
scaffold_12875	12882603	12882919	chr2R	11672293	11672847
scaffold_12875	12899416	12899967	chr3L	777818	777942
scaffold_12875	12910050	12910498	chr2R	11647116	11647531
scaffold_12875	12913021	12913356	chr2R	11644670	11645015
scaffold_12875	13056692	13057139	chr2R	11524729	11525088
scaffold_12875	13089053	13089579	chr2R	11495394	11495884
scaffold_12875	13128041	13128341	chr2R	11465619	11465656
scaffold_12875	13125368	13126145	chr2R	11467067	11467744
scaffold_12875	13140169	13141201	chr2R	11456355	11456765
scaffold_12875	13152434	13153053	chr2R	11446314	11446543
scaffold_12875	13151262	13152224	chr2R	11447138	11447729
scaffold_12875	13217754	13218358	chr2R	11395844	11396485
scaffold_12875	13222068	13222709	chr2R	11391972	11392553
scaffold_12875	13223017	13223598	chr2R	11391592	11391847
scaffold_12875	13245742	13246964	chr2R	11374322	11374387
scaffold_12875	13302713	13303098	chr2R	12892450	12892611
scaffold_12875	13406007	13406227	chr2R	21033297	21033501
scaffold_12875	13492257	13493664	chr2R	14311352	14312679
scaffold_12875	13538135	13538649	chr2R	14347976	14348302
scaffold_12875	13684425	13685508	chr2R	16276624	16277617
scaffold_12875	13702663	13703096	chr2R	16260896	16261308
scaffold_12875	13718988	13719797	chr2R	16247415	16248363
scaffold_12875	13813848	13815643	chr2R	22708051	22709659
scaffold_12875	13820415	13823255	chr2R	22714288	22717155
scaffold_12875	13823502	13824095	chr2R	22717328	22717450
scaffold_12875	13851054	13851616	chr2R	22739368	22739733
scaffold_12875	13861642	13862743	chr2R	22746744	22747434
scaffold_12875	13888653	13889212	chr2R	22765477	22765776
scaffold_12875	13883749	13884702	chr2R	22763850	22764790
scaffold_12875	13931281	13933156	chr2R	22796709	22797818
scaffold_12875	14134262	14134760	chr2R	18712915	18713075
scaffold_12875	14173689	14174312	chr2R	18679526	18679918
scaffold_12875	14172763	14173522	chr2R	18680251	18680636
scaffold_12875	14195872	14196418	chr2R	18662795	18663148
scaffold_12875	14219778	14220723	chr2R	18643360	18643571
scaffold_12875	14209410	14210481	chr2R	18650183	18651022
scaffold_12875	14215190	14215674	chr2R	18645725	18646256
scaffold_12875	14242149	14242914	chr2R	21198281	21198618
scaffold_12875	14283375	14283978	chr2R	21221975	21222042
scaffold_12875	14288870	14289738	chr2R	21226986	21227769
scaffold_12875	14299893	14300292	chr2R	21235710	21236665
scaffold_12875	14401543	14402390	chr2R	9230993	9231874
scaffold_12875	14463572	14464330	chr2R	9281631	9282140
scaffold_12875	14512100	14514166	chr2R	7570542	7572593
scaffold_12875	14517647	14518423	chr2R	7576065	7576846
scaffold_12875	14545024	14545764	chr2R	7600724	7600987
scaffold_12875	14662136	14662809	chr2R	24596873	24597418
scaffold_12875	14737209	14737891	chr2R	24540158	24540668
scaffold_12875	14903521	14904400	chr2R	8124303	8125163
scaffold_12875	14893068	14893732	chr2R	8115092	8115714
scaffold_12875	14999050	14999634	chr2R	24119828	24120262
scaffold_12875	15021450	15021946	chr2R	15550479	15550626
scaffold_12875	15280676	15281653	chr2R	17970367	17970741
scaffold_12875	15295712	15296553	chr2R	17954579	17955113
scaffold_12875	15312069	15313345	chr2R	17940195	17941298
scaffold_12875	15306509	15306857	chr3L	23270999	23271001
scaffold_12875	15309222	15310090	chr2R	17961109	17961280
scaffold_12875	15366271	15366852	chr2R	17912592	17912885
scaffold_12875	15556282	15557374	chr2R	6754635	6755383
scaffold_12875	15707380	15707936	chr2R	6860530	6861754
scaffold_12875	15738953	15739993	chr2R	12786372	12786978
scaffold_12875	15749795	15750742	chr2R	12802364	12802446
scaffold_12875	15746896	15748803	chr2R	12799997	12801680
scaffold_12875	15857700	15858658	chr2R	10131614	10132190
scaffold_12875	15921617	15923347	chr2R	10171347	10171403
scaffold_12875	16118323	16118937	chr2R	10324857	10325461
scaffold_12875	16105940	16106784	chr2R	10315928	10316602
scaffold_12875	16123792	16125111	chr2R	10329451	10330345
scaffold_12875	16289585	16289881	chr2R	10449123	10449390
scaffold_12875	16395429	16396439	chr2R	10523819	10524657
scaffold_12875	16393466	16394472	chr2R	10522192	10522994
scaffold_12875	16389944	16390459	chr2R	10519084	10519434
scaffold_12875	16419018	16420391	chr2R	10543022	10544395
scaffold_12875	16499590	16500839	chr2R	10638314	10639099
scaffold_12875	16675722	16676820	chr2R	10767313	10768309
scaffold_12875	16673137	16673487	chr2R	10764985	10765197
scaffold_12875	16763892	16764384	chrX	6871836	6872081
scaffold_12875	16815339	16816760	chr2R	5683672	5684364
scaffold_12875	16836933	16837400	chr2R	22899933	22900195
scaffold_12875	16850053	16850961	chr2R	22907623	22908321
scaffold_12875	16951545	16952562	chr2R	17797050	17797952
scaffold_12875	16959870	16961492	chr2R	17803106	17805167
scaffold_12875	17004860	17005331	chr2R	17840218	17840534
scaffold_12875	17048126	17048713	chr2R	12531006	12531241
scaffold_12875	17167070	17167670	chr2R	24988549	24988870
scaffold_12875	17162545	17163244	chr2R	24991142	24991779
scaffold_12875	17211489	17212312	chr2R	24959648	24959882
scaffold_12875	17220584	17222193	chr2R	24953030	24954408
scaffold_12875	17248754	17249851	chr2R	24930209	24931286
scaffold_12875	17281603	17282284	chr2R	15959571	15959838
scaffold_12875	17375362	17376167	chr2R	16045981	16046968
scaffold_12875	17464861	17465283	chr2R	16113333	16113462
scaffold_12875	17465612	17466388	chr2R	16113808	16114524
scaffold_12875	17644029	17645072	chr2R	14186372	14187503
scaffold_12875	17657560	17659172	chr2R	14174709	14175860
scaffold_12875	17646914	17648214	chr2R	14183287	14184601
scaffold_12875	17685214	17686323	chr2R	21603343	21603747
scaffold_12875	17811372	17812168	chr2R	21504352	21504996
scaffold_12875	17859130	17860100	chr2R	21467462	21467692
scaffold_12875	17869538	17870705	chr2R	21459656	21460557
scaffold_12875	17877284	17879132	chr2R	21454407	21455381
scaffold_12875	17998721	18000113	chr2R	21376785	21377922
scaffold_12875	18045484	18046572	chr2R	21344696	21345647
scaffold_12875	18047010	18048155	chr2R	21343452	21344510
scaffold_12875	18139202	18139860	chrX	14938898	14939090
scaffold_12875	18195805	18196659	chr2R	12373465	12374243
scaffold_12875	18220179	18221612	chr2R	19383604	19385130
scaffold_12875	18321213	18322147	chr2R	22189766	22190537
scaffold_12875	18336700	18337294	chr2R	22200836	22200991
scaffold_12875	18357941	18358491	chr2R	23565221	23565954
scaffold_12875	18439062	18439993	chr2R	23669052	23669160
scaffold_12875	18490520	18491276	chr2R	23630159	23630919
scaffold_12875	18515519	18516273	chr2R	23615676	23616165
scaffold_12875	18561126	18561591	chr2R	23395323	23395497
scaffold_12875	18723646	18724024	chr2R	23522027	23522378
scaffold_12875	18859796	18860367	chr2R	16451084	16451539
scaffold_12875	18887250	18888138	chr2R	16479073	16479997
scaffold_12875	18921901	18923117	chr2R	16510962	16511647
scaffold_12875	18981919	18982809	chr2R	16548913	16549672
scaffold_12875	18976956	18977435	chr2R	16544819	16545103
scaffold_12875	18989564	18990666	chr2R	16554824	16555937
scaffold_12875	19122263	19122630	chr2R	14278104	14278513
scaffold_12875	19142118	19142475	chr2R	14296017	14296313
scaffold_12875	19140276	19141653	chr2R	14294857	14295588
scaffold_12875	19155746	19156040	chr2R	22860499	22860788
scaffold_12875	19218605	19219127	chr2R	22333444	22333627
scaffold_12875	19222089	19223402	chr2R	22335744	22336829
scaffold_12875	19274620	19275867	chr3R	29830270	29830695
scaffold_12875	19327104	19327619	chr2R	22400572	22401088
scaffold_12875	19366216	19367967	chr2R	22434224	22434677
scaffold_12875	19408902	19409614	chr2R	8596176	8597165
scaffold_12875	19633215	19634364	chr2R	18961321	18962413
scaffold_12875	19649576	19650623	chr2R	18954040	18954975
scaffold_12875	19646638	19647017	chr2R	18957278	18957629
scaffold_12875	19667599	19668353	chr2R	18938013	18938516
scaffold_12875	19685342	19686355	chr2R	18923150	18924092
scaffold_12875	19821251	19821963	chr2R	22449957	22450746
scaffold_12875	19826686	19827527	chr2R	12172866	12173222
scaffold_12875	19827737	19828394	chr2R	12171735	12172680
scaffold_12875	19898354	19898862	chr2R	18474038	18474163
scaffold_12875	20018452	20018829	chr2R	18355496	18355756
scaffold_12875	20066512	20066936	chr2R	18319943	18320109
scaffold_12875	20133124	20134398	chr2R	18266688	18268312
scaffold_12875	20123234	20124923	chr2R	18274428	18276093
scaffold_12875	20131628	20132575	chr2R	18268427	18269329
scaffold_12875	20149155	20150067	chr2R	18253027	18253861
scaffold_12875	20174085	20174680	chr2R	18233903	18234291
scaffold_12875	20196984	20197749	chr2R	18215053	18216052
scaffold_12875	20185379	20185935	chr2R	18225500	18225951
scaffold_12875	20239528	20240123	chr2R	5958572	5959176
scaffold_12875	20356524	20357918	chr2R	15461085	15462466
scaffold_12875	20604587	20605241	chr2R	9053122	9053316
scaffold_12891	97186	98251	chrX	22410131	22410320
scaffold_12928	245527	246177	chrX	23089422	23090124
scaffold_12928	3390040	3391496	chrX	8025530	8025970
scaffold_12928	4046156	4047239	chrX	6787237	6787794
scaffold_12928	5799648	5800734	chrX	6611122	6611502
scaffold_12928	6717300	6718614	chrX	4172798	4172903
scaffold_12928	97494	98235	chrX	6967715	6968021
scaffold_12928	263541	264815	chrX	23071531	23071581
scaffold_12928	304179	304670	chrX	23032513	23032734
scaffold_12928	336580	337265	chr3R	30936427	30936683
scaffold_12928	645640	646298	chrX	13183995	13184062
scaffold_12928	888322	888940	chrX	12465414	12465560
scaffold_12928	1077568	1078233	chrX	12607055	12607271
scaffold_12928	1177144	1178388	chrX	5745810	5746710
scaffold_12928	1164855	1165338	chrX	4910126	4910648
scaffold_12928	1220301	1220640	chrX	5711629	5711783
scaffold_12928	1389909	1390392	chrX	2499009	2499346
scaffold_12928	1383093	1383509	chrX	2493889	2493894
scaffold_12928	1449849	1450567	chrX	2532174	2532705
scaffold_12928	1579743	1580446	chrX	11804080	11805040
scaffold_12928	1631332	1631873	chrX	1919626	1919914
scaffold_12928	1632370	1633623	chrX	1920551	1921389
scaffold_12928	2008469	2009195	chrX	14932634	14933398
scaffold_12928	2007566	2008154	chrX	14933753	14933810
scaffold_12928	2056526	2057802	chr3R	7261898	7262054
scaffold_12928	2173436	2173945	chrX	18136439	18136530
scaffold_12928	2278449	2278704	chrX	22894167	22894182
scaffold_12928	2382303	2382740	chrX	2391069	2391482
scaffold_12928	2503024	2504384	chrX	13329219	13329345
scaffold_12928	2564065	2564923	chrX	17746923	17747413
scaffold_12928	2581871	2582547	chrX	17812116	17812539
scaffold_12928	2653574	2653975	chrX	17755586	17755786
scaffold_12928	2865806	2866221	chrX	17950554	17950945
scaffold_12928	2876002	2877229	chrX	17941190	17943013
scaffold_12928	3001822	3002425	chrX	5136236	5136535
scaffold_12928	3312492	3313159	chrX	16539082	16539133
scaffold_12928	3334467	3335471	chrX	7990653	7990854
scaffold_12928	3391624	3392471	chrX	8026797	8026831
scaffold_12928	3398890	3399473	chrX	8029111	8029741
scaffold_12928	3650313	3650772	chrX	12208310	12208391
scaffold_12928	3701956	3702784	chrX	12245510	12246673
scaffold_12928	3715844	3716882	chrX	12254976	12255619
scaffold_12928	3743566	3744963	chrX	12273892	12275443
scaffold_12928	3745258	3746653	chrX	12275894	12276669
scaffold_12928	3768401	3769394	chrX	12295181	12295838
scaffold_12928	3791488	3791961	chrX	12313924	12314210
scaffold_12928	3808465	3809009	chrX	12326273	12326756
scaffold_12928	3830518	3831428	chrX	12339967	12340185
scaffold_12928	3843797	3844431	chrX	12346993	12347258
scaffold_12928	3870678	3871503	chrX	12361265	12361286
scaffold_12928	3925707	3926402	chrX	12414842	12414879
scaffold_12928	4024610	4025401	chrX	6771667	6772433
scaffold_12928	4042085	4042849	chrX	6785101	6785608
scaffold_12928	4119359	4119742	chrX	7972043	7972321
scaffold_12928	4123566	4124765	chrX	7967430	7967699
scaffold_12928	4120149	4120568	chrX	7970960	7971084
scaffold_12928	4116168	4116888	chrX	7975225	7975895
scaffold_12928	4252928	4253456	chrX	13073538	13073995
scaffold_12928	4562412	4562738	chrX	12883588	12883809
scaffold_12928	4572806	4574493	chrX	12876751	12877376
scaffold_12928	4679404	4680295	chrX	12810990	12810993
scaffold_12928	4799389	4799769	chrX	11131025	11131375
scaffold_12928	4867148	4868415	chrX	2597083	2598339
scaffold_12928	5068489	5069335	chrX	5568638	5569049
scaffold_12928	5101990	5102422	chrX	5587884	5588087
scaffold_12928	5222081	5222673	chr3R	29793579	29793666
scaffold_12928	5255136	5256162	chrX	1224886	1224937
scaffold_12928	5274144	5275076	chrX	4371183	4371697
scaffold_12928	5573490	5574510	chrX	2190890	2190926
scaffold_12928	5597146	5597792	chrX	2206101	2206481
scaffold_12928	5615047	5615697	chrX	2219648	2220141
scaffold_12928	5631661	5632150	chrX	19567516	19567793
scaffold_12928	5620855	5621279	chrX	19578399	19578820
scaffold_12928	5656558	5657044	chrX	2256152	2256208
scaffold_12928	5707574	5707884	chrX	2292397	2292761
scaffold_12928	5749083	5749667	chr3L	23138486	23138493
scaffold_12928	5756980	5757883	chr3L	23137097	23137320
scaffold_12928	5794200	5795097	chrX	6604046	6604283
scaffold_12928	5795488	5796198	chrX	6604573	6605166
scaffold_12928	5841287	5842082	chrX	6638031	6638201
scaffold_12928	6081310	6082139	chrX	6699837	6699901
scaffold_12928	6392001	6392590	chrX	8065692	8065931
scaffold_12928	6420663	6421185	chr3R	11968252	11968581
scaffold_12928	6432869	6433452	chrX	3969863	3970691
scaffold_12928	6482632	6483557	chrX	4007979	4008259
scaffold_12928	6487129	6487995	chrX	4011772	4012766
scaffold_12928	6496378	6496760	chrX	4018807	4019201
scaffold_12928	6577715	6578392	chrX	4068388	4068947
scaffold_12928	6605743	6606301	chrX	4086136	4086454
scaffold_12928	6729236	6729719	chrX	4181810	4181864
scaffold_12928	6778555	6779408	chrX	4211045	4211835
scaffold_12928	6910696	6911297	chrUn_DS483734v1	361	608
scaffold_12928	7014711	7015245	chrX	4360566	4361027
scaffold_12928	7167845	7168385	chrX	2044513	2044946
scaffold_12928	7186175	7186643	chrX	2055379	2055731
scaffold_12928	7209481	7210595	chrX	4660071	4661090
scaffold_12928	7417343	7417819	chrX	2441146	2441623
scaffold_12928	7433239	7433865	chrX	2429847	2430268
scaffold_12928	7431646	7432821	chrX	2430629	2431469
scaffold_12928	7429113	7429341	chrX	2432848	2433068
scaffold_12928	7445703	7446059	chrX	8044762	8045039
scaffold_12928	7495724	7496594	chrX	17466465	17466486
scaffold_12928	7565641	7566786	chrX	6378468	6379414
scaffold_12928	7608384	7608760	chrX	6420970	6421462
scaffold_12930	11237	12549	chr3L	3976919	3978830
scaffold_12932	1145899	1148374	chrX	7275207	7276780
scaffold_12932	271302	271869	chrX	5399051	5399216
scaffold_12932	270101	270871	chrX	5399638	5400411
scaffold_12932	267894	268390	chrX	5402182	5402311
scaffold_12932	390354	390954	chrX	16606405	16607018
scaffold_12932	524719	525052	chrX	13383805	13384087
scaffold_12932	533864	534546	chrX	13392759	13393047
scaffold_12932	545833	546431	chrX	13399880	13400012
scaffold_12932	626133	626814	chrX	11770016	11770712
scaffold_12932	631598	632026	chrX	11766738	11766905
scaffold_12932	663756	664595	chrX	11727827	11728841
scaffold_12932	810672	811601	chrX	5961326	5961743
scaffold_12932	845405	845961	chrX	5923630	5923658
scaffold_12932	889808	891877	chrX	5886344	5887447
scaffold_12932	989118	989482	chrX	7168211	7168433
scaffold_12932	1133534	1133854	chrX	7267905	7268139
scaffold_12932	1173491	1174554	chrX	7296856	7297319
scaffold_12932	1228887	1229596	chr2R	16363665	16363835
scaffold_12932	1269539	1270501	chrX	8033658	8033817
scaffold_12932	1368858	1369281	chrX	514224	514693
scaffold_12932	1371288	1371823	chrX	516045	516068
scaffold_12932	1543041	1543964	chrX	10763322	10763412
scaffold_12932	1590203	1590708	chrX	1966092	1966356
scaffold_12932	1855744	1856326	chrX	9220420	9220530
scaffold_12932	1868197	1868444	chrX	9117079	9117283
scaffold_12932	1902321	1902745	chrX	9144964	9144986
scaffold_12932	2015857	2016443	chr3R	27024697	27024760
scaffold_12936	9478	10232	chr2L	22860399	22861193
scaffold_12936	7120	7494	chr2L	22858226	22858600
scaffold_12936	118862	119777	chr3R	7263230	7263378
scaffold_12936	115999	117706	chr4	342170	343414
scaffold_12936	129300	130249	chr3R	5478312	5478715
scaffold_12936	133181	133915	chr3L	25081801	25081962
scaffold_12936	306663	307212	chr2L	23192339	23192705
scaffold_12936	363740	365383	chrUn_DS483662v1	8280	8692
scaffold_12936	418508	419744	chr3L	23358582	23359289
scaffold_12936	422757	425279	chr3L	25665076	25665620
scaffold_12936	433633	434305	chr2R	4436992	4437488
scaffold_12936	465220	467005	chr3L	28100733	28100756
scaffold_12936	505495	507686	chr3R	881219	881232
scaffold_12936	543840	544847	chrY	1036941	1037391
scaffold_12937	134511	134942	chrX	21552513	21553000
scaffold_12941	627917	629442	chr2L	21368226	21368815
scaffold_12941	707124	708359	chr3L	26340275	26341675
scaffold_12942	22254	22644	chrX	1813042	1813483
scaffold_12942	37977	39318	chrX	1797056	1797729
scaffold_12942	43410	43995	chrX	1792002	1792289
scaffold_12942	59573	60870	chr2L	3276163	3277436
scaffold_12954	965313	966848	chr2L	23084723	23085398
scaffold_12954	1342776	1343904	chrUn_DS483806v1	286	491
scaffold_12954	1474493	1475950	chr3L	27339964	27340206
scaffold_12954	1670035	1671286	chr2R	3583357	3584059
scaffold_12954	170527	171251	chr3L	26533047	26533206
scaffold_12954	265996	266735	chr3R	4063956	4064298
scaffold_12954	484800	487360	chr3R	768237	768396
scaffold_12954	575285	575574	chr3R	2558021	2558310
scaffold_12954	1027254	1027752	chr3L	23089307	23089563
scaffold_12954	1225711	1226153	chr3R	1902261	1902481
scaffold_12954	1282067	1284143	chr3R	2313708	2313936
scaffold_12954	1287083	1287550	chr3R	2311967	2312118
scaffold_12954	1380377	1381282	chr3R	805649	805990
scaffold_12954	1394045	1394358	chr2R	3709706	3709980
scaffold_12954	1472559	1473262	chr3R	441720	442071
scaffold_12954	1525569	1527137	chr3L	26755648	26755838
scaffold_12954	1570875	1571758	chr3R	3170432	3170553
scaffold_12954	1586618	1587098	chr3R	6514276	6514876
scaffold_12954	1618806	1620889	chr3L	28061485	28061510
scaffold_12954	1657293	1657609	chr3R	2911573	2911943
scaffold_12954	1663308	1663626	chr2L	22795492	22795699
scaffold_12954	1678007	1678975	chr2R	3582681	3583125
scaffold_12954	1759122	1760016	chr3R	2944075	2944330
scaffold_12954	1767647	1768619	chr3L	24814547	24815627
scaffold_12954	1762589	1763324	chr2L	18997256	18997377
scaffold_12954	1831772	1832902	chr2R	6301530	6302695
scaffold_12954	1836620	1837559	chr2R	6296132	6296984
scaffold_12954	1889152	1890183	chr3L	25266505	25267471
scaffold_12954	1887017	1888242	chrX	6023681	6024028
scaffold_12954	1893169	1894271	chrX	6023276	6023674
scaffold_12954	1898018	1899190	chrX	21932335	21932655
scaffold_12958	950262	951974	chr3R	2774828	2775112
scaffold_12958	3387007	3391935	chr3L	19844889	19845229
scaffold_12958	124090	125309	chr4	341173	341213
scaffold_12958	203103	204720	chr3L	26031989	26032250
scaffold_12958	256867	257668	chr4	342123	342948
scaffold_12958	246828	247537	chr3R	3754898	3755213
scaffold_12958	253575	254264	chr3L	25070117	25070747
scaffold_12958	291154	291915	chr3L	23332228	23332554
scaffold_12958	332348	332629	chr3L	24305455	24305882
scaffold_12958	560189	560772	chr3L	25227440	25227981
scaffold_12958	558403	559307	chr3R	2396469	2397202
scaffold_12958	608028	609620	chrY_CP007107v1_random	37902	39363
scaffold_12958	685997	686501	chr3R	3750012	3750108
scaffold_12958	674783	675373	chrY	2186484	2186683
scaffold_12958	715756	717204	chr3L	28083862	28083996
scaffold_12958	705421	705896	chr2L	1798605	1798791
scaffold_12958	712625	713750	chr3L	25082950	25084225
scaffold_12958	733249	734381	chr3L	23843554	23844018
scaffold_12958	726929	727222	chr3R	1888726	1888949
scaffold_12958	798217	798756	chr4	935681	936113
scaffold_12958	923177	924876	chr3R	3363199	3363299
scaffold_12958	921973	922876	chr3R	540768	540777
scaffold_12958	956279	957520	chr3L	23319678	23319929
scaffold_12958	960612	961480	chrY	1036813	1037093
scaffold_12958	988221	989154	chr3L	26057788	26057966
scaffold_12958	1023219	1023841	chr2L	23243392	23243401
scaffold_12958	1033063	1035333	chr2R	4087594	4088591
scaffold_12958	1058296	1059950	chr3R	25066008	25066494
scaffold_12958	1053309	1053781	chr2R	2974718	2974965
scaffold_12958	1079495	1080084	chrX	22956872	22956931
scaffold_12958	1089558	1090121	chr3R	9734346	9734585
scaffold_12958	1168149	1168675	chr3R	895876	896448
scaffold_12958	1221377	1222021	chr3R	3753658	3754375
scaffold_12958	1251452	1252785	chr3R	9737336	9737481
scaffold_12958	1271565	1272598	chr3L	25066050	25066994
scaffold_12958	1306684	1308323	chr3L	15860798	15861108
scaffold_12958	1298681	1300043	chr3R	968819	969205
scaffold_12958	1321786	1323285	chrX	22894246	22894348
scaffold_12958	1320443	1321563	chr3R	9737909	9738194
scaffold_12958	1510612	1512904	chr3L	23407100	23407400
scaffold_12958	1561019	1562556	chr2R	2650811	2650920
scaffold_12958	1595199	1596162	chr3R	2603519	2603896
scaffold_12958	1673373	1674532	chr2R	1972066	1973330
scaffold_12958	1692449	1693416	chr3L	23403854	23404294
scaffold_12958	1745957	1747073	chr3R	4349713	4351455
scaffold_12958	1742065	1743596	chr3L	20767864	20768072
scaffold_12958	1777933	1778421	chr3R	3585567	3585884
scaffold_12958	1812145	1814102	chr3L	24902825	24902902
scaffold_12958	1831302	1832665	chr2R	3394430	3394699
scaffold_12958	1840338	1841771	chr3L	18855986	18856506
scaffold_12958	1944679	1945997	chr2R	2801785	2802160
scaffold_12958	1965221	1965754	chr2R	1548990	1549619
scaffold_12958	1988512	1990271	chr3R	1875978	1876081
scaffold_12958	2003856	2005093	chr3R	2153262	2153457
scaffold_12958	2045570	2046998	chr3L	23420058	23420571
scaffold_12958	2100908	2101749	chr3L	23129582	23129873
scaffold_12958	2107504	2108216	chr3R	1159942	1160690
scaffold_12958	2257942	2258476	chr2R	4744538	4744569
scaffold_12958	2270987	2271585	chr2L	22267532	22267535
scaffold_12958	2323473	2324632	chr2R	1317152	1317403
scaffold_12958	2393508	2394420	chr3L	26514917	26515104
scaffold_12958	2461214	2462637	chrX	6323293	6323529
scaffold_12958	2545718	2547653	chr3L	24409714	24409965
scaffold_12958	2561273	2562265	chr3L	26805893	26806061
scaffold_12958	2598739	2600720	chrY	717480	718185
scaffold_12958	2672091	2672420	chr3R	1550276	1550436
scaffold_12958	2760290	2761257	chr2L	23450863	23451113
scaffold_12958	2780028	2781215	chr2R	3046033	3047378
scaffold_12958	2799650	2800274	chr3L	24192009	24192516
scaffold_12958	2837752	2838206	chr3L	11497180	11497533
scaffold_12958	2862140	2864273	chr3L	22604014	22604235
scaffold_12958	2880591	2881812	chr2L	23055006	23055055
scaffold_12958	3011103	3013393	chr3R	3889287	3889555
scaffold_12958	3029757	3030640	chr2R	4360178	4360254
scaffold_12958	3036877	3037461	chr2R	593838	593918
scaffold_12958	3053959	3054723	chr3R	2986354	2986386
scaffold_12958	3057199	3057436	chr3R	967058	967363
scaffold_12958	3082428	3083120	chrX	23189578	23189735
scaffold_12958	3106213	3106930	chr3R	4602890	4603113
scaffold_12958	3168663	3169191	chr2L	23064584	23064751
scaffold_12958	3182246	3182629	chrX	14104585	14104837
scaffold_12958	3211741	3212927	chr3R	2737493	2737600
scaffold_12958	3218013	3218727	chr3L	24213809	24214143
scaffold_12958	3248791	3249081	chr3L	26770558	26770687
scaffold_12958	3260657	3261572	chr3L	25452478	25453072
scaffold_12958	3283980	3284638	chr3L	23920356	23921031
scaffold_12958	3311721	3312269	chr2R	1873480	1873992
scaffold_12958	3351662	3353153	chr3R	2904511	2904997
scaffold_12958	3408549	3409216	chr2R	4414430	4414459
scaffold_12958	3446329	3447038	chr3L	27340502	27341229
scaffold_12958	3543782	3544690	chr2L	22778740	22778823
scaffold_12963	9175026	9175918	chr2L	4063517	4064142
scaffold_12963	10092327	10094320	chr2L	16749288	16751028
scaffold_12963	11795605	11796630	chr2L	4495798	4496829
scaffold_12963	769621	770423	chr2L	2966907	2967414
scaffold_12963	1588749	1590201	chr2L	19683180	19683602
scaffold_12963	1622003	1622518	chr2L	19636735	19636898
scaffold_12963	5029342	5030235	chr2L	14730135	14730889
scaffold_12963	5734328	5735136	chr2L	8625909	8626231
scaffold_12963	7371944	7373902	chr2L	1402005	1403292
scaffold_12963	7536094	7537681	chr2L	1516231	1516787
scaffold_12963	8666809	8667427	chr2L	7901777	7902095
scaffold_12963	9600673	9601587	chr2L	4806523	4806617
scaffold_12963	10469238	10469644	chr2L	10547313	10547701
scaffold_12963	12173006	12173687	chr2L	15495396	15495967
scaffold_12963	13072836	13074628	chr2L	16411350	16413099
scaffold_12963	15286161	15287326	chr2L	3496338	3496847
scaffold_12963	15482641	15484340	chr2L	7381821	7383466
scaffold_12963	16498601	16499549	chr2L	17571244	17571640
scaffold_12963	16662471	16663114	chr2L	17693669	17693925
scaffold_12963	16808753	16810913	chr2L	17795381	17796509
scaffold_12963	18037314	18040064	chr2L	18189397	18190733
scaffold_12963	18300539	18301178	chr2L	18366064	18366423
scaffold_12963	19578617	19579439	chr2L	991664	992288
scaffold_12963	19544942	19547016	chr2L	959085	960694
scaffold_12963	19972007	19972688	chr2L	3078288	3079045
scaffold_12963	192225	192783	chr2L	2831128	2831538
scaffold_12963	230500	231292	chr2L	8953190	8953361
scaffold_12963	272830	273573	chr2L	8977982	8978674
scaffold_12963	336998	337338	chr2L	9025892	9026204
scaffold_12963	348847	349523	chr2L	9033054	9033709
scaffold_12963	422578	423357	chr2L	9092096	9092716
scaffold_12963	593462	594209	chr2L	9198177	9198783
scaffold_12963	689532	689999	chr2L	9275461	9275829
scaffold_12963	767172	767790	chr2L	9329767	9330234
scaffold_12963	847987	849241	chr2L	2911833	2912139
scaffold_12963	909382	909824	chr2L	3693747	3693770
scaffold_12963	986234	987192	chr2L	10450947	10451963
scaffold_12963	1037791	1038229	chr2L	10407903	10408089
scaffold_12963	1058116	1059515	chr2L	6608941	6609611
scaffold_12963	1148528	1149152	chr2L	6544572	6545065
scaffold_12963	1149399	1150496	chr2L	6543532	6544354
scaffold_12963	1255746	1256208	chr2L	19961845	19962085
scaffold_12963	1332170	1332691	chr2L	19908596	19909043
scaffold_12963	1375073	1375862	chr2L	19878502	19878908
scaffold_12963	1382026	1383001	chr2L	19872639	19873474
scaffold_12963	1430683	1431659	chr2L	19833520	19834293
scaffold_12963	1431961	1432497	chr2L	19832716	19833174
scaffold_12963	1443826	1444370	chr2L	19823651	19824025
scaffold_12963	1564361	1565279	chr2L	19702633	19703285
scaffold_12963	1577847	1578451	chr2L	19691493	19691987
scaffold_12963	1601660	1601984	chr2L	19674419	19674734
scaffold_12963	1633909	1634387	chr2L	19625677	19625825
scaffold_12963	1692626	1693000	chr2L	9885571	9885970
scaffold_12963	1905702	1906612	chr2L	9726539	9727529
scaffold_12963	1910824	1913127	chr2L	9720458	9723078
scaffold_12963	1961483	1962984	chr2L	13542995	13543585
scaffold_12963	1996244	1997131	chr2L	13517492	13518007
scaffold_12963	2003752	2004256	chr2L	13509857	13510344
scaffold_12963	2044986	2045730	chr2L	11500643	11501066
scaffold_12963	2041303	2042696	chr2L	11504119	11506120
scaffold_12963	2084154	2084973	chr2L	11452457	11453448
scaffold_12963	2107575	2111608	chr2L	11423403	11428943
scaffold_12963	2112145	2112577	chr2L	11422651	11422828
scaffold_12963	2135856	2137039	chr2L	11391430	11392987
scaffold_12963	2146579	2147018	chr2L	11379145	11379592
scaffold_12963	2269743	2270628	chr2L	11237326	11238400
scaffold_12963	2316588	2317871	chr2L	11180901	11183006
scaffold_12963	2314016	2314421	chr2L	11185171	11185286
scaffold_12963	2312731	2313769	chr2L	11185841	11186715
scaffold_12963	2330193	2330566	chr2L	11164651	11164978
scaffold_12963	2538228	2538912	chrX	3554961	3555058
scaffold_12963	2570502	2571535	chr2L	22156614	22157107
scaffold_12963	2660130	2660979	chr2L	6412728	6413321
scaffold_12963	2700162	2701140	chr2L	6394404	6394655
scaffold_12963	2704175	2705223	chrX	21437999	21438190
scaffold_12963	2731171	2733568	chr2L	6373264	6375253
scaffold_12963	2726277	2726683	chr2L	6357195	6357356
scaffold_12963	2729619	2730915	chr2L	6375375	6376594
scaffold_12963	2746050	2747258	chr2L	6360196	6360883
scaffold_12963	2743976	2744628	chr2L	6362112	6362798
scaffold_12963	2740529	2741124	chr2L	6370522	6370812
scaffold_12963	2806620	2808382	chr2L	6329188	6330559
scaffold_12963	2877259	2877787	chr2L	6295931	6296493
scaffold_12963	2892438	2893340	chr2L	6287911	6288871
scaffold_12963	2952379	2953218	chr2L	6249215	6249918
scaffold_12963	2993972	2994319	chr2L	6226173	6226520
scaffold_12963	3092135	3093242	chr2L	6157734	6158314
scaffold_12963	3200109	3201232	chr2L	5933323	5934508
scaffold_12963	3302692	3303113	chr2L	6005885	6006061
scaffold_12963	3311412	3311829	chr3L	7951357	7951756
scaffold_12963	3339440	3340195	chr2L	6032057	6032564
scaffold_12963	3340475	3341077	chr2L	6032747	6033136
scaffold_12963	3338379	3338669	chr2L	6031130	6031300
scaffold_12963	3391612	3392344	chr2L	6697122	6697779
scaffold_12963	3397288	3397665	chr2L	6692979	6693186
scaffold_12963	3500373	3500952	chr2L	5564058	5564634
scaffold_12963	3520099	3520416	chr2L	5568901	5569139
scaffold_12963	3522849	3524215	chr2L	5566807	5568295
scaffold_12963	3586684	3587114	chr2L	5621144	5621565
scaffold_12963	3739986	3740438	chr2L	5711939	5712355
scaffold_12963	3893459	3893873	chr2L	6757566	6757753
scaffold_12963	3905882	3907333	chr2L	6748826	6749117
scaffold_12963	4028778	4029164	chr2L	6092938	6093322
scaffold_12963	4122075	4123090	chr2L	6124512	6126477
scaffold_12963	4301567	4302414	chr2L	15246180	15247240
scaffold_12963	4352288	4353013	chr2L	15219494	15219974
scaffold_12963	4378986	4379912	chr2L	15187877	15188781
scaffold_12963	4452006	4452995	chr2L	15136450	15137402
scaffold_12963	4453883	4454424	chr2L	15138075	15138171
scaffold_12963	4448186	4449545	chr2L	15133483	15134258
scaffold_12963	4450369	4451113	chr2L	15135182	15135961
scaffold_12963	4508736	4509042	chr2L	15093996	15094280
scaffold_12963	4559720	4561202	chr2L	15056673	15059279
scaffold_12963	4561644	4562045	chr2L	15051797	15055634
scaffold_12963	4590196	4590737	chr2L	15028773	15029325
scaffold_12963	4702587	4703068	chr2L	14934461	14935000
scaffold_12963	4724922	4725650	chr2L	14912848	14913527
scaffold_12963	4721367	4722181	chr2L	14915658	14916607
scaffold_12963	4765641	4767148	chr2L	14879133	14879500
scaffold_12963	4759249	4759499	chr2L	14888792	14889036
scaffold_12963	4781440	4782193	chr2L	14868254	14869080
scaffold_12963	4772104	4773062	chr2L	14874604	14875558
scaffold_12963	4817853	4818349	chr2L	14855156	14855213
scaffold_12963	4891764	4892169	chr2L	14824390	14824607
scaffold_12963	4911823	4912657	chr2L	14815212	14815970
scaffold_12963	4959811	4960781	chr2L	14776971	14777325
scaffold_12963	4978932	4979470	chr2L	14762138	14762278
scaffold_12963	4970136	4970520	chr2L	14768534	14768593
scaffold_12963	4990651	4991147	chr2L	14744944	14745075
scaffold_12963	5002472	5002962	chr2L	14751948	14752279
scaffold_12963	5003441	5004265	chr2L	14752744	14753358
scaffold_12963	5009710	5010233	chr2L	14756196	14756471
scaffold_12963	5027866	5028456	chr2L	14731767	14731985
scaffold_12963	5022430	5022798	chr2L	14736706	14736821
scaffold_12963	5024478	5025141	chr2L	14734352	14734606
scaffold_12963	5030773	5031673	chr2L	14723966	14724538
scaffold_12963	5041504	5042244	chr2L	14716168	14716632
scaffold_12963	5040315	5041156	chr2L	14715825	14716098
scaffold_12963	5033083	5034081	chr2L	14722193	14723516
scaffold_12963	5042397	5043075	chr2L	14714933	14715262
scaffold_12963	5039473	5039929	chr2L	14717263	14717529
scaffold_12963	5081089	5081889	chr2L	19043522	19044288
scaffold_12963	5105294	5105686	chr2L	19025211	19025341
scaffold_12963	5125743	5126542	chr2L	8359165	8360321
scaffold_12963	5151745	5152527	chr2L	6460312	6460731
scaffold_12963	5210927	5211260	chr2L	22056223	22056549
scaffold_12963	5253955	5255296	chr2L	22010689	22011752
scaffold_12963	5295846	5296957	chr2L	21964806	21965347
scaffold_12963	5356826	5357489	chr2L	21926073	21926311
scaffold_12963	5350899	5351241	chr2L	21928822	21928983
scaffold_12963	5386628	5387357	chr2L	21904779	21905568
scaffold_12963	5440985	5442084	chr2L	21864488	21864928
scaffold_12963	5564897	5565837	chr2L	21772336	21772982
scaffold_12963	5651397	5651977	chr2L	8671296	8671755
scaffold_12963	5652576	5653684	chr2L	8669927	8670790
scaffold_12963	5676653	5677352	chr4	1052636	1053223
scaffold_12963	5678723	5679595	chr2L	8657937	8658514
scaffold_12963	5671179	5671834	chr2L	8663147	8663698
scaffold_12963	5737538	5738239	chr2L	8623667	8624008
scaffold_12963	5809184	5809643	chr2L	8566178	8566460
scaffold_12963	5826204	5827008	chr2L	8550600	8551420
scaffold_12963	5843424	5844854	chr2L	8547625	8548551
scaffold_12963	5886794	5887256	chr2L	3189207	3189646
scaffold_12963	6053054	6053445	chr2L	3181512	3181894
scaffold_12963	6133245	6133669	chr2L	11585077	11585094
scaffold_12963	6163338	6164066	chr2L	11609152	11609559
scaffold_12963	6168942	6169367	chr2L	11617484	11618164
scaffold_12963	6212439	6213254	chr2L	11650617	11651387
scaffold_12963	6223536	6224302	chr2L	11656704	11657463
scaffold_12963	6257088	6257829	chr2L	11685638	11686487
scaffold_12963	6383204	6384527	chr2L	11781342	11782863
scaffold_12963	6437137	6437672	chr2L	5158416	5158871
scaffold_12963	6494967	6495605	chr2L	5110555	5111026
scaffold_12963	6506464	6507066	chr3R	30580318	30580770
scaffold_12963	6563885	6564507	chr2L	7806589	7807040
scaffold_12963	6699382	6700077	chr2L	12848271	12848998
scaffold_12963	6696366	6698183	chr2L	12846422	12847967
scaffold_12963	6826361	6826708	chr2L	12978283	12978612
scaffold_12963	6881539	6882293	chr2L	13025249	13025802
scaffold_12963	7042840	7043452	chr2L	13167123	13167547
scaffold_12963	7113905	7114557	chr2L	1188668	1188842
scaffold_12963	7126026	7126362	chr2L	1196911	1196999
scaffold_12963	7131699	7133313	chr2L	1204546	1205270
scaffold_12963	7229811	7230501	chr3R	29561438	29561509
scaffold_12963	7263363	7264416	chr2L	1314568	1314611
scaffold_12963	7275278	7277136	chr2L	1327271	1328582
scaffold_12963	7354228	7355016	chr2L	1387866	1388783
scaffold_12963	7357193	7357687	chr2L	1389740	1390126
scaffold_12963	7405873	7406671	chr2L	1423575	1424047
scaffold_12963	7498348	7499427	chr2L	1490286	1490688
scaffold_12963	7525477	7526373	chr2L	1507943	1508874
scaffold_12963	7528008	7530963	chr2L	1509606	1512616
scaffold_12963	7550368	7550939	chr3L	4749093	4749320
scaffold_12963	7752760	7753135	chr2L	1659100	1659381
scaffold_12963	7777678	7778281	chr2L	1675430	1675538
scaffold_12963	7809326	7809864	chr2L	1706869	1707245
scaffold_12963	7835621	7836850	chr2L	4994159	4994884
scaffold_12963	7847449	7847900	chr2L	2137242	2137279
scaffold_12963	7865061	7866454	chr2L	16324394	16325054
scaffold_12963	7914096	7914730	chr2L	11113199	11113743
scaffold_12963	7969635	7970106	chr2L	11073761	11074491
scaffold_12963	8039125	8039979	chr2L	11019286	11020029
scaffold_12963	8089318	8089600	chr2L	3310652	3310934
scaffold_12963	8101801	8102991	chr2L	3317527	3318918
scaffold_12963	8096306	8097776	chr2L	3314610	3315551
scaffold_12963	8128652	8130412	chr2L	3335592	3337366
scaffold_12963	8319721	8320911	chr2L	12117994	12118544
scaffold_12963	8324382	8325353	chr2L	12123009	12123834
scaffold_12963	8371360	8372132	chr2L	12158319	12158662
scaffold_12963	8380949	8381978	chr2L	12166712	12167320
scaffold_12963	8494130	8494557	chr2L	2157615	2158116
scaffold_12963	8513619	8514008	chr2L	4824166	4824212
scaffold_12963	8511066	8511652	chr2L	4825601	4826247
scaffold_12963	8521174	8521813	chr2L	1723163	1723552
scaffold_12963	8551159	8551817	chr2L	5021172	5021354
scaffold_12963	8549407	8550183	chr2L	5020348	5020445
scaffold_12963	8553207	8553669	chr2L	5022832	5022970
scaffold_12963	8574350	8575653	chr2L	5040798	5041914
scaffold_12963	8802416	8803186	chr2L	278042	279066
scaffold_12963	8835498	8836260	chr2L	258160	258607
scaffold_12963	8871038	8872417	chr2L	229747	230724
scaffold_12963	9015567	9016320	chr2L	4176237	4176705
scaffold_12963	9164976	9165958	chr2L	4073114	4073295
scaffold_12963	9161718	9163325	chr2L	4074493	4076591
scaffold_12963	9196618	9197262	chr2L	4047942	4048514
scaffold_12963	9224793	9225135	chr2L	4028033	4028490
scaffold_12963	9296380	9296928	chr2L	3974752	3975773
scaffold_12963	9478126	9479457	chr2L	18861135	18862327
scaffold_12963	9549243	9550251	chr2L	18923321	18933302
scaffold_12963	9546580	9547084	chr2L	18919006	18919374
scaffold_12963	9671088	9671782	chr2L	8169671	8170042
scaffold_12963	9680903	9681312	chr2L	8174339	8174707
scaffold_12963	9739696	9740262	chr2L	2401875	2402408
scaffold_12963	9798890	9799390	chr2L	2445597	2445651
scaffold_12963	9880282	9880871	chr2L	2500401	2500862
scaffold_12963	10017815	10018750	chr2L	2561281	2562287
scaffold_12963	10036748	10038639	chr2L	5075587	5076007
scaffold_12963	10091773	10092029	chr2L	16748987	16749215
scaffold_12963	10098460	10098787	chr2L	16754979	16755027
scaffold_12963	10209673	10210454	chr2L	12089089	12089950
scaffold_12963	10226498	10227067	chr2L	10720584	10720815
scaffold_12963	10266804	10267164	chr2L	10710413	10710709
scaffold_12963	10282492	10284292	chr2L	10698947	10700203
scaffold_12963	10440602	10441682	chr2L	10567597	10568622
scaffold_12963	10492227	10492625	chr2L	10530149	10530549
scaffold_12963	10507041	10507302	chr2L	10519944	10520188
scaffold_12963	10546998	10547264	chr2L	21078953	21079124
scaffold_12963	10560669	10561143	chr2L	21065887	21066386
scaffold_12963	10559718	10560099	chr2L	21066776	21067119
scaffold_12963	10624365	10625040	chr2L	21003923	21003967
scaffold_12963	10666250	10666732	chr2L	20964956	20965451
scaffold_12963	10860031	10860477	chr2L	347564	347747
scaffold_12963	11165659	11166163	chr2L	2593584	2594014
scaffold_12963	11236424	11237976	chr2L	2642801	2643376
scaffold_12963	11254337	11254841	chr2L	2656308	2656963
scaffold_12963	11263193	11264382	chr2L	2665303	2666167
scaffold_12963	11258380	11258992	chr2L	2659320	2659787
scaffold_12963	11266377	11266837	chr2L	2668674	2668880
scaffold_12963	11261716	11262314	chr2L	2663967	2664637
scaffold_12963	11301451	11303465	chr2L	2692416	2694329
scaffold_12963	11397316	11397723	chr2L	4791062	4791201
scaffold_12963	11636074	11636638	chr2L	4661549	4661798
scaffold_12963	11675750	11677166	chr2L	4621288	4622029
scaffold_12963	11693259	11693840	chr2L	4599477	4599844
scaffold_12963	11744087	11745806	chr2L	4549848	4551438
scaffold_12963	11775693	11778943	chr2L	4513512	4516390
scaffold_12963	11785612	11788031	chr2L	4504441	4506873
scaffold_12963	11842285	11843216	chr2L	20345396	20345400
scaffold_12963	11854812	11855879	chr2L	20334865	20335911
scaffold_12963	11869839	11871163	chr3R	27845853	27847142
scaffold_12963	11882017	11882649	chr2L	20321267	20321507
scaffold_12963	11918037	11919146	chr2L	15266666	15267800
scaffold_12963	11999458	11999705	chr2L	15336199	15336484
scaffold_12963	12006483	12007413	chr2L	15343947	15344816
scaffold_12963	12012809	12013721	chr2L	15348833	15349750
scaffold_12963	12013730	12014734	chr2L	15349759	15350638
scaffold_12963	12069289	12069802	chr2L	15396483	15396807
scaffold_12963	12079682	12080531	chr2L	15406933	15407952
scaffold_12963	12155777	12156772	chr2L	15479510	15480448
scaffold_12963	12164681	12164961	chr2L	15486799	15487114
scaffold_12963	12248339	12249753	chr2L	15548043	15550202
scaffold_12963	12261017	12262406	chr2L	15558113	15559003
scaffold_12963	12386979	12388423	chr2L	2788526	2789811
scaffold_12963	12398133	12398804	chr2L	2779340	2779991
scaffold_12963	12388663	12390417	chr2L	2786741	2788335
scaffold_12963	12392496	12393370	chr2L	2784081	2784890
scaffold_12963	12429012	12431525	chr2L	16863970	16865632
scaffold_12963	12460424	12460905	chr2L	20737580	20738061
scaffold_12963	12513078	12513418	chr2L	20684488	20684769
scaffold_12963	12527503	12528505	chr2L	20667902	20668190
scaffold_12963	12526275	12527134	chr2L	20668202	20668392
scaffold_12963	12529989	12531088	chr2L	20666442	20667062
scaffold_12963	12554226	12555019	chr2L	2121491	2122721
scaffold_12963	12567534	12568307	chr2L	2053817	2053935
scaffold_12963	12592646	12593350	chr2L	2018911	2019030
scaffold_12963	12619986	12620588	chr2L	1984522	1984942
scaffold_12963	12646540	12647227	chr2L	1964248	1964511
scaffold_12963	12766806	12767269	chr2L	22717912	22718027
scaffold_12963	12851110	12851847	chr3L	18855780	18856141
scaffold_12963	12846009	12846529	chrX	12705030	12705463
scaffold_12963	13001795	13002357	chr2L	16471747	16472184
scaffold_12963	13068153	13069597	chr2L	16416587	16417473
scaffold_12963	13086078	13087079	chr2L	16399351	16400321
scaffold_12963	13089168	13090110	chr2L	16395593	16396579
scaffold_12963	13095170	13095400	chr2R	6397769	6397989
scaffold_12963	13182716	13184048	chr2L	3012648	3013517
scaffold_12963	13367157	13367883	chr2L	11825101	11826114
scaffold_12963	13361951	13362603	chr2L	11831985	11832495
scaffold_12963	13393001	13393634	chr2L	11800701	11801255
scaffold_12963	13473166	13473788	chr2L	20617473	20618155
scaffold_12963	13498589	13499197	chr3R	6076693	6077254
scaffold_12963	13614245	13615037	chr2L	20486141	20486747
scaffold_12963	13605347	13605608	chr2L	20493885	20494080
scaffold_12963	13640078	13642201	chr2L	20466333	20467682
scaffold_12963	13754556	13755219	chr2L	2309445	2310038
scaffold_12963	13751498	13752917	chr2L	2308263	2308679
scaffold_12963	13865858	13866816	chr2L	8136843	8137686
scaffold_12963	13922649	13923366	chr2L	16804285	16805612
scaffold_12963	13993290	13994028	chr2R	4236914	4237652
scaffold_12963	14066165	14066723	chr2R	5528772	5528936
scaffold_12963	14132631	14133890	chr2R	1121020	1121996
scaffold_12963	14148149	14148848	chr2R	1926317	1995262
scaffold_12963	14249249	14249721	chr2L	10318547	10319153
scaffold_12963	14272644	14273520	chr4	639724	640098
scaffold_12963	14350786	14351218	chr2L	10229241	10229435
scaffold_12963	14381023	14381663	chr2L	10400904	10401152
scaffold_12963	14399508	14401007	chr2L	5276447	5278193
scaffold_12963	14398080	14399080	chr2L	5274844	5275812
scaffold_12963	14407429	14409262	chr2L	5283306	5284094
scaffold_12963	14521367	14521785	chr2L	8524972	8525381
scaffold_12963	14584827	14585809	chr2L	9535774	9536301
scaffold_12963	14587383	14588376	chr2L	9533493	9534119
scaffold_12963	14615286	14616089	chr2L	6631419	6631553
scaffold_12963	14686334	14687461	chr2L	6671857	6672981
scaffold_12963	14693948	14694769	chr2L	6678485	6679193
scaffold_12963	14695470	14696149	chr2L	6679761	6680456
scaffold_12963	14724914	14725517	chr2L	6941722	6942273
scaffold_12963	14725901	14726300	chr2L	6941141	6941329
scaffold_12963	14733357	14734691	chr2L	6934397	6935652
scaffold_12963	14791410	14792381	chr2L	6872225	6872296
scaffold_12963	14846458	14847230	chr2L	6835722	6836547
scaffold_12963	14879117	14880179	chr2L	6811569	6811905
scaffold_12963	14882987	14883900	chr2L	6808902	6810024
scaffold_12963	15061193	15061601	chr2L	3677392	3677732
scaffold_12963	15075561	15075813	chr2L	3664422	3664673
scaffold_12963	15144410	15146221	chr2L	3614329	3615776
scaffold_12963	15226799	15227526	chr2L	3546908	3547927
scaffold_12963	15225261	15226069	chr2L	3548589	3548750
scaffold_12963	15325445	15326531	chr2L	7491443	7492659
scaffold_12963	15356787	15358115	chr2L	7468309	7469046
scaffold_12963	15371854	15373386	chr2L	7459740	7460815
scaffold_12963	15378323	15379372	chr2L	7455319	7456382
scaffold_12963	15422767	15423346	chr2L	7423160	7423965
scaffold_12963	15491881	15492426	chr2L	7373887	7374400
scaffold_12963	15528487	15529601	chr2L	7336991	7337787
scaffold_12963	15639584	15640350	chr2L	7255558	7256268
scaffold_12963	15676569	15677965	chr2L	7226585	7229215
scaffold_12963	15678493	15679043	chr2L	7225584	7226133
scaffold_12963	15672440	15673205	chr2L	7233615	7234374
scaffold_12963	15701494	15702283	chr2L	7209487	7209928
scaffold_12963	15886361	15887516	chr2L	10753477	10754432
scaffold_12963	15951328	15952242	chr2L	3463261	3463519
scaffold_12963	15959976	15961766	chr2L	8225664	8226697
scaffold_12963	16003091	16003952	chr2L	8260448	8260869
scaffold_12963	16081481	16082259	chr2L	8322591	8323190
scaffold_12963	16092840	16094431	chr2L	8331745	8332880
scaffold_12963	16091116	16092000	chrX	20515172	20515320
scaffold_12963	16201265	16202230	chr2L	18697162	18698073
scaffold_12963	16344016	16344276	chr2L	20760321	20760329
scaffold_12963	16352755	16353799	chr2L	20768010	20768966
scaffold_12963	16361700	16362304	chr2L	20775893	20776340
scaffold_12963	16600341	16601827	chr2L	17643595	17644154
scaffold_12963	16613475	16614189	chr2L	17652701	17653466
scaffold_12963	16639596	16640834	chr2L	17672960	17673358
scaffold_12963	16634260	16634856	chr2L	17669041	17669621
scaffold_12963	16641082	16641894	chr2L	17673504	17673981
scaffold_12963	16652396	16652772	chr2L	17681621	17681804
scaffold_12963	16673889	16674703	chr2L	17699886	17700557
scaffold_12963	16665201	16666379	chr2L	17694781	17695224
scaffold_12963	16739497	16740170	chr2L	17748526	17749074
scaffold_12963	16745846	16746288	chr2L	17753586	17753879
scaffold_12963	16778241	16779382	chr2L	17774365	17775061
scaffold_12963	16868295	16869076	chr2L	17845546	17846210
scaffold_12963	17019300	17019693	chr2L	17960065	17960409
scaffold_12963	17048493	17049121	chr2L	17981777	17981916
scaffold_12963	17234305	17234727	chrX	5931983	5932166
scaffold_12963	17381737	17382372	chr2L	12300895	12301298
scaffold_12963	17388118	17388669	chr2L	12305168	12305360
scaffold_12963	17387069	17387878	chr2L	12304342	12304587
scaffold_12963	17462748	17464090	chr2L	12363717	12364075
scaffold_12963	17511218	17511678	chr2L	12394755	12395132
scaffold_12963	17536344	17536989	chr2L	12408133	12408567
scaffold_12963	17600301	17600731	chr2L	20440970	20441262
scaffold_12963	17784105	17784607	chr2L	4405686	4406101
scaffold_12963	17795783	17796224	chr2L	4395833	4396284
scaffold_12963	17833343	17833807	chr2L	18811889	18812078
scaffold_12963	18032593	18033492	chr2L	19719433	19725170
scaffold_12963	18031120	18032046	chr2L	18185057	18185932
scaffold_12963	18022984	18023778	chr2L	18178027	18178230
scaffold_12963	18069742	18070651	chr2L	18209543	18210120
scaffold_12963	18279247	18279792	chr2L	18347698	18348048
scaffold_12963	18321414	18321952	chr2L	18379686	18379707
scaffold_12963	18343436	18344659	chr2L	18391121	18392189
scaffold_12963	18393735	18394143	chr2L	18432965	18433044
scaffold_12963	18391278	18391910	chr2L	18431497	18432029
scaffold_12963	18399603	18400116	chr2L	18435543	18436232
scaffold_12963	18429593	18430270	chr2L	18456063	18456330
scaffold_12963	18552229	18552855	chr2L	18536854	18537098
scaffold_12963	18598859	18599941	chr2L	18570191	18570339
scaffold_12963	18773578	18774602	chr2L	383100	383321
scaffold_12963	18787011	18787443	chr2L	391808	392176
scaffold_12963	18809509	18810616	chr2L	408016	408782
scaffold_12963	18945570	18945801	chr2L	510713	510766
scaffold_12963	18951190	18951457	chr2L	515622	515897
scaffold_12963	18946956	18948037	chr2L	512350	513525
scaffold_12963	18990684	18991494	chr2L	546997	547304
scaffold_12963	19040272	19040801	chr2L	584065	584466
scaffold_12963	19162167	19162982	chr2L	673212	673782
scaffold_12963	19183858	19184404	chr2L	697573	698034
scaffold_12963	19224088	19224625	chr3L	2243962	2244198
scaffold_12963	19229175	19231180	chr2L	727453	730938
scaffold_12963	19237713	19238423	chr2L	736167	736919
scaffold_12963	19327134	19328645	chr2L	801926	802721
scaffold_12963	19429312	19430816	chr2L	878383	879828
scaffold_12963	19424714	19425562	chr2L	877109	877118
scaffold_12963	19487349	19489252	chr2L	920366	921214
scaffold_12963	19558885	19559612	chr2L	968610	968981
scaffold_12963	19556242	19556788	chr2L	967137	967225
scaffold_12963	19573605	19574231	chr2L	987521	988474
scaffold_12963	19730109	19730789	chr2L	5511070	5511376
scaffold_12963	19740016	19741299	chr2L	5503731	5504585
scaffold_12963	19752173	19752801	chr2L	5493768	5494577
scaffold_12963	19753543	19754622	chr2L	5492065	5492937
scaffold_12963	19771393	19772394	chr2L	5480968	5481272
scaffold_12963	19768310	19769410	chr2L	5483090	5483772
scaffold_12963	19794861	19795336	chr2L	5464462	5464813
scaffold_12963	19827536	19828946	chr2L	5441008	5441931
scaffold_12963	19838748	19839518	chr2L	5434016	5434726
scaffold_12963	19890911	19891396	chr2L	5395573	5396036
scaffold_12963	19897982	19898851	chr2L	5389993	5390199
scaffold_12963	19899160	19899717	chr2L	5389543	5389706
scaffold_12963	19977565	19978273	chr2L	3082830	3083296
scaffold_12963	19978847	19979224	chr2L	3083615	3083921
scaffold_12963	19973015	19973432	chr2L	3079330	3079911
scaffold_12963	20032927	20033523	chr2L	3111697	3111793
scaffold_12963	20038183	20038693	chr2L	3112265	3112634
scaffold_12963	20116929	20117887	chr2L	3158056	3158842
scaffold_12963	20159688	20160930	chr2L	1127855	1127929
scaffold_12963	20180341	20181072	chr2L	1113546	1113986
scaffold_12963	20182515	20183386	chr2L	1112510	1112622
scaffold_12967	209837	210642	chr3L	26536326	26537163
scaffold_12967	223144	224229	chr4	342366	342408
scaffold_12967	356948	357846	chr3R	2873645	2873686
scaffold_12967	485363	486119	chr3R	3770029	3770317
scaffold_12967	509134	509970	chr2R	1663879	1663995
scaffold_12967	549790	550685	chr2L	22527662	22528213
scaffold_12967	551397	554089	chr2L	10242506	10242657
scaffold_12967	577469	578221	chr2L	10244573	10244855
scaffold_12967	575934	577319	chr3R	3281292	3361739
scaffold_12967	653582	654955	chr2R	2467588	2468031
scaffold_12967	701412	702064	chr3R	1864796	1864799
scaffold_12967	733899	734963	chr3R	2615575	2615912
scaffold_12967	722863	723883	chr3R	4066158	4067105
scaffold_12967	735136	735936	chr2R	5401500	5401627
scaffold_12967	754503	755410	chr2R	1405450	1405519
scaffold_12969	123445	124041	chr2R	5265800	5266004
scaffold_12970	2949016	2949363	chrX	18310290	18310608
scaffold_12970	4931288	4933369	chrX	20734528	20736972
scaffold_12970	4865846	4866414	chrX	20683077	20683403
scaffold_12970	5668861	5669887	chrX	17594001	17594040
scaffold_12970	7061346	7061791	chrX	16838110	16838322
scaffold_12970	9714812	9716501	chrX	16075129	16076541
scaffold_12970	10174462	10175269	chrX	15834809	15835098
scaffold_12970	13866	15378	chr2L	22912287	22912582
scaffold_12970	2773	3735	chr3R	2173783	2173982
scaffold_12970	42831	44483	chr3R	1650680	1651373
scaffold_12970	34484	35256	chr3L	23001080	23001856
scaffold_12970	37221	37971	chr3L	26002748	26003164
scaffold_12970	212070	212718	chr2R	6298952	6299701
scaffold_12970	256539	258627	chrY	57348	57820
scaffold_12970	404141	405623	chr3R	7349316	7349544
scaffold_12970	494904	497328	chr3R	3625370	3628571
scaffold_12970	625648	626690	chr3R	2979703	2979747
scaffold_12970	651142	652214	chr3R	1626132	1626198
scaffold_12970	790844	792082	chr2R	18356710	18356874
scaffold_12970	807784	808752	chr2L	22745316	22745420
scaffold_12970	866717	867660	chr2L	20185127	20185209
scaffold_12970	868825	869509	chr3R	3271661	3272459
scaffold_12970	912772	915226	chr3L	23869369	23869611
scaffold_12970	909050	910739	chr3L	25483949	25484185
scaffold_12970	976955	978094	chrX	14274533	14275699
scaffold_12970	1090255	1090996	chr2R	1333343	1338912
scaffold_12970	1144587	1145061	chrX	17294089	17294647
scaffold_12970	1136529	1137152	chrX	17286607	17287194
scaffold_12970	1143236	1144326	chrX	17293685	17293895
scaffold_12970	1174458	1175535	chrX	1852919	1853410
scaffold_12970	1252734	1253974	chrX	780316	780904
scaffold_12970	1288270	1289367	chrX	5422621	5422753
scaffold_12970	1309396	1310336	chrX	749296	749530
scaffold_12970	1358121	1358598	chrX	719721	719868
scaffold_12970	1385636	1386895	chr3L	15864081	15864585
scaffold_12970	1448207	1448671	chr4	917102	917106
scaffold_12970	1517389	1517909	chrX	18871946	18872474
scaffold_12970	1543367	1544060	chrX	14199602	14199951
scaffold_12970	1617696	1618417	chrX	14135921	14136188
scaffold_12970	1688168	1688505	chrX	14068449	14068838
scaffold_12970	1732994	1733933	chrX	14019320	14019683
scaffold_12970	1754782	1755261	chrX	13997307	13997329
scaffold_12970	1889740	1889979	chrX	13892519	13892734
scaffold_12970	1928276	1929918	chrX	13861940	13862962
scaffold_12970	1919415	1919831	chrX	13869134	13869441
scaffold_12970	1946878	1947509	chrX	13847812	13848431
scaffold_12970	1956430	1957060	chrX	13839152	13839610
scaffold_12970	1980367	1980606	chrX	13813783	13814011
scaffold_12970	2026567	2027081	chrX	15499152	15499283
scaffold_12970	2086647	2087425	chrX	16485586	16485932
scaffold_12970	2099999	2100792	chrX	16501659	16502178
scaffold_12970	2101792	2102685	chrX	16503101	16503723
scaffold_12970	2119875	2121201	chrX	16519222	16520637
scaffold_12970	2167899	2168605	chrX	8254136	8254576
scaffold_12970	2203525	2204872	chrX	8290469	8291288
scaffold_12970	2202336	2202588	chrX	8289079	8289083
scaffold_12970	2298849	2299529	chrX	8376603	8376827
scaffold_12970	2338957	2339785	chrX	21337974	21338549
scaffold_12970	2548535	2549570	chrX	9629395	9630142
scaffold_12970	2630610	2631361	chrX	22470165	22470530
scaffold_12970	2733675	2734811	chrX	18146629	18146912
scaffold_12970	2935898	2937155	chrX	18300405	18301240
scaffold_12970	3119240	3119922	chrX	10316325	10316425
scaffold_12970	3193643	3194730	chr2R	20514346	20514476
scaffold_12970	3321667	3322562	chrX	15950343	15951210
scaffold_12970	3334606	3335494	chrX	15961291	15962162
scaffold_12970	3332459	3334222	chrX	15960726	15961007
scaffold_12970	3387053	3387462	chr2L	16536929	16537097
scaffold_12970	3437399	3438108	chrX	7371582	7372741
scaffold_12970	3436681	3437094	chrX	7371189	7371244
scaffold_12970	3479378	3479780	chrX	7394942	7394987
scaffold_12970	3499201	3499866	chrX	7416717	7416942
scaffold_12970	3490557	3491117	chrX	7409425	7410212
scaffold_12970	3507659	3508286	chrX	7423431	7423491
scaffold_12970	3598546	3599383	chrX	7490381	7490681
scaffold_12970	3609319	3609901	chrX	7499331	7499910
scaffold_12970	3664579	3665759	chrX	7544269	7545609
scaffold_12970	3681264	3682805	chrX	7557547	7558282
scaffold_12970	3683420	3684475	chrX	7559099	7560032
scaffold_12970	3697895	3698449	chrX	7572597	7572758
scaffold_12970	3706867	3707251	chrX	7578183	7578480
scaffold_12970	3730383	3730925	chrX	7591198	7591536
scaffold_12970	3886735	3887351	chrX	4902936	4903550
scaffold_12970	3960220	3960741	chrX	4850745	4850850
scaffold_12970	4101588	4102582	chrX	4727452	4728396
scaffold_12970	4115722	4117138	chrX	4716971	4717831
scaffold_12970	4253211	4254338	chrX	22548246	22550125
scaffold_12970	4486053	4486849	chrX	22831695	22831970
scaffold_12970	4499735	4500174	chrX	22840638	22841066
scaffold_12970	4660677	4662441	chrX	5635379	5637177
scaffold_12970	4861850	4862840	chrX	20680138	20680869
scaffold_12970	4867950	4869276	chrX	20684922	20685842
scaffold_12970	4876038	4877050	chrX	20691270	20692063
scaffold_12970	4887799	4889106	chrX	20701270	20701898
scaffold_12970	4902655	4903546	chrX	20713276	20713724
scaffold_12970	4916649	4918026	chrX	20724650	20725397
scaffold_12970	4945066	4945820	chrX	20746921	20747680
scaffold_12970	4962298	4962901	chrX	20766497	20766525
scaffold_12970	4967107	4967639	chrX	20769989	20770369
scaffold_12970	4999470	5000226	chrX	20802639	20803378
scaffold_12970	5209421	5209736	chrX	21026072	21026310
scaffold_12970	5245135	5245336	chrX	9193200	9193401
scaffold_12970	5371040	5371684	chrX	13657200	13657760
scaffold_12970	5583140	5584328	chrX	10112485	10112880
scaffold_12970	5599637	5599973	chrX	10090309	10090574
scaffold_12970	6098697	6099001	chrX	22512616	22512672
scaffold_12970	6175139	6176165	chrX	17403870	17404464
scaffold_12970	6233026	6233610	chrX	17357106	17357858
scaffold_12970	6388900	6389505	chrX	16768311	16768750
scaffold_12970	6467141	6467560	chrX	16807207	16807611
scaffold_12970	6565715	6566741	chrX	16948196	16949033
scaffold_12970	6845506	6845859	chrX	3689874	3689900
scaffold_12970	6942152	6943101	chrX	3751860	3752457
scaffold_12970	7025531	7026155	chrX	16861667	16862071
scaffold_12970	7081529	7082972	chrX	16817315	16827449
scaffold_12970	7111692	7112870	chrX	8548123	8549256
scaffold_12970	7189071	7189775	chrX	16570390	16570642
scaffold_12970	7183302	7184588	chrX	16573300	16573704
scaffold_12970	7205054	7206036	chrX	16549971	16550984
scaffold_12970	7202152	7203271	chrX	16552336	16552479
scaffold_12970	7334975	7336144	chrX	22504273	22505544
scaffold_12970	7340168	7340608	chrX	22500616	22501185
scaffold_12970	7478762	7479470	chrX	10643292	10643556
scaffold_12970	7532598	7533281	chrX	10601002	10601135
scaffold_12970	7623022	7623813	chrX	16365195	16365662
scaffold_12970	7791625	7791943	chrX	21189202	21189342
scaffold_12970	7950586	7951115	chrX	21311388	21312223
scaffold_12970	7998115	7998539	chrX	10223656	10223872
scaffold_12970	8052343	8053963	chrX	3468921	3469045
scaffold_12970	8115083	8116136	chrUn_CP007085v1	21859	22148
scaffold_12970	8110256	8111033	chrX	3433322	3434038
scaffold_12970	8193570	8193869	chrX	3376484	3376639
scaffold_12970	8298760	8299389	chr3R	12082504	12083083
scaffold_12970	8336871	8337656	chrX	8125745	8126972
scaffold_12970	8418137	8418717	chrX	8201003	8202145
scaffold_12970	8510588	8511429	chrX	2666815	2667296
scaffold_12970	8606689	8607664	chrX	9293043	9293401
scaffold_12970	8610366	8610997	chrX	9289230	9289865
scaffold_12970	8657644	8659711	chrX	11943392	11944010
scaffold_12970	8687401	8687866	chrX	11963595	11963935
scaffold_12970	8713889	8715158	chrX	6279621	6279962
scaffold_12970	8710913	8711868	chrX	11979832	11980103
scaffold_12970	8732950	8733684	chrX	11999436	11999824
scaffold_12970	8779500	8780066	chrX	13405017	13405371
scaffold_12970	8782806	8783425	chrX	13408025	13408580
scaffold_12970	8808865	8809428	chrX	10041596	10042117
scaffold_12970	8809641	8810551	chrX	10040611	10041395
scaffold_12970	8815621	8816437	chrX	10034557	10035211
scaffold_12970	8978483	8979133	chrX	9916805	9918104
scaffold_12970	8989544	8989918	chrX	9909443	9909783
scaffold_12970	9081734	9082494	chrX	9845686	9846226
scaffold_12970	9123475	9123938	chrX	9783845	9784280
scaffold_12970	9187818	9188552	chrX	9737094	9737494
scaffold_12970	9261129	9262140	chrX	9690340	9690836
scaffold_12970	9364796	9365267	chrX	19218556	19219366
scaffold_12970	9402600	9403115	chr3L	9383206	9383360
scaffold_12970	9434574	9435230	chr2L	22073081	22073316
scaffold_12970	9466762	9467102	chrX	16676795	16677134
scaffold_12970	9923276	9923617	chrX	20064625	20064648
scaffold_12970	9954514	9954846	chrX	20040676	20040819
scaffold_12970	10039875	10040556	chrX	19988243	19988557
scaffold_12970	10102802	10103889	chrUn_CP007080v1	35801	36337
scaffold_12970	10119663	10120129	chrX	19882958	19883297
scaffold_12970	10132223	10132697	chrX	19871765	19871809
scaffold_12970	10161154	10162327	chrX	7922594	7923392
scaffold_12970	10203333	10205379	chrX	13445970	13446890
scaffold_12970	10227733	10228427	chrX	6473720	6473824
scaffold_12970	10285444	10286706	chrX	10798837	10799858
scaffold_12970	10276380	10277041	chrX	10791175	10791873
scaffold_12970	10300298	10301257	chrX	10809295	10809488
scaffold_12970	10334812	10335584	chrX	10835709	10836376
scaffold_12970	10327526	10328128	chrX	10829585	10830110
scaffold_12970	10324324	10324867	chrX	10827109	10827186
scaffold_12970	10333223	10333787	chrX	10834166	10834743
scaffold_12970	10422655	10423250	chrX	290211	290345
scaffold_12970	10744644	10745891	chrX	592701	593690
scaffold_12970	10733757	10734330	chrX	586026	586700
scaffold_12970	10784203	10784716	chrX	13517979	13518401
scaffold_12970	10959018	10959504	chrX	13597023	13597465
scaffold_12970	10951796	10952129	chrX	13590178	13590527
scaffold_12970	11086881	11088117	chrX	8437613	8437962
scaffold_12970	11310598	11311528	chrX	14604443	14605131
scaffold_12970	11381566	11382010	chrX	14675299	14675593
scaffold_12970	11375773	11376308	chrX	14670883	14670979
scaffold_12970	11543414	11544297	chrX	14827890	14828961
scaffold_12970	11667173	11667527	chrX	15820896	15821052
scaffold_12970	11806229	11807251	chrX	18706490	18706573
scaffold_12970	11798241	11798649	chrX	18698393	18698653
scaffold_12990	651	1529	chr2R	25092233	25092852
scaffold_12998	96	978	chrX	14925009	14925839
scaffold_13036	802775	803289	chrX	21874636	21874850
scaffold_13036	371585	371845	chr3R	3351514	3351725
scaffold_13036	524339	524579	chr3L	18855819	18856014
scaffold_13036	609371	610475	chr3R	32005740	32005752
scaffold_13036	686844	687879	chr3L	23180958	23181069
scaffold_13036	842058	843203	chrX	23006712	23006854
scaffold_13036	875856	876143	chr3R	475546	475861
scaffold_13036	969330	970270	chrX	23491116	23491246
scaffold_13036	1034856	1036025	chr2R	2831926	2832401
scaffold_13036	1086726	1087186	chrX	17823029	17823135
scaffold_13036	1110652	1111621	chrX	15876390	15876738
scaffold_13036	1108979	1109583	chrX	15877885	15878498
scaffold_13042	868000	869163	chrX	19735950	19736269
scaffold_13042	966543	967631	chrX	19520105	19521261
scaffold_13042	5966	6361	chr3R	13534598	13534771
scaffold_13042	309676	310467	chrX	5042080	5042813
scaffold_13042	344496	345016	chrX	5022181	5022581
scaffold_13042	375670	376032	chrX	5006377	5006401
scaffold_13042	393913	394521	chrX	4987040	4987155
scaffold_13042	435713	436695	chrX	4958667	4959798
scaffold_13042	443028	443874	chrX	4953158	4953708
scaffold_13042	538283	539193	chrX	20238829	20238914
scaffold_13042	866442	867215	chrX	19737182	19737578
scaffold_13042	875673	876826	chrX	2224244	2224806
scaffold_13042	945592	946180	chrX	19533697	19534230
scaffold_13042	1045330	1046252	chrX	19469879	19470099
scaffold_13042	1128311	1129578	chrX	19408813	19408954
scaffold_13042	1297803	1298355	chrX	15938194	15938409
scaffold_13042	1554776	1555406	chrX	1297509	1297798
scaffold_13042	1581087	1581581	chrX	15661463	15661914
[truncated: 1,112 more rows]
