# Supplementary material for: The hourglass model of evolutionary conservation during embryogenesis extends to developmental enhancers with signatures of positive selection
Source: Genome Res. 2021 Sep;31(9):1573–81. doi: 10.1101/gr.275212.121 (PMC8415374; doi:10.1101/gr.275212.121)
Supplement: Supplemental Material [file supp_gr.275212.121_Supplemental_Code.zip › Supplemental_Code/data/bedFiles/enhancers/stage_specific_enhancers/enhancer_ortholog_annotation/dvir710_IDR_0.05_specific_enhancer_droVir3_dm6.bed]

scaffold_10322	174220	175234	chr3L	2397973	2399200
scaffold_10322	201014	201760	chr3L	2420710	2421521
scaffold_10322	293126	294052	chr3L	2504443	2505493
scaffold_10322	444744	446987	chr3L	300873	302525
scaffold_10324	719663	720991	chr2R	5704489	5705892
scaffold_10324	150363	151258	chr2R	9495756	9496527
scaffold_10324	450546	451598	chr2R	12701430	12702193
scaffold_10324	575361	576328	chr2R	22225240	22226062
scaffold_10324	610063	610454	chr2R	22248557	22248708
scaffold_10324	730639	731327	chr2R	5709051	5709174
scaffold_10324	728458	729482	chr2R	5706578	5708251
scaffold_10324	721193	721427	chr2R	5706090	5706291
scaffold_10324	754821	755498	chr2R	5731571	5732166
scaffold_10324	1160487	1161356	chr2R	7111114	7111288
scaffold_12472	152947	154265	chrX	2711826	2712373
scaffold_12472	251596	253566	chrX	16301264	16303181
scaffold_12472	324456	325796	chrX	16239223	16239724
scaffold_12472	389214	390989	chrX	16173849	16175761
scaffold_12472	391854	392964	chrX	16172965	16173548
scaffold_12472	401524	402184	chrX	16162413	16162827
scaffold_12472	400160	401072	chrX	16165559	16166018
scaffold_12472	713924	715723	chrX	19329950	19330261
scaffold_12473	5207	5477	chr2L	21458320	21458458
scaffold_12723	221526	221892	chr2R	1475334	1475587
scaffold_12723	604999	605786	chr2L	13403112	13403963
scaffold_12723	654168	654518	chr2L	19469194	19469607
scaffold_12723	813900	814806	chr2L	13864491	13865307
scaffold_12723	849072	851061	chr2L	13887876	13889739
scaffold_12723	1201044	1201375	chr2L	14087766	14088120
scaffold_12723	1485541	1486398	chr2L	14284807	14285616
scaffold_12723	2635857	2636561	chr2L	14545134	14545553
scaffold_12723	2638548	2639411	chr2L	14539185	14539979
scaffold_12723	2732507	2733157	chr2L	14449892	14450611
scaffold_12723	2749315	2750295	chr2L	14434343	14435196
scaffold_12723	3024482	3027172	chr2L	8427685	8430255
scaffold_12723	3055583	3057090	chr2L	19102740	19104868
scaffold_12723	3058686	3059320	chr2L	19107240	19107277
scaffold_12723	3134695	3135549	chr2L	19191886	19192637
scaffold_12723	3158241	3158646	chr2L	19216676	19216972
scaffold_12723	3296825	3297884	chr2L	19368367	19369252
scaffold_12723	3336716	3337230	chr2L	19407536	19407772
scaffold_12723	3349533	3350092	chr2L	19421617	19422518
scaffold_12723	3853903	3854897	chr2L	10081829	10083472
scaffold_12723	3958704	3959847	chr2L	9989401	9990604
scaffold_12723	4066920	4067959	chr2L	9587087	9588060
scaffold_12723	4088952	4089711	chr2L	9603699	9604517
scaffold_12723	4092991	4093526	chr2L	9607159	9607601
scaffold_12723	4447871	4448264	chr2L	15730997	15731282
scaffold_12723	4464280	4464859	chr2L	15743938	15744452
scaffold_12723	4457112	4457761	chr2L	15738754	15739306
scaffold_12723	4638658	4639640	chr2L	20101767	20102502
scaffold_12723	4650394	4651202	chr2L	21586393	21587160
scaffold_12723	4755772	4756866	chr2L	8761352	8762316
scaffold_12723	4843096	4843474	chr2L	8838900	8839051
scaffold_12723	5180252	5180946	chr2L	13652459	13652847
scaffold_12726	103653	104583	chrX	2909065	2909518
scaffold_12726	106483	107185	chrX	2911185	2911389
scaffold_12726	292201	292525	chrX	3027667	3027737
scaffold_12726	299901	300438	chrX	3022195	3022508
scaffold_12726	363244	363621	chrX	7328634	7328801
scaffold_12726	738385	738911	chrX	18911160	18911534
scaffold_12726	1532277	1533308	chrX	1129774	1129850
scaffold_12726	2304106	2304752	chrX	18580621	18581000
scaffold_12726	2408846	2410090	chrX	18633298	18634098
scaffold_12726	2419399	2419843	chrX	8716786	8717226
scaffold_12726	2601038	2601789	chrX	8861628	8861762
scaffold_12728	128231	128845	chr3L	25958630	25959505
scaffold_12728	370673	372427	chr2L	10323891	10325050
scaffold_12728	763999	764695	chr3R	484757	484952
scaffold_12758	244103	244881	chr3L	4630335	4630619
scaffold_12758	745426	746005	chr3L	4991810	4992274
scaffold_12822	753103	753941	chr3R	29979922	29980083
scaffold_12822	2391788	2392779	chr3R	29271946	29272476
scaffold_12822	51425	53775	chr3R	23037824	23041686
scaffold_12822	618413	618801	chr3R	13981626	13981892
scaffold_12822	1006351	1007339	chr3R	21465134	21466579
scaffold_12822	1002924	1004068	chr3R	21468272	21469135
scaffold_12822	1005067	1006019	chr3R	21466797	21467555
scaffold_12822	1019842	1020981	chr3R	21454663	21455701
scaffold_12822	1025170	1025970	chr3R	21450277	21451134
scaffold_12822	1023915	1024441	chr3R	21451383	21451881
scaffold_12822	1035196	1035771	chr3R	21443231	21443815
scaffold_12822	1059355	1060623	chr3R	21423565	21424666
scaffold_12822	1055100	1055784	chr3R	21427553	21427923
scaffold_12822	1080685	1081326	chr3R	21401773	21402173
scaffold_12822	1071881	1072748	chr3R	21413993	21414478
scaffold_12822	1092054	1092845	chr3R	21393190	21393796
scaffold_12822	1101533	1102532	chr3R	21383549	21384896
scaffold_12822	1203023	1203717	chr3R	21299698	21299829
scaffold_12822	2075482	2075861	chr3R	6002861	6003187
scaffold_12822	2390751	2391314	chr3R	29270979	29271514
scaffold_12822	2400157	2400802	chr3R	29278304	29278656
scaffold_12822	2408769	2409483	chr3R	29285463	29286297
scaffold_12822	2432858	2433746	chr3R	29305311	29305971
scaffold_12822	2434846	2435264	chr3R	29306418	29306811
scaffold_12822	3551425	3552059	chr3R	26569399	26570109
scaffold_12822	3825680	3826120	chr3R	28552161	28552638
scaffold_12822	3835853	3836983	chr3R	28560496	28561604
scaffold_12822	3896176	3896656	chr3R	28589588	28590012
scaffold_12822	3899663	3900358	chr3R	28592674	28593348
scaffold_12823	191350	193357	chr2R	15840389	15842729
scaffold_12823	246391	247305	chr2R	11072257	11073049
scaffold_12823	319953	320858	chr2R	10960028	10961364
scaffold_12823	602579	603446	chr2R	11952851	11953091
scaffold_12823	738847	739799	chr2R	17422665	17422831
scaffold_12823	787869	789946	chr2R	5971219	5973127
scaffold_12823	1760387	1761484	chr2R	9168349	9169551
scaffold_12823	1854194	1855277	chr2R	20925914	20926649
scaffold_12823	2280551	2281118	chr2R	20614361	20614914
scaffold_12823	2288741	2289242	chr2R	20606877	20606903
scaffold_12823	2301343	2302619	chr2R	20599992	20600531
scaffold_12823	2308693	2309260	chr2R	20594231	20594697
scaffold_12823	2360598	2361819	chr2R	24887082	24888291
scaffold_12855	4553862	4554923	chr3R	18487966	18489652
scaffold_12855	247590	248054	chr3R	16983052	16983433
scaffold_12855	269633	270542	chr3R	16967026	16967866
scaffold_12855	273158	274227	chr3R	16964467	16965469
scaffold_12855	352039	353510	chr3R	16904464	16905611
scaffold_12855	400000	401313	chr3R	16866202	16867150
scaffold_12855	497866	498446	chr3R	11600548	11600746
scaffold_12855	699049	699628	chr3R	29542558	29543013
scaffold_12855	690594	691665	chr3R	29536003	29536943
scaffold_12855	737401	738580	chr3R	29573500	29574708
scaffold_12855	739016	739886	chr3R	29574901	29575752
scaffold_12855	842815	843323	chr3R	29651057	29651805
scaffold_12855	890139	891255	chr3R	29101691	29102711
scaffold_12855	985611	986972	chr3R	8285179	8286278
scaffold_12855	2367907	2370629	chr3R	22677941	22680772
scaffold_12855	2624055	2624699	chr3R	17118133	17118338
scaffold_12855	2762375	2763123	chr3R	10057614	10058254
scaffold_12855	2857913	2859136	chr3R	13465754	13466596
scaffold_12855	3032765	3033253	chr3R	13293296	13293725
scaffold_12855	3183663	3184710	chr3R	30258427	30259628
scaffold_12855	4427545	4428478	chr3R	18591832	18592449
scaffold_12855	4529222	4529736	chr3R	18507650	18508117
scaffold_12855	4838906	4840692	chr3R	10158713	10160600
scaffold_12855	5059350	5060103	chr3R	15626272	15626887
scaffold_12855	5053267	5053817	chr3R	15613869	15614243
scaffold_12855	5140737	5141759	chr3R	15690233	15691272
scaffold_12855	5415068	5415559	chr3R	11661233	11661427
scaffold_12855	5589362	5591835	chr3R	11815381	11815848
scaffold_12855	5658768	5660928	chr3R	21083843	21085871
scaffold_12855	6859951	6860744	chr3R	25628412	25629591
scaffold_12855	7121866	7123166	chr3R	19659036	19659647
scaffold_12855	7314782	7315336	chr3R	19804450	19804932
scaffold_12855	7414327	7415201	chr3R	19886189	19887107
scaffold_12855	7543069	7543490	chrX	22779157	22779575
scaffold_12855	7729153	7729660	chr3R	11744908	11745264
scaffold_12855	8031422	8031650	chr3R	5023517	5023838
scaffold_12855	8059343	8059925	chr3R	4988248	4988577
scaffold_12855	8061697	8062443	chr3R	4986498	4986553
scaffold_12855	8313762	8314535	chr3R	4747728	4747808
scaffold_12855	8460439	8461232	chr3R	4870798	4871337
scaffold_12855	8464950	8465219	chr3R	4873824	4874267
scaffold_12855	8601931	8602314	chr3R	9095889	9095950
scaffold_12855	8788442	8788719	chr3R	9230523	9230779
scaffold_12855	9268167	9268483	chr3R	12050011	12050261
scaffold_12855	9541450	9543013	chr3R	12250716	12251976
scaffold_12855	9544650	9545188	chr3R	12253644	12254014
scaffold_12855	9638274	9640053	chr3R	12313200	12314846
scaffold_12855	9926988	9927614	chr3R	11585358	11585563
scaffold_12855	10091509	10092252	chr3R	17771301	17772093
scaffold_12875	3112938	3114011	chr3R	10773017	10773291
scaffold_12875	17071874	17073400	chr2R	12548693	12549318
scaffold_12875	51032	52363	chr2R	9006149	9007204
scaffold_12875	118086	118753	chr2R	8952809	8953396
scaffold_12875	237102	237417	chrX	7077620	7077763
scaffold_12875	650800	651167	chr2R	13011216	13011354
scaffold_12875	667721	668262	chr2R	13026609	13026978
scaffold_12875	663878	664271	chr2R	13022794	13023057
scaffold_12875	672421	673340	chr2R	13030912	13031375
scaffold_12875	1436139	1436863	chr2R	24811989	24812503
scaffold_12875	1475500	1476664	chr2R	24840368	24841154
scaffold_12875	1478445	1479770	chr2R	24842167	24842679
scaffold_12875	2096258	2097133	chr2R	25196901	25197361
scaffold_12875	2110310	2110776	chr2R	25203276	25203560
scaffold_12875	2125581	2126677	chr2R	25212555	25212918
scaffold_12875	2136398	2138188	chr2R	25219000	25220089
scaffold_12875	2139067	2140157	chr2R	25209050	25209119
scaffold_12875	2142941	2143482	chr2R	25222303	25222312
scaffold_12875	2214060	2215069	chr2R	25179742	25180388
scaffold_12875	2269612	2270249	chr2R	25127101	25127702
scaffold_12875	2296362	2297949	chr2R	25110630	25111561
scaffold_12875	2395356	2396246	chr2R	25058911	25059745
scaffold_12875	2933632	2934498	chr2R	23088462	23089140
scaffold_12875	3077389	3078855	chr2R	23208722	23209987
scaffold_12875	3080874	3082194	chr2R	23211722	23213075
scaffold_12875	3500755	3502214	chr2R	20127755	20129042
scaffold_12875	3547704	3549275	chr2R	20098210	20099157
scaffold_12875	3540859	3541692	chr2R	20103127	20103799
scaffold_12875	3542236	3542750	chr2R	20102662	20103065
scaffold_12875	3558275	3558945	chr2R	20091631	20092434
scaffold_12875	3585788	3587389	chr2R	20074531	20075986
scaffold_12875	3643917	3644663	chr2R	20037209	20037828
scaffold_12875	3684377	3684671	chr2R	20011198	20011428
scaffold_12875	3743608	3744396	chr2R	19967916	19968813
scaffold_12875	3768995	3769778	chr2R	19940567	19941335
scaffold_12875	3825724	3826378	chr2R	19895820	19896317
scaffold_12875	3847582	3848656	chr2R	19881691	19882486
scaffold_12875	3899648	3900073	chr2R	19846612	19846984
scaffold_12875	3943375	3944463	chr2R	19816388	19817184
scaffold_12875	3936396	3937249	chr2R	19820719	19821512
scaffold_12875	3962403	3963183	chr2R	19803863	19804820
scaffold_12875	3974690	3975510	chr2R	19796551	19797023
scaffold_12875	4424811	4425898	chr2R	16192736	16194046
scaffold_12875	4707294	4708136	chr2R	6121863	6122433
scaffold_12875	4740012	4740407	chr2R	6138845	6139156
scaffold_12875	5049846	5050438	chr2R	6569930	6570196
scaffold_12875	5121001	5122075	chr2R	6619541	6620524
scaffold_12875	5198620	5199415	chr2R	11793205	11793808
scaffold_12875	5335423	5336059	chr2R	11697100	11697327
scaffold_12875	5392021	5393235	chr2R	11851355	11852318
scaffold_12875	5896208	5897540	chr2R	9699183	9699418
scaffold_12875	5889969	5890513	chr2R	9694588	9695169
scaffold_12875	5909346	5909861	chr2R	9710619	9711024
scaffold_12875	5901233	5901896	chr2R	9701947	9702468
scaffold_12875	5916391	5917073	chrX	17898703	17899271
scaffold_12875	6898447	6899225	chr2R	14450548	14451205
scaffold_12875	8463722	8464029	chr2R	12120076	12120448
scaffold_12875	8616578	8617732	chr2R	17065046	17065597
scaffold_12875	9072124	9072820	chrX	19502589	19502667
scaffold_12875	9140316	9140867	chr2R	8245033	8245327
scaffold_12875	9871948	9872365	chr2R	15110634	15110953
scaffold_12875	9893871	9894829	chr2R	15139171	15140102
scaffold_12875	10164080	10164836	chr2R	21723999	21724214
scaffold_12875	10295099	10296924	chr2R	21846804	21848169
scaffold_12875	10323144	10324125	chr2R	21869120	21870048
scaffold_12875	10423616	10425373	chr2R	21946382	21947749
scaffold_12875	10839479	10840202	chr2R	7430423	7431081
scaffold_12875	11238348	11238783	chr2R	17626733	17627154
scaffold_12875	11633494	11634216	chr2R	22099754	22100292
scaffold_12875	12040642	12041981	chr2R	5320527	5320665
scaffold_12875	12073588	12074316	chr2R	5183590	5184615
scaffold_12875	12141333	12142950	chr2R	24107411	24108942
scaffold_12875	12203232	12204560	chr2R	24088913	24089273
scaffold_12875	12510517	12511085	chr2R	22511580	22511959
scaffold_12875	12507525	12508213	chr2R	22510298	22510694
scaffold_12875	12730688	12731574	chr2R	17532345	17532938
scaffold_12875	13011068	13011769	chr2R	11562415	11563608
scaffold_12875	13026311	13027866	chr2R	11547491	11549264
scaffold_12875	13055341	13055934	chr2R	11525710	11526210
scaffold_12875	13060460	13061396	chr2R	11520381	11521241
scaffold_12875	13383932	13385268	chr2R	21021862	21022864
scaffold_12875	14460958	14461661	chr2R	9279808	9279960
scaffold_12875	14477652	14478274	chr2R	7542565	7542647
scaffold_12875	14765001	14765591	chr2R	7983471	7983584
scaffold_12875	14786145	14787624	chr2R	8003554	8004758
scaffold_12875	14804827	14805284	chr2R	8020268	8020671
scaffold_12875	14824292	14825934	chr2R	8038953	8040723
scaffold_12875	14821820	14823318	chr2R	8037033	8038634
scaffold_12875	15646911	15649408	chr2R	6814992	6817823
scaffold_12875	15943478	15943970	chr2R	10194878	10195432
scaffold_12875	16461172	16461526	chr2R	10595716	10596123
scaffold_12875	16863771	16866255	chr2R	15865747	15867708
scaffold_12875	17114760	17115974	chr2R	12581127	12582215
scaffold_12875	17273746	17274323	chr2R	15952638	15953201
scaffold_12875	17651188	17652643	chr2R	14180248	14181378
scaffold_12875	18114808	18116519	chr2R	12617104	12618872
scaffold_12875	18427081	18428839	chr2R	23677842	23679536
scaffold_12875	18486133	18486821	chr2R	23634333	23634770
scaffold_12875	18868785	18869515	chr2R	16459821	16460562
scaffold_12875	18911907	18912809	chr2L	19027437	19027608
scaffold_12875	19261833	19262998	chr2R	22371023	22371278
scaffold_12875	19683346	19684242	chr2R	18924778	18925768
scaffold_12875	19792574	19793376	chr2R	22475471	22476135
scaffold_12875	20167721	20168392	chr2R	18238768	18239234
scaffold_12875	20213548	20214300	chr2R	18202436	18203144
scaffold_12875	20216638	20217422	chr2R	18199984	18200462
scaffold_12875	20215949	20216497	chr2R	18200626	18201067
scaffold_12928	1081183	1081585	chrX	12610233	12610344
scaffold_12928	5078943	5079906	chrX	5574892	5575276
scaffold_12928	7437503	7438553	chrX	8037810	8038560
scaffold_12928	2035073	2035592	chr3R	26137962	26138143
scaffold_12928	2386285	2386902	chrX	2389720	2390028
scaffold_12928	2601866	2603127	chrX	17792908	17797561
scaffold_12928	2593744	2594659	chrX	17802439	17803195
scaffold_12928	2617863	2618464	chrX	17783332	17783771
scaffold_12928	3672657	3672998	chrX	12223756	12223864
scaffold_12928	3683129	3683731	chrX	12232510	12232910
scaffold_12928	4084809	4086269	chrX	6818751	6819307
scaffold_12928	4179912	4180757	chrX	15717682	15718527
scaffold_12928	4194863	4195460	chrX	15730753	15731328
scaffold_12928	5020778	5021807	chrX	5542044	5543205
scaffold_12928	5070069	5071019	chrX	5569625	5570468
scaffold_12928	5095580	5096150	chrX	5584064	5584501
scaffold_12928	5257904	5259057	chrX	1223169	1224121
scaffold_12928	5325234	5326042	chrX	4411200	4411266
scaffold_12928	5368435	5369027	chrX	4440296	4440408
scaffold_12928	5369662	5370305	chrX	4440943	4441499
scaffold_12928	5409841	5410454	chrX	4466906	4467477
scaffold_12928	5628374	5628911	chrX	19570664	19571037
scaffold_12928	5738917	5739349	chrX	2321533	2321617
scaffold_12928	6363204	6364016	chrX	6870576	6870997
scaffold_12928	6498340	6498761	chrX	4020024	4020252
scaffold_12928	6579408	6580024	chrX	4069197	4069370
scaffold_12928	6777326	6778271	chrX	4210259	4210651
scaffold_12928	6774567	6775162	chrX	4208123	4208488
scaffold_12928	7251908	7252439	chrX	15338751	15338933
scaffold_12930	47919	48637	chr3L	3935477	3935588
scaffold_12932	415999	417178	chrX	19832815	19833917
scaffold_12932	495551	497673	chrX	19759367	19761219
scaffold_12932	610623	611091	chrX	11785034	11785379
scaffold_12932	708715	709297	chrX	16645863	16646839
scaffold_12932	757535	758248	chrX	6003944	6004631
scaffold_12932	802033	802669	chrX	5968431	5968867
scaffold_12932	887948	889042	chrX	5888172	5888276
scaffold_12932	991957	992997	chrX	7170630	7171283
scaffold_12932	997586	998105	chrX	7173826	7174531
scaffold_12932	1084996	1086208	chrX	7235767	7236354
scaffold_12932	1142358	1144769	chrX	7272623	7274580
scaffold_12932	1164857	1165299	chrX	7287912	7288396
scaffold_12932	1338261	1338819	chrX	6298502	6298624
scaffold_12932	1590773	1591482	chrX	1966575	1966705
scaffold_12932	1839888	1840702	chrX	10589443	10589756
scaffold_12936	514988	515921	chr3L	23441138	23443558
scaffold_12958	3088942	3089526	chr3R	3866909	3867479
scaffold_12963	8469928	8470998	chr2L	2179989	2180827
scaffold_12963	11975794	11976728	chr2L	15314337	15315519
scaffold_12963	14925703	14926338	chr2L	3781016	3781899
scaffold_12963	283920	284945	chr2L	8986121	8987229
scaffold_12963	501881	503080	chr2L	9145455	9146030
scaffold_12963	528322	528868	chr2L	9161069	9161578
scaffold_12963	566450	568277	chr2L	9180293	9181390
scaffold_12963	983308	983876	chr2L	10458350	10458890
scaffold_12963	1146339	1146579	chr2L	6545907	6546066
scaffold_12963	1147472	1148045	chr2L	6545166	6545534
scaffold_12963	1152691	1153419	chr2L	6541601	6542158
scaffold_12963	2035696	2038719	chr2L	11508834	11511557
scaffold_12963	2101229	2102791	chr2L	11435203	11436720
scaffold_12963	2118778	2119313	chr2L	11415156	11415635
scaffold_12963	2203641	2204615	chr2L	11312785	11313678
scaffold_12963	2221018	2221939	chr2L	11293774	11294580
scaffold_12963	2215280	2215695	chr2L	11300388	11301006
scaffold_12963	2272275	2273607	chr2L	11234110	11235470
scaffold_12963	2804864	2806079	chr2L	6330811	6331890
scaffold_12963	3003234	3004188	chr2L	6223581	6223954
scaffold_12963	3057039	3058127	chr2L	6181651	6182480
scaffold_12963	3064143	3064717	chr2L	6176966	6177318
scaffold_12963	3068942	3069658	chr2L	6173966	6174163
scaffold_12963	3192801	3193825	chr2L	5927040	5927962
scaffold_12963	3318490	3319692	chr2L	6017520	6018181
scaffold_12963	4176546	4177392	chr2L	5869769	5870387
scaffold_12963	4491358	4492046	chr2L	15105366	15106056
scaffold_12963	5327918	5328754	chr2L	21943350	21943716
scaffold_12963	5461374	5461969	chr2L	21848337	21848865
scaffold_12963	5478403	5479055	chr2L	21836631	21837036
scaffold_12963	5544398	5544884	chr2L	13931744	13931755
scaffold_12963	5730152	5731543	chr2L	8628062	8629110
scaffold_12963	6498293	6498986	chr2L	5107352	5107969
scaffold_12963	6566294	6567173	chr2L	7803920	7804903
scaffold_12963	6561670	6562093	chr2L	7809166	7809560
scaffold_12963	6659908	6660712	chr2L	12811816	12811949
scaffold_12963	7045972	7046828	chr2L	13169602	13170197
scaffold_12963	7377648	7378114	chr2L	1406877	1407162
scaffold_12963	7407036	7407978	chr2L	1424598	1425426
scaffold_12963	7428390	7428916	chr2L	1440933	1441245
scaffold_12963	7468375	7469889	chr2L	1468350	1469501
scaffold_12963	7493485	7494042	chr2L	1486243	1486895
scaffold_12963	7841456	7842051	chr2L	2132453	2132878
scaffold_12963	7879466	7879803	chr2L	16313794	16313988
scaffold_12963	7938238	7939825	chr2L	11095414	11096944
scaffold_12963	8472053	8472523	chr2L	2178166	2178454
scaffold_12963	8628326	8628651	chr2L	7864168	7864470
scaffold_12963	8931996	8933492	chr2L	177382	178050
scaffold_12963	8989770	8990280	chr2L	4193463	4193853
scaffold_12963	9481223	9481713	chr2L	18863830	18864261
scaffold_12963	9486845	9488523	chr2L	18869273	18870704
scaffold_12963	9496853	9497830	chr2L	18876989	18877606
scaffold_12963	9529633	9530037	chr2L	18905568	18905936
scaffold_12963	9642627	9643317	chr2L	8203045	8203578
scaffold_12963	9789195	9789691	chr2L	2438545	2438971
scaffold_12963	9801220	9802048	chr2L	2447019	2447634
scaffold_12963	9828174	9829055	chr2L	2466554	2467285
scaffold_12963	9833469	9834647	chr2L	2470113	2470975
scaffold_12963	9855683	9856839	chr2L	2485503	2486211
scaffold_12963	9853298	9854499	chr2L	2483732	2485136
scaffold_12963	9850629	9851379	chr2L	2481435	2482119
scaffold_12963	10202000	10202687	chr2L	12082224	12082695
scaffold_12963	10210594	10211168	chr2L	12090125	12090758
scaffold_12963	10474223	10474699	chr2L	10542972	10543367
scaffold_12963	10497309	10498252	chr2L	10524452	10525658
scaffold_12963	10595884	10596903	chr2L	21030770	21031315
scaffold_12963	10766353	10767510	chr2L	20873529	20874158
scaffold_12963	10910449	10911104	chr2L	320253	320261
scaffold_12963	10938144	10938476	chr2L	7498413	7498678
scaffold_12963	10975742	10976403	chr2L	7526232	7526865
scaffold_12963	11044043	11044568	chr2L	7583560	7583799
scaffold_12963	11052497	11053214	chr2L	7588712	7589074
scaffold_12963	11086788	11087469	chr2L	7617333	7617762
scaffold_12963	11077823	11079208	chr2L	7610209	7611080
scaffold_12963	11111558	11113206	chr2L	7634372	7635895
scaffold_12963	11356813	11357725	chr2L	2737482	2738388
scaffold_12963	11718438	11719586	chr2L	4574341	4575454
scaffold_12963	11986104	11987019	chr2L	15326834	15327612
scaffold_12963	11977114	11977971	chr2L	15315859	15316945
scaffold_12963	12016579	12017710	chr2L	15352035	15352756
scaffold_12963	12056584	12057257	chr2L	15384523	15384944
scaffold_12963	12152001	12152438	chr2L	15475589	15476066
scaffold_12963	12157044	12157893	chr2L	15480769	15481555
scaffold_12963	12671290	12672374	chr2L	1947711	1948562
scaffold_12963	12829136	12829495	chr3L	312933	313278
scaffold_12963	13016748	13017793	chr2L	16461367	16462162
scaffold_12963	13019263	13020296	chr2L	16459117	16460092
scaffold_12963	13053213	13054597	chr2L	16432045	16433275
scaffold_12963	13080948	13082378	chr2L	16404120	16405142
scaffold_12963	13119460	13120074	chr2L	16381694	16382504
scaffold_12963	13167453	13167698	chr2L	21420711	21421080
scaffold_12963	13175113	13175481	chr2L	3021929	3022297
scaffold_12963	13452034	13454529	chr2L	4992122	4992742
scaffold_12963	13577307	13577674	chr2L	20520796	20521101
scaffold_12963	13968004	13969746	chr2R	3899846	3918355
scaffold_12963	14227390	14228318	chr3L	24031943	24032031
scaffold_12963	14228704	14229952	chr2L	10256623	10256688
scaffold_12963	14443076	14443683	chr2L	5315357	5315907
scaffold_12963	14651011	14653496	chr2L	6652778	6656626
scaffold_12963	14868859	14869414	chr2L	6819019	6819368
scaffold_12963	15041323	15042079	chr2L	3685158	3686023
scaffold_12963	15182605	15183982	chr2L	3583729	3584585
scaffold_12963	15176227	15176977	chr2L	3589278	3589989
scaffold_12963	15276710	15277276	chr2L	3505187	3505224
scaffold_12963	15514262	15515037	chr2L	7355485	7356016
scaffold_12963	15567246	15568001	chr2L	7308908	7309511
scaffold_12963	15576156	15577870	chr2L	7300086	7301705
scaffold_12963	15612524	15613254	chr2L	7270546	7271313
scaffold_12963	15624272	15625220	chr2L	7260223	7261083
scaffold_12963	16030320	16030881	chr2L	8281588	8282237
scaffold_12963	16040483	16041089	chr2L	8288689	8289323
scaffold_12963	16517135	16517792	chr2L	17586990	17587563
scaffold_12963	17687055	17687360	chr2L	20364191	20364474
scaffold_12963	18247195	18248156	chr2L	18328335	18329177
scaffold_12963	18311065	18311728	chr2L	18372268	18372779
scaffold_12963	18452600	18453883	chr2L	18472888	18474465
scaffold_12963	18994024	18994513	chr2L	548955	549106
scaffold_12963	19059221	19059757	chr2L	598907	599101
scaffold_12963	19405664	19406324	chr2L	858053	858206
scaffold_12963	19781952	19782433	chr2L	5473250	5473543
scaffold_12963	19804006	19804644	chr2L	5457906	5458344
scaffold_12963	19832570	19833324	chr2L	5438216	5438754
scaffold_12963	19854279	19854996	chr2L	5423016	5423659
scaffold_12963	19847687	19848862	chr2L	5427853	5428755
scaffold_12963	19849300	19850026	chr2L	5426431	5427589
scaffold_12963	19894507	19895182	chr2L	5392744	5393284
scaffold_12963	19960245	19961397	chr2L	5339031	5340058
scaffold_12970	31117	32814	chr4	976387	976559
scaffold_12970	2899929	2901716	chrX	18269214	18270311
scaffold_12970	4947236	4948408	chrX	20749035	20749857
scaffold_12970	6257600	6258984	chrX	17336644	17337324
scaffold_12970	1175843	1176293	chrX	1852505	1852651
scaffold_12970	1277471	1277823	chrX	767800	767850
scaffold_12970	1282250	1283305	chrX	766000	766718
scaffold_12970	1358836	1359478	chrX	719195	719469
scaffold_12970	1351602	1352021	chrX	723594	723684
scaffold_12970	2327557	2329153	chrX	21327063	21328143
scaffold_12970	2896056	2896650	chrX	18265062	18265644
scaffold_12970	2897321	2897926	chrX	18266290	18267104
scaffold_12970	2919745	2921360	chrX	18284746	18286352
scaffold_12970	3673817	3675430	chrX	7551725	7552769
scaffold_12970	4232110	4233058	chrX	15591778	15591841
scaffold_12970	4527957	4528732	chrX	22859303	22859619
scaffold_12970	4811801	4812331	chrX	20641880	20642303
scaffold_12970	4802382	4803014	chrX	20635846	20636277
scaffold_12970	4825068	4825389	chrX	20651362	20651416
scaffold_12970	4863982	4864829	chrX	20681272	20681992
scaffold_12970	4852149	4852519	chrX	20666153	20666494
scaffold_12970	4928624	4930069	chrX	20732945	20733836
scaffold_12970	4918310	4918868	chrX	20725478	20725674
scaffold_12970	4934026	4934538	chrX	20737599	20738026
scaffold_12970	4952524	4953850	chrX	20753023	20754902
scaffold_12970	5756078	5756704	chrX	17517982	17518606
scaffold_12970	5811499	5811887	chrX	17473357	17473648
scaffold_12970	6004801	6005521	chrX	9478889	9479668
scaffold_12970	6169608	6170389	chrX	17408084	17408614
scaffold_12970	6195143	6195743	chrX	17387144	17387787
scaffold_12970	6217883	6218726	chrX	17368509	17369213
scaffold_12970	6390364	6391137	chrX	16769856	16770286
scaffold_12970	6579746	6581241	chrX	8671057	8673099
scaffold_12970	6629682	6630727	chrX	8626371	8627891
scaffold_12970	6643718	6644505	chrX	8610965	8611546
scaffold_12970	6636143	6636956	chrX	8619364	8619983
scaffold_12970	6663061	6664730	chrX	8594268	8595863
scaffold_12970	7137952	7138620	chrX	8524950	8525399
scaffold_12970	7206113	7208093	chrX	16548632	16549889
scaffold_12970	7396345	7397106	chrX	10717257	10717735
scaffold_12970	8243473	8244129	chrX	3346190	3346227
scaffold_12970	8378222	8378812	chrX	8167412	8167992
scaffold_12970	8382769	8383365	chrX	8171564	8172064
scaffold_12970	8473198	8474911	chrX	11605151	11605555
scaffold_12970	8524658	8525378	chrX	2655733	2655895
scaffold_12970	9156194	9157383	chrX	9760026	9760969
scaffold_12970	9204321	9205317	chrX	9732785	9733559
scaffold_12970	9216684	9218021	chrX	9722409	9724023
scaffold_12970	9253119	9253671	chrX	9699769	9700136
scaffold_12970	9250817	9251292	chrX	9701267	9701629
scaffold_12970	9265860	9266792	chrX	9688873	9689646
scaffold_12970	9346216	9347927	chrX	19202846	19203782
scaffold_12970	9343767	9344345	chrX	16339275	16339410
scaffold_12970	10343523	10345085	chrX	10844703	10845683
scaffold_12970	10765290	10766158	chrX	607452	607921
scaffold_12970	11446801	11447300	chrX	14739080	14739317
scaffold_12970	11608094	11608858	chrX	14026408	14026618
scaffold_12970	11668511	11669812	chrX	15823184	15823500
scaffold_13042	3784668	3785269	chrX	419245	419592
scaffold_13042	374117	374954	chrX	5007046	5007314
scaffold_13042	938941	939546	chrX	19537257	19537846
scaffold_13042	1583402	1584889	chrX	15664314	15664579
scaffold_13042	1576985	1577578	chrX	15657749	15658017
scaffold_13042	1585306	1585579	chrX	15666478	15666612
scaffold_13042	1602063	1602884	chrX	15680693	15681105
scaffold_13042	1719405	1719893	chrX	13219195	13219531
scaffold_13042	1751324	1752276	chrX	13240524	13240926
scaffold_13042	2660220	2661210	chrX	12637254	12637511
scaffold_13042	2892249	2893001	chrX	4564230	4564720
scaffold_13042	2890818	2891743	chrX	4563714	4564190
scaffold_13042	2888103	2888971	chrX	4562348	4562559
scaffold_13042	2899130	2899525	chrX	4569084	4569345
scaffold_13042	2914528	2915375	chrX	4578284	4578814
scaffold_13042	2927287	2927662	chr2R	20996554	20996689
scaffold_13042	2948267	2948977	chrX	4595080	4595621
scaffold_13042	2975587	2976051	chrX	4610141	4610414
scaffold_13042	3320446	3320840	chrX	10935792	10936136
scaffold_13042	3410511	3412946	chrX	3832009	3832584
scaffold_13042	3458417	3459076	chrX	19576827	19577014
scaffold_13042	3706721	3707680	chrX	458540	459289
scaffold_13042	3710786	3711071	chrX	457032	457066
scaffold_13042	3717614	3718371	chrX	453070	453454
scaffold_13042	3715200	3716135	chrX	454321	454786
scaffold_13042	3705759	3706212	chrX	459439	459569
scaffold_13042	3720255	3721218	chrX	451729	452099
scaffold_13042	3721558	3722626	chrX	450426	451329
scaffold_13042	3793344	3794585	chrX	413846	414352
scaffold_13042	3785570	3786191	chrX	418801	419192
scaffold_13042	3798674	3799139	chrX	412169	412564
scaffold_13042	3870860	3872172	chrX	372819	373020
scaffold_13042	3888489	3889344	chrX	363550	363853
scaffold_13042	4034602	4035374	chrX	15610340	15610821
scaffold_13042	4244109	4244760	chrX	19627653	19627858
scaffold_13042	4245729	4246323	chrX	19628580	19629116
scaffold_13042	4298673	4299486	chrX	17638506	17639618
scaffold_13047	7208411	7209334	chr3R	19172852	19173665
scaffold_13047	753403	754021	chr3R	24635356	24636023
scaffold_13047	2063614	2064465	chr3R	25462909	25463170
scaffold_13047	11976172	11976930	chr3R	26829368	26830206
scaffold_13047	13385650	13387374	chr3R	23255725	23257444
scaffold_13047	133155	133777	chr2L	22667520	22667796
scaffold_13047	393754	394711	chr3L	27967414	27968371
scaffold_13047	581186	581607	chr3R	9342580	9343033
scaffold_13047	1095720	1096265	chr3R	10213401	10214134
scaffold_13047	1145178	1146319	chr3R	10161684	10163079
scaffold_13047	1382694	1385038	chr3R	10579244	10581492
scaffold_13047	1429352	1429867	chr3R	10619983	10620596
scaffold_13047	1443680	1444901	chr3R	10631176	10632392
scaffold_13047	1591650	1591906	chr2L	21429191	21429312
scaffold_13047	1773218	1774633	chr3R	16321966	16322836
scaffold_13047	1921595	1925079	chr3R	16389101	16392435
scaffold_13047	1957566	1958231	chr3R	16417999	16418647
scaffold_13047	2574934	2575876	chr3R	20300561	20301264
scaffold_13047	3062383	3063219	chr3R	8834507	8835460
scaffold_13047	3081336	3081673	chr3R	8850621	8850941
scaffold_13047	3262942	3264221	chr3R	11363179	11364442
scaffold_13047	3408794	3409304	chr3R	11257693	11258243
scaffold_13047	3723282	3723832	chr3R	24521433	24521954
scaffold_13047	3939717	3940750	chr3R	16166682	16167654
scaffold_13047	3998906	4000058	chr3R	16112994	16113520
scaffold_13047	4008579	4010266	chr3R	16104179	16105146
scaffold_13047	4069581	4071373	chr3R	16054254	16055942
scaffold_13047	4092105	4092898	chr3R	16035574	16036508
scaffold_13047	4096042	4097047	chr3R	16032041	16032979
scaffold_13047	4154486	4155607	chr3R	15990100	15991084
scaffold_13047	4145607	4146074	chr3R	15997363	15997533
scaffold_13047	5443177	5443417	chr3R	26032386	26032675
scaffold_13047	5486321	5487258	chr3R	26074866	26076076
scaffold_13047	5750823	5752565	chr3R	16686742	16688054
scaffold_13047	5756859	5757802	chr3R	16682544	16683499
scaffold_13047	5803813	5804656	chr3R	7042923	7043481
scaffold_13047	5820555	5821248	chr3R	7030944	7032042
scaffold_13047	5917657	5918692	chr3R	6959286	6960331
scaffold_13047	6022368	6023584	chr3R	6871398	6872645
scaffold_13047	6036247	6036821	chr3R	6866613	6867192
scaffold_13047	6268351	6270167	chr3R	6670909	6673415
scaffold_13047	6810659	6811170	chr3R	18044868	18045410
scaffold_13047	8003757	8004941	chr3R	23198699	23199648
scaffold_13047	8139466	8140048	chr3R	27177432	27178154
scaffold_13047	8153069	8153806	chr3R	27190272	27190838
scaffold_13047	8596904	8597583	chr3R	22064846	22065360
scaffold_13047	8897250	8897679	chr3R	23438121	23438578
scaffold_13047	9251871	9252116	chr3R	13652663	13652983
scaffold_13047	9289799	9290034	chr3R	7991430	7991598
scaffold_13047	9436256	9436856	chr3R	31702830	31703351
scaffold_13047	9430066	9430754	chr3R	31706111	31706841
scaffold_13047	9437885	9438810	chr3R	31701860	31702534
scaffold_13047	9446571	9447183	chr3R	31697494	31697824
scaffold_13047	9444958	9445524	chr3R	31698164	31698806
scaffold_13047	9462186	9462804	chr3R	31682910	31683370
scaffold_13047	9456746	9457156	chr3R	31685396	31685611
scaffold_13047	9957619	9957927	chr3R	8117018	8117344
scaffold_13047	9988662	9989408	chr3R	8144983	8145546
scaffold_13047	10018157	10018867	chr3R	8169417	8169995
scaffold_13047	10032006	10032913	chr3R	8180457	8180926
scaffold_13047	10045820	10046267	chr3R	8193695	8194108
scaffold_13047	10051155	10052199	chr3R	8198534	8199859
scaffold_13047	11054507	11055220	chr3R	14583575	14584006
scaffold_13047	11069881	11070749	chr3R	14595337	14596000
scaffold_13047	11327063	11327976	chr3R	30710064	30710991
scaffold_13047	11369628	11370163	chr3R	30746857	30747410
scaffold_13047	11365546	11366969	chr3R	30743195	30744651
scaffold_13047	11522778	11523591	chr3R	30861495	30862108
scaffold_13047	11578228	11578518	chr3R	30905481	30905674
scaffold_13047	11594268	11595197	chr3R	30918775	30919212
scaffold_13047	11599208	11599721	chr3R	30922455	30922915
scaffold_13047	12296508	12299867	chr3R	20609080	20612180
scaffold_13047	12309369	12309846	chr3R	20599903	20600191
scaffold_13047	12568017	12568567	chr3R	31357805	31358129
scaffold_13047	12661738	12662425	chr3R	31432523	31433237
scaffold_13047	13133414	13133868	chr3R	14652343	14652768
scaffold_13047	13124064	13124807	chr3R	14642980	14643701
scaffold_13047	13459345	13459915	chr3R	23321490	23322083
scaffold_13047	13482034	13482719	chr3R	23343496	23344162
scaffold_13047	13467650	13468311	chr3R	23330939	23331430
scaffold_13047	13862164	13862523	chr3R	16627452	16627482
scaffold_13047	14009685	14010776	chr3R	22384226	22385133
scaffold_13047	14261551	14262785	chr3R	17344195	17344550
scaffold_13047	14484192	14485371	chr3R	17561518	17562687
scaffold_13047	14496402	14497124	chr3R	17572000	17572536
scaffold_13047	14513951	14515026	chr3R	17597539	17598592
scaffold_13047	14551790	14553258	chr3R	21539475	21541514
scaffold_13047	14608709	14609490	chr3R	14482857	14483557
scaffold_13047	14606598	14607472	chr3R	14484458	14485444
scaffold_13047	14675688	14676997	chr3R	14420002	14420923
scaffold_13047	14734978	14735425	chr3R	14376672	14377140
scaffold_13047	14764653	14766149	chr3R	14346680	14348964
scaffold_13047	14939847	14940328	chr3R	31913794	31914288
scaffold_13047	15058357	15059456	chr3R	31996432	31996856
scaffold_13047	15199954	15201723	chr3R	23706901	23709144
scaffold_13047	15242719	15243355	chr3R	29133158	29133637
scaffold_13047	15982314	15983015	chr3R	8335956	8336889
scaffold_13047	16446781	16447741	chr3R	19359636	19360206
scaffold_13047	16456583	16457547	chr3R	19351691	19352548
scaffold_13047	16496628	16497146	chr3R	19314710	19315266
scaffold_13047	16542495	16543055	chr3R	19273232	19273781
scaffold_13047	16813677	16814158	chr3R	7138073	7138519
scaffold_13047	16911790	16912935	chr3R	9623593	9624741
scaffold_13047	17046861	17048567	chr3R	8702039	8703063
scaffold_13047	17066821	17067392	chr3R	8686199	8686811
scaffold_13047	17072350	17073057	chr3R	8681920	8682666
scaffold_13047	17111627	17112074	chr3R	17658697	17659166
scaffold_13047	17781800	17782843	chr3R	27444932	27446118
scaffold_13047	18308874	18311395	chr3R	29036159	29038712
scaffold_13047	18446148	18447818	chr3R	23774284	23775853
scaffold_13047	18702006	18702747	chr3R	13946967	13947989
scaffold_13047	18714232	18715498	chr3R	13932552	13933586
scaffold_13047	18718649	18719073	chr3R	13929048	13929521
scaffold_13047	18729557	18730912	chr3R	13915899	13917417
scaffold_13049	3276396	3276974	chr3L	483469	483538
scaffold_13049	16465565	16466140	chr3L	9034735	9035270
scaffold_13049	17743574	17744420	chr3L	14996118	14996144
scaffold_13049	18398918	18399965	chr3L	14131673	14132682
scaffold_13049	20758070	20758541	chr3L	7946750	7947195
scaffold_13049	41912	42635	chr2R	5730042	5730237
scaffold_13049	120855	121165	chr3L	3075048	3075163
scaffold_13049	405419	406340	chr3L	1115882	1116371
scaffold_13049	465022	465939	chr3L	1165469	1166571
scaffold_13049	1562687	1563760	chr3L	16563907	16564972
scaffold_13049	1695887	1696413	chr3L	10684582	10684784
scaffold_13049	1751188	1751579	chr3L	20838281	20838585
scaffold_13049	1894691	1895758	chr3L	20954112	20954579
scaffold_13049	2209400	2209829	chr3L	9439610	9439783
scaffold_13049	3110373	3111019	chr3L	373767	374146
scaffold_13049	3119701	3120074	chr3L	380795	380908
scaffold_13049	3142990	3143539	chr3L	397469	397849
scaffold_13049	3157723	3159195	chr3L	412105	413831
scaffold_13049	3333249	3334296	chr3L	518848	519875
scaffold_13049	3359499	3360201	chr3L	536573	536825
scaffold_13049	3465454	3466498	chr3L	1357774	1358926
scaffold_13049	3532863	3534135	chr3L	1414307	1414650
scaffold_13049	3559770	3561064	chr3L	1438043	1438648
scaffold_13049	3581539	3582385	chr3L	1455054	1455834
scaffold_13049	3758887	3759165	chr3L	5937014	5937116
scaffold_13049	3785584	3786267	chr3L	5955355	5955899
scaffold_13049	4186912	4187553	chr3L	3832622	3833217
scaffold_13049	4462451	4463098	chr3L	3627793	3628258
scaffold_13049	4544495	4545349	chr3L	3574944	3575529
scaffold_13049	4627989	4628419	chrX	10309621	10309929
scaffold_13049	5101699	5103677	chr3L	2639761	2641608
scaffold_13049	5164674	5166276	chr3L	2594121	2595653
scaffold_13049	5528756	5529872	chr3L	7535699	7536642
scaffold_13049	5694660	5695884	chr3L	16887654	16888644
scaffold_13049	5916983	5917566	chr3L	17376745	17377211
scaffold_13049	5958793	5961790	chr3L	17336437	17338703
scaffold_13049	6229150	6230453	chr3L	8580349	8580737
scaffold_13049	6641082	6642251	chr3L	8951603	8952986
scaffold_13049	6964534	6965511	chr3L	3441365	3442038
scaffold_13049	6979876	6980338	chr3L	3428352	3428601
scaffold_13049	7024136	7024920	chr3L	3391613	3392361
scaffold_13049	7236937	7237306	chr3L	6895266	6895707
scaffold_13049	7270490	7271374	chr3L	6922655	6923272
scaffold_13049	7339060	7339700	chr3L	6984841	6985575
scaffold_13049	7679908	7681585	chr3L	12324329	12326419
scaffold_13049	7739749	7740514	chr3L	12388808	12388950
scaffold_13049	8464504	8464966	chr3L	16803276	16803769
scaffold_13049	8880558	8881022	chr3L	745339	745926
scaffold_13049	8889820	8890150	chr3L	737151	737467
scaffold_13049	9333775	9334653	chr3L	12421689	12422585
scaffold_13049	9394017	9395001	chr3L	1910809	1913144
scaffold_13049	9716686	9717625	chr3L	5858936	5859708
scaffold_13049	10081530	10081986	chr3L	1574985	1575414
scaffold_13049	10346136	10347134	chr3L	9627818	9628815
scaffold_13049	10965948	10968263	chr3L	6612620	6614679
scaffold_13049	12415252	12416558	chr3L	13058304	13059276
scaffold_13049	12417495	12418195	chr3L	13059765	13060273
scaffold_13049	12439139	12440100	chr3L	13078996	13079529
scaffold_13049	12451984	12452421	chr3L	13085305	13085778
scaffold_13049	12472861	12474017	chr3L	13105426	13106440
scaffold_13049	12470220	12470595	chr3L	13103472	13103830
scaffold_13049	12469256	12470133	chr3L	13102528	13103390
scaffold_13049	12643766	12645664	chr3L	13245877	13249126
scaffold_13049	13199802	13201856	chr3L	19624823	19626836
scaffold_13049	13252580	13253370	chr3L	19674076	19675047
scaffold_13049	13377602	13378657	chr3L	19056528	19057681
scaffold_13049	13429084	13429595	chr3L	19006386	19006888
scaffold_13049	13809826	13810259	chr3L	19232495	19232769
scaffold_13049	13939829	13940466	chr3L	11831721	11831802
scaffold_13049	14243460	14244284	chr3L	22949380	22949798
scaffold_13049	14325110	14325967	chr3L	22887112	22887294
scaffold_13049	14991364	14991777	chr3L	2856555	2856989
scaffold_13049	15000513	15001101	chr3L	2864671	2865352
scaffold_13049	15447560	15448236	chr3L	894914	895450
scaffold_13049	16461120	16461921	chr3L	9038339	9039093
scaffold_13049	16594663	16596829	chr3L	21160043	21161424
scaffold_13049	16655860	16657752	chr3L	14575640	14577616
scaffold_13049	17370490	17370952	chr3L	22405939	22406120
scaffold_13049	17458360	17459531	chr3L	22339216	22340124
scaffold_13049	17778971	17779392	chr3L	14958861	14959177
scaffold_13049	17777947	17778372	chr3L	14960539	14961038
scaffold_13049	17783065	17783439	chr3L	14950334	14950716
scaffold_13049	17950601	17951602	chr3L	20015164	20016097
scaffold_13049	17955143	17956215	chr3L	20019398	20020470
scaffold_13049	18050693	18051238	chr3L	21583478	21583800
scaffold_13049	18387954	18388394	chr3L	14120513	14120933
scaffold_13049	18452606	18453713	chr3L	14183565	14184281
scaffold_13049	18632337	18632698	chr3L	20711085	20711297
scaffold_13049	18895270	18896267	chr3L	20445951	20447256
scaffold_13049	18904467	18904979	chr3L	20437298	20437813
scaffold_13049	19047584	19048140	chr3L	2243928	2244308
scaffold_13049	19096032	19096441	chr3L	12720516	12720832
scaffold_13049	19140817	19141370	chr3L	12682395	12682628
scaffold_13049	19188118	19188645	chr3L	12642488	12642836
scaffold_13049	19229072	19229628	chr3L	12608146	12608562
scaffold_13049	19241507	19242407	chr3L	12599008	12599871
scaffold_13049	19243354	19244549	chr3L	12596968	12598069
scaffold_13049	20032317	20032948	chr3L	15251235	15251679
scaffold_13049	20043942	20044431	chr3L	15263582	15264340
scaffold_13049	20051282	20051877	chr3L	15272701	15273064
scaffold_13049	20420072	20420925	chr3L	21189871	21190202
scaffold_13049	20481300	20481834	chr3L	21252725	21253771
scaffold_13049	20712000	20712809	chr3L	7895374	7896097
scaffold_13049	21201955	21202915	chr3L	17975296	17976024
scaffold_13049	21402071	21402841	chr3L	18218707	18219218
scaffold_13049	21437552	21438831	chr3L	18255792	18256927
scaffold_13049	21460047	21460400	chr3L	18277808	18278091
scaffold_13049	21474999	21475784	chr3L	18290902	18291389
scaffold_13049	21514037	21515023	chr3L	18330366	18331275
scaffold_13049	21523892	21524476	chr3L	18339554	18340346
scaffold_13049	21541380	21542743	chr3L	18355025	18356021
scaffold_13049	21635305	21636769	chr3L	18446230	18447922
scaffold_13049	21634616	21635072	chr3L	18445586	18445920
scaffold_13049	21889366	21890381	chr3L	14444303	14445248
scaffold_13049	22253322	22254345	chr3L	15793584	15794371
scaffold_13049	22279219	22279671	chr3L	15768534	15769369
scaffold_13049	22298799	22299531	chr3L	15749383	15750180
scaffold_13049	22340172	22340845	chr3L	15709949	15710546
scaffold_13049	22358411	22359785	chr3L	15690655	15692280
scaffold_13049	23041904	23042543	chr3L	12045495	12045942
scaffold_13049	23065185	23066313	chr3L	12064856	12066569
scaffold_13049	23290334	23291062	chr3L	11492145	11492833
scaffold_13049	23334380	23335240	chr3L	11462835	11463558
scaffold_13049	23548542	23549953	chr3L	11387140	11389150
scaffold_13049	23595415	23595827	chrX	21173102	21173439
scaffold_13049	23934494	23934856	chr3L	11717768	11717914
scaffold_13049	24350547	24350854	chr3R	812656	812980
scaffold_13049	24678141	24678724	chr3R	2385983	2386299
scaffold_13050	2118681	2119456	chr3L	26506311	26506904
scaffold_13052	1006594	1007549	chr4	1090580	1090703
scaffold_13052	1009064	1010049	chr4	1092285	1092632
scaffold_13052	1266183	1267498	chr4	652358	654010
scaffold_13052	1632916	1633712	chr4	828220	828236
scaffold_13246	540148	540777	chr2L	17443905	17444473
scaffold_13246	1998623	1999366	chr2L	12672036	12672729
scaffold_13246	156539	156813	chr2L	53562	53788
scaffold_13246	356808	357257	chr2L	4284525	4284935
scaffold_13246	536701	537272	chr2L	17446537	17446814
scaffold_13246	731848	732512	chr2L	17287853	17288348
scaffold_13246	794985	795741	chr2L	17222394	17223209
scaffold_13246	1489444	1490084	chr2R	5203630	5203660
scaffold_13246	1895323	1896054	chr2L	12608433	12609134
scaffold_13246	1908762	1909324	chr2L	12621946	12622077
scaffold_13246	1900650	1900996	chr2L	12614942	12615247
scaffold_13246	1997427	1998431	chr2L	12670340	12670854
scaffold_13246	2196878	2197953	chr2L	21114603	21115153
scaffold_13246	2351972	2353182	chr2L	3805983	3807064
scaffold_13246	2380764	2381437	chr2L	3823942	3824206
scaffold_13246	2498409	2499075	chr2L	4373221	4373445
scaffold_13246	2556335	2557480	chr2L	1018335	1018797
scaffold_13324	2129947	2131265	chr2R	24043123	24044450
scaffold_13324	2257896	2260187	chr3L	23339123	23339530
scaffold_13324	2711076	2711542	chr2R	19179778	19179864
scaffold_13324	2908069	2908452	chr2R	8814343	8814676
scaffold_13349	1130	2656	chr2L	1962826	1964031
