# Supplementary material for: The hourglass model of evolutionary conservation during embryogenesis extends to developmental enhancers with signatures of positive selection
Source: Genome Res. 2021 Sep;31(9):1573–81. doi: 10.1101/gr.275212.121 (PMC8415374; doi:10.1101/gr.275212.121)
Supplement: Supplemental Material [file supp_gr.275212.121_Supplemental_Code.zip › Supplemental_Code/data/bedFiles/enhancers/stage_specific_enhancers/enhancer_ortholog_annotation/dmel1820_IDR_0.05_specific_enhancer_dm6_droVir3.bed]

chr2L	17037587	17039723	scaffold_13246	993110	995374
chr2L	3882846	3884316	scaffold_12963	9428892	9429640
chr2L	8617014	8618470	scaffold_12963	5743789	5745099
chr2L	10810615	10813862	scaffold_12963	15808106	15812217
chr2L	12811557	12812609	scaffold_12963	6660577	6661634
chr2L	14334896	14336863	scaffold_12723	1555786	1557450
chr2L	14826927	14829768	scaffold_12963	4846519	4852893
chr2L	18266252	18268843	scaffold_12963	18162699	18166146
chr2L	18906422	18907223	scaffold_12963	9530949	9531780
chr2L	19840828	19844058	scaffold_12963	1418858	1422112
chr2L	20102444	20103423	scaffold_12723	4639582	4642300
chr2L	23018781	23020926	scaffold_13324	1279174	1281367
chr2L	57297	58599	scaffold_13246	150073	151275
chr2L	125411	126339	scaffold_13246	253025	253759
chr2L	146216	147231	scaffold_13246	276207	277363
chr2L	174071	174931	scaffold_12963	8942994	8944031
chr2L	175665	176250	scaffold_12963	8941099	8941382
chr2L	501072	501856	scaffold_12963	18930317	18931561
chr2L	514018	514868	scaffold_12963	18948769	18949777
chr2L	698204	699101	scaffold_12963	19184633	19186077
chr2L	991665	994802	scaffold_12963	19578774	19584065
chr2L	1288295	1289668	scaffold_12963	7223336	7224765
chr2L	1529734	1531659	scaffold_12963	7560245	7561688
chr2L	1543277	1544294	scaffold_12963	7580914	7581841
chr2L	1827972	1829570	scaffold_12963	12802222	12802649
chr2L	1907220	1907541	scaffold_12963	12717011	12717192
chr2L	1944197	1945292	scaffold_12963	12677944	12681172
chr2L	2132145	2132837	scaffold_12963	7841469	7841933
chr2L	2313682	2314677	scaffold_12963	13760512	13760663
chr2L	2347689	2350653	scaffold_12963	13807744	13811071
chr2L	2435433	2437646	scaffold_12963	9784895	9788216
chr2L	2502159	2503112	scaffold_12963	9882017	9882831
chr2L	2581128	2581599	scaffold_12963	11146928	11147136
chr2L	2634142	2635160	scaffold_12963	11224393	11225387
chr2L	2705939	2707066	scaffold_12963	11318239	11320016
chr2L	2714492	2715571	scaffold_12963	11328590	11329545
chr2L	2865838	2866229	scaffold_12723	4236413	4236849
chr2L	2963470	2965429	scaffold_12963	772220	774631
chr2L	3262330	3264570	scaffold_12970	760615	760777
chr2L	3365800	3367180	scaffold_12963	8176337	8176804
chr2L	3516941	3517660	scaffold_12963	15260686	15261799
chr2L	3876949	3877768	scaffold_12963	9437554	9437825
chr2L	3926686	3927751	scaffold_12963	9365273	9366096
chr2L	3959330	3961070	scaffold_12963	9314709	9316808
chr2L	4040759	4041653	scaffold_12963	9206034	9207131
chr2L	4236873	4238205	scaffold_13246	323802	324614
chr2L	4232558	4233705	scaffold_13246	319829	320283
chr2L	4262874	4265776	scaffold_13246	343144	344299
chr2L	4302592	4303310	scaffold_13246	374713	374918
chr2L	4430476	4432136	scaffold_12963	17743885	17745954
chr2L	4678709	4680998	scaffold_12963	11613753	11616852
chr2L	4677349	4678544	scaffold_12963	11616970	11617922
chr2L	4691143	4691944	scaffold_12963	11602116	11602612
chr2L	4917773	4918179	scaffold_12970	5472550	5472806
chr2L	4998730	4999116	scaffold_12963	7828698	7828796
chr2L	5080765	5083398	scaffold_12963	10043768	10045801
chr2L	5604195	5605955	scaffold_12963	3561650	3564131
chr2L	5683297	5685205	scaffold_12963	3686634	3688066
chr2L	5688003	5689367	scaffold_12963	3697390	3699785
chr2L	5889147	5890251	scaffold_12963	4146406	4146433
chr2L	5944539	5946276	scaffold_12963	3214201	3216936
chr2L	6026106	6027565	scaffold_12963	3329428	3331349
chr2L	6017472	6018818	scaffold_12963	3318995	3320073
chr2L	6085756	6086074	scaffold_12963	4017419	4018129
chr2L	6145133	6145706	scaffold_12963	3119480	3120318
chr2L	6186044	6187596	scaffold_12963	3051254	3052756
chr2L	6188032	6189088	scaffold_12963	3048975	3050864
chr2L	6256465	6257431	scaffold_12963	2945119	2945222
chr2L	6379621	6380381	scaffold_12963	2722442	2723134
chr2L	6590508	6592470	scaffold_12963	1085574	1087684
chr2L	6777561	6779425	scaffold_12963	3866321	3870473
chr2L	6889440	6890128	scaffold_12963	14783292	14783904
chr2L	7485203	7486592	scaffold_12963	15333542	15334115
chr2L	7572791	7573129	scaffold_12963	11033675	11034001
chr2L	7836546	7837529	scaffold_12963	8602925	8603552
chr2L	7954609	7956219	scaffold_12963	8734391	8736332
chr2L	7963978	7964679	scaffold_12963	8744644	8745308
chr2L	7972115	7975440	scaffold_12963	8754315	8758498
chr2L	7969665	7971365	scaffold_12963	8750270	8753269
chr2L	8232184	8234506	scaffold_12963	15969398	15970724
chr2L	8334220	8335305	scaffold_12875	10250758	10251222
chr2L	8397974	8398433	scaffold_12723	2306565	2306673
chr2L	8563838	8565361	scaffold_12963	5810731	5812012
chr2L	8738196	8738632	scaffold_12723	4718312	4718734
chr2L	8940538	8941115	scaffold_12723	4987642	4988167
chr2L	9021349	9022308	scaffold_12963	331087	332227
chr2L	9078687	9080030	scaffold_12963	411387	412937
chr2L	9159689	9160566	scaffold_12963	526133	527554
chr2L	9231613	9232217	scaffold_12963	635005	635319
chr2L	9341258	9342218	scaffold_12723	5463811	5464752
chr2L	9359317	9361463	scaffold_12723	5428849	5431539
chr2L	9399130	9401101	scaffold_12723	5379509	5381424
chr2L	9778714	9779949	scaffold_12963	1835431	1836080
chr2L	9798828	9800033	scaffold_12963	1805554	1813063
chr2L	9832519	9833118	scaffold_12963	1759948	1760311
chr2L	10111977	10112950	scaffold_12723	3812752	3813480
chr2L	10621672	10622523	scaffold_12963	10370583	10371440
chr2L	10666986	10667969	scaffold_12963	10321210	10322959
chr2L	10921376	10922357	scaffold_13246	1265262	1265727
chr2L	11676657	11677852	scaffold_12963	6247461	6248644
chr2L	11978760	11980088	scaffold_12963	13209912	13211463
chr2L	12022736	12024626	scaffold_12963	13899859	13902233
chr2L	12021844	12022502	scaffold_12963	13899166	13899624
chr2L	12107022	12107571	scaffold_12963	15933906	15934398
chr2L	12158176	12159375	scaffold_12963	8371222	8372640
chr2L	12250638	12251828	scaffold_12963	17319615	17321237
chr2L	12750039	12750667	scaffold_12963	6595068	6595610
chr2L	12817760	12818792	scaffold_12963	6667520	6668925
chr2L	12903864	12906293	scaffold_12963	6761306	6763785
chr2L	12983777	12986432	scaffold_12963	6832697	6834647
chr2L	13048658	13049831	scaffold_12963	6907492	6909249
chr2L	13261935	13262688	scaffold_12723	3527946	3528740
chr2L	13325981	13326845	scaffold_12723	3452471	3452942
chr2L	13355572	13356430	scaffold_12723	3404705	3405821
chr2L	13487963	13489995	scaffold_12723	481761	483872
chr2L	13692309	13694625	scaffold_12723	5131992	5135590
chr2L	13766309	13767389	scaffold_12723	5018110	5019679
chr2L	13881436	13882408	scaffold_12723	840549	841512
chr2L	13897920	13899742	scaffold_12723	861773	864325
chr2L	14005588	14006470	scaffold_12723	1054564	1055391
chr2L	14015145	14015831	scaffold_12723	1072190	1072291
chr2L	14172373	14174392	scaffold_12723	1320032	1323165
chr2L	14377158	14378822	scaffold_12723	2815525	2817155
chr2L	14399198	14399870	scaffold_12723	2792932	2793473
chr2L	14414443	14415255	scaffold_12723	2775359	2776062
chr2L	14457999	14458960	scaffold_12723	2724225	2724788
chr2L	14750153	14751783	scaffold_12963	5000339	5002287
chr2L	14878055	14878695	scaffold_12963	4767768	4768909
chr2L	15083782	15085594	scaffold_12963	4528671	4529346
chr2L	15101669	15102232	scaffold_12963	4496254	4496820
chr2L	15125613	15127018	scaffold_12963	4462159	4467107
chr2L	15390108	15391657	scaffold_12963	12062287	12063746
chr2L	15422049	15422783	scaffold_12963	12097789	12098640
chr2L	15605584	15606788	scaffold_12963	12310080	12312171
chr2L	15652738	15653127	scaffold_12723	4391526	4391887
chr2L	15781666	15782342	scaffold_12723	2290698	2291113
chr2L	15819808	15820783	scaffold_12723	2228770	2229638
chr2L	15968406	15970335	scaffold_12723	1994722	1997015
chr2L	15984578	15986903	scaffold_12723	1968117	1971250
chr2L	16322042	16322801	scaffold_12963	7867887	7868635
chr2L	16862270	16863309	scaffold_12963	12432782	12433910
chr2L	16937663	16939541	scaffold_13246	1093857	1096659
chr2L	17080493	17082060	scaffold_13246	925641	926593
chr2L	17115254	17116971	scaffold_13246	889285	890653
chr2L	17337681	17341548	scaffold_13246	653009	657442
chr2L	17758537	17759364	scaffold_12963	16756971	16757800
chr2L	18148586	18149270	scaffold_12963	8400218	8401319
chr2L	18159822	18161341	scaffold_12963	17994896	17996523
chr2L	18216659	18218370	scaffold_12963	18079534	18083195
chr2L	18376260	18377884	scaffold_12963	18317682	18320419
chr2L	18434635	18436924	scaffold_12963	18396069	18400846
chr2L	18659028	18660079	scaffold_12963	18722131	18723444
chr2L	18955550	18956093	scaffold_12963	16175036	16175155
chr2L	19143839	19144260	scaffold_12723	3097963	3098444
chr2L	19273136	19274733	scaffold_12723	3212385	3213907
chr2L	19382316	19383811	scaffold_12723	3309785	3311500
chr2L	19561424	19561930	scaffold_12723	2947210	2947752
chr2L	19621865	19624387	scaffold_12963	1636146	1639032
chr2L	19788242	19788943	scaffold_12963	1479835	1480332
chr2L	19926315	19927388	scaffold_12963	1309171	1310932
chr2L	19998073	19999405	scaffold_12963	1199299	1201430
chr2L	19996213	19997475	scaffold_12963	1202946	1204405
chr2L	20055359	20056664	scaffold_12723	4585621	4588057
chr2L	20337741	20338443	scaffold_12963	11851272	11852219
chr2L	20389699	20390938	scaffold_12963	17654694	17657152
chr2L	20391035	20391765	scaffold_12963	17654120	17654566
chr2L	20589650	20590882	scaffold_12963	13507623	13509418
chr2L	20597126	20598951	scaffold_12963	13497391	13498497
chr2L	20748353	20750947	scaffold_12963	12455800	12458147
chr2L	20759239	20759849	scaffold_12963	12445727	12445764
chr2L	20911158	20911887	scaffold_12963	10716646	10717757
chr2L	21128680	21129958	scaffold_13246	2179696	2180117
chr2L	21672611	21673068	scaffold_12963	76344	76491
chr2L	22044365	22045434	scaffold_12855	4553444	4553609
chr2L	22779667	22781983	scaffold_13324	923717	925680
chr2L	23319784	23320439	scaffold_13324	2126297	2126488
chr2R	6848097	6849161	scaffold_12875	15689704	15691212
chr2R	8092407	8095242	scaffold_12875	14875316	14878041
chr2R	11206504	11207787	scaffold_12823	1249533	1250098
chr2R	12270951	12271620	scaffold_12875	6685723	6686411
chr2R	18317191	18318276	scaffold_12875	20070147	20070874
chr2R	19038153	19039031	scaffold_12875	19525356	19531020
chr2R	19299838	19300488	scaffold_12875	2892815	2893564
chr2R	21019940	21020790	scaffold_12875	13381822	13382676
chr2R	1372345	1374320	scaffold_12929	161170	161699
chr2R	3493807	3494058	scaffold_12100	375647	375664
chr2R	3900680	3901886	scaffold_12963	13968825	13969480
chr2R	4236608	4237593	scaffold_12963	13993349	13994418
chr2R	6032814	6033532	scaffold_12875	6572428	6572621
chr2R	6112367	6113266	scaffold_12875	4691678	4692661
chr2R	6643512	6644681	scaffold_12875	5355125	5356217
chr2R	6704761	6705411	scaffold_12875	15481784	15482972
chr2R	6967221	6967659	scaffold_12823	1616150	1616715
chr2R	7014005	7014731	scaffold_10324	1042048	1042428
chr2R	7080270	7081156	scaffold_10324	1122966	1123571
chr2R	7528147	7528633	scaffold_12875	17560826	17561358
chr2R	7629637	7630164	scaffold_12875	14574145	14574480
chr2R	7764833	7765731	scaffold_12875	891265	891532
chr2R	7750646	7751991	scaffold_12875	865732	867085
chr2R	7838521	7840515	scaffold_12823	1220943	1223422
chr2R	7908598	7910385	scaffold_12823	1147775	1148404
chr2R	8418466	8419419	scaffold_12875	9359126	9359974
chr2R	8515306	8518505	scaffold_12875	9521817	9523600
chr2R	8524149	8526796	scaffold_12875	9535619	9539906
chr2R	8563822	8564681	scaffold_12875	9608768	9609214
chr2R	8673562	8674664	scaffold_12875	11405276	11406521
chr2R	8787145	8789261	scaffold_13324	2878736	2880987
chr2R	8847494	8849928	scaffold_13324	2944390	2946895
chr2R	8962058	8964813	scaffold_12875	101610	107120
chr2R	9325650	9326290	scaffold_12875	1255886	1256500
chr2R	9427835	9428346	scaffold_10324	71114	71471
chr2R	9621804	9624957	scaffold_12875	5789967	5794944
chr2R	9742169	9743699	scaffold_12875	5938758	5941299
chr2R	9797690	9801162	scaffold_12875	6014247	6019023
chr2R	9926716	9927347	scaffold_12875	20489176	20489862
chr2R	10002846	10004774	scaffold_12875	404406	406314
chr2R	10172917	10173534	scaffold_12952	295887	296265
chr2R	10204481	10204940	scaffold_12875	15957836	15958382
chr2R	10282350	10283352	scaffold_12875	16064989	16066261
chr2R	10371474	10372092	scaffold_12875	16189416	16189989
chr2R	10463884	10465425	scaffold_12875	16310675	16312583
chr2R	10528324	10529130	scaffold_12875	16400477	16401307
chr2R	10678925	10680106	scaffold_12875	16542259	16543490
chr2R	10736144	10736593	scaffold_12875	16629193	16629367
chr2R	10913991	10915078	scaffold_12823	352288	352934
chr2R	11001412	11002296	scaffold_12823	289732	290184
chr2R	11040492	11042239	scaffold_12823	264457	265149
chr2R	11216355	11216657	scaffold_12823	1239296	1239789
chr2R	11246556	11247181	scaffold_10324	315015	315606
chr2R	11499725	11500676	scaffold_12875	13084246	13085030
chr2R	11667590	11669241	scaffold_12875	12886467	12888274
chr2R	11785637	11786499	scaffold_12875	5207963	5208063
chr2R	11783875	11785030	scaffold_12875	5208838	5210876
chr2R	11816581	11817593	scaffold_12875	5162269	5163206
chr2R	11845942	11846618	scaffold_12875	5383737	5384768
chr2R	12129725	12130891	scaffold_12875	8449187	8450513
chr2R	12263181	12263963	scaffold_12963	12206049	12206220
chr2R	12389724	12390715	scaffold_12875	18177900	18178782
chr2R	12479767	12480831	scaffold_12823	429454	429659
chr2R	12599661	12600626	scaffold_12875	18095717	18096238
chr2R	12738870	12741549	scaffold_10324	406769	410896
chr2R	12785275	12787443	scaffold_12875	15737547	15740381
chr2R	13243720	13244629	scaffold_12875	350827	351726
chr2R	13492165	13493877	scaffold_13324	2578765	2578888
chr2R	13646401	13646919	scaffold_12875	8129203	8130296
chr2R	13643848	13644672	scaffold_12875	8126786	8127375
chr2R	13697954	13698477	scaffold_12875	8221573	8222732
chr2R	13863500	13865772	scaffold_12875	6322472	6325902
chr2R	13940836	13941629	scaffold_12875	6233614	6234527
chr2R	14265584	14266180	scaffold_12875	19110331	19110399
chr2R	14379026	14380359	scaffold_12875	13570579	13573527
chr2R	14559039	14561156	scaffold_12875	10065918	10069221
chr2R	14661242	14661887	scaffold_12875	5664820	5665623
chr2R	14694601	14696117	scaffold_12875	5619457	5621356
chr2R	14842267	14843429	scaffold_12875	12632888	12633946
chr2R	14831046	14832437	scaffold_12875	12646184	12648804
chr2R	15409436	15411421	scaffold_12875	20294368	20296874
chr2R	15407409	15407784	scaffold_12875	20291011	20291154
chr2R	15402864	15404084	scaffold_12875	20283945	20287133
chr2R	15520356	15522479	scaffold_12875	20421883	20424403
chr2R	15633976	15635161	scaffold_12875	6468797	6471453
chr2R	15671582	15671804	scaffold_12875	6404305	6404556
chr2R	15738008	15738901	scaffold_12823	1466360	1467114
chr2R	15751510	15752916	scaffold_12823	1443754	1445717
chr2R	15811020	15811875	scaffold_12823	1361001	1363085
chr2R	15885021	15885458	scaffold_12875	4452616	4453016
chr2R	16019591	16021164	scaffold_12875	17346648	17348815
chr2R	16375959	16376438	scaffold_12875	18767333	18767577
chr2R	16423131	16424309	scaffold_12875	18827369	18828617
chr2R	16676376	16678527	scaffold_12875	2770044	2772436
chr2R	16832639	16833407	scaffold_12875	10670953	10671274
chr2R	16839533	16840295	scaffold_12875	10661423	10662315
chr2R	16877758	16878514	scaffold_12875	2597868	2598651
chr2R	16994882	16996335	scaffold_12875	6194434	6194815
chr2R	17371093	17372241	scaffold_12875	7983493	7985407
chr2R	17465810	17466633	scaffold_12875	12822477	12825266
chr2R	17500812	17501346	scaffold_12875	12769415	12770489
chr2R	17534419	17534894	scaffold_12875	12728124	12729032
chr2R	17636772	17637595	scaffold_12875	11250000	11250949
chr2R	17646523	17647572	scaffold_12875	11263155	11264370
chr2R	17705218	17706577	scaffold_12875	20560997	20563142
chr2R	17877522	17878883	scaffold_12875	15411648	15413131
chr2R	17901710	17903011	scaffold_12875	15379520	15381954
chr2R	17942025	17943520	scaffold_12875	15316057	15317869
chr2R	18001110	18002044	scaffold_12875	15235822	15236395
chr2R	18041930	18042955	scaffold_12875	15177099	15177605
chr2R	18110553	18111589	scaffold_12875	15091364	15091787
chr2R	18260026	18261063	scaffold_12875	20141483	20142245
chr2R	18325654	18327632	scaffold_12875	20054696	20058130
chr2R	18541487	18542722	scaffold_12875	6367908	6368771
chr2R	18551121	18551855	scaffold_12875	6382460	6383438
chr2R	18609398	18609893	scaffold_12875	519207	519367
chr2R	18736964	18737921	scaffold_12875	14106144	14106754
chr2R	19074318	19075583	scaffold_12875	19474331	19475681
chr2R	19082035	19083074	scaffold_12875	19466030	19467048
chr2R	19097807	19099241	scaffold_12875	19447497	19448512
chr2R	19198454	19199580	scaffold_13324	2724948	2725413
chr2R	19233569	19234605	scaffold_13324	2758619	2759663
chr2R	19220685	19222282	scaffold_13324	2744514	2745864
chr2R	19277210	19277754	scaffold_13324	2800301	2801087
chr2R	19338745	19339615	scaffold_12875	18278772	18279850
chr2R	19405156	19407084	scaffold_12875	11169661	11171908
chr2R	19587739	19590020	scaffold_12875	4225800	4230588
chr2R	19626610	19627044	scaffold_12875	4171947	4172130
chr2R	19704563	19705888	scaffold_12875	4040907	4042768
chr2R	19853431	19854290	scaffold_12875	3888557	3889448
chr2R	19841408	19842338	scaffold_12875	3906328	3907341
chr2R	20139040	20140105	scaffold_12875	3484098	3485696
chr2R	20437981	20438416	scaffold_12875	8886814	8887192
chr2R	20481062	20482546	scaffold_12875	8828663	8831291
chr2R	20652339	20652881	scaffold_12823	2233733	2234941
chr2R	20736683	20737393	scaffold_12823	2101666	2102147
chr2R	20877146	20877723	scaffold_12823	1920272	1920611
chr2R	21006225	21007606	scaffold_12875	13365280	13366878
chr2R	21136223	21136895	scaffold_12875	10939393	10939923
chr2R	21371507	21372360	scaffold_12875	18005405	18006629
chr2R	21399412	21399870	scaffold_12875	17966764	17967281
chr2R	21563383	21564344	scaffold_12875	17737111	17738527
chr2R	21778595	21780627	scaffold_12875	10219476	10221284
chr2R	21926786	21927703	scaffold_12875	10399849	10400841
chr2R	21983789	21985597	scaffold_12875	11486141	11488211
chr2R	22016602	22017960	scaffold_12875	11525198	11526467
chr2R	22048251	22049440	scaffold_12875	11564018	11565130
chr2R	22150313	22151076	scaffold_12875	11696349	11696924
chr2R	22353011	22353329	scaffold_12875	19239666	19239940
chr2R	22842401	22843005	scaffold_12875	13977330	13977946
chr2R	22902785	22904095	scaffold_12875	16842333	16844192
chr2R	22980489	22981328	scaffold_12875	7028395	7032485
chr2R	23016467	23017995	scaffold_12875	7075845	7077533
chr2R	23082900	23084381	scaffold_12875	2927863	2929569
chr2R	23175932	23177397	scaffold_12875	3040550	3041952
chr2R	23219894	23221367	scaffold_12875	3089728	3091828
chr2R	23233904	23235150	scaffold_12875	3105356	3106657
chr2R	23251052	23251992	scaffold_12875	3129456	3130008
chr2R	23333474	23336181	scaffold_12875	3234855	3237126
chr2R	23436842	23437703	scaffold_12875	18615978	18616659
chr2R	23490949	23493295	scaffold_12875	18684391	18686096
chr2R	23513524	23514201	scaffold_12875	18713548	18714245
chr2R	23680353	23681313	scaffold_12875	18425203	18426219
chr2R	23776743	23777771	scaffold_12875	10601193	10602175
chr2R	24010697	24011721	scaffold_13324	2412023	2412342
chr2R	24221449	24224577	scaffold_12875	7182245	7185504
chr2R	24273475	24274718	scaffold_12875	7249412	7250633
chr2R	24618347	24619398	scaffold_12875	971531	971682
chr2R	24634270	24635259	scaffold_12875	995178	995875
chr2R	24748492	24750589	scaffold_12875	1359906	1360665
chr3L	10616220	10617447	scaffold_13049	16406633	16407721
chr3L	16906961	16908520	scaffold_13049	5669027	5671891
chr3L	1900523	1902552	scaffold_13049	9406674	9409173
chr3L	3260073	3260963	scaffold_12758	894685	895033
chr3L	3914283	3916503	scaffold_10322	51129	53047
chr3L	4373635	4375249	scaffold_13049	105774	106450
chr3L	4488090	4489943	scaffold_12758	54713	57209
chr3L	4800257	4801632	scaffold_12758	494828	496724
chr3L	6569970	6571236	scaffold_13049	10920873	10922154
chr3L	7749130	7750619	scaffold_13049	9477501	9478665
chr3L	9256856	9258302	scaffold_13049	869789	871702
chr3L	15548056	15549328	scaffold_13049	20316836	20317734
chr3L	17136581	17137713	scaffold_13049	4981895	4982798
chr3L	17398875	17400536	scaffold_13049	5890354	5890670
chr3L	21659520	21661220	scaffold_13049	24274302	24276392
chr3L	21921752	21922532	scaffold_13049	12269599	12270439
chr3L	95161	95971	scaffold_13049	2867679	2867685
chr3L	773889	775123	scaffold_13049	8849669	8851121
chr3L	839305	839892	scaffold_13049	8777630	8778094
chr3L	952705	953111	scaffold_13049	15510008	15510326
chr3L	1394389	1395179	scaffold_13049	3514957	3515784
chr3L	1715079	1716523	scaffold_13049	2347026	2348946
chr3L	1788831	1789742	scaffold_10322	75547	76634
chr3L	1823619	1824430	scaffold_13049	4079318	4080607
chr3L	1922991	1923226	scaffold_13049	9382979	9383197
chr3L	2035422	2036369	scaffold_13049	12089566	12090539
chr3L	2119508	2121078	scaffold_13049	11992959	11994842
chr3L	2150227	2150916	scaffold_13049	11963955	11964803
chr3L	2207418	2208545	scaffold_13049	11903016	11904233
chr3L	2314432	2316443	scaffold_13049	11777168	11778421
chr3L	2330544	2333479	scaffold_13049	11792514	11795188
chr3L	2340398	2341077	scaffold_13049	11805437	11806034
chr3L	2500766	2502523	scaffold_10322	289648	291093
chr3L	2518413	2519662	scaffold_12822	3991900	3992522
chr3L	2565977	2566438	scaffold_13049	5187617	5188701
chr3L	2575299	2575964	scaffold_13049	5199068	5199757
chr3L	2783396	2783803	scaffold_13049	14885297	14885515
chr3L	2846237	2847670	scaffold_13049	14979110	14980581
chr3L	2876367	2878268	scaffold_13049	15012859	15014606
chr3L	3003958	3006223	scaffold_13049	15157233	15159329
chr3L	3261551	3262409	scaffold_12758	892949	893855
chr3L	3347593	3348811	scaffold_13049	5229948	5231619
chr3L	3404905	3406147	scaffold_13049	7010821	7010865
chr3L	3406267	3407148	scaffold_13049	7008524	7009280
chr3L	3430604	3431626	scaffold_13049	6976412	6978005
chr3L	3479842	3480940	scaffold_13049	4677522	4678679
chr3L	3499180	3499846	scaffold_13049	4655763	4656358
chr3L	3495914	3497119	scaffold_13049	4659595	4660749
chr3L	3510461	3511611	scaffold_13049	4637992	4642255
chr3L	3547233	3547693	scaffold_13049	4583759	4584000
chr3L	3570363	3571161	scaffold_13049	4550808	4552019
chr3L	3563097	3563540	scaffold_13049	4560687	4561269
chr3L	3724528	3726853	scaffold_13049	4332760	4335740
chr3L	3749427	3749921	scaffold_13049	4295700	4296320
chr3L	3763044	3763456	scaffold_13049	4278090	4278182
chr3L	3755483	3756374	scaffold_13049	4285502	4286060
chr3L	3920118	3921278	scaffold_10322	46412	46905
chr3L	4006662	4008100	scaffold_12758	957849	959055
chr3L	4070209	4070677	scaffold_13049	15351891	15352073
chr3L	4324296	4325022	scaffold_13049	11193887	11194694
chr3L	4420352	4420922	scaffold_13049	31065	32290
chr3L	4462408	4463262	scaffold_12758	26516	27866
chr3L	4697941	4699182	scaffold_12758	350133	352112
chr3L	4805545	4807058	scaffold_12758	503688	504562
chr3L	4846708	4849272	scaffold_12758	553320	556536
chr3L	4854148	4855617	scaffold_12758	560345	562498
chr3L	4922174	4925628	scaffold_12758	640937	644717
chr3L	4953040	4956628	scaffold_12758	686118	695560
chr3L	5001020	5002745	scaffold_12758	761117	762099
chr3L	5055489	5057850	scaffold_12758	812803	816100
chr3L	5171569	5173226	scaffold_13049	7888583	7889462
chr3L	5287333	5288786	scaffold_13049	8038093	8039745
chr3L	5289992	5290900	scaffold_13049	8040875	8042080
chr3L	5297595	5299113	scaffold_13049	8048330	8049815
chr3L	5386835	5388183	scaffold_13049	11306414	11307946
chr3L	5476153	5476867	scaffold_13049	11397074	11397770
chr3L	5598125	5598683	scaffold_13049	11528538	11529114
chr3L	5632326	5633322	scaffold_13049	11561836	11563033
chr3L	6286712	6287781	scaffold_13049	10592192	10593407
chr3L	6650226	6651322	scaffold_13049	11018400	11020691
chr3L	6648271	6650056	scaffold_13049	11015686	11018263
chr3L	6661152	6662727	scaffold_13049	968471	970539
chr3L	6758525	6759097	scaffold_13049	7085075	7085545
chr3L	6810663	6811584	scaffold_13049	7147139	7148009
chr3L	6934841	6935540	scaffold_13049	7286614	7287363
chr3L	7420652	7421850	scaffold_13049	5393514	5395148
chr3L	7714294	7714994	scaffold_12420	5404	6038
chr3L	7792016	7793707	scaffold_13049	20584325	20586087
chr3L	7785874	7786728	scaffold_13049	20579410	20580231
chr3L	7801362	7801760	scaffold_13049	20587202	20587778
chr3L	7811623	7812046	scaffold_13049	20601131	20601307
chr3L	7860571	7861106	scaffold_13049	20669747	20670195
chr3L	7895523	7896962	scaffold_13049	20712159	20714799
chr3L	7940236	7941064	scaffold_13049	20751585	20752205
chr3L	8216196	8218528	scaffold_13049	2600371	2603032
chr3L	8254186	8255339	scaffold_13049	2557040	2557903
chr3L	8453539	8453905	scaffold_13049	6083485	6083574
chr3L	8493693	8495539	scaffold_12726	1664253	1666536
chr3L	8536093	8536709	scaffold_13049	6171983	6172688
chr3L	8689595	8690049	scaffold_13049	6339072	6339566
chr3L	8948037	8948830	scaffold_13049	6637860	6638509
chr3L	9063825	9064915	scaffold_13049	1654226	1655210
chr3L	9117947	9119470	scaffold_13049	1601390	1602832
chr3L	9260884	9262361	scaffold_13049	876015	876961
chr3L	9499609	9500876	scaffold_13049	10459530	10461155
chr3L	9503761	9504057	scaffold_13049	10456840	10457069
chr3L	9553945	9555013	scaffold_13049	10412336	10413327
chr3L	9557372	9558617	scaffold_13049	10408755	10409877
chr3L	9588812	9592112	scaffold_13049	10379377	10382118
chr3L	9652265	9654934	scaffold_13049	10321226	10322376
chr3L	9897018	9897726	scaffold_13049	9019579	9019599
chr3L	9916334	9917444	scaffold_13049	9038721	9039693
chr3L	9940882	9941849	scaffold_13049	9056119	9057113
chr3L	9950001	9951719	scaffold_13049	9065294	9066335
chr3L	9988696	9991062	scaffold_13049	9103691	9106612
chr3L	10006482	10007269	scaffold_13049	9122332	9122999
chr3L	10014356	10015658	scaffold_13049	9131146	9131802
chr3L	10120325	10121534	scaffold_13049	15882965	15884238
chr3L	10212544	10213184	scaffold_13049	15982798	15983191
chr3L	10284835	10285324	scaffold_13049	16058500	16058670
chr3L	10313070	10313917	scaffold_13049	16085585	16086659
chr3L	10442214	10443171	scaffold_13049	16218016	16219094
chr3L	10482439	10483302	scaffold_13049	16265508	16266342
chr3L	10537598	10539050	scaffold_13049	16327077	16328478
chr3L	10566010	10566779	scaffold_13049	16358196	16358721
chr3L	10599592	10600392	scaffold_13049	16392435	16392865
chr3L	10585961	10586513	scaffold_13049	16377668	16378220
chr3L	10602613	10603646	scaffold_13049	16394627	16395972
chr3L	10837555	10839046	scaffold_13049	9919302	9920857
chr3L	11004855	11005489	scaffold_13049	15669329	15669785
chr3L	11156130	11157438	scaffold_13049	23205312	23206149
chr3L	11233492	11234012	scaffold_13049	23702378	23702530
chr3L	11290109	11290678	scaffold_12928	2467854	2467876
chr3L	11322012	11322637	scaffold_13049	23620389	23620876
chr3L	11352668	11353533	scaffold_13049	23595922	23596319
chr3L	11542771	11544213	scaffold_13049	23753956	23755473
chr3L	11668527	11669644	scaffold_13049	23876919	23877005
chr3L	11716685	11717569	scaffold_13049	23925886	23926608
chr3L	11856310	11860030	scaffold_13049	16895561	16899625
chr3L	12033872	12034326	scaffold_13049	23026968	23027359
chr3L	12102875	12103744	scaffold_13049	22963290	22963892
chr3L	12104656	12106105	scaffold_13049	22961043	22961982
chr3L	12227630	12230026	scaffold_13049	7582424	7584186
chr3L	12260177	12260906	scaffold_13049	7609016	7609117
chr3L	12345696	12346681	scaffold_13049	7700681	7701019
chr3L	12362201	12363166	scaffold_13049	7717785	7718089
chr3L	12359243	12361960	scaffold_13049	7715147	7716598
chr3L	12381998	12383261	scaffold_13049	7734789	7735926
chr3L	12635330	12636761	scaffold_13049	19194680	19196097
chr3L	13242767	13244931	scaffold_13049	12640575	12642824
chr3L	13273836	13274936	scaffold_13049	12676729	12677867
chr3L	13419398	13420849	scaffold_13049	14862543	14865207
chr3L	13570669	13573749	scaffold_13049	19867801	19871393
chr3L	13595219	13595971	scaffold_13049	19846955	19847734
chr3L	14059138	14060223	scaffold_13049	18323634	18324738
chr3L	14221911	14222884	scaffold_13049	22124192	22125790
chr3L	14227024	14227766	scaffold_13049	22118198	22119125
chr3L	14251282	14251864	scaffold_13049	22094501	22095106
chr3L	14418608	14419656	scaffold_13049	21918068	21919112
chr3L	14553758	14554310	scaffold_13049	16628249	16628523
chr3L	14557934	14558299	scaffold_13049	16633718	16634077
chr3L	14682436	14683342	scaffold_13049	16776018	16776879
chr3L	14719562	14721088	scaffold_13049	16813012	16814110
chr3L	14716786	14717151	scaffold_13049	16811189	16811385
chr3L	14904762	14906071	scaffold_13049	17818905	17820544
chr3L	14992898	14993958	scaffold_13049	17746172	17748980
chr3L	15103720	15105564	scaffold_13049	17702389	17703110
chr3L	15396819	15399550	scaffold_13049	20170454	20173113
chr3L	15406220	15407369	scaffold_13049	20179007	20180924
chr3L	15421115	15422568	scaffold_13049	20194478	20195561
chr3L	15547113	15547790	scaffold_13049	20316127	20316558
chr3L	15616838	15617914	scaffold_13049	22444639	22445395
chr3L	15615738	15616430	scaffold_13049	22445420	22446083
chr3L	15726389	15727646	scaffold_13049	22321271	22322538
chr3L	15813797	15814629	scaffold_13049	22232168	22233196
chr3L	15881286	15883156	scaffold_13049	24482316	24482393
chr3L	16000817	16002171	scaffold_13049	14594261	14594780
chr3L	15991283	15994537	scaffold_13049	14583268	14586979
chr3L	16101899	16102831	scaffold_13049	19362937	19363856
chr3L	16190694	16191504	scaffold_13049	1153207	1153572
chr3L	16238764	16240672	scaffold_13049	1203912	1204582
chr3L	16797492	16798493	scaffold_13049	8459475	8460314
chr3L	16798693	16799289	scaffold_13049	8460577	8461079
chr3L	16889062	16890023	scaffold_13049	5692034	5693093
chr3L	16897671	16898958	scaffold_13049	5680815	5681505
chr3L	16974487	16975712	scaffold_13049	10193010	10194022
chr3L	17000174	17001494	scaffold_13049	10162971	10163820
chr3L	16994662	16996072	scaffold_13049	10168927	10170354
chr3L	17124588	17125091	scaffold_13049	4997277	4997448
chr3L	17138244	17139341	scaffold_13049	4979077	4980148
chr3L	17162109	17163263	scaffold_13049	4950772	4951751
chr3L	17188899	17191343	scaffold_13049	4918399	4921673
chr3L	17207740	17209135	scaffold_13049	4898894	4900449
chr3L	17309831	17311335	scaffold_13049	5995513	5996662
chr3L	17331414	17333208	scaffold_13049	5966199	5968087
chr3L	17386312	17388017	scaffold_13049	5905420	5907898
chr3L	17404968	17406081	scaffold_13049	5883887	5885617
chr3L	17538546	17540598	scaffold_13049	6919218	6921305
chr3L	17615277	17616190	scaffold_13049	6843094	6843783
chr3L	17704967	17706135	scaffold_13049	6733676	6734645
chr3L	17742307	17743339	scaffold_13049	6707324	6707480
chr3L	17753884	17755044	scaffold_13049	6693138	6694585
chr3L	17945203	17946196	scaffold_13049	21235756	21236131
chr3L	17958159	17959165	scaffold_13049	21220886	21221865
chr3L	18001708	18002611	scaffold_13049	21171906	21173119
chr3L	17990899	17991372	scaffold_13049	21185662	21186142
chr3L	18007325	18008211	scaffold_13049	21166345	21167618
chr3L	18031137	18031654	scaffold_13049	21141170	21141658
chr3L	18046484	18047566	scaffold_13049	21129292	21130349
chr3L	18181587	18182210	scaffold_13049	21356689	21357254
chr3L	18171477	18172659	scaffold_13049	21345495	21346340
chr3L	18190670	18191121	scaffold_13049	21365447	21365714
chr3L	18334159	18335202	scaffold_13049	21518384	21519215
chr3L	18357399	18358390	scaffold_13049	21543296	21543953
chr3L	18576879	18577775	scaffold_13049	21755810	21756590
chr3L	18650406	18651730	scaffold_13049	20366998	20368097
chr3L	18877822	18879724	scaffold_13049	13570887	13573220
chr3L	19131479	19134417	scaffold_13049	13298395	13307364
chr3L	19161399	19161972	scaffold_13049	13730592	13731173
chr3L	19366727	19367696	scaffold_13049	12948480	12948780
chr3L	19410744	19411647	scaffold_13049	12983133	12983442
chr3L	19434609	19435980	scaffold_13049	13013833	13014418
chr3L	19461167	19462947	scaffold_13049	13035550	13036823
chr3L	19514732	19515342	scaffold_13049	13083166	13083574
chr3L	19624122	19625942	scaffold_13049	13198941	13200932
chr3L	19901515	19902073	scaffold_13049	22849896	22850301
chr3L	20058615	20061845	scaffold_13049	18235482	18238351
chr3L	20174532	20179356	scaffold_13049	18516245	18516841
chr3L	20524410	20525430	scaffold_13049	18834434	18835445
chr3L	20743775	20745804	scaffold_13049	18598488	18601388
chr3L	20868616	20870074	scaffold_13049	1794666	1795930
chr3L	21063684	21064142	scaffold_13049	15284790	15285128
chr3L	21164104	21165326	scaffold_13049	16600733	16600883
chr3L	21425420	21426481	scaffold_13049	9605625	9606185
chr3L	21935187	21937192	scaffold_13049	12248200	12254730
chr3L	22087447	22088237	scaffold_13049	14628472	14628557
chr3L	22599677	22600110	scaffold_13049	17156030	17156543
chr3L	22931200	22932999	scaffold_13049	14264588	14265864
chr3L	25742758	25743012	scaffold_12723	125133	125369
chr3L	26326352	26326780	scaffold_12941	710832	710912
chr3R	11009606	11010950	scaffold_13047	5060546	5061539
chr3R	28440833	28442911	scaffold_12822	3703138	3705453
chr3R	7583803	7585834	scaffold_12855	6314117	6317357
chr3R	8452779	8455509	scaffold_13047	7413681	7416140
chr3R	13336455	13337133	scaffold_12855	2987775	2988527
chr3R	13532292	13533708	scaffold_13047	9147840	9149170
chr3R	14335072	14336097	scaffold_13047	14776342	14777294
chr3R	14827278	14829213	scaffold_13047	11739886	11741639
chr3R	16285688	16286081	scaffold_13047	1722311	1722641
chr3R	16318348	16319342	scaffold_13047	1768769	1769386
chr3R	17839740	17842271	scaffold_13047	7053591	7055683
chr3R	18824758	18825317	scaffold_12822	3186162	3186754
chr3R	19690806	19693859	scaffold_12855	7169302	7174048
chr3R	19872927	19874264	scaffold_12855	7400706	7400778
chr3R	23264907	23266726	scaffold_13047	13394361	13396179
chr3R	24084344	24085544	scaffold_12822	3045418	3045494
chr3R	25410365	25414442	scaffold_13047	2136816	2141974
chr3R	26279803	26281010	scaffold_13047	4615092	4615808
chr3R	26787322	26788634	scaffold_13047	11923275	11925541
chr3R	31028612	31031985	scaffold_12855	1496685	1501196
chr3R	31292012	31294125	scaffold_13047	12501069	12503306
chr3R	31374186	31376073	scaffold_13047	12590642	12592784
chr3R	31637254	31639181	scaffold_13047	9519936	9522830
chr3R	4449373	4449759	scaffold_13047	9349733	9350381
chr3R	4630419	4633860	scaffold_13047	17183327	17186512
chr3R	4871478	4872709	scaffold_12855	8461344	8463780
chr3R	5395123	5395943	scaffold_12855	9971941	9972379
chr3R	5418534	5420882	scaffold_13047	7406923	7407396
chr3R	5638414	5640331	scaffold_12855	3932538	3934494
chr3R	5944178	5945790	scaffold_12822	2143268	2144205
chr3R	5985620	5987850	scaffold_12822	2093654	2096832
chr3R	6050063	6051170	scaffold_12822	2034016	2035299
chr3R	6098085	6099529	scaffold_12822	1972573	1974166
chr3R	6130817	6132824	scaffold_12822	1932332	1935946
chr3R	6262574	6263512	scaffold_12822	1776206	1778054
chr3R	6283608	6284721	scaffold_12822	1752614	1753360
chr3R	7022060	7024615	scaffold_13047	5829600	5833348
chr3R	7165295	7166392	scaffold_13047	16839448	16840508
chr3R	7189412	7189655	scaffold_12855	5812350	5812430
chr3R	7336089	7337263	scaffold_12855	6013488	6014845
chr3R	7396577	7397275	scaffold_12855	6099818	6100760
chr3R	7574475	7576437	scaffold_12855	6302082	6304470
chr3R	7628860	7630811	scaffold_12855	6376316	6377875
chr3R	7766488	7769886	scaffold_12855	6496131	6505638
chr3R	7834007	7838184	scaffold_12855	6584917	6590855
chr3R	7856434	7857832	scaffold_12855	6613755	6615400
chr3R	7892044	7894421	scaffold_13047	19152575	19156187
chr3R	7966262	7966830	scaffold_12855	8098713	8098714
chr3R	8061114	8063752	scaffold_13047	9909790	9912764
chr3R	8115236	8115598	scaffold_13047	9955825	9956081
chr3R	8175812	8176858	scaffold_13047	10026136	10027546
chr3R	8377890	8380377	scaffold_13047	7326945	7329154
chr3R	8462247	8465269	scaffold_13047	7424867	7427221
chr3R	8506965	8508372	scaffold_13047	7488706	7490203
chr3R	8923566	8924943	scaffold_13047	3155884	3157743
chr3R	9106836	9107824	scaffold_12855	8613710	8614785
chr3R	9123353	9123992	scaffold_12855	8633015	8634736
chr3R	9448644	9449286	scaffold_13047	693125	693806
chr3R	9480602	9482680	scaffold_13047	725575	727834
chr3R	10130474	10131649	scaffold_13047	14061922	14063607
chr3R	10184911	10186811	scaffold_13047	1120113	1121644
chr3R	10316836	10319729	scaffold_13047	999633	1002660
chr3R	10459109	10460443	scaffold_13047	1246923	1248280
chr3R	10560077	10561006	scaffold_13047	1356519	1357412
chr3R	10561233	10561878	scaffold_13047	1357666	1358037
chr3R	10688233	10689427	scaffold_13047	1509363	1510693
chr3R	10716751	10718813	scaffold_13047	7168976	7169929
chr3R	10727991	10731122	scaffold_13047	7153643	7154402
chr3R	10737498	10738257	scaffold_13047	7140615	7141203
chr3R	10978383	10980516	scaffold_13047	5097299	5099787
chr3R	10986220	10987277	scaffold_13047	5088303	5089699
chr3R	11005371	11007242	scaffold_13047	5064123	5066375
chr3R	11337044	11337549	scaffold_13047	3295368	3295836
chr3R	11507040	11508834	scaffold_12855	9829334	9830461
chr3R	11537671	11538233	scaffold_12823	2115801	2115863
chr3R	11810891	11811773	scaffold_12855	5594992	5596266
chr3R	11800921	11803237	scaffold_12855	5607057	5609349
chr3R	11854843	11857004	scaffold_13047	4334075	4336609
chr3R	11987741	11987985	scaffold_13047	1576434	1576697
chr3R	12064850	12068049	scaffold_12855	9284068	9289475
chr3R	12077755	12079503	scaffold_12970	8285856	8285892
chr3R	12104018	12105018	scaffold_12855	9304899	9305813
chr3R	12152605	12153077	scaffold_12855	9388938	9389583
chr3R	12185911	12187735	scaffold_12855	9451188	9455385
chr3R	12201734	12202340	scaffold_12855	9477793	9478064
chr3R	12299379	12300564	scaffold_12855	9614809	9615933
chr3R	12542577	12543467	scaffold_12855	598384	598847
chr3R	12576494	12577958	scaffold_12855	557801	559248
chr3R	12589420	12590944	scaffold_12855	541598	544757
chr3R	12602602	12604996	scaffold_12855	526588	527847
chr3R	12652638	12653190	scaffold_12822	4061960	4062579
chr3R	12706516	12708713	scaffold_12822	817381	819799
chr3R	12839927	12840838	scaffold_12855	4174867	4176828
chr3R	12908600	12909999	scaffold_12855	4089146	4090482
chr3R	12925969	12926436	scaffold_12855	4076071	4076171
chr3R	13535258	13535921	scaffold_13047	9150724	9151348
chr3R	13603232	13604009	scaffold_13047	9207210	9207822
chr3R	13601506	13602893	scaffold_13047	9205974	9207082
chr3R	13740821	13743162	scaffold_12822	1541688	1544392
chr3R	13755560	13756702	scaffold_12822	1558588	1560218
chr3R	13900405	13900870	scaffold_13047	18748189	18748617
chr3R	13972402	13973336	scaffold_12822	623499	624148
chr3R	13966617	13968673	scaffold_12822	628081	629970
chr3R	14070301	14071859	scaffold_12822	514623	515795
chr3R	14134660	14135749	scaffold_13047	18001647	18002212
chr3R	14174846	14177566	scaffold_13047	18064864	18068044
chr3R	14234017	14236181	scaffold_13047	18124088	18126192
chr3R	14450844	14452482	scaffold_13047	14644253	14645684
chr3R	14505430	14506883	scaffold_13047	14584430	14585703
chr3R	14710764	14711770	scaffold_12855	1640221	1641484
chr3R	14702598	14704163	scaffold_12855	1647799	1649785
chr3R	14721009	14721446	scaffold_12855	1631250	1631661
chr3R	14836084	14837216	scaffold_13047	11750401	11751562
chr3R	14975382	14977323	scaffold_13047	19026294	19028740
chr3R	15002712	15004393	scaffold_13047	18988257	18989897
chr3R	15050289	15052298	scaffold_13047	18913742	18915475
chr3R	15084282	15086332	scaffold_13047	18870885	18871692
chr3R	15092919	15093488	scaffold_13047	18861380	18861815
chr3R	15255969	15258434	scaffold_13047	7883604	7886047
chr3R	15297852	15298811	scaffold_13047	7836968	7838125
chr3R	15292486	15293315	scaffold_13047	7842939	7843904
chr3R	15431821	15432898	scaffold_13047	13320868	13322171
chr3R	15428548	15431546	scaffold_13047	13322427	13325471
chr3R	15459088	15460827	scaffold_13047	13288858	13290303
chr3R	15468721	15469839	scaffold_13047	13278342	13279214
chr3R	15783484	15785234	scaffold_12855	5273604	5274704
chr3R	15947142	15948399	scaffold_13047	2444273	2445591
chr3R	15991523	15992147	scaffold_13047	4153269	4153911
chr3R	15998580	15999326	scaffold_13047	4142481	4143112
chr3R	16014154	16015832	scaffold_13047	4120013	4120398
chr3R	16215218	16215824	scaffold_13047	3883338	3883895
chr3R	17358628	17359903	scaffold_13047	14276598	14277661
chr3R	17395981	17396367	scaffold_13047	14330691	14331074
chr3R	17523069	17524778	scaffold_13047	14444555	14445638
chr3R	17593194	17594040	scaffold_13047	14510378	14511083
chr3R	17835223	17835908	scaffold_13047	7059616	7060360
chr3R	17982116	17983212	scaffold_13047	6877310	6878883
chr3R	17990049	17991103	scaffold_13047	6866963	6868379
chr3R	18015807	18017062	scaffold_13047	6835039	6836519
chr3R	18041953	18042900	scaffold_13047	6813003	6814623
chr3R	18153767	18154447	scaffold_13047	6677978	6678842
chr3R	18312634	18312845	scaffold_12855	4759105	4759356
chr3R	18337939	18339770	scaffold_12855	4731819	4733313
chr3R	18444369	18446728	scaffold_12855	4615185	4617853
chr3R	18468146	18469296	scaffold_12855	4582242	4582966
chr3R	18632766	18634370	scaffold_12855	4380574	4381300
chr3R	18815691	18816025	scaffold_12822	3176049	3176252
chr3R	18826580	18829003	scaffold_12822	3188489	3192019
chr3R	18837295	18840314	scaffold_12822	3202900	3206912
chr3R	19059760	19060652	scaffold_12928	1058768	1059220
chr3R	19064472	19065983	scaffold_12822	22307	23777
chr3R	19207401	19208614	scaffold_13047	7256213	7256890
chr3R	19542470	19544135	scaffold_13047	16226617	16228438
chr3R	19574018	19576488	scaffold_13047	16186600	16189686
chr3R	19621817	19622257	scaffold_13047	16136087	16136287
chr3R	19695952	19697247	scaffold_12855	7177730	7179718
chr3R	19785341	19785956	scaffold_12855	7289057	7289383
chr3R	19955799	19957625	scaffold_12855	7501062	7502037
chr3R	19988807	19989538	scaffold_12855	7543844	7544609
chr3R	20048337	20050997	scaffold_12855	7611356	7615194
chr3R	20300378	20304262	scaffold_13047	2571193	2576292
chr3R	20403807	20404638	scaffold_13047	10601834	10602624
chr3R	20470819	20474806	scaffold_13047	10518320	10522817
chr3R	20670181	20671087	scaffold_13047	12233340	12233937
chr3R	20881628	20883377	scaffold_12822	440924	441613
chr3R	20981604	20981899	scaffold_12855	2300425	2300830
chr3R	21190731	21191403	scaffold_13047	4410043	4411421
chr3R	21209950	21210486	scaffold_13047	4387244	4387837
chr3R	21248107	21249508	scaffold_12822	1272171	1274981
chr3R	21562942	21563704	scaffold_13047	14529721	14530385
chr3R	21697043	21697966	scaffold_12855	8938439	8939077
chr3R	21959256	21961293	scaffold_13047	8706561	8708316
chr3R	22522720	22523815	scaffold_13047	18647874	18650092
chr3R	22540608	22542621	scaffold_13047	18627814	18628601
chr3R	22856808	22858593	scaffold_12822	188249	189508
chr3R	22916532	22917363	scaffold_12822	147367	147958
chr3R	22974374	22975735	scaffold_12822	107097	107148
chr3R	23078900	23081555	scaffold_13047	17521952	17524573
chr3R	23105288	23106507	scaffold_13047	17550326	17551551
chr3R	23316702	23317326	scaffold_13047	13453788	13454096
chr3R	23334320	23335034	scaffold_13047	13472033	13472697
chr3R	23441409	23442804	scaffold_13047	8899846	8901457
chr3R	23647604	23650209	scaffold_13047	9069897	9071923
chr3R	23650601	23653168	scaffold_13047	9072109	9073988
chr3R	23713624	23715401	scaffold_13047	15193808	15195394
chr3R	23786708	23787399	scaffold_13047	18433556	18433853
chr3R	24026232	24027311	scaffold_13047	18597504	18598349
chr3R	24087824	24088325	scaffold_12822	3041704	3042348
chr3R	24285272	24286135	scaffold_13047	10956493	10956907
chr3R	24449946	24450626	scaffold_13047	3638063	3638430
chr3R	24482470	24482886	scaffold_13047	3676548	3676771
chr3R	24525663	24526843	scaffold_13047	3728149	3728716
chr3R	24708107	24710185	scaffold_13047	839735	842188
chr3R	24952081	24952673	scaffold_13047	12895649	12896156
chr3R	24976128	24978172	scaffold_13047	12918500	12920052
chr3R	25223611	25224358	scaffold_13047	7581964	7583162
chr3R	25384521	25386213	scaffold_13047	2173004	2176131
chr3R	25424151	25424936	scaffold_13047	2121744	2121923
chr3R	25528761	25531652	scaffold_12855	6721236	6724870
chr3R	25697308	25700035	scaffold_12855	6942990	6946597
chr3R	25691540	25694257	scaffold_12855	6934762	6939387
chr3R	25759105	25759800	scaffold_12855	7016594	7017210
chr3R	26244798	26246525	scaffold_13047	4558564	4559784
chr3R	26243011	26244726	scaffold_13047	4557229	4558454
chr3R	26242242	26242662	scaffold_13047	4554837	4554971
chr3R	26327701	26329044	scaffold_13047	4677000	4679032
chr3R	26423423	26424655	scaffold_13047	4782972	4784267
chr3R	26455188	26455843	scaffold_13047	10963419	10963704
chr3R	26674185	26676917	scaffold_12822	3414450	3418768
chr3R	26743592	26744523	scaffold_13047	11864146	11864612
chr3R	26896437	26898179	scaffold_12855	2512922	2514681
chr3R	26929469	26930642	scaffold_12855	2562595	2563624
chr3R	26981416	26983782	scaffold_13047	9796710	9800704
chr3R	27320173	27321529	scaffold_13047	17650214	17652246
chr3R	27333454	27333986	scaffold_13047	17667374	17668619
chr3R	27375933	27377096	scaffold_13047	17705560	17706816
chr3R	27406894	27408423	scaffold_13047	17740445	17742097
chr3R	27421084	27422794	scaffold_13047	17753587	17755133
chr3R	27711561	27713544	scaffold_12855	2063215	2066969
chr3R	27740021	27741887	scaffold_12855	2030040	2032841
chr3R	27760252	27761125	scaffold_12855	1998309	1998932
chr3R	27858450	27859318	scaffold_12855	1873569	1874402
chr3R	27870755	27871552	scaffold_12855	1864403	1865353
chr3R	27897727	27900686	scaffold_12855	1830049	1834550
chr3R	28102872	28104782	scaffold_13047	15634143	15636198
chr3R	28410177	28413590	scaffold_12822	3663525	3667034
chr3R	28644612	28645697	scaffold_13047	12355434	12356159
chr3R	28745313	28746776	scaffold_13047	10321682	10322962
chr3R	28741082	28742404	scaffold_13047	10326753	10328075
chr3R	28787341	28789303	scaffold_13047	10274559	10277142
chr3R	28877448	28878209	scaffold_13047	13910907	13911366
chr3R	28897676	28898543	scaffold_13047	13929764	13930438
chr3R	29180181	29181149	scaffold_12822	2292150	2292211
chr3R	29610173	29614002	scaffold_12855	782837	788016
chr3R	29663700	29664474	scaffold_12855	856973	857456
chr3R	29756811	29758215	scaffold_12855	1149822	1149954
chr3R	30117832	30119130	scaffold_12855	3570888	3571661
chr3R	30304464	30305301	scaffold_12855	3244460	3244528
chr3R	30536278	30538701	scaffold_13047	15910206	15913571
chr3R	30549593	30551507	scaffold_13047	15925244	15926384
chr3R	30659531	30660530	scaffold_13047	11274459	11275376
chr3R	30666995	30669584	scaffold_13047	11283750	11287994
chr3R	30743868	30744855	scaffold_13047	11366244	11367115
chr3R	30779060	30780120	scaffold_13047	11411554	11412771
chr3R	30971815	30973020	scaffold_12855	1580725	1581628
chr3R	30998862	30999504	scaffold_12855	1546370	1547806
chr3R	31019650	31020235	scaffold_12855	1514904	1515496
chr3R	31172508	31173670	scaffold_12855	1288830	1290582
chr3R	31222382	31223231	scaffold_12855	1223141	1223909
chr3R	31427015	31427748	scaffold_13047	12656034	12656111
chr3R	31599528	31600428	scaffold_13047	9585712	9586304
chr3R	31856372	31857673	scaffold_13047	14881681	14883329
chr3R	31914167	31915289	scaffold_13047	14940218	14941124
chr3R	31931356	31931897	scaffold_13047	14961433	14962048
chr4	163386	165251	scaffold_13052	1359359	1362158
chr4	369551	370384	scaffold_13052	1758032	1758322
chr4	1034260	1035671	scaffold_13052	935533	939486
chrX	3538548	3539366	scaffold_12726	1219123	1219380
chrX	3440517	3441146	scaffold_12970	8097298	8097712
chrX	8109569	8110209	scaffold_12970	7617850	7617928
chrX	8158183	8159671	scaffold_12970	8369969	8370713
chrX	9895003	9895988	scaffold_12970	9010768	9011237
chrX	11877619	11878631	scaffold_12472	125095	125796
chrX	13270685	13271991	scaffold_12928	2206415	2208617
chrX	13663377	13665475	scaffold_12970	5361724	5364622
chrX	14859847	14861490	scaffold_12928	2098437	2098591
chrX	15612943	15614510	scaffold_13042	4028525	4032048
chrX	18152166	18153616	scaffold_12970	2740991	2744404
chrX	510233	511543	scaffold_12932	1363275	1365297
chrX	903137	903925	scaffold_12726	1886230	1887070
chrX	985515	986677	scaffold_12726	1763594	1763869
chrX	1263136	1264198	scaffold_12928	5187552	5189142
chrX	1264460	1265289	scaffold_12928	5185740	5186284
chrX	1265599	1265884	scaffold_12928	5185141	5185407
chrX	1282510	1283427	scaffold_12928	5155026	5155275
chrX	1451364	1451984	scaffold_12726	1296142	1296935
chrX	1535137	1536095	scaffold_13042	4872622	4873765
chrX	1590480	1592518	scaffold_13042	4961292	4964761
chrX	1618480	1619420	scaffold_13042	4998687	4999485
chrX	1734673	1735954	scaffold_9476	48103	50180
chrX	1727115	1728462	scaffold_9476	58542	59709
chrX	1967198	1967573	scaffold_12932	1591626	1591975
chrX	2278432	2279292	scaffold_12928	5691302	5692940
chrX	2699271	2699984	scaffold_12970	2162630	2162916
chrX	2709648	2710328	scaffold_12472	155526	169975
chrX	2741962	2742594	scaffold_12472	112353	113423
chrX	2786986	2788468	scaffold_12472	38887	40048
chrX	2924381	2924966	scaffold_12726	122573	122575
chrX	2957932	2958563	scaffold_12726	179957	180344
chrX	3002293	3002798	scaffold_12726	240668	241170
chrX	3265499	3266416	scaffold_12726	576860	577594
chrX	3359975	3361121	scaffold_12970	8216503	8217365
chrX	3389115	3390429	scaffold_12970	8177596	8179329
chrX	3399009	3400635	scaffold_12970	8160515	8162806
chrX	3547557	3549586	scaffold_12726	1206422	1208939
chrX	4237040	4238093	scaffold_12928	6830369	6830628
chrX	4611989	4613022	scaffold_13042	2979278	2979749
chrX	4693929	4694691	scaffold_12970	4146672	4146882
chrX	4695795	4697144	scaffold_12970	4143336	4144186
chrX	4751888	4752592	scaffold_12970	4071763	4071931
chrX	5185432	5187108	scaffold_12928	3085278	3087047
chrX	5336663	5337718	scaffold_12932	353512	353745
chrX	5814432	5815450	scaffold_12928	1714704	1715075
chrX	5976593	5978733	scaffold_12932	792009	793106
chrX	6062322	6063252	scaffold_12928	619931	620072
chrX	6627658	6628989	scaffold_12928	5826126	5827722
chrX	6745642	6747000	scaffold_12963	16045720	16045936
chrX	7075550	7076793	scaffold_12928	47011	49490
chrX	7621073	7621730	scaffold_12970	3776670	3777228
chrX	7966257	7966608	scaffold_12928	4125012	4125078
chrX	8202046	8203156	scaffold_12970	8418620	8419003
chrX	8275370	8276682	scaffold_12970	2188808	2189917
chrX	8341005	8342118	scaffold_12970	2258765	2260020
chrX	8403920	8404681	scaffold_12970	7968406	7968728
chrX	8496358	8497601	scaffold_12970	11000436	11001277
chrX	8506820	8508722	scaffold_12970	10984626	10984915
chrX	8504461	8505618	scaffold_12970	10989527	10991791
chrX	8785620	8786262	scaffold_12726	2500571	2501289
chrX	9008862	9009861	scaffold_12726	2796261	2797983
chrX	9007458	9008460	scaffold_12726	2794281	2795115
chrX	9075062	9076075	scaffold_12970	2659016	2659191
chrX	9144791	9145618	scaffold_12932	1902148	1902343
chrX	9187218	9188028	scaffold_12726	1012110	1013020
chrX	9345339	9347673	scaffold_12970	5850696	5850861
chrX	9613792	9614787	scaffold_12970	2569495	2569664
chrX	9622669	9623281	scaffold_12970	2560508	2561003
chrX	9633968	9635089	scaffold_13042	2764498	2764836
chrX	10184536	10185726	scaffold_12970	5484524	5484909
chrX	10249898	10251626	scaffold_12970	3271722	3272581
chrX	10386769	10387215	scaffold_12932	101192	101268
chrX	10748685	10749202	scaffold_12932	1557072	1557197
chrX	10774523	10775638	scaffold_13042	499613	500003
chrX	11180957	11181821	scaffold_12735	83364	83534
chrX	11419827	11420294	scaffold_12726	1089047	1089183
chrX	11463991	11464608	scaffold_12970	2359420	2359579
chrX	11684475	11684749	scaffold_13042	2788201	2788307
chrX	11683499	11683705	scaffold_13042	2786886	2787198
chrX	11881817	11882788	scaffold_12472	129625	130774
chrX	11884168	11884487	scaffold_12472	132182	132530
chrX	11913115	11914325	scaffold_12970	8627695	8628256
chrX	12094931	12096300	scaffold_12928	3493347	3495026
chrX	12219478	12220259	scaffold_12928	3667113	3667981
chrX	12433152	12435106	scaffold_12928	3954173	3956115
chrX	12559702	12560299	scaffold_12928	1016824	1017517
chrX	12681840	12682961	scaffold_13042	1706927	1707714
chrX	12771443	12773391	scaffold_12928	2349452	2349687
chrX	12874842	12876375	scaffold_12928	4575549	4577253
chrX	12964512	12965364	scaffold_12928	4432866	4433382
chrX	13209293	13209828	scaffold_12928	4887576	4887940
chrX	13841237	13843817	scaffold_12970	1953540	1954239
chrX	14175800	14176559	scaffold_12970	1571757	1572597
chrX	14220217	14221162	scaffold_12932	1930921	1931278
chrX	14773388	14773870	scaffold_12970	11488222	11488714
chrX	14907999	14908758	scaffold_12928	2033922	2036260
chrX	15216088	15217183	scaffold_13042	2066387	2067499
chrX	15308991	15310256	scaffold_13047	12691969	12692643
chrX	15615542	15617776	scaffold_13042	4023191	4027158
chrX	16101982	16103296	scaffold_12472	491605	491815
chrX	16569936	16572093	scaffold_12970	7187909	7189913
chrX	16572328	16573959	scaffold_12970	7184151	7184653
chrX	16717086	16718168	scaffold_12970	6310005	6310750
chrX	16756974	16758366	scaffold_12970	6375179	6376691
chrX	16906838	16908249	scaffold_12970	6532245	6532923
chrX	16918113	16919972	scaffold_12970	6518526	6520896
chrX	17039936	17041261	scaffold_12970	9643072	9644435
chrX	17093292	17095225	scaffold_12875	2626667	2626879
chrX	17112484	17113187	scaffold_12970	9741294	9741938
chrX	17290214	17290972	scaffold_12970	1139798	1140581
chrX	17289312	17289956	scaffold_12963	4653248	4653623
chrX	17475839	17477755	scaffold_12970	5807126	5808230
chrX	17688415	17689239	scaffold_13042	771850	771919
chrX	17725741	17726645	scaffold_12928	2534118	2534275
chrX	17836110	17837761	scaffold_12928	7387158	7388700
chrX	18035601	18036450	scaffold_12928	2741931	2742216
chrX	18057177	18058701	scaffold_12928	2707089	2707175
chrX	18252783	18254375	scaffold_12970	2872694	2875298
chrX	18293807	18294526	scaffold_12970	2929078	2929610
chrX	18354658	18355040	scaffold_12970	3024252	3024627
chrX	18905307	18906586	scaffold_12726	731185	731809
chrX	19216518	19218087	scaffold_12970	9362564	9362985
chrX	19249516	19250060	scaffold_12726	712185	712531
chrX	19238593	19240706	scaffold_12970	9387932	9388263
chrX	19624572	19625240	scaffold_13042	2830545	2830827
chrX	19741219	19741867	scaffold_13042	859020	860125
chrX	19830221	19831195	scaffold_12932	419602	420736
chrX	20004118	20004826	scaffold_12970	10003058	10004072
chrX	20120067	20120983	scaffold_12970	9851036	9851965
chrX	20775879	20777539	scaffold_12970	4972699	4973989
chrX	21061615	21061956	scaffold_12970	7678601	7678860
chrX	21064968	21066427	scaffold_12970	7682864	7683069
chrX	21275573	21277177	scaffold_12970	7900702	7902852
chrX	21353449	21354175	scaffold_13042	4305171	4307009
chrX	21399120	21399703	scaffold_13042	4369913	4370043
chrX	22636304	22636989	scaffold_12970	4311970	4312744
chrX	22995976	22996324	scaffold_12970	4619009	4619088
