# Supplementary material for: The hourglass model of evolutionary conservation during embryogenesis extends to developmental enhancers with signatures of positive selection
Source: Genome Res. 2021 Sep;31(9):1573–81. doi: 10.1101/gr.275212.121 (PMC8415374; doi:10.1101/gr.275212.121)
Supplement: Supplemental Material [file supp_gr.275212.121_Supplemental_Code.zip › Supplemental_Code/data/bedFiles/enhancers/stage_specific_enhancers/enhancer_ortholog_annotation/dmel1012_IDR_0.05_specific_enhancer_dm6_droVir3.bed]

chr2L	18743046	18743958	scaffold_12963	17927301	17928108
chr2L	720626	721183	scaffold_12963	19217030	19217671
chr2L	3506093	3506704	scaffold_12963	15275034	15275341
chr2L	3898444	3901764	scaffold_12963	9407662	9413368
chr2L	3964456	3964944	scaffold_12963	9309989	9310561
chr2L	4128212	4129011	scaffold_12963	9077643	9078927
chr2L	4292569	4293428	scaffold_13246	364819	365643
chr2L	5749749	5751522	scaffold_12963	3803452	3806733
chr2L	7142784	7144059	scaffold_13246	1500369	1501649
chr2L	7667519	7668166	scaffold_13246	490281	490852
chr2L	7749462	7750255	scaffold_12963	19628847	19629783
chr2L	8731933	8733466	scaffold_12723	4709734	4711876
chr2L	10058903	10060520	scaffold_12723	3884205	3885709
chr2L	11157330	11159744	scaffold_12963	2335529	2338654
chr2L	12123421	12125702	scaffold_12963	8325025	8328731
chr2L	12304356	12306966	scaffold_12963	17387613	17390518
chr2L	12435301	12436011	scaffold_13246	1624894	1625016
chr2L	12877630	12878810	scaffold_12963	6736085	6737110
chr2L	13090663	13091025	scaffold_12963	6961328	6961748
chr2L	13301988	13304193	scaffold_12723	3481793	3484851
chr2L	13778257	13779506	scaffold_12723	710129	710780
chr2L	15089060	15090262	scaffold_12963	4516551	4517212
chr2L	16367371	16368316	scaffold_12963	13129398	13130327
chr2L	16760819	16762324	scaffold_12963	10106055	10107863
chr2L	19480491	19481025	scaffold_12723	666236	666654
chr2L	19988210	19990001	scaffold_12963	1214089	1216675
chr2L	20544530	20546889	scaffold_12963	13551042	13553499
chr2L	20691510	20693094	scaffold_12963	12503541	12504404
chr2L	316560	317552	scaffold_12963	10914575	10915380
chr2L	366887	367259	scaffold_12963	18748914	18749386
chr2L	468889	469648	scaffold_12963	18883953	18884544
chr2L	458993	459831	scaffold_12963	18871661	18871906
chr2L	511669	512133	scaffold_12963	18946254	18946723
chr2L	618722	620088	scaffold_12963	19097911	19099320
chr2L	613876	614527	scaffold_12963	19081888	19082461
chr2L	634891	635449	scaffold_12963	19113601	19114179
chr2L	654643	655126	scaffold_12963	19136576	19137149
chr2L	646731	647322	scaffold_12963	19127565	19128100
chr2L	675160	677050	scaffold_12963	19164846	19167794
chr2L	773945	774675	scaffold_12963	19289985	19290069
chr2L	873588	874580	scaffold_12963	19421166	19421997
chr2L	946647	949496	scaffold_12963	19527321	19532757
chr2L	1058332	1059320	scaffold_13246	2626078	2626893
chr2L	1056225	1056960	scaffold_13246	2624322	2624698
chr2L	1162120	1163219	scaffold_12963	5860766	5863171
chr2L	1235983	1237314	scaffold_12963	7154726	7155768
chr2L	1243231	1244969	scaffold_12963	7165040	7167251
chr2L	1247107	1248991	scaffold_12963	7169063	7170999
chr2L	1251815	1253146	scaffold_12963	7174462	7175800
chr2L	1264098	1265601	scaffold_12963	7188211	7189667
chr2L	1278979	1280635	scaffold_12963	7205096	7207086
chr2L	1295719	1299474	scaffold_12963	7233001	7236822
chr2L	1330047	1331374	scaffold_12963	7278779	7280297
chr2L	1406185	1408060	scaffold_12963	7376766	7379723
chr2L	1451873	1453336	scaffold_12963	7445163	7446426
chr2L	1484123	1484810	scaffold_12963	7487352	7488087
chr2L	1561581	1562248	scaffold_12963	7606506	7606969
chr2L	1615576	1616096	scaffold_12963	7683118	7683579
chr2L	1630537	1631558	scaffold_12963	7705943	7707442
chr2L	1677310	1678220	scaffold_12963	7780682	7781616
chr2L	1675738	1676807	scaffold_12963	7778602	7779894
chr2L	1813202	1813556	scaffold_12875	9907564	9907757
chr2L	1837384	1838831	scaffold_12963	12794735	12795509
chr2L	1866079	1866898	scaffold_12963	12761258	12762034
chr2L	1891432	1892528	scaffold_12963	12730512	12731019
chr2L	2015551	2016030	scaffold_12963	12595402	12595790
chr2L	2119823	2120559	scaffold_12963	7833206	7833336
chr2L	2168159	2168493	scaffold_12963	8483646	8483980
chr2L	2401633	2403567	scaffold_12963	9739371	9742678
chr2L	2405430	2406024	scaffold_12963	9744627	9745292
chr2L	2397376	2398093	scaffold_12963	9733468	9734528
chr2L	2412427	2414546	scaffold_12963	9753823	9755697
chr2L	2437871	2438175	scaffold_12963	9788538	9788939
chr2L	2425404	2426326	scaffold_12963	9769952	9771402
chr2L	2442067	2442903	scaffold_12963	9793956	9795043
chr2L	2488273	2489279	scaffold_12963	9859657	9860908
chr2L	2535886	2537065	scaffold_12963	9984759	9986400
chr2L	2649043	2650949	scaffold_12963	11245530	11246653
chr2L	2655737	2657195	scaffold_12963	11253040	11255075
chr2L	2682144	2683630	scaffold_12963	11287010	11289190
chr2L	2694597	2695881	scaffold_12963	11303709	11305616
chr2L	2697856	2699291	scaffold_12963	11307598	11309529
chr2L	2732891	2734183	scaffold_12963	11353071	11353503
chr2L	2783937	2785116	scaffold_12963	12392256	12393535
chr2L	2800353	2800669	scaffold_12963	12375170	12375250
chr2L	2786759	2787518	scaffold_12963	12389557	12390394
chr2L	2794427	2795192	scaffold_12963	12380575	12381236
chr2L	2841264	2842480	scaffold_12963	205772	207238
chr2L	2920824	2921407	scaffold_12963	834704	834966
chr2L	2955565	2956476	scaffold_12963	784395	785168
chr2L	2951358	2952304	scaffold_12963	790698	792097
chr2L	3000266	3001183	scaffold_12963	13192949	13193664
chr2L	3007718	3008569	scaffold_12963	13188187	13188690
chr2L	3084413	3085097	scaffold_12963	19980635	19981060
chr2L	3106180	3106827	scaffold_12963	20027246	20027473
chr2L	3103996	3104664	scaffold_12963	20016351	20017202
chr2L	3118902	3119282	scaffold_12963	20045285	20045379
chr2L	3347989	3348723	scaffold_12963	8150263	8150740
chr2L	3349571	3350267	scaffold_12963	8153014	8153505
chr2L	3415809	3416424	scaffold_12963	8266494	8266727
chr2L	3435023	3435758	scaffold_12963	8295087	8295427
chr2L	3566160	3567540	scaffold_12963	15204452	15205375
chr2L	3598130	3599810	scaffold_12963	15164991	15166928
chr2L	3590943	3591653	scaffold_12963	15173726	15174356
chr2L	3675203	3676615	scaffold_12963	15062195	15063802
chr2L	3676834	3677456	scaffold_12963	15061539	15062168
chr2L	3731432	3733043	scaffold_12963	14979412	14982043
chr2L	3754846	3756521	scaffold_12963	14955176	14955767
chr2L	3751940	3753127	scaffold_12963	14957924	14958861
chr2L	3920596	3921218	scaffold_12963	9378567	9378980
chr2L	3933551	3934462	scaffold_12963	9348603	9350554
chr2L	3974963	3975413	scaffold_12963	9296638	9296805
chr2L	4101321	4102520	scaffold_12963	9130447	9132529
chr2L	4113178	4114258	scaffold_12963	9113921	9115270
chr2L	4129236	4129645	scaffold_12963	9076990	9077494
chr2L	4153071	4154533	scaffold_12963	9046120	9048808
chr2L	4251659	4253884	scaffold_13246	334868	338445
chr2L	4243929	4244726	scaffold_13246	328223	329265
chr2L	4351774	4352362	scaffold_13246	2535435	2536077
chr2L	4358854	4359954	scaffold_13246	2521453	2522042
chr2L	4372867	4373147	scaffold_13246	2499390	2499498
chr2L	4564400	4566524	scaffold_12963	11728971	11731275
chr2L	4588504	4589588	scaffold_12963	11704436	11705660
chr2L	4648112	4649794	scaffold_12963	11650638	11652134
chr2L	4760389	4761607	scaffold_12963	11440184	11441398
chr2L	4788997	4790396	scaffold_12963	11397997	11400021
chr2L	4792523	4793220	scaffold_12963	11394989	11395598
chr2L	4840895	4841351	scaffold_13246	2242626	2243128
chr2L	4887657	4887985	scaffold_13246	2319524	2319801
chr2L	4940968	4942399	scaffold_13049	9454398	9454616
chr2L	5019874	5021354	scaffold_12963	8548600	8551817
chr2L	5061412	5061800	scaffold_12963	10069311	10069597
chr2L	5105142	5105481	scaffold_12963	6500824	6501164
chr2L	5133209	5133941	scaffold_12963	6466671	6467403
chr2L	5149740	5150304	scaffold_12963	6447944	6448074
chr2L	5189510	5191587	scaffold_12963	6408283	6410123
chr2L	5198745	5199531	scaffold_12963	6400455	6401255
chr2L	5300074	5300682	scaffold_12963	14420957	14421114
chr2L	5427158	5427666	scaffold_12963	19849261	19849635
chr2L	5452826	5454525	scaffold_12963	19808953	19811029
chr2L	5448200	5448695	scaffold_12963	19818045	19818681
chr2L	5451615	5452567	scaffold_12963	19812156	19813674
chr2L	5478699	5479239	scaffold_12963	19773421	19773868
chr2L	5502770	5503317	scaffold_12963	19739058	19739427
chr2L	5572152	5573137	scaffold_12963	3516806	3517600
chr2L	5574895	5577002	scaffold_12963	3510034	3513315
chr2L	5586171	5586903	scaffold_12963	3533795	3534562
chr2L	5593343	5594727	scaffold_12963	3544710	3545752
chr2L	5608809	5610688	scaffold_12963	3568431	3570653
chr2L	5628581	5629221	scaffold_12963	3597091	3597660
chr2L	5676247	5678091	scaffold_12963	3675827	3677952
chr2L	5710349	5710856	scaffold_12963	3737357	3738242
chr2L	5748424	5749411	scaffold_12963	3801698	3802622
chr2L	5845259	5847446	scaffold_12963	4216847	4218368
chr2L	5837389	5839500	scaffold_12963	4230370	4234205
chr2L	5852837	5855863	scaffold_12963	4200059	4204113
chr2L	5895171	5896059	scaffold_12963	4139108	4140686
chr2L	5886856	5887462	scaffold_12963	4148945	4150031
chr2L	5929795	5930485	scaffold_12963	3196288	3196808
chr2L	6021890	6022881	scaffold_12963	3324626	3325942
chr2L	6081218	6081586	scaffold_12963	4006232	4006608
chr2L	6103992	6105993	scaffold_12963	4065500	4068578
chr2L	6114294	6114643	scaffold_12963	4097338	4097689
chr2L	6164094	6165123	scaffold_12963	3082075	3083660
chr2L	6181633	6182157	scaffold_12963	3057458	3058145
chr2L	6179982	6180449	scaffold_12963	3059308	3059805
chr2L	6233646	6234622	scaffold_12963	2980188	2980879
chr2L	6243078	6243808	scaffold_12963	2960830	2962125
chr2L	6280176	6281463	scaffold_12963	2902622	2903821
chr2L	6299484	6301007	scaffold_12963	2872384	2873698
chr2L	6319121	6319636	scaffold_12963	2823181	2823749
chr2L	6385924	6386980	scaffold_12963	2714359	2715529
chr2L	6399022	6400508	scaffold_12963	2691435	2692719
chr2L	6511637	6512574	scaffold_12723	4524132	4524680
chr2L	6516148	6517632	scaffold_12723	4530175	4531806
chr2L	6510684	6511417	scaffold_12723	4521664	4522329
chr2L	6629278	6630817	scaffold_12963	14612443	14614896
chr2L	6627747	6628742	scaffold_12963	14611246	14611893
chr2L	6709837	6710965	scaffold_12963	3375876	3376794
chr2L	6781111	6781814	scaffold_12963	3863726	3864052
chr2L	6828545	6829336	scaffold_12963	14855087	14855972
chr2L	6844574	6844958	scaffold_12963	14835035	14835354
chr2L	6850478	6851409	scaffold_12963	14825295	14826091
chr2L	6861635	6863252	scaffold_12963	14804906	14806239
chr2L	6989742	6991441	scaffold_12963	3433186	3434727
chr2L	7008675	7009208	scaffold_12963	3448514	3449546
chr2L	7115473	7116715	scaffold_13246	1462080	1463541
chr2L	7137480	7137816	scaffold_13246	1490903	1491261
chr2L	7150253	7150887	scaffold_13246	1509371	1509757
chr2L	7169944	7170699	scaffold_13246	1537688	1538173
chr2L	7202726	7203140	scaffold_12963	15710495	15710547
chr2L	7231584	7232097	scaffold_12963	15673569	15674022
chr2L	7256439	7256749	scaffold_12963	15638745	15639029
chr2L	7259545	7260453	scaffold_12963	15624966	15627653
chr2L	7262317	7263211	scaffold_12963	15622051	15622860
chr2L	7268596	7269021	scaffold_12963	15614594	15615012
chr2L	7277934	7278854	scaffold_12963	15603516	15604600
chr2L	7303195	7303740	scaffold_12963	15574582	15575100
chr2L	7367087	7367887	scaffold_12963	15499404	15500195
chr2L	7375440	7375964	scaffold_12963	15490349	15490873
chr2L	7380801	7382853	scaffold_12963	15483251	15485373
chr2L	7396819	7397764	scaffold_12963	15458780	15459171
chr2L	7468109	7469146	scaffold_12963	15356645	15357743
chr2L	7514774	7515566	scaffold_12963	10959711	10960275
chr2L	7518264	7519339	scaffold_12963	10965046	10965809
chr2L	7546879	7547208	scaffold_12963	10999610	10999966
chr2L	7573501	7573963	scaffold_12963	11034080	11034533
chr2L	7608786	7609468	scaffold_12963	11076103	11076492
chr2L	7610157	7610606	scaffold_12963	11078070	11078554
chr2L	7647139	7647563	scaffold_13246	514107	514537
chr2L	7637862	7638629	scaffold_12963	11115892	11117475
chr2L	7649328	7649887	scaffold_13246	512148	512415
chr2L	7684308	7684989	scaffold_13246	472583	472798
chr2L	7714948	7715997	scaffold_12963	19604826	19605986
chr2L	7723224	7723978	scaffold_12963	19603251	19603702
chr2L	7775165	7776192	scaffold_13246	2089229	2089495
chr2L	7787005	7788447	scaffold_12963	6585319	6586765
chr2L	7838412	7839479	scaffold_12963	8604684	8605369
chr2L	7849704	7850934	scaffold_12963	8615966	8616616
chr2L	7861807	7862320	scaffold_12963	8626102	8626461
chr2L	7855987	7856654	scaffold_12963	8620649	8620883
chr2L	8149723	8151385	scaffold_12963	13852492	13855357
chr2L	8284573	8284951	scaffold_12963	16036225	16036542
chr2L	8480201	8481349	scaffold_12963	5695963	5696453
chr2L	8504478	8504829	scaffold_12723	2343669	2344069
chr2L	8550588	8551467	scaffold_12963	5826142	5841391
chr2L	8574577	8575395	scaffold_12963	5797407	5798062
chr2L	8582843	8583529	scaffold_12963	5786811	5787108
chr2L	8581512	8582442	scaffold_12963	5787984	5788926
chr2L	8605114	8606043	scaffold_12963	5762296	5762997
chr2L	8670334	8671873	scaffold_12963	5651226	5653188
chr2L	8704478	8705101	scaffold_12723	4683297	4683976
chr2L	8701598	8702104	scaffold_12723	4678685	4679496
chr2L	8790025	8791281	scaffold_12723	4774948	4776839
chr2L	8804112	8804951	scaffold_12723	4794648	4795639
chr2L	8915307	8916054	scaffold_12723	4953687	4954509
chr2L	8914705	8915256	scaffold_12723	4953051	4953660
chr2L	8913375	8914482	scaffold_12723	4951053	4952838
chr2L	8978523	8980249	scaffold_12963	273406	275551
chr2L	9034124	9035051	scaffold_12963	349998	351263
chr2L	9100369	9100741	scaffold_12963	435545	435878
chr2L	9154159	9154671	scaffold_12963	518874	519396
chr2L	9167787	9168351	scaffold_12963	547997	548384
chr2L	9206779	9207106	scaffold_12963	605831	606187
chr2L	9211450	9211761	scaffold_12963	612236	612443
chr2L	9237470	9238660	scaffold_12963	641201	642721
chr2L	9234126	9234554	scaffold_12963	637524	637955
chr2L	9299797	9302527	scaffold_12963	733387	737500
chr2L	9297518	9297973	scaffold_12963	721059	721551
chr2L	9451561	9452245	scaffold_12723	2473984	2474272
chr2L	9665180	9666215	scaffold_12723	4180929	4181417
chr2L	9714193	9714778	scaffold_12963	1920188	1921005
chr2L	9805300	9806106	scaffold_12963	1797891	1798799
chr2L	9806980	9807847	scaffold_12963	1796240	1797102
chr2L	9929205	9929576	scaffold_12963	14565972	14566346
chr2L	9969140	9970081	scaffold_12723	3974940	3975544
chr2L	9980869	9981220	scaffold_12723	3968974	3969398
chr2L	10132009	10133397	scaffold_12723	3788486	3790252
chr2L	10145614	10147907	scaffold_12723	3769495	3772471
chr2L	10318208	10319047	scaffold_12963	14248950	14249628
chr2L	10349522	10349938	scaffold_12963	2027684	2028063
chr2L	10372303	10372809	scaffold_13052	1406799	1407407
chr2L	10421663	10422390	scaffold_12928	318257	319008
chr2L	10496293	10496798	scaffold_12963	8061950	8062433
chr2L	10538291	10538864	scaffold_12963	10480820	10481147
chr2L	10604405	10605131	scaffold_12963	10396090	10397154
chr2L	10613077	10613509	scaffold_12963	10383656	10384177
chr2L	10791702	10793182	scaffold_12963	15838418	15839980
chr2L	10788150	10789209	scaffold_12963	15843523	15844513
chr2L	10793276	10795116	scaffold_12963	15836413	15838342
chr2L	10787620	10787906	scaffold_12963	15845480	15845855
chr2L	10902099	10903374	scaffold_13246	1230319	1230474
chr2L	11048692	11049515	scaffold_12963	7999580	8001006
chr2L	11067628	11068483	scaffold_12963	7975161	7975558
chr2L	11068922	11069543	scaffold_12963	7974488	7974956
chr2L	11077433	11077992	scaffold_12963	7965841	7966218
chr2L	11200002	11200547	scaffold_12963	2301028	2301456
chr2L	11209256	11209693	scaffold_12963	2294559	2294878
chr2L	11208598	11208999	scaffold_12963	2294183	2294559
chr2L	11241178	11242140	scaffold_12963	2266004	2266761
chr2L	11297364	11298751	scaffold_12963	2217070	2218207
chr2L	11289491	11290304	scaffold_12963	2224633	2225339
chr2L	11303529	11304738	scaffold_12963	2212145	2213098
chr2L	11336812	11337645	scaffold_12963	2185178	2186160
chr2L	11351777	11352465	scaffold_12963	2171948	2172462
chr2L	11341304	11342299	scaffold_12963	2181124	2182026
chr2L	11394518	11395744	scaffold_12963	2133079	2134468
chr2L	11389665	11390657	scaffold_12963	2137397	2138403
chr2L	11405843	11406272	scaffold_12963	2127280	2127646
chr2L	11421245	11421966	scaffold_12963	2113110	2113762
chr2L	11430131	11432012	scaffold_12963	2105110	2106370
chr2L	11460331	11461102	scaffold_12963	2077309	2077798
chr2L	11480524	11481067	scaffold_12963	2059408	2059969
chr2L	11500630	11501016	scaffold_12963	2045028	2045485
chr2L	11495358	11495921	scaffold_12963	2049911	2050287
chr2L	11504716	11505380	scaffold_12963	2041878	2042341
chr2L	11504035	11504501	scaffold_12963	2042475	2042820
chr2L	11526094	11527417	scaffold_12963	6076156	6076426
chr2L	11534908	11535594	scaffold_12963	6084462	6084984
chr2L	11558869	11560640	scaffold_12963	6107332	6109295
chr2L	11597283	11598123	scaffold_12963	6146661	6148118
chr2L	11599318	11599596	scaffold_12963	6149219	6149595
chr2L	11612352	11613896	scaffold_12963	6165012	6166491
chr2L	11599974	11600873	scaffold_12963	6150788	6151457
chr2L	11619546	11620066	scaffold_12963	6170995	6171938
chr2L	11682983	11683927	scaffold_12963	6254089	6255118
chr2L	11704989	11705721	scaffold_12963	6282577	6283234
chr2L	11712006	11713493	scaffold_12963	6290948	6292366
chr2L	11822222	11824269	scaffold_12963	13368721	13370412
chr2L	11832090	11833110	scaffold_12963	13361364	13362311
chr2L	11856435	11857302	scaffold_12963	13335367	13336066
chr2L	11871283	11872130	scaffold_12963	13313433	13314253
chr2L	11919300	11920177	scaffold_12963	13267080	13267802
chr2L	11920507	11921366	scaffold_12963	13266303	13266783
chr2L	11916593	11917141	scaffold_12963	13271111	13271427
chr2L	11959730	11960269	scaffold_12963	13227982	13228516
chr2L	12090082	12090712	scaffold_12963	10210551	10211122
chr2L	12118995	12119989	scaffold_12963	8321487	8321862
chr2L	12149408	12150396	scaffold_12963	8356500	8357685
chr2L	12236227	12237329	scaffold_12963	17300606	17301878
chr2L	12224955	12225342	scaffold_12963	17284439	17284688
chr2L	12242537	12243263	scaffold_12963	17309805	17310455
chr2L	12275377	12276065	scaffold_12963	17351727	17352365
chr2L	12279176	12281657	scaffold_12963	17356420	17358909
chr2L	12302746	12303316	scaffold_12963	17384631	17385193
chr2L	12318353	12318909	scaffold_12963	17403748	17404365
chr2L	12309986	12310354	scaffold_12963	17394587	17394869
chr2L	12343032	12343731	scaffold_12963	17440336	17440905
chr2L	12365219	12365659	scaffold_12963	17465069	17465512
chr2L	12362694	12362985	scaffold_12963	17462405	17462573
chr2L	12423920	12424328	scaffold_12963	17558996	17559014
chr2L	12458491	12459117	scaffold_13246	1656241	1656384
chr2L	12533761	12534139	scaffold_13246	1788100	1788159
chr2L	12555413	12556202	scaffold_13246	1821193	1822028
chr2L	12595985	12596704	scaffold_13246	1878825	1879600
chr2L	12609769	12610278	scaffold_13246	1896754	1897321
chr2L	12628131	12630173	scaffold_13246	1917045	1921019
chr2L	12672213	12672944	scaffold_13246	1998793	2000109
chr2L	12674220	12674693	scaffold_13246	2002606	2003065
chr2L	12689434	12690113	scaffold_13246	2029254	2029860
chr2L	12776354	12776819	scaffold_12963	6626404	6626839
chr2L	12834688	12835521	scaffold_12963	6684681	6685527
chr2L	12837949	12839096	scaffold_12963	6687824	6689045
chr2L	12836937	12837358	scaffold_12963	6687023	6687412
chr2L	12876362	12877359	scaffold_12963	6734561	6735124
chr2L	12889605	12891827	scaffold_12963	6750523	6751676
chr2L	12895569	12896316	scaffold_12963	6754167	6754605
chr2L	12913709	12914895	scaffold_13049	11869675	11870916
chr2L	12989908	12990474	scaffold_12963	6838195	6838655
chr2L	13014030	13015343	scaffold_12963	6869034	6870158
chr2L	13092427	13093271	scaffold_12963	6963985	6964458
chr2L	13115501	13115984	scaffold_12963	6989169	6989380
chr2L	13147372	13147683	scaffold_12963	7016399	7016623
chr2L	13197439	13198820	scaffold_12723	3593825	3595208
chr2L	13252829	13253747	scaffold_12723	3539282	3539919
chr2L	13272183	13273024	scaffold_12723	3516757	3517707
chr2L	13274347	13275191	scaffold_12723	3514162	3515044
chr2L	13420132	13421174	scaffold_12723	586815	590190
chr2L	13423618	13424066	scaffold_12723	580227	580779
chr2L	13545531	13545960	scaffold_12963	1958578	1959278
chr2L	13554542	13555020	scaffold_12723	5323928	5324244
chr2L	13625781	13626751	scaffold_12723	5212661	5213257
chr2L	13671730	13672873	scaffold_12723	5164929	5167574
chr2L	13685870	13686305	scaffold_12723	5143771	5144252
chr2L	13687867	13688650	scaffold_12723	5140952	5141385
chr2L	13706201	13707112	scaffold_12723	5114258	5114904
chr2L	13712391	13713333	scaffold_12723	5104372	5105659
chr2L	13703868	13706031	scaffold_12723	5115069	5117425
chr2L	13737213	13738358	scaffold_12723	5059945	5061226
chr2L	13789069	13790329	scaffold_12723	721656	722889
chr2L	13801935	13802714	scaffold_12723	738782	739333
chr2L	13875605	13876681	scaffold_12723	834009	834505
chr2L	13939286	13940155	scaffold_12723	917999	918601
chr2L	13948648	13950675	scaffold_12723	930630	934076
chr2L	14003707	14004341	scaffold_12723	1051410	1051636
chr2L	13997071	13997956	scaffold_12723	1029303	1031430
chr2L	13995025	13996781	scaffold_12723	1025594	1029013
chr2L	14097366	14098550	scaffold_12723	1214935	1216605
chr2L	14107129	14107654	scaffold_12723	1231521	1232027
chr2L	14136122	14136805	scaffold_12723	1271938	1272405
chr2L	14237844	14238521	scaffold_12723	1415945	1416470
chr2L	14249160	14249616	scaffold_12723	1437799	1438151
chr2L	14247024	14247373	scaffold_12723	1433242	1433611
chr2L	14257398	14258189	scaffold_12723	1448822	1449429
chr2L	14298785	14299669	scaffold_12723	1509005	1510395
chr2L	14350265	14351190	scaffold_12723	1576453	1577473
chr2L	14419622	14420125	scaffold_12723	2769026	2769407
chr2L	14438310	14439248	scaffold_12723	2743566	2744253
chr2L	14520456	14521127	scaffold_12723	2657532	2658292
chr2L	14556544	14557304	scaffold_12723	2618274	2619602
chr2L	14586998	14587637	scaffold_12723	2589806	2589990
chr2L	14659015	14659675	scaffold_12723	2534570	2535124
chr2L	14657523	14658056	scaffold_12723	2533475	2533504
chr2L	14665083	14666388	scaffold_12723	2541356	2541778
chr2L	14687020	14687697	scaffold_12723	2561741	2561987
chr2L	14723234	14723733	scaffold_12963	5032843	5033231
chr2L	14730485	14730900	scaffold_12963	5029544	5029931
chr2L	14816626	14817845	scaffold_12963	4902291	4902792
chr2L	14847504	14848309	scaffold_12963	4823822	4825079
chr2L	14873384	14874065	scaffold_12963	4773633	4775180
chr2L	14953765	14955196	scaffold_12963	4673707	4675067
chr2L	14969649	14970400	scaffold_12963	4651425	4652157
chr2L	14994583	14995098	scaffold_12963	4624711	4625371
chr2L	15028307	15029471	scaffold_12963	4590075	4591178
chr2L	15118258	15119229	scaffold_12963	4474141	4475930
chr2L	15146045	15148277	scaffold_12963	4439472	4442515
chr2L	15194100	15194754	scaffold_12963	4371569	4372145
chr2L	15211913	15212683	scaffold_12963	4340847	4341757
chr2L	15273649	15274542	scaffold_12963	11924730	11925568
chr2L	15312221	15312712	scaffold_12963	11971814	11972087
chr2L	15305405	15305797	scaffold_12963	11963552	11963945
chr2L	15316732	15317032	scaffold_12963	11977774	11978329
chr2L	15317271	15317819	scaffold_12963	11978553	11979232
chr2L	15347805	15348409	scaffold_12963	12011471	12012052
chr2L	15343191	15343504	scaffold_12963	12005972	12006268
chr2L	15354245	15354801	scaffold_12963	12018848	12019409
chr2L	15430496	15431029	scaffold_12963	12109599	12110056
chr2L	15444752	15446020	scaffold_12963	12125623	12127382
chr2L	15464667	15465875	scaffold_12963	12138957	12140641
chr2L	15472371	15472874	scaffold_12963	12148155	12148667
chr2L	15536157	15536931	scaffold_12963	12232396	12232830
chr2L	15533563	15534169	scaffold_12963	12226062	12226735
chr2L	15535345	15535932	scaffold_12963	12231035	12231691
chr2L	15556858	15557746	scaffold_12963	12259362	12260203
chr2L	15555425	15556370	scaffold_12963	12257789	12258971
chr2L	15736678	15737910	scaffold_12723	4454394	4456067
chr2L	15774656	15776376	scaffold_12723	2299377	2301802
chr2L	15797403	15797730	scaffold_12723	2268756	2269119
chr2L	15836106	15836548	scaffold_12723	2202979	2203520
chr2L	15866877	15868298	scaffold_12723	2152205	2153749
chr2L	15877043	15877739	scaffold_12723	2128079	2129197
chr2L	15949408	15950352	scaffold_12723	2023012	2024249
chr2L	16016422	16017732	scaffold_12723	1916542	1918521
chr2L	16034506	16035908	scaffold_12723	1889754	1891823
chr2L	16061043	16064684	scaffold_12723	1834643	1839859
chr2L	16085603	16086121	scaffold_12723	1799771	1800297
chr2L	16084575	16085307	scaffold_12723	1800390	1801540
chr2L	16098207	16099179	scaffold_12723	1780300	1781186
chr2L	16096028	16096671	scaffold_12723	1783771	1784161
chr2L	16131224	16132069	scaffold_12723	1725407	1726151
chr2L	16127747	16128115	scaffold_12723	1734000	1734367
chr2L	16130647	16130942	scaffold_12723	1728360	1728724
chr2L	16151393	16151956	scaffold_12723	1708348	1708898
chr2L	16160840	16161212	scaffold_12723	1703308	1703651
chr2L	16174046	16177413	scaffold_12723	1677844	1681885
chr2L	16358765	16359334	scaffold_12963	13138521	13139038
chr2L	16364231	16365248	scaffold_12963	13132487	13133734
chr2L	16380831	16381335	scaffold_12963	13112786	13113036
chr2L	16412486	16413055	scaffold_12963	13072883	13073488
chr2L	16410843	16411298	scaffold_12963	13075493	13076089
chr2L	16409797	16410499	scaffold_12963	13074908	13075466
chr2L	16441434	16442318	scaffold_12963	13044383	13044977
chr2L	16543017	16544159	scaffold_12963	12947642	12947890
chr2L	16559033	16560728	scaffold_12963	12939014	12939962
chr2L	16571321	16571939	scaffold_12963	7645385	7645568
chr2L	16600209	16600877	scaffold_12963	12925698	12926088
chr2L	16663891	16664282	scaffold_12963	12883894	12884174
chr2L	16708085	16708824	scaffold_12963	6520057	6520441
chr2L	16707358	16707730	scaffold_12963	6519444	6519481
chr2L	17008345	17009332	scaffold_13246	976652	977110
chr2L	17039976	17040832	scaffold_13246	995504	996191
chr2L	17091179	17091910	scaffold_13246	908723	909126
chr2L	17094117	17096024	scaffold_13246	912724	913887
chr2L	17105765	17106703	scaffold_13246	900510	900878
chr2L	17172302	17173180	scaffold_13246	838245	839264
chr2L	17190755	17192134	scaffold_13246	825664	827302
chr2L	17217146	17218742	scaffold_13246	799732	801319
chr2L	17211794	17212730	scaffold_13246	806471	807009
chr2L	17248190	17250398	scaffold_13246	766956	769642
chr2L	17258258	17259317	scaffold_13246	755497	757511
chr2L	17254848	17255393	scaffold_13246	760727	761228
chr2L	17297755	17300024	scaffold_13246	695967	697600
chr2L	17300354	17301480	scaffold_13246	693291	694511
chr2L	17292481	17293347	scaffold_13246	701041	701738
chr2L	17315729	17316165	scaffold_13246	673324	673385
chr2L	17381407	17381867	scaffold_13246	606204	606539
chr2L	17493135	17493988	scaffold_12963	16407416	16408750
chr2L	17582796	17583543	scaffold_12963	16512711	16513129
chr2L	17765254	17765825	scaffold_12963	16767705	16768180
chr2L	17777238	17777948	scaffold_12963	16781860	16783111
chr2L	17779144	17779789	scaffold_12963	16783976	16784579
chr2L	17837281	17838869	scaffold_12963	16853942	16854532
chr2L	17867708	17871013	scaffold_12963	16901877	16906097
chr2L	17887928	17889095	scaffold_12963	16929406	16930272
chr2L	17879464	17880308	scaffold_12963	16918871	16919336
chr2L	17905115	17906904	scaffold_12963	16950505	16954666
chr2L	17915716	17916421	scaffold_12963	16963659	16964539
chr2L	17984303	17985027	scaffold_12963	17053135	17053931
chr2L	18035374	18036487	scaffold_12963	17117316	17118647
chr2L	18065065	18066246	scaffold_12963	17141106	17142983
chr2L	18061175	18062094	scaffold_12963	17136238	17137150
chr2L	18076388	18077623	scaffold_12963	17155659	17157438
chr2L	18100505	18101520	scaffold_12963	17187321	17188013
chr2L	18197781	18198575	scaffold_12963	18054089	18054973
chr2L	18264415	18264939	scaffold_12963	18160183	18160678
chr2L	18367595	18368369	scaffold_12963	18304593	18305553
chr2L	18385865	18386508	scaffold_12963	18337015	18337640
chr2L	18389854	18390944	scaffold_12963	18341757	18343211
chr2L	18456999	18457224	scaffold_12963	18430624	18430959
chr2L	18465737	18466396	scaffold_12963	18443765	18444381
chr2L	18468336	18469095	scaffold_12963	18446343	18447166
chr2L	18466635	18467055	scaffold_12963	18444530	18444782
chr2L	18501944	18503127	scaffold_12963	18491767	18493595
chr2L	18531213	18534351	scaffold_12963	18544776	18549321
chr2L	18538595	18539771	scaffold_12963	18555427	18557304
chr2L	18561694	18562094	scaffold_12963	18586731	18587128
chr2L	18550674	18553311	scaffold_12963	18571979	18575203
chr2L	18623209	18623499	scaffold_12963	18678138	18678444
chr2L	18723913	18724878	scaffold_12963	17951469	17977800
chr2L	18738248	18738928	scaffold_12963	17934385	17934803
chr2L	18750005	18751362	scaffold_12963	17919509	17920705
chr2L	18766722	18767593	scaffold_12963	17899245	17900026
chr2L	18767883	18769212	scaffold_12963	17896762	17898892
chr2L	18864792	18865735	scaffold_12963	9482566	9483715
chr2L	18882655	18883110	scaffold_12963	9505099	9505550
chr2L	18888941	18889398	scaffold_12963	9512271	9512751
chr2L	18927960	18928522	scaffold_12963	9558978	9559662
chr2L	18933512	18934164	scaffold_12963	9565172	9565910
chr2L	19018880	19019102	scaffold_13047	5399232	5399291
chr2L	19068171	19069184	scaffold_12723	3635042	3636096
chr2L	19121448	19121891	scaffold_12723	3075173	3075517
chr2L	19163499	19164116	scaffold_12723	3107914	3108357
chr2L	19222127	19222796	scaffold_12723	3163651	3164167
chr2L	19223094	19223662	scaffold_12723	3164204	3164727
chr2L	19246950	19248110	scaffold_12723	3189957	3190839
chr2L	19241609	19242548	scaffold_12723	3183465	3184221
chr2L	19265869	19267353	scaffold_12723	3205328	3206712
chr2L	19323253	19324102	scaffold_12723	3259916	3260669
chr2L	19344060	19344928	scaffold_12723	3280847	3281601
chr2L	19405955	19406466	scaffold_12723	3334387	3334894
chr2L	19474341	19474780	scaffold_12723	658512	658980
chr2L	19482241	19482795	scaffold_12723	667435	667945
chr2L	19599360	19600590	scaffold_12963	1666759	1668208
chr2L	19640454	19641091	scaffold_12963	1617032	1617631
chr2L	19702935	19703434	scaffold_12963	1564864	1564964
chr2L	19830794	19831768	scaffold_12963	1433830	1434930
chr2L	19829105	19830480	scaffold_12963	1435317	1436584
chr2L	19846989	19848684	scaffold_12963	1413663	1415693
chr2L	19863935	19864553	scaffold_12963	1392307	1392904
chr2L	19869389	19869896	scaffold_12963	1385949	1386293
chr2L	19884272	19884982	scaffold_12963	1367862	1367958
chr2L	19898256	19899302	scaffold_12963	1344519	1345915
chr2L	19907736	19909293	scaffold_12963	1331911	1333771
chr2L	19987175	19987933	scaffold_12963	1216860	1217143
chr2L	20236710	20237956	scaffold_12723	5721047	5722166
chr2L	20254914	20255770	scaffold_12723	5699545	5700299
chr2L	20285909	20286919	scaffold_12723	5673728	5674415
chr2L	20330401	20331404	scaffold_12963	11861097	11871489
chr2L	20328849	20329701	scaffold_12963	11872717	11873143
chr2L	20379357	20380124	scaffold_12963	17669882	17670589
chr2L	20439998	20441419	scaffold_12963	17600388	17602459
chr2L	20503828	20504243	scaffold_12963	13594622	13594935
chr2L	20516278	20517129	scaffold_12963	13581802	13582253
chr2L	20529614	20530253	scaffold_12963	13567657	13568339
chr2L	20584799	20586597	scaffold_12963	13514099	13515743
chr2L	20700085	20702075	scaffold_12963	12493427	12496114
chr2L	20697586	20698806	scaffold_12963	12497774	12498688
chr2L	20694356	20696479	scaffold_12963	12501087	12502704
chr2L	20772132	20773147	scaffold_12963	16356901	16358368
chr2L	20812361	20812999	scaffold_12963	10838450	10839040
chr2L	20838694	20839432	scaffold_12963	10819796	10820518
chr2L	20868061	20868580	scaffold_12963	10772389	10772990
chr2L	20904182	20905576	scaffold_12963	10726195	10727829
chr2L	21015876	21017164	scaffold_12963	10609586	10610896
chr2L	21029961	21030668	scaffold_12963	10597294	10598425
chr2L	21028905	21029766	scaffold_12963	10598430	10599177
chr2L	21057927	21058886	scaffold_12963	10572762	10573723
chr2L	21081077	21082063	scaffold_12963	10543582	10544528
chr2L	21192761	21193954	scaffold_12963	19668128	19668252
chr2L	21256877	21257363	scaffold_12723	4286838	4287276
chr2L	21316683	21317201	scaffold_12723	5556104	5556254
chr2L	21318221	21319437	scaffold_12723	5553750	5555094
chr2L	21732963	21733794	scaffold_12723	4600309	4600310
chr2L	21750610	21750942	scaffold_13049	20696373	20696482
chr2L	21804023	21805019	scaffold_12963	5520951	5522574
chr2L	21818029	21818790	scaffold_12963	5502594	5502889
chr2L	21812390	21813320	scaffold_12963	5509648	5510476
chr2L	21857555	21858166	scaffold_12963	5451812	5452504
chr2L	21875502	21876611	scaffold_12963	5419383	5420570
chr2L	21892772	21893714	scaffold_12963	5398932	5400113
chr2L	22060610	22061823	scaffold_12963	5205588	5206803
chr2L	22142596	22143067	scaffold_12928	874014	874082
chr2L	22181905	22182495	scaffold_12735	79162	79167
chr2L	22244764	22245415	scaffold_12958	1958601	1959194
chr2L	23011894	23013929	scaffold_12963	2504033	2505896
chr2L	23420203	23421119	scaffold_12929	154129	155069
chr2R	25165054	25166047	scaffold_12875	2238014	2238914
chr2R	20446747	20448234	scaffold_12875	8873287	8874336
chr2R	20709199	20710699	scaffold_12823	2142848	2144139
chr2R	6061532	6064570	scaffold_12875	4607219	4612814
chr2R	6504310	6505122	scaffold_12875	4940542	4941383
chr2R	10976415	10977405	scaffold_12823	310320	311116
chr2R	11042518	11044406	scaffold_12823	262657	264353
chr2R	11026118	11026836	scaffold_12823	281468	282434
chr2R	11500851	11501768	scaffold_12875	13083029	13083905
chr2R	11958963	11960545	scaffold_12823	593701	595052
chr2R	12368369	12370491	scaffold_12875	18199670	18201837
chr2R	14335885	14337489	scaffold_12875	13521938	13523841
chr2R	15285562	15286315	scaffold_10324	872379	873168
chr2R	16530077	16532801	scaffold_12875	18949210	18953648
chr2R	19218123	19218862	scaffold_13324	2742280	2742917
chr2R	19561410	19564221	scaffold_12875	4265409	4269108
chr2R	19889419	19890656	scaffold_12875	3834194	3835372
chr2R	20037135	20038004	scaffold_12875	3643746	3644724
chr2R	20856140	20857190	scaffold_12823	1948099	1949072
chr2R	22428043	22429866	scaffold_12875	19358542	19360554
chr2R	22872036	22873667	scaffold_12875	19170072	19171590
chr2R	23051958	23052528	scaffold_12875	7120595	7120984
chr2R	25230934	25231402	scaffold_12875	2156816	2157346
chr2R	3064363	3065689	scaffold_13324	1236708	1237713
chr2R	4101014	4102162	scaffold_13036	722162	723262
chr2R	4598899	4600232	scaffold_12875	12155810	12156846
chr2R	5016041	5016334	scaffold_13036	830351	830601
chr2R	5053475	5053835	scaffold_12970	884266	884626
chr2R	5426189	5426780	scaffold_13050	2171546	2171679
chr2R	5666285	5666739	scaffold_13050	560861	561088
chr2R	5669237	5669892	scaffold_12963	2480440	2481051
chr2R	5731562	5732607	scaffold_10324	754812	755848
chr2R	5749237	5749961	scaffold_10324	775645	776716
chr2R	5798941	5799875	scaffold_12823	999728	1000574
chr2R	5823966	5824974	scaffold_12823	950464	951682
chr2R	5837287	5840009	scaffold_12823	928385	932614
chr2R	5890020	5890827	scaffold_12823	873351	874166
chr2R	5926066	5928336	scaffold_12823	828050	830557
chr2R	5990060	5990586	scaffold_12823	768491	768977
chr2R	5998438	6000762	scaffold_12823	751405	753989
chr2R	6027130	6028893	scaffold_12875	6566846	6568658
chr2R	6065233	6067047	scaffold_12875	4617133	4618164
chr2R	6219600	6219938	scaffold_12875	4866851	4867149
chr2R	6464536	6465269	scaffold_12958	2997053	2997577
chr2R	6536077	6536757	scaffold_12875	4998315	4998809
chr2R	6559444	6560889	scaffold_12875	5031378	5033622
chr2R	6564322	6565109	scaffold_12875	5040774	5042244
chr2R	6570966	6571618	scaffold_12875	5051334	5052102
chr2R	6705922	6706451	scaffold_12875	15483584	15484096
chr2R	6774222	6775307	scaffold_12875	15580838	15582997
chr2R	6799610	6801060	scaffold_12875	15625223	15626581
chr2R	6805293	6806176	scaffold_12875	15634462	15634805
chr2R	6819153	6821193	scaffold_12875	15651436	15653932
chr2R	6845332	6846142	scaffold_12875	15686520	15688035
chr2R	6857477	6860842	scaffold_12875	15704030	15707400
chr2R	6966405	6967073	scaffold_12823	1616870	1617377
chr2R	7107816	7108500	scaffold_10324	1155581	1156431
chr2R	7104243	7105243	scaffold_10324	1152064	1153011
chr2R	7118474	7119624	scaffold_10324	1169658	1170714
chr2R	7169745	7170207	scaffold_10324	1233078	1233561
chr2R	7169047	7169352	scaffold_10324	1232625	1232913
chr2R	7203495	7204759	scaffold_10324	1265009	1266493
chr2R	7201715	7202517	scaffold_10324	1261994	1263342
chr2R	7205082	7208105	scaffold_10324	1266953	1270932
chr2R	7252311	7252959	scaffold_12875	1626368	1626618
chr2R	7258588	7259190	scaffold_12875	1601037	1601910
chr2R	7293917	7294517	scaffold_12875	1569538	1569881
chr2R	7361989	7364296	scaffold_12875	10758289	10761058
chr2R	7376656	7376969	scaffold_12875	10776679	10776927
chr2R	7396917	7397599	scaffold_12875	10800196	10800946
chr2R	7472071	7472724	scaffold_12823	1579291	1579350
chr2R	7558734	7559737	scaffold_12875	14497005	14499414
chr2R	7605649	7607184	scaffold_12875	14550728	14550977
chr2R	7619476	7620425	scaffold_12875	14560891	14561968
chr2R	7724031	7724703	scaffold_12875	831314	831893
chr2R	7761575	7761911	scaffold_12875	886424	886788
chr2R	7834203	7836814	scaffold_12823	1225388	1228687
chr2R	7893515	7894500	scaffold_12823	1166119	1167944
chr2R	7911116	7911684	scaffold_12823	1145475	1145779
chr2R	8000131	8001002	scaffold_12875	14782843	14784452
chr2R	8055321	8055757	scaffold_12875	14842098	14842204
chr2R	8063963	8064222	scaffold_12875	14848663	14848899
chr2R	8181171	8181876	scaffold_12875	9067697	9068484
chr2R	8220560	8221437	scaffold_12875	9115026	9115903
chr2R	8246520	8247599	scaffold_12875	9141976	9143538
chr2R	8300112	8302003	scaffold_12875	9208281	9209968
chr2R	8403135	8404349	scaffold_12875	9335062	9336272
chr2R	8548715	8550172	scaffold_12875	9576665	9578618
chr2R	8643994	8644622	scaffold_12875	11367116	11367586
chr2R	8652612	8652924	scaffold_12875	11376494	11376824
chr2R	8658687	8659618	scaffold_12875	11385986	11387492
chr2R	8739129	8740538	scaffold_13324	2826231	2828321
chr2R	8745946	8747551	scaffold_13324	2834049	2835517
chr2R	8741270	8742140	scaffold_13324	2828881	2830294
chr2R	8811562	8812408	scaffold_13324	2905497	2906442
chr2R	8806792	8808073	scaffold_13324	2900964	2901791
chr2R	8895586	8895896	scaffold_12875	1766464	1766835
chr2R	8999066	9000452	scaffold_12875	59371	60876
chr2R	8998082	8998712	scaffold_12875	61145	61544
chr2R	9034927	9035607	scaffold_12875	18401	19160
chr2R	9223080	9224044	scaffold_12875	14389693	14390603
chr2R	9339854	9341801	scaffold_12875	1272578	1274596
chr2R	9364925	9366607	scaffold_12875	1291359	1292879
chr2R	9415794	9416597	scaffold_12823	476659	477018
chr2R	9429576	9430098	scaffold_10324	73236	74046
chr2R	9439155	9439547	scaffold_10324	85491	85665
chr2R	9590211	9590454	scaffold_12875	5752605	5752845
chr2R	9631760	9633267	scaffold_12875	5802837	5804255
chr2R	9625959	9626750	scaffold_12875	5796439	5797490
chr2R	9675005	9676108	scaffold_12875	5865238	5866313
chr2R	9670243	9670838	scaffold_12875	5858018	5858722
chr2R	9668394	9669929	scaffold_12875	5854967	5857201
chr2R	9772889	9773938	scaffold_12875	5984044	5985530
chr2R	10077160	10077787	scaffold_12875	15045336	15045610
chr2R	10230758	10231467	scaffold_12875	15992761	15993429
chr2R	10395672	10396246	scaffold_12875	16224893	16225336
chr2R	10497015	10498036	scaffold_12875	16354639	16355693
chr2R	10638530	10639272	scaffold_12875	16499806	16501012
chr2R	10654223	10655052	scaffold_12875	16518371	16519169
chr2R	10749314	10750628	scaffold_12875	16649400	16650736
chr2R	10773046	10773672	scaffold_12875	16682589	16682836
chr2R	10788215	10789313	scaffold_12875	16705011	16707162
chr2R	11025014	11025982	scaffold_12823	280775	281359
chr2R	11019118	11019861	scaffold_12823	280295	280490
chr2R	11030940	11032014	scaffold_12823	269315	269906
chr2R	11058324	11059106	scaffold_12823	254311	254677
chr2R	11074271	11075037	scaffold_12823	245073	245296
chr2R	11138761	11139357	scaffold_12823	1345916	1346714
chr2R	11144922	11145500	scaffold_12823	1336974	1337695
chr2R	11189272	11189633	scaffold_12823	1269552	1269644
chr2R	11188315	11188645	scaffold_12823	1268578	1268925
chr2R	11230532	11231392	scaffold_10324	290584	292083
chr2R	11315208	11317070	scaffold_12823	2462585	2464933
chr2R	11322302	11323089	scaffold_12823	2454904	2455427
chr2R	11401086	11401532	scaffold_12875	13206700	13207153
chr2R	11443681	11444592	scaffold_12875	13155467	13156622
chr2R	11438554	11439336	scaffold_12875	13160654	13161214
chr2R	11463264	11464830	scaffold_12875	13129505	13131269
chr2R	11576333	11577331	scaffold_12875	12994834	12996261
chr2R	11649531	11650048	scaffold_12875	12906907	12907108
chr2R	11698253	11698923	scaffold_12875	5331774	5332487
chr2R	11762007	11762991	scaffold_12875	5245292	5245811
chr2R	11782333	11783833	scaffold_12875	5210917	5213054
chr2R	11804793	11805532	scaffold_12875	5180308	5181298
chr2R	11803588	11804563	scaffold_12875	5181936	5183547
chr2R	11819678	11820254	scaffold_12875	5156187	5157589
chr2R	11918191	11919042	scaffold_12823	643287	644150
chr2R	11923057	11924645	scaffold_12823	637789	638873
chr2R	11915414	11916427	scaffold_12823	645606	646527
chr2R	11941839	11942903	scaffold_12823	614218	616119
chr2R	11965364	11966946	scaffold_12823	586832	588172
chr2R	11993716	11994232	scaffold_12875	8636355	8636816
chr2R	12016279	12016756	scaffold_12875	8603066	8603668
chr2R	12072392	12073390	scaffold_12875	8533199	8534158
chr2R	12120187	12121623	scaffold_12875	8462383	8463934
chr2R	12235887	12236813	scaffold_12875	6730028	6731090
chr2R	12230567	12230932	scaffold_12875	6737236	6737406
chr2R	12364592	12366469	scaffold_12875	18206794	18208655
chr2R	12400216	12401302	scaffold_12875	18169382	18170766
chr2R	12534155	12534502	scaffold_12875	17053718	17053901
chr2R	12576907	12578397	scaffold_12875	17109459	17109520
chr2R	12643937	12644743	scaffold_12875	2628906	2629831
chr2R	12642662	12643356	scaffold_12875	2627823	2628693
chr2R	12649213	12650069	scaffold_12875	2634894	2635378
chr2R	12667808	12668313	scaffold_10324	496080	496617
chr2R	12670656	12670989	scaffold_10324	492392	492964
chr2R	12706185	12706985	scaffold_10324	443470	445091
chr2R	12724383	12724870	scaffold_10324	428849	429421
chr2R	12778076	12779016	scaffold_12875	15728642	15728659
chr2R	12807232	12807701	scaffold_12723	5241015	5241117
chr2R	12890260	12891731	scaffold_12875	13304050	13305373
chr2R	13050026	13050989	scaffold_12875	695230	695886
chr2R	13048178	13048981	scaffold_12875	694425	695195
chr2R	13086969	13088210	scaffold_12875	735408	736207
chr2R	13097000	13098987	scaffold_12875	745739	747870
chr2R	13117322	13117997	scaffold_12875	770475	771170
chr2R	13179330	13180190	scaffold_12875	5449549	5451021
chr2R	13194188	13194606	scaffold_12875	5431743	5432303
chr2R	13335808	13336202	scaffold_12988	157	394
chr2R	13382019	13383031	scaffold_12875	168056	169075
chr2R	13384260	13385296	scaffold_12875	165023	166180
chr2R	13405730	13405935	scaffold_12875	140635	140815
chr2R	13526284	13527820	scaffold_13324	2612665	2614277
chr2R	13520545	13521501	scaffold_13324	2606894	2608922
chr2R	13536468	13537362	scaffold_13324	2622183	2622924
chr2R	13626755	13627644	scaffold_12875	8102370	8105661
chr2R	13650381	13651492	scaffold_12875	8135299	8137466
chr2R	13651856	13653868	scaffold_12875	8138784	8141875
chr2R	13656810	13657572	scaffold_12875	8146022	8146317
chr2R	13659208	13660557	scaffold_12875	8147949	8150068
chr2R	13684651	13685277	scaffold_12875	8202347	8202872
chr2R	13686759	13687774	scaffold_12875	8205276	8206644
chr2R	13701257	13702403	scaffold_12875	8226053	8227659
chr2R	13739147	13739799	scaffold_12875	8267380	8268021
chr2R	13748737	13750495	scaffold_12875	8279337	8281028
chr2R	13773466	13773914	scaffold_12875	8316235	8316738
chr2R	13837219	13838462	scaffold_12875	8399854	8400215
chr2R	13868114	13868849	scaffold_12875	6319382	6320116
chr2R	13902680	13903504	scaffold_12875	6280780	6281604
chr2R	13952545	13953064	scaffold_12875	6220880	6221040
chr2R	14025939	14026500	scaffold_12875	2014329	2014728
chr2R	14042831	14043390	scaffold_12875	1994465	1995012
chr2R	14078290	14080200	scaffold_12875	1950558	1952271
chr2R	14083342	14083863	scaffold_12875	1945498	1945905
chr2R	14120691	14121752	scaffold_12875	1918239	1919439
chr2R	14125603	14126183	scaffold_12875	1914416	1914921
chr2R	14247814	14249020	scaffold_12875	19089925	19091295
chr2R	14321675	14322732	scaffold_12875	13504392	13504865
chr2R	14582486	14583493	scaffold_12875	10039780	10040947
chr2R	14635158	14637007	scaffold_12875	5697124	5698957
chr2R	14648323	14648866	scaffold_12875	5680911	5681152
chr2R	14655031	14655577	scaffold_12875	5672862	5673057
chr2R	14678617	14679344	scaffold_12875	5642333	5643483
chr2R	14670384	14671897	scaffold_12875	5651462	5654101
chr2R	14698114	14698799	scaffold_12875	5615482	5616025
chr2R	14744442	14744821	scaffold_12875	10552583	10552917
chr2R	14733871	14734541	scaffold_12875	5539077	5539515
chr2R	14804948	14805670	scaffold_12875	12677936	12678537
chr2R	14837190	14837771	scaffold_12875	12640150	12640684
chr2R	14911170	14911700	scaffold_12875	9641497	9642105
chr2R	14970114	14971116	scaffold_12875	9718286	9719184
chr2R	14976494	14977354	scaffold_12875	9728299	9729537
chr2R	15045002	15046073	scaffold_12875	9800351	9801574
chr2R	15043315	15044703	scaffold_12875	9798335	9800044
chr2R	15154196	15154898	scaffold_12875	9916761	9917176
chr2R	15174595	15175276	scaffold_12875	9943669	9944746
chr2R	15271344	15274332	scaffold_10324	886663	890152
chr2R	15334485	15335121	scaffold_10324	818635	819457
chr2R	15397364	15397905	scaffold_12875	20277455	20277566
chr2R	15455225	15458622	scaffold_12875	20347840	20353096
chr2R	15472194	15473194	scaffold_12875	20371890	20373089
chr2R	15624905	15626097	scaffold_12875	6483209	6485097
chr2R	15703158	15703814	scaffold_12823	1537930	1538112
chr2R	15724898	15726313	scaffold_12823	1484077	1485173
chr2R	15740981	15741377	scaffold_12823	1462383	1462847
chr2R	15733224	15733721	scaffold_12823	1472495	1472929
chr2R	15734057	15734684	scaffold_12823	1471629	1472190
chr2R	15806946	15808039	scaffold_12823	1366573	1367380
chr2R	15808521	15808929	scaffold_12823	1366162	1366497
chr2R	15804149	15804744	scaffold_12823	1371236	1371689
chr2R	15878244	15879165	scaffold_12875	4443856	4445255
chr2R	15893832	15894636	scaffold_12875	4466419	4467127
chr2R	15905290	15905801	scaffold_12875	4478683	4479782
chr2R	15895394	15895637	scaffold_12875	4468755	4468926
chr2R	15914887	15915700	scaffold_12875	4493995	4494520
chr2R	15962308	15963034	scaffold_12875	17284730	17285469
chr2R	16036748	16037136	scaffold_12875	17364853	17365307
chr2R	16053901	16054400	scaffold_12875	17386263	17386763
chr2R	16080186	16081175	scaffold_12875	17427163	17428543
chr2R	16094175	16094467	scaffold_12875	17443699	17443962
chr2R	16214040	16214456	scaffold_12875	6933787	6934216
chr2R	16310090	16312558	scaffold_12823	2339437	2342983
chr2R	16349109	16349786	scaffold_12875	18737845	18738528
chr2R	16368730	16369967	scaffold_12875	18759766	18760966
chr2R	16393354	16394673	scaffold_12875	18789809	18791229
chr2R	16395477	16396146	scaffold_12875	18792173	18793199
chr2R	16392031	16393148	scaffold_12875	18787256	18788857
chr2R	16408629	16409362	scaffold_12875	18809749	18810551
chr2R	16403425	16404540	scaffold_12875	18802382	18803546
chr2R	16420579	16422490	scaffold_12875	18822675	18826085
chr2R	16429241	16430701	scaffold_12875	18834193	18836092
chr2R	16448936	16449337	scaffold_12875	18856041	18856450
chr2R	16453872	16455033	scaffold_12875	18863594	18864842
chr2R	16472388	16473323	scaffold_12875	18880678	18881891
chr2R	16480891	16481819	scaffold_12875	18889552	18889989
chr2R	16475341	16475976	scaffold_12875	18883334	18883653
chr2R	16558653	16560748	scaffold_12875	18997256	18999523
chr2R	16567669	16567951	scaffold_12875	19009133	19009302
chr2R	16660290	16661352	scaffold_12875	2792563	2793114
chr2R	16702819	16703652	scaffold_12875	2741116	2741406
chr2R	16713230	16714167	scaffold_12875	2728831	2729527
chr2R	16723035	16723859	scaffold_12875	2714294	2714700
chr2R	16741753	16743017	scaffold_12875	2689781	2690664
chr2R	16813545	16814132	scaffold_12875	10693815	10694374
chr2R	16847265	16847693	scaffold_12875	10652733	10653153
chr2R	16915513	16915819	scaffold_12875	2544610	2545491
chr2R	16923170	16923680	scaffold_12875	2532758	2533118
chr2R	16921343	16921893	scaffold_12875	2535622	2535814
chr2R	16978847	16979620	scaffold_12875	6170200	6170779
chr2R	17085872	17086714	scaffold_12875	7632460	7633326
chr2R	17105146	17105613	scaffold_12875	7657797	7658270
chr2R	17142001	17142414	scaffold_12875	7701081	7701422
chr2R	17163031	17164077	scaffold_12875	7724896	7725584
chr2R	17200827	17201867	scaffold_12875	7757399	7758791
chr2R	17190301	17190912	scaffold_12875	7746624	7747271
chr2R	17242369	17242786	scaffold_12875	7807775	7808418
chr2R	17243191	17243720	scaffold_12875	7809317	7810044
chr2R	17285972	17288488	scaffold_12875	7869425	7872313
chr2R	17294063	17295542	scaffold_12875	7880005	7881802
chr2R	17303713	17305276	scaffold_12875	7894464	7896226
chr2R	17379493	17380264	scaffold_12875	7993851	7994619
chr2R	17475159	17475695	scaffold_12875	12808940	12809434
chr2R	17681146	17681559	scaffold_12875	10499624	10500031
chr2R	17943595	17944246	scaffold_12875	15318013	15318543
chr2R	17988254	17988977	scaffold_12875	15255691	15256667
chr2R	17997009	17999498	scaffold_12875	15239055	15241695
chr2R	18014728	18015740	scaffold_12875	15218190	15219132
chr2R	18066982	18067592	scaffold_12875	15143226	15144471
chr2R	18076307	18077925	scaffold_12875	15125584	15126979
chr2R	18198356	18198852	scaffold_12875	20218432	20218976
chr2R	18206382	18207248	scaffold_12875	20207590	20208350
chr2R	18221363	18222224	scaffold_12875	20189707	20190382
chr2R	18257619	18258518	scaffold_12875	20144589	20145709
chr2R	18258999	18259728	scaffold_12875	20142949	20144210
chr2R	18279433	18281180	scaffold_12875	20113218	20115182
chr2R	18289528	18290572	scaffold_12875	20104056	20104742
chr2R	18302531	18303450	scaffold_12875	20089079	20089930
chr2R	18328834	18330393	scaffold_12875	20052000	20053399
chr2R	18323894	18325000	scaffold_12875	20059753	20060562
chr2R	18336642	18337231	scaffold_12875	20043037	20043527
chr2R	18477760	18479338	scaffold_12875	19892300	19892926
chr2R	18607028	18607409	scaffold_12875	514606	514825
chr2R	18745756	18746858	scaffold_12875	14086833	14087986
chr2R	18756042	18757490	scaffold_12875	14069031	14070470
chr2R	18777294	18777974	scaffold_13049	12686999	12687155
chr2R	18783865	18784486	scaffold_12875	14030830	14031432
chr2R	18875054	18875620	scaffold_12875	19748070	19748487
chr2R	18876016	18876584	scaffold_12875	19746571	19747086
chr2R	18903278	18904002	scaffold_12875	19707645	19708770
chr2R	18894327	18894733	scaffold_12875	19720629	19721096
chr2R	18906399	18907007	scaffold_12875	19703741	19704503
chr2R	18912412	18915338	scaffold_12875	19695469	19698641
chr2R	18907266	18908029	scaffold_12875	19702910	19703590
chr2R	18922720	18923471	scaffold_12875	19685732	19687067
chr2R	18926644	18927234	scaffold_12875	19681736	19682389
chr2R	18963431	18963821	scaffold_12875	19632460	19632760
chr2R	18965086	18965701	scaffold_12875	19629703	19630175
chr2R	19013635	19014398	scaffold_12875	19570590	19571386
chr2R	19028042	19029554	scaffold_12875	19551638	19553171
chr2R	19061007	19061849	scaffold_12875	19492091	19492732
chr2R	19088033	19088749	scaffold_12875	19458321	19459956
chr2R	19112728	19113188	scaffold_12875	19428597	19429131
chr2R	19116331	19117734	scaffold_12875	19423064	19424352
chr2R	19182693	19183212	scaffold_13324	2712953	2713671
chr2R	19296570	19297058	scaffold_12875	2888426	2888872
chr2R	19331985	19332837	scaffold_12875	18287617	18289029
chr2R	19416445	19416914	scaffold_12875	11158047	11158533
chr2R	19526336	19527077	scaffold_12875	4316106	4317258
chr2R	19536516	19537149	scaffold_12875	4303694	4304082
chr2R	19535372	19536375	scaffold_12875	4304752	4305785
chr2R	19530312	19531546	scaffold_12875	4310746	4312794
chr2R	19572374	19573344	scaffold_12875	4251921	4252886
chr2R	19577684	19578206	scaffold_12875	4244418	4245013
chr2R	19590250	19591174	scaffold_12875	4224549	4225210
chr2R	19600126	19601169	scaffold_12875	4210014	4211349
chr2R	19638307	19640415	scaffold_12875	4149005	4151325
chr2R	19640592	19641355	scaffold_12875	4147712	4148340
chr2R	19689326	19690272	scaffold_12875	4066333	4067475
chr2R	19786030	19788291	scaffold_12875	3989505	3992362
chr2R	19791910	19792875	scaffold_12875	3981536	3982867
chr2R	19794582	19795328	scaffold_12875	3977911	3978560
chr2R	19882686	19883354	scaffold_12875	3843233	3844046
chr2R	19874022	19876172	scaffold_12875	3855767	3859350
chr2R	19887782	19888858	scaffold_12875	3835832	3836627
chr2R	19883925	19884475	scaffold_12875	3841815	3842400
chr2R	19943460	19944096	scaffold_12875	3764175	3764854
chr2R	20005829	20006453	scaffold_12875	3690498	3691051
chr2R	20025438	20025996	scaffold_12875	3664131	3664805
chr2R	20085266	20086588	scaffold_12875	3566024	3566846
chr2R	20129732	20131376	scaffold_12875	3496853	3499161
chr2R	20120900	20122765	scaffold_12875	3509176	3511613
chr2R	20149021	20149953	scaffold_12875	3471705	3472788
chr2R	20154715	20156104	scaffold_12875	3463172	3465131
chr2R	20165497	20166288	scaffold_12875	3452145	3452974
chr2R	20209612	20210258	scaffold_12875	3393406	3394027
chr2R	20222667	20223515	scaffold_12875	3374530	3375405
chr2R	20218885	20219915	scaffold_12875	3380499	3381532
chr2R	20237741	20238320	scaffold_12875	3356618	3358362
chr2R	20290002	20291062	scaffold_12875	11090059	11091357
chr2R	20362513	20363480	scaffold_12875	8986515	8988247
chr2R	20392708	20393771	scaffold_12875	8948218	8949058
chr2R	20408219	20409426	scaffold_12875	8924511	8925960
chr2R	20449802	20451397	scaffold_12875	8869841	8871722
chr2R	20571555	20574059	scaffold_12875	13652642	13655426
chr2R	20570182	20571304	scaffold_12875	13651676	13652487
chr2R	20690038	20691452	scaffold_12823	2173202	2175250
chr2R	20702911	20704182	scaffold_12823	2151865	2153125
chr2R	20756708	20757406	scaffold_12823	2082230	2082550
chr2R	20793336	20795935	scaffold_12823	2036068	2039510
chr2R	20816745	20817527	scaffold_12823	2002347	2002988
chr2R	20889722	20890606	scaffold_12823	1903500	1905144
chr2R	20928831	20930215	scaffold_12823	1849436	1851751
chr2R	20930931	20931596	scaffold_12823	1847551	1848117
chr2R	21115463	21117399	scaffold_12875	10972880	10974508
chr2R	21224124	21225006	scaffold_12875	14286185	14287391
chr2R	21237580	21238933	scaffold_12875	14302142	14303242
chr2R	21613768	21615125	scaffold_12875	17667789	17668286
chr2R	21736625	21737747	scaffold_12875	10183069	10184360
chr2R	21859128	21860192	scaffold_12875	10309668	10310821
chr2R	21875056	21875674	scaffold_12875	10330693	10331268
chr2R	21877190	21878107	scaffold_12875	10334175	10334639
chr2R	21887692	21888015	scaffold_12875	10346237	10346607
chr2R	21901289	21901586	scaffold_12875	10368033	10368288
chr2R	21933614	21934139	scaffold_12875	10408113	10408563
chr2R	21946139	21946710	scaffold_12875	10422892	10423925
chr2R	21997262	21999149	scaffold_12875	11502450	11505247
chr2R	22008009	22009057	scaffold_12875	11516344	11517226
chr2R	22097402	22098206	scaffold_12875	11631181	11631860
chr2R	22111256	22112380	scaffold_12875	11645481	11647093
chr2R	22162482	22163682	scaffold_12875	11711729	11712920
chr2R	22181056	22181507	scaffold_12875	2909725	2910211
chr2R	22247652	22248811	scaffold_10324	608677	610929
chr2R	22259548	22259997	scaffold_10324	626101	626452
chr2R	22360906	22362129	scaffold_12875	19251332	19252765
chr2R	22383967	22385015	scaffold_12875	19305850	19306509
chr2R	22577932	22579055	scaffold_12875	12592676	12593326
chr2R	22591680	22592536	scaffold_12875	12600639	12600760
chr2R	22620493	22621471	scaffold_12875	1173615	1174332
chr2R	22624030	22624721	scaffold_12875	1165663	1166319
chr2R	22683177	22683744	scaffold_12875	13780314	13780693
chr2R	22723378	22724145	scaffold_12875	13830734	13831579
chr2R	22709217	22710929	scaffold_12875	13815187	13816971
chr2R	22866092	22866826	scaffold_12875	19162397	19163884
chr2R	22879598	22880978	scaffold_12875	19177786	19179679
chr2R	23029436	23030136	scaffold_12875	7090496	7090869
chr2R	23028152	23029130	scaffold_12875	7089516	7090429
chr2R	23031313	23032796	scaffold_12875	7092545	7094327
chr2R	23024443	23025375	scaffold_12875	7083278	7084024
chr2R	23036330	23036759	scaffold_12875	7098292	7098504
chr2R	23119799	23122646	scaffold_12875	2971251	2973833
chr2R	23178934	23179502	scaffold_12875	3044181	3045256
chr2R	23197476	23198204	scaffold_12875	3065496	3065824
chr2R	23277031	23277907	scaffold_12875	3166446	3166914
chr2R	23496642	23498200	scaffold_12875	18690021	18692446
chr2R	23669474	23669987	scaffold_12875	18437788	18438756
chr2R	23678866	23679444	scaffold_12875	18427180	18427823
chr2R	23743276	23743909	scaffold_12823	484546	484568
chr2R	23781509	23782956	scaffold_12875	10594144	10596583
chr2R	23789912	23790510	scaffold_12875	10586264	10586808
chr2R	23878796	23879541	scaffold_12875	11881000	11881548
chr2R	24122656	24123174	scaffold_12875	14991911	14992100
chr2R	24140214	24140581	scaffold_12875	14976108	14976153
chr2R	24164413	24165482	scaffold_12875	14951829	14952365
chr2R	24279637	24280033	scaffold_12875	7257774	7258286
chr2R	24283656	24284284	scaffold_12875	7262164	7262543
chr2R	24340622	24341056	scaffold_12875	7340761	7341142
chr2R	24347190	24348426	scaffold_12875	7348366	7349929
chr2R	24407657	24408630	scaffold_12875	7414388	7415910
chr2R	24503760	24504389	scaffold_12875	7561312	7561958
chr2R	24585478	24587348	scaffold_12875	14681437	14687047
chr2R	24672659	24673797	scaffold_12875	1038030	1039572
chr2R	24685929	24686726	scaffold_12875	1063674	1064007
chr2R	24678501	24679525	scaffold_12875	1047054	1047614
chr2R	24745870	24746779	scaffold_12875	1353672	1354379
chr2R	24789520	24790145	scaffold_12875	1405426	1405644
chr2R	24846458	24847247	scaffold_12875	1484472	1485796
chr2R	24860216	24861271	scaffold_12875	1501734	1502700
chr2R	24916777	24917993	scaffold_12823	2416492	2418333
chr2R	25009231	25009927	scaffold_12875	17132637	17132716
chr2R	25083208	25083528	scaffold_12875	8014470	8014570
chr2R	25132040	25132864	scaffold_12875	2260797	2261116
chr2R	25127071	25128683	scaffold_12875	2266474	2270281
chr2R	25140411	25141476	scaffold_12875	2248107	2249643
chr2R	25235216	25235816	scaffold_12875	2163555	2164268
chr3L	20970939	20972220	scaffold_13049	1903966	1905612
chr3L	3931619	3932533	scaffold_12930	54198	55015
chr3L	9305016	9307802	scaffold_13049	923436	926715
chr3L	81113	82361	scaffold_13049	2900940	2901351
chr3L	3685399	3687329	scaffold_13049	4391033	4393731
chr3L	4014023	4015179	scaffold_12758	950369	951282
chr3L	4963655	4965198	scaffold_12758	705390	707377
chr3L	7143107	7145078	scaffold_13049	9809802	9811986
chr3L	7225326	7226070	scaffold_13049	15771638	15772347
chr3L	10026088	10027781	scaffold_13049	9140848	9143005
chr3L	10419857	10420325	scaffold_13049	16197017	16197510
chr3L	10649288	10649605	scaffold_13049	16441210	16441236
chr3L	11550604	11551310	scaffold_13049	23763227	23763652
chr3L	12287644	12289060	scaffold_13049	7635063	7636755
chr3L	14253105	14254143	scaffold_13049	22091953	22092466
chr3L	14876445	14877046	scaffold_13049	17843852	17844171
chr3L	15905608	15909115	scaffold_13049	24963767	24972827
chr3L	16449359	16449824	scaffold_13049	1436583	1437011
chr3L	16629520	16630879	scaffold_13049	3705224	3707181
chr3L	17104507	17105455	scaffold_13049	5018055	5018923
chr3L	17071776	17072986	scaffold_13049	5042928	5044339
chr3L	19251158	19251641	scaffold_13049	13828412	13828803
chr3L	19971904	19972665	scaffold_13049	22773141	22773866
chr3L	20725650	20726295	scaffold_13049	18618813	18619165
chr3L	20741422	20742355	scaffold_13049	18602866	18604427
chr3L	21166999	21168728	scaffold_13049	16604747	16606883
chr3L	21380234	21382049	scaffold_13049	9552043	9553531
chr3L	21872581	21873533	scaffold_13049	12329315	12329839
chr3L	22001970	22004245	scaffold_13049	20977680	20979474
chr3L	22198395	22200714	scaffold_13049	14754795	14756680
chr3L	22396556	22397078	scaffold_13049	17383783	17384333
chr3L	53025	53745	scaffold_13049	2962127	2963205
chr3L	87691	88320	scaffold_13049	2884771	2885199
chr3L	370946	372814	scaffold_13049	3106622	3108534
chr3L	439376	439926	scaffold_13049	3203405	3203406
chr3L	469459	469929	scaffold_13049	3253217	3253720
chr3L	512528	514329	scaffold_13049	3323858	3325998
chr3L	529096	530644	scaffold_13049	3352829	3353834
chr3L	530852	531285	scaffold_13049	3350619	3350959
chr3L	557865	558948	scaffold_13049	3385885	3387590
chr3L	591946	592726	scaffold_13049	3437791	3438816
chr3L	609936	610616	scaffold_13049	5760713	5760853
chr3L	718666	719218	scaffold_13049	8911750	8912069
chr3L	736068	737152	scaffold_13049	8890149	8890890
chr3L	747851	748166	scaffold_13049	8878138	8878416
chr3L	743197	743533	scaffold_13049	8883067	8883461
chr3L	766655	767904	scaffold_13049	8857168	8858615
chr3L	776579	777205	scaffold_13049	8847249	8847790
chr3L	770866	772294	scaffold_13049	8853246	8854674
chr3L	801012	801481	scaffold_13049	8816844	8816996
chr3L	903955	904372	scaffold_13049	15457035	15457316
chr3L	934085	934895	scaffold_13049	15485731	15487045
chr3L	950994	951840	scaffold_13049	15508389	15508804
chr3L	978338	980087	scaffold_13049	15537459	15539714
chr3L	1001542	1002157	scaffold_13049	247102	247286
chr3L	1023404	1024902	scaffold_13049	278988	280527
chr3L	1058334	1059017	scaffold_13049	316457	317499
chr3L	1077903	1078988	scaffold_13049	347014	349222
chr3L	1214476	1215500	scaffold_13049	2674629	2675328
chr3L	1277355	1277932	scaffold_13049	8576791	8577366
chr3L	1279231	1279846	scaffold_13049	8575154	8575696
chr3L	1380794	1381147	scaffold_13049	3495693	3496088
chr3L	1444153	1445016	scaffold_13049	3567778	3569283
chr3L	1458518	1458979	scaffold_13049	3585789	3586205
chr3L	1687996	1688245	scaffold_13049	2312537	2312800
chr3L	1708060	1709510	scaffold_13049	2338936	2340886
chr3L	1827157	1827450	scaffold_13049	4076239	4076249
chr3L	1888559	1889094	scaffold_13049	9423413	9424053
chr3L	1886197	1886666	scaffold_12875	17198825	17199119
chr3L	1931201	1931746	scaffold_13049	9373243	9373919
chr3L	1929777	1930537	scaffold_13049	9374568	9375333
chr3L	1989220	1992877	scaffold_13049	12141126	12144933
chr3L	2051231	2054159	scaffold_13049	12072052	12074948
chr3L	2054394	2055628	scaffold_13049	12070610	12071817
chr3L	2089193	2090532	scaffold_13049	12018447	12019825
chr3L	2142687	2143276	scaffold_13049	11971685	11972232
chr3L	2135437	2137140	scaffold_13049	11977577	11978949
chr3L	2291879	2293016	scaffold_13049	11752234	11752917
chr3L	2336466	2337301	scaffold_13049	11801662	11801979
chr3L	2357993	2358609	scaffold_13049	11823901	11823962
chr3L	2398429	2399205	scaffold_10322	174535	175239
chr3L	2429861	2431522	scaffold_10322	214683	215973
chr3L	2514889	2516049	scaffold_10322	305342	305376
chr3L	2578223	2578761	scaffold_13049	5202344	5202553
chr3L	2641977	2642946	scaffold_13049	5099047	5101339
chr3L	2670781	2672370	scaffold_13049	11172546	11174283
chr3L	2719778	2723343	scaffold_13049	11111495	11115044
chr3L	2802289	2802748	scaffold_13049	14906193	14906329
chr3L	2863149	2863711	scaffold_13049	14998924	14999572
chr3L	2911692	2912721	scaffold_13049	15067288	15068040
chr3L	3007104	3007601	scaffold_13049	15162160	15162588
chr3L	3098563	3099393	scaffold_13049	147465	147866
chr3L	3234351	3235917	scaffold_12758	926172	927829
chr3L	3271631	3272974	scaffold_12758	881657	883167
chr3L	3345553	3346920	scaffold_13049	5226199	5229027
chr3L	3435240	3435638	scaffold_13049	6971637	6972015
chr3L	3444007	3445083	scaffold_13049	6961522	6961923
chr3L	3491023	3491890	scaffold_13049	4666482	4667002
chr3L	3535585	3536440	scaffold_13049	4599299	4599596
chr3L	3582728	3585535	scaffold_13049	4523997	4527481
chr3L	3610615	3611674	scaffold_13049	4497551	4498314
chr3L	3643941	3645341	scaffold_13049	4440803	4442315
chr3L	3651036	3652654	scaffold_13049	4431729	4433951
chr3L	3655727	3656278	scaffold_13049	4427786	4428178
chr3L	3663830	3664655	scaffold_13049	4418801	4419370
chr3L	3690953	3691386	scaffold_13049	4385077	4385466
chr3L	3737200	3738529	scaffold_13049	4318053	4319254
chr3L	3779628	3779985	scaffold_13049	4255782	4256134
chr3L	3773264	3774423	scaffold_13049	4265517	4268206
chr3L	3831344	3832269	scaffold_13049	4187962	4188644
chr3L	3847826	3848165	scaffold_13049	4168737	4169051
chr3L	3851078	3852171	scaffold_13049	4163125	4163955
chr3L	3858390	3858993	scaffold_13049	4154265	4154835
chr3L	3859233	3859854	scaffold_13049	4152735	4153690
chr3L	3873390	3873815	scaffold_13049	4136972	4137312
chr3L	3882381	3883002	scaffold_13049	4126594	4127104
chr3L	3887325	3888084	scaffold_13049	4120649	4121388
chr3L	3889316	3890232	scaffold_13049	4118389	4119287
chr3L	3883845	3884405	scaffold_13049	4124610	4125307
chr3L	3885106	3885556	scaffold_13049	4123649	4124088
chr3L	3995188	3996615	scaffold_12758	967775	968932
chr3L	4012460	4013678	scaffold_12758	951629	952805
chr3L	4080571	4080850	scaffold_13049	15340160	15340480
chr3L	4081196	4081562	scaffold_13049	15339573	15339886
chr3L	4116738	4117890	scaffold_13049	1969840	1970753
chr3L	4130291	4131243	scaffold_13049	1984608	1985590
chr3L	4301771	4302841	scaffold_12322	6619	7349
chr3L	4309075	4309743	scaffold_13049	8763323	8763943
chr3L	4346490	4347759	scaffold_13049	11211704	11213242
chr3L	4372145	4372523	scaffold_13049	108346	108395
chr3L	4383503	4384135	scaffold_13049	86253	87406
chr3L	4399248	4399984	scaffold_13049	57023	58401
chr3L	4476613	4478862	scaffold_12758	42690	45380
chr3L	4529401	4530041	scaffold_12758	106794	107680
chr3L	4535791	4536362	scaffold_12758	113902	114261
chr3L	4572842	4574073	scaffold_12758	172218	172358
chr3L	4571585	4572625	scaffold_12758	169770	171612
chr3L	4603214	4603814	scaffold_12758	214029	214469
chr3L	4609636	4610573	scaffold_12758	222497	223546
chr3L	4608594	4608980	scaffold_12758	221536	221846
chr3L	4653325	4654497	scaffold_12758	280072	284864
chr3L	4706739	4709156	scaffold_12758	364083	366602
chr3L	4710171	4712188	scaffold_12758	368773	371258
chr3L	4736738	4737442	scaffold_12758	404015	404604
chr3L	4763212	4764438	scaffold_12758	439535	441562
chr3L	4844368	4844850	scaffold_12758	549611	550605
chr3L	4875561	4877155	scaffold_12758	588077	589990
chr3L	4884424	4886288	scaffold_12758	602844	605016
chr3L	4907364	4907917	scaffold_12758	621896	622368
chr3L	4992429	4993685	scaffold_12758	746153	750226
chr3L	5072670	5074238	scaffold_12758	833452	835842
chr3L	5080161	5080902	scaffold_12758	842955	843285
chr3L	5091402	5092698	scaffold_13049	7824051	7824662
chr3L	5127595	5128188	scaffold_13049	7839630	7840234
chr3L	5173491	5173681	scaffold_13049	7890443	7890476
chr3L	5162865	5164557	scaffold_13049	7877278	7879237
chr3L	5182610	5183163	scaffold_13049	7902002	7902631
chr3L	5230807	5232764	scaffold_13049	7962272	7965019
chr3L	5227183	5228939	scaffold_13049	7957216	7958393
chr3L	5269963	5270652	scaffold_13049	8017909	8018547
chr3L	5339052	5340196	scaffold_13049	8100440	8102587
chr3L	5348772	5349315	scaffold_13049	8115792	8115852
chr3L	5396705	5397260	scaffold_13049	11296260	11296710
chr3L	5398633	5398988	scaffold_13049	11293712	11294031
chr3L	5412072	5412477	scaffold_13049	11337363	11337695
chr3L	5480042	5482331	scaffold_13049	11400423	11402601
chr3L	5514103	5514511	scaffold_13049	11438221	11438430
chr3L	5553398	5554011	scaffold_13049	11480619	11481194
chr3L	5559019	5559566	scaffold_13049	11486787	11487127
chr3L	5608692	5609336	scaffold_13049	11536700	11537354
chr3L	5617315	5618109	scaffold_13049	11545059	11545888
chr3L	5629854	5630159	scaffold_13049	11558920	11559395
chr3L	5640124	5640567	scaffold_13049	11569651	11569862
chr3L	5682439	5682910	scaffold_13049	11621926	11622229
chr3L	5687714	5688188	scaffold_13049	11628318	11628671
chr3L	5746426	5746932	scaffold_13049	11694313	11694832
chr3L	5859651	5861427	scaffold_13049	9714165	9716763
chr3L	5881243	5881541	scaffold_13049	9690582	9690926
chr3L	5892834	5893955	scaffold_13049	9674377	9675514
chr3L	5909544	5910026	scaffold_13049	9659195	9659260
chr3L	5986565	5986976	scaffold_13049	3840254	3840719
chr3L	6086387	6088387	scaffold_13049	589044	592473
chr3L	6117725	6119069	scaffold_13049	635972	637914
chr3L	6114637	6115155	scaffold_13049	631462	631990
chr3L	6204740	6206444	scaffold_13049	10512388	10514130
chr3L	6270912	6272529	scaffold_13049	10570672	10572328
chr3L	6387164	6388734	scaffold_13049	10739991	10741487
chr3L	6401104	6401775	scaffold_13049	10753135	10753839
chr3L	6432878	6436269	scaffold_13049	10759671	10763226
chr3L	6585152	6586074	scaffold_13049	10936658	10937597
chr3L	6593703	6595866	scaffold_13049	10945831	10948018
chr3L	6628600	6629248	scaffold_13049	10984226	10984874
chr3L	6646872	6648163	scaffold_13049	11013224	11014761
chr3L	6705580	6706737	scaffold_13049	1031991	1032586
chr3L	6723198	6723592	scaffold_13049	1052443	1052792
chr3L	6743573	6744189	scaffold_13049	7071393	7071893
chr3L	6777223	6777622	scaffold_13049	7109567	7109870
chr3L	6805439	6805998	scaffold_13049	7140696	7141144
chr3L	6820183	6820524	scaffold_13049	7164522	7164986
chr3L	6843333	6844140	scaffold_13049	7191146	7191997
chr3L	6872953	6873926	scaffold_13049	7216366	7217308
chr3L	6895209	6895890	scaffold_13049	7236819	7237439
chr3L	6921725	6922315	scaffold_13049	7269294	7269984
chr3L	6976572	6976874	scaffold_13049	7331227	7331479
chr3L	7009859	7010505	scaffold_13049	7456514	7456548
chr3L	7007669	7009597	scaffold_13049	7454851	7456427
chr3L	7010698	7011328	scaffold_13049	7456825	7457260
chr3L	7053878	7055487	scaffold_13049	7498659	7500085
chr3L	7080961	7081486	scaffold_13049	7523360	7523790
chr3L	7101582	7102947	scaffold_13049	9858767	9859283
chr3L	7110704	7113663	scaffold_13049	9846053	9848939
chr3L	7151018	7152819	scaffold_13049	9800767	9802340
chr3L	7155255	7155631	scaffold_13049	9796977	9797222
chr3L	7193799	7194886	scaffold_13049	15806570	15807141
chr3L	7210722	7212614	scaffold_13049	15785836	15787535
chr3L	7261422	7262478	scaffold_13049	2391401	2392169
chr3L	7313637	7314150	scaffold_13049	2477526	2477807
chr3L	7417152	7417986	scaffold_13049	5386764	5387528
chr3L	7422520	7422928	scaffold_13049	5395311	5395650
chr3L	7441838	7442563	scaffold_13049	5414096	5414800
chr3L	7461182	7463772	scaffold_13049	5437135	5440964
chr3L	7479491	7480037	scaffold_13049	5461105	5461597
chr3L	7488176	7488782	scaffold_13049	5470206	5470858
chr3L	7493710	7495617	scaffold_13049	5477042	5479243
chr3L	7508887	7509358	scaffold_13049	5491337	5491878
chr3L	7530808	7531504	scaffold_13049	5516769	5517180
chr3L	7543767	7546109	scaffold_13049	5543116	5546802
chr3L	7591248	7592140	scaffold_13049	5593517	5593921
chr3L	7588301	7588626	scaffold_13049	5589077	5589247
chr3L	7587514	7588143	scaffold_13049	5588864	5588894
chr3L	7696558	7699030	scaffold_13049	19399282	19401779
chr3L	7737719	7738128	scaffold_13049	9464539	9465015
chr3L	7770083	7771516	scaffold_13049	20560751	20562964
chr3L	7833715	7834135	scaffold_13049	20629893	20630459
chr3L	7841071	7843226	scaffold_13049	20642105	20642772
chr3L	7881134	7881673	scaffold_13049	20694540	20694757
chr3L	7882993	7883368	scaffold_13049	20696584	20696862
chr3L	7906557	7907354	scaffold_13049	20727292	20727550
chr3L	7938557	7939125	scaffold_13049	20748840	20749399
chr3L	8144993	8145557	scaffold_13049	7786185	7787132
chr3L	8169947	8170622	scaffold_13049	7812390	7812992
chr3L	8168959	8169755	scaffold_13049	7811194	7812267
chr3L	8224933	8225723	scaffold_13049	2594436	2594989
chr3L	8242351	8243440	scaffold_13049	2574010	2575071
chr3L	8284275	8284749	scaffold_13049	2520476	2520721
chr3L	8362421	8362910	scaffold_13049	4761701	4762076
chr3L	8369459	8370176	scaffold_13049	4772096	4772774
chr3L	8418229	8420434	scaffold_13049	4829470	4831303
chr3L	8431407	8433369	scaffold_13049	4841186	4843190
chr3L	8547443	8548533	scaffold_13049	6187868	6188700
chr3L	8579520	8581108	scaffold_13049	6228388	6229451
chr3L	8662109	8663223	scaffold_13049	6308995	6311014
chr3L	8668449	8669689	scaffold_13049	6317705	6318926
chr3L	8870966	8871780	scaffold_13049	6548973	6550044
chr3L	8884852	8885746	scaffold_13049	6562695	6563913
chr3L	8880222	8880746	scaffold_13049	6558524	6558951
chr3L	9159668	9164214	scaffold_13049	735425	739815
chr3L	9541419	9541888	scaffold_13049	10426557	10426918
chr3L	9585583	9586116	scaffold_13049	10385272	10385870
chr3L	9651515	9651897	scaffold_13049	10323646	10323846
chr3L	9903069	9903705	scaffold_13049	9025369	9026019
chr3L	10068871	10069517	scaffold_13049	9176737	9177005
chr3L	10089923	10090534	scaffold_13049	15855228	15855508
chr3L	10083456	10084663	scaffold_13049	15847035	15848558
chr3L	10176390	10177034	scaffold_13049	15949607	15950032
chr3L	10191534	10192493	scaffold_13049	15964273	15964546
chr3L	10228522	10229343	scaffold_13049	15999080	15999887
chr3L	10257333	10259159	scaffold_13049	16028329	16029919
chr3L	10293287	10293841	scaffold_13049	16065614	16066083
chr3L	10298884	10299783	scaffold_13049	16070859	16071800
chr3L	10333825	10334395	scaffold_13049	16107714	16107984
chr3L	10331399	10331830	scaffold_13049	16105304	16105677
chr3L	10362683	10363138	scaffold_13049	16141817	16141891
chr3L	10367802	10368184	scaffold_13049	16147155	16147470
chr3L	10395467	10395801	scaffold_13049	16175180	16175306
chr3L	10424090	10424410	scaffold_13049	16201878	16202072
chr3L	10435365	10435899	scaffold_13049	16212721	16213151
chr3L	10437226	10437782	scaffold_13049	16216892	16217192
chr3L	10515163	10515493	scaffold_13049	16303557	16303688
chr3L	10513587	10513876	scaffold_13049	16302163	16302490
chr3L	10503250	10504186	scaffold_13049	16292454	16292995
chr3L	10502647	10503178	scaffold_13049	16289608	16289883
chr3L	10560209	10560997	scaffold_13049	16351045	16351727
chr3L	10658300	10658572	scaffold_13049	16449929	16450123
chr3L	10667458	10667774	scaffold_13049	23690084	23690213
chr3L	10708067	10709130	scaffold_13049	10041909	10043085
chr3L	10700491	10700999	scaffold_13049	10029036	10030372
chr3L	10748742	10749368	scaffold_13049	10017766	10018221
chr3L	10793186	10794057	scaffold_13049	9968406	9968991
chr3L	10790266	10790953	scaffold_13049	9970787	9971627
chr3L	10840906	10841357	scaffold_13049	9915884	9916405
chr3L	10903776	10904373	scaffold_13049	15564966	15565089
chr3L	10933637	10937022	scaffold_13049	15595549	15598957
chr3L	10955678	10956161	scaffold_13049	15621178	15621910
chr3L	10956617	10956959	scaffold_13049	15621999	15622427
chr3L	10962340	10962714	scaffold_13049	15627486	15627757
chr3L	10993981	10994757	scaffold_13049	15656683	15657236
chr3L	11256772	11256994	scaffold_13049	23681371	23681643
chr3L	11293484	11293731	scaffold_13049	23655833	23656347
chr3L	11316166	11317301	scaffold_13049	23625072	23626063
chr3L	11332924	11334822	scaffold_13049	23613194	23614811
chr3L	11335579	11336392	scaffold_13049	23610063	23610536
chr3L	11336789	11337205	scaffold_13049	23609308	23609887
chr3L	11348781	11349249	scaffold_13049	23598561	23599479
chr3L	11339149	11340023	scaffold_13049	23607341	23607978
chr3L	11401808	11402280	scaffold_13049	23533296	23533709
chr3L	11395853	11397233	scaffold_13049	23539041	23540045
chr3L	11391443	11392675	scaffold_13049	23544901	23545433
chr3L	11443825	11444250	scaffold_13049	23373593	23373855
chr3L	11437143	11437853	scaffold_13049	23392924	23393192
chr3L	11454534	11454888	scaffold_13049	23350136	23350521
chr3L	11473793	11474679	scaffold_13049	23318856	23319654
chr3L	11545766	11546549	scaffold_13049	23758129	23758374
chr3L	11546854	11547750	scaffold_13049	23759343	23759930
chr3L	11537015	11537562	scaffold_13049	23748067	23748524
chr3L	11892680	11893223	scaffold_12958	3088329	3088390
chr3L	11879690	11881030	scaffold_13049	16921794	16922342
chr3L	11911282	11911894	scaffold_13049	16948298	16948524
chr3L	11925798	11926264	scaffold_13049	16959894	16960328
chr3L	11982141	11984367	scaffold_13049	21068329	21071406
chr3L	12015054	12015779	scaffold_13049	23007181	23007712
chr3L	12019460	12020329	scaffold_13049	23011991	23013314
chr3L	12048182	12048847	scaffold_13049	23046441	23047082
chr3L	12199144	12201033	scaffold_13049	8195208	8196872
chr3L	12209739	12211063	scaffold_13049	7565880	7566803
chr3L	12275135	12275577	scaffold_13049	7622986	7623426
chr3L	12299883	12300654	scaffold_13049	7650840	7651251
chr3L	12319399	12320233	scaffold_13049	7670084	7670834
chr3L	12306244	12307523	scaffold_13049	7656647	7658225
chr3L	12305299	12305943	scaffold_13049	7655833	7656475
chr3L	12321844	12323044	scaffold_13049	7672056	7673202
chr3L	12349632	12350813	scaffold_13049	7704032	7705943
chr3L	12384534	12385529	scaffold_13049	7736591	7737565
chr3L	12397138	12397985	scaffold_13049	7748202	7749117
chr3L	12447048	12447770	scaffold_13049	9308925	9309391
chr3L	12586595	12587137	scaffold_13049	19254105	19254622
chr3L	12603047	12603713	scaffold_13049	19234087	19235416
chr3L	12644707	12645048	scaffold_13049	19185446	19185814
chr3L	12678284	12678908	scaffold_13049	19145336	19145846
chr3L	12833332	12833667	scaffold_13049	22695316	22695492
chr3L	12841028	12841833	scaffold_13049	22687311	22687917
chr3L	12844517	12844889	scaffold_13049	22684468	22684831
chr3L	12864342	12864957	scaffold_13049	22660976	22661302
chr3L	12898844	12899295	scaffold_13049	22641287	22641717
chr3L	12930671	12932698	scaffold_13049	22591424	22593408
chr3L	13030765	13031457	scaffold_13049	12387056	12387911
chr3L	13075151	13075802	scaffold_13049	12434132	12434621
chr3L	13098793	13099628	scaffold_13049	12465889	12466526
chr3L	13093403	13094127	scaffold_13049	12458843	12459489
chr3L	13104156	13104825	scaffold_13049	12471300	12472160
chr3L	13099886	13100235	scaffold_13049	12466756	12467070
chr3L	13179899	13180429	scaffold_13049	12559428	12560368
chr3L	13181850	13183410	scaffold_13049	12561551	12563260
chr3L	13197245	13197602	scaffold_13049	12578065	12578302
chr3L	13198830	13199053	scaffold_13049	12579596	12579778
chr3L	13214468	13215023	scaffold_13049	12609585	12610085
chr3L	13238459	13239854	scaffold_13049	12636260	12637960
chr3L	13257319	13258234	scaffold_13049	12657620	12658572
chr3L	13265507	13266225	scaffold_13049	12667315	12668253
chr3L	13283381	13283900	scaffold_13049	12692008	12692188
chr3L	13326102	13326782	scaffold_13049	12738232	12738898
chr3L	13348369	13348782	scaffold_13049	12768782	12769037
chr3L	13428893	13429186	scaffold_13049	14856610	14856884
chr3L	13459719	13460377	scaffold_13049	17559730	17560030
chr3L	13479191	13479929	scaffold_13049	17581598	17582004
chr3L	13494048	13495243	scaffold_13049	17602357	17603505
chr3L	13555501	13556687	scaffold_13049	19888977	19890142
chr3L	13562086	13563095	scaffold_13049	19880930	19882390
chr3L	13587763	13590270	scaffold_13049	19854031	19857394
chr3L	13599882	13600875	scaffold_13049	19841807	19842862
chr3L	13606336	13607777	scaffold_13049	19834017	19835953
chr3L	13638852	13639475	scaffold_13049	19790455	19791071
chr3L	13652008	13652792	scaffold_13049	19774634	19775618
chr3L	13656308	13656935	scaffold_13049	19768046	19768577
chr3L	13654417	13655827	scaffold_13049	19770230	19772701
chr3L	13676646	13677436	scaffold_13049	19726211	19727538
chr3L	13671198	13671646	scaffold_13049	19734084	19734503
chr3L	13776618	13777576	scaffold_13049	19594741	19595803
chr3L	13790691	13793233	scaffold_13049	19554160	19557366
chr3L	13799310	13800249	scaffold_13049	19537385	19537608
chr3L	13835001	13835715	scaffold_13049	19523361	19523960
chr3L	13895712	13897329	scaffold_13049	13890789	13893660
chr3L	13944636	13945000	scaffold_13049	24061440	24061885
chr3L	14086531	14086943	scaffold_13049	18353021	18353372
chr3L	14102836	14103436	scaffold_13049	18368241	18368830
chr3L	14099597	14102080	scaffold_13049	18365438	18367664
chr3L	14121660	14122664	scaffold_13049	18389195	18390010
chr3L	14117651	14118203	scaffold_13049	18384738	18385402
chr3L	14128789	14129525	scaffold_13049	18395402	18396614
chr3L	14142518	14142965	scaffold_13049	18410273	18410814
chr3L	14167580	14168263	scaffold_13049	18433662	18434365
chr3L	14259276	14260295	scaffold_13049	22084512	22085339
chr3L	14291346	14291795	scaffold_13049	22053043	22053336
chr3L	14350967	14351731	scaffold_13049	21994650	21995528
chr3L	14357847	14358639	scaffold_13049	21988066	21989012
chr3L	14372593	14373688	scaffold_13049	21965331	21967179
chr3L	14379604	14380406	scaffold_13049	21959965	21960529
chr3L	14443276	14443919	scaffold_13049	21890403	21890867
chr3L	14477724	14478636	scaffold_13049	21856205	21857231
chr3L	14480136	14480663	scaffold_13049	21852815	21853318
chr3L	14558821	14559480	scaffold_13049	16635617	16636093
chr3L	14569379	14570690	scaffold_13049	16649283	16650612
chr3L	14590681	14591632	scaffold_13049	16670593	16671576
chr3L	14584459	14584937	scaffold_13049	16664364	16664824
chr3L	14610864	14611343	scaffold_13049	16693816	16694284
chr3L	14617446	14618038	scaffold_13049	16700744	16701322
chr3L	14652318	14653138	scaffold_13049	16737807	16738558
chr3L	14690207	14691075	scaffold_13049	16785330	16786578
chr3L	14724941	14725402	scaffold_13049	16816809	16817051
chr3L	14840398	14841896	scaffold_13049	17870512	17871086
chr3L	14845594	14847445	scaffold_13049	17865034	17867132
chr3L	14881204	14881781	scaffold_13049	17839999	17840499
chr3L	14901229	14902771	scaffold_13049	17822365	17823217
chr3L	14899843	14901078	scaffold_13049	17824123	17824709
chr3L	14915780	14916382	scaffold_13049	17812676	17813005
chr3L	14934722	14935199	scaffold_13049	17797533	17797628
chr3L	15045917	15046510	scaffold_13049	17654894	17655743
chr3L	15086279	15086893	scaffold_13049	17685261	17685889
chr3L	15075766	15076673	scaffold_13049	17675287	17676225
chr3L	15168780	15169284	scaffold_13049	19959550	19959873
chr3L	15183751	15184600	scaffold_13049	19972303	19973029
chr3L	15209424	15210119	scaffold_13049	19992587	19993081
chr3L	15229969	15230501	scaffold_13049	20011907	20012274
chr3L	15258019	15258452	scaffold_13049	20037368	20038192
chr3L	15264945	15265400	scaffold_13049	20044835	20045129
chr3L	15280846	15281603	scaffold_13049	20058699	20059026
chr3L	15272415	15272856	scaffold_13049	20051561	20051703
chr3L	15277809	15278606	scaffold_13049	20055327	20055986
chr3L	15291150	15291605	scaffold_13049	20068783	20069660
chr3L	15306265	15306806	scaffold_13049	20081438	20082067
chr3L	15350317	15350828	scaffold_13049	20127196	20127904
chr3L	15386322	15387306	scaffold_13049	20159644	20160942
chr3L	15393849	15394813	scaffold_13049	20167271	20168331
chr3L	15428225	15429756	scaffold_13049	20197710	20199083
chr3L	15427562	15427980	scaffold_13049	20197057	20197450
chr3L	15462409	15462817	scaffold_13049	20231287	20231607
chr3L	15452434	15452722	scaffold_13049	20221360	20221631
chr3L	15536493	15537410	scaffold_13049	20306659	20307526
chr3L	15590699	15591403	scaffold_13049	22471790	22472378
chr3L	15614221	15614966	scaffold_13049	22446796	22447527
chr3L	15639584	15639987	scaffold_13049	22420543	22420995
chr3L	15738982	15739773	scaffold_13049	22307512	22308374
chr3L	15747658	15749886	scaffold_13049	22299055	22301107
chr3L	15746214	15746586	scaffold_13049	22302007	22302398
chr3L	15751315	15752085	scaffold_13049	22297124	22298044
chr3L	15797232	15797680	scaffold_13049	22249628	22249926
chr3L	15922494	15923031	scaffold_13049	14171859	14171936
chr3L	15909475	15910688	scaffold_13049	24960582	24960748
chr3L	15995409	15996673	scaffold_13049	14587941	14589486
chr3L	16080321	16081101	scaffold_13049	9261383	9262294
chr3L	16136555	16137560	scaffold_13049	1094059	1094970
chr3L	16166467	16166705	scaffold_13049	1133375	1133632
chr3L	16171866	16173526	scaffold_13049	1138283	1139500
chr3L	16181643	16181983	scaffold_13049	1147794	1147990
chr3L	16208758	16209163	scaffold_13049	1169744	1170048
chr3L	16299276	16300935	scaffold_13049	1264793	1265665
chr3L	16311625	16312672	scaffold_13049	1283738	1284459
chr3L	16339699	16341013	scaffold_13049	1315393	1316340
chr3L	16358236	16359158	scaffold_13049	1339034	1339880
chr3L	16357004	16357746	scaffold_13049	1337348	1337890
chr3L	16430605	16431736	scaffold_13049	1418417	1419461
chr3L	16435522	16436996	scaffold_13049	1423636	1425425
chr3L	16464189	16464819	scaffold_13049	1451468	1452030
chr3L	16458605	16460071	scaffold_13049	1445254	1446984
chr3L	16500999	16501799	scaffold_12970	11473419	11473743
chr3L	16596553	16596773	scaffold_13049	3682826	3683046
chr3L	16640957	16642153	scaffold_13049	3723209	3724544
chr3L	16632527	16633549	scaffold_13049	3709600	3710399
chr3L	16655776	16656298	scaffold_13049	3741926	3742305
chr3L	16682283	16683871	scaffold_13049	8352301	8353430
chr3L	16697379	16697938	scaffold_12963	17700190	17700277
chr3L	16759906	16760812	scaffold_13049	8417186	8417928
chr3L	16754072	16755236	scaffold_13049	8412458	8413737
chr3L	16752018	16753056	scaffold_13049	8410612	8411272
chr3L	16750053	16750902	scaffold_13049	8408945	8409602
chr3L	16763469	16763834	scaffold_13049	8419990	8420280
chr3L	16820741	16821840	scaffold_13049	8482898	8483860
chr3L	16819529	16820065	scaffold_13049	8481272	8481938
chr3L	16878963	16879797	scaffold_13049	5705165	5707066
chr3L	16933188	16934697	scaffold_13049	10228835	10230566
chr3L	16988568	16989209	scaffold_13049	10177714	10178112
chr3L	16992537	16993280	scaffold_13049	10173106	10173833
chr3L	17056612	17058477	scaffold_13049	5073345	5075192
chr3L	17109382	17110556	scaffold_13049	5012189	5012950
chr3L	17106009	17107167	scaffold_13049	5015323	5016169
chr3L	17122688	17124366	scaffold_13049	4997638	4999010
chr3L	17141780	17143169	scaffold_13049	4973860	4975963
chr3L	17183788	17184265	scaffold_13049	4926526	4927034
chr3L	17194439	17195012	scaffold_13049	4914084	4915136
chr3L	17199576	17200032	scaffold_13049	4908846	4909382
chr3L	17217699	17219324	scaffold_13049	4885111	4887036
chr3L	17220909	17221581	scaffold_13049	4883102	4883660
chr3L	17236836	17237277	scaffold_13049	4859992	4860438
chr3L	17281277	17281996	scaffold_13049	6026107	6026650
chr3L	17365018	17366131	scaffold_13049	5933468	5934866
chr3L	17357205	17357931	scaffold_13049	5943418	5944285
chr3L	17392400	17393281	scaffold_13049	5898642	5899507
chr3L	17412019	17412928	scaffold_13049	5877840	5878521
chr3L	17444723	17445269	scaffold_13049	5842670	5842964
chr3L	17495315	17496705	scaffold_13049	8154551	8155663
chr3L	17601326	17601839	scaffold_13016	3114	3497
chr3L	17608198	17608519	scaffold_13049	6848576	6848871
chr3L	17674768	17675185	scaffold_13049	6764789	6765105
chr3L	17718133	17718925	scaffold_13049	6718518	6718918
chr3L	17934660	17936304	scaffold_13049	21247405	21248729
chr3L	17951342	17951954	scaffold_13049	21229991	21230713
chr3L	17974057	17974303	scaffold_13049	21203826	21204008
chr3L	17976403	17976776	scaffold_13049	21201443	21201881
chr3L	18061713	18062338	scaffold_13049	21122013	21122790
chr3L	18081884	18082432	scaffold_13049	21108954	21109250
chr3L	18083917	18084923	scaffold_13049	21106062	21106910
chr3L	18076680	18077002	scaffold_13049	21114088	21114410
chr3L	18149872	18150226	scaffold_13049	21320134	21320426
chr3L	18172881	18173472	scaffold_13049	21346537	21347118
chr3L	18240515	18240811	scaffold_13049	21421941	21422300
chr3L	18248059	18248476	scaffold_13049	21431007	21431493
chr3L	18286079	18286725	scaffold_13049	21470082	21470827
chr3L	18302027	18302385	scaffold_13049	21481966	21482243
chr3L	18323671	18324174	scaffold_13049	21504402	21507431
chr3L	18319493	18321046	scaffold_13049	21500924	21502244
chr3L	18322092	18323387	scaffold_13049	21503179	21504394
chr3L	18344000	18344580	scaffold_13049	21528445	21529072
chr3L	18336025	18336810	scaffold_13049	21520206	21521064
chr3L	18362382	18363035	scaffold_13049	21548093	21548672
chr3L	18379115	18379611	scaffold_13049	21566751	21567332
chr3L	18411099	18411995	scaffold_13049	21601148	21602134
chr3L	18412079	18412789	scaffold_13049	21602203	21602655
chr3L	18417751	18418289	scaffold_13049	21607075	21607570
chr3L	18418646	18420005	scaffold_13049	21607801	21608870
chr3L	18427875	18428992	scaffold_13049	21614983	21616269
chr3L	18450007	18450776	scaffold_13049	21638678	21639454
chr3L	18482690	18485406	scaffold_13049	21667112	21680287
chr3L	18492925	18493222	scaffold_13049	21687452	21687656
chr3L	18511968	18512744	scaffold_13049	21699378	21699715
chr3L	18561418	18562113	scaffold_13049	21740520	21740832
chr3L	18554119	18555108	scaffold_13049	21733967	21735204
chr3L	18571670	18572175	scaffold_13049	21750300	21750709
chr3L	19036893	19037402	scaffold_13049	13398153	13398582
chr3L	19026564	19027322	scaffold_13049	13408234	13408863
chr3L	19091445	19092202	scaffold_13049	13343449	13343872
chr3L	19153536	19154328	scaffold_13049	13720877	13721704
chr3L	19197053	19197632	scaffold_13049	13769135	13769684
chr3L	19187792	19188813	scaffold_13049	13758985	13759834
chr3L	19242375	19244359	scaffold_13049	13817422	13819584
chr3L	19240400	19241049	scaffold_13049	13815133	13815829
chr3L	19251867	19252555	scaffold_13049	13828803	13829390
chr3L	19325335	19326051	scaffold_13049	12901803	12902411
chr3L	19320374	19321272	scaffold_13049	12896172	12896935
chr3L	19386595	19387189	scaffold_13049	12968737	12969121
chr3L	19394100	19395690	scaffold_13049	12971957	12973577
chr3L	19407722	19409470	scaffold_13049	12980300	12982508
chr3L	19488728	19489585	scaffold_13049	13060790	13060954
chr3L	19498447	19499722	scaffold_13049	13069316	13070590
chr3L	19560160	19560803	scaffold_13049	13131614	13132141
chr3L	19646118	19646714	scaffold_13049	13217614	13218661
chr3L	19670042	19671278	scaffold_13049	13245337	13246279
chr3L	19673937	19675267	scaffold_13049	13252423	13253404
chr3L	19671498	19672426	scaffold_13049	13250131	13250854
chr3L	19782097	19783773	scaffold_13049	18936497	18937646
chr3L	19872407	19872959	scaffold_13049	22880344	22880964
chr3L	19869859	19870202	scaffold_13049	22882934	22883279
chr3L	19945041	19945952	scaffold_13049	22797125	22797699
chr3L	19949907	19950379	scaffold_13049	22792638	22793095
chr3L	20019176	20021157	scaffold_13049	17954921	17956884
chr3L	20051969	20052868	scaffold_13049	18226471	18227580
chr3L	20254003	20255325	scaffold_13049	18465482	18465689
chr3L	20275774	20277261	scaffold_13049	18982846	18983677
chr3L	20272485	20273106	scaffold_13049	18979840	18979984
chr3L	20394356	20394985	scaffold_13049	13614542	13614856
chr3L	20516529	20517030	scaffold_13049	18841686	18842104
chr3L	20551477	20552999	scaffold_13049	18801361	18802646
chr3L	20582066	20583298	scaffold_13049	18770141	18770860
chr3L	20606705	20607352	scaffold_13049	18745924	18746443
chr3L	20612382	20613255	scaffold_13049	18739843	18740880
chr3L	20700730	20701214	scaffold_13049	18641504	18641805
chr3L	20750309	20750956	scaffold_13049	18593286	18594126
chr3L	20829104	20830303	scaffold_13049	1740698	1741267
chr3L	20850273	20851456	scaffold_13049	1771910	1774073
chr3L	20902162	20902898	scaffold_13049	1830252	1830628
chr3L	20953651	20954377	scaffold_13049	1894235	1894922
chr3L	20977236	20978106	scaffold_13049	1911798	1912282
chr3L	20982163	20983369	scaffold_13049	1915329	1916391
chr3L	20984305	20986248	scaffold_13049	1916934	1918893
chr3L	21013564	21013991	scaffold_13049	1950831	1951085
chr3L	21053539	21054593	scaffold_13049	15292260	15293000
chr3L	21116367	21117074	scaffold_13049	15229056	15229465
chr3L	21110546	21111424	scaffold_13049	15235119	15235944
chr3L	21109831	21110159	scaffold_13049	15235973	15236329
chr3L	21211595	21212378	scaffold_13049	20441791	20442408
chr3L	21259245	21259882	scaffold_13049	20489792	20490771
chr3L	21407131	21407735	scaffold_13049	9583238	9584413
chr3L	21451163	21452522	scaffold_13049	7382990	7384729
chr3L	21456415	21457096	scaffold_13049	7378423	7379072
chr3L	21649159	21649756	scaffold_13049	24288829	24289415
chr3L	21647204	21648311	scaffold_13049	24290672	24291676
chr3L	21650166	21650695	scaffold_13049	24286444	24286929
chr3L	21865603	21868542	scaffold_13049	12335336	12338036
chr3L	21862666	21863995	scaffold_13049	12339929	12340955
chr3L	21857675	21858454	scaffold_13049	12346420	12346745
chr3L	21884352	21884952	scaffold_13049	12316326	12316997
chr3L	21997002	21999456	scaffold_13049	20969744	20973224
chr3L	22008261	22009964	scaffold_13049	20984218	20986350
chr3L	22023437	22026003	scaffold_13049	21003416	21007365
chr3L	22031249	22033764	scaffold_13049	21013433	21016261
chr3L	22109380	22110116	scaffold_13049	14644801	14645381
chr3L	22123420	22124296	scaffold_13049	14661800	14662304
chr3L	22127182	22128427	scaffold_13049	14665289	14666255
chr3L	22152837	22154605	scaffold_13049	14698203	14700420
chr3L	22206015	22208348	scaffold_13049	14762476	14765572
chr3L	22228069	22228673	scaffold_13049	14788121	14788587
chr3L	22257919	22258710	scaffold_13049	14825334	14826087
chr3L	22283641	22284988	scaffold_13049	17530849	17533552
chr3L	22294213	22295694	scaffold_13049	17512174	17513945
chr3L	22378719	22379399	scaffold_13049	17406060	17406715
chr3L	22392816	22393547	scaffold_13049	17387113	17387852
chr3L	22404224	22404562	scaffold_13049	17373395	17373678
chr3L	22426873	22427781	scaffold_13049	17343793	17344657
chr3L	22434972	22436175	scaffold_13049	17334333	17335744
chr3L	22452152	22452698	scaffold_13049	17315590	17316183
chr3L	22471843	22472325	scaffold_13049	17296528	17297039
chr3L	22482748	22484183	scaffold_13049	17281817	17283675
chr3L	22515468	22517972	scaffold_13049	17242703	17245152
chr3L	22513342	22514843	scaffold_13049	17245803	17247779
chr3L	22536499	22538559	scaffold_13049	17216556	17218545
chr3L	22538861	22541161	scaffold_13049	17213338	17216245
chr3L	22635107	22635681	scaffold_13049	17124312	17124844
chr3L	22627171	22628170	scaffold_13049	17132682	17133922
chr3L	22743202	22743569	scaffold_13049	14527470	14527726
chr3L	22848887	22849257	scaffold_13049	14386050	14386559
chr3L	22916540	22919743	scaffold_13049	14287539	14290671
chr3L	22963641	22964135	scaffold_13049	14226109	14226369
chr3L	23000271	23000982	scaffold_13049	24465886	24466509
chr3L	22999603	23000050	scaffold_12967	261635	262043
chr3L	23033540	23034976	scaffold_13049	14026979	14028476
chr3L	24473510	24473920	scaffold_12723	424244	424655
chr3L	27085614	27086276	scaffold_13049	23649509	23649767
chr3L	27266177	27266442	scaffold_12728	391706	391979
chr3L	27859967	27860365	scaffold_12954	1107189	1107645
chr3R	30406209	30409972	scaffold_12855	3340869	3346597
chr3R	9960748	9963006	scaffold_13047	10724293	10726399
chr3R	22935324	22938670	scaffold_12822	131894	133952
chr3R	25558477	25561519	scaffold_12855	6761463	6765807
chr3R	25951869	25952676	scaffold_13047	5346534	5347056
chr3R	30539525	30541058	scaffold_13047	15914468	15915584
chr3R	4668562	4669531	scaffold_13047	6423238	6423610
chr3R	5537091	5539018	scaffold_13047	16671620	16673891
chr3R	6716465	6717655	scaffold_13047	6210466	6211733
chr3R	6798829	6799616	scaffold_13047	6117309	6118365
chr3R	6930253	6930896	scaffold_13047	5954827	5955595
chr3R	7682921	7684138	scaffold_12855	6435848	6437199
chr3R	7896218	7897265	scaffold_13047	19150165	19151169
chr3R	8110025	8110810	scaffold_13047	9951069	9951690
chr3R	8354919	8356235	scaffold_13047	16053506	16053793
chr3R	8764467	8766134	scaffold_13047	16962223	16964058
chr3R	8978249	8978841	scaffold_13047	16901091	16901746
chr3R	9731349	9732156	scaffold_13047	16763033	16763836
chr3R	11189639	11190665	scaffold_13047	4848235	4849202
chr3R	12271335	12271728	scaffold_12855	9567597	9568069
chr3R	13089512	13090998	scaffold_12855	3866118	3867884
chr3R	13287161	13287608	scaffold_12855	3046960	3047388
chr3R	15023369	15024616	scaffold_13047	18961213	18962609
chr3R	15695730	15696918	scaffold_12855	5148110	5149292
chr3R	16055925	16056969	scaffold_13047	4068080	4069714
chr3R	16138231	16139134	scaffold_13047	3973866	3974645
chr3R	16547262	16548265	scaffold_13047	13793072	13794246
chr3R	16875175	16875948	scaffold_12855	390083	390802
chr3R	17759567	17760740	scaffold_12855	10082231	10082268
chr3R	18234712	18235439	scaffold_13047	19203417	19203642
chr3R	18890751	18891598	scaffold_12822	3268298	3269050
chr3R	19348833	19349933	scaffold_13047	16459034	16460380
chr3R	19757796	19759144	scaffold_12855	7246217	7246414
chr3R	19938751	19940499	scaffold_12855	7477182	7478817
chr3R	20132926	20136153	scaffold_13047	2759606	2761730
chr3R	20660154	20661022	scaffold_13047	12244356	12244571
chr3R	20741083	20742151	scaffold_13047	12143146	12143785
chr3R	21396534	21397542	scaffold_12822	1087224	1089046
chr3R	21919515	21921824	scaffold_13047	8748268	8750766
chr3R	22855521	22856133	scaffold_12822	190148	190659
chr3R	24017526	24019603	scaffold_13047	18584088	18586898
chr3R	24411205	24412956	scaffold_13047	3587796	3589572
chr3R	24968077	24969498	scaffold_13047	12910254	12911767
chr3R	26294943	26298139	scaffold_13047	4635152	4638237
chr3R	26426712	26427688	scaffold_13047	4786715	4787747
chr3R	26899146	26902622	scaffold_12855	2517253	2521248
chr3R	27032610	27034816	scaffold_13047	9728398	9731371
chr3R	28277189	28279287	scaffold_13047	15448110	15451385
chr3R	28622362	28624483	scaffold_13047	12387671	12392987
chr3R	29015630	29016900	scaffold_13047	18274526	18275654
chr3R	29687560	29688094	scaffold_12855	1061394	1062468
chr3R	29916398	29918043	scaffold_12855	1686686	1688425
chr3R	30654228	30656853	scaffold_13047	11268048	11271218
chr3R	30556094	30557053	scaffold_13047	15931891	15932200
chr3R	31555284	31556950	scaffold_13047	12803278	12804556
chr3R	32030010	32030840	scaffold_13047	15094808	15095618
chr3R	1921206	1921804	scaffold_12958	2915643	2916262
chr3R	3787362	3787696	scaffold_12952	147489	147511
chr3R	4168628	4169041	scaffold_12970	6088960	6089142
chr3R	4284285	4285163	scaffold_12822	1401458	1403140
chr3R	4299742	4300995	scaffold_12822	1424647	1426436
chr3R	4465654	4466376	scaffold_13047	9321634	9328800
chr3R	4622532	4623815	scaffold_13047	17196957	17198034
chr3R	4667662	4668428	scaffold_13047	6421916	6422198
chr3R	4780940	4782088	scaffold_12855	8354592	8355563
chr3R	4795637	4797773	scaffold_12855	8371520	8373982
chr3R	4903042	4903964	scaffold_12855	8495136	8496587
chr3R	4939546	4940015	scaffold_13047	16788771	16789275
chr3R	5033111	5033806	scaffold_12855	8022927	8023474
chr3R	5059114	5059908	scaffold_12855	8001961	8002924
chr3R	5156955	5158055	scaffold_12855	7913909	7915099
chr3R	5175716	5177032	scaffold_12855	7899514	7901037
chr3R	5274676	5275458	scaffold_12855	7810923	7811666
chr3R	5388908	5389376	scaffold_12855	9966393	9966870
chr3R	5548388	5549065	scaffold_13047	16638621	16638883
chr3R	5573182	5574520	scaffold_12855	10034177	10034343
chr3R	5698098	5699363	scaffold_13047	6543960	6544450
chr3R	5730736	5732043	scaffold_13047	6583067	6584554
chr3R	5902038	5903043	scaffold_12822	2195825	2196724
chr3R	5925665	5927016	scaffold_12822	2165073	2167270
chr3R	6085475	6086341	scaffold_12822	1988556	1989859
chr3R	6102565	6103502	scaffold_12822	1967384	1968830
chr3R	6105939	6106567	scaffold_12822	1963112	1963824
chr3R	6117504	6118925	scaffold_12822	1949567	1951196
chr3R	6121654	6122196	scaffold_12822	1945745	1946519
chr3R	6201196	6202419	scaffold_12822	1852380	1853279
chr3R	6202717	6203427	scaffold_12822	1850699	1851002
chr3R	6240549	6241261	scaffold_12822	1805757	1806360
chr3R	6231209	6231812	scaffold_12822	1817596	1818133
chr3R	6256945	6257574	scaffold_12822	1784356	1784851
chr3R	6265771	6266728	scaffold_12822	1773046	1774021
chr3R	6276710	6278000	scaffold_12822	1759950	1761312
chr3R	6275914	6276346	scaffold_12822	1762231	1762511
chr3R	6296790	6297939	scaffold_12822	1738954	1739934
chr3R	6319585	6320195	scaffold_12822	1712021	1712246
chr3R	6331063	6333605	scaffold_12822	1696326	1699521
chr3R	6466166	6467057	scaffold_12855	9219045	9219211
chr3R	6535088	6536875	scaffold_12855	9133485	9135286
chr3R	6543009	6544206	scaffold_12855	9124063	9125185
chr3R	6586435	6587327	scaffold_12855	9067289	9068177
chr3R	6622142	6623340	scaffold_12855	9009796	9011036
chr3R	6771344	6772804	scaffold_13047	6146352	6147523
chr3R	6814036	6814588	scaffold_13047	6086438	6086514
chr3R	6825993	6827473	scaffold_13047	6075405	6077493
chr3R	6840351	6841107	scaffold_12970	11484168	11484309
chr3R	6876193	6876676	scaffold_13047	6017495	6017890
chr3R	6899255	6900028	scaffold_13047	5990296	5991003
chr3R	6977085	6977599	scaffold_13047	5897319	5897850
chr3R	6970160	6970708	scaffold_13047	5905551	5906291
chr3R	6981947	6982466	scaffold_13047	5891748	5892226
chr3R	7007908	7008655	scaffold_13047	5860784	5861690
chr3R	7019195	7020894	scaffold_13047	5834475	5843695
chr3R	7034449	7034960	scaffold_13047	5815186	5815747
chr3R	7203506	7206615	scaffold_12855	5874125	5878426
chr3R	7210080	7210453	scaffold_12855	5884936	5885325
chr3R	7226222	7226768	scaffold_12855	5901964	5902521
chr3R	7227854	7230176	scaffold_12855	5903785	5906423
chr3R	7260339	7261147	scaffold_12855	5940577	5941286
chr3R	7259521	7260179	scaffold_12855	5939752	5940471
chr3R	7328978	7330847	scaffold_12855	6022273	6024889
chr3R	7381653	7382619	scaffold_12855	6081080	6082537
chr3R	7443421	7445151	scaffold_12855	6152456	6153585
chr3R	7469113	7469555	scaffold_12855	6164364	6164778
chr3R	7586769	7587854	scaffold_12855	6319352	6321558
chr3R	7588604	7590777	scaffold_12855	6322178	6325655
chr3R	7611079	7611706	scaffold_12855	6353537	6354155
chr3R	7632687	7633599	scaffold_12855	6380147	6381233
chr3R	7653468	7654692	scaffold_12855	6400801	6401774
chr3R	7669330	7670977	scaffold_12855	6420511	6422876
chr3R	7851004	7851424	scaffold_12855	6607919	6608359
chr3R	7926211	7927414	scaffold_12855	8141873	8142632
chr3R	7945296	7946080	scaffold_12855	8120277	8121447
chr3R	7949868	7951265	scaffold_12855	8114668	8116697
chr3R	7967713	7968369	scaffold_12855	8097486	8097916
chr3R	7989054	7989607	scaffold_13047	9293112	9293716
chr3R	8065377	8065852	scaffold_13047	9914298	9914722
chr3R	8152314	8153161	scaffold_13047	9997093	9998717
chr3R	8158333	8158618	scaffold_13047	10006274	10006403
chr3R	8192158	8192890	scaffold_13047	10044566	10045147
chr3R	8194849	8195354	scaffold_13047	10047187	10047633
chr3R	8367566	8368959	scaffold_13047	7314467	7315839
chr3R	8471012	8472499	scaffold_13047	7436108	7437688
chr3R	8509685	8510130	scaffold_13047	7491511	7491881
chr3R	8542231	8542683	scaffold_13047	7526623	7526931
chr3R	8582184	8584578	scaffold_12855	8245308	8247430
chr3R	8577029	8577674	scaffold_12855	8255738	8256271
chr3R	8810417	8810925	scaffold_13047	1837862	1838130
chr3R	8915491	8917034	scaffold_13047	3145508	3147837
chr3R	8967575	8968229	scaffold_13047	16888409	16889309
chr3R	8979054	8979582	scaffold_13047	16901823	16902271
chr3R	9097198	9100918	scaffold_12855	8604178	8607484
chr3R	9101995	9103247	scaffold_12855	8608754	8609863
chr3R	9116646	9117174	scaffold_12855	8626188	8626594
chr3R	9141906	9142261	scaffold_12855	8660351	8660641
chr3R	9179226	9179720	scaffold_12855	8711358	8711620
chr3R	9185930	9186275	scaffold_12855	8721290	8721651
chr3R	9250585	9250974	scaffold_13047	8787482	8787886
chr3R	9301332	9302179	scaffold_12932	793722	793937
chr3R	9327516	9328228	scaffold_13047	566814	567339
chr3R	9323044	9324040	scaffold_12855	9512236	9512319
chr3R	9375298	9376044	scaffold_13047	613350	619838
chr3R	9446301	9447326	scaffold_13047	691098	691924
chr3R	9444288	9445401	scaffold_13047	689199	690222
chr3R	9479412	9480486	scaffold_13047	724615	725003
chr3R	9500556	9501120	scaffold_13047	4204272	4204492
chr3R	9498866	9499524	scaffold_13047	4205647	4206157
chr3R	9548834	9549099	scaffold_12855	5688268	5688413
chr3R	9598268	9598924	scaffold_13047	16941914	16942639
chr3R	9700323	9700857	scaffold_12822	1320121	1320588
chr3R	9889077	9890004	scaffold_13047	10818159	10826967
chr3R	9949537	9950703	scaffold_13047	10740374	10741715
chr3R	9967954	9968645	scaffold_13047	10718496	10719261
chr3R	9968808	9970186	scaffold_13047	10716967	10718248
chr3R	10009257	10010271	scaffold_13047	13070175	13071317
chr3R	10056422	10057779	scaffold_12855	2762901	2765336
chr3R	10069880	10070796	scaffold_12855	2734697	2735740
chr3R	10081558	10082165	scaffold_12855	2712738	2713242
chr3R	10114879	10115638	scaffold_12723	743579	743904
chr3R	10181887	10183101	scaffold_13047	1123224	1124441
chr3R	10175295	10177134	scaffold_13047	1128819	1131012
chr3R	10351738	10352463	scaffold_13047	977634	978365
chr3R	10379337	10380771	scaffold_13047	945305	945499
chr3R	10417942	10418351	scaffold_13047	1202469	1202929
chr3R	10423665	10424613	scaffold_13047	1207582	1208534
chr3R	10450957	10451551	scaffold_13047	1239260	1239578
chr3R	10483371	10483977	scaffold_13047	1274873	1275595
chr3R	10648464	10649025	scaffold_13047	1463348	1463793
chr3R	10719035	10719546	scaffold_13047	7167602	7168063
chr3R	10811708	10813126	scaffold_12855	83383	85699
chr3R	10817501	10820359	scaffold_12855	94346	94687
chr3R	10860588	10861034	scaffold_13047	7802323	7802809
chr3R	10929275	10930064	scaffold_13047	5151529	5152006
chr3R	10970895	10971759	scaffold_13047	5109304	5109656
chr3R	11024108	11025319	scaffold_13047	5043989	5044981
chr3R	11063987	11065375	scaffold_13047	5002215	5003955
chr3R	11080641	11083104	scaffold_13047	4989074	4991778
chr3R	11130409	11131182	scaffold_13047	4914423	4915185
chr3R	11143834	11144193	scaffold_13047	4900086	4900580
chr3R	11142319	11143059	scaffold_13047	4900933	4901641
chr3R	11399973	11400615	scaffold_13047	3230317	3231009
chr3R	11461069	11462080	scaffold_12855	9742570	9743991
chr3R	11474113	11475702	scaffold_12855	9781467	9784282
chr3R	11477224	11478030	scaffold_12855	9787712	9788674
chr3R	11490705	11491580	scaffold_12855	9808397	9808733
chr3R	11546633	11547567	scaffold_12855	9872815	9873323
chr3R	11554933	11555489	scaffold_12855	9880338	9880732
chr3R	11644306	11645310	scaffold_12855	5387590	5389340
chr3R	11915016	11916542	scaffold_13047	3802776	3803792
chr3R	11940225	11941438	scaffold_13047	3823583	3824960
chr3R	12000057	12001590	scaffold_13047	1561239	1562572
chr3R	12018718	12019063	scaffold_12855	9230781	9231173
chr3R	12068412	12069357	scaffold_12970	8269903	8270842
chr3R	12059071	12059616	scaffold_12855	9280073	9280533
chr3R	12126768	12127481	scaffold_12855	9335368	9336453
chr3R	12124336	12125267	scaffold_12855	9330723	9332611
chr3R	12130404	12130704	scaffold_12855	9339650	9340074
chr3R	12145537	12147839	scaffold_12855	9379345	9382823
chr3R	12179596	12181980	scaffold_12855	9439100	9445305
chr3R	12212668	12213535	scaffold_12855	9489195	9490600
chr3R	12321023	12321983	scaffold_12855	9650169	9653054
chr3R	12344267	12346015	scaffold_12855	9695093	9696808
chr3R	12391146	12391979	scaffold_13047	13705573	13706438
chr3R	12668784	12669947	scaffold_13047	8092066	8095285
chr3R	12768782	12770355	scaffold_12855	4259521	4261010
chr3R	12766443	12766841	scaffold_12855	4263761	4264153
chr3R	12874854	12875702	scaffold_12855	4133855	4134568
chr3R	13047993	13048601	scaffold_12855	3942302	3943156
chr3R	13072856	13073724	scaffold_12855	3888136	3889106
chr3R	13083286	13084497	scaffold_12855	3873469	3875257
chr3R	13120966	13122185	scaffold_12855	3826316	3828323
chr3R	13132982	13134744	scaffold_12855	3812388	3814818
chr3R	13138118	13138552	scaffold_12855	3810485	3810947
chr3R	13152570	13153236	scaffold_12855	3800513	3801029
chr3R	13151565	13152189	scaffold_12855	3801081	3802060
chr3R	13217526	13218876	scaffold_12855	3715909	3717975
chr3R	13210809	13211767	scaffold_12855	3725810	3726724
chr3R	13205776	13206608	scaffold_12855	3734764	3735475
chr3R	13347719	13348534	scaffold_12855	2975113	2975187
chr3R	13391198	13391636	scaffold_12855	2933835	2933936
chr3R	13393758	13394677	scaffold_12855	2929124	2931961
chr3R	13476131	13477573	scaffold_13047	9104971	9106337
chr3R	13480682	13482691	scaffold_13047	9108431	9109881
chr3R	13490681	13491160	scaffold_13047	9115735	9116125
chr3R	13520986	13521480	scaffold_13047	9138828	9139268
chr3R	13548540	13549151	scaffold_13047	9162897	9163415
chr3R	13559281	13560222	scaffold_13047	9170611	9170791
chr3R	13563614	13564444	scaffold_13047	9173858	9174548
chr3R	13580933	13581783	scaffold_13047	9188457	9189695
chr3R	13650318	13650615	scaffold_13047	9249867	9250027
chr3R	13721949	13722366	scaffold_12822	1515502	1515752
chr3R	13719205	13719440	scaffold_12822	1512175	1512224
chr3R	13831370	13831800	scaffold_12822	1649634	1649936
chr3R	13868214	13868814	scaffold_13047	18783879	18784450
chr3R	13884781	13885097	scaffold_13047	18764549	18764591
chr3R	13905704	13906243	scaffold_13047	18742273	18742714
chr3R	13920916	13922571	scaffold_13047	18724118	18725411
chr3R	13911921	13912707	scaffold_13047	18735141	18735625
chr3R	13924237	13924754	scaffold_13047	18722130	18722609
chr3R	13927636	13928480	scaffold_13047	18719390	18719925
chr3R	13949515	13950223	scaffold_13047	18700523	18700998
chr3R	14063949	14064382	scaffold_12822	528942	529361
chr3R	14067343	14068548	scaffold_12822	517949	519168
chr3R	14085457	14085858	scaffold_12822	499731	500141
chr3R	14093157	14093695	scaffold_13047	17956048	17956338
chr3R	14133370	14133858	scaffold_13047	17999274	17999796
chr3R	14337915	14338571	scaffold_13047	14774340	14774865
chr3R	14491244	14493279	scaffold_13047	14598497	14600467
chr3R	14729637	14730216	scaffold_13047	11633218	11633536
chr3R	14780018	14780592	scaffold_13047	11688476	11688990
chr3R	14839327	14840731	scaffold_13047	11753639	11755216
chr3R	14846825	14848741	scaffold_13047	11759440	11760894
chr3R	14875899	14876505	scaffold_13047	11797468	11797976
chr3R	14867294	14867932	scaffold_13047	11785557	11785710
chr3R	14929206	14931546	scaffold_13047	19088709	19093103
chr3R	14948677	14949979	scaffold_13047	19064962	19065784
chr3R	15045231	15046437	scaffold_13047	18935547	18936961
chr3R	15067268	15068079	scaffold_13047	18893125	18893556
chr3R	15198403	15199005	scaffold_12855	6654725	6655344
chr3R	15205102	15205753	scaffold_12855	6661395	6662041
chr3R	15293371	15293618	scaffold_13047	7842700	7842914
chr3R	15353868	15354964	scaffold_12855	1788932	1790164
chr3R	15398019	15398398	scaffold_13047	13355390	13355830
chr3R	15425940	15426530	scaffold_13047	13327057	13327590
chr3R	15477632	15478600	scaffold_13047	13262764	13263968
chr3R	15522745	15524016	scaffold_12855	4939692	4941937
chr3R	15526043	15526507	scaffold_12855	4944465	4946660
chr3R	15524609	15525421	scaffold_12855	4942492	4943813
chr3R	15560146	15560875	scaffold_12855	4987338	4987861
chr3R	15592172	15592887	scaffold_12855	5036014	5036630
chr3R	15659484	15660870	scaffold_12855	5102610	5104396
chr3R	15651678	15652217	scaffold_12855	5091285	5092365
chr3R	15680873	15681370	scaffold_12855	5128769	5129430
chr3R	15726793	15727896	scaffold_12855	5197068	5199075
chr3R	15729475	15731247	scaffold_12855	5200650	5203091
chr3R	15813099	15814723	scaffold_12855	5762826	5762997
chr3R	15841789	15842971	scaffold_13047	2314707	2318871
chr3R	16009817	16010624	scaffold_13047	4126857	4127925
chr3R	16021023	16021484	scaffold_13047	4112164	4112532
chr3R	16069172	16069778	scaffold_13047	4053489	4054133
chr3R	16094589	16094945	scaffold_13047	4022251	4022575
chr3R	16116844	16117311	scaffold_13047	3995776	3996058
chr3R	16133514	16136477	scaffold_13047	3975649	3978952
chr3R	16123604	16126368	scaffold_13047	3986050	3988209
chr3R	16153420	16153943	scaffold_13047	3956762	3957251
chr3R	16176275	16177536	scaffold_13047	3928278	3930346
chr3R	16190621	16191401	scaffold_13047	3913420	3914844
chr3R	16199028	16200542	scaffold_13047	3900719	3902455
chr3R	16212581	16212846	scaffold_13047	3885777	3886080
chr3R	16226964	16227499	scaffold_13047	3870668	3871157
chr3R	16234344	16234695	scaffold_13047	3862207	3862457
chr3R	16276096	16276544	scaffold_13047	1712512	1712896
chr3R	16296633	16297412	scaffold_13047	1736935	1738615
chr3R	16335494	16336333	scaffold_13047	1790165	1790946
chr3R	16397371	16399011	scaffold_13047	1930828	1933185
chr3R	16417431	16418904	scaffold_13047	1956962	1958312
chr3R	16532600	16533475	scaffold_13047	13775366	13776238
chr3R	16538726	16540077	scaffold_13047	13781075	13782604
chr3R	16554085	16554576	scaffold_13047	13800786	13801314
chr3R	16564231	16565212	scaffold_13047	13812495	13813255
chr3R	16591120	16593145	scaffold_13047	13838577	13840339
chr3R	16695423	16695937	scaffold_13047	5740672	5741171
chr3R	16713299	16714364	scaffold_13047	5718510	5719897
[truncated: 765 more rows]
