# Supplementary material for: The hourglass model of evolutionary conservation during embryogenesis extends to developmental enhancers with signatures of positive selection
Source: Genome Res. 2021 Sep;31(9):1573–81. doi: 10.1101/gr.275212.121 (PMC8415374; doi:10.1101/gr.275212.121)
Supplement: Supplemental Material [file supp_gr.275212.121_Supplemental_Code.zip › Supplemental_Code/data/bedFiles/enhancers/stage_specific_enhancers/enhancer_ortholog_annotation/dvir2528_IDR_0.05_specific_enhancer_droVir3_dm6.bed]

scaffold_10322	138724	139354	chr3L	1743180	1743477
scaffold_10322	265301	267117	chr3L	2491927	2492245
scaffold_10322	336405	336858	chr3L	2548782	2549071
scaffold_10322	332908	335210	chr3L	2541221	2544323
scaffold_10324	84953	85959	chr2R	9438792	9439336
scaffold_10324	127878	129701	chr2R	9468984	9470175
scaffold_10324	119867	120370	chr3R	14023475	14023500
scaffold_10324	227167	228212	chr2R	9555466	9555600
scaffold_10324	352357	352554	chr2R	11272164	11272275
scaffold_10324	522391	524019	chr2R	16334323	16335456
scaffold_10324	637851	638389	chr2R	22267859	22268341
scaffold_10324	987337	988476	chr2R	9130485	9131389
scaffold_10324	1026693	1027655	chr2R	6994265	6995264
scaffold_10324	1061254	1063138	chr2R	7029679	7030343
scaffold_10324	1184585	1185200	chr3R	4691060	4691176
scaffold_12415	1797	2397	chr3L	16217063	16217172
scaffold_12472	169584	170073	chrX	2709550	2709689
scaffold_12472	242429	243123	chrX	13804254	13804701
scaffold_12472	272480	273939	chrX	16283337	16283867
scaffold_12566	7459	8551	chr2R	10275414	10275494
scaffold_12723	1425011	1425845	chr2L	14242065	14242709
scaffold_12723	3751324	3752172	chr2L	10169045	10169504
scaffold_12723	4111465	4112682	chr2L	9621122	9621391
scaffold_12723	423511	424175	chr2R	1398464	1399164
scaffold_12723	481942	482448	chr2L	13489340	13489773
scaffold_12723	710312	711158	chr2L	13778435	13779234
scaffold_12723	826278	827835	chr2L	13872380	13873810
scaffold_12723	898017	899691	chr2L	13925706	13927352
scaffold_12723	924507	925870	chr2L	13943080	13944419
scaffold_12723	1018460	1018922	chr2L	13990369	13990396
scaffold_12723	1162037	1163206	chr2L	14064939	14066201
scaffold_12723	1283269	1284816	chr2L	14145053	14146234
scaffold_12723	1297560	1298412	chr2L	14154865	14155557
scaffold_12723	1341515	1342272	chr2L	14187935	14188499
scaffold_12723	1336306	1336907	chr2L	14184013	14184536
scaffold_12723	1356387	1356775	chr2L	14196646	14197065
scaffold_12723	1519438	1521024	chr2L	14306431	14307870
scaffold_12723	1616191	1616987	chr2L	16223179	16223960
scaffold_12723	1835186	1835861	chr2L	16062854	16064107
scaffold_12723	1882665	1883704	chr2L	16039971	16040877
scaffold_12723	1927969	1928879	chr2L	16009026	16009649
scaffold_12723	1959444	1960242	chr2L	15991347	15992047
scaffold_12723	1973425	1973953	chr2L	15982753	15983250
scaffold_12723	2019063	2020814	chr2L	15952329	15953060
scaffold_12723	2041956	2043659	chr2L	15936308	15937850
scaffold_12723	2185265	2186032	chr2L	15845305	15845673
scaffold_12723	2510120	2510365	chr2L	14616039	14616324
scaffold_12723	2656034	2656988	chr2L	14523379	14524644
scaffold_12723	2775612	2776262	chr2L	14414277	14414846
scaffold_12723	2982169	2982487	chr2L	15760713	15760892
scaffold_12723	3072815	3073771	chr2L	19118858	19119715
scaffold_12723	3095186	3096018	chr2L	19140929	19141657
scaffold_12723	3200925	3201658	chr2L	19262423	19263067
scaffold_12723	3315569	3317176	chr2L	19386678	19387846
scaffold_12723	3454370	3454976	chr2L	13324299	13324674
scaffold_12723	3461124	3462359	chr2L	13318624	13319989
scaffold_12723	3511119	3511723	chr2L	13277602	13278170
scaffold_12723	3724145	3724919	chr3L	11754871	11754949
scaffold_12723	3837742	3839406	chr2L	10096113	10097268
scaffold_12723	4004731	4005689	chr2L	9944152	9944373
scaffold_12723	4023585	4024450	chr2L	9554859	9555435
scaffold_12723	4169179	4170255	chr2L	9660055	9661296
scaffold_12723	4172241	4173423	chr2L	9662597	9663390
scaffold_12723	4187770	4188247	chr2L	9672180	9672568
scaffold_12723	4177983	4178806	chr2L	9666789	9667099
scaffold_12723	4208829	4209830	chr2L	9686754	9687119
scaffold_12723	4312609	4313940	chr2L	5791676	5791908
scaffold_12723	4376902	4377547	chr2L	2802843	2803076
scaffold_12723	4408028	4409548	chr2L	15698815	15700255
scaffold_12723	4455043	4455564	chr2L	15737270	15737336
scaffold_12723	4520744	4521658	chr2L	6509712	6510678
scaffold_12723	4535150	4536297	chr2L	6522578	6523255
scaffold_12723	4523937	4524424	chr2L	6512073	6512337
scaffold_12723	4611115	4612916	chr2L	20079285	20079509
scaffold_12723	4680886	4682484	chr2L	8703043	8704059
scaffold_12723	4682993	4683997	chr2L	8704234	8705122
scaffold_12723	4687148	4687668	chr2L	8708346	8708710
scaffold_12723	4716117	4716760	chr2L	8736838	8737513
scaffold_12723	4787918	4788377	chr2L	8799048	8799420
scaffold_12723	4922435	4923295	chr2L	8893977	8894883
scaffold_12723	4941256	4942512	chr2L	8906847	8907685
scaffold_12723	4937804	4938793	chr2L	8904510	8905168
scaffold_12723	5023937	5025577	chr2L	13760132	13761226
scaffold_12723	5126011	5127044	chr2L	13697817	13698635
scaffold_12723	5112933	5113473	chr2L	13707337	13707675
scaffold_12723	5206339	5207418	chr2L	13632043	13633095
scaffold_12723	5631218	5632521	chrX	11648859	11648920
scaffold_12726	588841	589899	chrX	3273415	3273623
scaffold_12726	77528	78126	chrX	2886514	2886944
scaffold_12726	426334	427628	chrX	3144868	3145740
scaffold_12726	498695	499601	chrX	3200572	3200744
scaffold_12726	563579	564795	chrX	3257437	3257670
scaffold_12726	565228	565894	chrX	3257991	3258447
scaffold_12726	568075	568532	chrX	3260620	3260767
scaffold_12726	601375	602352	chrX	3282969	3284272
scaffold_12726	635256	636075	chrX	3308892	3309149
scaffold_12726	666199	667018	chrX	3332781	3332922
scaffold_12726	726172	727361	chrX	18902191	18902884
scaffold_12726	831374	832617	chrX	18999334	19000405
scaffold_12726	1002437	1003152	chrX	19172732	19172967
scaffold_12726	1561600	1562929	chrX	1110906	1111605
scaffold_12726	1911746	1912527	chrX	885011	885598
scaffold_12726	1929781	1930227	chrX	871985	872473
scaffold_12726	1934658	1934992	chrX	868917	869247
scaffold_12726	2038089	2038449	chrX	18399398	18399457
scaffold_12726	2204092	2204380	chrX	18494443	18494679
scaffold_12726	2257052	2257582	chrX	18543931	18544068
scaffold_12726	2324462	2325226	chrX	18589641	18590235
scaffold_12726	2620047	2621106	chrX	8876653	8876829
scaffold_12726	2626474	2627212	chrX	8881543	8881921
scaffold_12726	2709540	2710167	chrX	8942289	8942523
scaffold_12726	2796076	2797119	chrX	9008714	9009490
scaffold_12758	31024	31797	chr3L	4466363	4467047
scaffold_12758	39953	41073	chr3L	4474518	4475260
scaffold_12758	44543	45072	chr3L	4478062	4478549
scaffold_12758	103211	104325	chr3L	4527440	4527949
scaffold_12758	179502	179975	chr3L	4580734	4581210
scaffold_12758	174838	175233	chr3L	4576018	4576250
scaffold_12758	328541	329453	chr3L	4682411	4683507
scaffold_12758	352153	354041	chr3L	4699230	4700394
scaffold_12758	363442	364498	chr3L	4706125	4706898
scaffold_12758	467655	468439	chr3L	4785445	4786290
scaffold_12758	625187	625727	chr3L	4909466	4909714
scaffold_12758	672320	673050	chr3L	4944112	4944711
scaffold_12758	713639	715468	chr3L	4969320	4970107
scaffold_12758	710295	712290	chr3L	4966237	4967783
scaffold_12758	769179	769936	chr3L	5008542	5008976
scaffold_12758	770936	771959	chr3L	5009998	5011006
scaffold_12758	790856	791366	chr3L	5023532	5024052
scaffold_12758	891516	892203	chr3L	3262984	3263662
scaffold_12822	982030	983205	chr3R	21480554	21481795
scaffold_12822	1359801	1360615	chrX	16735915	16736041
scaffold_12822	2195226	2196883	chr3R	5901554	5903710
scaffold_12822	3522466	3524323	chr3R	26593318	26594713
scaffold_12822	489658	490132	chr3R	20938390	20938817
scaffold_12822	537517	538099	chr3R	14054167	14055001
scaffold_12822	562054	562651	chr3R	14024028	14024376
scaffold_12822	746246	748075	chr3R	29974388	29975313
scaffold_12822	792073	792802	chr3R	30013333	30013510
scaffold_12822	909123	909784	chr3R	14295169	14295423
scaffold_12822	1271801	1272303	chr3R	21249400	21250060
scaffold_12822	1290569	1291348	chr3R	21233889	21234679
scaffold_12822	1321517	1322567	chr3R	9701240	9702087
scaffold_12822	1319952	1320473	chr3R	9700286	9700752
scaffold_12822	1364570	1365700	chr3R	4248383	4248956
scaffold_12822	1491849	1493449	chr3R	13702143	13703790
scaffold_12822	1580617	1581323	chr3R	13773104	13773897
scaffold_12822	1610374	1610771	chr3R	13800021	13800457
scaffold_12822	1751261	1752291	chr3R	6284948	6285694
scaffold_12822	1753390	1755130	chr3R	6282137	6282488
scaffold_12822	1917506	1918188	chr3R	6144813	6145575
scaffold_12822	1961226	1962332	chr3R	6107195	6108242
scaffold_12822	2011368	2012023	chr3R	6068435	6068983
scaffold_12822	2082184	2083476	chr3R	5997003	5998279
scaffold_12822	2203381	2204175	chr3R	5893864	5895197
scaffold_12822	2313235	2313825	chr3R	29199477	29199725
scaffold_12822	2474200	2474646	chr3R	29335092	29335471
scaffold_12822	2690356	2691169	chr3R	29468503	29469033
scaffold_12822	3056806	3058151	chr3R	24073594	24075362
scaffold_12822	3087902	3088877	chr3R	24046468	24047294
scaffold_12822	3197240	3197902	chr3R	18832794	18833568
scaffold_12822	3203159	3204288	chr3R	18837612	18838710
scaffold_12822	3205371	3206845	chr3R	18838911	18840244
scaffold_12822	3395306	3397228	chr3R	26688593	26690669
scaffold_12822	3417773	3419943	chr3R	26673006	26674855
scaffold_12822	3415856	3417587	chr3R	26674949	26676301
scaffold_12822	3412465	3413382	chr3R	26677724	26678684
scaffold_12822	3482929	3483890	chr3R	26627731	26628632
scaffold_12822	3517072	3518208	chr3R	26598543	26599721
scaffold_12822	3621897	3622877	chr3R	28376698	28378052
scaffold_12822	3639817	3640722	chr3R	28394066	28394941
scaffold_12822	3709337	3710129	chr3R	28447411	28448029
scaffold_12822	3765586	3766498	chr3R	28499903	28500764
scaffold_12822	3933825	3934583	chr3R	21795397	21796045
scaffold_12823	1965694	1966460	chr2R	20844235	20844490
scaffold_12823	949382	952125	chr2R	5823719	5825880
scaffold_12823	324459	325078	chr2R	10947561	10955586
scaffold_12823	525438	527471	chrY	2191828	2192061
scaffold_12823	640434	641833	chr2R	11920205	11921960
scaffold_12823	818483	819165	chr2R	5953636	5953947
scaffold_12823	848351	849135	chr2R	5915346	5915901
scaffold_12823	914790	916035	chr2R	5849993	5851809
scaffold_12823	943631	944644	chr2R	5829457	5830211
scaffold_12823	985132	985682	chr2R	5811057	5811304
scaffold_12823	1394607	1395538	chr2R	15782630	15783137
scaffold_12823	1435579	1436367	chr2R	15756858	15757407
scaffold_12823	1489053	1490193	chr2R	15721122	15722089
scaffold_12823	1744291	1745061	chr2R	9183860	9184256
scaffold_12823	1736793	1737268	chr3R	7915419	7915542
scaffold_12823	1789592	1790058	chr2R	20970371	20970658
scaffold_12823	2013817	2015171	chr2R	20808806	20809603
scaffold_12823	2066364	2067484	chr2R	20766178	20766827
scaffold_12823	2426307	2426748	chr2R	24924854	24924886
scaffold_12855	540605	541390	chr3R	12591243	12592327
scaffold_12855	671646	673373	chr3R	29519636	29521394
scaffold_12855	1374065	1376568	chr3R	31119249	31120509
scaffold_12855	2031024	2033716	chr3R	27739104	27741394
scaffold_12855	2244119	2244983	chr3R	27571085	27571230
scaffold_12855	2276822	2278463	chr3R	20961820	20963094
scaffold_12855	3047142	3047836	chr3R	13286576	13287415
scaffold_12855	3505052	3506295	chr3R	30078883	30079825
scaffold_12855	4259092	4259948	chr3R	12769927	12770905
scaffold_12855	5225928	5226909	chr3R	15751257	15751685
scaffold_12855	6454544	6455840	chr3R	7719200	7720378
scaffold_12855	6962978	6964404	chr3R	25710649	25712092
scaffold_12855	7192082	7192746	chr3R	19714498	19715148
scaffold_12855	467520	468579	chr3R	16812888	16813845
scaffold_12855	546413	547504	chr3R	12587069	12587825
scaffold_12855	567533	568358	chr3R	12566649	12567146
scaffold_12855	775831	776931	chr3R	29605519	29606592
scaffold_12855	837734	838471	chr3R	29646202	29646986
scaffold_12855	855453	857420	chr3R	29661979	29664438
scaffold_12855	1186675	1187533	chr3R	29785604	29785623
scaffold_12855	1222925	1224067	chr3R	31222305	31223414
scaffold_12855	1479044	1479872	chr3R	31043566	31044307
scaffold_12855	1530637	1532211	chr3R	31009337	31010572
scaffold_12855	1537685	1538500	chr3R	31004651	31004780
scaffold_12855	1527979	1528427	chr3R	31011558	31011866
scaffold_12855	1548337	1549129	chr3R	30997881	30998219
scaffold_12855	1631309	1631496	chr3R	14721183	14721392
scaffold_12855	1647644	1648927	chr3R	14703010	14703957
scaffold_12855	1638924	1639347	chr3R	14712622	14713032
scaffold_12855	1732922	1734250	chr3R	29894691	29895473
scaffold_12855	1848664	1849342	chr3R	27888029	27888356
scaffold_12855	1909773	1911528	chr3R	27829595	27831171
scaffold_12855	1902606	1903674	chr3R	27835738	27836780
scaffold_12855	1968892	1970087	chr3R	27782578	27783667
scaffold_12855	2029882	2030470	chr3R	27741480	27742018
scaffold_12855	2135687	2136583	chr3R	27654920	27655511
scaffold_12855	2183752	2184524	chr3R	27618641	27619236
scaffold_12855	2302250	2303822	chr3R	20982946	20983344
scaffold_12855	2379734	2380675	chr3R	22671178	22671707
scaffold_12855	2418101	2419410	chr3R	22646289	22647516
scaffold_12855	2526598	2527173	chr3R	26905525	26905948
scaffold_12855	2558394	2560590	chr3R	26927865	26928195
scaffold_12855	2563189	2564272	chr3R	26930102	26930476
scaffold_12855	2617668	2618088	chr3R	17113655	17114049
scaffold_12855	2690536	2691644	chr3R	10096099	10096137
scaffold_12855	2815517	2816579	chr4	20696	20746
scaffold_12855	2871153	2871667	chr3R	13453880	13454548
scaffold_12855	2887241	2888308	chr3R	13437606	13438908
scaffold_12855	3049982	3051274	chr3R	13285048	13285187
scaffold_12855	3100195	3102006	chr3R	30200786	30201343
scaffold_12855	3164022	3164629	chr3R	30244702	30245565
scaffold_12855	3192654	3193964	chr3R	30267199	30268231
scaffold_12855	3234544	3235646	chr3R	30296736	30297946
scaffold_12855	3249561	3250385	chr3R	30308388	30308752
scaffold_12855	3262346	3264338	chr3R	30316574	30326387
scaffold_12855	3501006	3501905	chr3R	30077291	30077734
scaffold_12855	3515755	3516545	chr3R	30087447	30087636
scaffold_12855	3516948	3517498	chr3R	30087835	30088142
scaffold_12855	3508294	3509530	chr3R	30080871	30081658
scaffold_12855	3569301	3570102	chr2R	6823058	6823227
scaffold_12855	3557482	3557796	chr3R	30110271	30110661
scaffold_12855	3696397	3697392	chr3R	13234106	13234303
scaffold_12855	3715466	3718110	chr3R	13217484	13218891
scaffold_12855	3712722	3714089	chr3R	13220881	13222454
scaffold_12855	3741280	3741783	chr3R	13199086	13199495
scaffold_12855	3810221	3811056	chr3R	13135703	13138817
scaffold_12855	3863353	3864769	chr3R	13091287	13092977
scaffold_12855	4128244	4128569	chr3R	12879359	12879588
scaffold_12855	4188823	4189381	chr3R	12827671	12828374
scaffold_12855	4401052	4401849	chr3R	18614678	18615008
scaffold_12855	4582319	4583587	chr3R	18468535	18469235
scaffold_12855	4573440	4573957	chr3R	18475696	18475900
scaffold_12855	4616819	4617694	chr3R	18444512	18445477
scaffold_12855	4617930	4618140	chr2R	9459571	9459784
scaffold_12855	4735610	4736571	chr3R	18335485	18336323
scaffold_12855	4758488	4759173	chr3R	18312761	18313469
scaffold_12855	4767810	4768382	chr3R	18305543	18306105
scaffold_12855	5167718	5168457	chr3R	15709740	15710437
scaffold_12855	5207998	5208594	chr3R	15734544	15734996
scaffold_12855	5321181	5321811	chr3R	9009074	9009768
scaffold_12855	5450662	5451363	chr3R	25320386	25320750
scaffold_12855	5502703	5503604	chr3R	11721055	11721895
scaffold_12855	5489176	5490008	chr3R	11712439	11712976
scaffold_12855	5542370	5544806	chr3R	9645241	9645361
scaffold_12855	5601189	5601812	chr3R	11807667	11808333
scaffold_12855	5787113	5787746	chr3R	16467655	16468255
scaffold_12855	5978794	5979443	chr3R	7294785	7295224
scaffold_12855	6023158	6023945	chr3R	7329464	7329870
scaffold_12855	6032681	6033755	chr3R	7321616	7322557
scaffold_12855	6138219	6138791	chr3R	7429176	7430020
scaffold_12855	6157489	6158533	chr3R	7448445	7449462
scaffold_12855	6264319	6265059	chr3R	7536505	7537276
scaffold_12855	6353764	6355831	chr3R	7611313	7613286
scaffold_12855	6363737	6364754	chr3R	7618138	7618943
scaffold_12855	6395429	6396339	chr3R	7649169	7649993
scaffold_12855	6582048	6582969	chr3R	7832364	7832461
scaffold_12855	6758676	6759408	chr3R	25556737	25557509
scaffold_12855	6932877	6933387	chr3R	25690383	25690833
scaffold_12855	7063363	7065480	chr3R	25816662	25818337
scaffold_12855	7092548	7093499	chr3R	25825868	25826412
scaffold_12855	7145282	7146046	chr3R	19677089	19677827
scaffold_12855	7228138	7228792	chr3R	19740306	19740939
scaffold_12855	7288480	7289569	chr3R	19784764	19785663
scaffold_12855	7423608	7425019	chr3R	19894762	19895829
scaffold_12855	7484007	7485759	chr3R	19944549	19945967
scaffold_12855	7622653	7623407	chr3R	21020466	21021012
scaffold_12855	7736255	7737086	chr3R	5353252	5354062
scaffold_12855	8007448	8008104	chr3R	5054126	5055248
scaffold_12855	8015222	8016388	chr3R	5039929	5040916
scaffold_12855	8285586	8286826	chr3R	5617695	5618808
scaffold_12855	8495860	8496320	chr3R	4903580	4903684
scaffold_12855	8592880	8595097	chr3R	9090025	9091247
scaffold_12855	8630958	8632289	chr3R	9121578	9122571
scaffold_12855	8691846	8693091	chr3R	9164689	9165106
scaffold_12855	8739622	8740191	chr3R	9198537	9199074
scaffold_12855	8755856	8756262	chr3R	9209500	9209689
scaffold_12855	8942615	8944292	chr3R	21692587	21693721
scaffold_12855	9122009	9122741	chr3R	6544814	6545689
scaffold_12855	9172921	9173780	chr3R	6499658	6500476
scaffold_12855	9188906	9190794	chr3R	6484634	6486146
scaffold_12855	9175839	9177064	chr3R	6496629	6498009
scaffold_12855	9299551	9300652	chr3R	12100359	12101006
scaffold_12855	9614931	9615687	chr3R	12299610	12300332
scaffold_12855	9724960	9725665	chr3R	11446954	11447011
scaffold_12855	9799127	9800052	chr3R	11485891	11487148
scaffold_12855	9801285	9802104	chr3R	11487410	11488034
scaffold_12855	9829244	9829741	chr3R	11506986	11508382
scaffold_12855	9816898	9817577	chr3R	11497901	11498368
scaffold_12855	9863694	9864732	chr3R	11538262	11539230
scaffold_12855	9870099	9870816	chr3R	11543757	11544190
scaffold_12855	9875349	9875787	chr3R	11549215	11549469
scaffold_12875	4063121	4063552	chr2R	19690560	19690875
scaffold_12875	2555257	2555972	chr2R	16909353	16909527
scaffold_12875	2800992	2802668	chr2R	16653100	16654250
scaffold_12875	3308622	3309782	chr2R	21662911	21663909
scaffold_12875	6257965	6259104	chrY	620908	621205
scaffold_12875	6569421	6570846	chr2R	6029638	6029907
scaffold_12875	7682611	7684158	chr2R	17127326	17128578
scaffold_12875	10763878	10764596	chr2R	7366859	7367430
scaffold_12875	12468205	12468620	chr2R	22479081	22479355
scaffold_12875	16103986	16105905	chr2R	10314748	10315406
scaffold_12875	16400179	16401538	chr2R	10528043	10529314
scaffold_12875	16842264	16843492	chr2R	22902805	22903431
scaffold_12875	18707859	18710552	chr2R	23509481	23511735
scaffold_12875	19594303	19596750	chr2R	18993460	18995297
scaffold_12875	19888798	19891295	chr2R	18479739	18481069
scaffold_12875	311882	312756	chr2R	13275893	13276576
scaffold_12875	333262	334346	chr2R	13261805	13262139
scaffold_12875	394772	395881	chr2R	9995967	9996862
scaffold_12875	418845	420332	chr2R	10013019	10014178
scaffold_12875	511954	513314	chr2R	18605174	18605826
scaffold_12875	551086	551855	chr2R	12926481	12926766
scaffold_12875	705166	705569	chr2R	13060167	13060409
scaffold_12875	841902	842624	chr2R	7733021	7733033
scaffold_12875	871143	871886	chr4	1046342	1046390
scaffold_12875	897992	899317	chr2R	7770313	7771943
scaffold_12875	1059509	1060964	chr2R	24683718	24683966
scaffold_12875	1255703	1257552	chr2R	9325211	9326158
scaffold_12875	1594306	1597577	chr2R	7269665	7271918
scaffold_12875	1901280	1901894	chr2R	14136308	14137420
scaffold_12875	1926711	1927303	chr2R	14115167	14115352
scaffold_12875	1921624	1922226	chr2R	14117972	14118673
scaffold_12875	1943948	1945587	chr2R	14083771	14085503
scaffold_12875	2003303	2004729	chr2R	14034643	14035133
scaffold_12875	2436204	2437155	chr2R	25034612	25034782
scaffold_12875	2546879	2547700	chr2R	16913895	16914220
scaffold_12875	2592347	2593362	chr2R	16881463	16881928
scaffold_12875	2597925	2599512	chr2R	16876909	16878444
scaffold_12875	2608280	2609240	chr2R	16870696	16871341
scaffold_12875	2628634	2629787	chr2R	12643297	12644705
scaffold_12875	2636012	2636728	chr2R	12650083	12650643
scaffold_12875	2765061	2765904	chr2R	16682356	16682618
scaffold_12875	2766126	2766909	chr2R	16681251	16681865
scaffold_12875	2762376	2763080	chr2R	16684183	16684893
scaffold_12875	2971243	2971905	chr2R	23120087	23120643
scaffold_12875	3317824	3318944	chr2R	20270720	20271770
scaffold_12875	3486840	3487770	chr2R	20137448	20138132
scaffold_12875	3510819	3511558	chr2R	20120972	20121821
scaffold_12875	3837647	3838547	chr2R	19886817	19887567
scaffold_12875	3911934	3912704	chr2R	19837971	19838573
scaffold_12875	4007320	4008351	chr2R	19772967	19773780
scaffold_12875	4014676	4015352	chr2R	19769110	19769773
scaffold_12875	4064344	4064730	chr2R	19690609	19690894
scaffold_12875	4068195	4068728	chr2R	19688534	19688993
scaffold_12875	4088953	4089762	chr2R	19676819	19677285
scaffold_12875	4217416	4219337	chr2R	19594011	19595561
scaffold_12875	4478470	4479145	chr2R	15905048	15905375
scaffold_12875	4600710	4601483	chr2R	6057005	6057175
scaffold_12875	4631241	4632301	chr2R	6070088	6070203
scaffold_12875	4741485	4742073	chr2R	6140387	6140907
scaffold_12875	4833953	4834464	chr2R	6197301	6197624
scaffold_12875	4858223	4859637	chrX	5042248	5042461
scaffold_12875	4869266	4870041	chr2R	6222243	6223231
scaffold_12875	4951222	4951876	chrX	22970487	22970536
scaffold_12875	5062732	5063404	chr2R	6576720	6577142
scaffold_12875	5227925	5229908	chr2R	11772860	11774110
scaffold_12875	5280369	5281551	chr2R	11733807	11734744
scaffold_12875	5306729	5307844	chr2R	11715658	11715809
scaffold_12875	5345077	5346490	chr2R	19387445	19388936
scaffold_12875	5382582	5383302	chr2R	11845149	11845581
scaffold_12875	5488892	5490568	chr2L	8325355	8325760
scaffold_12875	5522701	5524453	chr2R	11665815	11666054
scaffold_12875	5526193	5527281	chr2R	11671244	11671318
scaffold_12875	5539940	5540534	chr2R	14732935	14733509
scaffold_12875	5787768	5788784	chr2R	9620159	9620917
scaffold_12875	5808987	5809452	chr2R	9637156	9637592
scaffold_12875	5826796	5827473	chr2R	9649511	9650451
scaffold_12875	5820884	5821370	chr2R	9645264	9645668
scaffold_12875	5938823	5940100	chr2R	9742231	9742811
scaffold_12875	5993358	5994150	chr2R	9780708	9781401
scaffold_12875	6055282	6056769	chr2R	9830407	9830939
scaffold_12875	6247074	6248487	chr2R	13930022	13930908
scaffold_12875	6340891	6342358	chr2R	18523393	18524877
scaffold_12875	6358527	6359317	chr2R	18535182	18535517
scaffold_12875	6375723	6376552	chr2R	18547275	18547939
scaffold_12875	6378442	6379423	chr2R	18548843	18549186
scaffold_12875	6464764	6466111	chr2R	15636974	15638231
scaffold_12875	6462438	6463828	chr2R	15638505	15640061
scaffold_12875	6478400	6479039	chr2R	15629773	15630320
scaffold_12875	6660217	6661635	chr2R	12291698	12291965
scaffold_12875	6682142	6683394	chr2R	12273395	12274750
scaffold_12875	6752888	6753447	chr2R	12220166	12221131
scaffold_12875	7107587	7108886	chr2R	23042505	23044149
scaffold_12875	7186782	7188065	chr2R	24224893	24226495
scaffold_12875	7221726	7222214	chr2R	24254075	24254556
scaffold_12875	7332415	7334147	chr2R	24334109	24335623
scaffold_12875	7400637	7401841	chr2R	24395934	24397060
scaffold_12875	7540256	7541114	chr2R	24485773	24486269
scaffold_12875	7630972	7631753	chr2R	17084958	17085274
scaffold_12875	7665730	7666593	chr2R	17110750	17111471
scaffold_12875	7752980	7753574	chr2R	17197601	17198156
scaffold_12875	7858381	7859211	chr2R	17275957	17276740
scaffold_12875	7859435	7860613	chr2R	17276956	17278145
scaffold_12875	7906479	7906771	chr2R	17312381	17312642
scaffold_12875	7940144	7940962	chr2R	17338936	17339685
scaffold_12875	7984101	7986013	chr2R	17371375	17372628
scaffold_12875	8025158	8027306	chr2R	17399210	17400406
scaffold_12875	8113002	8113811	chr2R	13633124	13633876
scaffold_12875	8129674	8131201	chr2R	13646458	13647733
scaffold_12875	8250843	8251210	chr2R	13719977	13720234
scaffold_12875	8380786	8381590	chr2R	13821878	13822595
scaffold_12875	8448962	8449983	chr2R	12129901	12130628
scaffold_12875	8475927	8476417	chr2R	12111170	12111511
scaffold_12875	8540405	8541179	chr2R	12067607	12067935
scaffold_12875	8565587	8566406	chr2R	12050207	12050812
scaffold_12875	8636155	8637103	chr2R	11993493	11994282
scaffold_12875	8648550	8649478	chr2R	18129187	18130099
scaffold_12875	8857249	8858405	chr2R	20459761	20460716
scaffold_12875	8873423	8874264	chr2R	20447273	20448136
scaffold_12875	8893585	8894682	chr2R	20432010	20433037
scaffold_12875	8911430	8911923	chr2R	20418930	20419255
scaffold_12875	8909562	8910366	chr2R	20419864	20420669
scaffold_12875	8919189	8920381	chr2R	20413408	20414053
scaffold_12875	8953551	8954373	chr2R	20388709	20388948
scaffold_12875	9067059	9067707	chr2R	8180284	8181222
scaffold_12875	9073345	9075736	chr2R	8184326	8186096
scaffold_12875	9089979	9091171	chr2R	8197402	8198326
scaffold_12875	9514700	9516013	chr2R	8510116	8511168
scaffold_12875	9553940	9555159	chr2R	8536836	8537575
scaffold_12875	9656699	9658307	chr2R	14921748	14922810
scaffold_12875	9660396	9661148	chr2R	14924236	14924881
scaffold_12875	9720303	9721640	chr2R	14972422	14973370
scaffold_12875	9758829	9759788	chr2R	15001937	15003170
scaffold_12875	9859072	9860403	chr2R	15102047	15103084
scaffold_12875	9922086	9923003	chr2R	15157980	15158800
scaffold_12875	10067439	10068239	chr2R	14559599	14559927
scaffold_12875	10195748	10196614	chr2R	21755823	21756499
scaffold_12875	10390284	10392021	chr2R	21919592	21921009
scaffold_12875	10416200	10417991	chr2R	21940410	21941767
scaffold_12875	10584778	10585402	chr2R	23791475	23791995
scaffold_12875	10651383	10652086	chr2R	16848525	16849251
scaffold_12875	10650638	10651034	chr2R	16849597	16849767
scaffold_12875	10687187	10688280	chr2R	16820097	16821370
scaffold_12875	10710009	10710403	chr2R	16800559	16800902
scaffold_12875	10840674	10841350	chr2R	7431318	7431912
scaffold_12875	11120381	11121430	chr2R	13587302	13587991
scaffold_12875	11122812	11123247	chr2R	13586024	13586038
scaffold_12875	11606048	11606813	chr2R	22078275	22078291
scaffold_12875	11628213	11629413	chr2R	22095399	22096256
scaffold_12875	11742225	11743173	chr2R	9853258	9855270
scaffold_12875	11879161	11879823	chr2R	23877701	23877706
scaffold_12875	12240490	12241450	chrX	18503150	18504166
scaffold_12875	12338138	12338891	chr3L	13136535	13137061
scaffold_12875	12556563	12558402	chr2R	22552303	22553236
scaffold_12875	12567563	12568226	chr2R	22556954	22557569
scaffold_12875	12751167	12752312	chr2R	17515588	17516710
scaffold_12875	12948349	12948893	chr2R	11610453	11610565
scaffold_12875	13073155	13073790	chr2R	11510103	11510643
scaffold_12875	13110174	13110761	chr2R	11482931	11483373
scaffold_12875	13130793	13131264	chr2R	11463269	11463326
scaffold_12875	13160651	13161795	chr2R	11438851	11439310
scaffold_12875	13331029	13332563	chr2R	9139881	9141879
scaffold_12875	13580445	13581758	chr2R	14386864	14387285
scaffold_12875	13593497	13593989	chr2R	14400760	14401172
scaffold_12875	13662199	13663042	chr2R	20578454	20578603
scaffold_12875	13709757	13711098	chr2R	16253130	16254483
scaffold_12875	13773474	13774154	chr2R	22676294	22677332
scaffold_12875	13916042	13918041	chr2R	22785997	22786232
scaffold_12875	13918621	13919449	chr2R	22786720	22786809
scaffold_12875	14121834	14122747	chr2R	18723776	18725026
scaffold_12875	14211371	14211651	chr2R	18649179	18649523
scaffold_12875	14249460	14249900	chr2R	21204389	21204790
scaffold_12875	14294577	14295892	chr2R	21231473	21232562
scaffold_12875	14345676	14346253	chr2R	21274284	21274659
scaffold_12875	14369734	14370951	chr2R	9211665	9212760
scaffold_12875	14644413	14645349	chr2R	7701201	7701817
scaffold_12875	14730153	14730713	chr2R	24546682	24546892
scaffold_12875	14929703	14930133	chr2R	8149702	8150022
scaffold_12875	14973823	14974555	chr2R	24141549	24142175
scaffold_12875	15019013	15019751	chr2R	15552645	15552994
scaffold_12875	15069432	15069935	chr2R	10094116	10094612
scaffold_12875	15227278	15228183	chr2R	18008338	18008822
scaffold_12875	15454793	15455359	chr2R	6685499	6685781
scaffold_12875	15495616	15496654	chr2R	6713731	6713918
scaffold_12875	15521910	15523133	chr2R	6735666	6736124
scaffold_12875	15567571	15568805	chr2R	6765099	6765311
scaffold_12875	15583043	15584140	chr2L	5271416	5271855
scaffold_12875	15611198	15611856	chr2R	6789466	6789575
scaffold_12875	15605782	15606768	chr2R	6786190	6786567
scaffold_12875	15644610	15645329	chr2R	6813402	6813935
scaffold_12875	15633894	15635329	chr2R	6805427	6805714
scaffold_12875	15722759	15724304	chr2R	12773029	12774269
scaffold_12875	15799639	15801722	chr2R	12837086	12838387
scaffold_12875	16064509	16066530	chr2R	10281827	10283624
scaffold_12875	16063609	16064374	chr2R	10281401	10281719
scaffold_12875	16077926	16078973	chr2R	10291986	10292873
scaffold_12875	16075668	16077332	chr2R	10290202	10291645
scaffold_12875	16150033	16151370	chr2R	10347140	10347942
scaffold_12875	16168386	16169348	chr2R	10361058	10361786
scaffold_12875	16204478	16205136	chr2R	10382762	10383125
scaffold_12875	16260248	16261030	chr2R	10428386	10428475
scaffold_12875	16298270	16300174	chr2R	10457218	10458057
scaffold_12875	16446423	16446585	chr2R	10574101	10574299
scaffold_12875	16584357	16585018	chr2R	10703213	10703489
scaffold_12875	16650065	16650795	chr2R	10749799	10750378
scaffold_12875	16715810	16716162	chr2R	10796562	10796669
scaffold_12875	16785910	16787111	chr2L	15520906	15521051
scaffold_12875	16811704	16812851	chr2R	5686034	5686262
scaffold_12875	16843621	16844193	chr2R	22903672	22903773
scaffold_12875	16985407	16987875	chr2R	17825247	17826971
scaffold_12875	17003466	17004328	chr2R	17838965	17839870
scaffold_12875	17264610	17265192	chr2R	15944938	15945278
scaffold_12875	17347012	17347961	chr2R	16020353	16020657
scaffold_12875	17404872	17405361	chr2R	16072007	16072400
scaffold_12875	17507924	17508658	chr2R	9876177	9876357
scaffold_12875	17540036	17540859	chr2R	7505505	7506400
scaffold_12875	17804751	17805927	chr2R	21509663	21510157
scaffold_12875	17964288	17965314	chr2R	21400604	21401392
scaffold_12875	18075755	18076833	chr2R	16576590	16576710
scaffold_12875	18088532	18089336	chr2R	12595419	12595834
scaffold_12875	18093938	18095224	chr2R	12599338	12599462
scaffold_12875	18271701	18272487	chr2R	19346274	19346893
scaffold_12875	18314400	18315151	chr2R	12425025	12425317
scaffold_12875	18363152	18364260	chr2R	23570058	23570200
scaffold_12875	18361658	18362977	chr2R	23568662	23569318
scaffold_12875	18529141	18530275	chr2R	23606677	23607816
scaffold_12875	18650469	18651131	chr2R	23463295	23463655
scaffold_12875	18806876	18807858	chr2R	16406891	16407573
scaffold_12875	18880900	18881938	chr2R	16472535	16473353
scaffold_12875	18896276	18897379	chr2R	16489205	16490079
scaffold_12875	18930861	18931373	chr2R	16517978	16518359
scaffold_12875	19063233	19063892	chr2R	10104303	10104327
scaffold_12875	19188085	19189178	chr2R	22319738	22319934
scaffold_12875	19307396	19307938	chr2R	22385567	22386283
scaffold_12875	19333456	19335321	chr2R	22405617	22405699
scaffold_12875	19422887	19423425	chr2R	19117379	19117831
scaffold_12875	19669421	19670379	chr2R	18936000	18936972
scaffold_12875	19677304	19678707	chr2R	18929262	18930223
scaffold_12875	19737487	19738579	chr2R	18882151	18883439
scaffold_12875	19810461	19811620	chr2R	22457339	22458514
scaffold_12875	19855578	19856079	chr2R	18511940	18512374
scaffold_12875	19884024	19885219	chr2R	18484339	18484509
scaffold_12875	19901017	19901391	chr2R	18471038	18471912
scaffold_12875	19949270	19950062	chr2R	18436927	18437434
scaffold_12875	20023386	20024400	chr2R	18351493	18352226
scaffold_12875	20067270	20067983	chr2R	18319381	18319549
scaffold_12875	20164687	20165289	chr2R	18240703	18241074
scaffold_12875	20199554	20201017	chr2R	18213095	18213743
scaffold_12875	20226676	20227381	chr2R	18190138	18190668
scaffold_12875	20293983	20295727	chr2R	15409350	15410087
scaffold_12875	20290812	20291799	chr2R	15407220	15407561
scaffold_12875	20286977	20288397	chr2R	15403943	15404680
scaffold_12875	20489255	20489872	chr2R	9926796	9927357
scaffold_12875	20606018	20607382	chr2R	9051715	9052517
scaffold_12928	261408	262930	chrX	23072923	23073512
scaffold_12928	867757	868625	chrX	6212879	6214422
scaffold_12928	1638082	1639109	chrX	1924087	1924742
scaffold_12928	1801191	1802820	chrX	8110662	8111152
scaffold_12928	2113414	2114347	chrX	14850387	14850452
scaffold_12928	6504187	6504728	chrX	4023904	4024604
scaffold_12928	505571	506514	chrX	6576368	6577119
scaffold_12928	615991	617557	chrX	6064314	6067076
scaffold_12928	636456	637220	chrX	6052200	6052231
scaffold_12928	782786	783147	chrX	6149145	6149463
scaffold_12928	930044	931315	chrX	12504986	12505355
scaffold_12928	917945	919816	chrX	12494516	12495689
scaffold_12928	1197112	1197637	chrX	5725931	5726149
scaffold_12928	1322617	1323543	chrX	2456725	2456868
scaffold_12928	1456774	1457708	chrX	2535336	2535630
scaffold_12928	1460302	1461112	chrX	2537441	2537732
scaffold_12928	1462118	1463559	chr2L	21368724	21368819
scaffold_12928	1795930	1796334	chrX	8107787	8107898
scaffold_12928	1791343	1792317	chrX	3645252	3645296
scaffold_12928	1870843	1871126	chrX	15029121	15029315
scaffold_12928	2012827	2014020	chrX	14929357	14929736
scaffold_12928	2037905	2038709	chrX	14901329	14901721
scaffold_12928	2090832	2091141	chrX	14867300	14867495
scaffold_12928	2137053	2138110	chr2L	7676613	7676821
scaffold_12928	2157976	2158826	chrX	6723063	6723603
scaffold_12928	2435852	2437308	chrX	2355574	2356263
scaffold_12928	2443632	2444764	chrX	2350496	2351335
scaffold_12928	2534352	2535071	chrX	9790933	9791028
scaffold_12928	2535910	2536535	chrX	17727945	17728370
scaffold_12928	2985231	2986082	chrX	5127584	5128054
scaffold_12928	3242141	3242518	chrX	5284431	5284941
scaffold_12928	3528576	3529221	chrX	12123514	12125545
scaffold_12928	3749452	3750571	chrX	12278867	12279517
scaffold_12928	3803464	3804295	chrX	12323187	12323848
scaffold_12928	3942385	3943302	chrX	12427393	12428387
scaffold_12928	4512162	4513460	chrX	12917318	12917594
scaffold_12928	4521438	4521692	chrX	12910832	12911069
scaffold_12928	4807545	4808242	chrX	2085694	2085916
scaffold_12928	4813550	4814249	chrX	2089863	2089959
scaffold_12928	4840616	4842167	chrX	2108079	2108365
scaffold_12928	4834902	4836441	chrX	2103008	2104233
scaffold_12928	5189254	5191394	chrX	1261906	1263044
scaffold_12928	5187457	5188672	chrX	1263583	1264295
scaffold_12928	5191596	5192812	chrX	1261555	1261735
scaffold_12928	5202293	5204550	chrX	1255304	1256184
scaffold_12928	5197877	5198689	chrX	1258237	1258826
scaffold_12928	5224102	5226438	chrX	1241346	1242414
scaffold_12928	5351078	5351812	chrX	4425370	4425579
scaffold_12928	5611205	5613466	chrX	2217350	2218097
scaffold_12928	5629155	5630389	chrX	19569719	19570283
scaffold_12928	5669185	5669787	chrX	2263816	2264418
scaffold_12928	5842771	5843418	chrX	6639217	6639559
scaffold_12928	5843806	5844997	chrX	6640317	6640542
scaffold_12928	6347454	6347747	chr3L	22604508	22604586
scaffold_12928	6403013	6404082	chrX	8073019	8073831
scaffold_12928	7216047	7216671	chrX	4665863	4666354
scaffold_12928	7556191	7557256	chrX	6374132	6375041
scaffold_12928	7645963	7646980	chrX	6461520	6462740
scaffold_12932	2030414	2032233	chrX	17226606	17227842
scaffold_12932	12610	13847	chrX	6510263	6510792
scaffold_12932	188607	189497	chrX	10441653	10442195
scaffold_12932	302782	303231	chrX	5371393	5371771
scaffold_12932	344963	345237	chrX	5346598	5346789
scaffold_12932	481207	481458	chrX	19770683	19770981
scaffold_12932	791891	793583	chrX	5976915	5978053
scaffold_12932	816443	817719	chrX	5956490	5957668
scaffold_12932	820380	821175	chr2R	11339251	11339352
scaffold_12932	1204249	1204754	chrX	7317289	7317475
scaffold_12932	1201874	1203006	chrX	7316176	7316391
scaffold_12932	1346317	1346976	chrX	497361	497505
scaffold_12932	1713397	1714456	chrX	10488245	10488358
scaffold_12932	1717124	1717638	chrX	10490033	10490302
scaffold_12932	1709064	1711038	chrX	10483077	10483573
scaffold_12932	1757578	1758231	chrX	10524421	10524798
scaffold_12932	1782481	1783021	chrX	10549836	10549902
scaffold_12932	1813834	1814484	chrX	10573808	10574305
scaffold_12932	1890174	1890561	chrX	9133913	9134209
scaffold_12958	891088	891445	chr3L	26494043	26494125
scaffold_12958	2435330	2436480	chrY	779005	779464
scaffold_12958	2842385	2842913	chr2R	4280793	4281200
scaffold_12958	3214383	3214821	chr3R	2747364	2747427
scaffold_12963	505732	507923	chr2L	9147782	9149355
scaffold_12963	2735884	2736539	chr2L	6367141	6367149
scaffold_12963	3374483	3375436	chr2L	6711018	6711757
scaffold_12963	4390787	4391430	chr2L	15178883	15179583
scaffold_12963	4668507	4670173	chr2L	14956970	14958222
scaffold_12963	5291741	5292049	chr2L	21968071	21968346
scaffold_12963	6897165	6898906	chr2L	13039265	13040985
scaffold_12963	6994731	6996589	chr2L	13122063	13123732
scaffold_12963	7765932	7766224	chr2L	1667188	1667355
scaffold_12963	8339196	8339697	chr2L	12134570	12134752
scaffold_12963	10287530	10289420	chr2L	10691631	10692860
scaffold_12963	11616143	11617036	chr2L	4678477	4679394
scaffold_12963	12402173	12403356	chr2L	16886583	16887206
scaffold_12963	15105649	15107880	chr2L	3638209	3638978
scaffold_12963	15694390	15695986	chr2L	7213469	7213831
scaffold_12963	16219430	16220338	chr2L	8023100	8023669
scaffold_12963	16367454	16368194	chr2L	20779394	20779932
scaffold_12963	16760123	16761049	chr2L	17761555	17762001
scaffold_12963	17776605	17777385	chr2L	4413062	4414304
scaffold_12963	19446953	19448493	chr2L	891364	892172
scaffold_12963	110786	112011	chr2L	21699565	21700271
scaffold_12963	225708	226130	chr2L	8948940	8949023
scaffold_12963	434299	435061	chr2L	9099348	9100120
scaffold_12963	493681	495143	chr2L	9138712	9139983
scaffold_12963	500993	501784	chr2L	9144674	9145359
scaffold_12963	526887	527481	chr2L	9159912	9160466
scaffold_12963	622947	624016	chr2L	9224607	9224856
scaffold_12963	634312	635702	chr2L	9231908	9232789
scaffold_12963	734029	735564	chr2L	9301309	9302179
scaffold_12963	804541	805036	chr2L	2941056	2941337
scaffold_12963	1202235	1203572	chr2L	19996872	19997308
scaffold_12963	1282889	1283726	chr2L	19942216	19942926
scaffold_12963	1283964	1285213	chr2L	19941036	19941880
scaffold_12963	1320052	1320561	chr2L	19919978	19920300
scaffold_12963	1479659	1480088	chr2L	19788451	19788760
scaffold_12963	1635117	1636417	chr2L	19624241	19625196
scaffold_12963	1790097	1791767	chr2L	9811049	9812195
scaffold_12963	2302105	2303291	chr2L	11196583	11199388
scaffold_12963	2608425	2611622	chr2R	7020886	7021307
scaffold_12963	2880435	2880967	chr2L	6293969	6294428
scaffold_12963	3045710	3046773	chr2L	6190368	6191064
scaffold_12963	3051767	3052827	chr2L	6185950	6187184
scaffold_12963	3110283	3111229	chr2L	6148903	6149534
scaffold_12963	3330807	3331336	chr2L	6027247	6027552
scaffold_12963	3590278	3591394	chr2R	8572585	8572741
scaffold_12963	3729243	3730100	chr2L	5706270	5706827
scaffold_12963	3851308	3851685	chr2L	6788870	6788979
scaffold_12963	3863490	3864789	chr2L	6780646	6781718
scaffold_12963	3908812	3909569	chr2L	6746968	6747534
scaffold_12963	4017891	4018468	chr2L	6085988	6086287
scaffold_12963	4135361	4136104	chr2L	5898285	5898624
scaffold_12963	4338368	4339036	chr2L	15210141	15210571
scaffold_12963	4614730	4616014	chr2L	15000237	15000956
scaffold_12963	4629114	4630163	chr2L	14991995	14992532
scaffold_12963	4675921	4677071	chr2L	14947633	14948833
scaffold_12963	4678217	4678765	chr2L	14950081	14950605
scaffold_12963	4910544	4910911	chr2L	14814401	14814766
scaffold_12963	5066056	5066731	chr2L	19058081	19058536
scaffold_12963	5402631	5403632	chr2L	21889966	21890832
scaffold_12963	5666861	5667378	chr2L	8665284	8665789
scaffold_12963	5716019	5716894	chr2L	8637004	8637388
scaffold_12963	5799248	5799827	chr2L	8573155	8573672
scaffold_12963	6083755	6084605	chr2L	11533969	11535198
scaffold_12963	6128866	6129729	chr2L	11581724	11582235
scaffold_12963	6201035	6201478	chr2L	11640398	11640841
scaffold_12963	6281792	6282844	chr2L	11704224	11705285
scaffold_12963	6278292	6279959	chr2L	11700711	11702508
scaffold_12963	6294449	6295252	chr2L	11722360	11723140
scaffold_12963	6328849	6329310	chr2L	11739361	11739761
scaffold_12963	6342762	6343595	chr2L	11752150	11752960
scaffold_12963	6442150	6443671	chr2L	5153203	5154447
scaffold_12963	6482245	6483198	chr2L	5119209	5119859
scaffold_12963	6486116	6487116	chr2L	5115479	5116106
scaffold_12963	6484591	6485449	chr2L	5116792	5117785
scaffold_12963	6481493	6482037	chr2L	5118593	5118978
scaffold_12963	6512724	6513383	chr2L	5101968	5102324
scaffold_12963	6534644	6534900	chr2L	16722604	16723191
scaffold_12963	6586632	6588008	chr2L	7786172	7787140
scaffold_12963	6664423	6665712	chr2L	12814734	12816200
scaffold_12963	6761917	6762462	chr2L	12904329	12904964
scaffold_12963	6889911	6890408	chr2L	13033159	13033555
scaffold_12963	6907828	6908244	chr2L	13049026	13049142
scaffold_12963	6976955	6978444	chr2L	13101395	13102513
scaffold_12963	6974010	6975186	chr2L	13099310	13100062
scaffold_12963	7008852	7009978	chr2L	13140674	13141234
scaffold_12963	7015468	7016238	chr2L	13144922	13145577
scaffold_12963	7117389	7118179	chr2L	1190933	1191358
scaffold_12963	7136555	7137259	chr2L	1208067	1208606
scaffold_12963	7186784	7188246	chr2L	1262681	1264179
scaffold_12963	7191170	7192264	chr2L	1267150	1268024
scaffold_12963	7207551	7208839	chr2L	1281249	1282457
scaffold_12963	7201322	7203084	chr2L	1275569	1277334
scaffold_12963	7226335	7227346	chr2L	1290617	1291545
scaffold_12963	7236585	7237219	chr2L	1299190	1300115
scaffold_12963	7310066	7310539	chr2L	1356966	1357612
scaffold_12963	7558035	7559668	chr2L	1528679	1529843
scaffold_12963	7626434	7628613	chr2L	1578825	1580177
scaffold_12963	7648800	7650371	chr2L	1591668	1592946
scaffold_12963	7646358	7647982	chr2L	1589734	1591145
scaffold_12963	7702898	7703866	chr2L	1629110	1629490
scaffold_12963	7729496	7730031	chr2L	1642779	1643097
scaffold_12963	7762039	7762388	chr2L	1664633	1664963
scaffold_12963	7776300	7776945	chr2L	1674048	1674695
scaffold_12963	7773483	7774326	chr2L	1672563	1672845
scaffold_12963	7792476	7793288	chr2L	1692568	1692893
scaffold_12963	7785728	7787095	chr2L	1687806	1689010
scaffold_12963	7800681	7800990	chr2L	1699246	1699472
scaffold_12963	7868289	7868834	chr2L	16322371	16322771
scaffold_12963	7902676	7903171	chr2L	16290626	16291004
scaffold_12963	8066530	8067428	chr2L	10500375	10501088
scaffold_12963	8083440	8084527	chr2L	3307276	3307537
scaffold_12963	8179319	8180525	chrM	2010	2016
scaffold_12963	8271457	8272529	chr2L	3418329	3418821
scaffold_12963	8264339	8265545	chr4	1087268	1094577
scaffold_12963	8482084	8482658	chr2L	2169123	2169326
scaffold_12963	8560202	8560761	chr2L	5028702	5029177
scaffold_12963	8640553	8641129	chr2L	7875158	7875912
scaffold_12963	8680627	8681433	chr2L	7912581	7912871
scaffold_12963	8739224	8741347	chr2L	7960759	7962046
scaffold_12963	8736379	8737540	chr2L	7956265	7957467
scaffold_12963	8734291	8735351	chr2L	7954359	7955274
scaffold_12963	8741717	8743838	chr2L	7962388	7963384
scaffold_12963	8735530	8736061	chr2L	7955535	7955990
scaffold_12963	8744597	8745190	chr2L	7963937	7964408
scaffold_12963	8943956	8944375	chr2L	174367	174445
scaffold_12963	9031045	9031698	chr2L	4161735	4162269
scaffold_12963	9029552	9030879	chr2L	4162355	4163873
scaffold_12963	9152501	9154381	chr2L	4083115	4084897
scaffold_12963	9144169	9145030	chr2L	4090519	4091102
scaffold_12963	9150911	9151602	chr2L	4085263	4085329
scaffold_12963	9155550	9156754	chr2L	4080898	4080958
scaffold_12963	9342353	9343638	chr2L	3938401	3939488
scaffold_12963	9350760	9351301	chr2L	3932541	3933268
scaffold_12963	9540051	9540589	chr2L	18914537	18914930
scaffold_12963	9779092	9780970	chr2L	2431431	2432029
scaffold_12963	10003724	10004060	chr2L	2549116	2549377
scaffold_12963	10121784	10122695	chr2L	16774468	16775255
scaffold_12963	10298811	10301242	chr2L	10683842	10686059
scaffold_12963	10293453	10294049	chr2L	10688602	10688890
scaffold_12963	10323677	10325665	chr2L	10664611	10666423
scaffold_12963	10341438	10342105	chr2L	10650375	10651264
scaffold_12963	10445689	10446492	chr2L	10564061	10564683
scaffold_12963	10638822	10639824	chr2L	20991825	20992536
scaffold_12963	10754366	10755424	chr2L	20881659	20881825
scaffold_12963	10903394	10904423	chr2L	322785	323117
scaffold_12963	10917173	10918187	chr2L	314847	315528
scaffold_12963	10918325	10919154	chr2L	313830	314668
scaffold_12963	11022862	11024732	chr2L	7565302	7566554
scaffold_12963	11033305	11034008	chr2L	7572886	7573136
scaffold_12963	11322915	11324410	chr2L	2709269	2711049
scaffold_12963	11446053	11446709	chr2L	4756973	4757568
scaffold_12963	11442744	11443245	chr2L	4759153	4759301
scaffold_12963	11455912	11456773	chr2L	4750107	4750603
scaffold_12963	11593969	11594756	chr2L	4698591	4699915
scaffold_12963	11915648	11916432	chr2L	15264624	15265203
scaffold_12963	12059934	12060995	chr2L	15387661	15388634
scaffold_12963	12265043	12267027	chr2L	15561285	15562810
scaffold_12963	12285952	12286619	chr2L	15578948	15579645
scaffold_12963	12296042	12296772	chr2L	15595852	15596464
scaffold_12963	12307760	12308579	chr2L	15603458	15604144
scaffold_12963	12309038	12310202	chr2L	15604319	15605661
scaffold_12963	12438598	12440584	chr2L	16844529	16846152
scaffold_12963	12915109	12915698	chr2L	16612607	16613259
scaffold_12963	13256389	13257692	chr2L	11931201	11932287
scaffold_12963	13507949	13509434	chr2L	20589633	20590590
scaffold_12963	13544277	13545029	chr2L	20552120	20553140
scaffold_12963	13560748	13561922	chr2L	20536585	20537933
scaffold_12963	13759973	13760788	chr2L	2314528	2314794
scaffold_12963	13807715	13809623	chr2L	2347652	2349182
scaffold_12963	13827103	13827896	chr2L	2362238	2362297
scaffold_12963	13907615	13909058	chr2L	12029838	12030758
scaffold_12963	14410266	14410654	chr2L	5286847	5287007
scaffold_12963	14469676	14470275	chr2L	3065055	3065654
scaffold_12963	14588944	14589529	chr2L	9532509	9532632
scaffold_12963	14618995	14620242	chr2L	5217059	5217997
scaffold_12963	14635903	14636691	chr2L	6641831	6641993
scaffold_12963	14904673	14905375	chr2L	3800958	3801648
scaffold_12963	14942292	14943356	chr2L	3766181	3767357
scaffold_12963	14969955	14971144	chr2L	3740048	3741196
scaffold_12963	15099473	15101092	chr2L	3641994	3642801
scaffold_12963	15103879	15105020	chr2L	3639589	3640601
scaffold_12963	15096693	15097374	chr2L	3644267	3644493
scaffold_12963	15119399	15120759	chr2L	3628960	3630311
scaffold_12963	15210718	15211279	chr2L	3560755	3561051
scaffold_12963	15321359	15321861	chr2L	7494617	7495058
scaffold_12963	15403489	15404023	chrX	8116808	8117090
scaffold_12963	15438156	15438755	chr2L	7407361	7407858
scaffold_12963	15455493	15456186	chr2L	7400511	7401208
scaffold_12963	15536318	15537682	chr2L	7330487	7331912
scaffold_12963	15537851	15539170	chr2L	7329348	7330350
scaffold_12963	15643409	15644456	chr2L	17783671	17783967
scaffold_12963	15686097	15686735	chr2L	7217873	7218425
scaffold_12963	15700086	15701265	chr2L	7210164	7210305
scaffold_12963	16077074	16077558	chr2L	8319239	8319667
scaffold_12963	16116323	16117672	chr2L	8348407	8348757
scaffold_12963	16358834	16359339	chr2L	20773779	20774435
scaffold_12963	16358135	16358638	chr2L	20772938	20773667
scaffold_12963	16445678	16446560	chr2L	17533890	17534820
scaffold_12963	16766880	16769137	chr2L	17765376	17766813
scaffold_12963	16848534	16850427	chr2L	17833762	17835184
scaffold_12963	16947667	16948954	chr2L	17902921	17903837
scaffold_12963	16994465	16995670	chr2L	17937073	17938076
scaffold_12963	17127040	17127803	chr2L	18044960	18045105
scaffold_12963	17189139	17190138	chr2L	18102488	18103428
scaffold_12963	17362387	17362710	chr2L	12284629	12284834
scaffold_12963	17418732	17419693	chr2L	12325307	12326532
scaffold_12963	17469893	17471077	chr2L	12368745	12369286
scaffold_12963	17580906	17581976	chr2L	9938157	9938282
scaffold_12963	17611526	17612632	chr2L	20431877	20432044
scaffold_12963	17630763	17632236	chr2L	20406307	20407400
scaffold_12963	17632745	17633981	chr2L	20405760	20406166
scaffold_12963	17664935	17666089	chr2L	20383288	20384661
scaffold_12963	17746327	17747379	chr2L	4428949	4430095
scaffold_12963	17771752	17772314	chr2L	4417884	4418208
scaffold_12963	17777639	17779007	chr2L	4410930	4412841
scaffold_12963	18086285	18087428	chr2L	18220302	18221535
scaffold_12963	18186380	18187374	chr2L	18278064	18278311
scaffold_12963	18215485	18216448	chr2L	18302926	18303731
scaffold_12963	18539192	18539839	chr2L	18525498	18526083
scaffold_12963	18555299	18556108	chr2L	18538476	18539226
scaffold_12963	18551531	18552207	chr2L	18536380	18536832
scaffold_12963	18558306	18559284	chr2L	18540631	18541243
scaffold_12963	18578368	18579323	chr2L	18556298	18556586
scaffold_12963	18631647	18632446	chr2L	18586077	18586773
scaffold_12963	18686969	18691057	chr2L	18629507	18632318
scaffold_12963	18695878	18696959	chr2L	18640764	18641666
scaffold_12963	18872854	18873663	chr2L	19212274	19212470
scaffold_12963	19310368	19310686	chr2L	791144	791434
scaffold_12963	19444304	19446163	chr2L	889472	890707
scaffold_12963	19450169	19451588	chr2L	893101	894115
scaffold_12963	19448794	19449910	chr2L	892309	893099
scaffold_12963	19510729	19511966	chr2L	935488	936537
scaffold_12963	19505712	19507177	chr2L	931446	932536
scaffold_12963	19738902	19739462	chr2L	5502872	5503352
scaffold_12963	19745823	19746906	chr2L	5498415	5499164
scaffold_12963	20045936	20046903	chr2L	3119741	3120234
scaffold_12963	20038884	20039997	chr2L	3115096	3115557
scaffold_12963	20054624	20055489	chr2L	3122830	3123069
scaffold_12963	20162500	20163534	chr2L	1127411	1127646
scaffold_12970	3095586	3096601	chrX	10299443	10299643
scaffold_12970	6455086	6455679	chrX	9251074	9251390
scaffold_12970	6667503	6668453	chrX	3573995	3574061
scaffold_12970	6798238	6799403	chrX	3663582	3663846
scaffold_12970	11550351	11551266	chrX	19184798	19185085
scaffold_12970	1065605	1066327	chr3L	23847422	23847775
scaffold_12970	1527533	1527945	chrX	18880161	18880589
scaffold_12970	1704005	1704514	chrX	14043231	14043831
scaffold_12970	1808746	1809050	chrX	13958268	13958285
scaffold_12970	1918523	1919141	chrX	13869682	13869834
scaffold_12970	2130845	2132272	chrX	16531324	16532010
scaffold_12970	2138135	2138485	chrX	16536276	16536462
scaffold_12970	2289496	2290202	chrX	8366837	8367504
scaffold_12970	2453112	2453396	chrX	11550017	11550292
scaffold_12970	2479005	2479290	chrX	9578776	9579009
scaffold_12970	2496154	2496758	chrX	9596370	9596430
scaffold_12970	2540499	2540808	chrX	9635798	9636047
scaffold_12970	2706276	2706834	chrX	9035942	9036110
scaffold_12970	2739993	2740375	chrX	18151369	18151808
scaffold_12970	2878260	2879077	chrX	18255818	18256342
scaffold_12970	2909296	2909541	chrX	18276995	18277280
scaffold_12970	2911547	2912121	chrX	18278222	18278650
scaffold_12970	3141807	3142384	chrX	20434223	20434647
scaffold_12970	3196200	3196887	chrX	20481474	20481755
scaffold_12970	3209811	3210433	chrX	20493422	20493649
scaffold_12970	3282207	3283059	chrX	14201544	14201779
scaffold_12970	3643845	3644752	chrX	7527417	7528007
scaffold_12970	3801426	3801821	chrX	7638872	7639193
scaffold_12970	3837392	3838657	chrX	7666161	7666726
scaffold_12970	4071656	4072100	chrX	4752117	4752286
scaffold_12970	4311221	4312105	chrX	22636252	22636404
scaffold_12970	4375887	4377182	chrX	22733632	22734402
scaffold_12970	4402030	4402891	chrX	22758268	22758912
scaffold_12970	5003837	5004368	chrX	20806906	20807325
scaffold_12970	5041497	5042159	chrX	20851485	20852292
scaffold_12970	5261778	5262354	chrX	9208267	9208633
scaffold_12970	5407762	5408658	chrX	13645019	13645874
scaffold_12970	5413421	5414247	chrX	13628648	13629450
scaffold_12970	5409716	5410888	chr2L	21635270	21635487
scaffold_12970	5558078	5559598	chrX	10127528	10127803
scaffold_12970	5656451	5657728	chrX	17585838	17586354
scaffold_12970	5672993	5674492	chrX	17596577	17597337
scaffold_12970	5789210	5789968	chrX	17490417	17490627
scaffold_12970	5850371	5851433	chrX	9346706	9346839
scaffold_12970	6003276	6003608	chrX	9478084	9478117
scaffold_12970	6018200	6018773	chrX	9490714	9491076
scaffold_12970	6256321	6257145	chrX	17337489	17338055
scaffold_12970	6265337	6266400	chrX	17330054	17331365
scaffold_12970	6316798	6317656	chrX	16720078	16720265
scaffold_12970	6513462	6515249	chrX	16923572	16924413
scaffold_12970	6516243	6516786	chrX	16920787	16921234
scaffold_12970	6544135	6545889	chrX	16900016	16900557
scaffold_12970	6546702	6547281	chrX	16895528	16896101
scaffold_12970	6669118	6669477	chrX	3574288	3574598
scaffold_12970	6747961	6748947	chrX	3636389	3636869
scaffold_12970	6906471	6906688	chrX	3726627	3726703
scaffold_12970	6964635	6965355	chrX	2989479	2989589
scaffold_12970	7078230	7079004	chrX	16829964	16830143
scaffold_12970	7119766	7121466	chrX	8541175	8541287
scaffold_12970	7261564	7261935	chrX	15538005	15538417
scaffold_12970	7387874	7388403	chrX	10722904	10723295
scaffold_12970	7902107	7902802	chrX	21276892	21277115
scaffold_12970	8097393	8097828	chrX	3440670	3441062
scaffold_12970	8095545	8096962	chrX	3441593	3442002
scaffold_12970	8123978	8124577	chrX	3423229	3423678
scaffold_12970	8151955	8152401	chrX	3406676	3406843
scaffold_12970	8209048	8210001	chrX	3365826	3366180
scaffold_12970	8427607	8428508	chrX	8207552	8207622
scaffold_12970	8638841	8639498	chrX	11924927	11925301
scaffold_12970	8876348	8876767	chrX	9987234	9987615
scaffold_12970	9433213	9434389	chrX	23031277	23031481
scaffold_12970	9440575	9442040	chrX	19286268	19287313
scaffold_12970	9442193	9443344	chrX	19285313	19285425
scaffold_12970	9615830	9617024	chrX	17021716	17022152
scaffold_12970	9808832	9810204	chrX	20149365	20149531
scaffold_12970	9989956	9990617	chrX	20012397	20012924
scaffold_12970	10187316	10187734	chrX	15827876	15827885
scaffold_12970	10610674	10611273	chrX	5456862	5457051
scaffold_12970	10707822	10709035	chrX	568800	569293
scaffold_12970	10754593	10755901	chrX	600773	601077
scaffold_12970	10936090	10936994	chrX	13572224	13572816
scaffold_12970	10968090	10968896	chrX	13604037	13604920
scaffold_12970	10970948	10972136	chrX	13606643	13607950
scaffold_12970	10990836	10991806	chrX	8504581	8504986
scaffold_12970	10980742	10981435	chrX	8512622	8512788
scaffold_12970	10983222	10983728	chrX	8510494	8511054
scaffold_12970	11000340	11001300	chrX	8496339	8497060
scaffold_12970	11132599	11133792	chrX	11180222	11180795
scaffold_12970	11227287	11228507	chrX	11267104	11270075
scaffold_12970	11352704	11353717	chrX	14648043	14648608
scaffold_12970	11403471	11404551	chrX	14697909	14698654
scaffold_12970	11497714	11498406	chrX	14788211	14788821
scaffold_12970	11649603	11650373	chr3R	5691938	5692204
scaffold_12970	11801230	11801738	chrX	18701677	18702172
scaffold_13042	105227	105828	chrX	6987886	6988029
scaffold_13042	289378	289802	chr2R	13815783	13816003
scaffold_13042	775732	776205	chrX	17691381	17691591
scaffold_13042	797769	798723	chrX	648449	648641
scaffold_13042	1012181	1013413	chrX	19486121	19486241
scaffold_13042	1658186	1658646	chrX	4648651	4649081
scaffold_13042	1663585	1663853	chrX	2607962	2608029
scaffold_13042	1773621	1775693	chrX	13252992	13254550
scaffold_13042	1867786	1868540	chrX	15113650	15113758
scaffold_13042	1907613	1908055	chrX	15136983	15137295
scaffold_13042	1980378	1981333	chrX	15182286	15183381
scaffold_13042	2065788	2067477	chrX	15215427	15217080
scaffold_13042	2337912	2338454	chrX	7737869	7737995
scaffold_13042	2511608	2513004	chrX	7833151	7833568
scaffold_13042	2808973	2809719	chrX	11705380	11706214
scaffold_13042	2930682	2931710	chrX	4587697	4587792
scaffold_13042	3702804	3703004	chrX	460419	460568
scaffold_13042	3972203	3972823	chr2R	8855988	8856078
scaffold_13042	3995451	3996133	chrX	15636940	15636972
scaffold_13042	4021010	4022857	chrX	15618160	15619099
scaffold_13042	4014181	4014921	chrX	15623669	15623851
scaffold_13042	4026935	4027624	chrX	15614953	15615969
scaffold_13042	4031627	4032734	chrX	15612467	15612999
scaffold_13042	4194572	4195313	chrX	15905755	15906004
scaffold_13042	4231650	4232091	chrX	6264583	6265149
scaffold_13042	4482767	4483125	chrX	21466889	21467370
scaffold_13042	4643806	4645746	chrX	3865397	3865576
scaffold_13042	4719897	4720517	chrX	3921685	3921754
scaffold_13042	4823113	4823368	chrX	1506835	1507065
scaffold_13042	4913333	4914114	chrX	1561517	1561745
scaffold_13042	4977797	4978540	chrX	1604131	1604590
scaffold_13047	10745723	10748413	chr3R	9943471	9946137
scaffold_13047	1128074	1131540	chr3R	10174523	10177976
scaffold_13047	1195836	1196301	chr3R	10411882	10412389
scaffold_13047	3587874	3588677	chr3R	24411258	24411988
scaffold_13047	4439780	4440311	chr3R	1338086	1338433
scaffold_13047	4521652	4522951	chr3R	26212871	26213824
scaffold_13047	7110366	7110841	chr3R	10759719	10760095
scaffold_13047	7420062	7422599	chr3R	8458325	8460597
scaffold_13047	9797203	9797696	chr3R	26983226	26983461
scaffold_13047	12154530	12157772	chr3R	20726671	20729852
scaffold_13047	12892907	12894335	chr3R	24949954	24951125
scaffold_13047	14630377	14632136	chr3R	14464737	14465306
scaffold_13047	16185960	16188146	chr3R	19575183	19577431
scaffold_13047	18627614	18629094	chr3R	22541566	22542390
scaffold_13047	19086780	19088349	chr3R	14931979	14933351
scaffold_13047	8450	9448	chr3R	25199764	25199822
scaffold_13047	70482	71330	chrX	21175693	21175746
scaffold_13047	625001	626073	chr3R	9380063	9381364
scaffold_13047	652869	653700	chr3R	9410736	9411545
scaffold_13047	932224	933776	chr3R	10394853	10396014
scaffold_13047	941305	943077	chr3R	10382238	10387572
scaffold_13047	1169248	1170065	chr3R	24804142	24804944
scaffold_13047	1358845	1359560	chr3R	10562636	10563056
scaffold_13047	1350633	1351527	chr3R	10555180	10555776
scaffold_13047	1503682	1504229	chr3R	10682882	10683405
scaffold_13047	1770263	1771077	chr3R	16320067	16320561
scaffold_13047	1861173	1861526	chr3R	8790376	8790704
scaffold_13047	2109584	2110184	chr3R	25431897	25432219
scaffold_13047	2168344	2169172	chr3R	25388224	25388815
scaffold_13047	2169819	2170685	chr3R	25387298	25388014
scaffold_13047	2267274	2268454	chr3R	25306308	25306725
scaffold_13047	2286414	2288435	chr3R	25287047	25288940
scaffold_13047	2303364	2304578	chr3R	16354776	16355534
scaffold_13047	2606784	2607675	chr3R	20266008	20273381
scaffold_13047	2651728	2652535	chr3R	20232527	20233405
scaffold_13047	2721057	2722340	chr3R	20169858	20171414
scaffold_13047	3127868	3129118	chr3R	8884964	8886197
scaffold_13047	3138531	3139209	chr3R	8894087	8894297
scaffold_13047	3626425	3627443	chr3R	24442142	24443026
scaffold_13047	3665984	3666793	chr3R	24474238	24474894
scaffold_13047	3700292	3701911	chr3R	24502747	24504372
scaffold_13047	3906369	3907515	chr3R	16194967	16195637
scaffold_13047	3908507	3909141	chr3R	16193913	16194102
scaffold_13047	3937092	3939222	chr3R	16167910	16169867
scaffold_13047	4235473	4237152	chrX	12131500	12131837
scaffold_13047	4264183	4265160	chr3R	24574456	24575271
scaffold_13047	4285143	4286092	chr3R	24558097	24558859
scaffold_13047	4329660	4331203	chr3R	11859858	11860862
scaffold_13047	4512574	4513580	chr3R	26207004	26207772
scaffold_13047	4551153	4552339	chr3R	26238970	26239560
scaffold_13047	4548653	4549251	chr3R	26237486	26238065
scaffold_13047	4572555	4575223	chr3R	26251539	26253189
scaffold_13047	4611665	4612582	chr3R	26278048	26279004
scaffold_13047	4621629	4622181	chr3R	26283785	26284201
scaffold_13047	4735513	4736566	chr3R	26374827	26376203
scaffold_13047	4781291	4781633	chr3R	26421937	26421962
scaffold_13047	4794511	4795314	chr3R	26429580	26430507
scaffold_13047	4803105	4803441	chr3R	26437238	26437421
scaffold_13047	4804934	4805834	chr3R	26438772	26439613
scaffold_13047	4833597	4834518	chr3R	11201017	11201840
scaffold_13047	4850138	4850547	chr3R	11188550	11189139
scaffold_13047	4989073	4991651	chr3R	11080786	11083105
scaffold_13047	5023052	5024507	chr3R	11041957	11043674
scaffold_13047	5089962	5090371	chr3R	10985493	10985993
scaffold_13047	5090961	5091440	chr3R	10984873	10985088
scaffold_13047	5099094	5099764	chr3R	10978404	10979006
scaffold_13047	5237232	5237856	chr3R	5774372	5774899
scaffold_13047	5364877	5366536	chr3R	25966515	25967874
scaffold_13047	5408647	5409461	chr3R	26004218	26004980
scaffold_13047	5526753	5527520	chr3R	26108733	26118248
scaffold_13047	5534021	5534537	chr3R	26122533	26122682
scaffold_13047	5604637	5605611	chr3R	26176970	26177627
scaffold_13047	5861310	5861925	chr3R	7007685	7008205
scaffold_13047	6336853	6337846	chr3R	21623681	21624986
scaffold_13047	6359503	6359991	chr3R	21584628	21584768
scaffold_13047	6478263	6479499	chr3R	4706706	4707756
scaffold_13047	6554268	6555392	chr3R	5705360	5706347
scaffold_13047	6731749	6732393	chr3R	18109846	18110466
scaffold_13047	6803364	6803755	chr3R	18051528	18052008
scaffold_13047	6813900	6814457	chr3R	18042084	18042504
scaffold_13047	6883782	6884471	chr3R	17977520	17978176
scaffold_13047	6956364	6957175	chr3R	17917581	17918489
scaffold_13047	7409531	7410495	chr3R	8449741	8450535
scaffold_13047	7474321	7475268	chr3R	8496178	8496980
scaffold_13047	7628655	7629607	chr3R	15119489	15120235
scaffold_13047	7644429	7645010	chr3R	15129266	15129964
scaffold_13047	7637831	7638427	chr3R	15125378	15126018
scaffold_13047	7718738	7719655	chr3R	15177115	15178100
scaffold_13047	7952742	7953506	chr3R	23161732	23161826
scaffold_13047	7974232	7974830	chr3R	23176439	23176576
scaffold_13047	8049978	8051193	chr3R	23241749	23242140
scaffold_13047	8082949	8084306	chr3R	12676818	12678180
scaffold_13047	8195274	8195978	chr3R	27222695	27223598
scaffold_13047	8215062	8215737	chr3R	29125236	29125663
scaffold_13047	8297440	8297987	chr3R	22350835	22351536
scaffold_13047	8518603	8519324	chr3R	22134174	22134484
scaffold_13047	8525973	8527049	chr3R	22132080	22133392
scaffold_13047	8588662	8590073	chr3R	22072128	22073243
scaffold_13047	8678419	8678873	chr2L	21465580	21465623
scaffold_13047	8897752	8898403	chr3R	23438649	23439753
scaffold_13047	8900150	8901521	chr3R	23441704	23442872
scaffold_13047	8985454	8986201	chr3R	23530147	23530692
scaffold_13047	9018151	9019289	chr3R	23576580	23577822
scaffold_13047	9081762	9083173	chr3R	23657073	23658510
scaffold_13047	9182865	9183900	chr3R	13574794	13576084
scaffold_13047	9178839	9180170	chr3R	13569813	13571586
scaffold_13047	9204451	9206865	chr3R	13598496	13602685
scaffold_13047	9220203	9221390	chr3R	13621042	13622086
scaffold_13047	9352534	9352896	chr3R	4448122	4448428
scaffold_13047	9353419	9353763	chr3R	4447439	4447663
scaffold_13047	9581019	9581549	chr3R	31604401	31605096
scaffold_13047	9786610	9787251	chr3R	26990490	26990813
scaffold_13047	9959330	9959752	chr3R	8118197	8118468
scaffold_13047	10005100	10005864	chr3R	8158225	8158276
scaffold_13047	10023172	10023932	chr3R	8173517	8174073
scaffold_13047	10128488	10129446	chr3R	22574560	22575318
scaffold_13047	10289982	10291352	chr3R	28775262	28776433
scaffold_13047	10490648	10492290	chr3R	20507217	20508501
scaffold_13047	10520429	10520966	chr3R	20472059	20472201
scaffold_13047	10536286	10536630	chr3R	20458293	20458606
scaffold_13047	10571992	10572626	chr3R	20431007	20432018
scaffold_13047	10601529	10602935	chr3R	20403356	20405173
scaffold_13047	10703613	10704278	chr3R	9980598	9981144
scaffold_13047	10808746	10809514	chr3R	9895946	9896862
scaffold_13047	10826811	10828540	chr3R	9887891	9889247
scaffold_13047	10833086	10834107	chr3R	9883632	9884893
scaffold_13047	10956465	10957186	chr3R	24285796	24286370
scaffold_13047	11016904	11018212	chr3R	14548377	14549666
scaffold_13047	11018455	11019428	chr3R	14550542	14550814
scaffold_13047	11218624	11219423	chr3R	30620497	30620880
scaffold_13047	11371431	11372038	chr3R	30748292	30748830
scaffold_13047	11447076	11447541	chr3R	30802205	30802320
scaffold_13047	11556275	11557987	chr3R	30892162	30893185
scaffold_13047	11589852	11590900	chr3R	30914918	30915762
scaffold_13047	11619973	11620571	chr3R	30940104	30940693
scaffold_13047	11665782	11666428	chr3R	14763626	14764278
scaffold_13047	11724816	11725558	chr3R	14813106	14813662
scaffold_13047	11750652	11751460	chr3R	14836356	14837122
scaffold_13047	11805601	11806888	chr3R	9795586	9796303
scaffold_13047	11820611	11821265	chr3R	4392181	4392653
scaffold_13047	11950432	11952072	chr3R	26807135	26808586
scaffold_13047	12017389	12017979	chr3R	26860689	26861212
scaffold_13047	12046272	12047279	chr3R	20836863	20837902
scaffold_13047	12115536	12117345	chr3R	20764061	20766245
scaffold_13047	12157860	12158769	chr3R	20725367	20726496
scaffold_13047	12194723	12195926	chr3R	20695663	20696697
scaffold_13047	12219510	12222368	chr3R	20680749	20683835
scaffold_13047	12255783	12256123	chr3R	20651307	20651650
scaffold_13047	12386590	12387124	chr3R	28624756	28625301
scaffold_13047	12535080	12535762	chr3R	31322453	31322868
scaffold_13047	12552279	12554167	chr3R	31342483	31344490
scaffold_13047	12559632	12561884	chr3R	31350162	31352110
scaffold_13047	12574283	12575171	chr3R	31363025	31364046
scaffold_13047	12582924	12584064	chr3R	31370131	31371011
scaffold_13047	12650577	12652229	chr3R	31423941	31424494
scaffold_13047	12665000	12667710	chr3R	31436138	31438037
scaffold_13047	12695538	12696084	chr3R	31461127	31461732
scaffold_13047	12903595	12905306	chr3R	24961036	24962993
scaffold_13047	13029986	13030968	chr3R	20316370	20316667
scaffold_13047	13097940	13101070	chr3R	10033388	10035892
scaffold_13047	13179327	13180255	chr3R	5845625	5846568
scaffold_13047	13185490	13186202	chr3R	5840476	5840912
scaffold_13047	13261945	13262566	chr3R	15478802	15479314
scaffold_13047	13297238	13298321	chr3R	15453277	15454133
scaffold_13047	13667393	13667894	chr2L	10207050	10207077
scaffold_13047	13861131	13862054	chr3R	16625946	16627362
scaffold_13047	13867256	13867738	chr3R	16632363	16632877
scaffold_13047	13967251	13968076	chr3R	23903150	23904061
scaffold_13047	14134131	14134864	chr3R	17204943	17205716
scaffold_13047	14130824	14131779	chr3R	17201999	17203032
scaffold_13047	14164618	14167164	chr3R	17242070	17243552
scaffold_13047	14158402	14160533	chr3R	17234669	17236672
scaffold_13047	14205923	14206715	chr3R	17282264	17283389
scaffold_13047	14231936	14232844	chr3R	17311554	17312659
scaffold_13047	14276639	14277713	chr3R	17358672	17359937
scaffold_13047	14381804	14383175	chr3R	17448270	17449085
scaffold_13047	14420191	14421285	chr3R	17490886	17491665
scaffold_13047	14449261	14449853	chr3R	17526420	17527060
scaffold_13047	14529635	14530354	chr3R	21563158	21563807
scaffold_13047	14754400	14755680	chr3R	14356429	14357844
scaffold_13047	14879537	14881079	chr3R	31854240	31855615
scaffold_13047	14926522	14927208	chr3R	31903284	31903700
scaffold_13047	14950669	14951405	chr3R	31922980	31923547
scaffold_13047	14976679	14977336	chr3R	31942230	31942648
scaffold_13047	15070199	15070711	chr3R	32012448	32012841
scaffold_13047	15183852	15184850	chr3R	23726014	23726804
scaffold_13047	15194293	15194916	chr3R	23714261	23714877
scaffold_13047	15291688	15292041	chr3R	18964496	18965298
scaffold_13047	15287232	15287463	chr3R	18961609	18961762
scaffold_13047	15340398	15340740	chr3R	26485528	26485790
scaffold_13047	15354671	15355761	chr3R	26500650	26501367
scaffold_13047	15377890	15378462	chr3R	26534109	26534430
scaffold_13047	15398144	15398625	chr3R	28328311	28328448
scaffold_13047	15506557	15507261	chr3R	28212403	28212954
scaffold_13047	15582178	15582876	chr3R	28134150	28134762
scaffold_13047	15602551	15603490	chr3R	28114916	28115541
scaffold_13047	15664441	15665942	chr3R	28076070	28077603
scaffold_13047	15681051	15681976	chr3R	28057110	28057704
scaffold_13047	15831395	15832072	chr3R	11969026	11969073
scaffold_13047	15906433	15907228	chr3R	30531773	30532758
scaffold_13047	15914522	15914955	chr3R	30540086	30540657
scaffold_13047	15927071	15929084	chr3R	30552164	30554042
scaffold_13047	16078727	16079283	chr3R	25875181	25875582
scaffold_13047	16123327	16124198	chr3R	19630323	19630510
scaffold_13047	16251372	16251793	chr3R	19520736	19521189
scaffold_13047	16289325	16290109	chr3R	19490283	19490377
scaffold_13047	16346089	16346588	chr3R	19433462	19433970
scaffold_13047	16606039	16607585	chr3R	18280031	18281604
scaffold_13047	16620796	16622690	chr3R	18292862	18292964
scaffold_13047	16679264	16679880	chr3R	5531155	5531923
scaffold_13047	16927347	16929483	chr3R	9609028	9610639
scaffold_13047	17136311	17136968	chr3R	17637244	17637790
scaffold_13047	17262776	17264366	chr3R	4540819	4541270
scaffold_13047	17257921	17259328	chr3R	4546056	4546876
scaffold_13047	17297677	17300018	chr3R	4510306	4521625
scaffold_13047	17385678	17386575	chr3R	6400993	6401300
scaffold_13047	17409841	17410389	chr3R	6427622	6428295
scaffold_13047	17510660	17511727	chr3R	23069628	23070551
scaffold_13047	17522843	17524767	chr3R	23080604	23081754
scaffold_13047	17545328	17546407	chr3R	23098887	23102039
scaffold_13047	17665260	17667405	chr3R	27331645	27333485
scaffold_13047	17671990	17673550	chr3R	27337922	27338676
scaffold_13047	17706707	17707447	chr3R	27376963	27377817
scaffold_13047	17807748	17809010	chr3R	27469549	27470361
scaffold_13047	17863918	17864979	chr3R	27490859	27491689
scaffold_13047	17957891	17958936	chr3R	14095388	14096324
scaffold_13047	18168777	18169684	chr3R	14284990	14285585
scaffold_13047	18210241	18210950	chr3R	28958726	28959694
scaffold_13047	18434978	18435629	chr3R	23786204	23786326
scaffold_13047	18575096	18576392	chr3R	24008925	24010031
scaffold_13047	18647532	18648010	chr3R	22523696	22524061
scaffold_13047	18656319	18658385	chr3R	22515517	22516826
scaffold_13047	19014460	19015445	chr3R	14985937	14987073
scaffold_13049	654359	656192	chr3L	7096400	7096576
scaffold_13049	456852	459008	chr3L	1151296	1152472
scaffold_13049	3095937	3098435	chr3L	348361	348922
scaffold_13049	3358439	3359063	chr3L	536266	536561
scaffold_13049	5308264	5309324	chr3L	1590143	1590593
scaffold_13049	5750507	5751066	chr3L	1349235	1349628
scaffold_13049	6339090	6340820	chr3L	8689616	8691329
scaffold_13049	8568441	8569498	chr3L	1284224	1284825
scaffold_13049	11107139	11108717	chr3L	2726151	2727281
scaffold_13049	11418870	11419693	chr3L	5496508	5497052
scaffold_13049	14663454	14664772	chr3L	22125216	22126675
scaffold_13049	15286162	15286487	chr3L	21061997	21062300
scaffold_13049	16350310	16351859	chr3L	10559225	10561235
scaffold_13049	17004817	17007255	chr3L	18098449	18099316
scaffold_13049	17595715	17598224	chr3L	13487674	13490214
scaffold_13049	18824871	18825808	chr3L	20532479	20533072
scaffold_13049	20725153	20725989	chr3L	7905670	7906364
scaffold_13049	20854951	20857029	chr3L	8032975	8033348
scaffold_13049	21249598	21250687	chr3L	17932612	17934026
scaffold_13049	23622603	23626508	chr3L	11316224	11318962
scaffold_13049	23969398	23969979	chr3L	11758674	11759192
scaffold_13049	9780	10599	chr3L	4436363	4436880
scaffold_13049	153165	154985	chr3L	3103071	3103964
scaffold_13049	250457	250789	chr3L	1002852	1002902
scaffold_13049	247944	248906	chr3L	22942569	22942769
scaffold_13049	262976	264103	chr3L	1011325	1011565
scaffold_13049	499979	501285	chr3L	1184544	1185315
scaffold_13049	513820	514206	chr3L	1188137	1188213
scaffold_13049	775844	776299	chr3L	9188919	9189402
scaffold_13049	858537	859438	chr3L	9246994	9247440
scaffold_13049	924077	924651	chr3L	9305809	9306314
scaffold_13049	988680	989801	chr3L	6676274	6676967
scaffold_13049	1033691	1034177	chr3L	6707365	6707566
scaffold_13049	1153890	1154359	chr3L	16192071	16192855
scaffold_13049	1154499	1156075	chr3L	16193138	16193473
scaffold_13049	1255863	1256798	chr2L	9059163	9059333
scaffold_13049	1253786	1254375	chr3L	16288851	16288965
scaffold_13049	1530762	1531679	chr3L	16543131	16544106
scaffold_13049	1537833	1538155	chr3L	16549201	16549597
scaffold_13049	1664880	1665402	chr3L	9055990	9056425
scaffold_13049	1732188	1734195	chr3L	24227327	24227573
scaffold_13049	1742585	1744254	chr3L	20831274	20832273
scaffold_13049	1828431	1828811	chr3L	20900635	20900865
scaffold_13049	1986504	1987429	chr3L	4132396	4132817
scaffold_13049	2028848	2030160	chr3L	4156834	4157375
scaffold_13049	2144824	2145738	chr3L	4255069	4255911
scaffold_13049	2200326	2201234	chr3L	9433133	9433730
scaffold_13049	2337033	2337973	chr3L	1706968	1707497
scaffold_13049	2415135	2415825	chr3L	7275566	7276576
scaffold_13049	2453833	2455028	chr3L	7300892	7301600
scaffold_13049	2462675	2463094	chr3L	7307520	7307615
scaffold_13049	2540797	2541381	chr3L	8267941	8268459
scaffold_13049	2702566	2703017	chr3R	8122457	8122539
scaffold_13049	2807005	2807451	chr3L	127747	127819
scaffold_13049	2810769	2811926	chr3L	125504	126199
scaffold_13049	2855811	2856311	chr3L	97274	97609
scaffold_13049	2891083	2892673	chr3L	83490	84024
scaffold_13049	2982883	2983930	chr3L	46383	47103
scaffold_13049	3045979	3046514	chr3L	337148	337589
scaffold_13049	3066447	3067245	chr2L	8889900	8890098
scaffold_13049	3375787	3376742	chr3L	548943	549275
scaffold_13049	3387427	3387745	chr3L	558776	559125
scaffold_13049	3453580	3454666	chr3L	601337	601861
scaffold_13049	3497891	3498877	chr3L	1382507	1383698
scaffold_13049	3493006	3494000	chr3L	1377623	1378337
scaffold_13049	3514835	3516365	chr3L	1394312	1395176
scaffold_13049	3869243	3870700	chr3L	6009102	6011857
scaffold_13049	3877756	3878473	chr3L	6014763	6015409
scaffold_13049	3900729	3901747	chr3L	6031148	6031603
scaffold_13049	4016702	4017127	chr3L	1850519	1850975
scaffold_13049	4069615	4070208	chr3L	1832056	1832069
scaffold_13049	4087689	4088791	chr3L	1816395	1817298
scaffold_13049	4115794	4116413	chr3L	3891695	3892275
scaffold_13049	4193637	4193924	chr3L	3828091	3828293
scaffold_13049	4333808	4335696	chr3L	3724583	3726288
scaffold_13049	4432151	4433830	chr3L	3651168	3652321
scaffold_13049	4525676	4526224	chr3L	3584242	3584798
scaffold_13049	4879152	4879435	chr3L	17224031	17224200
scaffold_13049	4920645	4921664	chr3L	17188908	17189850
scaffold_13049	4950155	4951720	chr3L	17162134	17163895
scaffold_13049	4965108	4965341	chr3L	17151423	17152430
scaffold_13049	4984893	4986691	chr3L	17132453	17133887
scaffold_13049	5094278	5095095	chr3L	2646605	2647293
scaffold_13049	5223092	5225987	chr3L	3344552	3345068
scaffold_13049	5229863	5230483	chr3L	3347521	3348201
scaffold_13049	5282774	5283735	chr3L	1609016	1609466
scaffold_13049	5504672	5504970	chr3L	7520750	7520947
scaffold_13049	5595176	5595879	chr3L	7593489	7594798
scaffold_13049	5689993	5690615	chr3L	16890223	16890683
scaffold_13049	5749397	5750458	chr3L	1347536	1347618
scaffold_13049	5857858	5858529	chr3L	17430339	17430828
scaffold_13049	5869018	5869503	chr3L	17419232	17419692
scaffold_13049	5887086	5888305	chr3L	17403002	17403661
scaffold_13049	5900173	5901044	chr3L	17391003	17391836
scaffold_13049	6231413	6232518	chr3L	8581779	8582780
scaffold_13049	6232713	6233495	chr3L	8583221	8584063
scaffold_13049	6238996	6241531	chr3L	8589638	8592082
scaffold_13049	6305054	6305689	chr3L	8658162	8658475
scaffold_13049	6360522	6361640	chr3L	8706886	8708342
scaffold_13049	6399282	6400037	chr3L	8742930	8743497
scaffold_13049	6544833	6545520	chr3L	8867047	8867727
scaffold_13049	6728635	6730225	chr3L	17708810	17710522
scaffold_13049	6977296	6978125	chr3L	3430513	3431356
scaffold_13049	6969279	6970504	chr3L	3436588	3437802
scaffold_13049	7092858	7094037	chr3L	6765634	6766589
scaffold_13049	7096571	7097245	chr3L	6768869	6769587
scaffold_13049	7258456	7259088	chr3L	6913338	6914122
scaffold_13049	7286620	7287396	chr3L	6934892	6935577
scaffold_13049	7515572	7516268	chr3L	7070985	7071681
scaffold_13049	7617778	7618406	chr3L	12269724	12270337
scaffold_13049	7714620	7716167	chr3L	12360564	12361248
scaffold_13049	7735873	7737130	chr3L	12382916	12385033
scaffold_13049	7743761	7745246	chr3L	12392951	12393987
scaffold_13049	7887532	7889822	chr3L	5172184	5173021
scaffold_13049	7924829	7925502	chr3L	5203017	5203714
scaffold_13049	7948937	7949844	chr3L	5221443	5222417
scaffold_13049	7976464	7976819	chr3L	5241118	5241388
scaffold_13049	8040675	8041916	chr3L	5289539	5290747
scaffold_13049	8335692	8336826	chr3L	16665451	16667081
scaffold_13049	8333532	8334353	chr3L	16662719	16663492
scaffold_13049	8352040	8352874	chr3L	16682065	16682720
scaffold_13049	8460046	8461130	chr3L	16798176	16799488
scaffold_13049	8482859	8484301	chr3L	16820700	16822334
scaffold_13049	8474640	8476098	chr3L	16813348	16814223
scaffold_13049	8530662	8531492	chr3L	1319685	1320290
scaffold_13049	8586706	8587828	chr3L	1267488	1268742
scaffold_13049	8904886	8905816	chr3L	722729	723502
scaffold_13049	9007355	9009669	chr3L	9885555	9887863
scaffold_13049	9018703	9019346	chr3L	9896935	9896968
scaffold_13049	9029462	9030653	chr3L	9907492	9908465
scaffold_13049	9040293	9041349	chr3L	9918371	9918989
scaffold_13049	9106971	9108106	chr3L	9991310	9992201
scaffold_13049	9237188	9237850	chr3L	16059130	16059508
scaffold_13049	9462060	9463569	chr3L	7736063	7736631
scaffold_13049	9572080	9573595	chr3L	21397466	21398465
scaffold_13049	9574118	9574988	chr3L	21398747	21399488
scaffold_13049	9570986	9571809	chr3L	21397096	21397319
scaffold_13049	9589752	9590714	chr3L	21412254	21412895
scaffold_13049	9590904	9592740	chr3L	21413066	21414985
scaffold_13049	9598415	9598986	chr3L	21419133	21419453
scaffold_13049	9608509	9608859	chr3L	21427393	21427690
scaffold_13049	9839138	9840368	chr3L	7116756	7118044
scaffold_13049	9843445	9844107	chr3L	9250641	9251265
scaffold_13049	9841052	9842592	chr3L	7115190	7116393
scaffold_13049	9860280	9862077	chr3L	7100582	7101320
scaffold_13049	9893652	9894233	chr3L	10863817	10864272
scaffold_13049	9923969	9925824	chr3L	10833726	10835310
scaffold_13049	9933960	9934522	chr3L	10824619	10825197
scaffold_13049	10008696	10009238	chr3L	10756668	10757511
scaffold_13049	10014009	10015270	chr3L	10752240	10753553
scaffold_13049	10053830	10054836	chr3L	10720138	10720803
scaffold_13049	10072852	10074372	chr3L	10731041	10732561
scaffold_13049	10176222	10176989	chr3L	16989432	16990105
scaffold_13049	10309075	10310693	chr3L	9662967	9664644
scaffold_13049	10329569	10331055	chr3L	9643201	9644318
scaffold_13049	10356211	10357452	chr3L	9615232	9616031
scaffold_13049	10369107	10369929	chr3L	9602614	9603266
scaffold_13049	10375729	10377204	chr3L	9594102	9595531
scaffold_13049	10402707	10403665	chr3L	9563579	9564069
scaffold_13049	10456708	10457094	chr3L	9503726	9504197
scaffold_13049	10459394	10461047	chr3L	9499667	9500956
scaffold_13049	10523977	10524376	chr3L	6215901	6216228
scaffold_13049	10524586	10525175	chr3L	6216338	6216870
scaffold_13049	10549806	10550771	chr3L	6252158	6252729
scaffold_13049	10609187	10610199	chr3L	6296613	6297498
scaffold_13049	10885776	10887070	chr3L	6537648	6538809
scaffold_13049	11019901	11020694	chr3L	6651270	6651325
scaffold_13049	11087735	11089629	chr3L	2742901	2743861
scaffold_13049	11096636	11097484	chr3L	2736310	2737082
scaffold_13049	11180332	11181499	chr3L	2664265	2664923
scaffold_13049	11176495	11178001	chr3L	2667389	2668833
scaffold_13049	11297088	11299332	chr3L	5394628	5396479
scaffold_13049	11380263	11381295	chr3L	5424689	5424751
scaffold_13049	11461685	11463033	chr3L	5536630	5538726
scaffold_13049	11453682	11455329	chr3L	5530898	5530974
scaffold_13049	11482953	11484659	chr3L	5555604	5557567
scaffold_13049	11470068	11471966	chr3L	5544833	5546215
scaffold_13049	11618989	11620087	chr3L	5679900	5680829
scaffold_13049	11645578	11647176	chr3L	5700867	5702258
scaffold_13049	11704618	11705481	chr3L	5754490	5755226
scaffold_13049	11831730	11832802	chr3L	2367173	2367733
scaffold_13049	11969573	11970639	chr3L	2144341	2145023
scaffold_13049	12134074	12134732	chr3L	1999879	2000513
scaffold_13049	12217437	12218093	chr3L	8082855	8083841
scaffold_13049	12342355	12343112	chr3L	21861781	21861993
scaffold_13049	12453251	12454846	chr3L	13087343	13090574
scaffold_13049	12519565	12520059	chr3L	13147454	13147969
scaffold_13049	12562291	12563587	chr3L	13182548	13183935
scaffold_13049	12712050	12712765	chr3L	13303710	13304242
scaffold_13049	12766691	12767507	chr3L	13347424	13347909
scaffold_13049	12787963	12788956	chr3L	13362539	13363616
scaffold_13049	12847100	12848582	chr3L	19273695	19276042
scaffold_13049	12974817	12975379	chr3L	19397226	19397775
scaffold_13049	12972591	12973845	chr3L	19394717	19396073
scaffold_13049	13138805	13139216	chr3L	19566433	19567141
scaffold_13049	13149339	13150370	chr3L	19578487	19579533
scaffold_13049	13347669	13348201	chr3L	19087416	19087774
scaffold_13049	13356904	13358026	chr3L	19076930	19078064
scaffold_13049	13440839	13441487	chr3L	18994381	18994964
scaffold_13049	13448296	13449392	chr3L	18986533	18987626
scaffold_13049	13475641	13476485	chr3L	18968159	18968956
scaffold_13049	13498073	13499632	chr3L	18948443	18949829
scaffold_13049	13487586	13490171	chr3L	18955384	18957762
scaffold_13049	13509473	13510504	chr3L	18938363	18939248
scaffold_13049	13767263	13768682	chr3L	19195248	19196666
scaffold_13049	13822786	13823452	chr3L	19245846	19246544
scaffold_13049	13911705	13912970	chr3L	13912368	13913691
scaffold_13049	14055760	14056403	chr3L	23010697	23011029
scaffold_13049	14083628	14084602	chr2R	5981770	5982208
scaffold_13049	14233257	14234896	chr3L	22960256	22960962
scaffold_13049	14304120	14304992	chr3L	22898884	22899286
scaffold_13049	14592337	14593104	chr3L	15999324	15999654
scaffold_13049	14617616	14617995	chr3L	22078292	22078649
scaffold_13049	14616798	14617280	chr3L	22077576	22078077
scaffold_13049	14767362	14768400	chr3L	22209880	22210896
scaffold_13049	14955275	14955540	chr3L	2827480	2827510
scaffold_13049	15013184	15015040	chr3L	2876667	2877816
scaffold_13049	15071314	15072060	chr3L	2917996	2918250
scaffold_13049	15073957	15075111	chr3L	2920041	2920823
scaffold_13049	15248598	15249071	chr3L	21098132	21098492
scaffold_13049	15434616	15435483	chr3L	884838	885545
scaffold_13049	15620007	15621389	chr3L	10954473	10955774
scaffold_13049	15668747	15671065	chr3L	11005044	11006719
scaffold_13049	15681664	15682996	chr3L	11016113	11017266
scaffold_13049	15738056	15738847	chr3L	11055582	11056262
scaffold_13049	15773010	15774054	chr3L	7224105	7224927
scaffold_13049	16112732	16113402	chr3L	10339340	10339743
scaffold_13049	16140435	16140937	chr3L	10362052	10362301
scaffold_13049	16327656	16328306	chr3L	10538122	10538825
scaffold_13049	16325352	16326294	chr3L	10535791	10536999
scaffold_13049	16337119	16338474	chr3L	10547096	10548179
scaffold_13049	16393667	16394491	chr3L	10601159	10602486
scaffold_13049	16524041	16525374	chr3L	8995419	8996596
scaffold_13049	16910081	16910991	chr3L	11868896	11870037
scaffold_13049	17079107	17081177	chr3L	22675270	22677623
scaffold_13049	17196545	17197725	chr3L	22555258	22563954
scaffold_13049	17296114	17297608	chr3L	22471505	22472739
scaffold_13049	17390103	17391632	chr3L	22389770	22391147
scaffold_13049	17410001	17411279	chr3L	22375103	22376060
scaffold_13049	17455542	17457653	chr3L	22340858	22342859
scaffold_13049	17826490	17826968	chr3L	14897067	14897532
scaffold_13049	18147425	18148311	chr3L	18792574	18793440
scaffold_13049	18268937	18269284	chr3L	20090153	20090441
scaffold_13049	18295330	18296667	chr3L	20125172	20126855
scaffold_13049	18321039	18321260	chr3L	14056900	14057173
scaffold_13049	18434890	18435671	chr3L	14168642	14169351
scaffold_13049	18434195	18434485	chr3L	14168110	14168329
scaffold_13049	18735542	18736460	chr3L	20616328	20617250
scaffold_13049	18745915	18746703	chr3L	20606416	20607408
scaffold_13049	18823127	18824640	chr3L	20533417	20533506
scaffold_13049	18816005	18817847	chr3L	20538415	20538607
scaffold_13049	18815032	18815403	chr2L	3334719	3334878
scaffold_13049	19868860	19871555	chr3L	13570791	13572680
scaffold_13049	19905811	19906295	chr3L	13542484	13542844
scaffold_13049	20013238	20013443	chr3L	15231297	15231453
scaffold_13049	20067817	20068410	chr3L	15290337	15290755
scaffold_13049	20098874	20100086	chr3L	15323875	15325028
scaffold_13049	20106704	20107319	chr3L	15334814	15335307
scaffold_13049	20171918	20173048	chr3L	15398321	15399426
scaffold_13049	20220494	20221779	chr3L	15451372	15452880
scaffold_13049	20351942	20352288	chr3L	15583619	15583704
scaffold_13049	20369171	20370072	chr3L	18648411	18649545
scaffold_13049	20447343	20448067	chr3L	21217587	21218244
scaffold_13049	20646948	20648222	chr3L	7843645	7844555
scaffold_13049	20689261	20690252	chr3L	7878693	7878936
scaffold_13049	20932716	20933027	chr3L	21973518	21973897
scaffold_13049	21019816	21020223	chr3L	22035830	22036159
scaffold_13049	21038170	21040376	chr3L	22050206	22052028
scaffold_13049	21130925	21132597	chr3L	18044124	18045150
scaffold_13049	21141314	21141685	chr3L	18031104	18031476
scaffold_13049	21166457	21167727	chr3L	18007204	18008131
scaffold_13049	21157975	21158613	chr3L	18014400	18014929
scaffold_13049	21172693	21173339	chr3L	18002018	18002380
scaffold_13049	21185659	21186048	chr3L	17991168	17991375
scaffold_13049	21231148	21231615	chr3L	17950217	17950724
scaffold_13049	21235930	21237501	chr3L	17944529	17945958
scaffold_13049	21311473	21312783	chr3L	18141870	18143148
scaffold_13049	21356667	21357239	chr3L	18181576	18181988
scaffold_13049	21487241	21488007	chr3L	18305628	18306235
scaffold_13049	21715633	21715868	chr3L	18524407	18524653
scaffold_13049	21986315	21986758	chr3L	14360063	14360396
scaffold_13049	22061558	22062948	chr3L	14282674	14283838
scaffold_13049	22129776	22130453	chr3L	14216708	14217230
scaffold_13049	22223037	22223655	chr3L	15823632	15824165
scaffold_13049	22254605	22255620	chr3L	15792373	15793294
scaffold_13049	22429923	22430799	chr3L	15632241	15632985
scaffold_13049	22470375	22471295	chr3L	15592199	15593351
scaffold_13049	22536893	22537716	chr3L	12979729	12980548
scaffold_13049	22560832	22562255	chr3L	12963259	12964460
scaffold_13049	22648882	22650589	chr3L	12873550	12874976
scaffold_13049	22688423	22689084	chr3L	12839706	12840382
scaffold_13049	22700017	22700314	chr3L	12828582	12828835
scaffold_13049	22775550	22777676	chr3L	19968240	19970539
scaffold_13049	22781568	22782330	chr3L	19963153	19963302
scaffold_13049	22850288	22850639	chr3L	19901183	19901533
scaffold_13049	22899598	22900339	chr3L	19839224	19839965
scaffold_13049	22980594	22981240	chr3L	12085029	12085408
scaffold_13049	23043881	23044629	chr3L	12046494	12046834
scaffold_13049	23328187	23328367	chr3L	11466646	11466751
scaffold_13049	23388499	23389237	chr3L	11440168	11440766
scaffold_13049	23464740	23465616	chr2R	22114561	22114715
scaffold_13049	23560855	23561460	chr3L	11376031	11376547
scaffold_13049	23666123	23667613	chr3L	11277258	11278790
scaffold_13049	23665339	23665647	chr3L	11279246	11279562
scaffold_13049	23680088	23680505	chr3L	11257944	11258311
scaffold_13049	23967722	23968623	chr3L	11756768	11757701
scaffold_13049	24167935	24168512	chr3L	21763936	21764435
scaffold_13052	770237	771243	chr2L	16990528	16991154
scaffold_13052	1780774	1781570	chr4	393211	393972
scaffold_13246	1081067	1081555	chr2L	16950072	16950607
scaffold_13246	1866971	1867841	chr2L	12591278	12592109
scaffold_13246	2440815	2441710	chr2L	3859889	3860444
scaffold_13246	2669184	2670827	chr2L	1092765	1093320
scaffold_13246	119001	119835	chr2L	82008	82914
scaffold_13246	116106	117340	chr2L	84581	85676
scaffold_13246	159756	160501	chr2L	45996	46210
scaffold_13246	167167	168511	chr2L	40205	40703
scaffold_13246	252968	253297	chr2L	125364	125591
scaffold_13246	353883	354319	chr2L	4281801	4282229
scaffold_13246	400167	400392	chr2L	4331868	4331974
scaffold_13246	472941	473533	chr2L	7684136	7684224
scaffold_13246	471287	472600	chr2L	7684977	7686326
scaffold_13246	499593	499951	chr2L	7658237	7658482
scaffold_13246	497850	498551	chr2L	7659513	7660040
scaffold_13246	550951	551732	chr2L	17432919	17433198
scaffold_13246	848224	848899	chr2L	17163704	17164704
scaffold_13246	902800	903747	chr2L	17103123	17103701
scaffold_13246	905434	907079	chr2L	17099244	17100980
scaffold_13246	996203	997025	chr2L	17040844	17041860
scaffold_13246	1262410	1263130	chr2L	10919937	10920632
scaffold_13246	1282519	1283870	chr2L	10935147	10935761
scaffold_13246	1366025	1366757	chr2L	16275116	16275691
scaffold_13246	1515927	1517378	chr2L	7155377	7156361
scaffold_13246	1513082	1514432	chr2L	7153616	7154071
scaffold_13246	1526081	1526565	chr2L	7160817	7161280
scaffold_13246	1660847	1661217	chr2L	12463226	12463508
scaffold_13246	1707025	1707675	chr2R	328457	328643
scaffold_13246	1750780	1751230	chr2L	12511532	12511823
scaffold_13246	1760149	1761022	chr2R	5185190	5185414
scaffold_13246	1865301	1866028	chr2L	12590946	12591112
scaffold_13246	1868888	1869219	chr2L	12592480	12592693
scaffold_13246	1907564	1907965	chr2L	12620541	12620917
scaffold_13246	2037859	2038743	chr2L	12698095	12699023
scaffold_13246	2192341	2193462	chr2L	21117836	21118140
scaffold_13246	2200192	2200855	chr2L	21109231	21109284
scaffold_13246	2279691	2280190	chr2L	4868891	4869175
scaffold_13246	2316810	2317537	chr2L	4886355	4886917
scaffold_13246	2557984	2559114	chr2L	1019235	1020207
scaffold_13246	2567183	2568796	chr2L	1027110	1028027
scaffold_13324	2702907	2704486	chr2R	19171951	19173492
scaffold_13324	929584	929867	chr3L	25474269	25474550
scaffold_13324	2725674	2726094	chr2R	19199663	19199976
scaffold_13324	2733856	2735289	chr2R	19208788	19210215
scaffold_13324	2759073	2759529	chr2R	19234033	19234451
scaffold_13324	2770425	2772042	chr2R	19245438	19247129
scaffold_13324	2835778	2838804	chr2R	8747875	8749844
scaffold_13324	2840842	2842949	chr2R	8751795	8753583
scaffold_9476	33563	35042	chrX	1752891	1752984
scaffold_9476	53837	54302	chrX	1732362	1732842
