# Supplementary material for: The hourglass model of evolutionary conservation during embryogenesis extends to developmental enhancers with signatures of positive selection
Source: Genome Res. 2021 Sep;31(9):1573–81. doi: 10.1101/gr.275212.121 (PMC8415374; doi:10.1101/gr.275212.121)
Supplement: Supplemental Material [file supp_gr.275212.121_Supplemental_Code.zip › Supplemental_Code/data/bedFiles/enhancers/stage_specific_enhancers/enhancer_ortholog_annotation/dmel1416_IDR_0.05_specific_enhancer_dm6_droVir3.bed]

chr2L	2883405	2883688	scaffold_12723	4256155	4256419
chr2L	736238	737447	scaffold_12963	19237848	19238955
chr2L	1375132	1376774	scaffold_12963	7336409	7338122
chr2L	11632491	11633665	scaffold_12963	6193378	6194320
chr2L	13925926	13927184	scaffold_12723	898282	899490
chr2L	17153408	17155333	scaffold_13246	856294	858354
chr2L	201007	201910	scaffold_12963	8904667	8905816
chr2L	322842	323478	scaffold_12963	10904056	10904366
chr2L	338324	338902	scaffold_12963	10872961	10873310
chr2L	914416	914854	scaffold_12963	19480480	19481262
chr2L	1414000	1415713	scaffold_12963	7387989	7389991
chr2L	1464411	1465605	scaffold_12963	7464085	7464557
chr2L	1482467	1483486	scaffold_12963	7488812	7490264
chr2L	1598712	1600701	scaffold_12963	7662855	7664936
chr2L	1925613	1927030	scaffold_12963	12698645	12700053
chr2L	1996279	1997702	scaffold_12963	12611373	12612141
chr2L	2303827	2306018	scaffold_12963	13745361	13745566
chr2L	2345174	2346151	scaffold_12823	905127	905180
chr2L	2508169	2508711	scaffold_12963	9889430	9889941
chr2L	2602143	2602732	scaffold_12963	11178788	11179653
chr2L	2835553	2836678	scaffold_12963	197014	197052
chr2L	3230904	3231712	scaffold_12963	5990420	5990529
chr2L	3666566	3666819	scaffold_12963	15071796	15072035
chr2L	4141370	4143002	scaffold_12963	9059849	9062897
chr2L	4590093	4591121	scaffold_12963	11702956	11703992
chr2L	4636756	4638276	scaffold_12963	11655292	11656652
chr2L	4717454	4718370	scaffold_12963	11571117	11571616
chr2L	4705355	4706803	scaffold_12963	11587083	11589049
chr2L	5643402	5644777	scaffold_12963	3626709	3629022
chr2L	5734785	5735896	scaffold_12963	3776056	3777092
chr2L	5958937	5959513	scaffold_12963	3234686	3234813
chr2L	6120995	6122355	scaffold_12963	4115800	4119048
chr2L	6404323	6405036	scaffold_12963	2681690	2682136
chr2L	6568298	6569185	scaffold_12963	1114586	1115635
chr2L	6579574	6581419	scaffold_12963	1099681	1102542
chr2L	7100657	7101942	scaffold_13246	1444946	1446073
chr2L	7284800	7285375	scaffold_12963	15593918	15594564
chr2L	7693498	7694764	scaffold_13246	423513	424668
chr2L	7762181	7763420	scaffold_13246	2109185	2110748
chr2L	8339458	8340272	scaffold_12963	16104679	16104871
chr2L	8530141	8530707	scaffold_12963	14515997	14516229
chr2L	8901975	8903614	scaffold_12723	4934600	4936171
chr2L	8903710	8906080	scaffold_12723	4936393	4940226
chr2L	9601165	9601713	scaffold_12723	4086197	4086881
chr2L	10077736	10079072	scaffold_12723	3857890	3860008
chr2L	10192401	10194030	scaffold_12723	3673798	3677585
chr2L	11256559	11258241	scaffold_12963	2249813	2251713
chr2L	11652746	11654314	scaffold_12963	6218545	6220501
chr2L	11869867	11871112	scaffold_12963	13314421	13316300
chr2L	12077656	12078148	scaffold_12963	10196595	10197010
chr2L	12297630	12300367	scaffold_12963	17378231	17381417
chr2L	12391296	12392100	scaffold_12963	17506226	17506921
chr2L	12557639	12558273	scaffold_13246	1828255	1828961
chr2L	12748508	12749418	scaffold_12963	6593149	6593317
chr2L	13205868	13207032	scaffold_12723	3586091	3586819
chr2L	13473564	13474270	scaffold_12723	499581	501376
chr2L	13695077	13696026	scaffold_12723	5129748	5131270
chr2L	13727760	13728865	scaffold_12723	5077384	5078954
chr2L	13937378	13939204	scaffold_12723	916047	917871
chr2L	14008923	14009667	scaffold_12723	1059925	1061738
chr2L	14077190	14079810	scaffold_12723	1182851	1185459
chr2L	14797248	14797984	scaffold_12963	4929074	4929116
chr2L	14824171	14825951	scaffold_12963	4889514	4892728
chr2L	14958677	14959382	scaffold_12963	4667286	4667971
chr2L	15001236	15002145	scaffold_12963	4616333	4617249
chr2L	15155308	15156312	scaffold_12963	4429601	4430500
chr2L	15168608	15169222	scaffold_12963	4414177	4414907
chr2L	15172847	15173822	scaffold_12963	4401607	4402093
chr2L	15374419	15375181	scaffold_12963	12040584	12041607
chr2L	15455823	15456282	scaffold_12963	12130943	12131030
chr2L	15546263	15547144	scaffold_12963	12245844	12246953
chr2L	15784480	15785553	scaffold_12723	2287255	2287915
chr2L	16403679	16404860	scaffold_12963	13081200	13082365
chr2L	16671731	16672449	scaffold_12963	12877172	12877292
chr2L	17019680	17020626	scaffold_13246	984429	985942
chr2L	17057552	17058703	scaffold_13246	1027022	1028007
chr2L	17068171	17070833	scaffold_13246	936168	1017691
chr2L	17307186	17308588	scaffold_13246	683423	684933
chr2L	17305630	17306098	scaffold_13246	689751	689949
chr2L	17332301	17332871	scaffold_13246	660956	661152
chr2L	17329034	17330513	scaffold_13246	662537	663893
chr2L	17731954	17732867	scaffold_12963	16714400	16714993
chr2L	17971198	17972023	scaffold_12963	17036471	17038094
chr2L	18036748	18038215	scaffold_12963	17119061	17120264
chr2L	18071817	18074315	scaffold_12963	17149260	17152830
chr2L	18225296	18226955	scaffold_12963	18093970	18096290
chr2L	18482507	18483212	scaffold_12963	18466474	18467229
chr2L	18769967	18771031	scaffold_12963	17894558	17895885
chr2L	18867448	18868316	scaffold_12963	9485117	9485986
chr2L	19177220	19177853	scaffold_12723	3122204	3122943
chr2L	19276174	19276792	scaffold_12723	3215290	3215997
chr2L	19634711	19636871	scaffold_12963	1622074	1624518
chr2L	20074348	20074625	scaffold_12723	4606493	4606720
chr2L	20173733	20173927	scaffold_12728	668216	668319
chr2L	20535491	20537195	scaffold_12963	13561568	13562911
chr2L	20969457	20970909	scaffold_12963	10659528	10661693
chr2L	21402353	21402814	scaffold_12958	881251	881542
chr2L	21889935	21890649	scaffold_12963	5402609	5403443
chr2R	7798486	7799465	scaffold_12875	934304	935289
chr2R	8814077	8814981	scaffold_13324	2907711	2908847
chr2R	13074107	13075068	scaffold_12875	720843	721985
chr2R	16154401	16156109	scaffold_12875	4376470	4378994
chr2R	2734964	2735155	scaffold_13047	15469254	15469441
chr2R	3840230	3840404	scaffold_12970	913768	914050
chr2R	4209103	4209346	scaffold_12970	111472	111711
chr2R	4674944	4675628	scaffold_12929	191821	191828
chr2R	6925025	6926561	scaffold_12823	1654320	1656226
chr2R	7012976	7013640	scaffold_10324	1040493	1040600
chr2R	7327233	7328110	scaffold_12875	10722370	10723369
chr2R	7985446	7986190	scaffold_12875	14767144	14768242
chr2R	8154194	8155508	scaffold_12875	14936216	14936812
chr2R	8459657	8460733	scaffold_12875	9418390	9419407
chr2R	8575864	8576903	scaffold_12875	19388242	19389015
chr2R	8824322	8825815	scaffold_13324	2919810	2921109
chr2R	8821638	8821988	scaffold_13324	2916446	2916778
chr2R	9342925	9344413	scaffold_12875	1276477	1277740
chr2R	9349614	9350988	scaffold_12875	1285508	1285892
chr2R	9446569	9447355	scaffold_10324	91878	92071
chr2R	9597040	9597586	scaffold_12875	5760319	5761054
chr2R	9614669	9615818	scaffold_12875	5780286	5781324
chr2R	9904565	9905984	scaffold_12875	20458941	20460275
chr2R	10081984	10082784	scaffold_12875	15051625	15052457
chr2R	10314465	10315241	scaffold_12875	16103685	16105008
chr2R	10357647	10358857	scaffold_12875	16163915	16165373
chr2R	10718312	10718858	scaffold_12875	16601090	16601700
chr2R	10759539	10760198	scaffold_12875	16663818	16663832
chr2R	11079004	11079717	scaffold_12823	242764	242847
chr2R	11275997	11276710	scaffold_10324	357977	358727
chr2R	11478782	11479454	scaffold_12875	13114812	13115583
chr2R	11540326	11540973	scaffold_12875	13036367	13036789
chr2R	11984448	11984827	scaffold_12823	573132	573291
chr2R	12496992	12497754	scaffold_12823	417906	418238
chr2R	12484836	12486637	scaffold_12823	426166	427865
chr2R	12621126	12623133	scaffold_12875	18119212	18121946
chr2R	13530542	13531535	scaffold_13324	2617383	2617674
chr2R	13737296	13738445	scaffold_12875	8265081	8266856
chr2R	13771609	13772586	scaffold_12875	8314093	8315077
chr2R	13813317	13814729	scaffold_12875	8362416	8363906
chr2R	14036764	14037233	scaffold_12875	2000633	2001208
chr2R	14481756	14482473	scaffold_12875	6866654	6867045
chr2R	14909560	14910410	scaffold_12875	9639923	9641013
chr2R	16438427	16440769	scaffold_12875	18843682	18846527
chr2R	16458213	16459037	scaffold_12875	18867176	18867569
chr2R	16502314	16502917	scaffold_12875	18910863	18911474
chr2R	16693607	16694676	scaffold_12875	2751993	2753008
chr2R	16711722	16712458	scaffold_12875	2730689	2730759
chr2R	16729285	16730327	scaffold_12875	2706118	2707119
chr2R	16929091	16930226	scaffold_12875	2525111	2527481
chr2R	17183589	17184174	scaffold_12875	7740777	7741459
chr2R	17290588	17291293	scaffold_12875	7875441	7876489
chr2R	17319310	17320389	scaffold_12875	7915571	7916523
chr2R	17621276	17622417	scaffold_12875	11233080	11234191
chr2R	17635278	17636372	scaffold_12875	11248505	11249520
chr2R	17904121	17906905	scaffold_12875	15374445	15377120
chr2R	17908921	17909161	scaffold_12875	15371989	15372246
chr2R	17916719	17918142	scaffold_12875	15359150	15361046
chr2R	17984072	17984680	scaffold_12875	15261683	15262804
chr2R	18647370	18647934	scaffold_12875	14212906	14213811
chr2R	18774622	18775129	scaffold_12875	14039839	14040434
chr2R	18811724	18812751	scaffold_12875	13987767	13988048
chr2R	18892184	18893510	scaffold_12875	19723211	19723751
chr2R	19051108	19052661	scaffold_12875	19502614	19504326
chr2R	19069433	19070652	scaffold_12875	19480953	19482510
chr2R	19079324	19081311	scaffold_12875	19468404	19470286
chr2R	19213574	19215263	scaffold_13324	2738948	2740168
chr2R	19329464	19330332	scaffold_12875	18290524	18291607
chr2R	20224341	20224932	scaffold_12875	3372212	3373349
chr2R	20315743	20316114	scaffold_12875	11060890	11061347
chr2R	20358159	20359551	scaffold_12875	8991231	8992791
chr2R	20435560	20436489	scaffold_12875	8888934	8890167
chr2R	20458053	20458602	scaffold_12875	8859355	8859915
chr2R	20754825	20756208	scaffold_12823	2083049	2084204
chr2R	21275330	21275937	scaffold_12875	14347768	14347937
chr2R	21380167	21380716	scaffold_12875	17994213	17994946
chr2R	21407492	21410113	scaffold_12875	17948903	17951902
chr2R	21513042	21515361	scaffold_12875	17799068	17801321
chr2R	21801180	21801758	scaffold_12875	10247063	10247768
chr2R	22435550	22436675	scaffold_12875	19369178	19369225
chr2R	22447039	22448270	scaffold_12875	19380718	19381048
chr2R	22727515	22728548	scaffold_12875	13836314	13837305
chr2R	22978459	22979289	scaffold_12875	7024254	7026422
chr2R	23295216	23296874	scaffold_12875	3182943	3185347
chr2R	23342965	23343740	scaffold_12875	3244116	3244837
chr2R	23468954	23470258	scaffold_12875	18658583	18660259
chr2R	23761711	23762801	scaffold_12875	10619517	10620541
chr2R	23792755	23793642	scaffold_12875	10581154	10583526
chr2R	24003828	24004548	scaffold_13324	2344168	2344480
chr2R	24162976	24163873	scaffold_12875	14954252	14954544
chr2R	24233652	24234371	scaffold_12875	7198940	7199843
chr2R	24925726	24927324	scaffold_12823	2427628	2429749
chr3L	916990	918475	scaffold_13049	15472434	15475078
chr3L	3012457	3014855	scaffold_13049	15168290	15170217
chr3L	3275925	3276882	scaffold_12758	877865	878809
chr3L	14286783	14287151	scaffold_13049	22058969	22059343
chr3L	4946926	4948073	scaffold_12758	676542	679205
chr3L	8748963	8749292	scaffold_13049	6412050	6412379
chr3L	9551044	9551902	scaffold_13049	10415461	10415931
chr3L	11746201	11747763	scaffold_13049	23955815	23956750
chr3L	11728918	11731286	scaffold_13049	23939417	23941668
chr3L	14515431	14516267	scaffold_13049	21811759	21812600
chr3L	15417232	15419281	scaffold_13049	20190049	20192389
chr3L	16201820	16204308	scaffold_13049	1162816	1164834
chr3L	498498	500125	scaffold_13049	3296514	3297692
chr3L	779280	779866	scaffold_13049	8844348	8844872
chr3L	798909	799324	scaffold_13049	8819834	8820251
chr3L	824265	825301	scaffold_13049	8790224	8790740
chr3L	907294	908693	scaffold_13049	15460386	15462080
chr3L	957827	958978	scaffold_13049	15515483	15516274
chr3L	1008039	1009450	scaffold_13049	258587	260844
chr3L	1067298	1067818	scaffold_13049	332834	333423
chr3L	1283911	1284605	scaffold_13049	8569057	8570392
chr3L	1377531	1378705	scaffold_13049	3492916	3494358
chr3L	2008968	2010437	scaffold_13049	12123675	12125407
chr3L	2006111	2008947	scaffold_13049	12125631	12128674
chr3L	2363988	2366131	scaffold_13049	11834183	11835760
chr3L	2560659	2560962	scaffold_13049	5180618	5180965
chr3L	2559276	2559990	scaffold_13049	5179105	5179950
chr3L	2923207	2923870	scaffold_13049	15078481	15079052
chr3L	3369938	3371543	scaffold_13049	7069614	7070211
chr3L	3387625	3388254	scaffold_13049	7028263	7028885
chr3L	3705077	3707816	scaffold_13049	4362684	4366044
chr3L	4309913	4310705	scaffold_13049	8764763	8765228
chr3L	4358331	4359075	scaffold_13049	11225747	11226495
chr3L	4394920	4395484	scaffold_13049	63804	64221
chr3L	4518950	4520002	scaffold_12758	91849	93038
chr3L	4542897	4544332	scaffold_12758	119902	120230
chr3L	4570142	4570755	scaffold_12758	167863	167923
chr3L	4712430	4715073	scaffold_12758	371534	373989
chr3L	5003390	5004306	scaffold_12758	762618	763217
chr3L	5214709	5215288	scaffold_13049	7939392	7940076
chr3L	5238785	5239441	scaffold_13049	7973122	7973281
chr3L	5433227	5434364	scaffold_13049	11359377	11360570
chr3L	5487472	5488101	scaffold_13049	11408286	11409508
chr3L	5489734	5490963	scaffold_13049	11411075	11412352
chr3L	5997695	5999462	scaffold_13049	3857420	3860191
chr3L	6063316	6064929	scaffold_12875	18285352	18285492
chr3L	6248859	6250724	scaffold_13049	10546112	10548038
chr3L	6349022	6349886	scaffold_13049	10659164	10660218
chr3L	6509920	6511018	scaffold_13049	10861537	10862381
chr3L	6708605	6709292	scaffold_13049	1035043	1035790
chr3L	7059305	7060216	scaffold_13049	7504088	7504970
chr3L	7086999	7087512	scaffold_13049	7528362	7528649
chr3L	7162742	7164214	scaffold_13049	15835452	15837212
chr3L	7271239	7272755	scaffold_13049	2405075	2412059
chr3L	7278425	7278932	scaffold_13049	2419162	2420002
chr3L	7274586	7276797	scaffold_13049	2414228	2416476
chr3L	7554744	7555770	scaffold_13049	5556074	5557876
chr3L	7721464	7722115	scaffold_13049	19379040	19379520
chr3L	7808759	7809229	scaffold_13049	20598486	20599033
chr3L	7843635	7844190	scaffold_13049	20647096	20647844
chr3L	7926483	7927552	scaffold_13049	20737176	20738370
chr3L	8040951	8041561	scaffold_13049	15197311	15197818
chr3L	8333866	8334936	scaffold_13049	4723047	4724565
chr3L	8447443	8448595	scaffold_13049	6078977	6079016
chr3L	8868477	8870359	scaffold_13049	6546326	6548537
chr3L	8916964	8917748	scaffold_13049	6599334	6599949
chr3L	9264482	9264988	scaffold_13049	880847	881204
chr3L	9262870	9264012	scaffold_13049	878279	880418
chr3L	9962185	9963359	scaffold_13049	9078093	9078729
chr3L	10007454	10007955	scaffold_13049	9123008	9123398
chr3L	10106603	10108112	scaffold_13049	15870869	15872415
chr3L	10494003	10494414	scaffold_13049	16278835	16279041
chr3L	10634054	10635380	scaffold_13049	16426859	16428187
chr3L	10699224	10700106	scaffold_13049	10028685	10028962
chr3L	10819849	10820384	scaffold_13049	9939719	9940366
chr3L	11450729	11452147	scaffold_13049	23354370	23355363
chr3L	11495329	11498304	scaffold_13049	23285203	23287932
chr3L	11663440	11663887	scaffold_13049	23870684	23870824
chr3L	11810665	11811168	scaffold_13049	24025291	24025751
chr3L	11904449	11906870	scaffold_13049	16943017	16944488
chr3L	12020498	12022241	scaffold_13049	23013486	23015156
chr3L	12194656	12195611	scaffold_13049	8190755	8191640
chr3L	12343075	12344006	scaffold_13049	7697618	7697790
chr3L	12670377	12670938	scaffold_13049	19155458	19155869
chr3L	12940891	12941651	scaffold_13049	22580518	22581565
chr3L	13191143	13192594	scaffold_13049	12571814	12573871
chr3L	13421003	13421839	scaffold_13049	14861815	14862386
chr3L	13458467	13459442	scaffold_13049	17558347	17559402
chr3L	13737643	13738775	scaffold_13049	19655478	19656974
chr3L	13832460	13832938	scaffold_13049	19509995	19510592
chr3L	13852537	13853421	scaffold_13049	19502098	19502967
chr3L	13887417	13888237	scaffold_13049	13882589	13883381
chr3L	14102250	14102646	scaffold_13049	18367807	18368079
chr3L	14246285	14247992	scaffold_13049	22097170	22098487
chr3L	15486968	15488034	scaffold_13049	20256187	20258596
chr3L	15945283	15946500	scaffold_13049	25002775	25002904
chr3L	15968601	15969301	scaffold_13049	14560895	14561561
chr3L	16085361	16086498	scaffold_13049	19347609	19348579
chr3L	16180579	16181472	scaffold_13049	1146784	1147727
chr3L	16291212	16292884	scaffold_13049	1257045	1257078
chr3L	16690282	16691675	scaffold_13049	8354915	8356133
chr3L	16880539	16881866	scaffold_13049	5702215	5702811
chr3L	16936891	16938167	scaffold_13049	10225280	10226563
chr3L	17075662	17076683	scaffold_13049	5038837	5039923
chr3L	17215569	17216300	scaffold_13049	4888674	4889768
chr3L	17773301	17774590	scaffold_13049	6669890	6670498
chr3L	17960312	17960759	scaffold_13049	21218767	21219425
chr3L	18044033	18044982	scaffold_13049	21131295	21132295
chr3L	18311989	18313333	scaffold_13049	21494350	21495756
chr3L	18499555	18500012	scaffold_13049	21691840	21692110
chr3L	18648992	18649682	scaffold_13049	20369122	20369381
chr3L	18750423	18751434	scaffold_13049	18184413	18185658
chr3L	18882923	18883778	scaffold_13049	13566427	13566790
chr3L	19360115	19361493	scaffold_13049	12940529	12941733
chr3L	19441788	19442585	scaffold_13049	13018968	13019595
chr3L	19549217	19549730	scaffold_13049	13119874	13120387
chr3L	19947172	19949082	scaffold_13049	22795786	22795990
chr3L	20072049	20072678	scaffold_13049	18250660	18251615
chr3L	20616314	20616869	scaffold_13049	18735963	18736470
chr3L	20704716	20706076	scaffold_13049	18637223	18638232
chr3L	20863518	20865311	scaffold_13049	1788559	1790949
chr3L	21096932	21097847	scaffold_13049	15249929	15250519
chr3L	21090270	21091739	scaffold_13049	15256888	15258006
chr3L	21874270	21874830	scaffold_13049	12327754	12328111
chr3L	21926137	21927628	scaffold_13049	12263715	12265271
chr3L	22021937	22022833	scaffold_13049	21001766	21003090
chr3L	22224195	22225589	scaffold_13049	14783397	14784975
chr3L	22660240	22661119	scaffold_13049	17099486	17100605
chr3L	22771649	22772909	scaffold_13049	14475702	14477727
chr3L	23181627	23182238	scaffold_13036	686177	686190
chr3R	21232991	21235200	scaffold_12822	1289265	1292656
chr3R	7847035	7849569	scaffold_12855	6605241	6607705
chr3R	8798117	8799253	scaffold_13047	1852941	1853531
chr3R	10288646	10289190	scaffold_13047	1030684	1031289
chr3R	11763582	11764176	scaffold_12855	5643471	5644214
chr3R	12155640	12157484	scaffold_12855	9395045	9397143
chr3R	14497606	14499899	scaffold_13047	14591391	14593866
chr3R	23150391	23151904	scaffold_13047	17603744	17605229
chr3R	28950460	28951109	scaffold_13047	18202157	18202688
chr3R	4451395	4451880	scaffold_13047	9346138	9346508
chr3R	4440684	4442072	scaffold_13047	9371477	9373103
chr3R	4998542	4999764	scaffold_12855	8048457	8049858
chr3R	5153682	5154002	scaffold_12855	7918021	7918364
chr3R	5147078	5148312	scaffold_12855	7921876	7922981
chr3R	5555680	5557687	scaffold_13047	16639726	16641118
chr3R	5578245	5580073	scaffold_12855	10030471	10031799
chr3R	5888639	5889309	scaffold_12822	2208780	2209216
chr3R	5917445	5918224	scaffold_12822	2176224	2177078
chr3R	5983664	5985013	scaffold_12822	2097654	2098747
chr3R	6360494	6362163	scaffold_13047	17343744	17345725
chr3R	6853026	6853360	scaffold_13047	6045023	6045269
chr3R	6887079	6888245	scaffold_13047	6002672	6005023
chr3R	7118289	7119052	scaffold_13047	16796466	16797922
chr3R	7201401	7202263	scaffold_12855	5871628	5872473
chr3R	7254669	7255488	scaffold_12855	5934080	5934987
chr3R	7310471	7311100	scaffold_12855	5998807	5999490
chr3R	7427916	7429613	scaffold_12855	6136939	6138558
chr3R	7565480	7567851	scaffold_12855	6290786	6294663
chr3R	7621667	7622480	scaffold_12855	6368150	6368741
chr3R	7636055	7636863	scaffold_12855	6384191	6385114
chr3R	8082213	8083945	scaffold_13047	9934031	9935999
chr3R	8458876	8460104	scaffold_13047	7420542	7422107
chr3R	8568977	8569318	scaffold_12855	8262579	8262837
chr3R	9111113	9112152	scaffold_12855	8618760	8619764
chr3R	9187616	9189262	scaffold_12855	8723583	8725615
chr3R	9180707	9181708	scaffold_12855	8712878	8714021
chr3R	9204883	9206054	scaffold_12855	8748272	8750062
chr3R	9376204	9377827	scaffold_13047	620040	622383
chr3R	9435020	9435479	scaffold_13047	679074	679460
chr3R	9701321	9702132	scaffold_12822	1321790	1322542
chr3R	10769105	10770546	scaffold_12855	26272	30456
chr3R	10793384	10794501	scaffold_12855	66865	69322
chr3R	11030619	11032193	scaffold_13047	5037028	5038219
chr3R	11093147	11094671	scaffold_13047	4974561	4975524
chr3R	11117068	11118251	scaffold_13047	4926362	4928133
chr3R	11178209	11179855	scaffold_13047	4861408	4862821
chr3R	11208340	11209417	scaffold_13047	4824144	4825705
chr3R	11320521	11321325	scaffold_13047	3332077	3332750
chr3R	11364524	11365420	scaffold_13047	3261566	3262906
chr3R	11561165	11561955	scaffold_12855	9892728	9892811
chr3R	11919393	11920478	scaffold_13047	3806642	3807806
chr3R	11956797	11957075	scaffold_12855	8812902	8813197
chr3R	12202400	12204649	scaffold_12855	9478861	9481774
chr3R	12302026	12303646	scaffold_12855	9617243	9618552
chr3R	12361434	12362559	scaffold_13047	3183952	3184701
chr3R	12587099	12587960	scaffold_12855	546284	547144
chr3R	12717511	12718871	scaffold_12855	4326818	4328059
chr3R	12867324	12868005	scaffold_12855	4142871	4143337
chr3R	13159806	13161203	scaffold_12855	3788987	3789922
chr3R	13195025	13195986	scaffold_12855	3746881	3747752
chr3R	13390211	13390837	scaffold_12855	2934814	2935310
chr3R	13566724	13567954	scaffold_13047	9176076	9177138
chr3R	13570918	13572665	scaffold_13047	9179502	9180908
chr3R	13751079	13751968	scaffold_12822	1554369	1555100
chr3R	13773286	13773978	scaffold_12822	1580797	1581700
chr3R	13783044	13783853	scaffold_12822	1592196	1592252
chr3R	13974761	13975155	scaffold_12822	622038	622390
chr3R	14008901	14010313	scaffold_12822	572509	573131
chr3R	14081186	14083327	scaffold_12822	502103	503933
chr3R	14330556	14331118	scaffold_13047	14782262	14782911
chr3R	14426016	14427403	scaffold_13047	14669151	14670343
chr3R	14424439	14424700	scaffold_13047	14671464	14671649
chr3R	15016684	15020627	scaffold_13047	18966208	18972656
chr3R	15246379	15247192	scaffold_13047	7896255	7897056
chr3R	15388821	15391212	scaffold_13047	13362350	13365046
chr3R	15528762	15530209	scaffold_12855	4949749	4951352
chr3R	15898681	15899305	scaffold_13047	2385621	2386257
chr3R	16537234	16537956	scaffold_13047	13779222	13780414
chr3R	16584120	16585212	scaffold_13047	13830578	13831133
chr3R	16904604	16905223	scaffold_12855	352584	353323
chr3R	17263550	17264028	scaffold_13047	14186708	14187316
chr3R	17457257	17459107	scaffold_13047	14390134	14391806
chr3R	17486817	17487171	scaffold_13047	14415574	14415805
chr3R	17659052	17659921	scaffold_13047	17111961	17112863
chr3R	17915147	17916028	scaffold_13047	6959533	6961024
chr3R	18027226	18027912	scaffold_13047	6822660	6823053
chr3R	18625845	18627241	scaffold_12855	4388593	4388776
chr3R	18873303	18874218	scaffold_12822	3242184	3243540
chr3R	18872164	18872604	scaffold_12822	3241542	3241651
chr3R	19015065	19015955	scaffold_13047	12987126	12987844
chr3R	19038255	19039619	scaffold_13047	2515504	2516835
chr3R	19527568	19528484	scaffold_13047	16244075	16244556
chr3R	19720565	19722490	scaffold_12855	7198808	7201091
chr3R	19727680	19728347	scaffold_12855	7207865	7208627
chr3R	19749528	19750036	scaffold_12855	7234835	7235443
chr3R	19816063	19817583	scaffold_12855	7331986	7333472
chr3R	19963774	19965398	scaffold_12855	7509470	7512046
chr3R	20026256	20027399	scaffold_12855	7591807	7592851
chr3R	20115123	20117364	scaffold_13047	3016232	3016930
chr3R	20242479	20244089	scaffold_13047	2638929	2640525
chr3R	20688146	20689896	scaffold_13047	12201901	12203779
chr3R	20693844	20694397	scaffold_13047	12197312	12197845
chr3R	20796017	20797593	scaffold_13047	12086334	12087876
chr3R	20996445	20997258	scaffold_12855	2316927	2318760
chr3R	21031283	21032303	scaffold_12855	7634473	7636533
chr3R	21154006	21154482	scaffold_13047	4465973	4467504
chr3R	22057533	22058529	scaffold_13047	8604502	8605445
chr3R	22110422	22111489	scaffold_13047	8548044	8548883
chr3R	22122129	22123291	scaffold_13047	8536696	8538426
chr3R	22704250	22705612	scaffold_13047	13232238	13233617
chr3R	22799455	22800125	scaffold_12822	233994	234462
chr3R	22809590	22811675	scaffold_12822	225746	227004
chr3R	22906517	22907650	scaffold_12822	155657	157160
chr3R	23223125	23223775	scaffold_13047	8031371	8031574
chr3R	23432142	23433119	scaffold_13047	8891080	8892043
chr3R	23529646	23530604	scaffold_13047	8984816	8986082
chr3R	24196054	24197281	scaffold_12822	2913460	2914663
chr3R	24337297	24337852	scaffold_13047	3495598	3496089
chr3R	24579997	24580454	scaffold_13047	4256333	4256717
chr3R	24693160	24694220	scaffold_13047	824787	825894
chr3R	24733959	24736966	scaffold_13047	864627	867020
chr3R	24777615	24779163	scaffold_13047	911704	912911
chr3R	25312424	25313084	scaffold_13047	2261317	2261935
chr3R	26076321	26077608	scaffold_13047	5487660	5488964
chr3R	26083856	26084581	scaffold_13047	5497344	5498295
chr3R	26462237	26462733	scaffold_13047	2552153	2552224
chr3R	26682725	26684045	scaffold_12822	3404813	3406293
chr3R	26827313	26829430	scaffold_13047	11973894	11976260
chr3R	27031688	27032159	scaffold_13047	9731751	9732067
chr3R	27076425	27077719	scaffold_13047	9665553	9665921
chr3R	27309637	27310327	scaffold_13047	17637009	17637021
chr3R	27378143	27378660	scaffold_13047	17707561	17708057
chr3R	27462764	27463884	scaffold_13047	17803429	17804531
chr3R	27597263	27598661	scaffold_12855	2211422	2213345
chr3R	27703089	27704017	scaffold_12855	2076695	2078017
chr3R	27946226	27947304	scaffold_12855	3386150	3389450
chr3R	28166743	28167966	scaffold_13047	15547478	15548935
chr3R	28204504	28208652	scaffold_13047	15511742	15515597
chr3R	28226447	28228135	scaffold_13047	15491905	15493503
chr3R	28302559	28302795	scaffold_13047	15427113	15427172
chr3R	28732205	28732848	scaffold_13047	10336704	10337460
chr3R	29324287	29325167	scaffold_12822	2461434	2462042
chr3R	29447924	29448723	scaffold_12822	2635272	2635829
chr3R	29759658	29760386	scaffold_12855	1152355	1153276
chr3R	29973133	29975370	scaffold_12822	744221	747816
chr3R	30181560	30183827	scaffold_12855	3074200	3074388
chr3R	30193052	30194107	scaffold_12855	3089964	3090901
chr3R	30306896	30309576	scaffold_12855	3247182	3251698
chr3R	30544092	30546152	scaffold_13047	15917466	15919919
chr3R	30565206	30565911	scaffold_13047	15941000	15941701
chr3R	30748256	30749979	scaffold_13047	11371437	11373796
chr3R	31183207	31184361	scaffold_12855	1270698	1273337
chr3R	31633642	31635499	scaffold_13047	9525727	9528614
chr4	365859	367271	scaffold_13052	1756913	1757942
chr4	988244	988952	scaffold_13052	890625	891022
chrX	149719	150463	scaffold_13047	14881260	14881701
chrX	898183	898710	scaffold_12726	1894449	1894837
chrX	1285971	1286557	scaffold_12928	5145088	5146008
chrX	1605834	1607688	scaffold_13042	4981202	4983290
chrX	3209209	3210072	scaffold_12726	512352	513297
chrX	3452965	3453867	scaffold_12970	8076835	8077013
chrX	4873397	4873817	scaffold_12970	3931503	3931795
chrX	5293996	5295035	scaffold_12928	3262692	3263813
chrX	7970181	7971325	scaffold_12928	4120442	4121374
chrX	8205144	8206659	scaffold_12970	8423999	8424204
chrX	8882341	8883660	scaffold_12726	2628096	2628844
chrX	9588518	9588783	scaffold_12970	2487576	2487814
chrX	9898214	9899002	scaffold_12970	9007598	9008098
chrX	10021519	10022597	scaffold_13047	8563132	8563392
chrX	10229720	10231059	scaffold_12726	1104395	1104670
chrX	11600157	11602941	scaffold_12970	8463439	8463620
chrX	12441745	12442642	scaffold_12928	3964131	3964841
chrX	12577599	12578156	scaffold_12928	1039808	1039857
chrX	13578025	13578545	scaffold_12970	10941457	10941615
chrX	13730906	13731490	scaffold_12970	8001951	8002362
chrX	15436530	15437783	scaffold_12928	7367194	7368179
chrX	15496455	15497268	scaffold_12970	2033857	2034432
chrX	16273657	16274464	scaffold_12472	279628	280894
chrX	16987807	16989138	scaffold_12970	9559498	9560263
chrX	17172709	17173346	scaffold_12932	1967706	1968021
chrX	17308639	17309681	scaffold_12970	6289928	6292786
chrX	18081792	18083108	scaffold_12928	2676372	2678585
chrX	18115519	18116295	scaffold_12928	1280672	1281452
chrX	18107375	18108128	scaffold_12928	1291186	1292115
chrX	18184710	18185184	scaffold_12970	2781622	2781961
chrX	18645183	18646319	scaffold_12970	5349916	5349980
chrX	18811118	18812557	scaffold_12958	3226391	3227372
chrX	20791377	20792597	scaffold_12970	4988831	4989418
chrX	22468134	22469025	scaffold_12970	2626391	2627788
chrX_DS484552v1_random	1109	1437	scaffold_12963	1803571	1803906
chrY_CP007114v1_random	29937	30140	scaffold_13324	947670	947876
